# Supplementary material for: Status, identity, and language: A study of issue discussions in GitHub
Source: PLoS One. 2019 Jun 14;14(6):e0215059. doi: 10.1371/journal.pone.0215059 (PMC6568400; doi:10.1371/journal.pone.0215059)
Supplement: S2 Data — (ZIP) [file pone.0215059.s003.zip › sample_46_projs_issues/DefinitelyTyped_DefinitelyTyped/issue_comments_mentioned_committer_NOCODE_FULLBODY.csv]

issue_num	datetime	body	login	mention_login
15424	2017-03-27 19:37:41	*types/react-virtualized/ArrowKeyStepper.d.ts* Checklist * [ ] is correct [naming convention](http://definitelytyped.org/guides/contributing.html#naming-the-file)? * https://www.npmjs.com/package/types * http://bower.io/search/?q=types * others? * [ ] has a [test file](http://definitelytyped.org/guides/contributing.html#tests)? (types-tests.ts or types-tests.tsx) * [ ] pass the Travis CI test? --…	dt-bot	kaoDev
15410	2017-03-27 16:07:57	Thanks @webbiesdk !	sandersn	webbiesdk
15406	2017-03-27 09:01:30	*types/canvas-gauges/index.d.ts* to author (@Mikhus). Could you review this PR? :+1: or :-1:? Checklist * [ ] pass the Travis CI test?	dt-bot	Mikhus
15403	2017-03-28 00:30:15	@tkrotoff good catch! `History.LocationDescriptor` is better because it also allows partial location objects.	kryops	tkrotoff
15403	2017-03-28 04:27:34	@tkrotoff any other comments?	mhegazy	tkrotoff
15401	2017-03-27 01:31:14	*types/react-leaflet/index.d.ts* to author (@danzel). Could you review this PR? :+1: or :-1:? Checklist * [ ] pass the Travis CI test?	dt-bot	danzel
15401	2017-03-27 04:25:23	@danzel Sorry, the MapControl isn't right. It's my fault - I updated the comment 12 hours ago that contained the change, rather than adding a new comment, so you missed it. See https://github.com/DefinitelyTyped/DefinitelyTyped/issues/15378#issuecomment-289187954 - specifically the definition of `class MapControl`. The paradigm for using this class is to extend it (see https://github.com/PaulLeCa…	estaub	danzel
15401	2017-03-27 08:07:06	Thanks. Will add that as a test. Will do this tomorrow On Mon, 27 Mar 2017 at 5:25 PM, Ed Staub <notifications@github.com> wrote: > @danzel <https://github.com/danzel> Sorry, the MapControl isn't right. > It's my fault - I updated the comment 12 hours ago that contained the > change, rather than adding a new comment, so you missed it. See #15378 > (comment) > <https://github.com/DefinitelyTyped/D…	danzel	danzel
15396	2017-03-26 06:43:32	*types/stylelint/index.d.ts* to author (@alan-agius4). Could you review this PR? :+1: or :-1:? Checklist * [ ] pass the Travis CI test?	dt-bot	alan-agius4
15386	2017-03-25 14:42:16	*types/body-parser/index.d.ts* to authors (@santialbo @vilic @dreampulse @blendsdk @tlaziuk). Could you review this PR? :+1: or :-1:? Checklist * [ ] pass the Travis CI test?	dt-bot	vilic
15368	2017-03-24 23:14:57	@andy-ms thanks, all should be ok now.	Budry	andy-ms
15367	2017-03-24 20:45:52	other owners ( @basarat @blakeembrey @borisyankov @Diullei @johnnyreilly ) I'm suggesting add owner grant to @andy-ms . We are active on TypeScript still, but inactive in DefinitelyTyped org. (isn't it?) There is a possibility that we will become active again in future. 😉 What do you think about this issue?	vvakame	andy-ms
15367	2017-03-24 21:04:11	@vvakame I am okay with whatever you choose :heart: :rose:	basarat	vvakame
15367	2017-03-24 22:53:29	@andy-ms this change also breaks all IntelliJ integration	shaharmor	andy-ms
15367	2017-03-25 00:29:50	@andy-ms In WebStorm there is a very helpful feature where you can load typescript definitions from DefinitelyTyped for IntelliSense (autocomplete, etc). Here is a link to the docs about it: https://blog.jetbrains.com/webstorm/2014/07/how-webstorm-works-completion-for-javascript-libraries/ Until this PR: https://github.com/DefinitelyTyped/DefinitelyTyped/pull/15365 you would see a list of all the…	shaharmor	andy-ms
15367	2017-03-26 07:07:53	I added owner grant to @andy-ms 🎉	vvakame	andy-ms
15365	2017-03-24 20:45:28	@sandersn You're right, newlines hopefully fixed by #15369	andy-ms	sandersn
15363	2017-03-25 17:03:04	@andy-ms done.	tamird	andy-ms
15352	2017-03-24 15:27:47	@andy-ms `Object` might not be the best type for the plain schema object, but that's how Joi currently defines the type of a plain schema object. For example, `validate` function with two arguments has the following type. Here, the second argument `schema` can be either `Schema` or `Object`. `assert` and `attempt` must have the same type as `validate` for the schema object because both functions …	kseo	andy-ms
15352	2017-03-24 15:41:06	@andy-ms No, you can't pass in a `new Date()`. It must be a plain object where every key is assigned a joi type object.	kseo	andy-ms
15352	2017-03-24 16:23:22	@andy-ms Okay. A quick look at the [source code](https://github.com/hapijs/joi/blob/master/lib/cast.js) reveals that the list is longer than expected. `Schema`, `Schema[]`, `RegExp`, `Date`, `string`, `number`, `boolean`, `Ref` etc. I will create a new PR soon.	kseo	andy-ms
15351	2017-03-24 10:07:28	*pg-query-stream/index.d.ts* to author (@asmarques). Could you review this PR? :+1: or :-1:? Checklist * [ ] pass the Travis CI test? ------ *pg/index.d.ts* to author (@pspeter3). Could you review this PR? :+1: or :-1:? Checklist * [ ] pass the Travis CI test?	dt-bot	asmarques
15347	2017-03-23 21:51:41	to author (@andrewBalekha) I was trying to figure out how to edit my pr, and thought about closing and re-submitting, then I saw you had already seen it so I restored and just added a comment	cgalbiati	andrewBalekha
15346	2017-03-25 01:34:52	@andy-ms done: https://github.com/DefinitelyTyped/DefinitelyTyped/pull/15377	mcrawshaw	andy-ms
15339	2017-03-23 21:43:14	Hmm... I'm a bit confused why those optionality annotations where there in the first place, as I see no reason for them to be there: The `handler` is only called when all previous arguments are resolved. So LGTM @paulvanbrenk.	lhecker	paulvanbrenk
15337	2017-03-27 07:44:59	@andy-ms I've made that change in a new PR https://github.com/DefinitelyTyped/DefinitelyTyped/pull/15405 This change already appears to be against `DefinitelyTyped:master`, should I rebase it to a different branch?	KeithHenry	andy-ms
15335	2017-03-23 14:54:15	*three/index.d.ts* to authors (@gyohk @florentpoujol @SereznoKot @omni360 @ivoisbelongtous @piranha771 Kon (account can't be detected)). Could you review this PR? :+1: or :-1:? Checklist * [ ] pass the Travis CI test?	dt-bot	piranha771
15334	2017-03-24 10:55:12	@vladimir-kotikov What about the solution in #14906? I think that one is the better solution, could you verify that that fixes your issue?	alloy	vladimir-kotikov
15334	2017-03-24 13:35:43	@alloy, thanks for pointing me out! That's definitely a better one and it works perfectly but looks like it has some other issues, so I'll keep this one open for now	vladimir-kotikov	alloy
15334	2017-03-24 14:28:08	@vladimir-kotikov Awesome, thanks for verifying 👍 I’ll ask them to rebase.	alloy	vladimir-kotikov
15323	2017-03-23 02:28:28	I agree with your summary @LKay. The definition was created against . If you force install this version it should work fine. The library author has changed twice in a few days now. Please see this issue for more information: https://github.com/evgenyrodionov/redux-logger/issues/210 I'm waiting for as response on a question from @pilaas before updating the typings again.	mcrawshaw	LKay
15323	2017-03-27 22:48:01	@LKay now available on NPM, please close issue.	mcrawshaw	LKay
15321	2017-03-25 00:49:20	@andy-ms Thanks for the heads-up, the PR is rebased now.	rationull	andy-ms
15315	2017-03-26 15:59:56	@andy-ms - I have rebased my PR on master and Travis has passed. Please let me know if you need anything else before committing.	LanceEa	andy-ms
15314	2017-03-23 07:40:08	@paulvanbrenk Tests are green 🎉	donaldpipowitch	paulvanbrenk
15314	2017-03-23 13:55:48	@donaldpipowitch > I didn't know this example was taken from the official docs It's written in [test/README.md](https://github.com/DefinitelyTyped/DefinitelyTyped/blob/master/react-router/test/README.md) > I'd rewrite the example [...]. But if I'm not allowed to do that, I'll change the interfaces. If you think an example is not good, you should contact the React Router authors. Anyway... > [The …	tkrotoff	donaldpipowitch
15314	2017-03-23 23:25:52	@paulvanbrenk good for me 👍	tkrotoff	paulvanbrenk
15312	2017-03-27 15:03:49	All set @andy-ms	ericanderson	andy-ms
15301	2017-03-22 08:10:08	*bittorrent-protocol/index.d.ts* to author (@tlaziuk). Could you review this PR? :+1: or :-1:? Checklist * [ ] pass the Travis CI test?	dt-bot	tlaziuk
15287	2017-03-22 08:10:30	Thanks for pointing that @andy-ms, I've wrote that just by looking at the code <https://github.com/feross/bittorrent-protocol/blob/master/index.js#L144>. I've just created a PR <https://github.com/DefinitelyTyped/DefinitelyTyped/pull/15301> which should improve this typings a bit.	tlaziuk	andy-ms
15286	2017-03-23 13:17:48	@zenmumbler thanks, I'll definitely check them out.	dmikis	zenmumbler
15285	2017-03-22 19:34:13	@paulvanbrenk Yes, I'm fine closing this as long #15298 gets merged in	mjbvz	paulvanbrenk
15279	2017-03-23 00:27:48	@andy-ms can you file an issue to track supporting this on the compiler side for module resolution. we also need to document it at some point.	mhegazy	andy-ms
15278	2017-03-23 15:03:27	@andy-ms : based on your suggestion I have changed the following lines in tsconfig.json: I have pointed the lib-es6 and target to es5 { "compilerOptions": { "target": "es5", "module": "commonjs", "lib":["es6","dom"], "moduleResolution": "node", "noLib": true, "declaration": false, "noImplicitAny": false, "removeComments": true, "emitDecoratorMetadata": true, "experimentalDecorators": true, "sourc…	balajijana	andy-ms
15278	2017-03-24 06:33:49	@andy-ms when i tried removing the "noLib": true, I am getting the following errors: /var/www/html/wildoystermaster/typings/browser/ambient/es6-shim/index.d.ts(8,14): error TS2300: Duplicate identifier 'PropertyKey'. /var/www/html/wildoystermaster/typings/browser/ambient/es6-shim/index.d.ts(12,5): error TS2687: All declarations of 'value' must have identical modifiers. /var/www/html/wildoystermas…	balajijana	andy-ms
15278	2017-03-24 08:00:52	@andy-ms can you please tell me which are all the statements to be included in tsconfig.json?	balajijana	andy-ms
15278	2017-03-24 09:45:44	@andy-ms Finally I have fixed it by removing the @types/core-js file and making use of the generic core-js file. Also downgrading the angular2- tree-component module. Thank you for your inputs and suggestions	balajijana	andy-ms
15273	2017-03-21 02:36:09	*redux-persist-transform-compress/index.d.ts* REMOVED! ------ *redux-persist-transform-encrypt/async.d.ts* Checklist * [ ] is correct [naming convention](http://definitelytyped.org/guides/contributing.html#naming-the-file)? * https://www.npmjs.com/package/redux-persist-transform-encrypt * http://bower.io/search/?q=redux-persist-transform-encrypt * others? * [X] has a [test file](http://definitely…	dt-bot	LKay
15265	2017-03-20 20:42:01	@rwaldron @paulvanbrenk I certainly believe this PR can improve over time if we get this initial PR through. I'll want to test to confirm I didn't break any of my existing library references when I switch over to `@types/firmata` in my larger project, and then as time goes on, I'll improve this as necessary.	troywweber7	paulvanbrenk
15265	2017-03-20 23:09:38	@andy-ms great, thanks! Is there any plan in the future for a README to be included/published? If this is published and works, I could perhaps include a little mention in the firmata.js readme instead, I'll see what @rwaldron thinks. Further, should I be including any dependencies in a `package.json` such as the dependency on `@types/serialport`?	troywweber7	andy-ms
15265	2017-03-21 17:40:31	Okay, so I linked to my current project to make sure the new definitions worked, and they do. I would say if there is nothing else to resolve, let's make this happen so I can start doing `npm i -D @types/firmata`! ... and thank you to everyone for the input and help. This has been my first experience with: **forking**, **pull-requesting to a public project**, **working with developers I haven't m…	troywweber7	paulvanbrenk
15265	2017-03-21 17:40:31	Okay, so I linked to my current project to make sure the new definitions worked, and they do. I would say if there is nothing else to resolve, let's make this happen so I can start doing `npm i -D @types/firmata`! ... and thank you to everyone for the input and help. This has been my first experience with: **forking**, **pull-requesting to a public project**, **working with developers I haven't m…	troywweber7	andy-ms
15256	2017-03-21 07:16:26	@paulvanbrenk can you help me, please? As I understand Travis says that `buckets: Array<Int32Array>;` is wrong, because of brackets `<>`?	slawiko	paulvanbrenk
15256	2017-03-22 12:04:06	@paulvanbrenk [this](http://definitelytyped.org/guides/contributing.html) article has this line: > If the version of the library is known then add it as a semver to the label.\ But if I add bloomfilter version in `index.d.ts` like I did it [here](https://github.com/DefinitelyTyped/DefinitelyTyped/pull/15256/files/45f48bde141128e0554b1fa78f0ae1ba035700d6#diff-dd75e1eb7274e34d3ad0dda083eeaa31) Trav…	slawiko	paulvanbrenk
15256	2017-03-22 18:16:29	@slawiko thanks, it looks like we tightened the check for the version a little too much.	paulvanbrenk	slawiko
15255	2017-03-21 19:51:48	CLosed as per @piranha771	paulvanbrenk	piranha771
15248	2017-03-19 11:23:37	*htmlhint/index.d.ts* to author (@alan-agius4). Could you review this PR? :+1: or :-1:? Checklist * [ ] pass the Travis CI test?	dt-bot	alan-agius4
15248	2017-03-21 05:11:06	Ill check a bit cause I might be a bit of an overkill to do 3 string unions considering there are more string rules. http://htmlhint.com/ I am quite into the idea of having everything strongly typed though. On Mon, 20 Mar 2017 at 23:24, Paul van Brenk <notifications@github.com> wrote: > Assigned #15248 > <https://github.com/DefinitelyTyped/DefinitelyTyped/pull/15248> to > @alan-agius4 <https://gi…	alan-agius4	alan-agius4
15248	2017-03-21 21:05:46	@alan-agius4 let me know what you want to do, I'm good either way	paulvanbrenk	alan-agius4
15248	2017-03-21 21:15:56	I think i'll leave it as is for the time being. On Tue, 21 Mar 2017 at 22:05, Paul van Brenk <notifications@github.com> wrote: > @alan-agius4 <https://github.com/alan-agius4> let me know what you want > to do, I'm good either way > > — > You are receiving this because you were mentioned. > Reply to this email directly, view it on GitHub > <https://github.com/DefinitelyTyped/DefinitelyTyped/pull/1…	alan-agius4	alan-agius4
15247	2017-03-20 22:35:15	Yeah, I guess I was confused reading the [update to a new major version](https://github.com/DefinitelyTyped/DefinitelyTyped/blob/master/README.md#i-want-to-update-a-package-to-a-new-major-version) section of the FAQ. The `v1` folder should be deleted, right? @paulvanbrenk	bondz	paulvanbrenk
15246	2017-03-19 03:10:57	*auth0/index.d.ts* to authors (@wbhob @westy92). Could you review this PR? :+1: or :-1:? Checklist * [ ] pass the Travis CI test?	dt-bot	wbhob
15242	2017-03-21 20:20:25	@andy-ms looks like I had the right idea, but the wrong timing. Thanks for fixing the linting errors, etc! Rebased onto master again just now.	seansfkelley	andy-ms
15242	2017-03-21 20:20:55	thanks @andy-ms !	paulvanbrenk	andy-ms
15241	2017-03-20 17:21:38	@thorn0 Updated the title. These are part of Angular's external API.	bcherny	thorn0
15241	2017-03-20 21:33:49	@bcherny can you open an issue on angular to update their docs? I agree with @thorn0 that we shouldn't take this until then. Closing for now, do feel free to re-open when the docs are updated.	paulvanbrenk	bcherny
15241	2017-03-20 21:33:49	@bcherny can you open an issue on angular to update their docs? I agree with @thorn0 that we shouldn't take this until then. Closing for now, do feel free to re-open when the docs are updated.	paulvanbrenk	thorn0
15228	2017-03-17 17:36:04	*speakeasy/index.d.ts* to authors (@legendecas @mrOlorin). Could you review this PR? :+1: or :-1:? Checklist * [ ] pass the Travis CI test?	dt-bot	mrOlorin
15225	2017-03-27 11:20:12	@adidahiya without it the following fails: @andy-ms sure thing, I'll rebase	bakesteve	adidahiya
15225	2017-03-27 11:20:12	@adidahiya without it the following fails: @andy-ms sure thing, I'll rebase	bakesteve	andy-ms
15220	2017-03-22 17:00:55	@SupernaviX sorry I'm only just getting back to you on this, I suspected as we were doing more react-data-grid work that I might have to add some more changes in as well. I've moved your original stuff to v1 and updated my changes in the main directory	KieranPeat	SupernaviX
15220	2017-03-23 15:25:27	@SupernaviX added two more properties to Column, className is easy enough to test, but wasn't sure how best to put a test in for getRowMetaData, any thoughts? Just simply put an a function with the right arguments to make sure it compiles, or should I do more?	KieranPeat	SupernaviX
15219	2017-03-20 15:21:03	@yuit I merged and re-ran - still no cigar. FYI: locally, tsc runs without errors.	smasala	yuit
15219	2017-03-24 23:37:13	@paulvanbrenk will have a look	smasala	paulvanbrenk
15215	2017-03-17 06:54:59	Cool, thanks for clearing this up @lukas-zech-software. Appreciate the different solutions. I ended up locking the typings to an earlier version for now. Suggest this can be closed.	codeandcats	lukas-zech-software
15213	2017-03-21 21:52:34	@drinchev does this resolve the issue?	paulvanbrenk	drinchev
15213	2017-03-22 07:20:05	Well okay then. Let's merge. @paulvanbrenk 👍	drinchev	paulvanbrenk
15206	2017-03-21 21:54:39	@pegel03 can you fix the merge issue? Probably just need to merge master back in.	paulvanbrenk	pegel03
15206	2017-03-22 18:14:28	@pegel03 Can you remove the `v` from the version in the header, it looks like that trips up the CI server now. :(	paulvanbrenk	pegel03
15206	2017-03-23 17:31:57	@paulvanbrenk Tried to quickly solve conflicts in the web-editor, not a good idea.. After that I was still not happy with the Function type in the test. Solved it with a colleague who does know some TypeScript:) Thanks for your patience, Peter (Netherlands)	pegel03	paulvanbrenk
15202	2017-03-21 15:06:01	Alrighty. @harikv if you want to take the lead on this that would be cool. Otherwise I can do it but I probably won't get to it for a few days.	pushplay	harikv
15200	2017-03-16 09:20:29	*wonder-commonlib/index.d.ts* to author (@yyc-git). Could you review this PR? :+1: or :-1:? Checklist * [ ] pass the Travis CI test? ------ *wonder-expect.js/index.d.ts* Checklist * [ ] is correct [naming convention](http://definitelytyped.org/guides/contributing.html#naming-the-file)? * https://www.npmjs.com/package/wonder-expect.js * http://bower.io/search/?q=wonder-expect.js * others? * [X] ha…	dt-bot	yyc-git
15200	2017-03-21 21:56:26	@yyc-git can you add a `tslint.json`	paulvanbrenk	yyc-git
15198	2017-03-22 17:44:06	Hello @yuit! Sorry, it took me quite a long time to get back to this PR. I've now made changes you requested. > Could you also add yourself to the project header as editor ? For now I don't feel like I have enough time to review changes. However I am considering possibility and will do it as soon as feel confident that I can do a good job here.	gyzerok	yuit
15185	2017-03-21 16:20:43	@aluanhaddad Hm I do it like that and than use this interface for scopes with a attribute	senyaak	aluanhaddad
15184	2017-03-15 12:21:12	@SamVerschueren hummm ok, my example was not well chosen. This works with TypeScript 2.2.1: But unfortunately your last example does not work, even with TypeScript 2.2.1: This works: Not this (!!!): And this is a simplified version of what I do in my code and it made me update query-string types in the first place: I believe this is a pragmatic vs academic issue. Your choice. Personally I prefer …	tkrotoff	SamVerschueren
15184	2017-03-21 22:06:17	@SamVerschueren any more comments?	paulvanbrenk	SamVerschueren
15184	2017-03-22 09:10:15	@SamVerschueren Tested with tsc 2.2.1 and unfortunately `{[key: string]: any}` does not work with:	tkrotoff	SamVerschueren
15170	2017-03-16 12:19:03	@yuit you can remove the reviewer tag, the types-publisher issue is solved (only a documentation problem)	tkrotoff	yuit
15170	2017-03-22 13:18:38	@tkrotoff are `url`, `isExact` and `path` in [`match`](https://github.com/DefinitelyTyped/DefinitelyTyped/commit/c4dddc32c16848cb8065c7f9df95d88fba3d721e#diff-0f71fe6a8f24d2e8195a1b467fe555cdR85) really optional (~can be `undefined`)? * `path` looks to [default to `'/'`](https://github.com/ReactTraining/react-router/blob/master/packages/react-router/modules/matchPath.js#L33). * `isExact` must be …	donaldpipowitch	tkrotoff
15170	2017-03-22 13:45:07	@donaldpipowitch probably room for improvements, please send a PR since this one has been already merged	tkrotoff	donaldpipowitch
15170	2017-03-22 18:23:56	@donaldpipowitch ping me when you have a PR ready, and I'll merge it in. Thanks!	paulvanbrenk	donaldpipowitch
15164	2017-03-14 14:25:37	@use-strict you need to update the tests to cover your addition (ensure no regression in the future)	tkrotoff	use-strict
15164	2017-03-14 15:22:19	@tkrotoff , done	use-strict	tkrotoff
15163	2017-03-15 10:11:02	@yuit LGTM	Dona278	yuit
15160	2017-03-13 22:10:44	*highcharts/modules/map/index.d.ts* to author (@AlbertOzimek). Could you review this PR? :+1: or :-1:? Checklist * [ ] pass the Travis CI test?	dt-bot	AlbertOzimek
15159	2017-03-15 04:02:39	@stannynuytkens once comment by @trodi is addressed, I will merge in. Thanks for PR	yuit	trodi
15159	2017-03-15 04:49:04	@yuit @trodi, will do tonight, thx guys	stannynuytkens	trodi
15159	2017-03-15 04:49:04	@yuit @trodi, will do tonight, thx guys	stannynuytkens	yuit
15159	2017-03-15 09:01:00	@yuit fixed it and updated `bootbox-tests.ts`	stannynuytkens	yuit
15159	2017-03-19 17:12:06	@yuit @trodi @vbortone when will this be merged?	stannynuytkens	trodi
15159	2017-03-19 17:12:06	@yuit @trodi @vbortone when will this be merged?	stannynuytkens	yuit
15159	2017-03-19 17:12:06	@yuit @trodi @vbortone when will this be merged?	stannynuytkens	vbortone
15159	2017-03-20 18:55:46	@trodi @vbortone thanks	yuit	trodi
15159	2017-03-20 18:55:46	@trodi @vbortone thanks	yuit	vbortone
15156	2017-03-14 01:48:08	ping @ry8806 as you have discussed with @damianog in the original issue	yuit	damianog
15156	2017-03-20 06:52:59	@yuit this can be merged now	xt0rted	yuit
15155	2017-03-20 18:54:25	@blove sorry for delay here...just have a question for you since I am not familiar with the library but so far ~~looks good to me~~ (Update: You will also want to update the pkg name i.e remove "@" npm doesn't allow nested package scope (e.g @types/@google-cloud is not allow) Also could you provide the link on NPM for this pkg	yuit	blove
15155	2017-03-21 15:47:33	@blove thanks for the PR. Please be patient with us while we try to resolve the scope package and will let you know what need to be done/not done. :)	yuit	blove
15155	2017-03-21 15:53:12	@yuit and @andy-ms I'm happy to wait and help in any way that I can. I did rename the package from _[at]google-cloud_ to simply _google-cloud_ as suggested. I also removed the modules to expose the API at the top level.	blove	yuit
15155	2017-03-21 15:53:12	@yuit and @andy-ms I'm happy to wait and help in any way that I can. I did rename the package from _[at]google-cloud_ to simply _google-cloud_ as suggested. I also removed the modules to expose the API at the top level.	blove	andy-ms
15145	2017-03-13 17:01:44	@JJayet please address the lint failures	mhegazy	JJayet
15145	2017-03-21 09:04:18	@mhegazy I removed the lint because I (think that I) can't remove the `Function` type :(	JJayet	mhegazy
15145	2017-03-21 09:56:49	@aleung You're absolutely right, I'll close it and reopen later with less commits :) I rebased it and it was obviously a mistake on my part !	JJayet	aleung
15145	2017-03-21 10:32:50	@JJayet thanks!	aleung	JJayet
15143	2017-03-13 09:43:36	*react-virtualized/index.d.ts* to author (@kaoDev). Could you review this PR? :+1: or :-1:? Checklist * [ ] pass the Travis CI test?	dt-bot	kaoDev
15143	2017-03-13 17:12:53	@kaoDev @vutran @Strate @kikemx78 @ericanderson @andrewdewaal can you please review	mhegazy	kaoDev
15143	2017-03-13 20:57:36	Okay. Reading through the original code, this seems correct. cc / @mhegazy	ericanderson	mhegazy
15142	2017-03-13 20:13:32	Hi @ry8806 I renamed IModalServiceInstance and added it as deprecated extension of IModalInstanceService with a217b4a	damianog	ry8806
15142	2017-03-20 06:49:44	Hi @xt0rted and @ry8806 when it will be merged? Thanks	damianog	ry8806
15142	2017-03-20 09:51:23	@damianog not too sure, that is down to the Mods on the repo I don't have permissions to do merges etc	ry8806	damianog
15140	2017-03-15 07:04:09	@andy-ms I am not so familiar with typescript compiler, it internals and how it uses types library, so I am not quite sure what to set in the lib section here? And why? Please advise.	dozer75	andy-ms
15140	2017-03-16 09:28:13	By adding to my `compilerOptions` in `tsconfig.json` solved this issue for me. thanks @andy-ms	Narven	andy-ms
15140	2017-03-16 13:04:25	@DrDanRyan typescript documentation says that using es5 as a target adds DOM,ES5,ScriptHost to libs. So this should not be needed. @Narven when adding es2017 to your lib you don't need core-js typings anymore. I wonder why you don't get duplicate identifiers then. I'm a bit confused why core-js typings suddenly depend on another set of libraries. That doesn't look like the right solution to me.	DaSchTour	DrDanRyan
15140	2017-03-16 14:53:41	@DaSchTour I think that `lib: ["dom", "es5", "scriptHost"]` is the default used for target es5 **if you don't specify a lib property yourself**. At least that is my understanding, and that would be the reason why you don't get duplicate identifiers when you speicfy `lib: ["es2015", "dom"]` yourself. Also the `lib` option is a **replacement** for using `@types/core-js` as opposed to a dependency.	DrDanRyan	DaSchTour
15140	2017-03-16 14:59:59	@DrDanRyan it's definitely **not** a replacement! `lib` for ES2017 will contain way more than `@types/core-js` which will hide compile errors when using features not polyfilled by core-js	DaSchTour	DrDanRyan
15140	2017-03-22 15:31:31	@DaSchTour let's look at the example: * There is a library `X`, that uses ES6 Map and it is typed using `es6` lib definitions * In order so support old browsers you have imported `core-js` polyfill in your code before importing `X`. Third-party libraries doesn't know anything about actual polyfill implementation so polyfill should provide identical definitions on order to avoid bugs like this htt…	just-boris	DaSchTour
15140	2017-03-26 09:26:15	@andy-ms / @mhegazy If I may, I'd like to resurface wrote on #15108: > Isn't the point of the Typescript definition files to describe what packages provide? I believe the definition should be accurate to the package, not the environment. Particularly with core-js, if somebody's using it, e.g., import 'core-js', they're conceivably doing so because they're shimming their environment, no? An import…	emilio-martinez	andy-ms
15137	2017-03-13 07:34:10	Thanks @LKay! Haven't head time to look into it well, we do it a bit later.	gyzerok	LKay
15137	2017-03-13 10:29:52	@LKay > There is massive incorrect and unnecessary types and interfaces definition in your file and this PR addresses most of problems > you seem to not get what are the are issues with the current types I don't get issues with types because you don't provide an issue you are trying to fix. I have issues with your implementation though, and will most likely still have unless you read the current …	Kallikrein	LKay
15137	2017-03-13 10:55:42	@LKay > Please address the issue with non-optional intl per presented use case in one of my previous comments. Gladly Would give the following : and Foo will be properly typed as	Kallikrein	LKay
15137	2017-03-13 11:06:20	@Kallikrein That very example kills the purpose of generic here as you are providing `CustomProps` This is only part of actual props of the component. The more edge case would be to have dozens of types/interfaces as part of `FooProps` and one of them would be `InjectedIntlProps`. Then you filter them out using `keyof` or create new type containing all but `InjectedIntoProps`? I'm not saying it's…	LKay	Kallikrein
15137	2017-03-21 16:26:44	@LKay no problem! @Kallikrein is there anything i can do to expedite the review of this PR? i use react-intl heavily and would like to see the correct types available from this repo one way or another.	stephenlaughton	LKay
15137	2017-03-21 16:26:44	@LKay no problem! @Kallikrein is there anything i can do to expedite the review of this PR? i use react-intl heavily and would like to see the correct types available from this repo one way or another.	stephenlaughton	Kallikrein
15136	2017-03-23 15:30:53	@CarsonF Allrighty, I will add all these props tomorrow. I have bad experience with some other libraries that don't mention anything in the docs yet export some functions or classes and then remove it without notice so I'm very curious about public (documented) and private API. ;) However, you're right that this library sometimes lack informations in docs.	LKay	CarsonF
15133	2017-03-12 16:46:22	*navigation/index.d.ts* to author (@grahammendick). Could you review this PR? :+1: or :-1:? Checklist * [ ] pass the Travis CI test?	dt-bot	grahammendick
15121	2017-03-11 19:51:46	*d3-selection/index.d.ts* to authors (@tomwanzek @gustavderdrache @borisyankov). Could you review this PR? :+1: or :-1:? Checklist * [ ] pass the Travis CI test?	dt-bot	tomwanzek
15121	2017-03-12 20:16:21	@andy-ms Thx. Travis seems to be pleased now.	tomwanzek	andy-ms
15114	2017-03-11 19:08:00	@evollu this file is lacking a main code reviewer, would you be interested to do that?	mhegazy	evollu
15112	2017-03-11 00:37:35	@jcaffey the version needs to be updated to `major.minor`	mhegazy	jcaffey
15112	2017-03-11 23:38:43	@mhegazy patch version removed. Please re-review.	jcaffey	mhegazy
15112	2017-03-13 17:50:30	@andy-ms / @mhegazy, rebased/squashed.	jcaffey	mhegazy
15112	2017-03-13 17:50:30	@andy-ms / @mhegazy, rebased/squashed.	jcaffey	andy-ms
15108	2017-03-20 23:21:26	Actually, that was necessary code! `core-js` is usually used in enviroments prior es6, so the fact, that some of that definitions are matching with es6+ stuff, doesn't matter, because `core-js` is a polyfill, e.g. it ships its own version of these types. @andy-ms @mhegazy could you consider rolling this back? The issue #15140 has quite much upvotes, so the problem is important.	just-boris	andy-ms
15108	2017-03-24 06:52:46	@andy-ms isn't the point of the Typescript definition files to describe what packages provide? I believe the definition should be accurate to the package, not the environment. Particularly with `core-js`, if somebody's using it, e.g., `import 'core-js'`, they're conceivably doing so because they're shimming their environment, no?	emilio-martinez	andy-ms
15105	2017-03-14 14:21:14	@andy-ms Done. I’ve also: * volunteered myself as maintainer of this package * made the linter green and enabled it (assuming adding the `tslint.json` file is the only requirement to enable it?)	alloy	andy-ms
15104	2017-03-12 16:57:08	@andy-ms what are you suggesting we should change "lib" to ?	baywet	andy-ms
15104	2017-03-24 13:02:08	@pe8ter Thanks for the precision. I ended up upgrading to @types/node@7.0.10 and made these changes in my tsconfig.json, thus keeping IE11 compatibility.	baywet	pe8ter
15103	2017-03-22 22:45:02	@ikokostya can you respond to the changes @Flarna suggested?	paulvanbrenk	Flarna
15103	2017-03-23 18:56:37	@paulvanbrenk > since you use Address in an exported API it has to be exported, how otherwise would someone use it? Users can pass object with the same shape instead `Address`: `a.ts`: `b.ts`: But it doesn't work in ambient context (interface `Address` can't be private): `Address` - it's just internal interface for avoiding repetition.	ikokostya	paulvanbrenk
15099	2017-03-11 13:28:23	@Kallikrein ^ Care to tell which of the rewrites are incorrect? I use it in two of my projects and everything seems to work flawlessly.	LKay	Kallikrein
15099	2017-03-11 14:17:36	@LKay - The current types are working for now, why do you need to update ? - Can you split your modifications into more atomic and local rewrites ? You are replacing a whole file with a totally different one with no clear intent. An example that is rewritten (my contribution, latest commit) Your rewrite: You definition is wrong : the function argument, or 'inner component' has intl props injected…	Kallikrein	LKay
15099	2017-03-11 14:40:16	@Kallikrein Actually the signature for the HOC is more clear right when you look and the definition, I think. There is no guarantee that the input component has already ` InjectedIntlProps` as part of its own. The output will have this, however injected transparently to the input component. If you would like to enforce proper props the signature should look like (which is kind like you wrote): Bu…	LKay	Kallikrein
15099	2017-03-12 18:57:27	I agree here with @Kallikrein - there is no sense in changing type names so other people will get breaking changes in there code. And it really make sense to make any contributions as small PR because they are much easier to review and insure that they are correct.	gyzerok	Kallikrein
15099	2017-03-13 04:17:47	The new PR is up #15137 @Kallikrein	LKay	Kallikrein
15094	2017-03-22 00:07:57	@mhegazy does this look good now? @brooklynDev can you fix the merge issues?	paulvanbrenk	brooklynDev
15094	2017-03-26 07:11:01	@andy-ms I think I got it right this time, if not let me know. Thanks!	brooklynDev	andy-ms
15093	2017-03-10 15:14:01	@andy-ms None other found that should effect the one that you added. See the screenshot below. Could it be related to the TypeScript version? ![screen shot 2017-03-10 at 10 12 19 am](https://cloud.githubusercontent.com/assets/3871032/23800380/328111f0-057a-11e7-9b3c-db01a594d05e.png) I found this in `@types/core-js/index.d.ts` - not sure why it didn't show up in the find all.	rchipman	andy-ms
15085	2017-03-14 17:52:16	@mhegazy Thanks for your response. Looks like I misunderstood how to provide the *Definitions by* header. Will update tomorrow.	ZoolWay	mhegazy
15085	2017-03-15 10:50:47	@mhegazy Fixed it, TravisCI passed.	ZoolWay	mhegazy
15083	2017-03-09 17:38:39	Nice thanks @mhegazy, I'll try adding that.	ryansmith94	mhegazy
15083	2017-03-09 18:24:06	That works thanks again @mhegazy! 👍	ryansmith94	mhegazy
15075	2017-03-15 20:23:52	@mhegazy , updated PR	nexus-uw	mhegazy
15073	2017-03-14 02:48:41	@bensw thanks for the PR!	yuit	bensw
15071	2017-03-09 04:49:09	@birkskyum OK -- thanks for trying. I guess we will just have to wait for Meteor to stop supporting them. I guess that won't happen until Meteor 2.0!	fullflavedave	birkskyum
15070	2017-03-08 16:34:04	*meteor/index.d.ts* to authors (@barbatus @fullflavedave @orefalo @dagatsoin @birkskyum). Could you review this PR? :+1: or :-1:? Checklist * [ ] pass the Travis CI test?	dt-bot	fullflavedave
15070	2017-03-08 16:49:00	It looks great, and I think it should be merged. About duplicating all the code: @fullflavedave I think the Accounts module nested in meteor/accounts-base is necessary, in order to match the javascript, but can the global Accounts module be removed?	birkskyum	fullflavedave
15070	2017-03-08 17:14:25	It would be great to remove all the duplication. This was created when Meteor added support for ES2015 modules (the global modules were the original). Does Meteor 1.4 still support global modules (e.g. for super quick prototyping)? If so, then the global module definitions probably need to be there for backwards compatibility. However, it would be great if the global Accounts module and the one n…	fullflavedave	birkskyum
15070	2017-03-08 17:36:04	Sure, I have created a new issue here: https://github.com/DefinitelyTyped/DefinitelyTyped/issues/15071 I published this like a second ago, so I have looked quite a lot into this lately: https://medium.com/@birkskyum/modern-meteor-development-with-typescript-introduction-836f2a89f79#.4dqhrbz9s I noticed that my editor got confused about whether or not it was referring to the nested or the global m…	birkskyum	birkskyum
15069	2017-03-08 21:22:14	@MarcusLongmuir I'd like to help find a solution for the problem but I'm fuzzy on what the goal is with these typings. Can you help me understand how you intend to use these typings? Are you expecting to hand-write the protocols? Or do you need the typings so that you can use the generated *.js protocols in your TypeScript code?	minestarks	MarcusLongmuir
15069	2017-03-09 09:43:20	@minestarks: The latter - this library is being used in combination with the `.js` files that `protoc` outputs and a plugin that we're writing to produce TypeScript declarations for those `.js` files. The resulting (effectively) TypeScript classes expose classes in the `google-protobuf` library, hence adding the declarations to the `DefinitelyTyped` project. WRT the `abstract static` problem spec…	MarcusLongmuir	minestarks
15066	2017-03-08 19:59:24	@manu7691 Could you add a test that demonstrates the problem this change is solving? Thank you.	minestarks	manu7691
15066	2017-03-13 09:55:36	@jan-molak I agree with your idea, specially, now that a lot of changes are happening on CucumberJS project. It will make clear to maintain. Although there is https://github.com/cucumber/cucumber-js/pull/721 which is supposed to define types in the project itself. About [publishing](https://www.typescriptlang.org/docs/handbook/declaration-files/publishing.html) a new package on npm, you must crea…	manu7691	jan-molak
15066	2017-03-13 17:57:52	@jan-molak @manu7691 for new versions of the same package, please don't create a new folder -- your PR will be rejected if the name of the folder doesn't match the npm package. The `index.d.ts` should contain the latest version, and older versions should be moved to a subfolder. Please see the [readme](https://github.com/DefinitelyTyped/DefinitelyTyped#i-want-to-update-a-package-to-a-new-major-ve…	minestarks	manu7691
15066	2017-03-13 17:57:52	@jan-molak @manu7691 for new versions of the same package, please don't create a new folder -- your PR will be rejected if the name of the folder doesn't match the npm package. The `index.d.ts` should contain the latest version, and older versions should be moved to a subfolder. Please see the [readme](https://github.com/DefinitelyTyped/DefinitelyTyped#i-want-to-update-a-package-to-a-new-major-ve…	minestarks	jan-molak
15066	2017-03-13 20:07:13	Thanks for the suggestion, @minestarks, much appreciated! @manu7691 / @abraaoalves I'm going through the new Cucumber 2 interfaces as part of my work on adding the support for Cucumber 2 to [Serenity/JS](github.com/jan-molak/serenity-js). This is going to take a couple of days, so if you'd like to implement @minestarks' suggestion in the meantime I'll later add whatever new things I discover?	jan-molak	minestarks
15066	2017-03-13 20:07:13	Thanks for the suggestion, @minestarks, much appreciated! @manu7691 / @abraaoalves I'm going through the new Cucumber 2 interfaces as part of my work on adding the support for Cucumber 2 to [Serenity/JS](github.com/jan-molak/serenity-js). This is going to take a couple of days, so if you'd like to implement @minestarks' suggestion in the meantime I'll later add whatever new things I discover?	jan-molak	manu7691
15066	2017-03-14 15:39:35	@jan-molak In last commit, I split definition types into v1 and v2, but for some reason that I don't know, test is failing. @minestarks any idea? I follow the link you suggested me. Thanks in advance	manu7691	minestarks
15066	2017-03-14 15:39:35	@jan-molak In last commit, I split definition types into v1 and v2, but for some reason that I don't know, test is failing. @minestarks any idea? I follow the link you suggested me. Thanks in advance	manu7691	jan-molak
15066	2017-03-22 00:22:01	@manu7691 can fix the merge issues and any CI issues you may encounter after that.	paulvanbrenk	manu7691
15066	2017-03-22 12:27:30	@paulvanbrenk done! ;)	manu7691	paulvanbrenk
15065	2017-03-08 19:44:36	@elektromodulator Your change looks fine to me but it exposed an issue in the tests. It's the dependency on jasmine that's causing the trouble, as jasmine's typings include TS 2.1 features. Would you mind removing from the test file and replacing it with the types that are used from jasmine, using this PR as an example: https://github.com/DefinitelyTyped/DefinitelyTyped/pull/14819 Thank you.	minestarks	elektromodulator
15060	2017-03-08 02:44:28	*d3-array/index.d.ts* to authors (@gustavderdrache @borisyankov @tomwanzek). Could you review this PR? :+1: or :-1:? Checklist * [ ] pass the Travis CI test? ------ *d3-format/index.d.ts* to authors (@tomwanzek @gustavderdrache @borisyankov). Could you review this PR? :+1: or :-1:? Checklist * [ ] pass the Travis CI test? ------ *d3-geo/index.d.ts* to authors (@Ledragon @tomwanzek @gustavderdrach…	dt-bot	tomwanzek
15053	2017-03-07 20:48:14	*auth0-js/index.d.ts* to author (@adrianchia). Could you review this PR? :+1: or :-1:? Checklist * [ ] pass the Travis CI test? ------ *auth0-lock/index.d.ts* to author (@carusology). Could you review this PR? :+1: or :-1:? Checklist * [ ] pass the Travis CI test?	dt-bot	adrianchia
15053	2017-03-07 23:12:42	@minestarks Looks good to me. Seems to follow the updates to `auth-lock`.	csvn	minestarks
15052	2017-03-11 01:18:21	So @RReverser and @ivogabe is this PR ready to go or not?	mhegazy	RReverser
15052	2017-03-11 11:20:31	@mhegazy It's not.	RReverser	mhegazy
15052	2017-03-22 00:24:03	@RReverser good to go now?	paulvanbrenk	RReverser
15051	2017-03-07 23:52:31	@Knuddels-TobyB Thanks for the contribution. Are you the package owner? I see that "official" typings are already provided, as downloadable from http://developer.knuddels.de/ Normally we don't accept typings on DT if they're bundled with the official package. Why do you wish to add them here?	minestarks	Knuddels-TobyB
15051	2017-03-08 05:15:41	yes, we are the owner of the package. this is the official API that my company, the Knuddels GmbH & Co. KG from Germany, provides to our users to write own apps that can be installed on our platform. i am an employee there. we want to publish our typings here to provide a smoother and better way to use it and install it from here via npm. all other ways are more complicated for the users. On Mar …	Knuddels-TobyB	Knuddels-TobyB
15050	2017-03-07 19:03:52	@mohsen1 Please address the linting error and I can merge. Thanks!	minestarks	mohsen1
15050	2017-03-07 19:16:47	Excuse me @minestarks but I haven't had time to review the change and I would like to do so since it contradicts what the leaflet documentation says. It may be an error on their docs but I would like to make sure first. Thanks.	alejo90	minestarks
15050	2017-03-07 19:47:24	@alejo90 fair enough, I'll wait for your sign off. Thanks.	minestarks	alejo90
15050	2017-03-14 18:46:30	Closing since #14750 conflicts with it. Hopefully @alejo90 will address other issues as well.	mohsen1	alejo90
15048	2017-03-07 17:22:01	*jointjs/index.d.ts* to authors (@areel @DavidDurman @DenEwout @CaselIT @ChrisMoran). Could you review this PR? :+1: or :-1:? Checklist * [ ] pass the Travis CI test?	dt-bot	ChrisMoran
15046	2017-03-07 20:13:58	@Retsam looks like the tests failed some place unrelated to your change ... could you merge from master to rerun the checks please?	minestarks	Retsam
15046	2017-03-07 21:03:28	@minestarks Looks like the same problem.	Retsam	minestarks
15046	2017-03-07 21:08:54	@Retsam If you know how I'd remove the merge commit to keep the git history clean and force push the result. (Your fork is used by no one anyways right?) But that's just my personal preference... 😄 Apart from that: Please add an appropriate, simple definition alias to [bluebird-global](https://github.com/DefinitelyTyped/DefinitelyTyped/blob/master/bluebird-global/index.d.ts) for this PR for `tapC…	lhecker	Retsam
15046	2017-03-07 22:36:46	I merged #14819 . Sorry about that @Retsam could you merge and try again?	minestarks	Retsam
15046	2017-03-07 23:28:14	@minestarks I rebased onto the new master and it looks like it passed this time.	Retsam	minestarks
15046	2017-03-08 00:39:54	Great, thank you. @lhecker good to go?	minestarks	lhecker
15046	2017-03-09 11:20:41	@minestarks Good to go. Great work @Retsam! 🙂	lhecker	Retsam
15046	2017-03-09 11:20:41	@minestarks Good to go. Great work @Retsam! 🙂	lhecker	minestarks
15045	2017-03-07 17:39:22	@adrianchia I checkout out #14536, and the solutions seem to be a bit different. I suggest that `export default auth0` ([source](https://github.com/adrianchia/DefinitelyTyped/blob/669e7aaa82dff0abfdde240e3fd33cd52af3aa2b/auth0-js/index.d.ts#L514)) be avoided, since `auth0-js` is actually a CommonJS module with no default export ([source](https://github.com/auth0/auth0.js/blob/master/src/index.js#…	csvn	adrianchia
15045	2017-03-07 19:42:20	@adrianchia , I'll merge this one since per @csvn 's description, this way of exporting is more appropriate for the library. Could you then merge his change so I can take your PR too? Thanks.	minestarks	adrianchia
15043	2017-03-07 22:57:20	@jtut1731 I haven't run ci that you have, but I have been running this changed definition for almost a year, i.e. on different TS's and node's and working with arrays, returned by node, as per docs. I used to keep private d.ts in project, and now moving code to use `@types` goodness :) . @minestarks I have no idea what you mean by "could you both try merging from master to trigger a rebuild". Guy…	3n-mb	minestarks
15040	2017-03-22 00:24:55	@minestarks thoughts?	paulvanbrenk	minestarks
15040	2017-03-22 16:12:22	@minestarks making that change causes the typescript compiler in vs-code to not recognize the signature of the export. > [ts] Cannot invoke an expression whose type lacks a call signature. Type 'typeof "/[...]/DefinitelyTyped/blueimp-md5/index"' has no compatible call signatures. Would the following be an acceptable solution (in addition to changing the test file import)? Using `export =` instead…	mkohlmyr	minestarks
15040	2017-03-22 16:28:00	@mkohlmyr yup that's exactly what I was suggesting. Should have just typed it out, sorry!	minestarks	mkohlmyr
15040	2017-03-22 18:36:47	@mkohlmyr do you need to make any more changes?	paulvanbrenk	mkohlmyr
15039	2017-03-22 00:26:03	@alejo90 thoughts here, the changes seem mostly mechanical.	paulvanbrenk	alejo90
15039	2017-03-27 08:15:14	@andy-ms Thanks for notifying me. Rebased.	webbiesdk	andy-ms
15037	2017-03-07 23:53:36	@fullflavedave want to make sure I'm reading this right - are you suggesting changes or should I merge? Thanks.	minestarks	fullflavedave
15027	2017-03-10 05:14:12	> Thanks for getting this done! I had been meaning to do this forever but never got around to it. No problem; thanks for the original definition, @hodavidhara! > I also have some changes kicking around somewhere for the newer versions so I'll try to get them updated when I can. If you could push those changes to a branch somewhere, I would be glad to help test/finalize them.	dahlbyk	hodavidhara
15023	2017-03-10 17:26:49	Hi @minestarks, @bsvensson is a member of the @Esri org. This is similar to PR #14987.	dasa	minestarks
15023	2017-03-10 19:00:14	Ah got it thanks @dasa	minestarks	dasa
15022	2017-03-08 08:53:49	Hi @benshope Thanks for the definition updates. May I ask you, why you've changed `key` in the `EntityRange` from `number` to `string`? It looks like it should be a `number`, as defined here - https://github.com/facebook/draft-js/blob/0.10-stable/src/model/encoding/EntityRange.js. The rest of changes looks fine for me. It would be great, if you could update the `draft-js-tests.tsx` test file to i…	dmitryrogozhny	benshope
15022	2017-03-11 01:20:07	@benshope can you please update this PR.	mhegazy	benshope
15022	2017-03-13 08:37:26	@mhegazy @dmitryrogozhny Yep! I'll update this tomorrow, thanks	benshope	mhegazy
15022	2017-03-13 08:37:26	@mhegazy @dmitryrogozhny Yep! I'll update this tomorrow, thanks	benshope	dmitryrogozhny
15022	2017-03-22 00:27:02	@benshope can you fix the merge issues?	paulvanbrenk	benshope
15018	2017-03-07 01:12:44	@RReverser Added and commits squashed. If you know of a better type mechanism here, I'm open to pursing it. I just just looked like the return value wasn't a constructible type on it's own so an interface made the most sense to me.	ChadKillingsworth	RReverser
15018	2017-03-07 01:17:16	@ChadKillingsworth Yeah, I agree about the return type. LGTM, with a nitpick about the test.	RReverser	ChadKillingsworth
15017	2017-03-22 00:29:12	@jkeylu and @magnushiie is this good to go?	paulvanbrenk	jkeylu
15015	2017-03-08 14:44:57	@minestarks Yes, I think this PR can be merged.	tan9	minestarks
15013	2017-03-08 13:48:53	Thanks @minestarks.	jtut1731	minestarks
15013	2017-03-08 22:10:51	@minestarks Thanks so much!	jtut1731	minestarks
15009	2017-03-09 22:07:21	@webbiesdk Could you turn on in the and update the tests to protect against further strict null mistakes?	minestarks	webbiesdk
15009	2017-03-13 18:43:11	> If a test could have prevented this bug, it will likely prevent future bugs too. - @minestarks Looks good, thanks!	minestarks	minestarks
15007	2017-03-07 05:19:45	@flynetworks Thank you for reopening the PR again! sorry for delay in merging here.	yuit	flynetworks
15007	2017-03-07 08:49:52	@yuit thanks for merging 👍 I'll delete my fork now. Can you estimate when the update is available via npm?	flynetworks	yuit
14993	2017-03-05 12:03:25	*webpack/index.d.ts* to authors (@tkqubo @mattlewis92 @bumbleblym @bcherny). Could you review this PR? :+1: or :-1:? Checklist * [ ] pass the Travis CI test?	dt-bot	mattlewis92
14993	2017-03-07 08:49:25	Indeed it is, thanks @bumbleblym!	mattlewis92	bumbleblym
14983	2017-03-10 06:05:47	@andy-ms can you please refresh and merge	mhegazy	andy-ms
14979	2017-03-03 19:38:20	Just a heads up @piranha771 that I have this large PR for three incoming https://github.com/DefinitelyTyped/DefinitelyTyped/pull/14971 which enables noImplicitAny for the tests + definitions.	efokschaner	piranha771
14971	2017-03-04 21:30:38	Thanks @florentpoujol	efokschaner	florentpoujol
14954	2017-03-10 10:49:17	@webbiesdk great job, thanks! @mhegazy did a quick check, for me it's ok!	lucax88x	mhegazy
14954	2017-03-10 10:49:17	@webbiesdk great job, thanks! @mhegazy did a quick check, for me it's ok!	lucax88x	webbiesdk
14952	2017-03-09 18:51:02	@gyzerok Thanks for the changes. Why was it necessary to disable linting on those two lines?	minestarks	gyzerok
14952	2017-03-09 21:11:10	@minestarks, was just unsure if it makes sense to split them into different lines. Do you think it would be better?	gyzerok	minestarks
14952	2017-03-09 22:19:27	@gyzerok I find it's better to not fight the linter :) Code is easier to read without the comments.	minestarks	gyzerok
14952	2017-03-16 08:06:32	@minestarks sorry for quite a long delay. I removed `disable-next-line` where possible. However at one place it would introduce unnecessary breaking change so I guess we can live with it.	gyzerok	minestarks
14948	2017-03-03 08:22:02	@mtgto Basically it's OK. A lot of parameters are in `any` type, if you can define specific type for them then it would be better. Anyway it isn't a must.	aleung	mtgto
14948	2017-03-03 23:58:09	@aleung I wrote types in options and HttpClient.	mtgto	aleung
14945	2017-03-03 02:59:40	@monolithed You should notify the author @nmalaguti to review this, not DefinitelyTyped member.	TonyPythoneer	monolithed
14945	2017-03-07 03:14:06	@monolithed I don't agree with you! Every contributor or author is just enthusiasm to maintain this typing files. Besides, anyone doesn't owe you anything. Please respect their time whether authors of the typing files or DefinitelyTyped member. Let's back to the topic. If I am a contributor, how do I accelerate review and merge PR? The best way is you can explain what you was doing in these chang…	TonyPythoneer	monolithed
14945	2017-03-07 09:46:45	@TonyPythoneer, > Every contributor or author is just enthusiasm to maintain this typing files. Besides, anyone doesn't owe you anything. Please respect their time whether authors of the typing files or DefinitelyTyped member. I have no complaints and I'm very respect these people, but I'm pretty sure the concept of this project is terrible. > Ideally, the PR can get merged fast. See, isn't this …	monolithed	TonyPythoneer
14945	2017-03-13 11:30:48	@monolithed and @nmalaguti: I've checked the diff and approve of the changes made.	fsmedberg-tc	nmalaguti
14945	2017-03-13 11:30:48	@monolithed and @nmalaguti: I've checked the diff and approve of the changes made.	fsmedberg-tc	monolithed
14945	2017-03-17 22:09:35	@monolithed There is an issue for type Timeouts: `type Timeouts = 'script' | 'pageLoad' | 'implicit';` pageLoad here should be 'page load'. Ref: - http://webdriver.io/api/protocol/timeouts.html - [timeouts.md#session-page-load-timeout](https://github.com/webdriverio/webdriverio/blob/a5bae0b8123b5ed0111e1924c7eed453ef0db804/docs/guide/testrunner/timeouts.md#session-page-load-timeout) <img width="6…	ScenK	monolithed
14945	2017-03-18 00:26:23	@monolithed Good to know, thanks so much.	ScenK	monolithed
14941	2017-03-03 08:55:00	Hi @ericanderson , thanks for answering. I think the issue is connected with the definitions themselves, so created it here. Here is the full example: https://github.com/PavelPolyakov/webpack-typescript-react in the file https://github.com/PavelPolyakov/webpack-typescript-react/blob/master/app/components/States.tsx , as soon as you uncomment the `@connect` part - you'll see the error. ![image](ht…	PavelPolyakov	ericanderson
14941	2017-03-03 10:03:55	hi @rockmacaca, thank you for your suggestion. As you've mentioned, I also don't think using custom typings is an option in case we are talking not only about the pet projects, as this option is less scalable. Bad thing that current TS state doesn't support that. ~~I've tried to put your typings here:~~ ~~https://github.com/PavelPolyakov/webpack-typescript-react/tree/custom-react-redux~~ ~~Howeve…	PavelPolyakov	rockmacaca
14937	2017-03-02 09:00:48	Thanks a lot for contibution @danno2000 Could you please make this following config changes as well to update to a correct standards: - bump the library version in index.d.ts header to the correct one - update tests (broken build because of changed types) and add missing cases for newly added props - update tsconfig.json:	piotrwitek	danno2000
14937	2017-03-04 09:21:10	@danno2000 @dt-bot looks good, can be merged 👍 The last optional suggestion as mentioned before would be to update tsconfig.json:	piotrwitek	danno2000
14931	2017-03-11 21:42:36	Thank you @mhegazy	jshmrsn	mhegazy
14924	2017-03-01 09:03:18	Thanks, @Green-Cat! We should have had some tests for validating other schema options from before, but seeing as there are none at all for verifying the passed-in options, I'm fine with not adding one for `retainKeyOrder` as well. :+1:	sindrenm	Green-Cat
14924	2017-03-01 09:38:15	@Green-Cat Thanks!	horiuchi	Green-Cat
14917	2017-03-03 02:40:34	Could @CatsMiaow describe an environment to reproduce the error? I had no error with tsc 2.2.1 for es2015 target. [Initial commit](https://github.com/DefinitelyTyped/DefinitelyTyped/blob/d7056d643d6e2ecf8c0ed94b81a33ae35a163147/file-type/file-type.d.ts) has module declaration whereas [current version](https://github.com/DefinitelyTyped/DefinitelyTyped/blob/28ef3d201b4271f3bb6c417b01a98d5706dd62a5…	tcaesvk	CatsMiaow
14917	2017-03-03 03:41:42	@tcaesvk package.json tsconfig.json src/test.ts VS Code ![20170303_121929](https://cloud.githubusercontent.com/assets/1300172/23536991/45d4e9b6-000c-11e7-85b5-412ca0f3b828.png) Console ![20170303_122023](https://cloud.githubusercontent.com/assets/1300172/23536992/479fbb7c-000c-11e7-92a1-be06d4e257c3.png) [Initial commit](https://github.com/DefinitelyTyped/DefinitelyTyped/blob/d7056d643d6e2ecf8c0e…	CatsMiaow	tcaesvk
14917	2017-03-03 17:24:44	@andy-ms I understand. I am using "no-default-export" and "no-require-imports" TSLint rules. So I want to use this code. Is it possible...? > There are hacks (adding a namespace declaration to MyClass is a popular way to pretend this works) ...	CatsMiaow	andy-ms
14917	2017-03-06 07:50:30	Thanks to @andy-ms for kind explanation. @CatsMiaow, I agree with your module-function style because of official method. I was not sure that is acceptable in TS or just another black magic like to hack compiler.	tcaesvk	CatsMiaow
14917	2017-03-06 07:50:30	Thanks to @andy-ms for kind explanation. @CatsMiaow, I agree with your module-function style because of official method. I was not sure that is acceptable in TS or just another black magic like to hack compiler.	tcaesvk	andy-ms
14917	2017-03-09 18:49:08	@CatsMiaow I see the motivation for the changes. However it sounds like isn't an appropriate linter rule for your project, as you are working with libraries that _need_ syntax to work. I believe the right fix is to remove the linter rule and not take this PR. This PR would encourage further misuse of the syntax.	minestarks	CatsMiaow
14917	2017-03-10 02:27:06	@minestarks Thanks for your advice. If so, which of the following cases do you think is better Case1 Case2	CatsMiaow	minestarks
14917	2017-03-10 15:32:13	@CatsMiaow `import fileType = require('file-type');` will be typed. `require` used any other way is a function from `string` to `any`. So use `import`.	andy-ms	CatsMiaow
14917	2017-03-12 15:46:45	@andy-ms okay. thank you.	CatsMiaow	andy-ms
14917	2017-03-13 05:50:27	RE misuse of the ``import * as x`` syntax mention by @minestarks: ``import * as x`` shall be applicable only if a module is module object, right? In ECMAScript 2015, [import](http://www.ecma-international.org/ecma-262/6.0/#table-40) syntax is not related to AMD style require. TypeScript provides [Import Require Declarations](https://github.com/Microsoft/TypeScript/blob/master/doc/spec.md#1133-imp…	tcaesvk	minestarks
14917	2017-03-13 20:05:00	@tcaesvk thanks for asking. Yes, is the best practice for importing an export assignment, i.e. where is a function or class. This type of export is described in the [spec](https://github.com/Microsoft/TypeScript/blob/master/doc/spec.md#1135-export-assignments) as well. I hope that helps.	minestarks	tcaesvk
14906	2017-03-24 14:28:41	@danielearwicker I’m +1 on this. Could you rebase this?	alloy	danielearwicker
14901	2017-03-10 06:55:11	@mhegazy please *read* the diff and the PR: waiting for TS 2.2 support	tkrotoff	mhegazy
14901	2017-03-11 01:28:47	@andy-ms why is `// TypeScript Version: 2.2` not working?	mhegazy	andy-ms
14901	2017-03-15 10:57:36	@mhegazy @andy-ms https://github.com/DefinitelyTyped/DefinitelyTyped/pull/14818 is done now, this can be merged	tkrotoff	andy-ms
14901	2017-03-15 10:57:36	@mhegazy @andy-ms https://github.com/DefinitelyTyped/DefinitelyTyped/pull/14818 is done now, this can be merged	tkrotoff	mhegazy
14900	2017-03-10 07:19:56	@andy-ms please update and merge.	mhegazy	andy-ms
14897	2017-03-09 18:31:22	@dublicator Could you resolve the merge conflict? Then I'll merge. Thank you.	minestarks	dublicator
14883	2017-03-10 07:29:39	@mhegazy is this requirement documented anywhere?	JoshuaKGoldberg	mhegazy
14879	2017-02-26 16:36:07	*extended-listbox/index.d.ts* to author (@code-chris). Could you review this PR? :+1: or :-1:? Checklist * [ ] pass the Travis CI test?	dt-bot	code-chris
14875	2017-03-13 14:42:28	@lukas-zech-software , wow! :+1: I'll take a look how it works on a few big Jasmine-dependent projects and will let you know if there any overlooked points today or probably tomorrow. Does it work for you?	noomorph	lukas-zech-software
14875	2017-03-14 07:01:25	@noomorph I have it running it 4 projects and so far it revealed a few tests where we actually used wrong types in the `expects`. Didn't have any other problems so far, but I think our tests (around 1500) are just to narrow minded to make sure it works for everyone, so every extra tests are heavily welcome	lukas-zech-software	noomorph
14875	2017-03-14 09:56:16	@lukas-zech-software , I can't tell for sure, but personally, I would prefer to see the commits squashed into a single one since they are about the same thing. But it is just my humble opinion since I'm not a maintainer.	noomorph	lukas-zech-software
14875	2017-03-14 17:31:52	@lukas-zech-software rebasing or squashing isn't required but up to you. Please see the review comment about and revise as necessary. Thank you.	minestarks	lukas-zech-software
14873	2017-02-26 10:47:46	*wonder-commonlib/index.d.ts* to author (@yyc-git). Could you review this PR? :+1: or :-1:? Checklist * [ ] pass the Travis CI test? ------ *wonder-frp/index.d.ts* to author (@yyc-git). Could you review this PR? :+1: or :-1:? Checklist * [ ] pass the Travis CI test? ------ *wonder.js/index.d.ts* Checklist * [X] is correct [naming convention](http://definitelytyped.org/guides/contributing.html#nam…	dt-bot	yyc-git
14870	2017-03-14 02:47:30	@stephtr yep it does	yuit	stephtr
14867	2017-02-25 18:03:13	Sorry, got confused. I do like `keyof` operator and knew it is part of TS 2.1, but I assumed `extends` was there before 😂 Well, to return `Mock<T>` is necessary to specify the `T` but true it doesn't need to extend {}. I see the `fn` function implementation also uses `extend {}`.... So couple of questions here: Is it ok the following implementation? And will it take long to get merged? If not, th…	alexjoverm	asvetliakov
14867	2017-03-10 22:42:58	@alexjoverm can you please refresh the PR against master.	mhegazy	alexjoverm
14867	2017-03-10 23:14:26	@alexjoverm The second option in your last post is definitely preferable. About MockInstance vs Mock, the difference is that Mock has construct and call signatures. If spyOn returned a Mock type, you'd able to do this But I don't know when it makes sense to call your own spy in a test. And if you really wanted to, you could just call the method directly on the object instead. Something this PR is…	jwbay	alexjoverm
14867	2017-03-11 00:24:15	@mhegazy @jwbay Wow, thanks for that big help. Totally have missed the mockRestore. I'll update it with your suggestions as soon as I can, and probably will do a git rebase to clean up the history.	alexjoverm	mhegazy
14867	2017-03-11 00:24:15	@mhegazy @jwbay Wow, thanks for that big help. Totally have missed the mockRestore. I'll update it with your suggestions as soon as I can, and probably will do a git rebase to clean up the history.	alexjoverm	jwbay
14867	2017-03-11 19:32:31	@jwbay mind taking another look.	mhegazy	jwbay
14866	2017-02-25 16:37:01	@lbguilherme The aws-sdk now ships with TypeScript definitions. This definition is deprecated.	midknight41	lbguilherme
14866	2017-02-26 15:42:07	Thanks @midknight41. Maybe we should remove the definitions from here? Either way, I'm closing this.	lbguilherme	midknight41
14858	2017-02-24 23:12:45	*aws-lambda/index.d.ts* to authors (@darbio/aws-lambda-typescript @skarum @StefH/DefinitelyTyped @tobyhede @buggy). Could you review this PR? :+1: or :-1:? Checklist * [ ] pass the Travis CI test?	dt-bot	buggy
14843	2017-03-11 00:19:04	@ericanderson Thanks, I wasn't aware of that config setting.	cailenmusselman	ericanderson
14836	2017-02-24 00:29:31	*gapi.auth2/index.d.ts* to author (@flawless2011). Could you review this PR? :+1: or :-1:? Checklist * [ ] pass the Travis CI test? ------ *gapi.calendar/index.d.ts* Checklist * [ ] is correct [naming convention](http://definitelytyped.org/guides/contributing.html#naming-the-file)? * https://www.npmjs.com/package/gapi.calendar * http://bower.io/search/?q=gapi.calendar * others? * [X] has a [test …	dt-bot	flawless2011
14836	2017-03-10 22:57:53	@flawless2011 is this ready to go.	mhegazy	flawless2011
14834	2017-03-07 03:15:52	@CarsonF I cannot mention you when submitting an issue for some reason. https://github.com/DefinitelyTyped/DefinitelyTyped/issues/15026 Additionally, the 'test' example typescript file you have in this repo is the best way to figure out how to use your typings and that needs to cover more scenarios. If there is a way we can discuss some of these things in an easier fashion, that would be great.	waynebrantley	CarsonF
14831	2017-02-23 21:02:09	*d3-geo/index.d.ts* to authors (@Ledragon @tomwanzek @gustavderdrache @borisyankov). Could you review this PR? :+1: or :-1:? Checklist * [ ] pass the Travis CI test? ------ *d3/index.d.ts* to authors (@tomwanzek @gustavderdrache @borisyankov). Could you review this PR? :+1: or :-1:? Checklist * [ ] pass the Travis CI test?	dt-bot	Ledragon
14831	2017-02-25 19:36:32	@Ledragon Thx will go over it before the end of the weekend! Take care, T	tomwanzek	Ledragon
14825	2017-02-23 18:45:53	*jointjs/index.d.ts* to authors (@areel @DavidDurman @DenEwout @CaselIT @ChrisMoran). Could you review this PR? :+1: or :-1:? Checklist * [ ] pass the Travis CI test?	dt-bot	CaselIT
14825	2017-02-23 19:47:21	@andy-ms I wanted to avoid changing the rappid package. But I've update both now. Thanks for the feedback	CaselIT	andy-ms
14825	2017-03-10 23:41:22	@CaselIT can you please rebase	mhegazy	CaselIT
14825	2017-03-11 10:13:36	@mhegazy Should have rebased it correctly	CaselIT	mhegazy
14822	2017-03-10 23:14:57	@andy-ms can you update and merge	mhegazy	andy-ms
14822	2017-03-10 23:17:02	@andy-ms can you update and merge.	mhegazy	andy-ms
14817	2017-02-23 15:53:21	*webix/index.d.ts* to author (@mkozhukh). Could you review this PR? :+1: or :-1:? Checklist * [ ] pass the Travis CI test?	dt-bot	mkozhukh
14815	2017-02-24 11:06:14	Thanks for your swift action @CaselIT , much appreciated!	StephenRUK	CaselIT
14811	2017-02-23 15:24:37	@lukas-zech-software, unfortunately I cannot agree with you regarding your previous answer (the next one I haven't read but soon I will). Consider the behavior of `spyOn` in Jasmine when you are trying to execute the following: If you run this test, you are going to get the following error: That makes me think that by using TypeScript's `keyOf` feature we're actually preventing potential runtime …	noomorph	lukas-zech-software
14811	2017-02-23 15:32:57	@lukas-zech-software , I think that by adding `any` as a default type parameter we are actually going to lose more than to win in terms from the perspective of static type checking. As you said, it were just a few places in the code where you could easily fix that by adding `as any` or `spyOn<any>`. I had to go through the same painful thing in my project (5-7 files), but I didn't feel like this …	noomorph	lukas-zech-software
14810	2017-02-23 22:23:53	@drinchev sorry for not doing it in the first place. please let me know if there's anything else i should improve.	rodic	drinchev
14810	2017-03-01 17:11:35	@drinchev any chance to merge this soon? the feature is pretty useless atm.	rodic	drinchev
14810	2017-03-01 22:56:33	@rodic I have no merge rights, so we'll have to wait for a collaborator to merge this.	drinchev	rodic
14810	2017-03-02 08:17:53	thanks for the info @drinchev.	rodic	drinchev
14807	2017-03-10 06:52:08	@mhegazy already done, waiting for TS 2.2 support	tkrotoff	mhegazy
14807	2017-03-15 11:03:17	@mhegazy @andy-ms https://github.com/DefinitelyTyped/DefinitelyTyped/pull/14818 is done now, this can be merged Tested locally with: => OK	tkrotoff	mhegazy
14807	2017-03-21 15:34:07	@andy-ms because `fetch-jsonp-tests.ts` are examples copy-pasted from fetch-jsonp website and I want them to be as close as possible to the original examples. Suggestion: tslint rules should only apply to the .d.ts files (or different rules should be allowed) Other example: my PR for react-router v4. All tests are the examples (a dozen) copy-pasted from the website. I don't want to spend time fix…	tkrotoff	andy-ms
14806	2017-02-23 11:22:30	Ah awesome thanks @noomorph! I must admit I forgot to check the other issues before posting this one, apologies.	ryansmith94	noomorph
14805	2017-02-23 10:38:42	@Loghorn * Your `bluebird/index.d.ts` has 2 blocks of code defining a `catchReturn`. The latter block of code should be defining `catchThrow` though. * `bluebird-global/index.d.ts` must contain method aliases for all methods you define in `bluebird/index.d.ts`. Can you add those as well please? Also make sure to follow the [contribution guide](http://definitelytyped.org/guides/contributing.html) …	lhecker	Loghorn
14805	2017-02-23 11:13:54	@lhecker Sorry about the issues, I totally missed that bluebird-global needs to be changed; I also did run the tests but on the wrong branch 🤦‍♂️ Should be ok now 😊	Loghorn	lhecker
14805	2017-02-23 11:45:34	LGTM - The CI failure seems to be unrelated. Thanks @Loghorn!	lhecker	Loghorn
14804	2017-02-23 11:47:58	@drewnoakes always welcome ;-)	asborisov	drewnoakes
14800	2017-02-23 02:08:07	*koa/index.d.ts* to authors (@DavidCai1993 @jkeylu). Could you review this PR? :+1: or :-1:? Checklist * [ ] pass the Travis CI test?	dt-bot	jkeylu
14796	2017-02-23 08:20:25	Hi @mhegazy, I haven't had a chance to update to 2.2, yet, as I'm travelling. Can you point me to the fetch declarations for 2.2 so I can have a look? FYI, I try to keep this set of definitions close to whatwg-fetch, while taking into account the more limited capabilities of node-fetch. I'm not sure if you've had a chance to look at that, yet, or offer a PR. I'll try to get this taken care of by …	toddlucas	mhegazy
14796	2017-02-23 14:41:29	@toddlucas You can try viewing the [source](https://github.com/Microsoft/TypeScript/blob/65da012527937a3074c62655d60ee08fee809f7f/src/lib/dom.generated.d.ts#L14873), but it would be easier to install the latest TypeScript, type `fetch`, and use goto-definition in your editor ([vscode](https://code.visualstudio.com/Docs/languages/typescript#_using-newer-typescript-versions) instructions).	andy-ms	toddlucas
14790	2017-03-10 15:19:26	@mhegazy I'm not sure why Travis failed because the last commit (10f7eca) I made in this PR *did* change the test file name to be `reduce-reducers-tests.ts` in accordance with the guidelines. Can you help me out?	huy-nguyen	mhegazy
14790	2017-03-10 15:30:41	@mhegazy I made a few fixes and the tests passed.	huy-nguyen	mhegazy
14788	2017-02-22 20:53:36	@Le0Michine , thank you! To me, it also seems more reasonable to declare `typescript>=2.1.4` as a `peerDependency`. 👍 @zhengbli, do you think we should consider adding such `package.json` files among other definitions requiring latest versions of TypeScript? Done automatically or manually, it looks like a helpful thingy to warn you about a potential version conflict of a definition and a compiler…	noomorph	Le0Michine
14787	2017-02-25 07:49:01	@mhegazy The projects that don't want to update their typescript can simply lock lodash to the previous version. But the ones wanting to migrate will have a really hard time. I for one have to manually add the extra lines to the typings every time I run `npm install`.	alitaheri	mhegazy
14787	2017-03-22 16:36:27	@paulvanbrenk @mhegazy merged master. Travis is currently running. (for some reason it tries ts2.1 first and then falls back to ts2.2.	AviVahl	paulvanbrenk
14787	2017-03-22 16:36:27	@paulvanbrenk @mhegazy merged master. Travis is currently running. (for some reason it tries ts2.1 first and then falls back to ts2.2.	AviVahl	mhegazy
14787	2017-03-22 19:39:35	@mhegazy Thanks again for the tip. Changed all liabilities of lodash to ts 2.2 as well (used listing of errors in Travis). Build is now passing. Also reduced change noise (had to update the script to match the current white-spacing of the lint files, etc...). This is ready for review.	AviVahl	mhegazy
14786	2017-03-10 23:51:38	@andy-ms can you please refresh and merge	mhegazy	andy-ms
14785	2017-02-23 11:40:27	@andy-ms You probably don't want to just remove whatwg-fetch: https://github.com/DefinitelyTyped/DefinitelyTyped/pull/14759	tkrotoff	andy-ms
14784	2017-03-10 23:46:59	@andy-ms can you update and commit?	mhegazy	andy-ms
14780	2017-03-10 23:48:22	@andy-ms can you please refresh this PR.	mhegazy	andy-ms
14776	2017-03-08 23:37:48	@andy-ms could you resolve the merge conflicts and I can merge this.	minestarks	andy-ms
14773	2017-03-08 02:40:12	Hello @plantain-00 Any chance to get it merged ? Thanks !	jucrouzet	plantain-00
14773	2017-03-08 02:46:23	@jucrouzet I'm not a member, I can't merge it. You can try to @ some active members, eg: @minestarks can you review this?	plantain-00	jucrouzet
14772	2017-03-11 19:18:59	@erikvullings just curious, you seem to be the author of the original package, why not [host the .d.ts file in your package directly](http://www.typescriptlang.org/docs/handbook/declaration-files/publishing.html)?	mhegazy	erikvullings
14766	2017-03-13 20:29:55	@mhegazy done	codemannz	mhegazy
14760	2017-02-22 16:48:38	Hah, looks like that fixed it. Thanks for the pointer, @tkqubo.	baronfel	tkqubo
14759	2017-03-13 14:02:09	@mhegazy would be nice to answer my comment from above	tkrotoff	mhegazy
14756	2017-02-21 14:52:58	@tomwanzek wanted to ping you about this. If modified in d3-geo, do definitions bubble up to the global d3 definitions? Also, I think d3-hierarchy had some minor changes recently (not sure if the API changed though)...	Ledragon	tomwanzek
14756	2017-02-21 15:19:34	@Ledragon Until recently, we pinned the definition's minor version for the standard D3 bundle in **d3** to the corresponding minor versions of the d3 modules included in the bundle. This was done with a `package.json` file stub, which contained only the relevant `dependencies`. This would imply that _after_ updating the **d3-geo** definitions to 1.5 and publishing it, we would bump the minor vers…	tomwanzek	Ledragon
14756	2017-03-07 22:48:06	Thx to @Ledragon ! I am closing this issue in favour of its successor #15054	tomwanzek	Ledragon
14753	2017-03-08 22:57:20	@bmiller1 Could you resolve the merge conflicts and push an update? Looks like some of your changes are taken in a different PR already.	minestarks	bmiller1
14752	2017-03-08 19:46:19	@newraina Thanks!	minestarks	newraina
14749	2017-02-20 23:16:25	*openfin/index.d.ts* to author (@chrisbarker). Could you review this PR? :+1: or :-1:? Checklist * [ ] pass the Travis CI test? ------ *openfin/v16/index.d.ts* Checklist * [ ] is correct [naming convention](http://definitelytyped.org/guides/contributing.html#naming-the-file)? * https://www.npmjs.com/package/openfin * http://bower.io/search/?q=openfin * others? * [X] has a [test file](http://defin…	dt-bot	chrisbarker
14744	2017-03-11 00:01:24	sorry for the delay, @ryprice can you please rebase this PR.	mhegazy	ryprice
14742	2017-02-20 18:14:07	*voca/index.d.ts* to author (@pine). Could you review this PR? :+1: or :-1:? Checklist * [ ] pass the Travis CI test?	dt-bot	pine
14739	2017-03-11 07:22:11	@mhegazy Updated my tslint rules and fixed the broken build. Thanks for looking at my PR	andrewiggins	mhegazy
14735	2017-02-23 18:02:04	Looks good! @pankleks , can you provide link to some sort of documentation supporting this change?	anubmat	pankleks
14734	2017-03-08 23:39:34	@Yonezawa-T2 The tests failed with some linter errors. Could you fix them and push an update please? Thank you.	minestarks	Yonezawa-T2
14732	2017-02-20 12:38:33	@kolja2 Feel free to fork the DefinitelyTyped repo and update the file according to the new documentation. Then open a pull request (PR) that will be verified before integration into the main repo.	osechet	kolja2
14732	2017-02-20 14:10:26	@osechet I'll give it a try as soon as possible.	kolja2	osechet
14722	2017-02-22 20:03:21	👍 Thanks @DenisCarriere !	zhengbli	DenisCarriere
14719	2017-02-21 01:14:22	@alejo90 Thanks, that makes sense. I changed it to the type union instead.	ccurrens	alejo90
14716	2017-02-18 04:23:07	*clndr/index.d.ts* to author (@jasperjn). Could you review this PR? :+1: or :-1:? Checklist * [ ] pass the Travis CI test?	dt-bot	jasperjn
14707	2017-03-08 01:59:21	@kazzatso sorry about the test failures, they should be fixed now. Would you merge from master and push an update to trigger the tests to run again? I'll merge your PR once they're clean. Thank you.	minestarks	kazzatso
14706	2017-02-20 09:30:46	@tillwolff Let me know if you encounter issue. Depending on your implementation you may have to update injectIntl generic type from to, more simple : @gyzerok true ! it still correctly appears in IDE auto completion, while removing an incorrect intl props (output component should not expose intl props in its type, only the target)	Kallikrein	tillwolff
14706	2017-02-20 09:30:46	@tillwolff Let me know if you encounter issue. Depending on your implementation you may have to update injectIntl generic type from to, more simple : @gyzerok true ! it still correctly appears in IDE auto completion, while removing an incorrect intl props (output component should not expose intl props in its type, only the target)	Kallikrein	gyzerok
14706	2017-02-21 15:21:48	@Kallikrein with your changes, its not working to use injectIntl as a decorator.	tillwolff	Kallikrein
14706	2017-02-22 16:54:59	@tillwolff Typescript decorator spec is stage 0, with functional notation it works fine The exported class doesn't have InjectedIntlProps, so it is not the same class as ScheduleWithIntlProps wich has them. If it had, you would have to provide them when you import your Schedule elsewhere. IMHO, on a wider notice, you can't use decorators '@' syntax, still in stage 0, for react HOC. They implicitl…	Kallikrein	tillwolff
14706	2017-02-27 14:41:38	@tillwolff any feedback on my previous post ? @zhengbli I can't use current typings, it gives me 'intl' props 'potentially undefined', plus it incorrectly exposes it as an optional prop of the returned component. If we have no agreement, how should I implement my own fork ? @bgrieder @cdroulers	Kallikrein	tillwolff
14706	2017-03-07 09:46:09	Lets merge it! This looks like the best option with what we have 👍 @Kallikrein please figure out whom mention here from members to get it merged. @tillwolff decorators are experimental feature and whenever you use this kind of feature you agree on the all possible problems with it. It seems that it has nothing to do with validity of the PR for now.	gyzerok	tillwolff
14706	2017-03-07 09:46:09	Lets merge it! This looks like the best option with what we have 👍 @Kallikrein please figure out whom mention here from members to get it merged. @tillwolff decorators are experimental feature and whenever you use this kind of feature you agree on the all possible problems with it. It seems that it has nothing to do with validity of the PR for now.	gyzerok	Kallikrein
14705	2017-02-20 08:02:21	@florentpoujol further comments?	zhengbli	florentpoujol
14701	2017-02-17 14:38:31	*leaflet/index.d.ts* to author (@alejo90). Could you review this PR? :+1: or :-1:? Checklist * [ ] pass the Travis CI test?	dt-bot	alejo90
14694	2017-02-27 14:11:47	@zhengbli comment to mention.	bariscicek	zhengbli
14688	2017-02-20 19:52:48	@cnishina You are right. The #14454 has these changes included.	ctrl-brk	cnishina
14683	2017-02-16 17:31:27	@bcherny you are looking at the old api (version 1.x) These types are for version 2.x. I provided link to the documents in my initial comment. [Here it is again though](https://webpack.js.org/guides/migrating/#bannerplugin-breaking-change)	DmitryEfimenko	bcherny
14682	2017-03-13 07:53:35	Thanks, @ypresto	vsiao	ypresto
14678	2017-02-16 23:33:24	👍 Looks good @andy-ms	DenisCarriere	andy-ms
14674	2017-02-16 13:24:00	@richrout, i think you're right. Fixed.	evilj0e	richrout
14674	2017-02-16 13:31:15	@santialbo, I don't know what is the better way to solve that issue. You can add optionals from this PR or merge #14675 with removing raven's typings from that repo.	evilj0e	santialbo
14674	2017-02-16 14:07:08	Thanks for the fix @evilj0e, I integrated it into the pending overhaul-PR over at the Raven-JS - Repo.	LucaVazz	evilj0e
14664	2017-02-23 18:17:39	@evollu sure. Do you mind adding a link to the documentation / actual implementation for the changes you want to make?	zhengbli	evollu
14664	2017-02-23 18:36:18	Thanks. There is no doc for ART but here is the source code https://github.com/facebook/react-native/blob/master/Libraries/ART/ReactNativeART.js#L390 And here is the doc for Keyboard change https://facebook.github.io/react-native/docs/keyboard.html#dismiss @zhengbli also there are other 5 pulls for react-native from me 😺	evollu	zhengbli
14663	2017-02-16 02:14:52	*webpack/index.d.ts* to authors (@tkqubo @mattlewis92 @bumbleblym @bcherny). Could you review this PR? :+1: or :-1:? Checklist * [ ] pass the Travis CI test?	dt-bot	bumbleblym
14663	2017-03-08 01:25:41	@bumbleblym Could you resolve the merge conflicts please? Thanks.	minestarks	bumbleblym
14663	2017-03-08 04:23:50	@minestarks the sole lint error will be resolved by #15058	bumbleblym	minestarks
14663	2017-03-08 19:37:30	@bumbleblym I merged #15058 - could you merge from master? When the tests run clean I'll merge. Sorry for the trouble...	minestarks	bumbleblym
14663	2017-03-08 21:28:52	@minestarks ready to merge	bumbleblym	minestarks
14662	2017-02-16 03:25:56	@budiadiono I appreciate your idea but it's too early. It's because TypeScript hasn't released stable 2.2 version yet. I hope this proposal can be an issue and make up a TODO list. It doesn't make you work in vain.	TonyPythoneer	budiadiono
14662	2017-02-23 05:15:03	Thanks for the fix @budiadiono Just to echo what others have already mentioned here, this problem is causing issues with the TypeScript 2.2 release https://github.com/Microsoft/TypeScript/issues/14256	sshquack	budiadiono
14662	2017-02-24 22:35:44	> A better fix would be to have isWeakMap(value: any): value is WeakMap<any, any>;. @andy-ms, the issue is not the user-defined type guard, the issue is the declaration of `WeakMap`. `WeakMap` is not defined in `lib.d.ts` (only `lib.es2015.collections.d.ts` or one of its dependents); so lodash had a forward declaration of it. TS 2.2 changed the declaration to include `T extends object` on the key…	mhegazy	andy-ms
14661	2017-02-16 00:21:29	*redux-persist-transform-compress/index.d.ts* REMOVED! ------ *redux-persist-transform-encrypt/async.d.ts* Checklist * [ ] is correct [naming convention](http://definitelytyped.org/guides/contributing.html#naming-the-file)? * https://www.npmjs.com/package/redux-persist-transform-encrypt * http://bower.io/search/?q=redux-persist-transform-encrypt * others? * [X] has a [test file](http://definitely…	dt-bot	LKay
14661	2017-03-21 00:29:19	@paulvanbrenk The new version of `redux-persist` fixing mentioned errors got released on Friday. I'm fixing the build right now, and will commit changes soon.	LKay	paulvanbrenk
14661	2017-03-21 02:39:39	@paulvanbrenk Should be good to go now. Tests and CI build seem to pass. Can you reopen this PR?	LKay	paulvanbrenk
14661	2017-03-22 01:47:28	@andy-ms I recreated a `notNeededPackages.json` based on copy-pasted file from master branch and added two records for the packages I removed, but still github messes something up in diff. Should be fine, though.	LKay	andy-ms
14661	2017-03-22 02:31:58	@andy-ms Ok, this should do the job. Only that editor auto trimmed spaces at the end of lines for one record.	LKay	andy-ms
14660	2017-02-15 21:45:47	*web-bluetooth/index.d.ts* to author (@urish). Could you review this PR? :+1: or :-1:? Checklist * [x] pass the Travis CI test?	dt-bot	urish
14658	2017-02-23 09:26:26	@andy-ms seems `@types/pg@6.1.35` broke the tests due to a change in the return value of `client.query()`. I am working on a patch for `@types/pg` to fix this.	asmarques	andy-ms
14658	2017-03-22 18:42:47	@asmarques any progress on this?	paulvanbrenk	asmarques
14658	2017-03-24 10:16:35	I have created PR #15351 to address this issue. @paulvanbrenk I also reverted your change to the pg-query-stream tests, if you pass a `QueryStream` to `client.query()` the result is a modified `QueryStream` which does not implement the promise interface.	asmarques	paulvanbrenk
14657	2017-03-07 01:59:10	@ashleybrener Could you please fix the failing tests? Thank you. Note that since this PR has been inactive for a while, I'll be closing it out in a few days if no more activity.	minestarks	ashleybrener
14657	2017-03-07 02:39:30	Yes, apolo I missed your previous response. Strange when I published it was building. Hmmm ... > On Mar 6, 2017, at 8:59 PM, Mine Starks <notifications@github.com> wrote: > > @ashleybrener Could you please fix the failing tests? Thank you. > > Note that since this PR has been inactive for a while, I'll be closing it out in a few days if no more activity. > > — > You are receiving this because you…	ashleybrener	ashleybrener
14657	2017-03-09 21:14:09	@ashleybrener It seems like the change broke a lot of dependent typings.	minestarks	ashleybrener
14657	2017-03-10 03:11:34	Maybe so, but every TS (2.2.1) app we build that is dependent on Q fails: typings/modules/q/index.d.ts(10,1): error TS1316: Global module exports may only appear at top level. It appears illegal to declare as a namespace in this scope. From: Mine Starks <notifications@github.com> Reply-To: DefinitelyTyped/DefinitelyTyped <reply@reply.github.com> Date: Thursday, March 9, 2017 at 4:14 PM To: Defini…	ashleybrener	ashleybrener
14657	2017-03-10 17:15:05	@minestarks I am not able to fix the issue and pass compilation on all the dependents. More specifically, when I install "q" using typings, on compilation of my project in VS Code for Mac, compilation always fails here on line 10: Am a little out of my typescript depth in resolving it would appear. Seems to be an issue when the namespace is wrapped in a module (which I am still a little confused …	ashleybrener	minestarks
14645	2017-02-19 07:43:40	@achimha Hello. Thanks for your modifications. The unit tests are failing. Can you update them according to your modifications please?	osechet	achimha
14643	2017-03-22 18:57:57	Thanks @alloy!!	DanielRosenwasser	alloy
14642	2017-03-07 10:33:12	@minestarks not sure I see how my changes are failing tests. > Error in lodash.meanby Must specify "lib", usually to `"lib": ["es6"]` or `"lib": ["es6", "dom"]`.	ivanvoznyakovsky	minestarks
14639	2017-02-16 01:50:25	@florentpoujol @zhengbli Thank you for your review and merge.	KentarouTakeda	florentpoujol
14638	2017-03-01 21:55:01	👍 Thanks @elhaard !	zhengbli	elhaard
14629	2017-02-16 18:13:28	👍 Thanks @joeskeen !	zhengbli	joeskeen
14628	2017-03-07 00:53:12	@voxmatt Could you address the failing tests before I can review? Thank you. Note also that since this PR is getting stale, I will close it out in a few days if no further activity. I appreciate your understanding.	minestarks	voxmatt
14621	2017-02-14 20:03:26	@zhengbli thanks for the fast response!	Le0Michine	zhengbli
14619	2017-02-14 21:55:16	Thanks @ypresto !	zhengbli	ypresto
14610	2017-03-06 23:48:03	@asvetliakov I see the motivation for the change but I'm confused about exact usage. Could you add a tsconfig.json to the directory to ensure the tests are being run?	minestarks	asvetliakov
14610	2017-03-08 01:32:54	@jwbay Overloads _can_ differ by number of type parameters ([playground](http://www.typescriptlang.org/play/#src=class%20ReactElement%3CT%3E%20%7B%20prop%3A%20T%20%7D%0D%0Aclass%20MountRendererProps%20%7B%20%7D%0D%0Aclass%20ReactWrapper%3CT%2C%20U%3E%20%7B%20prop%3A%20T%3B%20prop2%3A%20U%20%7D%0D%0A%0D%0A%0D%0Adeclare%20function%20mount%3CP%3E(node%3A%20ReactElement%3CP%3E%2C%20options%3F%3A%20Mo…	minestarks	jwbay
14610	2017-03-20 04:04:50	@minestarks @jwbay Added second overload	asvetliakov	minestarks
14610	2017-03-20 04:04:50	@minestarks @jwbay Added second overload	asvetliakov	jwbay
14609	2017-02-14 00:43:21	*jest/index.d.ts* to authors (@pspeter3 @vsiao @NoHomey @jwbay @asvetliakov). Could you review this PR? :+1: or :-1:? Checklist * [ ] pass the Travis CI test?	dt-bot	asvetliakov
14608	2017-02-14 22:27:14	@TonyPythoneer Agreed, I updated it and it now functions correctly.	kaigth	TonyPythoneer
14608	2017-02-15 19:38:09	@TonyPythoneer Updated and tests are passing.	kaigth	TonyPythoneer
14608	2017-02-16 05:42:02	@TonyPythoneer I am using `typescript 2.1.5` and I installed redux-actions via typings command `typings install dt~redux-actions --save` Once compiled I get `error TS1316: Global module exports may only appear at top level.` as an error. I am simply importing via node_modules redux-actions as `import * as ReduxActions from 'redux-actions'` so nothing crazy here. if I change what has been changes …	kaigth	TonyPythoneer
14608	2017-02-16 06:47:44	I think I see what is happening @TonyPythoneer typings wraps the file in a declaration `declare module 'redux-actions' {` Oddly though the 8 other typing files I got from typings work just fine, this is the only one with issues.	kaigth	TonyPythoneer
14608	2017-02-16 06:49:51	@TonyPythoneer does it break for you in my branch using my code change? If not would this be considered an enhancement to fix with use of typings?	kaigth	TonyPythoneer
14608	2017-02-16 07:11:39	@TonyPythoneer I used NPM and it works fine, however I still feel that the typings community is large and growing. I adjusted the NPM code with my change and all continued to function just fine so I don't see issues with my code change (which was not removing the namespace). I can carry on and let this be a problem for someone else but it will probably rear it's head for typings that begin with `…	kaigth	TonyPythoneer
14607	2017-03-07 00:47:39	@cmatskas Could you respond to the suggested changes and fix the tests please? Thank you. Also, as @zhengbli said, if you are a maintainer of the azure-keyvault package, consider adding the typings there instead of here.	minestarks	zhengbli
14604	2017-02-15 17:35:22	@cnishina This PR exposes the remote.FileDetector. This is not done in your PR.	ptom-gohealth	cnishina
14604	2017-02-22 17:00:44	@cnishina Could you review this?	ptom-gohealth	cnishina
14604	2017-02-23 18:00:37	@cnishina 2.53.x	ptom-gohealth	cnishina
14604	2017-03-02 18:58:01	@zhengbli this has been reviewed. can it get merged now?	ptom-gohealth	zhengbli
14604	2017-03-06 18:59:32	@zhengbli @andy-ms This was reviewed a week ago. Could someone merge it?	ptom-gohealth	zhengbli
14604	2017-03-08 04:11:25	Thanks! @minestarks @zhengbli	cnishina	zhengbli
14601	2017-02-13 20:59:52	*react-select/index.d.ts* to authors (@Hesquibet @giladgray @iebaker @skirsdeda @vujevits @devrelm). Could you review this PR? :+1: or :-1:? Checklist * [ ] pass the Travis CI test?	dt-bot	devrelm
14599	2017-02-14 22:21:02	👍 Thanks @neeschit !	zhengbli	neeschit
14597	2017-02-14 18:59:14	Thanks @geon !	zhengbli	geon
14594	2017-02-14 19:13:11	@mudkipme Thank you!	zhengbli	mudkipme
14592	2017-02-13 18:17:37	Yes @Syncfusion-JavaScript it is preferable that you bundle the typing files directly with your libraries in npm whenever possible.	zhengbli	Syncfusion-JavaScript
14592	2017-02-17 06:36:38	Hi @TonyPythoneer , We are providing comprehensive collection of over 80+ enterprise-grade HTML5 JavaScript for building modern web applications. We extracted the API’s, methods and events from the JavaScript plugin source and generated definition file (ej.web.all.d.ts) to seamlessly work with Typescript as like the jQuery(source and definition). So, we prefer to merge the definition file into th…	Syncfusion-JavaScript	TonyPythoneer
14592	2017-02-17 07:46:38	@Syncfusion-JavaScript Sorry, I don't have the permission to merge this PR. Although your service is very power, I am not your customer, I just tell you the community how to work. By the way, is the source a private project? If it's yes, I would understand why you make typing files on DefinitelyTyped. cc @zhengbli	TonyPythoneer	zhengbli
14592	2017-02-17 07:46:38	@Syncfusion-JavaScript Sorry, I don't have the permission to merge this PR. Although your service is very power, I am not your customer, I just tell you the community how to work. By the way, is the source a private project? If it's yes, I would understand why you make typing files on DefinitelyTyped. cc @zhengbli	TonyPythoneer	Syncfusion-JavaScript
14592	2017-02-17 09:58:23	@Syncfusion-JavaScript Would you refer other typings files how to make a typings file? Maybe you wold make fewer mistakes on Travis CI.	TonyPythoneer	Syncfusion-JavaScript
14592	2017-02-17 10:17:43	@TonyPythoneer Yes, we have added `jquery` in `types` array, but we facing the below issue. Installed `strip-bom-cli`, we will fix the issue asap	Syncfusion-JavaScript	TonyPythoneer
14592	2017-02-17 12:21:30	@zhengbli Could it possible to merge the definition file without linting.? We further work on this and update the same asap.?	Syncfusion-JavaScript	zhengbli
14592	2017-02-17 15:50:14	@Syncfusion-JavaScript Sorry, we can't accpet. If it can't pass test, it will always affect other PRs owing to this.	TonyPythoneer	Syncfusion-JavaScript
14592	2017-02-18 06:08:26	@Syncfusion-JavaScript Ummm..., I had seen the error log in CI. Had you read the log from `tslint.json`? It has many syntaxes which don't pass the lint. So, don't ignore or disable the tslint. Please follow the message and improve your code.	TonyPythoneer	Syncfusion-JavaScript
14592	2017-03-01 04:49:18	Hi @TonyPythoneer , We have fixed the lint errors and updated the pull request. Can you please approve this pull request ?	Syncfusion-JavaScript	TonyPythoneer
14592	2017-03-01 05:42:42	@Syncfusion-JavaScript I am just a DefinitelyTyped contributor but I have to supervise typing files pass the test or not. :smile: And, the author of these typing files is you. You should be in charge of making better for your typing file. In short, there is a paragraph needs to improve in `index.ts`. It should be like `/// <reference types="jquery"/>`, not `/// <reference types="../jquery"/>`. If…	TonyPythoneer	Syncfusion-JavaScript
14592	2017-03-02 12:47:34	Hi @zhengbli , We have fixed the lint errors and updated the pull request. Can you please approve this pull request and merge this to definitely typed repo ?	Syncfusion-JavaScript	zhengbli
14592	2017-03-07 04:11:09	Hi @zhengbli, Can you please merge this pull request asap?	Syncfusion-JavaScript	zhengbli
14592	2017-03-09 06:48:37	Can anyone merge this PR asap? @TonyPythoneer @zhengbli	Syncfusion-JavaScript	zhengbli
14592	2017-03-09 06:48:37	Can anyone merge this PR asap? @TonyPythoneer @zhengbli	Syncfusion-JavaScript	TonyPythoneer
14591	2017-02-14 03:00:14	@andy-ms If user need to use `v4`, just use `yarn add "@types/iscroll@4.2.29"` to invoke it. This version does not support `v4` because there is no document. The old version use global export, it's useless. <https://github.com/DefinitelyTyped/DefinitelyTyped/pull/14591/files#diff-20f2a108c9f72059c3f607f091a732d1L35> And too much code error, for example: <https://github.com/DefinitelyTyped/Definit…	acrazing	andy-ms
14588	2017-02-14 19:42:51	LGTM. Thanks @zaggino !	zhengbli	zaggino
14587	2017-02-13 18:43:15	@sergey-buturlakin @ngbrown @LKay can you help review the changes? Thanks	zhengbli	LKay
14587	2017-02-14 02:32:30	@zhengbli Added missing semicolons.	LKay	zhengbli
14587	2017-02-20 04:53:52	@zhengbli It's been few days already. Is anything left to be done here or can it be merged now?	LKay	zhengbli
14587	2017-02-20 12:19:28	@LKay, are you sure that is correct to return `undefined`?	GiedriusGrabauskas	LKay
14587	2017-02-20 13:21:02	@GiedriusGrabauskas These methods are for asynchronous getters and actual result is returned in the specified callback. For synchronous get use `component` and `components` properties. Here is reference https://github.com/ReactTraining/react-router/blob/master/docs/API.md#plainroute	LKay	GiedriusGrabauskas
14587	2017-02-20 19:12:03	@zhengbli, did you really look at the PR or did you just made sure it passes CI? Some of the changes do not make sense. @LKay, you simply misinterpreted the errors you mentioned. The error is this: And this code (1): Should be updated to this (2): Because (1) is defining an undefinable function, but the TSLint most probably gets lost and treats it as a prop, then understands the `: void` part as …	DovydasNavickas	zhengbli
14587	2017-02-20 19:12:03	@zhengbli, did you really look at the PR or did you just made sure it passes CI? Some of the changes do not make sense. @LKay, you simply misinterpreted the errors you mentioned. The error is this: And this code (1): Should be updated to this (2): Because (1) is defining an undefinable function, but the TSLint most probably gets lost and treats it as a prop, then understands the `: void` part as …	DovydasNavickas	LKay
14586	2017-02-13 18:43:47	Thanks @sweetkat !	zhengbli	sweetkat
14585	2017-03-06 22:48:57	@Serginho could you please make the requested change? Thank you. As this PR is quite old I plan to close it out in a few days if no response.	minestarks	Serginho
14584	2017-02-13 18:48:03	Thanks @deanmartinez !	zhengbli	deanmartinez
14583	2017-02-13 18:49:01	👍 Thanks @xaviergonz !	zhengbli	xaviergonz
14582	2017-02-13 18:51:23	👍 Thanks @kdrvn !	zhengbli	kdrvn
14579	2017-02-22 07:44:59	@noomorph will check	Le0Michine	noomorph
14579	2017-02-22 19:38:49	@noomorph as I see `@types/jasmine` has dependency `>= 2.1.4` for `Typescript` in it's own `package.json`: ![image](https://cloud.githubusercontent.com/assets/2707008/23228609/8159d1fc-f93d-11e6-9380-285a69364223.png) it was the purpose of the mentioned PR. If you try to install new `@types/jasmine` version in environment with `TS < 2.1.4` it will install newer `TS` version into it's own `@types/…	Le0Michine	noomorph
14579	2017-02-22 19:42:59	@noomorph If there is shoud be such an error in console: ![image](https://cloud.githubusercontent.com/assets/2707008/23229110/53ccc0c6-f93f-11e6-95f0-e148c6d45a3d.png) we need to specify `typescript>=2.1.4` in `peerDependencies` instead of `dependencies` in the `package.json`	Le0Michine	noomorph
14579	2017-02-22 19:57:16	@noomorph just created a PR #14788 for it, I think it should resolve the issue, if you agree that `peerDependency` more appropriate place for `TS` you can merge it.	Le0Michine	noomorph
14579	2017-02-22 21:05:04	@Le0Michine , thanks for your time and investigation. The thing is that I just overlooked your recent PR adding a `package.json` but it seemed potentially interesting, and since you did not elaborate inside the PR on which effect it is supposed to have, I decided to clarify it a bit. To be honest, initially, I thought that this prevents `npm update` from updating to a version of `@types/jasmine` …	noomorph	Le0Michine
14579	2017-02-22 21:30:08	@noomorph unfortunately yes, if you run `npm update` when `@types/jasmine` have unfixed version in config (e.g. using `^version` or `>=version` etc.) it will be updated up to most recent version which is allowed by config. In case if `TS` is specified in `peerDependencies` you will get a warning about `UNMET PEER DEPENDENCY ...` so you know that something possibly may not work. In case if `TS` is…	Le0Michine	noomorph
14579	2017-02-22 21:40:22	@noomorph I didn't find any way to make `npm update` safer. It seems the best solution is to increase first digit of version, so `^1.2.1` won't be updated up to `2.0.0` automatically.	Le0Michine	noomorph
14579	2017-02-23 11:31:14	@lukas-zech-software , yeah, I completely agree about that and I also wrote a similar thing above. By the way, what do you think about this approach? https://github.com/DefinitelyTyped/DefinitelyTyped/pull/14788 Looks like a decent way to alarm you that something in types is likely to break.	noomorph	lukas-zech-software
14579	2017-02-23 12:31:22	@noomorph :+1: looks reasonable to me, at least this will give you a warning. Although I think, it should become best practice be to add typings only with fixed version as the SemVer operators don't make sense on something that doesn't follow SemVer. For example all automated tests will still break as they ignore the `peerDependency` warning	lukas-zech-software	noomorph
14579	2017-02-23 14:33:06	@lukas-zech-software you are right, I just forgot that it is not a standalone package	Le0Michine	lukas-zech-software
14578	2017-02-13 19:12:33	Thanks @nutstick !	zhengbli	nutstick
14577	2017-02-13 22:17:13	Thanks @hourliert !	zhengbli	hourliert
14576	2017-02-12 17:24:19	@lonsenluo thanks!	simonxca	lonsenluo
14576	2017-02-13 14:19:08	Awesome, @lonsenluo! :heart: Do you mind adding a small test as well? It should just call the unwind function with proper arguments and still pass `tsc` when it's run. Also, feel free to add yourself to the “Definitions by” list as is mentioned here: [Make a pull request → Edit an existing package][1] [1]: https://github.com/DefinitelyTyped/DefinitelyTyped/blob/master/README.md#edit-an-existing-p…	sindrenm	lonsenluo
14576	2017-02-13 14:50:23	@sindrenm Yes,I test and used in my project, and the mongoose v4.7.9	lonsenluo	sindrenm
14576	2017-02-13 19:57:17	Perfect, thanks, @lonsenluo! :+1:	sindrenm	lonsenluo
14574	2017-02-13 20:30:13	@calebegg thanks!	zhengbli	calebegg
14572	2017-03-06 23:17:16	@bytenik could you fix the failing tests before I can merge? Thank you. Additionally please add a test that demonstrates the need for the change. This PR has been inactive for a few weeks. I plan to close it out in a few days if no more activity.	minestarks	bytenik
14570	2017-02-11 22:29:02	*maker.js/index.d.ts* to author (@danmarshall). Could you review this PR? :+1: or :-1:? Checklist * [ ] pass the Travis CI test?	dt-bot	danmarshall
14569	2017-02-13 02:57:11	Thanks to @noomorph, the suggestion to upgrade to v2.1.x (from v2.0.x) worked for me.	stajs	noomorph
14569	2017-02-13 11:05:12	@noomorph, I have Typescript 2.1.1 and still issues with typings (lodash, jasmine, and probably other too), so your solution does not seems to work. Any hints?	Marooned-MB	noomorph
14567	2017-02-11 12:40:26	@Flarna I think all the cursors are interfaces mainly so they cannot be instantiated. But your point is valid. Travis seems to be ok, so it appears that atm no type definition is merging them.	CaselIT	Flarna
14567	2017-02-11 16:46:55	@CaselIT I haven't expected that some other module here is extending Cursor that way, but maybe some end users. I remember usecases where I needed access to private members which are not included in the typings here (for good reasons). With interfaces this is easy: just add the missing members in a .d.ts file in your project reusing the rest from here. With classes it's not that easy. So from my …	Flarna	CaselIT
14567	2017-02-11 17:06:08	@pleerock what is your use case? The point raised by @Flarna is a good one.	CaselIT	Flarna
14567	2017-02-11 17:06:08	@pleerock what is your use case? The point raised by @Flarna is a good one.	CaselIT	pleerock
14567	2017-02-11 17:17:31	@CaselIT I wanted to create a wrapper, inherit from `Cursor` and provide custom functionality over it, like this:	pleerock	CaselIT
14567	2017-02-11 17:25:35	@pleerock But how do you instantiate it? The cursor instance is returned by the api, so it would not use your custom version.. Maybe I'm missing something	CaselIT	pleerock
14567	2017-02-11 17:40:09	@pleerock Why not to implement that?	hinell	pleerock
14567	2017-02-11 19:06:04	> class AdvancedCursor implements Cursor {} no, I don't want to reimplement whole existing Cursor class > via old school prototyping and Cursor.call(this) @hinell yeah I already did it [this way](https://github.com/typeorm/typeorm/blob/d8496d9d7e2a3a8511415c58f2cf1c3c3d1c5e9a/src/repository/MongoRepository.ts#L193). > But how do you instantiate it? The cursor instance is returned by the api, so i…	pleerock	hinell
14567	2017-02-11 20:30:58	btw @pleerock could you change to class also the other cursors (Aggregate and Command)? so the type definitions are consistent?	CaselIT	pleerock
14567	2017-02-12 05:28:10	@CaselIT done	pleerock	CaselIT
14567	2017-02-12 09:13:21	:+1: Thanks @pleerock	CaselIT	pleerock
14567	2017-02-14 04:07:50	@CaselIT whom we should ping to merge this PR?	pleerock	CaselIT
14567	2017-02-14 14:01:45	@CaselIT I think we could Just approve these quick fixes before @mhegazy or someone else agrees to merge them.	hinell	CaselIT
14567	2017-02-14 14:09:59	@hinell I did not know we could do that. Will do from now on. Thanks for the heads-up	CaselIT	hinell
14567	2017-02-23 18:37:50	@pleerock , you didn't add any constructors for these classes, do you plan to in the future? If not, can you leave a reason here why they were not needed.. thanks!	anubmat	pleerock
14567	2017-02-23 18:48:29	@anubmat There should not be a constructor since they should not be instantiated directly	CaselIT	anubmat
14565	2017-03-09 00:15:08	@kikemx78 Could you please respond to the requested changes? Thank you.	minestarks	kikemx78
14565	2017-03-09 00:30:07	@minestarks sorry, haven't looked at it. Seems Ok to me	kikemx78	minestarks
14565	2017-03-09 00:56:22	@minestarks I don't think the style param is the correct type. It should be an `object` according to the documentation so that should really be changed. @kikemx78 does a string work? The key prop is more of a nit, but we should strive not to use the any type when possible. React's key prop is always `string | number`.	ryprice	minestarks
14565	2017-03-09 00:56:22	@minestarks I don't think the style param is the correct type. It should be an `object` according to the documentation so that should really be changed. @kikemx78 does a string work? The key prop is more of a nit, but we should strive not to use the any type when possible. React's key prop is always `string | number`.	ryprice	kikemx78
14565	2017-03-09 01:23:40	@ryprice style param should be an object...I totally agree with you, and so for the key param...My bad	kikemx78	ryprice
14565	2017-03-12 02:14:34	@kikemx78 Sorry, something went wrong with merging this. (The added code ended up inside of an interface.) I have to revert it (#15125). Could you re-do this PR?	andy-ms	kikemx78
14562	2017-02-11 00:48:54	*hapi-decorators/index.d.ts* to author (@kenhowardpdx). Could you review this PR? :+1: or :-1:? Checklist * [ ] pass the Travis CI test?	dt-bot	kenhowardpdx
14561	2017-02-10 22:56:08	*bootbox/index.d.ts* to authors (@vbortone @konpikwastaken @kanup @icereed @trodi). Could you review this PR? :+1: or :-1:? Checklist * [ ] pass the Travis CI test?	dt-bot	trodi
14560	2017-02-15 16:33:37	@rokadias still seeing the same issue despite the PR being merged - anything different on your end?	od0	rokadias
14560	2017-02-15 17:28:51	@adrianchia adding the hard dependency worked, thanks	od0	adrianchia
14557	2017-03-15 00:50:09	Sorry for the delay, I'll take a look at this and merge the conflicts. @minestarks	kadler15	minestarks
14557	2017-03-15 18:04:41	@minestarks @andy-ms I updated my fork and resolved the conflicts that fixed a bunch of test failures. But before my last CI run, @mhegazy merged #15161, which resulted in `tsc` errors for a number of typings packages that import `gulp` or other modules that indirectly require `Q`. `Q` requires TS 2.2, but has a `v0` version that works with TS 2.0. Typings compatible with TS 2.0 that depend on `Q…	kadler15	minestarks
14557	2017-03-15 18:04:41	@minestarks @andy-ms I updated my fork and resolved the conflicts that fixed a bunch of test failures. But before my last CI run, @mhegazy merged #15161, which resulted in `tsc` errors for a number of typings packages that import `gulp` or other modules that indirectly require `Q`. `Q` requires TS 2.2, but has a `v0` version that works with TS 2.0. Typings compatible with TS 2.0 that depend on `Q…	kadler15	andy-ms
14557	2017-03-15 22:09:42	@andy-ms OK thanks. Let me know if I need to reopen this to get the node constants fixed.	kadler15	andy-ms
14557	2017-03-25 18:39:02	@andy-ms Thanks, and nice updates to the repo structure and stability! Rebased and ready to go.	kadler15	andy-ms
14556	2017-02-10 19:11:06	*chrome/index.d.ts* to authors (@matthewkimber @otiai10 @couven92 @rreverser). Could you review this PR? :+1: or :-1:? Checklist * [ ] pass the Travis CI test?	dt-bot	couven92
14556	2017-02-21 21:53:08	@couven92 , I'm not sure why do you have 6 different PRs modifying the same d.ts file. Can you merge these PRs into one? Because if I start merging these, there is a possibility of merge conflicts. As far as I see, if the intent of each of these PRs is different, you might want to list all your changes in the description here. If you really want to be more specific, you could have your changes as…	anubmat	couven92
14556	2017-02-22 00:06:23	@anubmat True. If you look at `chrome.d.ts` you'll see that it is full of doucmentation comments... Well, I was the primary culprit for that. And when I did that work with copying the Chrome API docs into the doc comments in TS I made a HUGE PR and people complained about it... But I agree... I will close all PRs and create one big PR instead.	couven92	anubmat
14556	2017-02-22 00:19:02	@couven92 , thanks so much! In case someone complains again that it is a huge PR, you can surely ask them to review one commit at a time.. :)	anubmat	couven92
14555	2017-02-10 18:48:34	*chrome/index.d.ts* to authors (@matthewkimber @otiai10 @couven92 @rreverser). Could you review this PR? :+1: or :-1:? Checklist * [ ] pass the Travis CI test?	dt-bot	couven92
14554	2017-02-10 18:40:08	*chrome/index.d.ts* to authors (@matthewkimber @otiai10 @couven92 @rreverser). Could you review this PR? :+1: or :-1:? Checklist * [ ] pass the Travis CI test?	dt-bot	couven92
14553	2017-02-10 18:20:43	*chrome/index.d.ts* to authors (@matthewkimber @otiai10 @couven92 @rreverser). Could you review this PR? :+1: or :-1:? Checklist * [ ] pass the Travis CI test?	dt-bot	couven92
14552	2017-02-10 17:45:35	*chrome/index.d.ts* to authors (@matthewkimber @otiai10 @couven92 @rreverser). Could you review this PR? :+1: or :-1:? Checklist * [ ] pass the Travis CI test?	dt-bot	couven92
14550	2017-02-10 16:59:10	*chrome/index.d.ts* to authors (@matthewkimber @otiai10 @couven92 @rreverser). Could you review this PR? :+1: or :-1:? Checklist * [ ] pass the Travis CI test?	dt-bot	couven92
14546	2017-02-10 14:24:33	*chrome/index.d.ts* to authors (@matthewkimber @otiai10 @couven92 @rreverser). Could you review this PR? :+1: or :-1:? Checklist * [ ] pass the Travis CI test?	dt-bot	couven92
14543	2017-03-09 08:08:17	Hi @Flarna & @minestarks . I started to see issues based on this PR (`@types/node` `7.0.7`) caused by the use of ES6 only features (`Iterable`, `Iterator` and `Symbol.iterator`). Since `@types/node` is a dependency of e.g. `@types/grunt` a front-end project that targets ES5 will fail to build. I got it fixed for my use-case by overwriting tsifys settings, but it might cause issues in other projec…	micmro	Flarna
14543	2017-03-09 09:27:39	@micmro You only have to set `es6` in tsconfig.json for `lib` or just add `es2015.iterable`. `target` can still be set to `es5`. In the end Node 7 has public APIs using ES6 features...	Flarna	micmro
14543	2017-03-09 14:20:32	Thanks @Flarna. I agree, from a pure node perspective it is the right thing to use. I was just wondering, from a eco-system perspective, with the nodes typing as one of its core pieces, if it is possible to add these in a non-breaking fashion? (see e.g. #15083)	micmro	Flarna
14541	2017-02-11 11:07:40	@laurence-myers Done !	JJayet	laurence-myers
14540	2017-02-10 10:14:35	*react-router/index.d.ts* to authors (@sergey-buturlakin @mrk21 @vasek17 @ngbrown @awendland @KostyaEsmukov @johnnyreilly @LKay). Could you review this PR? :+1: or :-1:? Checklist * [ ] pass the Travis CI test?	dt-bot	johnnyreilly
14539	2017-03-06 21:58:58	@sir-marc Could you fix the merge conflicts so I can merge? This PR is rather stale so I plan to close it out in a few days if no activity.	minestarks	sir-marc
14537	2017-02-12 15:39:13	@LKay It will work if you are not using the mentioned interfaces/fields. I realized two things while going through the code and definitions: 1. `history` docs don't mention Location.query. They expect you to use [useQueries](https://github.com/ReactTraining/history/blob/v3.x/docs/QuerySupport.md). See [Location v3.x docs](https://github.com/ReactTraining/history/blob/v3.x/docs/Location.md) This i…	Dante-101	LKay
14536	2017-02-09 23:14:26	*auth0-js/index.d.ts* to author (@adrianchia). Could you review this PR? :+1: or :-1:? Checklist * [ ] pass the Travis CI test?	dt-bot	adrianchia
14536	2017-02-10 07:33:25	@adrianchia Are you not getting a `Cannot find name 'Auth0UserProfile'` and `Cannot find name 'Auth0Error'`? These interfaces don't seem to be defined anywhere any longer.	johnbendi	adrianchia
14536	2017-02-27 17:02:46	Hi @adrianchia , Thanks for checking it out. While it does use `errorDescription` in this helper, the helper's not actually used most of the time. Here is where it's used, and the response has an `errorDescription`: https://github.com/auth0/auth0.js/blob/ead2e64e25793977cf34e550de6baed26593a3b7/src/helper/response-handler.js#L12 But the rest of the file makes an `errObj` and sets the `description…	SteveByerly	adrianchia
14536	2017-03-01 16:24:18	@adrianchia I'm getting the same error as @johnbendi when pulling in these two: "dependencies": { "@types/auth0-js": "*", "@types/auth0-lock": "*", } For some reason I'm not getting the v7 directory.	mikebridge	johnbendi
14536	2017-03-01 16:24:18	@adrianchia I'm getting the same error as @johnbendi when pulling in these two: "dependencies": { "@types/auth0-js": "*", "@types/auth0-lock": "*", } For some reason I'm not getting the v7 directory.	mikebridge	adrianchia
14536	2017-03-02 01:51:57	@adrianchia great, thanks!	mikebridge	adrianchia
14531	2017-02-13 09:38:26	@joshforisha I understand the error now. Can you try this workaround:	aleung	joshforisha
14531	2017-02-14 02:56:07	@joshforisha Great thanks. LGTM. 👍	aleung	joshforisha
14529	2017-02-09 12:41:06	*rc-tree/index.d.ts* to author (@johnnyreilly). Could you review this PR? :+1: or :-1:? Checklist * [ ] pass the Travis CI test?	dt-bot	johnnyreilly
14527	2017-03-10 10:00:24	I myself am not able to reproduce the issue now. It seems that just like @minestarks and @cgwrench said, the previous types are correct. As I looked into google's docs [here](https://developers.google.com/maps/documentation/javascript/geocoding#GeocodingResults), I found that viewPort is indeed of type: "[LatLngBounds](https://developers.google.com/maps/documentation/javascript/3.exp/reference#La…	jyotendra	minestarks
14527	2017-03-10 10:00:24	I myself am not able to reproduce the issue now. It seems that just like @minestarks and @cgwrench said, the previous types are correct. As I looked into google's docs [here](https://developers.google.com/maps/documentation/javascript/geocoding#GeocodingResults), I found that viewPort is indeed of type: "[LatLngBounds](https://developers.google.com/maps/documentation/javascript/3.exp/reference#La…	jyotendra	cgwrench
14525	2017-02-10 01:19:41	@alejo90 @atd-schubert Any insights on this issue? Our CI builds are currently broken do to this issue.	anwalkers	alejo90
14525	2017-02-10 05:50:20	@alejo90 Let's pull the trigger and pull it in. If it breaks someone else because it isn't right they can fix it... ;)	anwalkers	alejo90
14519	2017-02-22 16:28:24	@zhengbli sorry, I'll create another PR (I mistakenly made a forced push) Update: https://github.com/DefinitelyTyped/DefinitelyTyped/pull/14781	evil-shrike	zhengbli
14513	2017-03-07 07:14:51	@zhengbli I think this typings is no longer needed, mithril probably would release typings along with their main package by version 1.0.2, as the typings file appeared after 1.0.1 release -- https://github.com/lhorie/mithril.js/blob/next/mithril.d.ts	tlaziuk	zhengbli
14510	2017-02-17 21:40:52	@JamesMilnerUK can you resolve the merge conflict, and then it is ready to merge.	zhengbli	JamesMilnerUK
14508	2017-02-08 23:29:46	@aozgaa Done.	alloy	aozgaa
14508	2017-02-09 17:44:46	Sincerely thanks for the work; there is no doubt that this is a very nice and thoughtful improvement. While I do think that it's the correct approach, it's a big enough change that it will force people to refactor some of what they're doing. So, I'm a thumbs-up on merging, but I'd like to have @schickling's thoughts first. Nice work @alloy.	voxmatt	alloy
14508	2017-02-09 21:59:45	@voxmatt Thanks for the thorough review, it’s much appreciated!	alloy	voxmatt
14496	2017-02-07 19:25:05	*html-webpack-plugin/index.d.ts* to authors (@deevus @bumbleblym). Could you review this PR? :+1: or :-1:? Checklist * [ ] pass the Travis CI test? ------ *html-webpack-template/index.d.ts* to author (@bumbleblym). Could you review this PR? :+1: or :-1:? Checklist * [ ] pass the Travis CI test? ------ *lodash-webpack-plugin/index.d.ts* to author (@bumbleblym). Could you review this PR? :+1: or :-…	dt-bot	bumbleblym
14494	2017-02-10 02:58:52	@denisname thanks for the PR. I likely won't get to review details before the weekend. Possibly, @gustavderdrache can chime in already. Thanks for removing the TS 2.1 feature for now. I reckon, it is time to develop a general migration strategy for the definitions w.r.t. TS <2.1 and >=2.1, i.p. `keyof` This seems to be worth a discussion issue to assess benefits at a per D3 module level and then …	tomwanzek	denisname
14494	2017-02-13 17:25:26	Looks good overall. Here are a couple of questions: (1) Both `null` and `undefined` appear to be consistently ignored by **d3-array** statistics methods. The proposed changes include amending the exported definition of the union type for `Primitive` to include `undefined`. Would it be better to keep `Primitive` to reflect only the _"defined"_ primitives and where applicable rather use `Primitive …	tomwanzek	denisname
14494	2017-02-21 14:34:01	@denisname Thx for the separate, continued effort!!! Yes, sometimes the only thing that worked for me as well, was digging through the source code. When you open the PR, I will look at the `histogram` again as part of the review. Most indebted in advance! T	tomwanzek	denisname
14493	2017-02-09 19:36:12	Thoughts @santialbo, @vilic, @dreampulse, @tlaziuk ?	aozgaa	tlaziuk
14493	2017-02-11 00:05:59	@aozgaa @santialbo @vilic @dreampulse please take a look at the test file, is it a bug? body-parser-tests.ts(11,9): error TS2339: Property 'use' does not exist on type 'typeof e'. body-parser-tests.ts(12,9): error TS2339: Property 'use' does not exist on type 'typeof e'. body-parser-tests.ts(13,9): error TS2339: Property 'use' does not exist on type 'typeof e'. body-parser-tests.ts(14,9): error T…	tlaziuk	aozgaa
14493	2017-03-06 22:11:23	@tlaziuk Please fix the failing tests before I can merge. Thank you.	minestarks	tlaziuk
14489	2017-02-08 01:31:37	@aozgaa I went to try and fix it, all the breaks are not related to my change but related to linting and failing to compile in other projects. I can fix the linting easy enough and have done so but not submitted it yet. With the projects that are failing to compile in typescript 2.0 but succeeding in 2.1, is it appropriate to add the requires 2.1 flags to these projects that I have never used bef…	wakemaster39	aozgaa
14489	2017-02-10 01:05:41	@aozgaa, I hve removed the forcing of typescript 2.1 from the pull request. Only linting fixes remain.	wakemaster39	aozgaa
14489	2017-03-10 00:17:48	@minestarks cleaned up the tests since the other packages are working now.	wakemaster39	minestarks
14479	2017-02-07 09:43:13	*webtorrent/index.d.ts* to authors (@niieani @tlaziuk). Could you review this PR? :+1: or :-1:? Checklist * [ ] pass the Travis CI test?	dt-bot	tlaziuk
14468	2017-03-08 01:55:28	@mknapik could you please make the suggested update, and I'll merge. Thank you.	minestarks	mknapik
14466	2017-02-06 11:30:38	*wampy/index.d.ts* to author (@KSDaemon). Could you review this PR? :+1: or :-1:? Checklist * [ ] pass the Travis CI test?	dt-bot	KSDaemon
14462	2017-02-17 22:03:59	@tonicblue can you update according to the review? Thanks	zhengbli	tonicblue
14462	2017-03-08 01:53:47	@tonicblue Could you respond to the comment please? Thank you. As this PR has been inactive for a while, I plan to close it out in a few days if no more activity.	minestarks	tonicblue
14460	2017-02-06 13:25:02	As much as I applaud @clownwilleatme for the documentation of what change, Github is showing every single line as being changed, and as such I'm not willing to review this change.	daryllabar	clownwilleatme
14460	2017-02-07 03:35:04	@daryllabar I have made the changes you raised. However, removing the string union types has caused an error for one of the tests. `let requirementLevelString = "none";` `attribute.setRequiredLevel(requirementLevelString); // This fails` `attribute.setRequiredLevel("none"); // This works` Do you still think removing the string unions is worth it? Edit: string variables need to be declared as cons…	clownwilleatme	daryllabar
14460	2017-02-07 22:14:11	@daryllabar I have made the changes requested, but there's still a question about having string unions for various methods. Having to define strings as consts to pass to methods like setRequiredMode does remove a bit of flexibility, IMO.	clownwilleatme	daryllabar
14460	2017-02-08 01:31:10	@aozgaa I have added a tslint file with rules that fit the existing formatting. I have updated the various files to correct minor formatting errors. For the Xrm.Mobile.offline methods with the big lists of supported data types, I have reformatted them so that they take up much less space. Does it look good to you?	clownwilleatme	aozgaa
14459	2017-03-06 19:43:26	@olmobrutall Could you resolve the test failures so I can merge? Thanks. This PR is quite stale so I plan to close in a few days if no more activity.	minestarks	olmobrutall
14454	2017-02-09 06:45:09	I'm on it. @SupernaviX Thanks for the PR! I was going eventually write these. So there are 30 files to review against the selenium-webdriver@3.0.1 release. This is going to take some time, please be patient. @andy-ms do you know if moving older files to a `v2/` directory good practice? This is a pretty big change. Also since selenium-webdriver changes are not really follow semantic versioning, sh…	cnishina	SupernaviX
14454	2017-03-07 19:45:08	@andy-ms We should get #14604 merged first so the typings can be published for 2 and then we can merge this one for version 3?	cnishina	andy-ms
14454	2017-03-07 19:57:20	@SupernaviX @cnishina merged #14604 , will be good to go after the merge conflict has been resolved here.	minestarks	SupernaviX
14454	2017-03-07 19:57:20	@SupernaviX @cnishina merged #14604 , will be good to go after the merge conflict has been resolved here.	minestarks	cnishina
14454	2017-03-07 20:02:22	@SupernaviX Could we get this rebased?	cnishina	SupernaviX
14454	2017-03-08 03:31:40	@cnishina @minestarks rebased and v2 typings have been updated	SupernaviX	minestarks
14454	2017-03-08 03:31:40	@cnishina @minestarks rebased and v2 typings have been updated	SupernaviX	cnishina
14453	2017-02-09 21:52:29	👍 @aozgaa No more DT bot?	CaselIT	aozgaa
14452	2017-02-05 16:54:39	*realm/index.d.ts* to author (@Akim95). Could you review this PR? :+1: or :-1:? Checklist * [ ] pass the Travis CI test?	dt-bot	Akim95
14448	2017-02-05 06:58:50	*3d-bin-packing/index.d.ts* to author (@samchon). Could you review this PR? :+1: or :-1:? Checklist * [ ] pass the Travis CI test? ------ *samchon-framework/index.d.ts* to author (@samchon). Could you review this PR? :+1: or :-1:? Checklist * [ ] pass the Travis CI test? ------ *samchon/index.d.ts* Checklist * [X] is correct [naming convention](http://definitelytyped.org/guides/contributing.html#…	dt-bot	samchon
14448	2017-02-11 03:59:54	@aozgaa Well, I'm not familiar with the `tslint` yet. Could you accept this PR if the `tslint` is not essential. Otherwise, it's essential, then I will republish the same PR with the `tslint` in a month.	samchon	aozgaa
14448	2017-03-02 01:38:49	@samchon: I'll merge this in now but we highly recommend that you add a TSLint to catch errors. If you could send out a follow-up PR with the TSLint change it would be much appreciated!	jramsay	samchon
14446	2017-02-05 06:43:09	*3d-bin-packing/index.d.ts* to author (@samchon). Could you review this PR? :+1: or :-1:? Checklist * [ ] pass the Travis CI test? ------ *samchon-framework/index.d.ts* to author (@samchon). Could you review this PR? :+1: or :-1:? Checklist * [ ] pass the Travis CI test? ------ *samchon/index.d.ts* Checklist * [X] is correct [naming convention](http://definitelytyped.org/guides/contributing.html#…	dt-bot	samchon
14441	2017-02-04 17:06:49	*passport-local-mongoose/index.d.ts* to authors (@linusbrolin @simonxca). Could you review this PR? :+1: or :-1:? Checklist * [ ] pass the Travis CI test?	dt-bot	simonxca
14439	2017-02-04 16:32:25	*mongoose/index.d.ts* to authors (@simonxca @horiuchi). Could you review this PR? :+1: or :-1:? Checklist * [ ] pass the Travis CI test?	dt-bot	simonxca
14435	2017-02-06 20:48:25	@aozgaa There is no new type I just want to expose the types to `mapbox-gl/dist/mapbox-gl` as mapbox-gl provide a bundled version of it's library at this path as you can see here : https://github.com/mapbox/mapbox-gl-js/blob/master/package.json#L102	alex3165	aozgaa
14434	2017-02-04 09:58:27	*cannon/index.d.ts* to author (@clark-stevenson). Could you review this PR? :+1: or :-1:? Checklist * [ ] pass the Travis CI test? ------ *wonder-commonlib/index.d.ts* to author (@yyc-git). Could you review this PR? :+1: or :-1:? Checklist * [ ] pass the Travis CI test? ------ *wonder-frp/index.d.ts* to author (@yyc-git). Could you review this PR? :+1: or :-1:? Checklist * [ ] pass the Travis CI …	dt-bot	yyc-git
14426	2017-02-03 17:25:49	*systemjs/index.d.ts* to authors (@ludohenin @NathanWalker @GiedriusGrabauskas). Could you review this PR? :+1: or :-1:? Checklist * [ ] pass the Travis CI test?	dt-bot	GiedriusGrabauskas
14425	2017-02-08 11:51:44	@aozgaa I have no any access to resolve it .	saeedtabrizi	aozgaa
14425	2017-02-17 22:21:35	@saeedtabrizi can you merge the conflict on your branch? Otherwise there is no way to merge it. Thanks!	zhengbli	saeedtabrizi
14425	2017-02-18 12:19:24	@zhengbli I have no any conflict in my local branch and i have no any access to resolve because i have no write access to resolve this conflicts .	saeedtabrizi	zhengbli
14425	2017-03-02 01:07:44	@saeedtabrizi: are you able to update this PR as per @zhengbli's instructions?	jramsay	zhengbli
14425	2017-03-02 01:07:44	@saeedtabrizi: are you able to update this PR as per @zhengbli's instructions?	jramsay	saeedtabrizi
14425	2017-03-02 08:48:04	@zhengbli No , i have no detect any conflict in my code .	saeedtabrizi	zhengbli
14424	2017-02-10 08:05:22	@aozgaa done!	Strate	aozgaa
14422	2017-02-04 17:01:32	@sindrenm yea, travis error not you're fault. Can you add `// TypeScript Version: 2.1` to the header like https://github.com/DefinitelyTyped/DefinitelyTyped/blob/master/lodash/index.d.ts#L5? This should fix it.	simonxca	sindrenm
14422	2017-02-07 08:05:47	Sure, I'll do that. Thanks, @simonxca!	sindrenm	simonxca
14421	2017-02-13 08:41:30	@aozgaa As documented here: http://www.chartjs.org/docs/#doughnut-pie-chart-chart-options the ChartOptions contains a cutoutPercentage attribute which I added to the type definition. :-)	tobias-kutter	aozgaa
14420	2017-02-10 02:49:54	@John-Colvin My apologies for the slight delay, it has been busier than expected over the past few days. As per your suggested changes, I am not sure, I follow the need for your suggested changes. For one, there should be no need to "special case" the enter selection. If `append(...)` or `insert(...)` , is invoked on an enter selection, it will already have a type of `Selection<EnterElement, ...,…	tomwanzek	John-Colvin
14420	2017-02-23 19:25:46	@John-Colvin , can you please resolve conflicts.. thanks!	anubmat	John-Colvin
14420	2017-03-02 01:05:10	@John-Colvin: Thanks for your contribution. This PR has unaddressed comments and cannot be merged in at the time being. For housekeeping purposes we are closing stale PRs. If there is no activity on this in the next few days we'll be closing this PR.	jramsay	John-Colvin
14420	2017-03-11 19:58:20	@mhegazy I know that you work extremely hard, that's why I said I appreciate the housekeeping effort 💯 . Whenever, something is clear I will certainly go with 👍 👎 or LGTM. For this one I was waiting on @John-Colvin for an example where JS works different than what the TS definitions would support. So, my apologies for the pending mid-air PR status. I just pushed the reversal PR as #15121 for now.…	tomwanzek	John-Colvin
14420	2017-03-11 19:58:20	@mhegazy I know that you work extremely hard, that's why I said I appreciate the housekeeping effort 💯 . Whenever, something is clear I will certainly go with 👍 👎 or LGTM. For this one I was waiting on @John-Colvin for an example where JS works different than what the TS definitions would support. So, my apologies for the pending mid-air PR status. I just pushed the reversal PR as #15121 for now.…	tomwanzek	mhegazy
14418	2017-02-08 21:20:28	@hinell Please try re-reading the issue. It was already resolved with @mhegazy before you joined in. If there's something unclear, please ask a question and I can answer you.	blakeembrey	hinell
14418	2017-02-08 21:20:28	@hinell Please try re-reading the issue. It was already resolved with @mhegazy before you joined in. If there's something unclear, please ask a question and I can answer you.	blakeembrey	mhegazy
14416	2017-02-03 13:05:15	@benshope, could you please elaborate a bit on a change you made? Why domBuilder should be marked as optional?	dmitryrogozhny	benshope
14416	2017-02-03 13:49:07	@dmitryrogozhny This parameter is not required for the function to parse a html string (which is what this function does) but the types here have it marked as a required parameter. The docs don't say much about it, but my guess is that domBuilder was added just for people who run in React Native or Node.	benshope	dmitryrogozhny
14412	2017-02-05 19:39:48	@DanielRosenwasser done. I've removed the package and added it to notNeededPackages.json I've switched to the `numbro.d.ts` in the official repo but there are problems with `export default` that should be `export =`. I've made a PR there, https://github.com/foretagsplatsen/numbro/pull/232/commits, I think will be better to wait for the one there to be merged before merging this one.	olmobrutall	DanielRosenwasser
14412	2017-03-06 19:51:33	@aozgaa any reason not to merge right away? Would be better to direct any new users to the official typings since we're not accepting PRs on this one anyway...	minestarks	aozgaa
14408	2017-02-02 14:14:43	*electron/index.d.ts* to authors (@jedmao @rhysd @miniak @aliib). Could you review this PR? :+1: or :-1:? Checklist * [ ] pass the Travis CI test?	dt-bot	rhysd
14406	2017-02-02 19:05:06	Thanks @andy-ms	MRamos62786	andy-ms
14402	2017-03-02 00:49:58	@dolanmiu: Thanks for your contribution. This PR has unaddressed comments and cannot be merged in at the time being. For housekeeping purposes we are closing stale PRs. If you cannot address the CR feedback this week we'll be closing it.	jramsay	dolanmiu
14401	2017-02-02 06:53:26	*metismenu/index.d.ts* to author (@onokumus). Could you review this PR? :+1: or :-1:? Checklist * [ ] pass the Travis CI test?	dt-bot	onokumus
14393	2017-03-06 23:15:08	@jramsay I linked to the source of the select2 4 API where you can see the actual function signature. You referenced the old v3 API. It's not clear for which version these definitions were intended, but the definition currently doesn't work for v4, despite what's in the documentation. Just a note: I'm using this with the ng2-select2 package for Angular which assumes select2 v4 but it looks like t…	pajaroblanco	jramsay
14393	2017-03-09 21:25:09	@pajaroblanco this makes sense to me after looking at v4 documentation, merging	minestarks	pajaroblanco
14390	2017-02-05 16:02:59	@drewnoakes I also checked. It works as **es6** now. well done! 👍	radziksh	drewnoakes
14387	2017-02-01 19:49:12	*cordova.plugins.diagnostic/index.d.ts* to author (@dpa99c). Could you review this PR? :+1: or :-1:? Checklist * [ ] pass the Travis CI test?	dt-bot	dpa99c
14374	2017-03-01 23:48:49	@NN: ping- are you able to address @aozgaa's feedback?	jramsay	aozgaa
14366	2017-01-31 22:58:14	*jest/index.d.ts* to authors (@pspeter3 @vsiao @NoHomey @jwbay @asvetliakov). Could you review this PR? :+1: or :-1:? Checklist * [ ] pass the Travis CI test?	dt-bot	asvetliakov
14364	2017-02-10 14:32:43	Not too familiar with typescript but this looks reasonable to me. Thanks @aozgaa and @bkim54!	hyperlink	aozgaa
14364	2017-02-10 14:32:43	Not too familiar with typescript but this looks reasonable to me. Thanks @aozgaa and @bkim54!	hyperlink	bkim54
14364	2017-02-28 22:49:19	@aozgaa is the new @types/kafka-node package published yet?	bkim54	aozgaa
14363	2017-01-31 19:02:29	*ngstorage/index.d.ts* to author (@kubiq). Could you review this PR? :+1: or :-1:? Checklist * [ ] pass the Travis CI test?	dt-bot	kubiq
14361	2017-03-06 20:15:30	@giuseppelt Please provide tests that demonstrate why the change is needed (i.e. a test that would fail today but would be fixed with your change), since as you said the change is quite subtle. Thank you!	minestarks	giuseppelt
14360	2017-03-08 01:56:43	@aozgaa would you mind responding so we can make progress on this old PR, thank you!	minestarks	aozgaa
14356	2017-02-10 13:33:52	Thanks for the guideline @baltie 👍	attilacsanyi	baltie
14352	2017-01-31 08:48:31	*dragster/index.d.ts* to author (@zskovacs). Could you review this PR? :+1: or :-1:? Checklist * [ ] pass the Travis CI test?	dt-bot	zskovacs
14351	2017-02-10 00:06:14	👍 or 👎 , @eriklieben, @leonyu, @SinghSukhdeep ?	aozgaa	SinghSukhdeep
14348	2017-02-01 14:00:37	@garthk The definition compiled without issues when it was first submitted. I can't recall why I stuck with `ExperimentAlt` and `TestAlt` because it doesn't make sense to myself now, though it's likely that I first had it as `Experiment` and `Test` and needed to introduce the -Alt for some variants, perhaps after which I refactored and left these names behind. This is a mistake and should be corr…	prashaantt	garthk
14348	2017-02-01 14:00:37	@garthk The definition compiled without issues when it was first submitted. I can't recall why I stuck with `ExperimentAlt` and `TestAlt` because it doesn't make sense to myself now, though it's likely that I first had it as `Experiment` and `Test` and needed to introduce the -Alt for some variants, perhaps after which I refactored and left these names behind. This is a mistake and should be corr…	prashaantt	andy-ms
14346	2017-01-31 02:54:29	@olmobrutall I have created PR #14104 with update to `react-router` V3 a while ago and it's waiting to be merged. Maybe you could check that to not duplicate this.	LKay	olmobrutall
14346	2017-01-31 06:50:10	@LKay, congrats for your PR! Is a very welcome change. I see no conflicts on the *purpose*, your PR focuses more on restructuring the files to the new external modules style, and maybe some API changes (hard to see in the diff). But I haven't seen any of my changes: * Changes on history, even if react-router 3.0 is using history 3 since July. I need this change to be hable to compile `createHisto…	olmobrutall	LKay
14340	2017-01-30 19:25:12	@DanielRosenwasser Thanks for the review, done.	rodrigopivi	DanielRosenwasser
14340	2017-01-30 21:42:18	@DanielRosenwasser @Akim95 Thanks for the review, updated.	rodrigopivi	DanielRosenwasser
14340	2017-02-01 14:28:35	hey @DanielRosenwasser @Akim95 sorry to nag, but is there any chance of this PR getting merge soon? please let me know if you need any further change. thanks!	rodrigopivi	DanielRosenwasser
14330	2017-03-25 04:14:42	@sreimer15 I did some testing and found out that filtering `chrome.webNavigation` events using the `urls` property (array of strings) doesn't even work, and the callback was still being called for all navigations like the filter wasn't there. Your test used the filter `http://*/*` to match all (non-secure) urls which led me into thinking it worked when it was simply being ignored. I'm submitting …	epicgirl1998	sreimer15
14328	2017-01-31 23:49:02	@skarum @StefH https://github.com/aws/aws-sdk-js/blob/master/clients provides the definitions for using the AWS SDK. It doesn't appear to provide definitions for the events, context or callback parameters that your Lambda function receives when executed. Until it does that we still need types/aws-lambda to provide those definitions. This PR add support for the API GW event and Lambda Proxy Integr…	buggy	skarum
14328	2017-01-31 23:49:02	@skarum @StefH https://github.com/aws/aws-sdk-js/blob/master/clients provides the definitions for using the AWS SDK. It doesn't appear to provide definitions for the events, context or callback parameters that your Lambda function receives when executed. Until it does that we still need types/aws-lambda to provide those definitions. This PR add support for the API GW event and Lambda Proxy Integr…	buggy	StefH
14324	2017-02-04 18:26:41	Thnx @nippur72	cmeijerink	nippur72
14324	2017-02-07 04:43:57	@eschwartz my [fix](https://github.com/budiadiono/DefinitelyTyped/commit/cdc68a43f81855f499c5369e02aa69f12ae8392d) breaks backward compatibility, since the `object` type is just introduced in new ES6 which is now in RC version. Since these ES6 changes is now in RC version, there's nothing we can do about it. I think @shlomiassaf workaround to `"skipLibCheck": true` is the best idea.	budiadiono	shlomiassaf
14324	2017-02-07 20:25:44	@sanex3339 - > what about "@types/lodash@2.2.0": "^1.23.4"? Will not work with npm. When someone goes to install via npm and do `npm install @types/lodash@2.2.0` it's going to try and install version v2.2.0. `@` is a reserved character before a version number like that.	four43	sanex3339
14320	2017-02-01 02:49:44	A polite ping/bump to @DanielRosenwasser and @nkovacic to futher review/merge the PR when appropriate?	aredfox	nkovacic
14320	2017-02-02 07:37:11	Thanks @DanielRosenwasser - no prob on the delay, I know we all have a job (or multiple) and this is all voluntary work. Thanks for introducting me to the path mappings as well!	aredfox	DanielRosenwasser
14318	2017-02-07 21:51:55	@aozgaa I dont understand what are you doing :) UPD. ah, merging that list from master, now i understand	ivanpopelyshev	aozgaa
14318	2017-03-11 01:54:47	@mhegazy not at all! Thank you very much for your time!	clark-stevenson	mhegazy
14311	2017-01-28 08:03:21	@carusology If your CI relies on the typings I would suggest to always use a fixed version or even a distinct commit for the typings in your `package.json` as there is currently no way to use SemVer with DefinitelyTyped and every new feature introduced would break your build if you always install the newest typings	lukas-zech-software	carusology
14311	2017-01-28 08:05:56	Heh, @lukas-zech-software, you don't need to worry about my random build server, I know you didn't do anything wrong. I was just unaware of the new type on v2.1. Thanks for chiming in so quickly.	carusology	lukas-zech-software
14310	2017-02-17 21:09:43	@wcandillon can you please update the PR to fix the CI build errors? Thanks	zhengbli	wcandillon
14310	2017-02-18 09:31:15	@zhengbli How could this PR cause the build to fail? I cannot link the two.	wcandillon	zhengbli
14304	2017-01-28 06:10:53	> Yes! @bcherny Coool > Look for webpack-tests.ts. I did before, but i don't see where's the package.json that would allow me to execute `npm test`. > Can you avoid the anys, and add more specific types for options? I can, however i'll have to look at the plugin readme, the options in the current type definition for that plugin already uses `any`, that's why i use `any`, besides is just a little …	luchillo17	bcherny
14302	2017-02-17 21:02:36	@DanielRosenwasser @aozgaa pinging	zhengbli	DanielRosenwasser
14299	2017-01-28 00:43:25	@atd-schubert you can set the `no-single-declare-module` rule to `false` in the `tslint.json` so that you can spare yourself the overhead of overhauling the entire declaration now.	DanielRosenwasser	atd-schubert
14299	2017-01-30 14:00:28	Thanks, @atd-schubert. This is looking great.	alejo90	atd-schubert
14299	2017-01-31 14:36:22	@DanielRosenwasser can you merge this?	atd-schubert	DanielRosenwasser
14288	2017-02-01 13:24:25	@tdietrich513 I also have an error with the latest update, was working correctly in the previous version: when using: `import { includes } from 'lodash';`	sinedied	tdietrich513
14288	2017-02-01 14:17:16	@tdietrich513 these type-declarations target Lodash 4.14 and the semantic version published is automatically updated by the DefinitelyTyped system. I don't know how or if we can specify a dependency on TypeScript 2.1 from the typings. @DanielRosenwasser I imagine this is a common problem with type declarations -- is there a common solution? Do we just force peers to update to TS 2.1 when types fo…	Sheeo	DanielRosenwasser
14288	2017-02-01 14:17:16	@tdietrich513 these type-declarations target Lodash 4.14 and the semantic version published is automatically updated by the DefinitelyTyped system. I don't know how or if we can specify a dependency on TypeScript 2.1 from the typings. @DanielRosenwasser I imagine this is a common problem with type declarations -- is there a common solution? Do we just force peers to update to TS 2.1 when types fo…	Sheeo	tdietrich513
14288	2017-02-01 14:37:30	@Sheeo It's a tricky situation. I'm not wise enough to suggest a solution.	tdietrich513	Sheeo
14287	2017-02-26 14:15:00	@zhengbli @DanielRosenwasser Any news here?	SteffenJahr	zhengbli
14284	2017-02-01 11:02:15	@DanielRosenwasser can you revert this PR? It basically broke all react setups. @yuit I think `Test the change in your own code. (Compile and run.)` is actually the most important part.	bbenezech	DanielRosenwasser
14284	2017-02-01 11:02:15	@DanielRosenwasser can you revert this PR? It basically broke all react setups. @yuit I think `Test the change in your own code. (Compile and run.)` is actually the most important part.	bbenezech	yuit
14284	2017-02-05 11:51:49	@yuit has made the changes. @RyanCavanaugh has been requested to review this, but didn't get a chance to before it was merged. @DanielRosenwasser has reviewed and merged this PR. The React typing changes in this PR were brought about because of this [issue](https://github.com/Microsoft/TypeScript/issues/11566), with the specifics of the change coming from @RyanCavanaugh in this [comment](https://…	begincalendar	yuit
14284	2017-02-05 11:51:49	@yuit has made the changes. @RyanCavanaugh has been requested to review this, but didn't get a chance to before it was merged. @DanielRosenwasser has reviewed and merged this PR. The React typing changes in this PR were brought about because of this [issue](https://github.com/Microsoft/TypeScript/issues/11566), with the specifics of the change coming from @RyanCavanaugh in this [comment](https://…	begincalendar	DanielRosenwasser
14284	2017-02-07 01:04:42	Hi all, I apologize for the inconvenience this may have caused and the delay (DefinitelyTyped gets a lot of traffic and it's hard to keep track of messages). I've discussed this with @yuit and we're going to revert the PR.	DanielRosenwasser	yuit
14284	2017-02-07 01:13:31	@JakeGinnivan @shiftkey @bbenezech @r00ger @vutran @cwmoo740 @levrik @begincalendar sorry for this inconvenience of this incorrect change. I have a PR that will revert the change for now (https://github.com/DefinitelyTyped/DefinitelyTyped/pull/14476) Updated: the revert is in. We will have discussion on how to fix the original issue more thorough. Again sorry for delay response and inconvenience	yuit	shiftkey
14284	2017-02-07 01:13:31	@JakeGinnivan @shiftkey @bbenezech @r00ger @vutran @cwmoo740 @levrik @begincalendar sorry for this inconvenience of this incorrect change. I have a PR that will revert the change for now (https://github.com/DefinitelyTyped/DefinitelyTyped/pull/14476) Updated: the revert is in. We will have discussion on how to fix the original issue more thorough. Again sorry for delay response and inconvenience	yuit	bbenezech
14284	2017-02-07 01:13:31	@JakeGinnivan @shiftkey @bbenezech @r00ger @vutran @cwmoo740 @levrik @begincalendar sorry for this inconvenience of this incorrect change. I have a PR that will revert the change for now (https://github.com/DefinitelyTyped/DefinitelyTyped/pull/14476) Updated: the revert is in. We will have discussion on how to fix the original issue more thorough. Again sorry for delay response and inconvenience	yuit	vutran
14284	2017-02-07 01:13:31	@JakeGinnivan @shiftkey @bbenezech @r00ger @vutran @cwmoo740 @levrik @begincalendar sorry for this inconvenience of this incorrect change. I have a PR that will revert the change for now (https://github.com/DefinitelyTyped/DefinitelyTyped/pull/14476) Updated: the revert is in. We will have discussion on how to fix the original issue more thorough. Again sorry for delay response and inconvenience	yuit	r00ger
14284	2017-02-07 01:13:31	@JakeGinnivan @shiftkey @bbenezech @r00ger @vutran @cwmoo740 @levrik @begincalendar sorry for this inconvenience of this incorrect change. I have a PR that will revert the change for now (https://github.com/DefinitelyTyped/DefinitelyTyped/pull/14476) Updated: the revert is in. We will have discussion on how to fix the original issue more thorough. Again sorry for delay response and inconvenience	yuit	begincalendar
14284	2017-02-07 02:46:45	@DanielRosenwasser @yuit We're only human, mistakes will be made. I just wanted this to get the attention it needed and lay out an explanation for everyone affected. Thank you for the work you do.	begincalendar	DanielRosenwasser
14284	2017-02-07 02:46:45	@DanielRosenwasser @yuit We're only human, mistakes will be made. I just wanted this to get the attention it needed and lay out an explanation for everyone affected. Thank you for the work you do.	begincalendar	yuit
14283	2017-01-27 03:27:20	@jeffkenney Thanks for your great works. I request some changes for better type definitions.	mizunashi-mana	jeffkenney
14283	2017-01-27 18:21:18	@pushplay / @mizunashi-mana , Three more commits added (add spaces around type union operator, add `.editorconfig`, and add `@deprecated` to `demand()`)	jeffkenney	pushplay
14283	2017-01-27 18:21:18	@pushplay / @mizunashi-mana , Three more commits added (add spaces around type union operator, add `.editorconfig`, and add `@deprecated` to `demand()`)	jeffkenney	mizunashi-mana
14283	2017-01-30 18:23:52	@mizunashi-mana @pushplay updated `.editorconfig` to inherit from the parent and only touch `*.ts` files; added `@deprecated` to `require()`, `required()`, and the `demand:` property	jeffkenney	pushplay
14283	2017-01-30 18:23:52	@mizunashi-mana @pushplay updated `.editorconfig` to inherit from the parent and only touch `*.ts` files; added `@deprecated` to `require()`, `required()`, and the `demand:` property	jeffkenney	mizunashi-mana
14283	2017-01-30 18:29:15	@jeffkenney Thanks for all your work. 👍	pushplay	jeffkenney
14283	2017-01-31 07:51:37	@jeffkenney Thanks! LGTM 👍	mizunashi-mana	jeffkenney
14276	2017-01-29 22:33:58	@DanielRosenwasser: @jacobbaskin is correct. We had to bump everything that depends on react to 2.1: https://github.com/DefinitelyTyped/DefinitelyTyped/pull/13155	ericanderson	jacobbaskin
14276	2017-01-29 22:33:58	@DanielRosenwasser: @jacobbaskin is correct. We had to bump everything that depends on react to 2.1: https://github.com/DefinitelyTyped/DefinitelyTyped/pull/13155	ericanderson	DanielRosenwasser
14276	2017-01-30 23:02:08	@DanielRosenwasser anything else or ready to merge?	jacobbaskin	DanielRosenwasser
14268	2017-02-04 02:42:12	@rkirov @evmar do yall think we're ready to merge?	bowdenk7	evmar
14268	2017-02-09 21:54:11	@rkirov @evmar Ping!	ukrukarg	evmar
14268	2017-02-09 23:05:13	Discussed offline with @rkirov - thanks @ukrukarg !	alexeagle	ukrukarg
14267	2017-02-21 14:28:59	@pocesar The NPM package doesn't use a default export. How did you install lodash?	andy-ms	pocesar
14267	2017-02-21 15:07:44	@andy-ms through npm the usual way, only if the mix of Typescript nightly and babel are breaking the imports (target: "es6")	pocesar	andy-ms
14267	2017-02-25 03:01:09	@shuntksh It's related, but construction doesn't work if you target to es6 modules, i.e. have in your tsconfig.json, for example when using wepback2. I'll try to fire another PR	asvetliakov	shuntksh
14254	2017-02-09 10:38:28	@aozgaa @DanielRosenwasser I've just finished going through things you've pointed out in your review. Hopefully it's OK now	Urigo	aozgaa
14253	2017-02-03 00:23:56	@NoHomey Mind taking a look at the last commit as well?	jwbay	NoHomey
14250	2017-01-25 22:35:54	@patsissons thats an interesting example, although I think its more representative of a bug in typescript than a bug in the definition file. For example, `setState` used to take `S` which meant to do partials we used to have to do weird tricks like `setState({foo:5} as any as State)` or use the one that takes a function. I'm not sure the lack of expressivity of the compiler makes the typings "wro…	ericanderson	patsissons
14250	2017-01-25 22:39:37	Ah yes, I knew I missed some. @olmobrutall If we keep the state changes I introduced to mark as readonly, I agree that those methods should be updated. I feel like we need a consensus on the right thing to do first though. As for the VS breaks, I don't know whats right. Should the types be held back because some tools aren't staying up to date?	ericanderson	olmobrutall
14250	2017-01-25 22:40:28	@patsissons You could always provide your own typings for react for now if you want to wait to see how this pans out before updating all your code. https://ericlanderson.com/using-custom-typescript-definitions-with-ts-2-x-3121db84015d#.ftlkojwnb	ericanderson	patsissons
14250	2017-01-25 22:43:52	@ericanderson the *hack* is not so bad for now, i just have to winnow `Readonly<T>` to get my `T` which is assignable to the `Readonly<Base>`.	patsissons	ericanderson
14250	2017-01-25 22:54:28	@olmobrutall `Readonly` is new, so the exact best practice isn't really defined. I would personally prefer everything declare that it takes a `Readonly<>` of things to help signify that it will not mutate it. Similarly, React does not expect you to modify `state` outside of `setState` and thus this change ensures that accidents don't introduce bugs, which is one of the primary benefits of using T…	ericanderson	olmobrutall
14250	2017-01-25 22:59:07	@olmobrutall we use `forceUpdate` to queue a render on the react side, driven from observable events on the state side. **UPDATE**: I'll clarify our scenario a bit so it is not misunderstood. Our state objects are long living immutable objects (so `Readonly<T>` is actually very suitable for us). These state objects contain multiple `rxjs` observable streams that funnel into a notification observa…	patsissons	olmobrutall
14250	2017-01-25 23:01:03	@ericanderson the main issue is that these type definitions are suffering from SemVer issues. Because the type definition versions are largely tied to their respective module versions we end up with a minor version bump that brings in breaking type definition changes, which means we have to pin `@types` versions in our `package.json` file.	patsissons	ericanderson
14250	2017-01-25 23:01:32	@olmobrutall From the docs of react: > Normally you should try to avoid all uses of forceUpdate() and only read from this.props and this.state in render(). The react guide in fact tells you not to update state directly: https://facebook.github.io/react/docs/state-and-lifecycle.html#do-not-modify-state-directly `forceUpdate`, as I read it, is only for forcing your component to update when your com…	ericanderson	olmobrutall
14250	2017-01-25 23:08:27	@patsissons I may be wrong, but I believe SemVer is designed to be backwards compatible with APIs and semantic intents. Just because you use a library in a way it was not intended (as per the docs) does not mean that the library must keep supporting said unintended uses. Library authors are well within SemVer for changing semantics that were incorrect but happened to be used by some people. That …	ericanderson	patsissons
14250	2017-01-25 23:20:37	@ericanderson I believe SemVer2 is designed to allow node version declarations like `^15.0.0` and expect that any minor or patch upgrades (i.e., `15.0.1` or `15.1.0`) to the module are transparent or at least backwards compatible from an external perspective. Any major upgrades (`16.0.0`) would require an adjustment to the version declaration to bring in the change. This essentially gates breakin…	patsissons	ericanderson
14250	2017-02-01 13:31:21	@ericanderson ?	GiedriusGrabauskas	ericanderson
14250	2017-03-23 18:33:30	@ericanderson sorry I've only just noticed this. FWIW I think the change is reasonable and that tooling will catch up. As a by the by have you heard they're considering deprecating the `setState` overload that takes an object? The future is the reduce style `setState` by all accounts.	johnnyreilly	ericanderson
14250	2017-03-23 18:39:47	@johnnyreilly I had not. Thats interesting. Source?	ericanderson	johnnyreilly
14250	2017-03-23 19:58:20	@patsissons yes, that exactly the reason. I'm not mutating the state, I'm using mobx observables, which calls setState for me, I'm doing it since my HUGE project code looks much more clear and understandable. I know that I can make my component, I also can in my npm server make script wich will always revert this change for our company. I can use hack like "this.state.state.updated" and lot of an…	Iezious	patsissons
14250	2017-03-24 06:28:33	@patsissons > if you need a quick fix for this type of problem, you can kind of get away with it by augmenting the React typings and refactor your components to use an extension to the React.Component type defs. is not right. In the enterprise world, from where I am, there are no "quick fixes". When something changes in SDK's it or *MUST* be backward compatible, or it takes years. There is no qui…	Iezious	patsissons
14250	2017-03-24 06:28:33	@patsissons > if you need a quick fix for this type of problem, you can kind of get away with it by augmenting the React typings and refactor your components to use an extension to the React.Component type defs. is not right. In the enterprise world, from where I am, there are no "quick fixes". When something changes in SDK's it or *MUST* be backward compatible, or it takes years. There is no qui…	Iezious	ericanderson
14248	2017-01-27 07:50:48	Awesome! Thanks @pine for adding type definitions for Voca! (I am the library author)	panzerdp	pine
14247	2017-01-25 21:46:33	Thanks @DanielRosenwasser for merging and including the source reference.	zigomir	DanielRosenwasser
14240	2017-01-25 22:45:48	@DanielRosenwasser, Tests file updated; thanks for the explanation. Are the following methods then the best practices for imports?	jeffkenney	DanielRosenwasser
14240	2017-01-26 02:22:40	@jeffkenney yup, I'd say that's accurate. Thanks for the changes!	DanielRosenwasser	jeffkenney
14234	2017-01-29 13:48:35	@ericanderson @vsiao > except you can't remove those SVG properties. SVG is styleable... and react knows about it: I see. Example: Can the solution be having `HTMLCSSProperties` and `SVGCSSProperties`?	tkrotoff	ericanderson
14234	2017-01-29 19:28:26	Ping @vsiao @ericanderson Travis CI fails for unrelated reasons	tkrotoff	vsiao
14234	2017-01-29 19:28:26	Ping @vsiao @ericanderson Travis CI fails for unrelated reasons	tkrotoff	ericanderson
14234	2017-02-04 03:18:37	@tkrotoff looks like CI is failing, can you please fix the errors and update the PR? Thanks!	bowdenk7	tkrotoff
14234	2017-02-04 09:37:04	@bowdenk7 Please read the 2 comments above yours: - ["Travis CI fails for unrelated reasons"](https://github.com/DefinitelyTyped/DefinitelyTyped/pull/14234#issuecomment-275939295) - ["the errors do no seem related to your changes from what I can tell"](https://github.com/DefinitelyTyped/DefinitelyTyped/pull/14234#issuecomment-275951638) Travis CI output:	tkrotoff	bowdenk7
14234	2017-02-04 10:53:27	@vsiao > let me know when the test failures have been resolved For the fourth time: **errors ain't related to this PR code**	tkrotoff	vsiao
14234	2017-02-06 02:25:55	@tkrotoff I see that, but the latest `master` build is not failing so there's no reason for your pull request to be failing. Did you merge `master` as suggested by @ericanderson?	vsiao	tkrotoff
14234	2017-02-06 02:25:55	@tkrotoff I see that, but the latest `master` build is not failing so there's no reason for your pull request to be failing. Did you merge `master` as suggested by @ericanderson?	vsiao	ericanderson
14234	2017-02-06 12:35:57	@vsiao and what about simply merging: there is no conflict and the tests are not failing due to the modifications	tkrotoff	vsiao
14234	2017-02-08 03:10:32	@aozgaa adding `tslint.json` should be done in another PR: I've tried and it generates too many errors	tkrotoff	aozgaa
14234	2017-02-08 21:25:15	@vsiao It looks like this PR now passes Travis-CI. Any chance you can take a look?	aozgaa	vsiao
14230	2017-01-25 00:46:38	Thanks @unional!	DanielRosenwasser	unional
14229	2017-01-25 07:11:46	@aikoven @jhsimms are those pretty well-maintained? If so, we should remove this package and add it to the [notNeededPackages.json](https://github.com/DefinitelyTyped/DefinitelyTyped/blob/master/notNeededPackages.json) file. Would one of you be able to send a PR for that?	DanielRosenwasser	aikoven
14229	2017-01-25 07:21:16	@DanielRosenwasser Yep, they are actively maintained and I'm not planning to leave it any time soon. I also invite you to join the discussion on the mentioned PR.	aikoven	DanielRosenwasser
14229	2017-01-25 19:04:51	Thanks @DanielRosenwasser @aikoven. I submitted a follow-up PR #14244 to mark these as not needed.	jhsimms	DanielRosenwasser
14229	2017-01-25 19:04:51	Thanks @DanielRosenwasser @aikoven. I submitted a follow-up PR #14244 to mark these as not needed.	jhsimms	aikoven
14226	2017-02-02 07:21:35	Hi @bfsmith , I'm ok with the changes. I guess it is up to @DanielRosenwasser for this request to be merged.	trekhleb	bfsmith
14224	2017-02-23 16:22:26	@DanielRosenwasser , Did as you suggested, though initially I thought I needed an additional statement: But subsequent testing showed I didn't need that. And then, to use it from other code: I've submitted a pull request: https://github.com/DefinitelyTyped/DefinitelyTyped/pull/14829	tbayne	DanielRosenwasser
14212	2017-02-04 02:38:00	@jkeylu Looks like tests are failing. Could you please fix the tests and update the PR? Thanks!	bowdenk7	jkeylu
14212	2017-02-17 20:49:25	Pinging @jkeylu again	zhengbli	jkeylu
14212	2017-02-22 17:21:38	I've just updated my @types/koa to use this version and I'm running into issues overriding the context interface. In order to do things like `app.context.db = db;` (on 2.0.37 of @types/koa, before this PR - I believe) I was using the following: That doesn't work anymore as now `app.context` refers to `BaseContext` and throws the error `Property 'db' does not exist on type 'BaseContext'`. Unfortun…	didehvar	jkeylu
14212	2017-02-23 09:41:08	It works perfectly with the new PR, thanks @jkeylu 👍	didehvar	jkeylu
14209	2017-02-17 10:14:53	@bowdenk7 the other authors do not seem interested in reviewing any of my issues/pull requests for jquery.dataTables. What can I do to get my changes merged in faster?	StevenLiekens	bowdenk7
14200	2017-01-24 18:41:21	@legomushroom Rebase onto master.	ericanderson	legomushroom
14200	2017-01-25 17:30:33	@ericanderson I'm a drip confused. I didn't create any branches to `rebase`, am I missing something?	legomushroom	ericanderson
14190	2017-01-24 03:21:59	@misak113 , is it possible to merge with https://github.com/DefinitelyTyped/DefinitelyTyped/blob/master/cryptojs/index.d.ts? I don't think it's necessary to have two types of `crypto-js`	doxiaodong	misak113
14190	2017-01-25 08:09:56	@DanielRosenwasser , I just copy `crypto-js-tests.ts` to `test/submodule-tests.ts`, and use submodule api.	doxiaodong	DanielRosenwasser
14188	2017-01-23 12:21:25	@bbenezech @pzavolinsky you are both now listed as maintainers of the React type definitions. You should accordingly receive notifications	johnnyreilly	pzavolinsky
14188	2017-01-23 13:41:39	@johnnyreilly @pzavolinsky Following discussion on #14028 React docs are correct and you might be rightfully frowned upon by asking them to change it. You can use `event.target` when you know for a fact the event originator is also the event handler (which is the most common case). This is valid and expected. You cannot, however, compile it with Typescript without type casting (or switching to ev…	bbenezech	pzavolinsky
14188	2017-01-23 13:41:39	@johnnyreilly @pzavolinsky Following discussion on #14028 React docs are correct and you might be rightfully frowned upon by asking them to change it. You can use `event.target` when you know for a fact the event originator is also the event handler (which is the most common case). This is valid and expected. You cannot, however, compile it with Typescript without type casting (or switching to ev…	bbenezech	johnnyreilly
14188	2017-01-23 14:34:29	@bbenezech : > React docs are correct and you might be rightfully frowned upon by asking them to change it. You can use event.target when you know for a fact the event originator is also the event handler (which is the most common case). This is valid and expected. I guess that means that TS should support this case. Assuming this PR doesn't break anything else, I don't see any foul play here. We…	pzavolinsky	johnnyreilly
14188	2017-01-23 14:34:29	@bbenezech : > React docs are correct and you might be rightfully frowned upon by asking them to change it. You can use event.target when you know for a fact the event originator is also the event handler (which is the most common case). This is valid and expected. I guess that means that TS should support this case. Assuming this PR doesn't break anything else, I don't see any foul play here. We…	pzavolinsky	bbenezech
14188	2017-01-23 15:21:45	Thanks for the changes you've made @pzavolinsky and @huan086 for your input. So I'm coming off the fence; I'm pretty convinced by what @bbenezech has to say. He's made the case well and also mentioned kittens. Let's all take a moment to just think of the kittens. To that end, I rather think we should tend in the direction @bbenezech suggests. That's my view right now. @bbenezech are you happy wit…	johnnyreilly	pzavolinsky
14188	2017-01-23 15:21:45	Thanks for the changes you've made @pzavolinsky and @huan086 for your input. So I'm coming off the fence; I'm pretty convinced by what @bbenezech has to say. He's made the case well and also mentioned kittens. Let's all take a moment to just think of the kittens. To that end, I rather think we should tend in the direction @bbenezech suggests. That's my view right now. @bbenezech are you happy wit…	johnnyreilly	bbenezech
14188	2017-01-23 18:31:49	@johnnyreilly This PR is correct but not worth it IMO. I would just reverse #14028, use `currentTarget` and pour myself a beer. @pzavolinsky > I guess that means that TS should support this case. It does through type casting. The fact that you have to jump through so many hoops to remove it for one subset of the problematic, when the alternative (`currentTarget`) has the correct semantic (event h…	bbenezech	pzavolinsky
14188	2017-01-23 18:31:49	@johnnyreilly This PR is correct but not worth it IMO. I would just reverse #14028, use `currentTarget` and pour myself a beer. @pzavolinsky > I guess that means that TS should support this case. It does through type casting. The fact that you have to jump through so many hoops to remove it for one subset of the problematic, when the alternative (`currentTarget`) has the correct semantic (event h…	bbenezech	johnnyreilly
14188	2017-01-24 09:14:28	I would like to make a case for keeping this feature. First, lets keep in mind that we are talking about the event handler for `onChange` only (not `onClick` or any other event). And only in the context of the `onChange` handler directly attached to an `input`, a `textarea` or a `select`. I think we can agree that in those scenarios `target` will *always* point to the same element that `currentTa…	pzavolinsky	johnnyreilly
14188	2017-01-24 09:14:28	I would like to make a case for keeping this feature. First, lets keep in mind that we are talking about the event handler for `onChange` only (not `onClick` or any other event). And only in the context of the `onChange` handler directly attached to an `input`, a `textarea` or a `select`. I think we can agree that in those scenarios `target` will *always* point to the same element that `currentTa…	pzavolinsky	bbenezech
14188	2017-01-24 09:49:21	If there's an acceptable middle ground that is worth investigating. @bbenezech @vsiao what are your views on what @pzavolinsky has to say?	johnnyreilly	pzavolinsky
14188	2017-01-24 09:49:21	If there's an acceptable middle ground that is worth investigating. @bbenezech @vsiao what are your views on what @pzavolinsky has to say?	johnnyreilly	vsiao
14188	2017-01-24 09:49:21	If there's an acceptable middle ground that is worth investigating. @bbenezech @vsiao what are your views on what @pzavolinsky has to say?	johnnyreilly	bbenezech
14188	2017-01-24 10:36:02	@pzavolinsky arguments are completely valid. I cannot really decide, pros and cons are in different dimensions, but since the PR is ready and @pzavolinsky looks decided and if it is something that users expect and will enjoy, I'd say why not. @johnnyreilly there is nothing to remove. This is a minimal feature.	bbenezech	pzavolinsky
14188	2017-01-24 10:36:02	@pzavolinsky arguments are completely valid. I cannot really decide, pros and cons are in different dimensions, but since the PR is ready and @pzavolinsky looks decided and if it is something that users expect and will enjoy, I'd say why not. @johnnyreilly there is nothing to remove. This is a minimal feature.	bbenezech	johnnyreilly
14188	2017-01-24 10:50:43	Thanks for commenting @bbenezech. I'll wait for @vsiao to express a view. If he's okay then I'll look to merge.	johnnyreilly	vsiao
14188	2017-01-24 10:50:43	Thanks for commenting @bbenezech. I'll wait for @vsiao to express a view. If he's okay then I'll look to merge.	johnnyreilly	bbenezech
14188	2017-01-25 09:18:06	Hi @vsiao , thanks for the inline comments. They are applied, can you take another look? Might be easier to review the [diff for both #14028 and #14188](https://github.com/DefinitelyTyped/DefinitelyTyped/compare/d26ba1f...pzavolinsky:master) together.	pzavolinsky	vsiao
14188	2017-01-26 16:08:29	Build failing @pzavolinsky ...	johnnyreilly	pzavolinsky
14188	2017-01-30 11:03:30	@johnnyreilly I'm not sure if you are a maintainer for `react-input-mask` or `react-native-scrollable-tab-view` but maybe you can take a look at PR #14292 (it just removes trailing whitespace in comments so its safe to merge). Merging that PR will fix the build for this one.	pzavolinsky	johnnyreilly
14188	2017-01-31 09:53:09	Thanks @johnnyreilly , I've rebased my fork and the PR is good to go.	pzavolinsky	johnnyreilly
14181	2017-02-04 02:34:38	@yohei1126 can you address the comments and refresh the PR?	bowdenk7	yohei1126
14181	2017-02-17 20:43:12	@yohei1126 any updates on this one?	zhengbli	yohei1126
14181	2017-03-01 21:59:31	@DanielRosenwasser: the following works but I'm not sure it is the correct guidance. I've seen this pattern used elsewhere - is the correct fix here to wrap all interfaces in index.d.ts with: declare namespace msgpack { ...} and then at the bottom of the file: declare var msgpack: msgpack.MsgPackStatic; export = msgpack; export as namespace msgpack; Then in msgpack-tests.ts prepend namespace inte…	jramsay	DanielRosenwasser
14181	2017-03-23 01:55:08	@DanielRosenwasser All checks on CI has passed. Could you please review the code again.	yohei1126	DanielRosenwasser
14181	2017-03-24 16:19:07	I believe @DanielRosenwasser is attending a conference right now and will be able to review the new changes in a few days.	sandersn	DanielRosenwasser
14181	2017-03-25 09:58:54	@andy-ms Thanks. I did it.	yohei1126	andy-ms
14181	2017-03-27 01:59:30	@DanielRosenwasser Could you check it today if possible?	yohei1126	DanielRosenwasser
14179	2017-01-23 08:17:06	@yohei1126 Thank you for your contribution. 👍 `@types` is automatically updated by `Microsoft/types-publisher`, probably per day.	horiuchi	yohei1126
14179	2017-01-23 08:20:44	@horiuchi thanks!	yohei1126	horiuchi
14177	2017-01-22 21:14:31	*webpack/index.d.ts* to authors (@tkqubo @mattlewis92 @bumbleblym @bcherny). Could you review this PR? :+1: or :-1:? Checklist * [ ] pass the Travis CI test?	dt-bot	mattlewis92
14177	2017-01-23 00:34:27	@bcherny thanks a lot for reviewing 👍	mattlewis92	bcherny
14171	2017-01-24 01:24:09	@andy-ms Done.	agektmr	andy-ms
14167	2017-01-25 07:20:52	Thanks a bunch for the response @emn178! So @mwmccarthy, feel free to remove the augmentations and remove the `/// <types ...>`. Then, I'd wrap the interfaces in a and replace the with the following: Currently this `.d.ts` is not super accurate with the library itself. I think we'd welcome a rewrite.	DanielRosenwasser	mwmccarthy
14167	2017-01-25 12:09:23	@DanielRosenwasser, thanks I'll rewrite it as you suggest. I appreciate the feedback.	mwmccarthy	DanielRosenwasser
14166	2017-01-21 23:54:37	*lorem-ipsum/index.d.ts* to author (@durad). Could you review this PR? :+1: or :-1:? Checklist * [ ] pass the Travis CI test?	dt-bot	durad
14164	2017-01-21 18:31:25	*libpq/index.d.ts* to author (@Lodin). Could you review this PR? :+1: or :-1:? Checklist * [ ] pass the Travis CI test?	dt-bot	Lodin
14155	2017-01-20 23:03:51	*pixi.js/index.d.ts* to author (@clark-stevenson). Could you review this PR? :+1: or :-1:? Checklist * [ ] pass the Travis CI test?	dt-bot	clark-stevenson
14152	2017-01-21 10:45:19	@mhegazy Thank you for your review! As you commented on #14144 - I've added namespace exporting. Please take a look at the commit above? > Also you've mentioned [elasticsearch.js](https://www.elastic.co/blog/client-for-node-js-and-the-browser) library in the comments... But just to make it more clear: this typings are for another library that has a similar name - [elastic.js](https://github.com/f…	trekhleb	mhegazy
14149	2017-01-20 23:16:37	@mikehaas763 In the PR I have the source code linked: https://github.com/angular/angular.js/blob/master/src/ngMock/angular-mocks.js#L1860 As you can see the parameter is there. My coworker pointed out that actually this parameter is added by this PR: https://github.com/katemihalikova/angular.js/commit/acb462aefe1a55d1eb36a129fc62c3aeb11b9259 Which is solving this issue in Angular.js: https://gith…	hamxiaoz	mikehaas763
14149	2017-01-21 14:30:20	@hamxiaoz sorry, I missed your original link. Thanks for the other links though. @ersimont, your point is reasonable, but hear me out. Type definitions should represent actual code, not the documentation, of public APIs. The parameter has been added there so it can be called from JavaScript, despite it possibly allowing the consumer to shoot themselves in the foot. Therefore, we should also be ab…	mikehaas763	ersimont
14148	2017-01-24 15:22:44	@ericanderson I thought that also, but started looking at the source and found several places that assumes moment.Moment. For example, a bit further down in the same file: https://github.com/Hacker0x01/react-datepicker/blob/master/src/date_utils.js#L50 See also a recent issue: https://github.com/Hacker0x01/react-datepicker/issues/700 So it appears that moment is required, although it may by chanc…	enoshixi	ericanderson
14147	2017-01-20 18:27:03	@mhegazy LGTM	IdeaHunter	mhegazy
14146	2017-01-20 16:40:10	*sshpk/index.d.ts* to author (@mabels). Could you review this PR? :+1: or :-1:? Checklist * [ ] pass the Travis CI test?	dt-bot	mabels
14139	2017-02-04 02:27:14	@tsvetomir looks like there are some merge conflicts. Can you refresh the PR and address the conflict? Thanks for the contribution!	bowdenk7	tsvetomir
14139	2017-02-17 20:42:50	Pinging @tsvetomir again	zhengbli	tsvetomir
14135	2017-01-23 09:30:16	@decyrus , thank you very much! I searched this wrapper past week and now it's here =)	pravdinalex	decyrus
14126	2017-01-19 23:54:07	@mhegazy I added tslint.json back. I'm not sure how to do disable the tslint from the config (I'm guessing this is done in tsconfig). Could you point me to the right documentation?	cnishina	mhegazy
14126	2017-01-23 23:40:51	@mhegazy Updated the tslint. Please review.	cnishina	mhegazy
14114	2017-02-04 02:54:04	@alex3165 Please address the comments above so we can get this merged. Thanks!	bowdenk7	alex3165
14114	2017-02-04 10:55:05	@bowdenk7 I have added a `tslint.json` file but can't run `npm run lint` because `types-publisher` is missing in my `node_modules`, if I run `npm install` I get this error:	alex3165	bowdenk7
14114	2017-02-20 11:01:50	@mhegazy @zhengbli @bowdenk7 Follow up ?	alex3165	bowdenk7
14114	2017-02-20 11:01:50	@mhegazy @zhengbli @bowdenk7 Follow up ?	alex3165	zhengbli
14113	2017-01-20 02:33:08	@mhegazy @atrefz There is no problem concerning the change of "backlog-js". LGTM :D	vvatanabe	atrefz
14113	2017-01-20 02:33:08	@mhegazy @atrefz There is no problem concerning the change of "backlog-js". LGTM :D	vvatanabe	mhegazy
14113	2017-01-27 15:52:42	That sounds like it is caused by the mistake that nobody caught - I didnt bump backlog-js since i went over the checklist before fixing it. @mhegazy @vvatanabe how should we proceed here? Just another PR to bump the version, or revert this one and do a new one with the bump included? And also, do we maybe need to bump isomorphic-fetch to 0.1 to propagate the change?	atrefz	vvatanabe
14113	2017-01-27 15:52:42	That sounds like it is caused by the mistake that nobody caught - I didnt bump backlog-js since i went over the checklist before fixing it. @mhegazy @vvatanabe how should we proceed here? Just another PR to bump the version, or revert this one and do a new one with the bump included? And also, do we maybe need to bump isomorphic-fetch to 0.1 to propagate the change?	atrefz	mhegazy
14108	2017-01-19 09:23:52	*uikit/index.d.ts* to authors (@giovannicandido @s0x). Could you review this PR? :+1: or :-1:? Checklist * [ ] pass the Travis CI test?	dt-bot	s0x
14104	2017-01-19 01:02:45	@mhegazy I know, fixing it right now. Looks like yesterday some PR fixing linter for v2 was merged. I'm gonna apply this to my branch soon.	LKay	mhegazy
14104	2017-01-26 05:25:27	@andy-ms, @mhegazy I followed https://github.com/DefinitelyTyped/DefinitelyTyped/blob/master/README.md#i-want-to-update-a-package-to-a-new-major-version and updated all libraries that depend on older version of `react-router` updated `tsconfig.json` files seem to be correct, yet for some reason updated typing try to resolve `history` in old `v2` version instead of the currently up to date one. Ca…	LKay	mhegazy
14104	2017-01-26 05:25:27	@andy-ms, @mhegazy I followed https://github.com/DefinitelyTyped/DefinitelyTyped/blob/master/README.md#i-want-to-update-a-package-to-a-new-major-version and updated all libraries that depend on older version of `react-router` updated `tsconfig.json` files seem to be correct, yet for some reason updated typing try to resolve `history` in old `v2` version instead of the currently up to date one. Ca…	LKay	andy-ms
14104	2017-01-27 03:01:08	@andy-ms Well, I did but the travis tests are still failing. Actually the typings themselves are not depending on any types defined in `react-router/v2` just tests import something from `react-router` maybe this is the source of the problem as tests assume if library is not used in typings the treat path mapping as not necessary?	LKay	andy-ms
14104	2017-01-30 04:41:41	@andy-ms Alright, I removed this from tests and also added necessary path mapping to yet another definitions. Test are finally passing.	LKay	andy-ms
14104	2017-02-03 00:07:28	@jbrantly You're right, nice catch! I added another function signature to match address this case. Honestly, I always used `match` providing `Location` object so never checked actual code for this function too carefully.	LKay	jbrantly
14101	2017-01-18 22:25:50	*freeport/index.d.ts* to author (@atd-schubert). Could you review this PR? :+1: or :-1:? Checklist * [ ] pass the Travis CI test?	dt-bot	atd-schubert
14100	2017-01-18 22:09:30	*magnet-uri/index.d.ts* Checklist * [X] is correct [naming convention](http://definitelytyped.org/guides/contributing.html#naming-the-file)? * https://www.npmjs.com/package/magnet-uri - https://github.com/feross/magnet-uri * [X] has a [test file](http://definitelytyped.org/guides/contributing.html#tests)? (magnet-uri-tests.ts or magnet-uri-tests.tsx) * [ ] pass the Travis CI test? ------ *parse-t…	dt-bot	tlaziuk
14098	2017-01-19 10:12:57	It was because of the `Function` Type. I replaced it now with `(...arg: any[]) => void` and it passes... Thanks to @mhegazy for your explanation!	atd-schubert	mhegazy
14095	2017-01-18 21:59:17	@mhegazy I added the tslint.json.	djpereira	mhegazy
14095	2017-01-19 20:05:33	@mhegazy, the codebase is updated as requested. Thanks for looking at it.	djpereira	mhegazy
14093	2017-01-18 20:11:10	*openfin/index.d.ts* to author (@chrisbarker). Could you review this PR? :+1: or :-1:? Checklist * [ ] pass the Travis CI test? ------ *openfin/v15/index.d.ts* Checklist * [ ] is correct [naming convention](http://definitelytyped.org/guides/contributing.html#naming-the-file)? * https://www.npmjs.com/package/openfin * http://bower.io/search/?q=openfin * others? * [X] has a [test file](http://defin…	dt-bot	chrisbarker
14079	2017-01-18 18:18:42	@enaeseth can you elaborate on why you need optional properties here?	mhegazy	enaeseth
14079	2017-01-18 18:23:00	@mhegazy oh, I'm just trying to describe the library as-is. The `done` callback isn't user code, it's passed in by the library and the docs [show those callbacks being called with one argument](https://github.com/jaredhanson/passport/blob/v0.3.2/README.md#strategies) to indicate an error to the library. If you want the typing to be stricter than the underlying library, I can change it to… `TUser …	enaeseth	mhegazy
14079	2017-02-04 01:53:04	Not sure if this is resolved or not @mhegazy	bowdenk7	mhegazy
14079	2017-02-07 21:58:19	@enaeseth [You have to read this](https://github.com/Microsoft/TypeScript-Handbook/blob/master/pages/declaration%20files/Do's%20and%20Don'ts.md#optional-parameters-in-callbacks)	hinell	enaeseth
14077	2017-01-18 16:09:24	Hi @apare Travis CI is passing => https://travis-ci.org/keppelen/react-facebook-login	keppelen	apare
14064	2017-01-24 15:20:55	@johnnyreilly The problem only manifested when I turned `--strictNullChecks` on	sbly	johnnyreilly
14062	2017-01-18 14:16:55	@rokoroku I have it fixed now in my main repo, so I can't really give you an example that I can guarantee reproduces this issue. I'll try to set up a reduced example later today.	MadaraUchiha	rokoroku
14059	2017-01-17 16:01:20	@jdavidls Thank you for your update! 👍	horiuchi	jdavidls
14057	2017-02-03 08:03:47	@andy-ms Currently, only `fabric['fabric']` works at runtime so I need to for example `let canvas = new fabric['fabric'].Canvas(...);` instead of just `let canvas = new fabric.Canvas(...);`. I use `import * as fabric from 'fabric';` at the top of the file. Did I miss something? I think that the problem has something to do with mixing namespace and module.	nuntipat	andy-ms
14052	2017-01-17 15:40:52	@nmalaguti @andy-ms I just rebased to master and CI succeded.	pmoleri	andy-ms
14052	2017-01-25 13:33:27	Hi @DanielRosenwasser, I just moved the `Axis` overloads before the `selector: string` ones. Thanks again for taking the time to review this PR.	pmoleri	DanielRosenwasser
14052	2017-02-01 13:34:29	Hi @DanielRosenwasser, although this was merged 2 days ago, it didn't get published to `@types`. Any Idea why? Is there anything else I could/should do?	pmoleri	DanielRosenwasser
14052	2017-02-01 14:34:49	Great, just installed `4.5.2` from npm, thanks @andy-ms	pmoleri	andy-ms
14047	2017-01-17 09:49:49	@andy-ms I fixed all issues reported by linter. Could you review this?	rhysd	andy-ms
14047	2017-01-18 07:22:46	@andy-ms I fixed the point.	rhysd	andy-ms
14041	2017-01-17 09:50:00	@andy-ms done!	kevinmerckx	andy-ms
14038	2017-01-16 03:10:20	*oauth2orize/index.d.ts* to authors (@wokim @heycalmdown). Could you review this PR? :+1: or :-1:? Checklist * [ ] pass the Travis CI test?	dt-bot	heycalmdown
14038	2017-01-23 23:32:44	@mhegazy The compiler does not, but it is worth for a developer whom to try to write the callback function. Because the library works different by checking arity of the passed function.	heycalmdown	mhegazy
14036	2017-01-20 00:00:38	@mhegazy Ok got it:	CarsonF	mhegazy
14033	2017-01-15 20:34:37	*maker.js/index.d.ts* to author (@danmarshall). Could you review this PR? :+1: or :-1:? Checklist * [x] pass the Travis CI test?	dt-bot	danmarshall
14033	2017-01-17 06:29:04	@danmarshall Thank you!	horiuchi	danmarshall
14031	2017-01-15 17:20:57	*webpack-dev-middleware/index.d.ts* to author (@bumbleblym). Could you review this PR? :+1: or :-1:? Checklist * [x] pass the Travis CI test?	dt-bot	bumbleblym
14028	2017-01-18 15:48:46	Hi @johnnyreilly, > But that seems to make some people terribly sad... Both [React docs](https://facebook.github.io/react/docs/forms.html#the-textarea-tag) and [MDN docs](https://developer.mozilla.org/en-US/docs/Web/Events/change#Example_Change_event_on_a_select) seem to agree that using `target` for the `onChange` handler is safe. Even in the controversial PR #12239 the same person saying this: …	pzavolinsky	johnnyreilly
14028	2017-01-18 16:03:29	@johnnyreilly unfortunately I inherited those broken tests from `master` and they don't have anything to do with my change (moreover, I'm not sure how to fix the broken build). I created issue #14080, maybe you can take a look at that? Once that gets fixed in `master` I can rebase my fork and the tests will pass.	pzavolinsky	johnnyreilly
14028	2017-01-18 16:39:32	Hi @pzavolinsky, I'm afraid I'm not involved with react-redux. If you submit a PR that resolves that issue and resupplies this change I can take a look though. John	johnnyreilly	pzavolinsky
14028	2017-01-19 11:11:28	Yay, it was a long journey but the build finally passed! @johnnyreilly do you think we are ready to merge?	pzavolinsky	johnnyreilly
14028	2017-01-20 09:43:16	Hi @johnnyreilly , is it merge time?	pzavolinsky	johnnyreilly
14028	2017-01-23 11:05:56	Hi @bbenezech , point taken about `onChange` event bubbling. Personally, I still consider valuable to have typed `onChange` targets when the `target` is guaranteed to be the correct one. I believe PR #14188 is a good compromise, preventing misuse of `target` when bubbling but still maintaining compatibility with (pre TS2) working code. The changes in that PR are a bit bigger than this one, so the…	pzavolinsky	bbenezech
14028	2017-01-23 12:32:42	@bbenezech @pzavolinsky you are both now listed as maintainers of the React type definitions. You should accordingly receive notifications. For my money this is one that's going to run and run because the official documentation appears to only ever mention `target` and not `currentTarget`. https://facebook.github.io/react/docs/forms.html#controlled-components So @bbenezech it might be worth askin…	johnnyreilly	pzavolinsky
14028	2017-01-23 12:32:42	@bbenezech @pzavolinsky you are both now listed as maintainers of the React type definitions. You should accordingly receive notifications. For my money this is one that's going to run and run because the official documentation appears to only ever mention `target` and not `currentTarget`. https://facebook.github.io/react/docs/forms.html#controlled-components So @bbenezech it might be worth askin…	johnnyreilly	bbenezech
14028	2017-01-23 13:33:16	Ops I've been mentioned :P PR looks good to me, since it specifically targets change event, which I think only get raised by input and textarea, which is the special case I mentioned earlier I've a small request though. The naming convention for type parameter seem to be Pascal case. Would prefer `interface SyntheticEventBase<Current, Target> {` Correction: I've been confused by the 2 PR. This PR…	huan086	bbenezech
14028	2017-01-23 17:37:30	Agree with @bbenezech I've been burned by `e.target` so many times. Not sure if the argument in this thread is solely about `onChange` events, but I just wanted to also mention that when I was newer with react I mostly got burned by this issue with `onClick` events. Here's an example of one such issue that might get people: https://jsfiddle.net/dsifford/9mju2Lmd/	dsifford	bbenezech
14027	2017-01-18 09:41:59	@mhegazy Looks good!	fsmedberg-tc	mhegazy
14025	2017-01-17 06:25:11	@JoshuaKGoldberg Thank you! 👍 @Nemo157 Thank you for your reviewing!	horiuchi	JoshuaKGoldberg
14025	2017-01-17 06:25:11	@JoshuaKGoldberg Thank you! 👍 @Nemo157 Thank you for your reviewing!	horiuchi	Nemo157
14024	2017-01-17 21:55:49	@smhc @ersimont @thorn0 @dnschnur @thetric @aluanhaddad and @diegovilar can you please review?	mhegazy	ersimont
14024	2017-01-19 06:18:16	@ersimont > I'm sure I've missed things, but here is a gist will all the options I can see in these comments, each with all the tests I could think of. Paste that into a playground and toggle strictNullChecks on and off to see for yourselves. Thank you very much, firstly for opening this PR, and secondly for capturing this fairly complex discussion into executable form. I am currently reviewing y…	aluanhaddad	ersimont
14024	2017-01-19 06:27:03	@ersimont **EDIT** Could you rename the file from `.txt` to `.ts`, it is easier to read that way. Examples like [line 51](https://gist.github.com/ersimont/fe0dcbcaca750349b0dd55d94cff7c8c#file-gistfile1-txt-L51) Are not relevant because they are syntax errors. The reason for this is that they explicitly pass a single type argument type to a function which declares two type arguments. So we can ru…	aluanhaddad	ersimont
14024	2017-02-04 02:23:21	@aluanhaddad @thorn0 do we think this is good to merge?	bowdenk7	aluanhaddad
14024	2017-02-21 07:52:50	@thorn0 Awesome discovery! That is a very clever use of `never`. It is also the best solution proposed by far. I say we go with it.	aluanhaddad	thorn0
14024	2017-03-07 21:25:31	@thorn0 well it continues to work through 2.2 RC, now into 2.1 and on through 2.3.0-dev.2017030. I do wonder _why_ it now works though.	aluanhaddad	thorn0
14024	2017-03-07 23:11:46	@ersimont I see the motivation. I don't think complicated type arguments are necessary. This is a good use case for overloads: Additionally, - Is this the only function that has this pattern (of accepting null/undefined and returning the same type)? If similar functions could benefit from the same approach could you update them too? - Please add a test case that demonstrates your intended usage -…	minestarks	ersimont
14024	2017-03-07 23:28:24	@minestarks that overload results in a several incorrect errors including this which errors even when `--strictNullChecks` is not enabled. The complexity of the proposed signatures arose from trying to meet that use case. See the scenario as elaborated in https://github.com/DefinitelyTyped/DefinitelyTyped/pull/14024#discussion_r96529269 > strictNullChecks should be on in the tsconfig.json in this…	aluanhaddad	minestarks
14024	2017-03-08 09:02:45	@minestarks see https://github.com/DefinitelyTyped/DefinitelyTyped/pull/14024#discussion_r96734358. Overloads don't work with union types like `string[] | null` because of Microsoft/TypeScript#7294 (or rather Microsoft/TypeScript#12885).	thorn0	minestarks
14024	2017-03-08 09:26:34	@aluanhaddad @thorn0 Hmmm good point. When in doubt, add more overloads? In any case, I'm not so sure about the value of the first two, so they could potentially be eliminated. What's a use case where you would call this function with a value whose type is known to be or at compile time? Per my understanding, the problem trying to be solved here is more the scenario, which is covered by the 3rd o…	minestarks	aluanhaddad
14024	2017-03-08 09:26:34	@aluanhaddad @thorn0 Hmmm good point. When in doubt, add more overloads? In any case, I'm not so sure about the value of the first two, so they could potentially be eliminated. What's a use case where you would call this function with a value whose type is known to be or at compile time? Per my understanding, the problem trying to be solved here is more the scenario, which is covered by the 3rd o…	minestarks	thorn0
14024	2017-03-08 10:47:40	@minestarks Nice. Somehow this idea of adding more overloads didn't cross my mind. I would say it really solves the issue. A couple of minor points: 1. The last overload (`array: T[]`) should be first, otherwise: BTW, if we exclude the first two overloads, we'll get an interesting effect (not sure if this matters): 2. We can finally use `ArrayLike<T>` instead of `T[]` for the first parameter.	thorn0	minestarks
14024	2017-03-08 20:05:45	@thorn0 Regarding your first point, second sentence: is there a legitimate case where you would call this function with a variable whose type is known to be at compile time? In other words, why call at all? Simpler to set . If there's no legitimate use case here, there's probably no need to include an overload just for (same goes for ). The strange typing produced could actually be nice to have, …	minestarks	thorn0
14024	2017-03-08 20:18:54	@minestarks I personally agree with that, I think the behavior is unexpected and the use case unsound. But at the same time, we are trying to describe the API more than be proscriptive. That said, or would not pass code review in any respectable shop.	aluanhaddad	minestarks
14024	2017-03-21 09:07:12	@paulvanbrenk Thanks, I think we went down the rabbit hole a bit here 😉	aluanhaddad	paulvanbrenk
14022	2017-01-27 18:13:29	@mhegazy I have fixed tslint errors.	cyrilschumacher	mhegazy
14020	2017-01-14 15:08:41	*react-native-swiper/index.d.ts* to author (@CaiHuan). Could you review this PR? :+1: or :-1:? Checklist * [x] pass the Travis CI test?	dt-bot	CaiHuan
14013	2017-01-16 05:52:07	@sheetalkamat @ianks I've got a PR on route-parser itself for this. Anyway, if this helps: https://github.com/rcs/route-parser/pull/23	joelday	ianks
14012	2017-01-14 09:38:37	@CaselIT >This will break backward compatibility. You need to explain it more precisely and what the interface it will break exactly before considering pr to close.	hinell	CaselIT
14012	2017-01-14 10:24:12	@hinell that is exactly the problem. If you have an existing project that uses the current definition that would break and you would need to go and modify all the types that are now generics.	CaselIT	hinell
14012	2017-01-14 17:45:01	@CaselIT As you can see below travis show us no errros. And meanwhile whoever need to use the Cursor type directly when it is already defined by collection.find\<T\>() method with T set to any by default? Existing projects that depend on new interface won't have broke their compatibility if they use this method.	hinell	CaselIT
14012	2017-01-14 19:32:42	@CaselIT It's fine but you have to show where the backward incompatibility is taking place before I consider this PR as useless. Well guys what about if I'll extract generics into a separate interface? upd: stupid idea	hinell	CaselIT
14012	2017-02-04 02:21:24	@hinell Looks like there are some merge conflicts. Please refresh the PR so we can merge.	bowdenk7	hinell
14012	2017-02-04 20:50:18	@bowdenk7 Here we go...	hinell	bowdenk7
14011	2017-01-14 00:08:26	@scippio Please add a test	sheetalkamat	scippio
14008	2017-01-14 00:06:19	@mohsen1 Please add a test	sheetalkamat	mohsen1
14005	2017-01-13 20:31:43	@sheetalkamat I'm not sure why travis is failing. "tsc" is able to compile z-schema-tests.ts on my local box.	pgonzal	sheetalkamat
14005	2017-01-13 20:42:43	@job13er I'd volunteer to be listed as the contact. Our projects use z-schema extensively.	pgonzal	job13er
14005	2017-01-14 01:27:32	@sheetalkamat / @andy-ms is there anything else I need to do before merging this? Also, per Adam's question, how is the review contact determined? Is it parsed from the code comments at the top of index.d.ts?	pgonzal	sheetalkamat
14005	2017-01-14 01:27:32	@sheetalkamat / @andy-ms is there anything else I need to do before merging this? Also, per Adam's question, how is the review contact determined? Is it parsed from the code comments at the top of index.d.ts?	pgonzal	andy-ms
14005	2017-01-17 14:45:24	The reviewer is determined from the `// Definitions by: Adam Meadows <https://github.com/job13er>` comment. You can add yourself to the end to become a reviewer. @job13er You can make an issue on https://github.com/DefinitelyTyped/dt-review-tool if you don't want to be notified any more.	andy-ms	job13er
14005	2017-01-17 20:32:03	@job13er do you want me to remove your name from the `// Definitions by:` line when I add my name there?	pgonzal	job13er
14005	2017-01-19 02:02:44	@mhegazy @andy-ms Hey guys, somehow GitHub seems to have deleted the recent conversation history. I believe I addressed all your feedback; if so, please approve this PR. Thanks! For reference, here's the missing commentary: **Andy 1/17/2017 5:15pm:** > If you're writing in a module declaration, namespaces aren't global. But you could declare a namespace > to be merged with the class: > declare na…	pgonzal	andy-ms
14004	2017-01-13 20:21:53	@DenisCarriere "strictNullChecks" need to be true since this is new package	sheetalkamat	DenisCarriere
14004	2017-01-13 23:49:03	@andy-ms @sheetalkamat This next commit should fix the concerns you both mentioned. Thanks for the quick feedback 👍	DenisCarriere	sheetalkamat
13995	2017-01-14 15:58:30	@maxsh8x Thanks! @TonyPythoneer Thank you for your reviewing!	horiuchi	maxsh8x
13995	2017-01-14 15:58:30	@maxsh8x Thanks! @TonyPythoneer Thank you for your reviewing!	horiuchi	TonyPythoneer
13994	2017-01-13 20:07:10	@lukas-zech-software or @andy-ms Can you please take a look at failing tests. Thank you	sheetalkamat	lukas-zech-software
13994	2017-01-17 21:46:52	@mhegazy merged #14066 into this I added `type PartialObject` as there is already an interface called `Partial` in this file for lodash's `partial` function. The name conflicted and I could not find any way to address the `Partial` from `lib.es6.d.ts`. `global.Partial` does not work and I did not want to rename the already implemented `Partial` interface as this would break the typings API. Do yo…	lukas-zech-software	mhegazy
13994	2017-01-20 09:51:01	Finally all tests are green 😃 @mhegazy can you review the changes you request?	lukas-zech-software	mhegazy
13994	2017-01-23 17:59:10	@mhegazy any updates on this?	lukas-zech-software	mhegazy
13994	2017-01-29 22:25:45	@pgonzal I understand your frustration, I've recently heard from some people who felt similarly to the changes we made to React along these same lines. We have quite the long discussion here https://github.com/DefinitelyTyped/DefinitelyTyped/issues/14250 and of relevance may be my final thoughts https://github.com/DefinitelyTyped/DefinitelyTyped/issues/14250#issuecomment-275399347 Ultimately, mos…	ericanderson	andy-ms
13994	2017-01-29 22:25:45	@pgonzal I understand your frustration, I've recently heard from some people who felt similarly to the changes we made to React along these same lines. We have quite the long discussion here https://github.com/DefinitelyTyped/DefinitelyTyped/issues/14250 and of relevance may be my final thoughts https://github.com/DefinitelyTyped/DefinitelyTyped/issues/14250#issuecomment-275399347 Ultimately, mos…	ericanderson	pgonzal
13994	2017-01-30 07:33:59	@pgonzal I definitely understand your concerns and frustration with this problem, but I think delaying the usage of new Typescript versions cannot be the solution as there will always be projects using older versions and the time to switch can only be arbitrarily chosen. What is actually needed is a sort of _long term support_ for typings which, at least in my opinion, can be easily achieved by f…	lukas-zech-software	pgonzal
13994	2017-01-30 13:01:52	If I could put in my two penny's worth on this one. I am using SPFX - I have no understanding of what goes on underneath SPFX. But I do expect, rightly or wrongly, that when I compile my SPFX code that it does not break due to something totally beyond my control. We all have deadlines to meet and if @pgonzal had not posted on my issue in SPFX I would never had worked out that this was the problem…	NPrice99	pgonzal
13994	2017-01-30 13:17:33	@NPrice99 As @ericanderson pointed out, this is the wrong place for your concerns. The PullRequest met all requirements, was reviewed and passed all tests in this repository, therefore the changes introduced it this PR can hardly be blamed for the inconvenience it caused. The problems arose from a misconception in the dependency management used in SPFX (and almost all other projects, including al…	lukas-zech-software	ericanderson
13994	2017-01-30 19:31:28	> The problems arose from a misconception in the dependency management used > in SPFX (and almost all other projects, including all of mine). Relying on typings > using SemVer and expressing the dependencies to them with a weak version > like ~4.14.38 simply cannot work as DT does not and cannot follow SemVer as > pointed out above. Are there official docs somewhere communicating that **@types**-…	pgonzal	mhegazy
13994	2017-01-30 19:31:28	> The problems arose from a misconception in the dependency management used > in SPFX (and almost all other projects, including all of mine). Relying on typings > using SemVer and expressing the dependencies to them with a weak version > like ~4.14.38 simply cannot work as DT does not and cannot follow SemVer as > pointed out above. Are there official docs somewhere communicating that **@types**-…	pgonzal	andy-ms
13994	2017-01-30 19:31:28	> The problems arose from a misconception in the dependency management used > in SPFX (and almost all other projects, including all of mine). Relying on typings > using SemVer and expressing the dependencies to them with a weak version > like ~4.14.38 simply cannot work as DT does not and cannot follow SemVer as > pointed out above. Are there official docs somewhere communicating that **@types**-…	pgonzal	ericanderson
13994	2017-01-30 20:07:10	> @pgonzal - Personally, I don't see why it's so important for the @types version to exactly match the underlying library. The purpose of the NPM package version is to control the NPM install algorithm, not to be a free-form field for conveying scenario specific information. The package.json file format is open-ended, so you could simply add a custom field such as "underlyingVersion" to indicate …	andrewconnell	pgonzal
13994	2017-01-30 20:54:17	Suppose we have three different libraries, each in its own Git repo, like this: In this example, the `MyButton` class inherits from `React.Component`, and `MyDialog` exposes `MyButton` as properties. Now, as you say, suppose that **@types/react** does not honor SemVer, so I cannot use "~" or "^" patterns. And let's say that someone releases a version 0.14.47 which is a tiny, innocuous fix to a co…	pgonzal	andrewconnell
13994	2017-01-30 21:18:16	@pgonzal There are no docs for @types versioning... because there is no such thing. @types is simply a NPM scope. They are all based on the versions of specific type definitions in DT (http://definitelytyped.org/)... which has no versioning stance ATM. IMHO, you can't force another library to adopt & adhere to symver. I personally prefer it but you can't force DT to adopt it as it's been around f…	andrewconnell	pgonzal
13994	2017-01-31 08:39:32	@pgonzal I don't quite understand your example Why would you change the version of my-button if you update its types? If you really need to update the types, then you'll need to compile `my-button` with TS2.1 from now on, but this won't have any effect on any other package as consumers do not care how a package was compiled as long as the runtime code stays functional and can be consumed with the…	lukas-zech-software	pgonzal
13994	2017-01-31 16:29:50	@lukas-zech-software > If you really need to update the types, then you'll need to compile my-button with TS2.1 > from now on, but this won't have any effect on any other package as consumers Sorry about the confusion. The example I gave does not involve a compiler upgrade. You can assume all steps are built using the same compiler version. The point of this example was to illustrate the develope…	pgonzal	lukas-zech-software
13987	2017-01-14 16:01:22	@enaeseth Thank you for your contribution! 👍	horiuchi	enaeseth
13985	2017-01-13 10:02:54	@lukas-zech-software it's covered at the bottom of the readme; there's a section [“I want to use features from TypeScript 2.1”](https://github.com/DefinitelyTyped/DefinitelyTyped/blob/master/README.md#i-want-to-use-features-from-typescript-21)	enaeseth	lukas-zech-software
13976	2017-01-13 16:27:11	@CaselIT Yes, a single user is much more common than an array when coding, but some time I also have to do something with some users like: and one day my product manager told me that everyone could have many pets and I should change the 'pet' to 'pets'...and change my user interface, then the vscode could tell me there is a mistake in `users.map(user => user.pet)` That is a bad example... but it …	beary	CaselIT
13976	2017-01-13 23:49:58	@beary Have to agree with @CaselIT - that feature is useless in the way it declared. Here another approach : #14012 Follow if interested.	hinell	CaselIT
13974	2017-01-14 03:34:51	Have not tried it, but it looks ok. @andy-ms Did you add any new mapping that I may have missed in the commit?	nfantone	andy-ms
13973	2017-01-13 19:14:37	@andrewdewaal Please add a test for your scenario	sheetalkamat	andrewdewaal
13970	2017-01-18 06:17:30	@ligaz @prashaantt @ewgenius @CarsonF and @DenisCarriere can you review this change.	mhegazy	DenisCarriere
13968	2017-01-18 00:05:51	@andy-ms this one can go stale fairly quickly, i suggests updating it and merging it once the tests pass.	mhegazy	andy-ms
13960	2017-01-12 17:19:27	@kwoon can you please enable strictNullChecks in tsconfig.json	sheetalkamat	kwoon
13960	2017-01-13 10:20:06	@sheetalkamat sure!	kwoon	sheetalkamat
13955	2017-01-12 17:11:03	@nevir can you please add test	sheetalkamat	nevir
13954	2017-01-12 17:07:01	@reblace Thank you for your contribution. Can you please fix the failing Travis CI tests and update the PR!	sheetalkamat	reblace
13953	2017-01-13 05:50:36	Could you add yourself to `Definitions by` as a contributor, if possible? Because I'm recently not touching TypeScript and maybe review would delay a lot @mattlewis92	tkqubo	mattlewis92
13953	2017-01-13 09:24:10	@tkqubo done, thanks for reviewing! 😄	mattlewis92	tkqubo
13951	2017-01-12 17:08:58	@dasa Sorry I didn't realize that @bsvensson @jkieboom are from esri org. We need one of them to review.	sheetalkamat	dasa
13949	2017-01-24 21:16:34	yes i did something wrong, It is working now. thanks for looking @mhegazy	sharathbaddam	mhegazy
13943	2017-01-11 16:30:47	@andy-ms OMG. I am sorry about this. How do I help this? Or what do I need to notice?	TonyPythoneer	andy-ms
13937	2017-01-11 14:09:12	*pkijs/index.d.ts* to author (@microshine). Could you review this PR? :+1: or :-1:? Checklist * [ ] pass the Travis CI test?	dt-bot	microshine
13936	2017-01-12 14:57:16	@spencerwi as you wish, test is updated.	kwiateusz	spencerwi
13936	2017-01-12 14:58:05	:+1: Thanks, @kwiateusz!	spencerwi	kwiateusz
13934	2017-01-12 13:36:29	@psnider I understand that the line I referenced does not get called but since it was in the example and I know for a fact it does work, I thought I would make all the params optional. I do want to make the reply of done() optional so we don't have to specify the reply message if we want to reply with an error. Since I am pretty new to git could you please advise how to handle this PR? Should I m…	acehko	psnider
13920	2017-01-10 22:15:45	*xrm/index.d.ts* to authors (@6ix4our @mattngan @markusmauch @daryllabar). Could you review this PR? :+1: or :-1:? Checklist * [ ] pass the Travis CI test?	dt-bot	daryllabar
13915	2017-01-10 20:30:42	@andy-ms That's a good point, there's no need for this then.	DenisCarriere	andy-ms
13912	2017-01-11 02:06:08	@andy-ms fixed.	DerekTBrown	andy-ms
13911	2017-01-10 18:52:56	*auth0-lock/index.d.ts* to author (@carusology). Could you review this PR? :+1: or :-1:? Checklist * [ ] pass the Travis CI test?	dt-bot	carusology
13909	2017-01-11 03:30:50	@KostyaTretyak This is my personal experience as the reference. Please keep an open mind. * In Nodejs: `http.IncomingMessage` can't be used independently. It depends on ` http.Server` and `http.ClientRequest` as document mentioned. It's made for parsing detail when http server receives the request. Uesd `http.IncomingMessage` class to create an object and pass related callback function. Finally, …	TonyPythoneer	KostyaTretyak
13909	2017-01-11 03:41:11	@TonyPythoneer I believe you have mentioned me by mistake.	KostyaEsmukov	TonyPythoneer
13909	2017-01-11 03:46:42	@KostyaEsmukov Sorry, I should mention @KostyaTretyak.	TonyPythoneer	KostyaEsmukov
13909	2017-01-11 03:46:42	@KostyaEsmukov Sorry, I should mention @KostyaTretyak.	TonyPythoneer	KostyaTretyak
13909	2017-01-11 08:22:27	@TonyPythoneer, thank you for the answer. Now I try to do refactoring code for restify to TypeScript format. I see [in code this](https://github.com/restify/node-restify/blob/024cf58dbf1537dbc69c58a7ef2c7a38165b0214/lib/request.js#L19): And than, in [`Server` class just](https://github.com/restify/node-restify/blob/024cf58dbf1537dbc69c58a7ef2c7a38165b0214/lib/server.js#L27): As far as I understan…	KostyaTretyak	TonyPythoneer
13905	2017-01-19 02:14:38	@thorn0 it would be great to improve compatibility with the promise types as defined in lib.es2015.promise.d.ts but we would need to copy them here. This will cause a maintenance issue as they are currently in need of fixing, having the wrong overload order, meaning this would need to be updated again soon. I don't have the specific issue numbers handy but there are about five different issues lo…	aluanhaddad	thorn0
13905	2017-01-19 20:00:34	@aluanhaddad, I would gladly add spaces, but that I am afraid it will interfere with the existing code style in the angular definition. I see two options to make it consistent: 1) either to add spaces between union types everywhere in `angular.d.ts` and in the test as well. 2) or to remove a few spaces I've mistakenly inserted. Would the majority of reviewers agree to stick to the first one?	noomorph	aluanhaddad
13905	2017-01-19 20:40:12	@thorn0 , regarding and four parameters — speculatively, I would say it is an edge case with a probability 0.001% to happen in a production code using Promises. I'll do my best to think of some non-synthetic examples which might benefit from this type inference and come up with ideas tomorrow. However, it might be quite hard. Generally speaking, the type inference does not shine in cases when you…	noomorph	thorn0
13905	2017-01-19 20:45:12	@thorn0 , could you elaborate on this please? I'm not sure to which part of conversation it applies: > I agree if it's done in a separate PR. Thanks.	noomorph	thorn0
13905	2017-01-19 20:53:49	I think I got it. @thorn0, you were referring to the spaces in the file, right?	noomorph	thorn0
13905	2017-01-19 22:37:17	> I think I got it. @thorn0, you were referring to the spaces in the file, right? yes	thorn0	thorn0
13905	2017-01-20 04:32:02	@noomorph @thorn0 Yeah, a separate PR is a good idea. Since you are following the file's prevailing style, I withdraw my whitespace demands 😄	aluanhaddad	noomorph
13905	2017-01-20 04:32:02	@noomorph @thorn0 Yeah, a separate PR is a good idea. Since you are following the file's prevailing style, I withdraw my whitespace demands 😄	aluanhaddad	thorn0
13905	2017-01-23 14:42:24	@aluanhaddad, what do you think if I enforce in a new separate PR which makes `DefinitelyTyped/angular` compliant to `tslint` settings of `DefinitelyTyped` project? The folder is not under `tslint` currently, maybe it's worth to standardize that? @thorn0, @aluanhaddad, so, what do we decide and in which direction should I move? If I got right what you said - you suggest making a PR to TypeScript …	noomorph	aluanhaddad
13905	2017-01-23 14:42:24	@aluanhaddad, what do you think if I enforce in a new separate PR which makes `DefinitelyTyped/angular` compliant to `tslint` settings of `DefinitelyTyped` project? The folder is not under `tslint` currently, maybe it's worth to standardize that? @thorn0, @aluanhaddad, so, what do we decide and in which direction should I move? If I got right what you said - you suggest making a PR to TypeScript …	noomorph	thorn0
13905	2017-01-26 06:02:35	Guys, I don't want to put any pressure, but how can I facilitate the merging? It just seems like there are no objections against the PR, but at the same time, there's no movement in any direction. If some styling/coverage issues are hindering/deterring you from merging, let me know. I still see the pending request for changes from @aluanhaddad though he withdrew his request verbally in the commen…	noomorph	aluanhaddad
13905	2017-01-26 20:42:37	I'm fine with merging it. ping @mhegazy	thorn0	mhegazy
13905	2017-02-03 17:36:30	@mhegazy, the pull request is ready to the merge again	noomorph	mhegazy
13905	2017-02-04 02:12:07	@noomorph thanks for the contribution!	bowdenk7	noomorph
13899	2017-01-18 13:01:57	@lucax88x I copied your definition file into my project to try it out. I'm using the angular-cli to include a modernizr-custom.js file as a global script and using Modernizr as a global object: `if (Modernizer.inputTypes[...]` The changes you have made are working for my use case. Cheers!	markheron91	lucax88x
13899	2017-01-18 13:29:42	Reasonable. But I don't know if it's correct to increase the version if it's only supporting the AMD module, and effectively no code change. Let's see what @mhegazy thinks, if he agrees with you I can increase version and then push the new version of definition.	lucax88x	mhegazy
13899	2017-01-19 10:47:59	@pksorensen Did you try with `3.2.28` from npm or from [this](https://github.com/DefinitelyTyped/DefinitelyTyped/pull/13899#issuecomment-273467700) comment?	timocov	pksorensen
13899	2017-01-19 10:56:57	@pksorensen I have wrote solution for new changes (from comment). In our project we just rollback `@types/modernizr` to `3.2.27` and freeze it.	timocov	pksorensen
13896	2017-01-10 20:54:48	@sheetalkamat The tests were failed because corresponding PR hasn't been merged. Should be fine now	asvetliakov	sheetalkamat
13895	2017-01-10 18:49:55	@andy-ms It's not duplicate. #13896 is PR for react wrapper of this library.	asvetliakov	andy-ms
13892	2017-01-10 04:09:32	*koa-send/index.d.ts* to author (@pe8ter). Could you review this PR? :+1: or :-1:? Checklist * [ ] pass the Travis CI test?	dt-bot	pe8ter
13881	2017-01-10 06:43:38	Re: https://github.com/DefinitelyTyped/DefinitelyTyped/pull/13880#issuecomment-271491928 @DethAriel Can you point me to the spec for the "correct external module format"?	tony19	DethAriel
13880	2017-01-10 04:03:12	@DethAriel Any particular reason for closing?	tony19	DethAriel
13880	2017-01-10 05:44:59	@tony19 I opened a new one: https://github.com/DefinitelyTyped/DefinitelyTyped/pull/13881 It contains the correct external module format	DethAriel	tony19
13879	2017-02-22 00:01:19	The fact that the `form` property is mandatory (in the `Config` interface) is affecting me too. @janv have you started a PR? If not, I can get one going.	begincalendar	janv
13878	2017-01-09 20:33:12	*fetch-mock/index.d.ts* to authors (@asvetliakov @tamird @merrywhether). Could you review this PR? :+1: or :-1:? Checklist * [ ] pass the Travis CI test?	dt-bot	merrywhether
13877	2017-01-09 22:23:25	@nycdotnet I do not think this is a correct change. there is no value at runtime with the name: `DoesZapCodeSpaceFlag`. this will allow invalid code to be written. before it was safe to write `DoesZapCodeSpaceFlag.Disabled`, because the compiler will change it to `0`, but now it will not. the right thing to do here is not to use enums. use a union type `0 | 1` instead.	mhegazy	nycdotnet
13873	2017-01-09 17:20:37	*elasticsearch/index.d.ts* to authors (@CasperSkydt @bfsmith @ddunkin @pushplay). Could you review this PR? :+1: or :-1:? Checklist * [ ] pass the Travis CI test?	dt-bot	bfsmith
13867	2017-01-10 16:31:55	@CarsonF I'm actually using `react-intl` as well and I'm just setting the `FormErrors` values to some message ids. Also, `redux-form`'s docs themselves are saying that the error format is supposed to be FormData with error strings as values: > If validation fails, it should return the validation errors in the form { field1: <String>, field2: <String> }. http://redux-form.com/6.4.3/docs/api/ReduxF…	philpl	CarsonF
13867	2017-01-10 17:24:21	@CarsonF hm, that's a tricky one. @alex3165 and I just put `string` since that's what the docs say it's expecting. If it turns out that it can take any value, we could just set the value type to `any`. That's of course not optimal, but it would avoid having to add more generics.	philpl	CarsonF
13867	2017-01-10 17:24:21	@CarsonF hm, that's a tricky one. @alex3165 and I just put `string` since that's what the docs say it's expecting. If it turns out that it can take any value, we could just set the value type to `any`. That's of course not optimal, but it would avoid having to add more generics.	philpl	alex3165
13867	2017-01-10 17:39:35	@CarsonF Yea, I think that's a good idea. `ReactElement<any> | string` is not too loose. I think we should go with it :)	philpl	CarsonF
13867	2017-01-10 17:45:50	@CarsonF Cool! @alex3165 will probably have time to update this later today (?) 👍	philpl	CarsonF
13867	2017-01-10 17:45:50	@CarsonF Cool! @alex3165 will probably have time to update this later today (?) 👍	philpl	alex3165
13867	2017-01-10 19:27:51	@andy-ms I believe this can be merged now :) 🎊	philpl	andy-ms
13864	2017-01-11 15:29:24	@sheetalkamat Thanks for the hint. I've added a `tslint.json`, but could not get this to lint. Calling `tslint` from within the `yfiles` subdirectory gives me the following: Apart from this error, I've tried linting with an clean lint file and my expectations were met. Our TypeScript definitions file does *not* pass the linter tests in its current state. The file is generated from our library's s…	martin-y	sheetalkamat
13864	2017-01-11 16:47:31	Linting isn't mandatory. But as @sheetalkamat mentioned, the lint errors are because we have custom lint rules, so it needs to be run using the installed linter in `DefinitelyTyped/node_modules`. Also, you can disable lint rules in your `DefinitelyTyped/yfiles/tslint.json`.	andy-ms	sheetalkamat
13864	2017-01-12 12:50:56	@sheetalkamat @andy-ms Ok. I've been trying to run the linter as suggested, however I've run into the same problem on my machine. I've tried to uninstall the global to be sure the local one is actually used. Also I've cleaned the npm cache completely. I'm running windows 8, npm 3.3.4, node 6.9.4. I've tried the same on a linux box and a colleagues windows box - here linting *worked*. Do you have …	martin-y	sheetalkamat
13864	2017-01-12 12:50:56	@sheetalkamat @andy-ms Ok. I've been trying to run the linter as suggested, however I've run into the same problem on my machine. I've tried to uninstall the global to be sure the local one is actually used. Also I've cleaned the npm cache completely. I'm running windows 8, npm 3.3.4, node 6.9.4. I've tried the same on a linux box and a colleagues windows box - here linting *worked*. Do you have …	martin-y	andy-ms
13860	2017-01-09 10:19:37	*duplexer2/index.d.ts* Checklist * [X] is correct [naming convention](http://definitelytyped.org/guides/contributing.html#naming-the-file)? * https://www.npmjs.com/package/duplexer2 - https://github.com/deoxxa/duplexer2#readme * [X] has a [test file](http://definitelytyped.org/guides/contributing.html#tests)? (duplexer2-tests.ts or duplexer2-tests.tsx) * [ ] pass the Travis CI test? ------ *xsd-s…	dt-bot	Goldsmith42
13858	2017-01-11 12:12:32	Ping @andy-ms	ligaz	andy-ms
13857	2017-01-09 14:22:07	@Bengreen thanks for raising the question of `Date` support. Given that the signatures for `min`, `max` and `extent` already have a signature which allows for a generic, e.g. `min<T extends Numeric>(...)`, the `Date` overload is not explicitly required. When passing in a `Date[]` array, the generic will be inferred as `Date`, or it could be used explicitly as in `min<Date>(someDateArray)`. Hope, …	tomwanzek	Bengreen
13857	2017-01-10 15:37:31	@Bengreen That would be great. The more the merrier when it comes to community contributions 😄 Good catch on your part. Pls have a look if the tests for `extent` should be narrowed or tests added. Cheers. T	tomwanzek	Bengreen
13857	2017-01-17 14:28:25	@Bengreen are you going to updated this PR as per above, since it's already open? Thx for confirming. T	tomwanzek	Bengreen
13857	2017-01-20 17:40:51	@Bengreen can you confirm that the newly-merged d3-array changes address the issue you discovered above? If so, we can close this issue.	gustavderdrache	Bengreen
13857	2017-02-02 00:46:48	@Bengreen thanks again for finding the snag and contributing the fix under #14133. 👍	tomwanzek	Bengreen
13854	2017-01-12 06:45:30	@andy-ms added `tslint.json` to project and fixed further linting complaints	Dervol03	andy-ms
13854	2017-01-12 14:54:26	@andy-ms I'm not the author of these typings, I was just fixing the capability to import them to Typescript, as the compiler couldn't properly load them before. Therefore, I didn't want to change any externally visible interfaces, to avoid breaking existing projects using it. I definitely won't make that mistake again.	Dervol03	andy-ms
13840	2017-01-18 06:13:37	thanks @mhegazy	AbraaoAlves	mhegazy
13836	2017-01-08 00:00:25	>could you remove the remove the methods in mongodb @CaselIT What the methods and why you can't open PR?	hinell	CaselIT
13836	2017-01-08 00:15:26	>could you remove the remove the methods in mongodb @CaselIT Have done.	hinell	CaselIT
13836	2017-01-08 00:21:41	@CaselIT Yep. At least on the `mongodb` side. But what about those thousandth of others modules? It is just hella tons of work there. :smirk: And why the travis is soooooo slow? :snail:	hinell	CaselIT
13836	2017-01-12 15:07:47	Reviews are needed guys. @andy-ms @RyanCavanaugh @minestarks @paulvanbrenk @sandersn @maghis @zhengbli @yuit @zjiekai @yortus @xiemaisi @rogierschouten @rakatyal @mhegazy @iainmcgin @horiuchi @HerringtonDarkholme @jefff @Flarna @icopp @a8775	hinell	andy-ms
13836	2017-01-14 18:47:45	@rogierschouten @Flarna Thank you guys.	hinell	rogierschouten
13836	2017-01-18 01:37:31	@andy-ms any comments?	mhegazy	andy-ms
13836	2017-01-18 17:17:50	@hinell Could you resolve the conflict? thx.	TonyPythoneer	hinell
13836	2017-01-19 13:43:01	Well, seems like this #13968 PR (by this ae4fe7b6dec1fbbee9a2b454e7cc389b3bd2fd35 commit) has broken all stuff here. @andy-ms Your assistance is needed.	hinell	andy-ms
13831	2017-01-11 14:11:47	@calebmer No, it's just copy/pasted to build the structure. If I had done important update in this file, I will offer the document or source code as reference. It's because graphql is a big project. As we have seen, there are thousand of code lines in the whole file. I I think it's not good to maintain for any contributor. In fact, I made originally this definition was very difficult. It didn't h…	TonyPythoneer	calebmer
13831	2017-01-11 14:28:51	@intellix Yes, you know the feeling, too. 😄	TonyPythoneer	intellix
13831	2017-01-11 16:11:55	@jucrouzet Instead, I'll fix the tester. Microsoft/types-publisher#281	andy-ms	jucrouzet
13830	2017-01-07 15:45:26	*loopback/index.d.ts* to author (@kattsushi). Could you review this PR? :+1: or :-1:? Checklist * [ ] pass the Travis CI test?	dt-bot	kattsushi
13827	2017-01-07 11:52:02	*mongodb/index.d.ts* to author (@CaselIT). Could you review this PR? :+1: or :-1:? Checklist * [ ] pass the Travis CI test?	dt-bot	CaselIT
13826	2017-02-05 20:11:24	IMHO this can be merged. I wrote the first version in a hurry, just to have the definitions. Now it looks much better. Great job @efokschaner 🎉	endel	efokschaner
13825	2017-01-07 03:21:40	*apex.js/index.d.ts* to author (@y13i). Could you review this PR? :+1: or :-1:? Checklist * [ ] pass the Travis CI test?	dt-bot	y13i
13822	2017-01-07 01:30:38	Thanks @andy-ms, but this command gave me the following output: `sema@my-laptop:~/Workspace/DefinitelyTyped$ npm run new-package artyom.js npm ERR! Linux 4.8.0-32-generic npm ERR! argv "/usr/bin/nodejs" "/usr/bin/npm" "run" "new-package" "artyom.js" npm ERR! node v6.9.2 npm ERR! npm v3.10.9 npm ERR! missing script: new-package npm ERR! npm ERR! If you need help, you may report this error at: npm …	semagarcia	andy-ms
13822	2017-01-07 01:42:44	Thanks for your tip @andy-ms. That works!	semagarcia	andy-ms
13819	2017-01-07 22:16:16	@andy-ms As far as I can tell the new commit has all the new changes to exposed api methods, please review again	tht13	andy-ms
13813	2017-01-06 19:14:03	*jquery-mask-plugin/index.d.ts* to authors (@avidenic Igor Escobar (account can't be detected)). Could you review this PR? :+1: or :-1:? Checklist * [ ] pass the Travis CI test?	dt-bot	avidenic
13800	2017-01-06 14:56:11	*fine-uploader/index.d.ts* to author (@bradfordwagner). Could you review this PR? :+1: or :-1:? Checklist * [ ] pass the Travis CI test?	dt-bot	bradfordwagner
13799	2017-01-17 09:51:08	@andy-ms Thanks for this fix. However the underlying react-bootstrap types are also wrong and missing many props for modals. I opened a PR to add all the missing Modal props here: https://github.com/DefinitelyTyped/DefinitelyTyped/pull/14043 Can you give your thumbs?	octatone	andy-ms
13796	2017-01-06 16:30:57	@andy-ms Thank you for pointing it out! Fixed it.	y13i	andy-ms
13781	2017-01-11 11:37:39	@eppsilon thanks for adding Keycloak JS. Would it be possible for you to also add the keycloak-authz.js types from the same NPM to it? Thanks	askannon	eppsilon
13780	2017-01-05 23:59:04	*fine-uploader/index.d.ts* to author (@bradfordwagner). Could you review this PR? :+1: or :-1:? Checklist * [ ] pass the Travis CI test?	dt-bot	bradfordwagner
13778	2017-01-06 08:48:43	@mhegazy it works fine, the import should look like this `import blazy from 'blazy';`	lionelB	mhegazy
13778	2017-01-06 13:20:29	@mhegazy in fact, it not work well with webpack, imported module is undefined :( I need to investigate how I can import it properly and retrieve module content	lionelB	mhegazy
13771	2017-01-05 20:45:46	*d3-ease/index.d.ts* to authors (@tomwanzek @gustavderdrache @borisyankov). Could you review this PR? :+1: or :-1:? Checklist * [ ] pass the Travis CI test?	dt-bot	tomwanzek
13768	2017-03-03 17:58:57	@SinghSukhdeep You'll need `/// <reference types="fine-uploader" />` as types in `node_modules` aren't included automatically. @rnicholus #14983	andy-ms	SinghSukhdeep
13768	2017-03-03 18:18:59	We have that listed in the ["test" file](https://github.com/FineUploader/fine-uploader/blob/5.14.0/client/typescript/fine-uploader.test.ts) which serves as an example. Documentation will need to be updated on our end. Thanks @andy-ms.	rnicholus	andy-ms
13765	2017-01-05 19:49:39	Thanks, @andy-ms. Build fixed.	alejo90	andy-ms
13763	2017-01-05 19:12:09	@hesher you should change as well: [line 560: number[]](https://github.com/hesher/DefinitelyTyped/blob/c2e1e2bb59d117e97289320606b3b2bc44a166ac/enzyme/enzyme-tests.tsx#L560), [line 567: number[]](https://github.com/hesher/DefinitelyTyped/blob/c2e1e2bb59d117e97289320606b3b2bc44a166ac/enzyme/enzyme-tests.tsx#L567), [line 802: number[]](https://github.com/hesher/DefinitelyTyped/blob/c2e1e2bb59d117e9…	NoHomey	hesher
13755	2017-01-18 20:53:00	As @andy-ms noted, a commit hash is the correct way to go, the folder is not guaranteed to contain these files with the same name.	mhegazy	andy-ms
13751	2017-01-05 13:35:08	*koa-compose/index.d.ts* to author (@jkeylu). Could you review this PR? :+1: or :-1:? Checklist * [ ] pass the Travis CI test? ------ *koa-compose/koa-compose-2.3.1.d.ts* REMOVED!	dt-bot	jkeylu
13748	2017-01-14 06:46:41	I think this is the syntax is correct as is. In the above issue: The function defined could return anything; however, in your method signature for `add` states that it is a `Promise<void>`. Either the function needs to explicitly say that it is a void function or `.then<void>` needs to be stated. Another way as stated by @andy-ms, is to use `.then<void>`: @andy-ms I think this issue should be clo…	cnishina	andy-ms
13744	2017-01-13 20:59:32	@ivasilov You can `npm install --save-dev @types/history@2` while we work on this.	andy-ms	ivasilov
13733	2017-01-04 22:20:38	Thanks a lot @mhegazy Just curious, what would be the right approach if a package did depend on DOM types, but was also intended to be used in node? Would that force node projects to include the DOM types or skip type checking libs?	justinfagnani	mhegazy
13729	2017-01-04 19:01:54	You are right @andy-ms, I was missing the properties necessary to comply with the `QueryConfig` interface used by the `pg` module. I have updated both the definition and test case.	asmarques	andy-ms
13723	2017-01-05 09:38:33	@andy-ms I tried your suggestion and it works fine for me. Updated pull request accordingly	SuneLindhard	andy-ms
13722	2017-01-04 08:27:34	*lodash/index.d.ts* to authors (@bczengel @chrootsu @stepancar). Could you review this PR? :+1: or :-1:? Checklist * [ ] pass the Travis CI test?	dt-bot	chrootsu
13720	2017-01-04 09:41:48	@pelotom Can you add a test for it?	NoHomey	pelotom
13716	2017-01-03 23:11:03	*assert-plus/index.d.ts* to author (@KostyaTretyak). Could you review this PR? :+1: or :-1:? Checklist * [ ] pass the Travis CI test?	dt-bot	KostyaTretyak
13713	2017-01-03 19:45:31	@andy-ms I see. done.	mizunashi-mana	andy-ms
13707	2017-01-03 15:59:33	From my point of view its fine. @DenisCarriere please fix the travis test if possible	KnisterPeter	DenisCarriere
13707	2017-01-03 17:00:13	@andy-ms Oh that's perfect! Last time I pushed to DT was to types-2.0, but I was looking forward to do day that it would be on the master branch. I'll push it to master, thanks for the quick feedback!	DenisCarriere	andy-ms
13699	2017-01-03 05:13:36	*lodash/index.d.ts* to authors (@bczengel @chrootsu @stepancar). Could you review this PR? :+1: or :-1:? Checklist * [ ] pass the Travis CI test?	dt-bot	chrootsu
13697	2017-01-18 04:02:11	@shlomiassaf can you refresh this PR?	mhegazy	shlomiassaf
13697	2017-01-18 20:19:59	@mhegazy I rebased the PR. I can't run the tests, for some reason I get this: Not related to my PR so I don't know what to do with it... Please try to merge before I need to rebase again :)	shlomiassaf	mhegazy
13696	2017-01-11 05:13:08	@pe8ter what are your thoughts on maintaining the typings in this repo instead of the lib repo? I think it would be good to separate JS from TS stuff, plus it's nice to have TS under the `@types` namespace at npm.	ranisalt	pe8ter
13694	2017-01-04 21:23:05	@andy-ms I had checked souces code [bluebirdglobal]((https://github.com/DefinitelyTyped/DefinitelyTyped/tree/master/bluebird-global)).. I just reviewed the source code of index.d.ts...at line 37 `import * as Bluebird from "bluebird";` I think it needs module import configuration on client and I can not use module loader for some reason	vincedan	andy-ms
13694	2017-01-05 23:53:37	thanks, @andy-ms. after your second reminding, I realized that the way I am going on is not right. I don't use npm. I use nuget....... and bluebird-2.0.d.ts does work but 3.0 not..both of them sourced from nuget... I think I should go with trend. right now I have no question on it. but I was wondering it should be better to modify something on 3.0 (user can get the same result on it) or abandon t…	vincedan	andy-ms
13674	2017-01-03 05:10:13	@thorn0, @smhc has sent some updates. Does the signature now look accurate?	DanielRosenwasser	thorn0
13674	2017-01-03 05:10:13	@thorn0, @smhc has sent some updates. Does the signature now look accurate?	DanielRosenwasser	smhc
13672	2017-01-02 01:23:08	*swagger-node-runner/index.d.ts* to author (@micmro). Could you review this PR? :+1: or :-1:? Checklist * [ ] pass the Travis CI test? ------ *swagger-restify-mw/index.d.ts* Checklist * [X] is correct [naming convention](http://definitelytyped.org/guides/contributing.html#naming-the-file)? * https://www.npmjs.com/package/swagger-restify-mw - https://github.com/apigee-127/swagger-restify#readme * …	dt-bot	micmro
13666	2017-01-02 17:54:08	👍 for this particular signature. In general, we still have to be mindful of readability/usability considerations for some of the more complex overloaded signatures. I.e. while @andy-ms 's approach is syntactically preferable from a compiler/language service perspective, it raises the issue of IDE tooltip readability, i.p. when generics are replaced with particular instance data types, which may b…	tomwanzek	andy-ms
13665	2017-01-01 19:46:00	Hi @johnnyreilly , I'm not sure this failure relates to my change. The errors are a missing module in `draft-js` and broken declaration in `react-gravatar` and I haven't changed either of them. I'm currently trying to run every single test locally without much success (lots of unrelated network errors like `connect ECONNREFUSED 151.101.92.162:443`). Is there a way I could run only the tests for t…	pzavolinsky	johnnyreilly
13665	2017-01-01 20:15:02	Hi @pzavolinsky, I'm a little confused - the build is passing. This suggests that there's something in your PR that is at issue... I'm afraid I can't really look at this and give anymore insight as I'm on my phone.	johnnyreilly	pzavolinsky
13664	2017-01-02 22:16:12	@andy-ms done.	idiotWu	andy-ms
13656	2017-01-02 06:32:36	Hey @kattsushi - I'm a little confused. [It looks like Fireloop is actually written in TypeScript](https://github.com/mean-expert-official/fireloop), so is there a reason that it's not published with its own declaration files? Additionally, [there is no npm package named fireloop](https://www.npmjs.com/package/fireloop), so I'm not entirely sure if this is currently named appropriately.	DanielRosenwasser	kattsushi
13656	2017-01-02 13:27:41	@DanielRosenwasser You're right, let me rethink this thank you very much	kattsushi	DanielRosenwasser
13655	2016-12-31 21:38:12	@andy-ms Thanks for the hint. Unfortunately the branding broke one of the tests, in which the object was mocked. I don't expect programmers to mess with those objects, so in this case the typing is not so important and I removed it.	mad-mike	andy-ms
13653	2016-12-31 15:11:58	*bluebird-global/index.d.ts* to author (@d-ph). Could you review this PR? :+1: or :-1:? Checklist * [ ] pass the Travis CI test?	dt-bot	d-ph
13647	2017-01-18 06:01:33	@mhegazy can we point them at http://stackoverflow.com/questions/39415661/why-cant-i-import-a-class-or-function-with-import-as-x-from-y and tell them to stop doing something that doesn't work?	RyanCavanaugh	mhegazy
13647	2017-01-19 17:32:01	> @mhegazy can we point them at http://stackoverflow.com/questions/39415661/why-cant-i-import-a-class-or-function-with-import-as-x-from-y and tell them to stop doing something that doesn't work? it does not work for ES6 modules, which are not around yet. but it does work for commonjs for instance. and the compiler allows it.	mhegazy	mhegazy
13647	2017-03-06 19:03:23	@andy-ms @RyanCavanaugh @mhegazy what's the conclusion? This PR is getting stale.	minestarks	mhegazy
13647	2017-03-06 19:03:23	@andy-ms @RyanCavanaugh @mhegazy what's the conclusion? This PR is getting stale.	minestarks	RyanCavanaugh
13647	2017-03-06 19:03:23	@andy-ms @RyanCavanaugh @mhegazy what's the conclusion? This PR is getting stale.	minestarks	andy-ms
13645	2016-12-31 12:42:27	@pocesar you can still [augment](http://www.typescriptlang.org/docs/handbook/declaration-merging.html) the module itself.	andy-ms	pocesar
13645	2016-12-31 17:22:37	@andy-ms so it becomes (in my ownFuncs.d.ts) and it retains the ability to extend it?	pocesar	andy-ms
13632	2016-12-30 06:07:09	*geopattern/index.d.ts* to author (@Gaelan). Could you review this PR? :+1: or :-1:? Checklist * [ ] pass the Travis CI test?	dt-bot	Gaelan
13629	2016-12-30 01:18:23	*swagger-hapi/index.d.ts* Checklist * [X] is correct [naming convention](http://definitelytyped.org/guides/contributing.html#naming-the-file)? * https://www.npmjs.com/package/swagger-hapi - https://github.com/apigee-127/swagger-hapi#readme * [X] has a [test file](http://definitelytyped.org/guides/contributing.html#tests)? (swagger-hapi-tests.ts or swagger-hapi-tests.tsx) * [ ] pass the Travis CI …	dt-bot	micmro
13627	2017-01-05 19:56:55	@connor4312 Please fix the merge conflicts.	andy-ms	connor4312
13627	2017-01-19 18:12:02	@connor4312 the test file name needs to be changed to `test\global.ts`	mhegazy	connor4312
13627	2017-02-17 20:39:58	@connor4312 can you update according to the reviews? Thank you!	zhengbli	connor4312
13627	2017-03-01 18:49:39	@connor4312: if you can take care of the remaining changes from code review comments we'll be able to merge this PR. Thanks!	jramsay	connor4312
13627	2017-03-07 04:40:16	@connor4312 Thanks for your contribution. This PR has unaddressed comments and cannot be merged in at the time being. For housekeeping purposes we are closing stale PRs. If you'd still like to merge this code in, please open a new PR that has been merged and rebased with the `master` branch.	yuit	connor4312
13607	2016-12-29 20:14:52	@Gaelan let us know if you want to get the jquery module added first or you want to get that done in a separate PR.	mhegazy	Gaelan
13607	2016-12-29 23:50:06	@mhegazy @andy-ms Thanks for the help. Done.	Gaelan	andy-ms
13607	2016-12-29 23:50:06	@mhegazy @andy-ms Thanks for the help. Done.	Gaelan	mhegazy
13606	2016-12-29 07:56:50	*code/index.d.ts* to author (@prashaantt). Could you review this PR? :+1: or :-1:? Checklist * [ ] pass the Travis CI test?	dt-bot	prashaantt
13598	2016-12-29 15:12:51	Good catch @andy-ms. I've added them	martinduparc	andy-ms
13589	2016-12-29 15:20:22	Since the old version contained multiple files, could you move it all to a `v2` folder? Also, CC authors for review: @sergey-buturlakin @ngbrown @rokoroku	andy-ms	rokoroku
13589	2016-12-29 16:53:55	@andy-ms Not really. Currently ``history-2.0.d.ts`` is still required for backward-compatibility (Without it, dependent modules such as ``react-router`` will be broken). It's not same with ``history/v2/index.d.ts``, and contains removed properties from ``history`` v4.5 Should I merge the backward-compat declarations into ``index.d.ts``?	rokoroku	andy-ms
13589	2016-12-30 04:18:04	@andy-ms Tried adding **package.json** with ``@types/history": "^2.0.42"`` to the ``react-router`` package, but because of ``baseUrl: "../"`` from **tsconfig.json**, ``import from 'history'`` still resolved from ``../history`` which is rewritten for v4.5 . So I removed baseUrl property and add ``"@types/react": "^0.14.55"`` as a new dependency (because it requires it). Then, ``react-router`` pass…	rokoroku	andy-ms
13589	2017-01-05 06:19:46	@andy-ms Since this PR is so messed, I just made a new PR. see #13744	rokoroku	andy-ms
13588	2016-12-31 12:05:25	@beginor please merge your PR with the latest modifications of the definition file and update your changes for latest version of openlayers (v3.20.x)	osechet	beginor
13587	2016-12-28 14:01:46	@plantain-00 Thanks! 👍 note: https://www.npmjs.com/package/uws	horiuchi	plantain-00
13583	2016-12-28 06:10:26	*bson/index.d.ts* to author (@horiuchi). Could you review this PR? :+1: or :-1:? Checklist * [x] pass the Travis CI test?	dt-bot	horiuchi
13582	2016-12-28 03:51:09	*restify-plugins/index.d.ts* to author (@KostyaTretyak). Could you review this PR? :+1: or :-1:? Checklist * [x] pass the Travis CI test?	dt-bot	KostyaTretyak
13581	2016-12-28 03:32:52	@KostyaTretyak Thanks!	horiuchi	KostyaTretyak
13579	2016-12-28 23:19:23	...I'm confused. @clark-stevenson: Why was this closed without merge?	bluepichu	clark-stevenson
13579	2016-12-29 00:14:28	Sorry @bluepichu I considered this a rejection almost as if it was guaranteed. If this PR fails, then I will create a new issue looking for a volunteer to fight the red tape. The frustration is incredible! 😄	clark-stevenson	bluepichu
13573	2016-12-27 20:10:05	*selenium-webdriver/index.d.ts* to authors (@BillArmstrong @Kuniwak @cnishina). Could you review this PR? :+1: or :-1:? Checklist * [ ] pass the Travis CI test?	dt-bot	cnishina
13570	2017-01-18 04:21:15	@calebmer can you please respond to the review comment?	mhegazy	calebmer
13566	2016-12-28 13:53:31	@aubm Thank you for your contribution. 👍 Could you resolve the conflict?	horiuchi	aubm
13566	2016-12-28 18:04:07	@aubm You merged changes coming from v3.20.0. You should have kept v3.20.0.	osechet	aubm
13566	2016-12-28 18:12:12	@osechet it should be ok now ^^	aubm	osechet
13565	2016-12-27 14:57:26	@mattlewis92 Thanks!	horiuchi	mattlewis92
13564	2016-12-28 04:02:30	@mattlewis92 Thanks!	horiuchi	mattlewis92
13562	2016-12-28 13:51:57	@Firenter Thanks!	horiuchi	Firenter
13561	2017-01-05 19:54:56	@kevinmerckx Please make a new pull request if you still want to do this.	andy-ms	kevinmerckx
13561	2017-01-09 08:44:07	@andy-ms Should I change anything in order to get it accepted?	kevinmerckx	andy-ms
13559	2016-12-27 05:42:44	@KostyaTretyak Thanks!	horiuchi	KostyaTretyak
13555	2016-12-27 05:55:32	@sqren Thanks!	horiuchi	sqren
13554	2016-12-26 04:56:30	*passport/index.d.ts* to author (@horiuchi). Could you review this PR? :+1: or :-1:? Checklist * [ ] pass the Travis CI test?	dt-bot	horiuchi
13552	2017-01-04 21:01:16	@jan-molak Please fix merge conflicts.	andy-ms	jan-molak
13550	2016-12-27 06:04:35	@bumbleblym Thanks!	horiuchi	bumbleblym
13549	2016-12-26 09:17:36	@cdroulers Installing this using typings: `typings install --save --global dt~react-intl` results in a broken d file due to _"Cannot find name React"_ Installing it via npm @types succeeds because react is an npm dependency. Please note that other d files that are dependent on react all have a line of: `import * as React from 'react'; ` e.g. https://github.com/DefinitelyTyped/DefinitelyTyped/blob…	nirsmadar	cdroulers
13549	2016-12-27 17:50:28	@cdroulers @horiuchi @nirsmadar This has failed the Travis build but has been released and therefore also broken our production build. It looks like the above has reintroduced something that was purposefully removed in the previous commits As the version has not been bumped we cannot lock to the previously working @types/react-intl@2.1.1 version either Would it be possible to revert this breaking…	alechill	cdroulers
13549	2016-12-27 19:51:07	@alechill Sorry about that- I think that the real solution is to add a `import * as React from 'react';` line to the d file. Waiting for authors to comment.	nirsmadar	alechill
13547	2016-12-26 13:06:43	Ni @andy-ms, I am having a hard time executing tests locally and on my own fork's Travis. On both environments no tests are executed and, I guess, this happens because it does not identify that there was a new type definition added. So I would like to ask you: it would be possible for you to explain how do I properly run tests against my newly created package? I read the docs but I see nothing th…	brunokrebs	andy-ms
13542	2016-12-27 06:06:03	@pocesar Thanks!	horiuchi	pocesar
13541	2016-12-29 11:59:34	@andy-ms #13100 got merged and reverted. In other words, my code won't end up in `master` even after #13596 gets merged. Reopen this PR or re-merge #13100, please.	d-ph	andy-ms
13531	2016-12-23 18:03:17	*angular-file-saver/index.d.ts* to author (@deenairn). Could you review this PR? :+1: or :-1:? Checklist * [ ] pass the Travis CI test?	dt-bot	deenairn
13529	2016-12-23 13:05:52	*mongoose/index.d.ts* to authors (@simonxca @horiuchi). Could you review this PR? :+1: or :-1:? Checklist * [x] pass the Travis CI test?	dt-bot	simonxca
13529	2016-12-23 14:38:44	@simonxca Thank you! 👍 Please also update `type-2.0` branch.	horiuchi	simonxca
13529	2016-12-24 03:09:36	@horiuchi didn't the types-2.0 branch get merged into the master branch? Aren't master and types-2.0 the same branch now?	simonxca	horiuchi
13529	2016-12-25 16:31:16	@simonxca Oh sorry, I could not catch up the changing of that branch management. Now the `master` branch is main branch for @types, and also the `types-2.0` branch is deprecated.	horiuchi	simonxca
13528	2016-12-23 11:09:08	*angular-file-saver/index.d.ts* to author (@deenairn). Could you review this PR? :+1: or :-1:? Checklist * [ ] pass the Travis CI test?	dt-bot	deenairn
13527	2017-01-02 08:36:41	To elaborate on @andy-ms's feedback: First, please add linting as other projects have done. Second, use spaces over tabs, as the maintainers prefer it. Lastly, can you change the style of your module to a UMD-style declaration file? It would look something like this: Please change this to be	DanielRosenwasser	andy-ms
13524	2017-01-02 05:01:26	hi, @andy-ms, all test has passed	ascoders	andy-ms
13524	2017-01-18 04:10:51	@ascoders please remove the change to `package.json`, so that we can merge the PR.	mhegazy	ascoders
13524	2017-01-19 06:09:15	@mhegazy done.	ascoders	mhegazy
13520	2016-12-22 19:43:30	*wallabyjs/index.d.ts* to author (@andrewconnell). Could you review this PR? :+1: or :-1:? Checklist * [ ] pass the Travis CI test?	dt-bot	andrewconnell
13517	2017-01-04 12:26:47	@andy-ms i'm sorry, this is the remake #13724	Dona278	andy-ms
13516	2016-12-23 07:52:14	@mhegazy Sorry missted that one. Did a PR.	SamVerschueren	mhegazy
13514	2016-12-24 03:11:06	Yes @wauters. The Xrm.d.ts is the 8.0 version essentially. It says in the comments.	daryllabar	wauters
13514	2016-12-26 08:02:45	Daryl Sorry to bother u again. Do you mean “index.d.ts”? As I cannot find the file xrm.d.ts in your repository. When looking at index.d.ts, the two bugs I mentioned are still there: - formid should be optional (FormOpenParameters) - Xrm.ui.process should point to Page.ui.ProcessManager (and not Page.data.ProcessManager) Regards Wauters From: Daryl LaBar [mailto:notifications@github.com] Sent: zat…	wauters	wauters
13514	2016-12-28 03:05:30	Brilliant question: https://github.com/DefinitelyTyped/DefinitelyTyped/commit/daf9bd392f4c8469ddc8849ee198bbdd1e57c7f4#commitcomment-20308919 Looks like some github magic has happend that I don't know about... ________________________________ From: wauters <notifications@github.com> Sent: Monday, December 26, 2016 3:02 AM To: DefinitelyTyped/DefinitelyTyped Cc: Daryl LaBar; Mention Subject: Re: […	daryllabar	wauters
13514	2016-12-30 08:29:07	Submitted @mhegazy https://github.com/DefinitelyTyped/DefinitelyTyped/pull/13634	daryllabar	mhegazy
13506	2016-12-28 15:40:06	@andy-ms Done 😄	CarsonF	andy-ms
13500	2016-12-26 18:47:15	@DanielRosenwasser , @johnnyreilly https://github.com/facebook/react/issues/961	stepancar	johnnyreilly
13500	2016-12-26 18:47:15	@DanielRosenwasser , @johnnyreilly https://github.com/facebook/react/issues/961	stepancar	DanielRosenwasser
13499	2016-12-26 14:09:21	Hey @andy-ms @DanielRosenwasser @vvakame , I'm just [politely pinging/bumping](http://definitelytyped.org/guides/pull-request.html) to get this PR merged. It's just a minor change and @tkqubo has given his 👍 . Thanks for all your hard work 😀 .	javiercbk	tkqubo
13498	2016-12-21 20:29:32	*arcgis-js-api/index.d.ts* to author (@dasa). Could you review this PR? :+1: or :-1:? Checklist * [ ] pass the Travis CI test?	dt-bot	dasa
13497	2016-12-21 20:29:21	Is there an Olympic discipline for Synchronous Issues Management? Must be as exciting as its swimming counterpart: 🥇 @gustavderdrache	tomwanzek	gustavderdrache
13495	2016-12-22 10:05:45	thank you @DanielRosenwasser ! Do you know, when the NPM package will be updated?	matiishyn	DanielRosenwasser
13493	2017-01-12 11:15:18	ping @mhegazy ?	tinganho	mhegazy
13493	2017-01-12 16:55:22	@tinganho Please refresh this PR and address the merge conflicts.	sheetalkamat	tinganho
13493	2017-01-14 23:57:53	@sheetalkamat I refreshed the PR.	tinganho	sheetalkamat
13485	2016-12-26 10:00:14	Hi. this dose work for me: ![image](https://cloud.githubusercontent.com/assets/8221854/21480085/9444efc6-cb62-11e6-9275-6e57965243c7.png) anyway, I have found a local solution in my project. BTW. @DanielRosenwasser we ate lunch together at AngularUp, in TLV, nice talking again :)	MoLow	DanielRosenwasser
13485	2016-12-29 20:54:49	Hey @MoLow, I remember speaking with you! Glad to find you on GitHub 😄 I can't find any place in the source itself that this occurs, and the project's webpage doesn't seem have this working from the console (http://interactjs.io/). Perhaps there's a version mismatch? Maybe @taye can weigh in here - is `interact.interact` a valid property?	DanielRosenwasser	MoLow
13485	2016-12-29 22:05:44	@DanielRosenwasser I ended up writing `spyOn(interact.prototype, 'constructor')`, so im Ok with closing this PR.	MoLow	DanielRosenwasser
13485	2017-01-05 21:44:29	It seems like the fact that `interact()` calls `interact.interact` is an implementation detail, and shouldn't be exposed in the typings. @MoLow do you agree with that?	thasner	MoLow
13485	2017-01-08 09:47:20	@thasner Sure	MoLow	thasner
13484	2017-01-24 03:29:05	The changes from v2 -> v3 for history were pretty small from an API perspective it seems. Meanwhile v4 changed some stuff like `createHistory` => `createBrowserHistory`. I think the cheapest solution is to do as @mhegazy says and just copy it over for now and let people add to it if there is some esoteric feature they need.	ericanderson	mhegazy
13482	2016-12-21 03:32:40	*koa-bodyparser/index.d.ts* to author (@hellopao). Could you review this PR? :+1: or :-1:? Checklist * [ ] pass the Travis CI test?	dt-bot	hellopao
13481	2016-12-21 03:31:01	*passport/index.d.ts* to author (@horiuchi). Could you review this PR? :+1: or :-1:? Checklist * [ ] pass the Travis CI test?	dt-bot	horiuchi
13480	2016-12-27 09:23:21	@rictic Thanks!	horiuchi	rictic
13471	2016-12-21 01:39:58	@andy-ms , I'm glad that these updates are merged into master branch. IMHO, there is one concern about the merge strategy. It seems like you squash many PR into one commit. That may be convenient for batch merging. But it would somehow break down the git blame flow when someone wants to track down the changes from git history.	e-cloud	andy-ms
13471	2016-12-23 07:05:28	@andy-ms It's strange that these updated types haven't been published. Wouldn't they be published in short time once merged?	e-cloud	andy-ms
13465	2016-12-20 17:38:43	Good catch @wauters	daryllabar	wauters
13461	2016-12-22 13:39:21	@andy-ms @cnishina the problem was fixed but it looks like the commit that fixed the issue was not included in the 4.0.14 version of protractor because i'm still having the same problem with the selenium-webdriver typings. Thanks in advance.	aktraore	andy-ms
13461	2016-12-22 22:36:47	OK thanks @cnishina, I'll try the first and third method, the second one didn't work for me, I already tried it. And thanks again for the quick response.	aktraore	cnishina
13457	2016-12-22 17:11:02	@andy-ms That's added.	Crevil	andy-ms
13457	2017-01-02 11:09:37	@andy-ms Is it possible to depend on the [`typed-graphql`](https://github.com/nitintutlani/typed-graphql) implementation of `graphql` typings instead of `@types/graphql`?	Crevil	andy-ms
13456	2016-12-20 04:04:27	@andy-ms When installing Q, typings would surround the definition with a module and typescript would give the error of `TS1316:Global module exports may only appear at top level`. This error would disappear if I remove either the namespace export or the module that's surrounding it. Using Typescript 2.1.4. I [followed the instructions on this thread](https://github.com/typings/typings/issues/738)…	mboudreau	andy-ms
13445	2016-12-20 15:33:58	I see. This constructor isn't in the documentation, but it is clearly in the [source code](https://github.com/cthackers/adm-zip/blob/master/adm-zip.js#L21). And this is a useful constructor to use when loading zip files from sources other than the file system. @Torhal can you add a line to the tests that uses this new constructor? Thanks!	jvilk	Torhal
13441	2016-12-20 02:40:01	Each function is exported individually now and tests updated to match as per suggestion. Thanks @andy-ms	evanshortiss	andy-ms
13438	2016-12-19 09:05:30	@jtmthf Would you offer line of source code, as the reference?	TonyPythoneer	jtmthf
13438	2016-12-19 09:24:03	@jtmthf Yes, It's because `getFieldDef` in `graphql` is a function but it doesn't export. In Typescript, we just make a interface to describe the type. Take a look the difference about `getFieldDef`: * [source code](https://github.com/graphql/graphql-js/blob/914dde29098425df45cee95b6feb81b9fed97edb/src/utilities/TypeInfo.js#L225) * [tsd](https://github.com/jtmthf/DefinitelyTyped/blob/6feba14fc89d…	TonyPythoneer	jtmthf
13438	2016-12-19 09:26:45	@TonyPythoneer interesting, I wasn't aware that an interface could be used to describe the signature of a function	jtmthf	TonyPythoneer
13438	2016-12-19 09:34:39	@jtmthf In fact, typescript can parse interface(or type) of function by `typeof` but noticed that it's only used on type assert. If using the return of `typeof` assigns to a variable, it will get `function` of string.	TonyPythoneer	jtmthf
13434	2016-12-19 08:14:18	@LKay Nice work! I don't use `redux-form` in my current projects, so I can't say anything about the correctness of API typings. My only concern is that you are using an old-style definition format, i.e. declaring everything inside a namespace and then exporting the whole namespace via `export =`. The modern way is to write definition as ES module and then add `export as namespace` for UMD builds.	aikoven	LKay
13434	2016-12-19 18:51:52	I also have a PR here #13214. @LKay I'm assuming you have based this on my work. How is this different than mine? (Besides the 2.1 features)	CarsonF	LKay
13434	2016-12-19 23:57:20	@CarsonF Haven't seen that PR of yours. In that case, I'll just close this one and wait for yours to be merged.	LKay	CarsonF
13434	2016-12-20 00:05:41	@LKay Thanks :) Looks like you have some good stuff with `keyof` usage. Maybe that can be merged on top of mine?	CarsonF	LKay
13428	2016-12-19 03:49:47	@andy-ms Why does it need a `tslint.json` which has no additional linter settings? It's targeting `types-2.0` branch so I'm not really sure why do you want me to rebase it against `master` branch.	LKay	andy-ms
13426	2016-12-19 07:02:46	@andy-ms would you like me to make the PR _toward_ master? Currently it's targeted at types-2.0. Edit - Targeting master now	evanshortiss	andy-ms
13423	2017-01-02 21:17:49	@LukeSheard Why was this changed in typings for version 2.X? From what I see, that function was exported as `createBrowserHistory` in version 4.0.0. It was `createHistory` before.	ondrowan	LukeSheard
13421	2016-12-18 23:01:32	@DanielRosenwasser @andy-ms added `types: []` to tsconfig.	mohsen1	DanielRosenwasser
13421	2016-12-18 23:01:32	@DanielRosenwasser @andy-ms added `types: []` to tsconfig.	mohsen1	andy-ms
13417	2016-12-27 09:31:56	@andy-ms Please fix the conflicts.	horiuchi	andy-ms
13414	2016-12-17 22:32:20	@frankwallis I appreciate your explanation, I'm not that experienced with Babel. Please tell me if I'm wrong but from what I understood this project rely on a behaviour that was removed from Babel and now it is some implicit "magic" (__esModule flag) for backward compatibility - and also that it is not in compliance with native ES Modules by Node (based on current proposal). If I am correct isn't…	piotrwitek	frankwallis
13414	2016-12-28 11:36:48	@andy-ms @frankwallis I suggested changes based on your comments @frankwallis could you make the changes to your PR please?	piotrwitek	andy-ms
13414	2016-12-28 11:36:48	@andy-ms @frankwallis I suggested changes based on your comments @frankwallis could you make the changes to your PR please?	piotrwitek	frankwallis
13412	2017-01-19 21:06:30	@enoshixi can you send a PR to fix the issue and please include a link to the docs.	mhegazy	enoshixi
13410	2016-12-21 12:09:20	@filionf What was the problem on types-2.0 branch? In these changes is nohing that needs to be on master.	trubit	filionf
13406	2016-12-17 00:24:11	@andy-ms You're right on the `exports['default']`. But I'm using the 4.0.3 of `react-css-modules` installed via normal npm and the current definition does not work and mine does. I'm not an expert on the universe of javascript module loaders, so I don't know in what case my definition would not work as expected.	emzero	andy-ms
13405	2017-01-18 00:38:48	@andy-ms can you please refresh and merge this PR	mhegazy	andy-ms
13405	2017-02-03 22:25:01	Looks like Microsoft/dts-gen#28 is merged in. @andy-ms can we merge?	bowdenk7	andy-ms
13403	2016-12-17 02:47:28	@andy-ms I am working off the types-2.0 branch and still getting errors. Is the failure related? The error seem to be from a previous commit as well, but not merged into types-2.0 yet.	filionf	andy-ms
13402	2016-12-17 01:39:15	Thanks for sending these @mohsen1, can you add tests for the changes?	DanielRosenwasser	mohsen1
13398	2016-12-16 16:30:41	*graphql/index.d.ts* to authors (@TonyPythoneer @calebmer @intellix). Could you review this PR? :+1: or :-1:? Checklist * [ ] pass the Travis CI test?	dt-bot	calebmer
13398	2016-12-20 10:52:09	@calebmer Would you send the same PR on the master branch? I had read PR template, it mentions: `Make your PR against the master branch.`. I think we should focus to maintain `master` branch. Thx.	TonyPythoneer	calebmer
13398	2016-12-20 18:14:54	How often will such a merge happen @andy-ms?	calebmer	andy-ms
13386	2016-12-16 07:31:31	*color/index-0.12.0.d.ts* Checklist * [X] is correct [naming convention](http://definitelytyped.org/guides/contributing.html#naming-the-file)? * https://www.npmjs.com/package/color - https://github.com/qix-/color#readme * [X] has a [test file](http://definitelytyped.org/guides/contributing.html#tests)? (color-tests.ts or color-tests.tsx) * [ ] pass the Travis CI test? ------ *color/index.d.ts* to…	dt-bot	LKay
13386	2016-12-27 09:33:57	@LKay Thanks!	horiuchi	LKay
13381	2016-12-19 20:17:06	Thank you @andy-ms! Will do on Wednesday	remimarenco	andy-ms
13381	2016-12-21 18:44:48	@andy-ms I made the change, although I did a `import * as Dropzone from 'react-dropzone'` instead of using the require. I thought it would be more consistent with some other tests I have seen around this repo. But let me know if I should really do something else.	remimarenco	andy-ms
13381	2016-12-30 20:21:13	@remimarenco, thanks. https://github.com/DefinitelyTyped/DefinitelyTyped/pull/13010	GiedriusGrabauskas	remimarenco
13381	2017-03-04 03:04:06	@andy-ms Unfortunately now it complains with this: Do you know how I can fix that? (it does not prevent the react-dropzone js to be processed by webpack)	remimarenco	andy-ms
13381	2017-03-06 15:27:17	Sure, here is what I am doing: I have `@types/react-dropzone` in `node_modules` folder and `react-dropzone`. That's it :). By changing this, in the definition file: `export default Dropzone;` to this `export = Dropzone;`, I don't have any complains anymore. I am using `awesome-typescript-loader` in webpack: and my `tsconfig.json` is like this: Thanks @andy-ms !	remimarenco	andy-ms
13378	2017-01-18 00:38:21	@andy-ms can please refresh and merge this PR?	mhegazy	andy-ms
13374	2016-12-15 19:20:30	*chai-xml/index.d.ts* to author (@jedigo). Could you review this PR? :+1: or :-1:? Checklist * [ ] pass the Travis CI test?	dt-bot	jedigo
13370	2016-12-15 19:07:49	@tomwanzek, @gustavderdrache, @borisyankov Could you help me with the test failure here? `d3-axis` is failing on the master branch.	andy-ms	gustavderdrache
13366	2016-12-15 20:30:10	Thanks @chrismbarr! If you'd eventually like to augment the tests with a `switch`/`case` and turn on `noImplicitReturns`, that might be helpful.	DanielRosenwasser	chrismbarr
13365	2017-01-03 16:56:54	@andy-ms @mhegazy I just realized this had been done. The typings provided by the library do not support `strict-null-checks`, whereas the ones here do. Could you please revert this.	alejo90	andy-ms
13363	2016-12-27 14:23:11	@krojew Ok, I've reverted my second commit so the interface names do not change. Is it ok now?	thetric	krojew
13358	2016-12-27 09:41:43	@a8775 Thanks!	horiuchi	a8775
13351	2016-12-15 08:42:20	@ericanderson PR updated	mehl321	ericanderson
13351	2016-12-19 21:19:24	@chrootsu @ericanderson Can this PR be merged?	mehl321	ericanderson
13351	2016-12-19 21:19:24	@chrootsu @ericanderson Can this PR be merged?	mehl321	chrootsu
13348	2016-12-14 20:41:52	*pino/index.d.ts* to author (@psnider). Could you review this PR? :+1: or :-1:? Checklist * [ ] pass the Travis CI test?	dt-bot	psnider
13346	2016-12-15 12:07:32	I agree with @unional. Thanks for the fix. :+1:	GiedriusGrabauskas	unional
13345	2016-12-14 20:03:50	Thanks @andy-ms, I went ahead and updated `phantomcss`. 😃	alaingalvan	andy-ms
13344	2016-12-30 20:06:15	@tomaisoc or @joeskeen or @btesser, please make a new PR to fix this. The interface `IUiGridConstants` is likely wrong. An interface declares that there would be many *instances* each of which had their *own* `LOG_DEBUG_MESSAGES`, etc. If you simply want to declare a bunch of constants, use multiple `export const` statements.	andy-ms	btesser
13341	2016-12-19 06:17:03	Hi, @Hikariii! Thank you for the fix. Could you also write a test for this, please? You could just add a check for some XHR property in `file.xhr` near the line 150 in dropzone-tests.ts and do the same with dropzone-commonjs-tests.ts near the line 144	outring	Hikariii
13341	2016-12-19 09:37:44	Hey @outring, when reading the instructions http://definitelytyped.org/guides/contributing.html#tests I see that tests do not contain assertions, just code which is type-checked. >The tests are not runnable in the TDD way but contain code that should compile with no errors, usually taken from the documentation samples of the library. I double checked that the upload code is called from the tests …	Hikariii	outring
13341	2016-12-19 11:27:16	@Hikariii, you're right, code is not runnable, but you still need to use the `.xhr` and something inside of it, to make sure that `.xhr` property is in the right place (i.e. in `DropzoneFile`) and that it's actually the `XMLHttpRequest` instance. As you can see in https://github.com/DefinitelyTyped/DefinitelyTyped/blob/master/dropzone/dropzone-tests.ts#L150 we're checking that `DropzoneFile` has …	outring	Hikariii
13339	2016-12-14 19:31:58	@fiznool add a test to the file `promise.prototype.finally-tests.ts` that will use the function to see it compiles	slavik57	fiznool
13339	2016-12-14 20:02:54	@slavik57 that's done.	fiznool	slavik57
13339	2016-12-27 23:34:34	Like @vvakame said, this would be better as:	andy-ms	vvakame
13339	2017-01-03 10:55:56	@andy-ms thanks, I've updated that coding style. @slavik57 I added a further commit which fixes an issue I had with TypeScript 2.1, you may want to review this change? https://github.com/DefinitelyTyped/DefinitelyTyped/pull/13339/commits/e565c116b8829a39997763c1b8d50ef38672c2c2	fiznool	slavik57
13339	2017-01-03 10:55:56	@andy-ms thanks, I've updated that coding style. @slavik57 I added a further commit which fixes an issue I had with TypeScript 2.1, you may want to review this change? https://github.com/DefinitelyTyped/DefinitelyTyped/pull/13339/commits/e565c116b8829a39997763c1b8d50ef38672c2c2	fiznool	andy-ms
13339	2017-01-03 12:01:20	@fiznool I think the change is wrong, you can return any promise, not only promise of the same type. This should work but after your change it will not work. let stringPromise: Promise<string>; let numberPromise: Promise<number>; stringPromise.finally(()=>numberPromise);	slavik57	fiznool
13339	2017-01-03 12:17:22	@fiznool it is a d.ts for the 'promise.prototype.finally' library. You can see in the link below in the example the promise can be changed. If you wish to support the bluebird finally I think you should update it in the bluebird d.ts https://www.npmjs.com/package/promise.prototype.finally	slavik57	fiznool
13339	2017-01-03 12:30:11	@fiznool OK yeah you are right...	slavik57	fiznool
13336	2016-12-27 09:43:40	@Tobias4872 Sorry late response. Please separate pull request of the type definition of `koa-basic-auth` and `swagger-parser`.	horiuchi	Tobias4872
13336	2016-12-28 04:04:58	@Tobias4872 Thanks! 👍	horiuchi	Tobias4872
13332	2016-12-19 15:02:27	The definitions claim to be written by "yWorks GmbH <http://www.yworks.com>". The last change seems to have been made by "Lukas Hollaender <lukas.hollaender@yworks.com>", who I've emailed a link to this. Would be nice to have a GitHub account in the "Definitions by" slot so that dt-bot could automatically notify authors of changes. Also, the test failure is being fixed by #13399. **UPDATE**: I go…	andy-ms	martin-y
13327	2016-12-27 23:30:48	I agree with @vvakame and @thorn0. Please update the pull request.	andy-ms	thorn0
13327	2016-12-27 23:30:48	I agree with @vvakame and @thorn0. Please update the pull request.	andy-ms	vvakame
13315	2016-12-13 16:19:06	*d3-axis/index.d.ts* to authors (@tomwanzek @gustavderdrache @borisyankov). Could you review this PR? :+1: or :-1:? Checklist * [ ] pass the Travis CI test?	dt-bot	tomwanzek
13315	2016-12-16 14:37:51	@andy-ms Thx for the merge, AFAIKT the new definition version for d3-axis did not publish to npm. As for the PR in #13370 I did not see the re-run tests there, I am assuming they would have passed... @gustavderdrache thx for chiming in.	tomwanzek	gustavderdrache
13315	2016-12-16 16:25:52	@tomwanzek there was a blog post called [Writing Declaration Files for @types](https://blogs.msdn.microsoft.com/typescript/2016/12/14/writing-dts-files-for-types/) about it: > **Note About Typings, tsd, and DefinitelyTyped Branches** > >If you’re not using tools like tsd or Typings, you can probably skip this section. If you’ve sent pull requests to DefinitelyTyped recently, you might have heard …	gustavderdrache	tomwanzek
13315	2016-12-16 16:28:07	@gustavderdrache thx for the link!	tomwanzek	gustavderdrache
13315	2016-12-17 22:14:29	@andy-ms thx, I saw it is published now!	tomwanzek	andy-ms
13301	2016-12-15 13:57:24	Thank you @andy-ms for reply and excuse me. Due to the long list I had not read the rules -.-" I made this changes and add test in #13360	Dona278	andy-ms
13300	2016-12-26 11:02:06	@vvakame at the moment it's better to make `contentLabel` optional, so I think PR is not ok. Also I don't understand one thing: it has already made in types 2.0. I think that should be single source of truth. https://github.com/DefinitelyTyped/DefinitelyTyped/pull/13249. How to solve such problems?	radziksh	vvakame
13300	2016-12-27 11:01:59	@radziksh do you want to update my PR with optional param for contentLabel ? @vvakame For the conflict i haven't access, and didn't view what it's in conflict ;)	steller	radziksh
13300	2016-12-27 11:01:59	@radziksh do you want to update my PR with optional param for contentLabel ? @vvakame For the conflict i haven't access, and didn't view what it's in conflict ;)	steller	vvakame
13293	2016-12-19 15:51:18	@andy-ms Looks like the way it's implemented right now, there's no way to use the global type declarations from files that also use module imports. > Error: 'emojione' refers to a UMD global, but the current file is a module. Consider adding an import instead. I had the same problem with AngularJS, where I could solve the issue using this declaration: declare var angular: ng.IAngularStatic Can I …	dbrgn	andy-ms
13293	2016-12-19 16:09:29	@andy-ms yes, but that would probably interfere with Browserify / Rollup, right? I commented in the linked thread.	dbrgn	andy-ms
13285	2016-12-13 18:20:06	@andy-ms ok, thanks.	icfantv	andy-ms
13284	2016-12-12 22:45:46	*f1/index.d.ts* to author (@neolwc). Could you review this PR? :+1: or :-1:? Checklist * [ ] pass the Travis CI test?	dt-bot	neolwc
13283	2017-01-04 01:11:50	no worries @andy-ms. It's already fixed in the `types-2.0` branch :)	sixinli	andy-ms
13282	2016-12-13 00:05:25	👍 The `parse` and `parserInline` is marked as `internal`, but the document says "You should not call this method directly, until you write custom renderer (for example, to produce AST)."(https://github.com/markdown-it/markdown-it/blob/master/lib/index.js#L516), so they may be used when writing custom renderer. @rapropos Generally use `interface Token` and `interface TokenStatic` or just `class To…	plantain-00	rapropos
13274	2016-12-12 17:57:30	@gustavderdrache we can tie this review/possible change into finalizing **d3-axis** for `strictNullChecks`, it was next on my hit list anyway...	tomwanzek	gustavderdrache
13272	2016-12-14 12:50:26	@FabianMeul As far as I know, someone else has to. I don't believe I have write privilege to the repository.	m-a-wilson	FabianMeul
13261	2016-12-13 16:32:16	Thanks for your help @andy-ms. I've checked in the changes and now the linting passed.	robessog	andy-ms
13261	2016-12-18 15:56:06	Should I now create a pull request for the master branch if I want this issue to be closed, @andy-ms?	robessog	andy-ms
13254	2017-01-02 22:01:20	@andy-ms Is it correct now?	iH8c0ff33	andy-ms
13254	2017-01-02 23:19:37	@andy-ms I will change all `Promise<Tinstance...` to `Promise<Tinstance & TAttributes...` but actually it would be better to include the attributes directly in the Instance interface, but that seems not to be possible because you can't make an interface extend its parameter by doing `interface I<T> extends T {}` PS: I just realized that was a terrible idea and the correct way to do this is to dec…	iH8c0ff33	andy-ms
13254	2017-01-03 09:00:24	@andy-ms Check if it is correct now... I don't know where to put the `Based on original work by:` line. PS: I merged the upstream branch in order to keep my fork up to date (I'm not sure if that's the correct way to do it)	iH8c0ff33	andy-ms
13253	2016-12-14 20:09:45	@drinchev if I understand correctly the problem seems related to the test itself not compiling correctly	iH8c0ff33	drinchev
13251	2017-01-24 05:51:33	@ericanderson Hi, yes I can still reproduce the issue. Here is the simplest test case: https://gist.github.com/awalgarg/3cd2ec2fb6e96e03c7dedd7f1c2fcf7e clone the gist, run `yarn install` followed by `yarn test`. tsc prints this on my machine:	awalgarg	ericanderson
13243	2016-12-10 11:30:08	I think the `index` argument should bei optional. What do you think, @slavomirvojacek?	MarianPalkus	slavomirvojacek
13241	2016-12-10 00:21:06	@wrummler I'll run some actual tests tomorrow, but I don't think this PR will work even if you fix the typings @ericanderson listed here. Bluebird is simply not an ES6, but rather a CommonJS module. `export = A` in ES6 is equivalent to `module.exports = A` in CommonJS, while `export default A` is (kinda) equivalent to `exports["default"] = A`. As you can see it's not the same and cannot be used i…	lhecker	wrummler
13241	2016-12-10 00:21:06	@wrummler I'll run some actual tests tomorrow, but I don't think this PR will work even if you fix the typings @ericanderson listed here. Bluebird is simply not an ES6, but rather a CommonJS module. `export = A` in ES6 is equivalent to `module.exports = A` in CommonJS, while `export default A` is (kinda) equivalent to `exports["default"] = A`. As you can see it's not the same and cannot be used i…	lhecker	ericanderson
13241	2016-12-10 04:30:20	Thanks for the detailed explanation, @lhecker, and thanks for the pointer, @andy-ms. The former makes sense to me and the latter actually worked for my project. Learning me some tsc options for great good. 💯 I'll leave this PR open for now for @lhecker's feedback. The naivete that caused me to open it is also causing me to not be sure whether it contains a salvageable goal. If the verdict is clos…	wrummler	lhecker
13241	2016-12-10 04:30:20	Thanks for the detailed explanation, @lhecker, and thanks for the pointer, @andy-ms. The former makes sense to me and the latter actually worked for my project. Learning me some tsc options for great good. 💯 I'll leave this PR open for now for @lhecker's feedback. The naivete that caused me to open it is also causing me to not be sure whether it contains a salvageable goal. If the verdict is clos…	wrummler	andy-ms
13241	2016-12-11 14:22:04	@wrummler Alright... What @andy-ms wrote is probably the only correct solution for this and I believe you can close this PR now. In fact I didn't even know about this option yet. Up till now I always wrote (which would have been another solution for this), but if I understand it correctly this option would allow me to write while retaining the exact same code emit, right?	lhecker	andy-ms
13241	2016-12-11 14:22:04	@wrummler Alright... What @andy-ms wrote is probably the only correct solution for this and I believe you can close this PR now. In fact I didn't even know about this option yet. Up till now I always wrote (which would have been another solution for this), but if I understand it correctly this option would allow me to write while retaining the exact same code emit, right?	lhecker	wrummler
13241	2016-12-12 16:14:35	Thanks for the explanation @andy-ms!	lhecker	andy-ms
13240	2017-01-03 15:04:46	@vvakame: I've merged the upstream changes	nertzy	vvakame
13233	2016-12-09 18:30:10	@andy-ms , in light of https://github.com/Microsoft/types-publisher/issues/214#issuecomment-266056954, do you think we could discuss having types-publisher publish from "stable" and allowing changes for things like Typescript 2.1 go to master? OR to create a types-2.1?	ericanderson	andy-ms
13233	2016-12-12 19:02:59	Thanks for the heads up @mhegazy	johnnyreilly	mhegazy
13232	2016-12-10 04:47:54	The lib is splitted in highcharts and highstocks (highstocks full includes highcharts). In the @types files form highcharts it is nearly the same. The index.d.ts has types for highcharts, the highstock.d.ts extends the types for higcharts and has some own new properties @andy-ms -> so you are right. To use highstock you have to include highcharts/highstock module and according to this there shoul…	Skuriles	andy-ms
13229	2016-12-12 10:28:50	@andy-ms I think I've managed to rebase my fork with all latest changes. Should I do a new pull request now or is this handled automatically? (this is all very new to me)	fsmedberg-tc	andy-ms
13229	2016-12-12 16:33:20	@fsmedberg-tc I was working on doing this same thing, but mine had some merge conflicts. The last thing to do is, per @christian-bromann, remove all definitions with `callback: (err: any) => P` as last parameter? WebdriverIO doesn't support callbacks since v4 anymore. Thanks! I've closed my pull-request so we can get this one in.	WillLuce	fsmedberg-tc
13229	2016-12-15 17:11:31	@fsmedberg-tc @WillLuce thanks for keeping the type definitions lit 🔥	christian-bromann	fsmedberg-tc
13229	2016-12-15 17:35:40	@andy-ms I saw that #13362 was merged in, but this still doesn't seem to be pulling in this change. Is there some back end validation that I'm not seeing? I'm doing this by `npm install --save-dev @types/webdriverio`	WillLuce	andy-ms
13229	2016-12-23 17:10:51	@pmoleri: thanks! I've been using `await` as you mentioned but the issue is that I can't tell by the return type of `Client<P>` whether it's asynchronous or not. I'd expect the return type to be some variant of `Promise<P>` instead, but I'm not sure which async methods are chainable as well. It seems like the majority are both async and chainable.	grovesNL	pmoleri
13217	2016-12-09 07:08:42	*tapable/index.d.ts* to author (@e-cloud). Could you review this PR? :+1: or :-1:? Checklist * [ ] pass the Travis CI test?	dt-bot	e-cloud
13214	2016-12-27 23:13:51	@andy-ms Trying to stay in the loop, but its hard to find info. Is `master` becoming what `types-2.0` currently is? And when should I expect that merge (generally)?	CarsonF	andy-ms
13214	2016-12-27 23:23:58	Ah I would've rebased lol. No stress, thanks for the info and merge @andy-ms	CarsonF	andy-ms
13213	2016-12-24 16:04:46	@andy-ms Dependencies will be picked automagically?	stephenlautier	andy-ms
13213	2016-12-24 16:28:05	@andy-ms cool, i will modify and remove `package.json` as you suggested than, thanks!	stephenlautier	andy-ms
13202	2016-12-08 20:09:03	*waterline/index.d.ts* to author (@arvitaly). Could you review this PR? :+1: or :-1:? Checklist * [ ] pass the Travis CI test?	dt-bot	arvitaly
13202	2017-01-06 14:55:55	@arvitaly If you still want to do this, please make a new pull request targeting `master`.	andy-ms	arvitaly
13194	2016-12-08 16:43:50	@bertolo1988 Thank you	simonxca	bertolo1988
13194	2016-12-08 16:45:17	I had a few problems squashing the commits so i just remade the thing. Thanks @simonxca, have a nice day.	bertolo1988	simonxca
13194	2016-12-09 02:28:52	@bertolo1988 Thank you! 👍	horiuchi	bertolo1988
13192	2016-12-08 15:45:44	@bertolo1988 Looks good, but can you combine the 3 commits into 1? You know how to do that?	simonxca	bertolo1988
13181	2016-12-08 15:00:51	@bertolo1988 You should be updating `mongoose/index.d.ts` :)	simonxca	bertolo1988
13175	2016-12-08 07:24:40	*d3kit/index.d.ts* to author (@morphatic). Could you review this PR? :+1: or :-1:? Checklist * [x] pass the Travis CI test?	dt-bot	morphatic
13168	2016-12-08 02:05:35	@bertolo1988 Looks like you're merging your `master` branch into the `DefinitelyTyped:types-2.0` branch. Could you merge your `types-2.0` branch instead? It should say 1 file changed.	simonxca	bertolo1988
13163	2016-12-08 01:05:10	@bertolo1988 Thanks, would you mind making the same change on the types-2.0 branch?	simonxca	bertolo1988
13163	2016-12-08 01:50:02	@simonxca i did another pull request. Thanks for fast answer.	bertolo1988	simonxca
13163	2016-12-08 02:03:48	@bertolo1988 Thank you for your contribution! 👍	horiuchi	bertolo1988
13159	2016-12-27 22:36:18	Hi @stephtr, could you fix the merge conflict? **UPDATE**: Did it myself	andy-ms	stephtr
13155	2016-12-08 01:29:45	@ericanderson I can't wait until this lands. The README.md should be updated as well.	AlexanderEkdahl	ericanderson
13155	2016-12-09 10:33:19	@mohsen1 my idea was also to allow adding `peerDependecies` to package.json, I think this is the best option now	mkusher	mohsen1
13155	2016-12-21 13:24:00	Thanks @andy-ms. Updated index.d.ts	ericanderson	andy-ms
13155	2016-12-22 03:37:41	@andy-ms Test says it expects `// Project: ` instead of `// TypeScript Version: 2.1` at line 2. Which line in the header should `// TypeScript Version: 2.1` be put?	kimamula	andy-ms
13155	2017-01-02 07:55:31	@ericanderson Thank you for raising this issue! Could you change the order of // TypeScript Version: 2.1` to the last so that we can use this PR?	pawsong	ericanderson
13155	2017-01-03 22:34:27	Hi @ericanderson, we've moved to the `master` branch (#13233) since this PR was first created. (`noImplicitThis` test failures are due to this.) Could you rebase this onto `master`? (Be sure to back up first.) Then hit "Edit" in the upper-right and change the base branch to `master`. On another note, starting next week, ts2.1 packages will more out of prerelease and become the regularly published…	andy-ms	ericanderson
13155	2017-01-04 00:50:20	All set @andy-ms	ericanderson	andy-ms
13155	2017-01-04 00:59:30	@mhegazy @andy-ms I think thats reasonable. I'll update the README to reflect that strictness issue is solved in 2.1.5.	ericanderson	andy-ms
13155	2017-01-04 00:59:30	@mhegazy @andy-ms I think thats reasonable. I'll update the README to reflect that strictness issue is solved in 2.1.5.	ericanderson	mhegazy
13155	2017-01-13 00:29:42	2.1.5 was the pre-req. @mhegazy Good to go?	ericanderson	mhegazy
13155	2017-01-17 01:04:51	@mhegazy @andy-ms Can we merge this now?	ericanderson	andy-ms
13155	2017-01-17 01:04:51	@mhegazy @andy-ms Can we merge this now?	ericanderson	mhegazy
13155	2017-01-22 23:57:35	@andy-ms @mhegazy gtg now?	ericanderson	mhegazy
13155	2017-01-22 23:57:35	@andy-ms @mhegazy gtg now?	ericanderson	andy-ms
13155	2017-01-23 20:30:48	@vsiao Any chance you can get this through?	ericanderson	vsiao
13155	2017-01-23 20:39:14	@ericanderson I don't have merge permissions, sorry.	vsiao	ericanderson
13155	2017-01-23 20:43:52	Thank you @ericanderson!	deammer	ericanderson
13155	2017-02-09 14:45:12	@vsaarinen is correct	ericanderson	vsaarinen
13154	2016-12-08 10:23:12	@johnnyreilly yeah, I think the problem also includes improving infrastructure of DT. How can we now specify which ts version should be used to run package tests? For example: I have idea of fixing https://github.com/DefinitelyTyped/DefinitelyTyped/issues/7003 [here](https://github.com/mkusher/DefinitelyTyped/commit/ac03ef21f5f30160dc1889f3edf3b71274427c21), but I need somehow specify ts version …	mkusher	johnnyreilly
13138	2016-12-06 18:18:47	*d3/d3-v3.5.d.ts* to authors (@gustavderdrache @borisyankov). Could you review this PR? :+1: or :-1:? Checklist * [ ] pass the Travis CI test? ------ *d3/index.d.ts* to authors (@tomwanzek @gustavderdrache @borisyankov). Could you review this PR? :+1: or :-1:? Checklist * [ ] pass the Travis CI test? ------ *d3/legacy/plugins/index.d.ts* to authors (@gustavderdrache @borisyankov). Could you revie…	dt-bot	tomwanzek
13137	2016-12-07 01:31:15	@lukas-zech-software Thanks!	horiuchi	lukas-zech-software
13132	2016-12-07 01:30:04	@jcristovao Thank you! 👍	horiuchi	jcristovao
13130	2016-12-06 16:49:42	Hi @schickling, The PR says it's about React but there's a bunch of other stuff in there as well? Could you clarify please?	johnnyreilly	schickling
13129	2016-12-06 15:02:06	@andy-ms done!	unindented	andy-ms
13125	2016-12-06 06:17:06	*angular-material/angular-material.d.ts* to authors (@AlStar01 @blbigelow @PeterHajdu). Could you review this PR? :+1: or :-1:? Checklist * [ ] pass the Travis CI test?	dt-bot	AlStar01
13119	2016-12-05 21:03:13	*chartist/chartist.d.ts* to author (@mtgibbs). Could you review this PR? :+1: or :-1:? Checklist * [ ] pass the Travis CI test?	dt-bot	mtgibbs
13108	2016-12-08 21:47:22	@andy-ms Yes, thankfully, all options are optional !	jucrouzet	andy-ms
13106	2016-12-22 17:48:15	@tkqubo Bumping again. This issue is kind of annoying for me, since now I have to maintain my own typings for this package until this gets fixed upstream. For this reason, I'd really like to see this change get merged (or at least to get some feedback on why it is *not* merged).	martin-helmich	tkqubo
13104	2016-12-05 09:30:00	*nanomsg/index.d.ts* to author (@titan). Could you review this PR? :+1: or :-1:? Checklist * [ ] pass the Travis CI test?	dt-bot	titan
13101	2016-12-27 22:24:01	@toraora Please fix the merge conflict. **UPDATE**: Did it myself	andy-ms	toraora
13100	2016-12-04 21:58:38	@d-ph IMHO you should clean up the empty lines before and after the curly brackets, match the number of trailing newlines at the end of the files, as well as sort the interface members alphabetically. But that's my own purely stylistic opinion which you can follow if you want to or not. The code itself is as I see it correct and surely a wellcome addition to DefinitelyTyped! 👍 from me.	lhecker	d-ph
13100	2016-12-04 22:57:13	Hi @lhecker . Thanks for your review. I don't quite agree with removing the empty lines around lines with curly brackets :( It's more readable this way according to my taste. As for the other two points -- agreed and fixed. Cheers.	d-ph	lhecker
13100	2016-12-24 16:17:11	@vvakame https://github.com/DefinitelyTyped/DefinitelyTyped/pull/13541	d-ph	vvakame
13099	2017-02-28 23:38:15	Thanks, @andy-ms	CNBoland	andy-ms
13098	2016-12-04 19:10:34	*braintree-web/braintree-web.d.ts* to author (@chlela). Could you review this PR? :+1: or :-1:? Checklist * [ ] pass the Travis CI test?	dt-bot	chlela
13092	2016-12-16 16:52:24	I'll merge this commit since my comments aren't really blocking. Although @alexeagle you could make a PR to fix `no-single-declare-module`.	andy-ms	alexeagle
13091	2016-12-04 02:40:40	*loader-runner/index.d.ts* to author (@e-cloud). Could you review this PR? :+1: or :-1:? Checklist * [ ] pass the Travis CI test?	dt-bot	e-cloud
13090	2016-12-05 17:00:55	@diiq as @gustavderdrache said, good catch. Making `before` optional for overloaded `insert` signatures 3 and 4 should cover the scenarios. One conventional I have followed elsewhere is, to give a verbal indication in the JSDoc comment for the optional `@param` as well, e.g. if you use 3/4, you could change the beginning of the comment to: It might also be worthwhile, to update the actual d3-sele…	tomwanzek	gustavderdrache
13090	2016-12-05 17:00:55	@diiq as @gustavderdrache said, good catch. Making `before` optional for overloaded `insert` signatures 3 and 4 should cover the scenarios. One conventional I have followed elsewhere is, to give a verbal indication in the JSDoc comment for the optional `@param` as well, e.g. if you use 3/4, you could change the beginning of the comment to: It might also be worthwhile, to update the actual d3-sele…	tomwanzek	diiq
13090	2016-12-27 22:22:26	@diiq Could you make the requested enhancements?	andy-ms	diiq
13090	2017-01-01 20:48:53	@tomwanzek/@gustavderdrache I've made the requested changes. Sorry for the delay. It's not passing on CI, but even if I revert all my changes it still doesn't pass, so I'm not certain what needs to be done, there. Let me know if there's more I should do.	diiq	tomwanzek
13090	2017-01-01 20:48:53	@tomwanzek/@gustavderdrache I've made the requested changes. Sorry for the delay. It's not passing on CI, but even if I revert all my changes it still doesn't pass, so I'm not certain what needs to be done, there. Let me know if there's more I should do.	diiq	gustavderdrache
13090	2017-01-02 17:44:59	Thx @diiq and @andy-ms .	tomwanzek	andy-ms
13090	2017-01-02 17:44:59	Thx @diiq and @andy-ms .	tomwanzek	diiq
13086	2016-12-05 10:34:13	Should I have done the PR for `types-2.0` instead @johnnyreilly?	schickling	johnnyreilly
13084	2016-12-28 04:05:22	@andy-ms > The definitions of the global variable and module may have been wrong before, but if you delete them both it seems like there's no way to actually use this package? ~If it is installed, everything is available in the global namespace. What would make it unusable?~ Nevermind, I see my mistake, I had only intended to remove the ambient module declaration.	aluanhaddad	andy-ms
13084	2016-12-28 23:21:12	@andy-ms Thank you for explaining. I appreciate it.	aluanhaddad	andy-ms
13082	2016-12-26 01:16:55	Sure @andy-ms! It's this https://github.com/DefinitelyTyped/DefinitelyTyped/pull/13553	sant123	andy-ms
13077	2016-12-03 01:59:45	@xt0rted nuked the erroneously removed whitespace.	icfantv	xt0rted
13077	2016-12-05 16:52:44	@xt0rted sorry, I misread that (some maintainers can be picky). I'll nuke the un-nuked, nuked whitespace.	icfantv	xt0rted
13077	2016-12-06 18:28:57	@xt0rted Hey, what's your release schedule look like? Just wondering when this might be merged so I can set expectations on my end. Thanks.	icfantv	xt0rted
13077	2016-12-08 21:17:08	@andy-ms ok, I'm happy to put that `export =` line back in. As you say, it should still let us use the syntax you've described. Let me confirm in our project and I'll report back here (with the code change, as appropriate).	icfantv	andy-ms
13077	2016-12-12 22:22:11	@andy-ms hey, no worries. I'm in the process of checking this in to the 2.0 branch with the tweaks we talked about, but have a question about "compilation" so I can properly test this in my app. Do you have any idea how the `filename.d.ts` file located in this repo is converted to the `index.d.ts` file that is placed under the `node_modules/@types` directory?	icfantv	andy-ms
13070	2016-12-05 10:52:10	@midknight41 The types here are the relevant part of the readable stream interface. These types doesn't include everything that might possible relevant, but everything required for the example and for normal use. These types are minimal, but they aren't wrong. I'm using this in production - this is the correct interface. You could extend this further to include all the other stream methods (thoug…	pimterry	midknight41
13069	2016-12-28 01:27:17	@notVitaliy, can you re-target this PR against master?	mhegazy	notVitaliy
13064	2016-12-05 13:16:00	@alejo90 & @ligaz OK seemed like you guys were right. I just found out that my `"protractor": "4.0.11",` uses jasmine. When I exclude that one, then everything works fine. Do you guys have a solution for this?	BorntraegerMarc	alejo90
13064	2016-12-05 13:16:00	@alejo90 & @ligaz OK seemed like you guys were right. I just found out that my `"protractor": "4.0.11",` uses jasmine. When I exclude that one, then everything works fine. Do you guys have a solution for this?	BorntraegerMarc	ligaz
13064	2016-12-05 13:42:35	@ligaz thx. Will do so. But this wouldn't solve the problem as well, right? Because the dependencies gets included anyway?	BorntraegerMarc	ligaz
13056	2016-12-02 02:39:36	*mongoose/mongoose.d.ts* to authors (@simonxca @horiuchi). Could you review this PR? :+1: or :-1:? Checklist * [x] pass the Travis CI test?	dt-bot	simonxca
13055	2016-12-02 02:38:46	*mongoose/index.d.ts* to authors (@simonxca @horiuchi). Could you review this PR? :+1: or :-1:? Checklist * [x] pass the Travis CI test?	dt-bot	simonxca
13055	2016-12-02 06:16:58	@simonxca Thanks! 👍	horiuchi	simonxca
13042	2016-12-01 14:19:12	*electron/index.d.ts* to authors (@jedmao @rhysd @miniak @aliib). Could you review this PR? :+1: or :-1:? Checklist * [x] pass the Travis CI test?	dt-bot	rhysd
13038	2016-12-08 12:13:48	@NoHomey can you help proceed it further, please?	gyzerok	NoHomey
13038	2016-12-14 07:55:21	@NoHomey maybe it would be better if you do it yourself? :)	gyzerok	NoHomey
13038	2016-12-14 16:54:17	@gyzerok I've already said that it LGTM ...	NoHomey	gyzerok
13038	2016-12-14 17:58:57	@NoHomey, yeah, but can't you merge it as well? It shows that you are contributor, so I assumed you can..	gyzerok	NoHomey
13038	2016-12-14 19:01:44	@gyzerok No I can't . I do not have write access to this repository. Contributor means: "This user has previously commited to {X} repository". You can hover the [Contributor] label and see it for yourself :smile: .	NoHomey	gyzerok
13035	2016-12-01 10:33:14	@e-cloud UglifyJS2 is *huge*, see http://lisperator.net/uglifyjs/ast and http://lisperator.net/uglifyjs/walk. Implementing everything (and test that everything works fine) is in my opinion a waste of time. The intent was to have something minimal for type definitions inter-dependencies, see #7512, specially [this schema](https://github.com/DefinitelyTyped/DefinitelyTyped/pull/7512#issuecomment-17…	tkrotoff	e-cloud
13026	2016-12-02 13:25:22	Well, @drinchev the last release of sequelize, both at [github](https://github.com/sequelize/sequelize/releases) and [npm](https://www.npmjs.com/package/sequelize) is >3.2 , and this file: https://github.com/DefinitelyTyped/DefinitelyTyped/blob/master/sequelize/sequelize.d.ts is for Sequelize 3.4.1, So I guess changing `umzug` from `sequelize-2.0.0.d.ts` to `sequelize.d.ts` is an upgragde, not a …	MoLow	drinchev
13025	2016-11-30 23:10:27	@alejo90 Ops! One of those moments... Yes it clearly inherits `ControlOptions` **Works** (What I should of done) **Doesn't work** Was attempting to do something like this before, hence the PR. My bad! By the way this is a great Typescript definition!	DenisCarriere	alejo90
13025	2016-12-01 15:00:50	No problem, @DenisCarriere. Thanks for taking the time to contribute.	alejo90	DenisCarriere
13010	2016-12-01 01:30:19	@ivasilov can you fix the Travis issues	paulvanbrenk	ivasilov
13010	2016-12-15 14:13:36	**TS:** **JS:** **Console:** It's not working... You can see it in [example](https://github.com/okonet/react-dropzone#example). Test sample: https://jsfiddle.net/x1knyr1t/ @paulvanbrenk could you revert this pull request?	GiedriusGrabauskas	paulvanbrenk
13010	2016-12-15 21:08:33	@GiedriusGrabauskas I'm not sure what you're trying to say. The definition has no effect at runtime, is the generated javascript wrong with the changed definition?	paulvanbrenk	GiedriusGrabauskas
13010	2016-12-16 09:10:31	@ivasilov, yes, but in source only. Compiled module was not exported as default. I created more understandable example here: [react-dropzone-sample.zip](https://github.com/DefinitelyTyped/DefinitelyTyped/files/656747/react-dropzone-sample.zip) To start: @paulvanbrenk, I trying to say, that this module is not exported as default.	GiedriusGrabauskas	ivasilov
13010	2016-12-16 09:10:31	@ivasilov, yes, but in source only. Compiled module was not exported as default. I created more understandable example here: [react-dropzone-sample.zip](https://github.com/DefinitelyTyped/DefinitelyTyped/files/656747/react-dropzone-sample.zip) To start: @paulvanbrenk, I trying to say, that this module is not exported as default.	GiedriusGrabauskas	paulvanbrenk
13008	2016-11-30 13:10:48	*markdown-it/index.d.ts* to author (@plantain-00). Could you review this PR? :+1: or :-1:? Checklist * [ ] pass the Travis CI test?	dt-bot	plantain-00
12998	2016-11-30 00:43:23	@jacobwindsor can you fix the issues reported by Travis?	paulvanbrenk	jacobwindsor
12995	2016-12-08 03:23:55	Hi @andy-ms, what do I need to notice?	TonyPythoneer	andy-ms
12995	2016-12-08 16:46:13	@andy-ms Blegh, I find that kind of ugly honestly. I would like to use the same import syntax consistently. That actually makes me inclined to just do `import * as _ from 'lodash'` and then rely on babel/webpack plugins to transform it into more optimal imports. The goal being to not include everything from lodash unless needed.	mvestergaard	andy-ms
12993	2016-11-30 00:41:29	@andy-ms I'm going to let you handle the Travis issues	paulvanbrenk	andy-ms
12989	2016-11-30 00:24:03	@chriscamicas can you update the comment on the method you changed, i.e. clarify the return type. Thanks!	paulvanbrenk	chriscamicas
12989	2016-11-30 08:13:28	@paulvanbrenk comment changed to specify return type	chriscamicas	paulvanbrenk
12981	2016-11-29 13:45:12	*chai-oequal/index.d.ts* to author (@mizunashi-mana). Could you review this PR? :+1: or :-1:? Checklist * [ ] pass the Travis CI test?	dt-bot	mizunashi-mana
12977	2016-11-29 10:50:52	*tapable/index.d.ts* to author (@e-cloud). Could you review this PR? :+1: or :-1:? Checklist * [ ] pass the Travis CI test?	dt-bot	e-cloud
12974	2016-11-29 09:17:06	*typescript-stl/index.d.ts* to author (@samchon). Could you review this PR? :+1: or :-1:? Checklist * [ ] pass the Travis CI test?	dt-bot	samchon
12974	2016-11-30 00:55:59	@andy-ms I do not want the deprecation. Bundling the `d.ts` file is not omnipotent. Some people may install the `typescript-stl` with global option. In that case, the bundled `d.ts` is not effective. Some independent `d.ts` should be provided. It's the reason why I'm publishing this PR on the `@types`	samchon	andy-ms
12974	2016-12-02 09:00:16	@andy-ms Please do not forget my PR. I'm waiting for your answer.	samchon	andy-ms
12972	2016-11-29 12:29:25	Thanks @r00ger it is ok. With ts 1.x I didn't got the error.	iskandersierra	r00ger
12972	2016-11-29 13:20:19	@iskandersierra I've closed the review due to excessive commits. Take a look at another one https://github.com/DefinitelyTyped/DefinitelyTyped/pull/12979	r00ger	iskandersierra
12955	2016-11-28 21:04:09	@GiedriusGrabauskas I added another commit to support the latest version of google-maps on npm. Look good?	nertzy	GiedriusGrabauskas
12955	2016-11-29 14:48:29	@GiedriusGrabauskas I left those off because I felt that they weren't intended for end users to use directly. However, it's not difficult to add those so I guess I'll do it anyway because it doesn't hurt anyone.	nertzy	GiedriusGrabauskas
12955	2016-11-29 15:16:17	@GiedriusGrabauskas OK I updated the commit to have all the functions.	nertzy	GiedriusGrabauskas
12953	2016-12-20 21:19:05	@vvakame https://github.com/DefinitelyTyped/DefinitelyTyped/pull/13464	crh225	vvakame
12947	2016-11-29 23:45:40	@Syncfusion-JavaScript we're targeting the `types-2.0` branch for major changes, can you port your changes to that branch?	paulvanbrenk	Syncfusion-JavaScript
12947	2016-11-30 09:03:44	@paulvanbrenk We have already pushed this to types-2.0 via #12825. We would like to do this in master branch too, since we need to use the typings via types. Could you please merge this PR?	Syncfusion-JavaScript	paulvanbrenk
12946	2016-11-30 05:46:46	👍 Looks good to me! Sorry for the slow response. Thank you @paulvanbrenk.	marcelbuesing	paulvanbrenk
12943	2016-11-30 09:11:37	@simonxca Without type shows up `(parameter) doc: any` . If I set type mongoose.Document than it shows up `(parameter) doc: mongoose.Document` I'm using `VS Code Version 1.7.2` For me this is fine and works as expected because I can manipulate with types. I think that this is tied to the fact that an `error` in this typing does not have type Error But if I set up type `Error` Than I get warning i…	valeriy-devpronet	simonxca
12943	2016-12-01 10:07:50	@simonxca Hi, looks good but you can see the error above. ![selection_20161201_b63c5c8](https://cloud.githubusercontent.com/assets/11663800/20789297/750c9fd2-b7bc-11e6-8a5e-da45fb630250.png) MongoError has `name` and the `code` propereties unfortunately I can not find a complete list of these codes here is what I found [Source](http://search.cpan.org/~mongodb/MongoDB-v1.6.0/lib/MongoDB/Error.pm) …	valeriy-devpronet	simonxca
12943	2016-12-01 15:36:16	@simonxca Ok, than I think the problem is solved. If you are agree with me than you can close the ticket) Thanks	valeriy-devpronet	simonxca
12942	2016-11-28 01:37:15	@Penryn Yup! That is actually the definition from the previous revision, before it was genericized: How is it wrong to be generic, btw? When using async, you can pass whatever you want into the library as an "error" object.	jvilk	Penryn
12942	2016-11-28 07:07:35	I don't know why ***async.d.ts*** was defined as global definitions, and today it's useless to talk about it. Now, the exactly right way to solve this problem once for all, is changing both **filesystem.d.ts** and **async.d.ts** into modular definitions, but it could break almost all repos using these two **.d.ts** files. That could be a great expense. And also for this, in previous editions, nob…	fenying	Penryn
12942	2016-11-28 11:53:44	@fenying: After some thought, I'm just going to update the **types-2.0** branch. We'll leave the **master** branch intact to preserve old repos, but there's no need to create two new versions since the underlying async API hasn't changed.	Penryn	fenying
12942	2017-03-15 18:43:20	Where did we land on this? I just recently had this issue bite me in a recent repository, and thought that `async` would've been namespaced appropriately now (unless I misunderstood @Penryn's comment). I'm importing the types using NPM, which I suspect uses the types-2.0 branch. (I haven't been keeping up with how types are being managed now.) If not, maybe I should change the filesystem typings …	jvilk	Penryn
12934	2016-11-28 16:38:13	@cappellin bytebuffer's index.d.ts didn't include So, when I use typescript, it will warn me that: And I resovled this error by add the reference to bufferbyte's index.d.ts	woooha	cappellin
12934	2016-12-27 21:41:23	As @paulvanbrenk said, we don't use `/// <reference path="" />` to reference other definitions, we use `/// <reference types="" />`.	andy-ms	paulvanbrenk
12924	2016-11-29 23:21:19	@cybrown can you fix the merge conflict and make sure Travis runs without errors.	paulvanbrenk	cybrown
12923	2016-11-26 00:13:44	*d3-chord/index.d.ts* to authors (@tomwanzek @gustavderdrache @borisyankov). Could you review this PR? :+1: or :-1:? Checklist * [ ] pass the Travis CI test? ------ *d3-path/index.d.ts* to authors (@tomwanzek @gustavderdrache @borisyankov). Could you review this PR? :+1: or :-1:? Checklist * [ ] pass the Travis CI test?	dt-bot	tomwanzek
12923	2016-11-28 17:03:36	@tomwanzek I'm going to review these this evening. So sorry I've been out of reach, but I was busy last week what with the food coma holiday season here in the states ;)	gustavderdrache	tomwanzek
12923	2016-11-28 18:52:42	@gustavderdrache no need to mention, here's to hoping the holiday feast did not necessitate a cardiologist :wink: In terms of sequencing, PR #12858 should go first, as this one is contingent on it anyway.	tomwanzek	gustavderdrache
12923	2016-12-02 18:16:58	@gustavderdrache ready for review, the current Travis errors should disappear once PR #12858 has been merged (and Travis is re-run).	tomwanzek	gustavderdrache
12923	2016-12-05 15:39:52	@gustavderdrache all green for you.	tomwanzek	gustavderdrache
12923	2016-12-05 20:58:49	@gustavderdrache let me know, when you are done with your pass, I will then go through all the feedback in one shot. Cheers, T.	tomwanzek	gustavderdrache
12923	2016-12-05 21:03:26	@tomwanzek That's all I've got. Looks good!	gustavderdrache	tomwanzek
12923	2016-12-07 00:57:56	@gustavderdrache Thanks for the diligent review. Alright, let's merge it and see what comes up if/when people start using the more complex definitions with `strictNullChecks.` It's well possible that we have to change something at a later point, as the compiler behavior evolves... @andy-ms if you could do us the honors, Thx in advance. T	tomwanzek	gustavderdrache
12923	2016-12-07 00:57:56	@gustavderdrache Thanks for the diligent review. Alright, let's merge it and see what comes up if/when people start using the more complex definitions with `strictNullChecks.` It's well possible that we have to change something at a later point, as the compiler behavior evolves... @andy-ms if you could do us the honors, Thx in advance. T	tomwanzek	andy-ms
12923	2016-12-07 14:45:19	@andy-ms thanks for the merge, the involved modules do not seem to have gone through the publish pipeline to @types though. Thanks in advance for looking into it. Cheers, T.	tomwanzek	andy-ms
12921	2016-11-25 20:08:21	*pouchdb-core/index.d.ts* to authors (@AGBrown @geppy @fredgalvao). Could you review this PR? :+1: or :-1:? Checklist * [ ] pass the Travis CI test? ------ *pouchdb-find/index.d.ts* Checklist * [ ] is correct [naming convention](http://definitelytyped.org/guides/contributing.html#naming-the-file)? * https://www.npmjs.com/package/pouchdb-find * http://bower.io/search/?q=pouchdb-find * others? * [X…	dt-bot	geppy
12909	2016-11-25 20:51:49	@plantain-00 Yes, it does so for a bunch of other options as well. I can create a follow up pr but wanted to address one issue at a time.	domoritz	plantain-00
12909	2016-11-28 05:54:12	@plantain-00 done	domoritz	plantain-00
12908	2016-11-29 22:40:44	@danimbrogno please, fix the merge issue?	paulvanbrenk	danimbrogno
12908	2016-12-13 22:51:18	@paulvanbrenk Okay I've completed the merge.	danimbrogno	paulvanbrenk
12907	2016-11-27 02:11:22	@seansfkelley: Definitely. I was short on time when I hit the issue, I'll try to come up with something soon.	grovesNL	seansfkelley
12907	2016-11-27 02:48:26	@seansfkelley: The example below used to work with the old definition. Let me know if this test case is sufficient. The full error: > JSX element attributes type '({ text: string; } & { children?: ReactNode; }) | ({} & { children?: ReactNode; })' may not be a union type.'	grovesNL	seansfkelley
12906	2016-12-05 09:00:57	@gyzerok Can you do the changes? That would be great! The compiler errors in our current project are killing me. ;)	tillwolff	gyzerok
12906	2016-12-05 14:10:50	@gyzerok Then we have to change the code aswell: We already use InjectedIntl. If you dont have the time, I can fork your branch and do the changes.	tillwolff	gyzerok
12906	2016-12-08 13:05:18	@gyzerok what do you mean with error?	tillwolff	gyzerok
12906	2016-12-28 09:48:28	@mhegazy Yes, but I have no push access, so I have to create a new PR I try to do it today.	tillwolff	mhegazy
12905	2016-11-29 22:16:42	@richrout is the `container` required or can it be optional?	paulvanbrenk	richrout
12904	2016-11-24 15:00:22	*webix/index.d.ts* to author (@mkozhukh). Could you review this PR? :+1: or :-1:? Checklist * [ ] pass the Travis CI test?	dt-bot	mkozhukh
12899	2016-11-29 22:11:38	@dfahlander Can you include this in the [notNeededPackages.json](https://github.com/DefinitelyTyped/DefinitelyTyped#removing-a-package)?	paulvanbrenk	dfahlander
12899	2016-11-29 22:41:22	@dfahlander sorry, didn't notice this was `master`	paulvanbrenk	dfahlander
12898	2016-11-29 04:16:38	Also, sorry it took a few days to check out your PR @mythz - keep in mind that the last few days've been the weekend as well as a national holiday, so not everyone has been available to check out your PR.	DanielRosenwasser	mythz
12898	2016-11-29 07:17:22	@DanielRosenwasser thanks for the info although it doesn't look like jspm removes non-js files as after installing `servicestack-client` I end up with the directory structure: But adding the above config, e.g: Didn't work initially so I needed to remove `jspm_packages` from the `excludes` list which then had errors trying to build an unrelated package: I don't intend to base my solution requiring…	mythz	DanielRosenwasser
12891	2016-11-29 21:31:34	@gesiu can you point to the API docs for the changes you made? @OfficeDev can you take a look at this?	paulvanbrenk	gesiu
12888	2016-11-25 11:38:25	@rhysd I'm currently in the process of moving city so my computer is currently in a box 😢 When I unpack though I'll test the generated definition against those files and ensure it works 👍 FWIW I have already tested the definition against a few typescript projects I have and against VS Code and all of them required minimal changes to work with the new definitions (10 - 40 changes) mostly due to ty…	MarshallOfSound	rhysd
12888	2016-11-25 12:43:20	@rhysd So I borrowed someones laptop and took a look. With the latest docs and the latest generator I get 3 errors on the `main` tests and like 8 on the `renderer` ones (The renderer errors are only webview related). The `renderer` ones are to be expected as we don't export the `webview` usage as an actual API in our JSON file. And the `main` tests appear to be due to the `WebRequest` doc not be …	MarshallOfSound	rhysd
12887	2016-11-23 19:26:29	@IsaacSchemm I don't think the PR should include a new `Definitions by` author else we will end up with a very long list. The rest looks good, thanks!	martinduparc	IsaacSchemm
12885	2016-11-29 21:09:13	@prashaantt Can you add the `tslint.json` file as mentioned in the [readme](https://github.com/DefinitelyTyped/DefinitelyTyped#lint). Thanks	paulvanbrenk	prashaantt
12885	2016-11-29 21:59:34	@paulvanbrenk Done.	prashaantt	paulvanbrenk
12884	2016-11-23 15:13:00	*electron/index.d.ts* to authors (@jedmao @rhysd @miniak @aliib). Could you review this PR? :+1: or :-1:? Checklist * [ ] pass the Travis CI test?	dt-bot	rhysd
12881	2016-11-23 13:46:12	*electron/index.d.ts* to authors (@jedmao @rhysd @miniak @aliib). Could you review this PR? :+1: or :-1:? Checklist * [ ] pass the Travis CI test?	dt-bot	aliib
12873	2016-11-24 05:32:01	Thank you for the contribution @kant2002 отличная работа	Igorbek	kant2002
12871	2016-12-21 03:19:47	@Hongbo-Miao Sorry I cannot repro that error. What version of TypeScript do you use? My env:	horiuchi	Hongbo-Miao
12861	2016-11-27 18:02:51	@evilj0e I'm closing this PR since raven bundles its d.ts now. If you still want to contribute we would appreciate a PR to remove the d.ts from DefinitelyTyped.	sandersn	evilj0e
12859	2016-11-28 06:38:32	@sandersn Would you merge this? Thx.	TonyPythoneer	sandersn
12858	2016-11-22 03:31:10	*d3-selection-multi/index.d.ts* to authors (@gustavderdrache @borisyankov). Could you review this PR? :+1: or :-1:? Checklist * [ ] pass the Travis CI test? ------ *d3-selection/index.d.ts* to authors (@tomwanzek @gustavderdrache @borisyankov). Could you review this PR? :+1: or :-1:? Checklist * [ ] pass the Travis CI test? ------ *d3-transition/index.d.ts* to authors (@tomwanzek @gustavderdrache…	dt-bot	tomwanzek
12858	2016-11-23 16:40:39	Thanks @tomwanzek for the awesome work. I'll take a look over the weekend.	alejo90	tomwanzek
12858	2016-11-29 14:32:01	@andy-ms, good question, I should have been clearer, I guess. I work in VS Code and I have the VSCode TSLint extension installed. One of the recent updates of the extension sparked the additional linter warnings in the test files. That's what triggered the `Array<T>` -> `T[]`. In turn, I suppose the extension does not seem to do the same for the `d.ts` definition files, as they still have `Array<…	tomwanzek	andy-ms
12858	2016-11-29 15:06:10	@gustavderdrache thanks. Note to self, non-standard project: doh. So looking at the ts lint warnings in one of the `d.ts` file. Yes, the array warning is present now. Unfortunately, I will need to rectify manually, as the "autofix" has been disabled for this warning. I had filed an issue on the linter repo, as the fix actually wiped out the code. So, it's now disabled until ready for release. @an…	tomwanzek	gustavderdrache
12858	2016-11-29 15:06:10	@gustavderdrache thanks. Note to self, non-standard project: doh. So looking at the ts lint warnings in one of the `d.ts` file. Yes, the array warning is present now. Unfortunately, I will need to rectify manually, as the "autofix" has been disabled for this warning. I had filed an issue on the linter repo, as the fix actually wiped out the code. So, it's now disabled until ready for release. @an…	tomwanzek	andy-ms
12858	2016-11-29 15:12:23	@andy-ms I guess, I could just add a `tslint.json` to the definition and overwrite the specific rule. Just wanted to get your take first.	tomwanzek	andy-ms
12858	2016-11-29 16:26:33	@gustavderdrache thanks for the issue . Seems like you are coming full circle back to it. I notice that just recently the "revisit" tag was added to the typescript issue, you referenced. So, what is your current take? If we unified signatures (which the compiler restriction on union types would suggest for generality even with single-argument functions), we will have some essentially unreadable s…	tomwanzek	gustavderdrache
12858	2016-11-29 19:31:10	@andy-ms Thanks for the comment re `tslint.json` ! @gustavderdrache Thanks for the write-up, I will go through it in more detail later, but on a macro level, I think we are aligned on not too aggressively moving towards unification, as long as we do not have issues flagged by people needing the ability to pass a union type into an overloaded method. Bit of a usability trade-off here... I think, w…	tomwanzek	gustavderdrache
12858	2016-11-29 19:31:10	@andy-ms Thanks for the comment re `tslint.json` ! @gustavderdrache Thanks for the write-up, I will go through it in more detail later, but on a macro level, I think we are aligned on not too aggressively moving towards unification, as long as we do not have issues flagged by people needing the ability to pass a union type into an overloaded method. Bit of a usability trade-off here... I think, w…	tomwanzek	andy-ms
12858	2016-11-29 19:47:12	@andy-ms The "functional-interfaces" linter warning does not make reference to the fact that custom types cannot be extended. I.e. there are cases were changing to `type CurveFactory = (context: CanvasRenderingContext2D | Path) => CurveGenerator;` would be too restrictive compared to	tomwanzek	andy-ms
12858	2016-11-29 20:37:31	@gustavderdrache I just pushed **d3-shape** to its PR #12923. Everything in that PR is now ready for review. Linting/`tslint.json` are done there. I left to two lint warnings active for `CurveFactory` and `CurveFactoryLineOnly` for now. I will do a linting pass through this PR later today.	tomwanzek	gustavderdrache
12858	2016-11-29 20:56:49	@tomwanzek Microsoft/types-publisher#203	andy-ms	tomwanzek
12858	2016-11-29 21:18:02	@gustavderdrache selectively disabled the functional interfaces above as per your suggestion. For the "unified-signatures", I am using `tslint.json` directly on those modules where it matters for now.	tomwanzek	gustavderdrache
12858	2016-11-30 00:11:44	@andy-ms It seems the typescript libraries have been materially rewritten in the latest dev release (which runs on Travis) I just re-installed the node_modules in my local DT fork, so now I am seeing the same compiler errors. Notably, when I go to the library files e.g. from `querySelector(...)` to see new definitions, I see that the lib definitions contain compilation errors? Any guidance, befor…	tomwanzek	andy-ms
12858	2016-12-01 19:37:56	@andy-ms Short update on the linter question. After installing the new VS Code TSLint extension, I am not experiencing the 'keystroke` error under (1) above anymore (yey!). I know, you mentioned you wanted to give the `patch`-version question I had raised some thought. Not sure, if you had a chance to discuss it already. As I said, I would loooooooooove to keep the patch version in for reference,…	tomwanzek	andy-ms
12858	2016-12-02 18:15:53	@gustavderdrache ready for review with `node(): GElement | null` in both **d3-selection** and **d3-transition**.	tomwanzek	gustavderdrache
12858	2016-12-02 20:39:55	Thanks. @andy-ms or @sandersn could you kindly merge it when you have a second. Cheers. T	tomwanzek	andy-ms
12858	2016-12-05 19:56:30	@andy-ms thanks for merging earlier. I just checked npm and it seems, the merged definitions have not been published by types-publisher?	tomwanzek	andy-ms
12856	2016-11-25 18:11:37	@simonxca can you make your changes against the types-2.0 branch instead of master?	sandersn	simonxca
12855	2016-11-22 21:58:17	Thanks @markisme!	sandersn	markisme
12855	2016-11-23 02:40:02	@sandersn Very glad to do that!	markisme	sandersn
12854	2016-11-22 02:19:23	*mongoose/index.d.ts* to authors (@simonxca @horiuchi). Could you review this PR? :+1: or :-1:? Checklist * [ ] pass the Travis CI test?	dt-bot	simonxca
12854	2016-11-22 02:58:47	@simonxca Thanks!	horiuchi	simonxca
12853	2016-11-22 02:17:40	*mongoose/mongoose.d.ts* to authors (@simonxca @horiuchi). Could you review this PR? :+1: or :-1:? Checklist * [ ] pass the Travis CI test?	dt-bot	simonxca
12852	2016-11-22 01:37:54	*mongoose/index.d.ts* to authors (@simonxca @horiuchi). Could you review this PR? :+1: or :-1:? Checklist * [x] pass the Travis CI test?	dt-bot	simonxca
12852	2016-11-22 02:00:50	@simonxca Thanks!	horiuchi	simonxca
12851	2016-11-22 01:36:01	*mongoose/mongoose.d.ts* to authors (@simonxca @horiuchi). Could you review this PR? :+1: or :-1:? Checklist * [ ] pass the Travis CI test?	dt-bot	simonxca
12850	2016-12-01 00:30:57	@evanshortiss gentle ping	paulvanbrenk	evanshortiss
12850	2016-12-01 04:07:56	@sandersn, should be all good now 👍 Appreciated @paulvanbrenk!	evanshortiss	paulvanbrenk
12847	2016-11-26 16:33:02	@sandersn I believe handsontable.d.ts has been created by the handsontable team when I raised it as a feature request earlier this year. However, the library is native JavaScript and they do not provide a d.ts in their own github library - so to be best of my knowledge - the d.ts in this repository is the only source of "official" typings for this project.	deenairn	sandersn
12845	2016-12-05 22:44:42	@xymostech If you plan to target types-2.0 please create a new PR, and include the last suggestions from @asvetliakov	paulvanbrenk	asvetliakov
12836	2016-11-25 13:46:21	LGTM :) Thanks, @nmykhailova! @dt-bot :+1:	baltie	nmykhailova
12822	2016-11-25 13:31:18	@sandersn : Ho yup, you're right ! So, I think that `Process.stdin` and `Process.stdout` should be `: tty.ReadableStream` no ?	jucrouzet	sandersn
12821	2016-11-28 21:15:53	Awesome work @Kovensky! A few issues I found with this applied to our config: * `resolve.modules` is missing. it's an array of strings. * `resolve.mainFields` is missing. It's an array of strings. * `webpack.LoaderOptionsPlugin` is missing. Look at webpack.js.org website for all possible configurations.	mohsen1	Kovensky
12821	2016-12-01 00:33:32	@Kovensky gentle ping, can you look at the requested changes?	paulvanbrenk	Kovensky
12821	2016-12-20 14:12:03	@paulvanbrenk could you review this PR again? If we can't get response from authors. We should merge this PR. cc/ @tkqubo	vvakame	paulvanbrenk
12812	2016-11-27 22:28:57	Cool, thanks @sandersn.	belev	sandersn
12812	2016-11-28 11:02:16	@sandersn, is there a reason why its not published yet? It has been merged 4days ago, and according to the FAQ it should take 1hr. https://www.npmjs.com/package/@types/lodash-es	stephenlautier	sandersn
12812	2016-11-28 18:25:01	@stephenlautier it is working now.	belev	stephenlautier
12811	2016-11-19 17:12:30	_mongodb/index.d.ts_ to author (@CaselIT). Could you review this PR? :+1: or :-1:? Checklist - [ ] pass the Travis CI test?	dt-bot	CaselIT
12809	2016-11-24 00:16:38	@tkrotoff can you target types-2.0 instead, and remove the protractor changes?	sandersn	tkrotoff
12808	2016-11-19 19:13:39	@tkrotoff What was the issue with having _both_ `json()` and `json<T>` signature, like the original PR? Wouldn't that appease both those who prefer generic-style and those who prefer to cast? Because the cast isn't _needed_, it's optional for those who want strict typing in their JSON modelling. And seeing as it's an optional construct, shouldn't we allow for both? Thoughts?	ryan-codingintrigue	tkrotoff
12808	2016-11-20 01:38:36	@ryan-codingintrigue Seriously? Test it yourself: ![promise any](https://cloud.githubusercontent.com/assets/643434/20459626/10d88180-aec9-11e6-9ecf-afe2cf00f007.png) vs ![promise t](https://cloud.githubusercontent.com/assets/643434/20459703/0eb37796-aecb-11e6-9502-d07b981822d5.png) Conclusion: `json(): Promise<any>` does not bring anything to the table here.	tkrotoff	ryan-codingintrigue
12808	2016-11-20 03:19:26	@tkrotoff Well, I think something is wrong there. `foobar` should never be of type `Response`, no? I still think this PR is "abusing" generics syntax when casting is what it really does.	SaschaNaz	tkrotoff
12808	2016-11-20 08:28:43	@ryan-codingintrigue @SaschaNaz you are right, I was using typescript@next See [Online demo](https://www.typescriptlang.org/play/index.html#src=interface%20Response%20%7B%0D%0A%20%20%20%20json%28%29%3A%20Promise%3Cany%3E%3B%0D%0A%20%20%20%20json%3CT%3E%28%29%3A%20Promise%3CT%3E%3B%0D%0A%7D%0D%0A%0D%0Ainterface%20Window%20%7B%0D%0A%09fetch%28url%3A%20string%29%3A%20Promise%3CResponse%3E%3B%0D%0A%7…	tkrotoff	SaschaNaz
12808	2016-11-20 08:28:43	@ryan-codingintrigue @SaschaNaz you are right, I was using typescript@next See [Online demo](https://www.typescriptlang.org/play/index.html#src=interface%20Response%20%7B%0D%0A%20%20%20%20json%28%29%3A%20Promise%3Cany%3E%3B%0D%0A%20%20%20%20json%3CT%3E%28%29%3A%20Promise%3CT%3E%3B%0D%0A%7D%0D%0A%0D%0Ainterface%20Window%20%7B%0D%0A%09fetch%28url%3A%20string%29%3A%20Promise%3CResponse%3E%3B%0D%0A%7…	tkrotoff	ryan-codingintrigue
12808	2016-12-01 00:24:21	@ryan-codingintrigue something else needed here or can I merge this in?	paulvanbrenk	ryan-codingintrigue
12808	2016-12-11 20:22:08	@SaschaNaz 3 new commits: - Introduce `PipeOptions` - `ReadableByteStreamSource` was missing `autoAllocateChunkSize` - Some examples from the spec were missing (see https://streams.spec.whatwg.org/#creating-examples), I've added them	tkrotoff	SaschaNaz
12808	2016-12-14 00:55:07	@andy-ms > you're still getting an error thx for telling me See https://github.com/Microsoft/TypeScript/issues/12409 I thought this regression was only present in `@next` - 2.2.x (at the time stable 2.1.4 was not released).	tkrotoff	andy-ms
12807	2016-11-24 00:24:46	Thanks for this @ethanresnick! I got a few of these changes in my recent master &rarr; types-2.0 changes. Can you merge in types-2.0 again?	sandersn	ethanresnick
12807	2016-11-24 10:53:47	@sandersn Updated (as is the related #12824)!	ethanresnick	sandersn
12799	2016-11-19 15:53:34	@andy-ms Sorry, I done.	mizunashi-mana	andy-ms
12790	2016-11-21 17:03:17	I don't think so @maxailloud, we have to wait for an admin to merge this.	wilgert	maxailloud
12781	2016-11-18 23:06:05	Ah! Thanks @andy-ms	midknight41	andy-ms
12778	2016-11-23 21:32:49	@freshp86 @arthurhsu Is this good to go? @Brooooooklyn could you consider adding a test for the newly-added index signature, basically just pasting in the example you gave above?	sandersn	Brooooooklyn
12778	2016-11-24 16:10:12	@freshp86 if lovefield bundles its own definitions then it should be removed in types-2.0 branch of DefinitelyTyped and added to notNeededPackages.json. Is that the case? I'll open an issue to track that if so.	sandersn	freshp86
12777	2016-11-22 01:03:36	thanks, @andy-ms . i found it.	dyh333	andy-ms
12773	2016-11-21 03:17:45	@andy-ms Although this PR has passed Travis CI, the `lodash.xxx` is not available as `lodash/xxx`. Example: ![01](https://cloud.githubusercontent.com/assets/10459119/20469551/a9d1cdfc-afdb-11e6-869a-96e02989d156.jpg) ![02](https://cloud.githubusercontent.com/assets/10459119/20469552/aaf00ad2-afdb-11e6-9a8a-a7292317c3ad.jpg) I found `add1` is recognized as `string`, not `function`. Oppositely, `ad…	TonyPythoneer	andy-ms
12773	2016-11-28 06:37:50	@andy-ms Would you take a look? thx	TonyPythoneer	andy-ms
12773	2016-11-29 20:00:05	Hi @jasongrout, this should be fixed by #12995 which avoids using the global `_`.	andy-ms	jasongrout
12773	2016-11-29 20:17:37	Great, thanks @andy-ms!	jasongrout	andy-ms
12771	2016-11-18 16:29:05	Apologies for the slight delay in chiming in, I was what they call "offline" yesterday... As @gustavderdrache indicated, there are multiple signatures for the `quadtree` factory, to be precise: The first two signatures correspond to the "default" data type assumption. And yes, @JonnyBGod , you are right that they would create compile errors, when used with any data type other than `Array<[number,…	tomwanzek	gustavderdrache
12771	2016-11-18 16:45:50	@tomwanzek Thanks for explanation. Makes totally sense now.	JonnyBGod	tomwanzek
12771	2016-11-18 16:54:40	No worries, @gustavderdrache already had gotten you on the way. I mainly added the above "long form" explanation in for historic record as this is a fairly common pattern throughout the D3 module definitions, only sometimes it involves more than one generic. Do not hesitate to raise issues/questions like this one in the future though. There is a chance that some of the definitions are too tight f…	tomwanzek	gustavderdrache
12767	2016-11-18 02:22:14	@intellix Okay, it's great. I have reviewed it. It has one line which needs to fix. :smile:	TonyPythoneer	intellix
12767	2016-11-18 08:35:41	Fixed that one thing. @TonyPythoneer what do you think to GraphQLError being incorrectly exported? https://github.com/DefinitelyTyped/DefinitelyTyped/pull/12767#issuecomment-261411364 Add a constructor?	intellix	TonyPythoneer
12767	2016-11-18 08:58:21	Hi @intellix Personally, I don't like t what GraphQL team names class and function as `GraphQLError` because it maybe will happen `Duplicate identifier` in the program. Therefore, I hope pending this change and let this PR gets merged. Until it has got solved by GraphQL team, you can send a new PR to fix this. How do you think? --- Hi @calebmer I need your help. @intellix found [GraphQL has the s…	TonyPythoneer	intellix
12765	2016-11-17 21:37:29	@andy-ms, please note that #10867 was about describing morris.js correctly in terms of a TypeScript definition file. The PR allows using morris.js in Visual Studio with TypeScript files.	sindilevich	andy-ms
12765	2016-11-23 10:16:33	@andy-ms, morris.js does not implement any module definition by itself. But you can use it in conjunction with a module system, such as require.js, for example. This will be the actual resolver of the import. Hope it makes sense to you.	sindilevich	andy-ms
12762	2016-12-22 13:00:52	Hello @andy-ms could you explain why this PR ? it is breaking a few things now :(, we cannot compile it as a globale module anymore	CBaptiste	andy-ms
12753	2016-11-17 15:48:34	_d3-geo/index.d.ts_ to authors (@Ledragon @tomwanzek @gustavderdrache @borisyankov). Could you review this PR? :+1: or :-1:? Checklist - [ ] pass the Travis CI test?	dt-bot	tomwanzek
12735	2016-11-17 03:11:03	Hi, @intellix Thank you for your contribution. I appreciate you bring these changes. It makes this type definition up to date. I welcome you to join this. Let's make this better. By the way, there are 3 lines need to be fixed. So, let's keep most of this change, if you need to do any change, please send next PR. Thx.	TonyPythoneer	intellix
12735	2016-11-17 08:28:08	@DxCx Yes, it's @intellix's merits. He makes this update latest! :tada: I took 2 hours to check this. The main change reason is that source code changes naming style of the variables/functions. I believe when @intellix did the comparison between 0.7.0 and 0.8.0, it's a huge hard task. Would you join us? Let's make this better! :smile:	TonyPythoneer	intellix
12735	2016-11-17 08:28:08	@DxCx Yes, it's @intellix's merits. He makes this update latest! :tada: I took 2 hours to check this. The main change reason is that source code changes naming style of the variables/functions. I believe when @intellix did the comparison between 0.7.0 and 0.8.0, it's a huge hard task. Would you join us? Let's make this better! :smile:	TonyPythoneer	DxCx
12735	2016-11-17 10:18:19	Yeah @TonyPythoneer after it is merged and released im planing to change apollostack repos to use it instead of typed-graphql And if more symbols will be missing ill post a PR to align them.. :)	DxCx	TonyPythoneer
12735	2016-11-17 10:19:27	@intellix You can check out and create a new branch based on this one if you are available to do v0.8.2. I think it's okay. :smile: I don't know what `*` is in Flow, too. I have issued a question on `graphql`. I hope we can get answer soon. :smile: When I made graphql type definition, I had met the same issue. Flow has used many special type syntax, such as `mixed`, `$key`, etc. It's not easy to …	TonyPythoneer	intellix
12725	2016-11-17 03:35:33	@pimterry Thanks!	horiuchi	pimterry
12723	2016-11-16 16:40:24	_elasticsearch/index.d.ts_ to authors (@CasperSkydt @bfsmith @ddunkin @pushplay). Could you review this PR? :+1: or :-1:? Checklist - [ ] pass the Travis CI test?	dt-bot	pushplay
12721	2016-11-21 15:48:21	@andy-ms there are a few things that are really weird, like "Decompress a Buffer or string with Gunzip."? For now, I'm adding string to the deflate only.	maghis	andy-ms
12716	2016-11-24 02:58:46	Also please move the function signature back to `function injectIntl<T>(clazz: T): T;` as soon as possible. I will try to add a test for an example of a failing case but the current signature is not correct. I have many failing cases for `Property '...' does not exist on type 'IntrinsicAttributes & IntrinsicClassAttributes<Component<{},ComponentState>> & {} & { children?:...'.` when using it regu…	grovesNL	sandersn
12716	2016-11-24 08:07:45	@grovesNL why it is not correct? What version of `react-intl` you are using? Take a look at the `react-intl` documentation link provided, please. They no more mix translation methods with you props, but provide you one object-type prop which contains all of them. Thats why `Props` suffix were dropped. You can see [exact same naming](https://github.com/DefinitelyTyped/DefinitelyTyped/blob/types-2.…	gyzerok	sandersn
12716	2016-11-24 15:10:53	@grovesNL @sandersn I came up with a test case for newly introduced bug. If you have any ideas about how type signature for `injectIntl` should look like, please help. **Note:** previous type signature do not work with new API as well as the new one.	gyzerok	sandersn
12716	2016-11-24 15:27:21	@gyzerok Thanks. I don't have time to look at this right now but the test case appears to correctly identify the bug. I would have a look at the signature of decorators in other packages. In the meantime I think it would still be beneficial to revert this. I've locked my project to use the prior version, but it's likely that the majority of people using `injectIntl` will be impacted.	grovesNL	gyzerok
12716	2016-11-24 15:56:46	@gyzerok Looks good, I just tested the updated definition and it works well.	grovesNL	gyzerok
12716	2016-11-24 16:05:54	@gyzerok: Actually I just noticed that with the updated definition I will have to remove everywhere I currently do `intl: InjectedIntlProps;` and make the component's props extend from `InjectedIntlProps` instead. That isn't too bad but it will still be a breaking change for people using `InjectedIntlProps` today in that way. Maybe we can have both `InjectedIntlProps` (without the `intl` wrapper,…	grovesNL	gyzerok
12716	2016-11-24 16:41:34	@gyzerok regarding versioning, you can rename the old version, for example, index.d.ts &rarr; react-int-2.0.0.ts I still need to catch up on the rest of the discussion before I can help any more.	sandersn	gyzerok
12716	2016-11-24 17:02:20	I should preface this by saying that I don't know anything about react-intl specifically, so I'm just commenting about the types in the d.ts, plus the examples in the tests. 1. @grovesNL, the tests originally showed only the usage that `extends InjectedIntlProps` instead of having a property `intl: InjectIntl`. However, I take it that usage works in 2.x? 2. @gyzerok your updated 1-type-parameter …	sandersn	gyzerok
12716	2016-11-24 17:17:50	@sandersn: With regards to 1, yes, it looks as though the original tests were the wrong behavior for 2.x. It should have been referring to `this.props.intl.formatMessage` being injected. I've been using `interface MyProps { intl: InjectedIntlProps }` but it looks like that was never the intent (at least based on the test as you pointed out). For 3, my point was that it may be useful if `interface…	grovesNL	sandersn
12716	2016-11-24 18:04:38	@gyzerok I'd prefer to support both with inheritance and without inheritance if possible (some other components are inconsistent about this).	grovesNL	gyzerok
12716	2016-11-24 19:54:36	@gyzerok The `injectIntl` signature appears to work for the cases I noticed, I'm not sure if there are any other cases that were missed	grovesNL	gyzerok
12716	2016-11-25 14:01:51	@gyzerok Why don't you just leave it at: `function injectIntl<T>(component: React.ComponentClass<T> | React.StatelessComponent<T>): React.ComponentClass<T>` I don't get the problem!?!	pferdone	gyzerok
12716	2016-11-30 18:30:38	@grovesNL @pferdone @T-Wolff @sandersn It looks like I finally figured out what should be correct types [here](https://github.com/DefinitelyTyped/DefinitelyTyped/pull/12906). I am really sorry for breaking the thing. Please check it and lets continue discussion there. Really interested to get it merged asap :) Going to check it locally tomorrow for all my project code. @grovesNL @pferdone @T-Wolf…	gyzerok	sandersn
12716	2016-11-30 19:09:19	@gyzerok: Thanks, I'll test it soon.	grovesNL	gyzerok
12711	2016-11-23 18:19:13	@sandersn Yes, I tested it and it works. The installation of this typing (when installed as update-modifier/index.d.ts) allows for the usage of `import`. The code for `update-modifier`, https://github.com/yeoman/update-notifier/blob/master/index.js, shows a top level function, which can be instantiated with `new`.	nchen63	sandersn
12710	2016-11-17 01:37:25	Hi @pelotom Now we are focusing on [types-2.0 branch](https://github.com/DefinitelyTyped/DefinitelyTyped/tree/types-2.0). You can fork this and submit the changes.	TonyPythoneer	pelotom
12703	2016-11-15 21:54:43	_aws4/index.d.ts_ to author (@ajcrites). Could you review this PR? :+1: or :-1:? Checklist - [ ] pass the Travis CI test?	dt-bot	ajcrites
12702	2016-11-16 03:12:39	@daryllabar Are you going to make another PR with that change, instead?	6ix4our	daryllabar
12702	2016-11-16 03:14:38	@derekfinlinson Please update the xrm-tests as part of this PR.	6ix4our	derekfinlinson
12702	2016-11-16 03:17:37	@daryllabar Good catch. @6ix4our I updated the signature and the test	derekfinlinson	daryllabar
12700	2016-11-15 22:09:58	@pushplay , this is not to support previous versions of elasticsearch. I'm proposing to revert the commit because the type definitions brought by the commit are not correct.	xiamx	pushplay
12700	2016-11-16 00:20:02	@pushplay I understand this is a lot of work and definitely has its merit. I know you are creating the type definitions based on the javascript elasticsearch api documentations. But that API doc has some problems, mainly in the type declarations that it makes. For example: the `timeout` params of the index api. The javascript api doc [desires](https://www.elastic.co/guide/en/elasticsearch/client/…	xiamx	pushplay
12692	2016-12-20 15:25:48	@johnnyreilly I'm not personally aware of another way, but I'm not the expert, so maybe someone in the TypeScript project could answer that. The goal is just for TypeScript to know how the `$` object and the `JQuery` type relate in terms of the prototype chain in order to enable the type guard and thus type narrowing.	avonwyss	johnnyreilly
12689	2016-11-22 11:22:53	@e-cloud I already added review comments above that are not answered yet.	RReverser	e-cloud
12689	2016-12-01 00:37:27	@RReverser anymore changes needed, or ready to merge?	paulvanbrenk	RReverser
12689	2016-12-07 14:49:10	@RReverser, can you review this again. Sorry for calling you so many times.	e-cloud	RReverser
12689	2016-12-07 17:25:57	@e-cloud No problem, I want this to be finished and correspond to Acorn API as much as you do :) Thanks for working on this! I left few more comments.	RReverser	e-cloud
12689	2016-12-13 18:10:38	@paulvanbrenk @sandersn I've approved PR, but it still has "Awaiting reviewer feedback" - is that label set not automatically? Anyway, this LGTM.	RReverser	paulvanbrenk
12689	2016-12-13 19:01:30	Thanks @e-cloud for your contribution and @RReverser for your review! (Sorry, I missed this until now because just adding a label wasn't enough for github to start sending me e-mail notifications.)	sandersn	RReverser
12689	2016-12-13 19:01:30	Thanks @e-cloud for your contribution and @RReverser for your review! (Sorry, I missed this until now because just adding a label wasn't enough for github to start sending me e-mail notifications.)	sandersn	e-cloud
12686	2017-02-17 10:36:16	@vvakame I sent a PR	StevenLiekens	vvakame
12685	2016-11-18 17:11:11	I played around with @StevenLiekens second approach and it seems an elegant solution. Proposed changes are here: https://github.com/CNBoland/DefinitelyTyped/commit/e0c699038ccc94ff58b1526f80f09e4267c93399 In jquery/index.d.ts, I used JQueryPlugins as @StevenLiekens proposed, but had it extend the JQuery interface since $.fn represents the jQuery prototype.	CNBoland	StevenLiekens
12685	2016-11-25 16:07:02	@CNBoland thank you for your implementation. However, I think it would be better not to extend the `JQueryPlugins` interface with the `JQuery` interface. If `JQueryPlugins extends JQuery` you cannot both define a plugin function in Jquery interface and use static members of the plugin. The following example does not compile: @StevenLiekens data-table example will not compile for the same reason i…	hauke-w	CNBoland
12685	2016-11-25 16:07:02	@CNBoland thank you for your implementation. However, I think it would be better not to extend the `JQueryPlugins` interface with the `JQuery` interface. If `JQueryPlugins extends JQuery` you cannot both define a plugin function in Jquery interface and use static members of the plugin. The following example does not compile: @StevenLiekens data-table example will not compile for the same reason i…	hauke-w	StevenLiekens
12683	2016-11-23 15:02:52	@sandersn no problem, I'll sort that out. Would you also expect this change to come under a v8 folder too or be at the root?	jamesmcroft	sandersn
12677	2016-11-14 22:20:08	@andy-ms Per https://github.com/Zlatkovsky/DefinitelyTyped: > New work should generally be done on the types-2.0 branch. If you want your changes to be available to typings users, then you may edit master instead. For many of our users, they might use typings, or they might altogether just fetch the file directly from https://github.com/DefinitelyTyped/DefinitelyTyped/blob/master/office-js/office…	Zlatkovsky	andy-ms
12677	2016-11-15 23:21:36	@andy-ms: I have removed the "readonly" tag, and the compilation now succeeds with TS 1.8.	Zlatkovsky	andy-ms
12672	2016-11-18 06:58:21	I'll look into it later this week. Thanks @TonyPythoneer for the cc	CaselIT	TonyPythoneer
12670	2016-11-14 20:33:52	@ligaz Rebase onto the latest `types-2.0` to fix tests.	andy-ms	ligaz
12670	2016-11-15 07:07:53	@andy-ms Done ✅	ligaz	andy-ms
12668	2016-11-14 20:32:36	@endel Rebase onto the latest `types-2.0` to fix tests.	andy-ms	endel
12665	2016-11-14 20:31:06	@prashaantt Please rebase onto the latest `types-2.0` to fix tests.	andy-ms	prashaantt
12665	2016-11-18 13:07:41	@andy-ms Done.	prashaantt	andy-ms
12660	2016-11-14 19:35:46	@heycalmdown Merge from latest `types-2.0` to fix tests.	andy-ms	heycalmdown
12660	2016-11-15 06:56:28	@andy-ms done!	heycalmdown	andy-ms
12659	2016-11-14 19:35:23	@mikehaas763 Merge from latest `types-2.0` to fix tests.	andy-ms	mikehaas763
12659	2016-11-15 16:02:55	@andy-ms cool should be good to go so long as someone approves my change	mikehaas763	andy-ms
12658	2016-11-14 19:35:01	@patsissons Merge from latest `types-2.0` to fix tests.	andy-ms	patsissons
12658	2016-11-22 21:11:22	@Kovensky @patsissons do you think it's worthwhile to merge this as-is, or does the return type need to be addressed first?	sandersn	patsissons
12658	2016-12-01 00:20:40	@Kovensky or @patsissons any comments here before I merge this in?	paulvanbrenk	patsissons
12655	2016-11-14 19:34:37	@patsissons Merge from latest `types-2.0` to fix tests.	andy-ms	patsissons
12655	2016-11-29 22:08:45	@patsissons do you want to keep this PR? Or did you create a new one?	paulvanbrenk	patsissons
12655	2016-11-29 22:46:20	@paulvanbrenk I believe this PR is still valid. I started the reviews to get confirmation that my reasoning for the changes was sound.	patsissons	paulvanbrenk
12655	2016-11-29 22:53:08	@patsissons cool. @flaub any feedback?	paulvanbrenk	patsissons
12654	2016-11-14 19:34:10	@patsissons Merge from latest `types-2.0` to fix tests.	andy-ms	patsissons
12653	2016-11-14 19:33:49	@patsissons Merge from latest `types-2.0` to fix test.	andy-ms	patsissons
12653	2016-11-14 19:34:52	@andy-ms roger, i'll do the same for the other PR's	patsissons	andy-ms
12652	2016-11-14 19:33:10	@tobico Merge from latest `types-2.0` to fix tests.	andy-ms	tobico
12652	2016-11-16 07:56:38	@andy-ms I've merged the `types-2.0` branch, and modified my changes to match the new branch	tobico	andy-ms
12651	2016-11-13 19:16:56	_google-drive-realtime-api/google-drive-realtime-api.d.ts_ to author (@DustinWehr). Could you review this PR? :+1: or :-1:? Checklist - [ ] pass the Travis CI test?	dt-bot	DustinWehr
12649	2016-11-14 19:31:36	@ExpHP Merge the latest `types-2.0` to fix tests.	andy-ms	ExpHP
12648	2016-11-14 20:53:09	@andy-ms Thank you, andy! The thing is, pixi.js isn't TS, while pixi-spine is. I will talk with others in pixi.js core team if we can bundle it in npm :)	ivanpopelyshev	andy-ms
12648	2016-11-14 21:04:13	@andy-ms its ok, pixi-spine supports old versions too :) UPd. I've got it, there's an error	ivanpopelyshev	andy-ms
12640	2016-11-14 19:22:02	@cyrilschumacher Please merge from the latest `types-2.0` to fix tests.	andy-ms	cyrilschumacher
12639	2016-11-14 19:17:07	@maghis Please rebase onto the latest `types-2.0` to fix tests. Also, you are editing `node-4.d.ts`, did you mean `node/index.d.ts`?	andy-ms	maghis
12639	2016-11-14 22:15:58	@andy-ms thanks, better?	maghis	andy-ms
12639	2016-11-20 19:18:51	@vvakame @zhengbli @andy-ms @mhegazy any feedback?	maghis	andy-ms
12638	2016-11-14 19:15:15	@michaelneu Please rebase onto the latest `types-2.0` to fix tests.	andy-ms	michaelneu
12637	2016-11-14 19:11:32	@markisme Please rebase onto the latest `types-2.0` to fix tests.	andy-ms	markisme
12637	2016-11-15 15:56:55	@andy-ms thanks very much, i will fix that as soon.😁	markisme	andy-ms
12637	2016-11-22 02:39:37	@andy-ms Did I need to reopen a PR on `types-2.0`?	markisme	andy-ms
12636	2016-11-12 15:57:21	_graphql/index.d.ts_ to authors (@TonyPythoneer @calebmer). Could you review this PR? :+1: or :-1:? Checklist - [ ] pass the Travis CI test?	dt-bot	calebmer
12636	2016-11-12 18:31:36	thx for your help. @calebmer although the ci check failed, it doesn't show any issue about this. It's so weird.	TonyPythoneer	calebmer
12635	2016-11-14 19:02:23	@rockmacaca Please merge from `types-2.0` to fix tests.	andy-ms	rockmacaca
12635	2016-11-22 19:56:59	Yeah, this came as a surprise to me too, I saw that last thread @seansfkelley. Since TS 2.1 is available, I believe we can do a better job with the issue this addresses, so this PR is also half-baked in that sense. As it stands though, everything should still be working.	rockmacaca	seansfkelley
12635	2016-11-22 20:46:59	@seansfkelley @rockmacaca Sorry, I skimmed the discussion and guessed that you decided it was ready to go in. I can definitely revert it if you think it might break a lot of people, or you can further update the code in another PR.	sandersn	rockmacaca
12635	2016-11-22 20:46:59	@seansfkelley @rockmacaca Sorry, I skimmed the discussion and guessed that you decided it was ready to go in. I can definitely revert it if you think it might break a lot of people, or you can further update the code in another PR.	sandersn	seansfkelley
12635	2016-11-24 02:26:49	@sandersn Please revert this. I'll try to come up with test cases when I have time but I'm receiving `JSX element attributes type '...' may not be a union type.` across my entire build and it took a very long time to trace it back here.	grovesNL	sandersn
12632	2016-11-14 19:01:38	@JacekJagiello Please merge changes from `types-2.0` to fix tests.	andy-ms	JacekJagiello
12632	2016-11-15 21:01:58	@andy-ms Done, thanks for review	JacekJagiello	andy-ms
12631	2016-11-14 19:00:52	@connor4312 Please rebase onto latest `types-2.0` to fix tests.	andy-ms	connor4312
12631	2016-11-15 20:01:40	@andy-ms would love to see some movement on this front! Blocking a staging deploy on our end. Appreciate the speedy review!	MattJustMatt	andy-ms
12631	2016-11-15 21:00:40	Thanks @connor4312. I ended up not using this for my project so I wasn't able to finish the previous PR.	tdukart	connor4312
12630	2016-11-11 21:23:59	_react-dnd/react-dnd.d.ts_ to authors (@pspeter3 @vsiao). Could you review this PR? :+1: or :-1:? Checklist - [ ] pass the Travis CI test?	dt-bot	vsiao
12629	2016-11-14 18:58:51	@jfahrenkrug Please rebase onto the latest `types-2.0` to fix tests. Also, follow the instructions from the [README](https://github.com/DefinitelyTyped/DefinitelyTyped#create-a-new-package) for creating a new package -- this needs a `tsconfig.json`.	andy-ms	jfahrenkrug
12629	2016-11-14 19:58:52	@andy-ms Thank you very much for your help, Andy! I've made the changes :)	jfahrenkrug	andy-ms
12624	2016-11-14 19:03:44	@andy-ms Thanks a lot for overseeing this personally. Any ETA when this is going to be published to `@types`?	JimiC	andy-ms
12619	2016-11-14 18:50:29	@heycalmdown Please merge from the latest `types-2.0` to fix tests.	andy-ms	heycalmdown
12619	2016-11-15 04:41:25	@andy-ms got it!	heycalmdown	andy-ms
12619	2016-11-22 04:14:04	@andy-ms Done	heycalmdown	andy-ms
12619	2016-11-22 19:37:51	I had to merge from types-2.0 since the merge from master. Thanks for the update @heycalmdown	sandersn	heycalmdown
12613	2016-11-14 18:46:33	@FredKSchott Please merge from the latest `types-2.0` to fix tests.	andy-ms	FredKSchott
12613	2016-11-14 21:37:55	@andy-ms done! @bonnici @codeanimal please take a look and +1/-1	FredKSchott	andy-ms
12613	2016-11-21 19:24:47	@FredKSchott sorry we dropped this one. It looks good enough to merge.	sandersn	FredKSchott
12613	2016-11-21 20:01:28	Thanks @sandersn!	FredKSchott	sandersn
12611	2016-11-12 07:25:03	@andy-ms : When are you planning to merge this in types 2.0?	sousarka	andy-ms
12610	2016-11-10 21:56:05	@BingoRUS Thank you for the PR. Just wonder why this is such a large diff? Could you summarize what your change and provide some document?	yuit	BingoRUS
12610	2016-11-10 22:13:07	Hey @yuit! We haven't updated DevExtreme TypeScript Definitions a couple of months already so I decided to add not only one for the latest version but some for previous versions too (see devextreme-XX.X.X.d.ts files). People can use previous versions and they will find these files useful. The file devextreme.d.ts (valid for DevExtreme 16.1.7) has large diff as well because the new major version o…	BingoRUS	yuit
12610	2016-11-17 15:52:01	Hi guys, I've updated the pull request with TypeScript Definitions to yesterday released DevExtreme v16.1.8. Please review the changes. (/cc @yuit)	BingoRUS	yuit
12609	2016-11-10 22:00:46	Thank you for the PR @lukas-zech-software . The change looks good. The build break is fixed in anther branch. Once that branch is merged, could you update your PR as well?	yuit	lukas-zech-software
12609	2016-11-14 18:45:20	@lukas-zech-software Please merge from the latest `types-2.0` to fix tests.	andy-ms	lukas-zech-software
12609	2016-11-15 11:54:06	@yuit @andy-ms I merged the latest changes, but the tests still fail. I cannot see why though	lukas-zech-software	yuit
12609	2016-11-15 11:54:06	@yuit @andy-ms I merged the latest changes, but the tests still fail. I cannot see why though	lukas-zech-software	andy-ms
12608	2016-11-14 18:44:13	@SPARTAN563 Please merge the latest `types-2.0`.	andy-ms	SPARTAN563
12608	2016-11-20 11:09:42	Sorry @andy-ms - forgot about this. The `types-2.0` changes look like they address this problem, closing this PR.	SPARTAN563	andy-ms
12603	2016-11-10 15:41:14	@andy-ms Thanks a lot for helping out a first-timer. I really appreciated your help on this. I've made a new PR (#12605) following your instructions. As soon as that one passes all tests I'm gonna close this one.	JimiC	andy-ms
12602	2016-11-10 22:04:10	@aliib Thank you for your contribution. The build break is fix in this PR #12594 . I will let you know once that merge and you should update your PR	yuit	aliib
12602	2016-11-14 18:43:27	@aliib Please merge the latest `types-2.0` to fix tests.	andy-ms	aliib
12602	2016-11-15 03:25:01	@aliib I'm sorry for catching this late. Please check my comments.	rhysd	aliib
12602	2016-11-15 08:50:08	ok, thanks @rhysd	aliib	rhysd
12597	2016-11-14 18:42:22	@e-cloud Please merge changes from latest `types-2.0` to fix tests.	andy-ms	e-cloud
12597	2016-11-22 10:24:11	@andy-ms i guess the update doesn't appear in your inbox, can you review this again?	e-cloud	andy-ms
12597	2016-12-01 15:29:45	@e-cloud If a file isn't referenced (directly or indirectly) from `index.d.ts`, you'll have to add it to `"files"` in `package.json` to get it published.	andy-ms	e-cloud
12597	2016-12-02 02:40:12	see, thx @andy-ms. I will make another PR soon	e-cloud	andy-ms
12595	2016-11-10 07:24:31	_shopify-buy/shopify-buy.d.ts_ to author (@openminder). Could you review this PR? :+1: or :-1:? Checklist - [ ] pass the Travis CI test?	dt-bot	openminder
12594	2016-11-10 07:33:21	I agree with @NoHomey :) enzyme changes are looking good 👍	MarianPalkus	NoHomey
12594	2016-11-10 15:00:49	@midknight41 Yes, we prefer `index.d.ts` for all `types-2.0` definitions.	andy-ms	midknight41
12594	2016-11-10 16:21:34	Thanks @andy-ms	midknight41	andy-ms
12594	2016-11-10 17:05:54	Thanks @NoHomey @MarianPalkus @plantain-00 @midknight41 and @AlStar01 for reviewing the change !	yuit	midknight41
12594	2016-11-10 17:05:54	Thanks @NoHomey @MarianPalkus @plantain-00 @midknight41 and @AlStar01 for reviewing the change !	yuit	AlStar01
12594	2016-11-10 17:05:54	Thanks @NoHomey @MarianPalkus @plantain-00 @midknight41 and @AlStar01 for reviewing the change !	yuit	NoHomey
12594	2016-11-10 17:05:54	Thanks @NoHomey @MarianPalkus @plantain-00 @midknight41 and @AlStar01 for reviewing the change !	yuit	MarianPalkus
12594	2016-11-10 17:05:54	Thanks @NoHomey @MarianPalkus @plantain-00 @midknight41 and @AlStar01 for reviewing the change !	yuit	plantain-00
12594	2016-11-14 10:19:30	@vvakame See #12625.	JimiC	vvakame
12594	2016-11-14 14:53:42	@vvakame What is failing for you with `cybozulabs-md5`? I think it's fine to ship a package not on NPM as long as nothing on NPM has that name.	andy-ms	vvakame
12594	2016-11-14 15:17:03	@andy-ms ah, It solved with `rm -rf CybozuLabs-md5 && git checkout . && tsc -p cybozulabs-md5`. If my understanding is correct, git can't track case changes with `git add .`. like this http://stackoverflow.com/questions/17683458/how-do-i-commit-case-sensitive-only-filename-changes-in-git	vvakame	andy-ms
12591	2016-11-09 19:20:15	_yargs/index.d.ts_ to authors (@poelstra @mizunashi-mana @pushplay). Could you review this PR? :+1: or :-1:? Checklist - [ ] pass the Travis CI test?	dt-bot	pushplay
12589	2016-11-10 18:15:23	@andy-ms what do you say?	flying-sheep	andy-ms
12589	2016-11-10 22:44:18	Thanks @flying-sheep for the PR. The build break is fixed in another branch. Once that is merged, I will let you know to update your PR as well	yuit	flying-sheep
12589	2016-11-14 18:41:25	@flying-sheep Please rebase this onto the latest from `types-2.0`.	andy-ms	flying-sheep
12588	2016-11-10 22:45:45	@zelein Thanks for the PR! The build break is fixed in another PR. I will let your know once that branch merge so that you could update your branch	yuit	zelein
12588	2016-11-12 23:17:49	Any updates on this @yuit? What else needs to be done for this to merge in?	zelein	yuit
12585	2016-11-13 23:12:44	@mhegazy the only reason is that its undocumented stuff which we try not to add in popular libraries. So I added it externally. That was fine at the time cause people could do `tsd install _debugger`. Personally I am fine with both options: getting completely removed or moved into node/index.d.ts :rose:	basarat	mhegazy
12583	2016-11-10 22:47:59	@maylukas Thank you for the PR!, could you fix the standing build break and I will merge the PR in once it is green :)	yuit	maylukas
12583	2016-11-14 10:03:07	@yuit I think I fixed the error but Travis gives me the error "The job exceeded the maximum time limit for jobs, and has been terminated.". Is there any way to extend the time limit?	maylukas	yuit
12583	2016-11-15 08:44:28	@andy-ms Thanks!	maylukas	andy-ms
12581	2016-11-10 22:54:44	@WilliamPeralta Thank you for the PR. Could you provide the document to support the change? The one I found [here ](https://github.com/erikras/redux-form/blob/master/docs/api/ReduxForm.md) doesn't seem to have the "fields" property so I think I may look at wrong place	yuit	WilliamPeralta
12580	2016-11-10 00:07:52	@andy-ms You're right, my bad. Must have checked that accidentally.	LKay	andy-ms
12580	2016-11-29 22:07:29	@andy-ms should we merge this, or do we strongly prefer new typings to go into 2.0.	paulvanbrenk	andy-ms
12578	2016-11-29 22:02:05	@TeamworkGuy2 migrating your changes to the [2.0 typing](https://github.com/DefinitelyTyped/DefinitelyTyped/blob/types-2.0/convert-source-map/index.d.ts) should be relatively easy for you.	paulvanbrenk	TeamworkGuy2
12577	2016-11-09 01:40:50	_source-list-map/index.d.ts_ to author (@e-cloud). Could you review this PR? :+1: or :-1:? Checklist - [ ] pass the Travis CI test?	dt-bot	e-cloud
12575	2016-11-09 19:11:26	@thevtm Sorry I should've taken a closer look.	simonxca	thevtm
12575	2016-11-10 23:41:43	@simonxca no problem!! :smile:	thevtm	simonxca
12570	2016-11-14 18:39:47	@vvakame Will do... seems quite a bit has changed, each dir should have a `tsconfig.json` now and not use `/// <reference>`?	aaronbeall	vvakame
12570	2016-11-29 19:17:41	@aaronbeall thanks for converting the PR to typings-2.0. Closing this one.	paulvanbrenk	aaronbeall
12569	2016-11-23 05:55:01	@vvakame ping	thevtm	vvakame
12569	2016-11-29 21:27:09	@vvakame	thevtm	vvakame
12568	2016-11-08 19:18:23	@anwalkers Please resolve conflicts.	mxl	anwalkers
12568	2016-11-17 19:16:38	@mxl @yuit types-2.0 revision completed	anwalkers	mxl
12566	2016-11-08 17:01:37	@alejo90 please see my comments under PR #12340. This is a duplicate of the work that needs to be completed related to the already open PR. I have been busy updating d3-voronoi and d3-geo and bringing the definitions up to D3 v4.3 as a priority. So it seems best to entertain further work under only on of the PRs, but conduct the full review outlined in said PR. Open to suggestions on how to best …	tomwanzek	alejo90
12566	2016-11-22 14:08:51	Thanks , @tomwanzek. Closing in favor of #12858	alejo90	tomwanzek
12564	2016-11-08 14:17:45	_webpack-sources/index.d.ts_ to author (@e-cloud). Could you review this PR? :+1: or :-1:? Checklist - [ ] pass the Travis CI test?	dt-bot	e-cloud
12563	2016-11-08 14:16:41	_tapable/index.d.ts_ to author (@e-cloud). Could you review this PR? :+1: or :-1:? Checklist - [ ] pass the Travis CI test?	dt-bot	e-cloud
12562	2016-11-08 14:15:13	_loader-runner/index.d.ts_ to author (@e-cloud). Could you review this PR? :+1: or :-1:? Checklist - [ ] pass the Travis CI test?	dt-bot	e-cloud
12560	2016-11-08 14:06:27	@CaselIT The API documentation is incorrect. This was already fixed in mongodb/node-mongodb-native#1428.	martin-helmich	CaselIT
12554	2016-11-30 01:01:16	@LKay can you target the `types-2.0` branch with this PR, since that's the main branch we're working in now. Thanks!	paulvanbrenk	LKay
12552	2016-11-08 17:10:47	@StevenLiekens we are working on it. I have submitted a [PR for v1.10.8](https://github.com/DefinitelyTyped/DefinitelyTyped/pull/12333), and when accepted, I'll move on to each subsequent version of jquery.dataTables to benefit those who are using an older version and also to provide history. Thank you for submitting.	CNBoland	StevenLiekens
12552	2016-11-08 17:12:41	@StevenLiekens also note that new work is being done on the _types-2.0_ branch rather than _master_ branch.	CNBoland	StevenLiekens
12545	2016-11-08 19:16:11	@vvakame I have submitted PR to types-2.0. Should this PR be closed?	anwalkers	vvakame
12545	2016-11-10 23:22:56	@anwalkers Thank you the PR. I will still merge this in since not everyone is used @types yet.	yuit	anwalkers
12543	2016-11-08 21:45:19	@yuit No it's all fine. Thanks for the PR! 🙂	lhecker	yuit
12543	2016-11-30 01:01:40	@yuit Can you fix the Travis issues?	paulvanbrenk	yuit
12542	2016-11-07 19:15:14	@andy-ms No worries. Let me know, if something does not work as expected,	tomwanzek	andy-ms
12538	2016-11-07 18:26:20	@andy-ms thanks for cc-ing me. `d3-box` and `d3.slider` are not part of D3 version 4, i.e. they are not modules within the canon of D3. Having had a quick glance at them, it seems they are using D3 v3.x. So, I would suggest, the same approach we found to work with other legacy dependencies on D3 v3.x be applied. I.e.: (1) Add a `package.json` stub: (2) Add a `tsconfig.json`: Adjusting the file na…	tomwanzek	andy-ms
12535	2016-12-02 16:52:02	@DomiR AFAIK the Types 2 definitions (those imported using @types/xxxx) are "auto-generated" by the DefinitelyTyped team and I have not used them. Alternatively go for the "old style " import - create a directory typings/react-native and put the react-native.d.ts file file there - import {Whatever} from 'react-native Note: I have stopped maintaining those typings and I am expecting Microsoft to t…	bgrieder	DomiR
12534	2016-11-07 15:46:35	_d3/index.d.ts_ to authors (@tomwanzek @gustavderdrache @borisyankov). Could you review this PR? :+1: or :-1:? Checklist - [ ] pass the Travis CI test?	dt-bot	tomwanzek
12531	2016-11-07 15:23:04	_leaflet/leaflet.d.ts_ to author (@alejo90). Could you review this PR? :+1: or :-1:? Checklist - [x] pass the Travis CI test?	dt-bot	alejo90
12528	2016-11-15 02:20:54	@TonyPythoneer how do you exactly intend to use them at runtime with any module loader? e.g. works perfectly for TSC (thanks to you 👍) .. however now im struggling to get it working at runtime. Have you tried it with rollup, system or anything? If so how are you using them? These are the errors im getting... **Rollup error**: 'default' is not exported by node_modules\lodash\kebabCase.js **Aurelia…	stephenlautier	TonyPythoneer
12528	2016-11-15 02:33:32	@stephenlautier Ummm...., I don't know what you're talking about? Is it related to this issue? If you want to ask module loader, I only use `commonjs` style. The `lodash` doesn't use `export.default` to export any function, so you offer example is surely failed.	TonyPythoneer	stephenlautier
12528	2016-11-15 10:53:03	@TonyPythoneer sorry, it might not be the best to ask; however its somewhat related to typings as well. Perhaps if I had left it within the PR it was a bit more appropriate. I'm simply asking how were you planning to use the typings you defined with a module loader, since if you simply install `lodash` and `@types/lodash` they wont work. As I previously stated `lodash/kebabCase` wont resolve corr…	stephenlautier	TonyPythoneer
12528	2016-11-17 09:10:45	@andy-ms I found it's not available for `types-2.0` style because the module name is decided by folder name. If it will implement `lodash.xxx`, it really needs to build `lodash.xxx` folders. Because I had surveyed other type definitions such as [master/react](https://github.com/DefinitelyTyped/DefinitelyTyped/tree/master/react), it had originally `react`, `react-dom`, etc. When checking out on [t…	TonyPythoneer	andy-ms
12528	2016-11-17 09:45:01	@stephenlautier Finally, I understand what you are talking about. You can use this: It's because it exports function ,not default. Please try to the demo, I think it will be okay. I hadn't plan that because I don't know why I have to do.	TonyPythoneer	stephenlautier
12528	2016-11-17 14:36:40	@stephenlautier You probably have `"allowSyntheticDefaultImports": true`. This turns off a compiler warning telling you exactly what rollup tells you: it doesn't have a default export. Try using `import kebabCase = require("lodash/kebabCase")`. Also, my `npm install lodash` installs `node_modules\lodash\kebabCase.js`, so the typings are accurate relative to an NPM install -- did you get yours dif…	andy-ms	stephenlautier
12528	2016-11-18 01:01:51	@andy-ms oopps! appologies, you are right lodash is as you stated, i was messing with lodash-es and with devDeps it installed me lodash 3.x :( _facepalm_ and i think you are probably right with the syntetic. My target is to use lodash and treeshake it, i believe then my best bet is to use `lodash-es` and provide typings for that, since module name mismatch and they need to be `defaults`	stephenlautier	andy-ms
12527	2016-11-08 13:49:39	@vvakame Thanks. I'll be continuing to update here, I'm still finding holes in the navigation typings.	rockmacaca	vvakame
12527	2016-11-12 08:38:16	@vvakame Looks like it's time! I haven't found anything else to add yet, so go ahead and merge if you want.	rockmacaca	vvakame
12527	2016-11-12 08:40:02	@rockmacaca Apologies for not reacting to your PR but I have given up my role on this repo. See [this](https://github.com/DefinitelyTyped/DefinitelyTyped/pull/12405#issuecomment-260051050) for details	bgrieder	rockmacaca
12527	2016-11-14 23:49:17	@vvakame I rebased to the most recent commits, this is ready to merge.	rockmacaca	vvakame
12527	2016-11-17 18:31:28	@vvakame @yuit Sorry to nag, but can we get this merged please?	rockmacaca	vvakame
12524	2016-11-07 16:44:10	@jmalonzo Nice. It seems the docs allow more than the current typings: - `.command` and `.describe` seem to be optional ("Or if the module does not export command and describe (or if you just want to override them)") - It isn't documented, but the code seems to suggest that `.builder` is optional, too - `command()` has a version that allows to override command and(/or?) description Can you please…	poelstra	jmalonzo
12524	2016-11-07 21:14:50	@poelstra Ah, yep. I think I've made the changes you requested. Can you please check again? Tnx	jmalonzo	poelstra
12524	2016-11-08 07:26:07	@jmalonzo looks great, thnx! :+1:	poelstra	jmalonzo
12518	2016-12-01 00:02:46	@cannontrodder can you look at the comment I made, I'll merge in the changes when you've responded.	paulvanbrenk	cannontrodder
12514	2016-11-07 23:46:45	@ewgenius Thank you for the PR, could you also open one for `types-2.0`	yuit	ewgenius
12514	2016-11-08 04:20:36	@yuit #12550	ewgenius	yuit
12513	2016-11-06 14:22:16	_cordova.plugins.diagnostic/cordova.plugins.diagnostic.d.ts_ to author (@dpa99c). Could you review this PR? :+1: or :-1:? Checklist - [ ] pass the Travis CI test?	dt-bot	dpa99c
12513	2016-11-07 23:44:17	@dpa99c thanks for the PR, we are moving to `types-2.0` , could you also apply similar change in there as well? I will merge this into `master`	yuit	dpa99c
12511	2016-11-07 23:15:09	@johngeorgewright thank you for the PR, could you also add what library you are trying to create type file for?	yuit	johngeorgewright
12511	2016-11-08 09:41:33	Hi @yuit, do you mean just a reference URL or actually include the libary? I've already added the project's reference to the `index.d.ts` file.	johngeorgewright	yuit
12507	2016-11-09 19:24:36	Thanks @andy-ms	DanielRosenwasser	andy-ms
12505	2016-12-01 00:25:34	@yuit as i see in CI there is no problem .	saeedtabrizi	yuit
12497	2016-11-04 21:52:36	_asn1js/index.d.ts_ Checklist - [ ] is correct [naming convention](http://definitelytyped.org/guides/contributing.html#naming-the-file)? - https://www.npmjs.com/package/asn1js - http://bower.io/search/?q=asn1js - others? - [X] has a [test file](http://definitelytyped.org/guides/contributing.html#tests)? (asn1js-tests.ts or asn1js-tests.tsx) - [ ] pass the Travis CI test? --- _graphene-pk11/index.…	dt-bot	microshine
12497	2016-12-01 00:00:40	@microshine can you resolve the merge conflicts and ping me when you're done.. then I'll merge the changes in.	paulvanbrenk	microshine
12492	2016-11-04 18:26:35	_d3-geo/index.d.ts_ to authors (@Ledragon @tomwanzek @gustavderdrache @borisyankov). Could you review this PR? :+1: or :-1:? Checklist - [ ] pass the Travis CI test?	dt-bot	tomwanzek
12490	2016-11-16 17:58:43	@vvakame Ping. :)	bjreath	vvakame
12483	2016-11-10 10:29:32	@vvakame	e-cloud	vvakame
12482	2016-11-07 18:42:49	:tada: This is awesome. Thanks @thorn0	cnishina	thorn0
12477	2016-11-07 21:21:52	@vvakame if that's directed to me, I need more directions. Our code base is not runnable with that flag. We have lots of hard errors to go through still. That's why I made a PR via github web UI and not a proper one. I discovered this as a part of fixing all errors. It really doesn't llok like it matches the source code signature.	marcusnielsen	vvakame
12477	2016-11-07 22:47:00	@marcusnielsen Thanks for the PR! could you fix the CI build failure? also if you could provide reference here that will be great > ---------------- For file:/home/travis/build/DefinitelyTyped/DefinitelyTyped/ws/tsconfig.json > \home\travis\build\DefinitelyTyped\DefinitelyTyped\ws\index.d.ts > Line 138: Parameter 'err' implicitly has an 'any' type.	yuit	marcusnielsen
12477	2016-11-09 20:15:56	@yuit here's the reference code: https://github.com/websockets/ws/blob/master/lib/WebSocketServer.js#L152 I don't know if It's correct with `err?: any` or `err?: Error` for the callback `err` argument. I'm humbly suggesting `err?: any` unless we can know that something more specific won't break the API.	marcusnielsen	yuit
12474	2016-11-07 05:56:20	Hi @andy-ms, User can get our typescript file from installed location only if they installed the Syncfusion Essential Studio setups. So, we need to maintain our package and typings in both places.	Syncfusion-JavaScript	andy-ms
12472	2016-11-10 05:29:00	@vvakame author responded and good to merge	GlenCFL	vvakame
12470	2016-11-07 22:33:38	@mtr could you address @vvakame 's comment	yuit	mtr
12470	2016-11-07 22:58:12	@yuit, I'm sorry, I have answered @vvakame now, but before I can provide a new commit, I realized that I need some answers to get rid of my confusion regarding the contents of `declarations.d.ts` (during development) vs `index.d.ts` (when creating a pull request).	mtr	yuit
12467	2016-11-07 22:06:26	@james-dowell Thanks for the PR. I will merge this to master but as @vvakame suggested could you also make similar change in `types-2.0`	yuit	james-dowell
12467	2016-11-07 22:06:26	@james-dowell Thanks for the PR. I will merge this to master but as @vvakame suggested could you also make similar change in `types-2.0`	yuit	vvakame
12466	2016-11-07 22:03:35	Thanks @rufusl for the PR! it looks good	yuit	rufusl
12464	2016-11-07 21:15:52	@oliverbock Thanks for the PR, could address PR as @IntelOrca suggests	yuit	IntelOrca
12464	2016-11-07 21:15:52	@oliverbock Thanks for the PR, could address PR as @IntelOrca suggests	yuit	oliverbock
12461	2016-11-30 23:53:41	@AdamCmiel Can you add some tests which show the usage for the API in the definition file.	paulvanbrenk	AdamCmiel
12461	2016-12-05 23:49:55	@paulvanbrenk g2g?	AdamCmiel	paulvanbrenk
12461	2017-02-22 18:32:29	@paulvanbrenk can you add depreciation warning to @type packages? This should be deprecated with a warning that tells users to use TypeScript dom.d.ts instead.	mohsen1	paulvanbrenk
12461	2017-02-22 20:48:48	@mohsen1 feel free to open a PR. I just merged this in, I have no further context.	paulvanbrenk	mohsen1
12460	2016-11-03 16:26:27	@ryan-codingintrigue Yes, while using `isomorphic-fetch` I was forcing a call to fetch to reject with a network error. In one case, I was receiving an error: I expected to find some interface for `FetchError` in the type declarations, but did not find any Error interfaces. So I checked whatwg-fetch and found the same issue there.	ty10r	ryan-codingintrigue
12460	2016-11-03 16:44:35	@ryan-codingintrigue I just read the `whatwg-fetch` code and believe that I may not have been correct by including it in this issue. All of the rejection errors in that code are `TypeError`, so I'm not entirely right to expect an interface or error type in that declaration file. Am I wrong to think that it could be worth having a return value of something like `Promise<Response | TypeError>` for …	ty10r	ryan-codingintrigue
12460	2016-11-04 22:14:26	@ryan-codingintrigue Thanks for the info. I'll close this for now.	ty10r	ryan-codingintrigue
12459	2016-11-07 20:55:33	Thanks for the PR. I will merge the PR to master but as @vvakame suggested, could you open another one against types-2.0?	yuit	vvakame
12458	2016-11-07 20:52:35	@bradfordwagner thank you for the PR, could you address @vvakame 's comment	yuit	bradfordwagner
12458	2016-11-08 13:11:28	@yuit @vvakame I've addressed the comments thank you for taking the time to review.	bradfordwagner	yuit
12457	2016-11-02 21:13:04	_selenium-webdriver/index.d.ts_ to authors (@BillArmstrong @Kuniwak @cnishina). Could you review this PR? :+1: or :-1:? Checklist - [x] pass the Travis CI test?	dt-bot	cnishina
12457	2016-11-10 23:40:15	@cnishina Thank you for the PR, just question, why you add Function type here? could you provide support document?	yuit	cnishina
12457	2016-11-16 07:34:57	@yuit I am trying to fix https://github.com/angular/protractor/issues/3665. I could just extend the interface on my end to make it more flexible or I could make it more flexible on DefinitelyTyped to allow for Protractor to work with the selenium-webdriver typings. This is the easier of the two paths.	cnishina	yuit
12452	2016-11-02 19:14:48	@RandScullard `highcharts-tests.ts` works for me even without the import, so the global variable should be available. Could you add `<reference types="highcharts" />` to your code and goto definition to check that you're referencing the right types? (And check that you're using TypeScript 2.0.6 or above.) If you are, can you provide a sample file that doesn't work for you?	andy-ms	RandScullard
12450	2016-11-03 05:33:14	@basharov If you found it's not latest, please send PR. :smile:	TonyPythoneer	basharov
12445	2016-11-06 19:02:29	@vvakame Looks like it's approved.	RandScullard	vvakame
12442	2016-11-02 12:59:58	_asn1js/index.d.ts_ Checklist - [x] is correct [naming convention](http://definitelytyped.org/guides/contributing.html#naming-the-file)? - https://www.npmjs.com/package/asn1js - http://bower.io/search/?q=asn1js - others? - [X] has a [test file](http://definitelytyped.org/guides/contributing.html#tests)? (asn1js-tests.ts or asn1js-tests.tsx) - [ ] pass the Travis CI test? --- _pkcs11js/index.d.ts_…	dt-bot	microshine
12440	2016-11-10 23:43:02	@poke Thank you for the PR. Could you update the PR to resolve build break as there are some fix going into types-2.0?	yuit	poke
12440	2016-11-11 09:46:59	@yuit I was under the impression that the previous build failure was only due to an error elsewhere and would be ignored for this PR (since the error wasn’t caused by this change). Anyway, I rebased my change on top of the current HEAD, and it should be green now (it is on my local machine)	poke	yuit
12440	2016-11-30 02:26:32	Hi @poke, could you rebase onto the latest `types-2.0` to fix tests?	andy-ms	poke
12440	2016-11-30 09:31:58	@andy-ms Sure thing – rebased! And yay, it’s finally green (and fast too!)	poke	andy-ms
12440	2016-11-30 13:55:08	Thanks a lot for the merge, @andy-ms! One thing I forgot to ask: Will this change actually propagate to npm without a version number change? Or should I have modified the version number too?	poke	andy-ms
12437	2016-11-02 10:36:20	@tedcurrent : have you try to install highcharts with typings from 2.0 (`npm install @types/highcharts`)? I don't see any export modules into the highstock.d.ts file. Their should be something like	cyrilgandon	tedcurrent
12437	2016-11-02 10:44:55	@cyrilgandon: yeah I got the latest typings. By manually adding the following into highstock.d.ts file it works: However, this is not too feasible, as we reload the typings every time we run the project. I am kind of wondering, what is the intended way of use? Without any module declaration, it seems to me that the highstocks typings cannot be used. Right? Thanks for the reply!	tedcurrent	cyrilgandon
12437	2016-11-08 16:18:45	@tedcurrent saved my life!	penghuili	tedcurrent
12437	2016-12-09 10:43:22	Are there any updates to this issue.. Finally I got my angular 2 app with systemjs and Highcharts to work. But only with declaring Highcharts as a global: `declare var Highcharts;` If i try to import * as Highcharts from "highcharts" and use the current Typings the compiler will complain because: `Property 'Stockchart' does not exist on type 'Static'.` Code looks like this: `new Highcharts.StockC…	Skuriles	tedcurrent
12434	2016-11-02 12:55:32	@mgroenhoff : do you know what happens exactly? I don't see which commit broke all the builds	cyrilgandon	mgroenhoff
12434	2016-11-02 13:46:47	@mgroenhoff for what it's worth, I have found the culprit: https://github.com/Microsoft/TypeScript/commit/8984e43b205bfb61335902522b5292f6dcbac093 The property `responseURL` has been created in this PR (https://github.com/Microsoft/TSJS-lib-generator/pull/154) 20 days ago, with the readonly modifier (due to this issue https://github.com/Microsoft/TypeScript/issues/11510), while in the chocolatech…	cyrilgandon	mgroenhoff
12433	2016-11-02 09:03:41	@DenisCarriere you might find this alternative useful: https://www.npmjs.com/package/from-xml (there's no typings for it yet though)	endel	DenisCarriere
12433	2016-11-02 09:48:29	@endel Thanks for the tip, however `xml-js` library has a lot of features that I like and a lot of testing. Writing JS to XML can get real messy very quickly. Also it has pretty elaborate documentation: https://github.com/nashwaan/xml-js	DenisCarriere	endel
12433	2016-11-02 09:50:06	@endel Can you help me out with this travis-ci build error, it's not even coming from my PR. Something to do with `chocolatechipjs/tsconfig.json`	DenisCarriere	endel
12433	2016-11-02 15:40:47	Thanks @vvakame! you're the best!	DenisCarriere	vvakame
12431	2016-11-02 02:46:53	@TonyPythoneer Thanks!	simonxca	TonyPythoneer
12431	2016-11-02 07:11:08	Hi, @linusbrolin @simonxca I fixed `passport-local-mongoose` test file because I had write right type for `_id`. Otherwise, the Travis CI will return failed. Please take a look. If you think it's okay, please click :+1: on this comment. Thx.	TonyPythoneer	simonxca
12429	2016-11-03 17:59:21	@vvakame @a904guy @ejsmith @amritk g2g?	AdamCmiel	vvakame
12427	2016-11-07 21:47:45	@mnahkies Ok, it may be a little too late now - but I just realized that for some awkward reason, `Bluebird.Promise` is _not_ compatible with `Promise<T>` interface exported by `lib.es6.d.ts` - which is very inconvenient when mixing different libraries that expect or use `Promise`s (like RxJS). When updating to `0.5.0`, I keep getting compiler errors like: Thoughts?	nfantone	mnahkies
12427	2016-11-08 08:57:25	@nfantone sorry but I haven't had a chance to play with Bluebird so I'm unfamiliar with it's type definitions. Based on your comment on pull request #11036 you have it under control though.	mnahkies	nfantone
12426	2016-11-10 23:43:55	@RubenSlabbert Thank you for the PR, Could you update it to take some fixes from the HEAD?	yuit	RubenSlabbert
12421	2016-11-24 11:55:39	I just stumbled upon the interface `Rules` (https://github.com/DefinitelyTyped/DefinitelyTyped/blob/06412ff108713dcfc75fd7c4887e5d241187bbb4/joi/joi.d.ts#L762), which should implement the property `description` as `optional` instead of `required`. See the docs at https://github.com/hapijs/joi/blob/master/API.md#extension under paragarph extension/rules/description. @ptrckc Could we include that s…	remolueoend	ptrckc
12420	2016-11-01 20:09:22	_asn1js/index.d.ts_ Checklist - [ ] is correct [naming convention](http://definitelytyped.org/guides/contributing.html#naming-the-file)? - https://www.npmjs.com/package/asn1js - http://bower.io/search/?q=asn1js - others? - [X] has a [test file](http://definitelytyped.org/guides/contributing.html#tests)? (asn1js-tests.ts or asn1js-tests.tsx) - [ ] pass the Travis CI test? --- _pkcs11js/index.d.ts_…	dt-bot	microshine
12417	2016-11-02 03:06:42	@calebmer Thank you for the work to maintain `master` and `types-2.0`. You can ignore the fail from Travis CI because it's not from this. :smile:	TonyPythoneer	calebmer
12416	2016-11-10 18:25:23	@vvakame Can we get this merged in now? I can take this over if the author isn't going to keep up with it. It's going to need to be updated again soon enough because another version is coming out.	WillLuce	vvakame
12416	2016-11-11 18:49:18	@yuit Thanks for getting back to me. Is that something I need to fix or on your end still?	WillLuce	yuit
12416	2016-11-30 01:40:20	@paulvanbrenk I wasn't aware of any merge issues for me to fix. The feedback I was getting was that it was on the DT end. Can you let me know what's happening here?	WillLuce	paulvanbrenk
12414	2016-12-05 14:26:30	Sorry guys, I was a bit busy with a lot of stuff, and needed to pick up other things unrelated to Web Push (Notifications). Great @samuelcampos !	michahell	samuelcampos
12413	2016-11-10 13:09:58	It's been 3 days @vvakame 😄	SimonSchick	vvakame
12412	2016-11-02 14:25:42	@vvakame I know that. I want to use this with a project using typings. I send this PR after I read: > If you want your changes to be available to typings users, then you may edit master instead.	MugeSo	vvakame
12411	2016-12-05 00:14:22	@paulvanbrenk Maybe I've misunderstood. What requested change?	epabst	paulvanbrenk
12411	2016-12-05 22:42:42	@epabst I believe Travis had failed, those issues should be fixed, not sure... so I re-opened and kicked off a new Travis build.	paulvanbrenk	epabst
12405	2016-11-01 09:49:23	_react-native/react-native.0.29.d.ts_ to author (@bgrieder). Could you review this PR? :+1: or :-1:? Checklist - [ ] pass the Travis CI test? --- _react-native/react-native.d.ts_ to author (@bgrieder). Could you review this PR? :+1: or :-1:? Checklist - [x] pass the Travis CI test?	dt-bot	bgrieder
12405	2016-11-03 09:41:55	@bgrieder I understand your thinking but it needs MS members to discuss this together.	TonyPythoneer	bgrieder
12405	2016-11-10 13:31:17	@vvakame @borisyankov I am giving up my role as an author in your repository. I am not asking anything for the time I invested in it except that you find someone else to take over reviewing PRs and that you accept all responsibilities for future work carried on these definitions. fyi, Microsoft refused to take over although they invested a significant amount of time in maintaining these definitio…	bgrieder	vvakame
12405	2016-11-12 07:55:14	@mhegazy Sure. Complete e-mail thread copied below. Start at the bottom > Hi Bruno, > > We are interested in ensuring that the typings are up to date and we do intend to contribute when we can (we helped bring typings up to date with 0.34). > At the same time I feel that it is better as a community effort and we don’t want to discourage contributions from others by “owning” anything. I’ve seen a …	bgrieder	mhegazy
12405	2016-11-29 19:15:27	@mhegazy thoughts? I agree with @vvakame that individual typings should probably not carry a license... that would just be confusing for consumers, and would make the auto acquisition more complex.	paulvanbrenk	vvakame
12405	2016-11-29 19:15:27	@mhegazy thoughts? I agree with @vvakame that individual typings should probably not carry a license... that would just be confusing for consumers, and would make the auto acquisition more complex.	paulvanbrenk	mhegazy
12405	2016-12-05 22:38:00	Closing as per @mhegazy's remarks	paulvanbrenk	mhegazy
12405	2016-12-08 03:31:53	@bgrieder Will you continue to maintain this definition? I appreciate your contribution to this definition. If you're sure to give up as a contributor, I hope you invite a new and enthusiastic contributor maintaining this definition in the future.	TonyPythoneer	bgrieder
12405	2016-12-08 08:20:37	@TonyPythoneer I am giving up. React-Native is evolving too fast and is becoming too big for any single individual like me to do this "on the side". This has become a big boy game with big boys rules: licensing issues, politics, marketing strategies, etc..and I do not want to be part of that game. Microsoft has significantly invested in react-native (these definitions, Code Push, VS Code extensio…	bgrieder	TonyPythoneer
12405	2016-12-16 16:56:55	Does it need to change the author to MS? @paulvanbrenk @mhegazy how do you think?	TonyPythoneer	paulvanbrenk
12405	2016-12-16 16:56:55	Does it need to change the author to MS? @paulvanbrenk @mhegazy how do you think?	TonyPythoneer	mhegazy
12402	2016-11-02 08:30:29	@vvakame Just want to bring to your notice that this failed again for the 3rd time. AFAICT, all builds against the `types-2.0` branch [have been failing](https://travis-ci.org/DefinitelyTyped/DefinitelyTyped/pull_requests) at least for the last one day for the same issue with `chocolatechipjs`. They are also taking unusually longer (well over an hour in most cases), while the builds against `mast…	prashaantt	vvakame
12401	2016-11-03 17:37:57	Hi @vvakame , Thanks for the update . We have committed our changes in Typings 2.0 and update the pull request. Find the pull request for your reference. https://github.com/DefinitelyTyped/DefinitelyTyped/pull/12474	Syncfusion-JavaScript	vvakame
12400	2016-11-17 19:51:27	@alfaslash Thank you for your contribution. I'm closing out this PR as it's been inactive for a couple of weeks and the changes seem to belong to the official typings maintained by the project.	minestarks	alfaslash
12398	2016-11-01 14:26:28	@vvakame I'm sorry to trouble you, I have been fixed.	wardenfeng	vvakame
12396	2016-11-01 00:23:14	_electron-notifications/electron-notifications.d.ts_ to author (@djpereira). Could you review this PR? :+1: or :-1:? Checklist - [ ] pass the Travis CI test? --- _electron-notify/electron-notify.d.ts_ to author (@djpereira). Could you review this PR? :+1: or :-1:? Checklist - [ ] pass the Travis CI test? --- _electron-window-state/electron-window-state.d.ts_ to author (@rhysd). Could you review t…	dt-bot	rhysd
12395	2016-11-01 19:29:03	@vvakame without declaring any module? let's say that file that is exporting function is at `node_modules/foo/index.js` and I'm putting my `.d.ts` file in `node_modules/@types/foo/index.d.ts` If content of `index.d.ts` is the following, it won't work: When I import `"foo"`, I get following error:	mohsen1	vvakame
12395	2016-11-06 16:28:46	The error message is correct: `"foo"` is a non-module entity -- a function. It should be imported as `import foo = require("foo")`. And @vvakame is correct that you shouldn't need the `declare module "foo"` wrapper, since the location of the types (`node_modules/@types/foo/index.d.ts`) already determines the module being declared.	andy-ms	vvakame
12394	2016-11-01 07:29:26	@mohsen1 I do not have an actual code module for `lodash`. I just want to use the types. doing `import lodash from 'lodash'` will put `lodash` as a hard dependency for the concerned module.	ashubham	mohsen1
12394	2016-11-14 13:18:43	After adding the suggestion from @mohsen1 it still doesn't work, TypeScript still complains `error TS2686: Identifier '_' must be imported from a module`. TBH this seems like a new bug, if there is no working workaround.	mischkl	mohsen1
12394	2016-11-14 13:29:01	@mischkl I fixed it by importing the functions I need from Lodash in each file. E.g. ` import { filter, reject } from 'lodash'; ` You might not want to do that, but I did personally because I never liked using the global types anyway.	cttobin	mischkl
12394	2017-01-06 09:53:02	Hi, having the same kind of problem, I am maybe doing something wrong but I cannot find what. Any help would be greatly appreciated. I am Using typescript 2 + jspm. I think I tried all the possibilities inside the tsconfig using **typeRoots** and **types** (adding the version number in the name of the type). My current config is the following and it is not working whereas I think it should... **p…	ronanquillevere	mohsen1
12393	2016-11-08 10:09:09	For reviewer: Here's the particular commit which fixed the documentation to use the correct type: https://github.com/codemirror/CodeMirror/commit/c0a55612580a4c3f80c83cc4 @shiftkey If you want you can pull in https://github.com/DefinitelyTyped/DefinitelyTyped/commit/901d227cf8a9b1f51bb71533f61a99458b7a76ea here as well so it doesn't get reverted by accident	niik	shiftkey
12392	2016-11-10 23:13:12	+1 fo @vvakame's sample. assuming off course that the user does not have `baseUrl` already set in the file.	mhegazy	vvakame
12391	2016-10-31 18:45:50	_date-fns/index.d.ts_ to author (@mattlewis92). Could you review this PR? :+1: or :-1:? Checklist - [x] pass the Travis CI test?	dt-bot	mattlewis92
12389	2016-11-01 10:05:49	@andy-ms :+1: for the yargs changes.	poelstra	andy-ms
12387	2016-11-29 19:12:26	@gandjustas As @vvakame points out, we're targeting the types-2.0 branch. Can you create a new PR targeting that branch. Thanks!	paulvanbrenk	gandjustas
12387	2016-11-29 19:12:26	@gandjustas As @vvakame points out, we're targeting the types-2.0 branch. Can you create a new PR targeting that branch. Thanks!	paulvanbrenk	vvakame
12385	2016-11-02 03:19:01	@vvakame It's not definition problem. It can be closed. @digital216 `mongoose.Types.ObjectId` is to assert for fields of schema, not build an ObjectId instance. But It's sorry to say it, please read mongoose document clearly.	TonyPythoneer	vvakame
12385	2016-11-04 08:36:57	@TonyPythoneer can you please clarify the difference between `Types.ObjectId` & `Schema.Types.ObjectId`. I've read the the docs but they are not really doing a great job explaining the difference. Looking at the following snippet, I'm even more confused (since both constructs are used): https://github.com/DefinitelyTyped/DefinitelyTyped/blob/master/mongoose/mongoose-tests.ts#L526	muratsu	TonyPythoneer
12381	2016-11-29 14:52:54	Hi @vvakame, I was wondering, if there is any update on that?	sebastianzillessen	vvakame
12372	2016-11-06 20:32:37	Hi @andy-ms! Yes, it works with my code. I've tested with something like that: What exactly is your concern? As far as I know CommonJS module are imported in TS exactly in that way, so value assigned to `module.exports` is treated as default export and its properties as named ones. Did I missed something?	erykpiast	andy-ms
12368	2016-10-31 14:38:12	@DenisCarriere It simply took 4822.323s for some reason. =) I've reproduced this locally. Investigating.	thorn0	DenisCarriere
12361	2016-10-31 22:22:11	Hey @mhegazy, I just updated to these new lodash types and mixins don't work anymore. e.g. In our implementation: In our typings file: In a file that consumes it: I get error: This worked perfectly for a long time but this change now displays this compile-time error. Do these types need to be fixed or does PEKBAC?	khoomeister	mhegazy
12360	2016-10-31 19:52:22	@danmana I believe you need to uncomment the draw method accepting a DataView. Also I would recommend a JSDoc comment if you indent to help the user determine sizing of the chart. /*\* @type {string('small'|'medium'|'large')} ['medium'] Size of Chart */	gmoore-sjcorg	danmana
12360	2016-10-31 21:25:59	@gmoore-sjcorg thanks for spotting the commented line, I was testing something and forgot to add it back. I added the jsdoc comment as well, but I couldn't get the `@type {string('small'|'medium'|'large')}` to work using the string keyword - see https://github.com/jsdoc3/jsdoc/issues/629	danmana	gmoore-sjcorg
12360	2016-11-08 14:14:44	@danmana could you resolve conflict?	vvakame	danmana
12360	2016-11-08 14:41:48	@vvakame done, rebased & resolved conflicts	danmana	vvakame
12358	2016-11-02 19:07:00	@thorn0 I took a look at the [q codebase](https://github.com/kriskowal/q) and I'm not sure if `fulfill` is deprecated. I have read in several places that it is suggested to use `resolve` over `fulfill`.	cnishina	thorn0
12358	2016-11-07 23:31:13	@vvakame I was wrong. It isn't deprecated. Just undocumented.	thorn0	vvakame
12358	2016-11-29 19:16:16	I agree with @paulvanbrenk - if there is an API documented that's what we look to marry our type definition to.	johnnyreilly	paulvanbrenk
12358	2016-11-29 21:47:49	@thorn0 Please try to get some feedback from the `q` folks, when you have confirmation they want to support this API please re-open.	paulvanbrenk	thorn0
12356	2016-10-30 15:29:00	@pushplay Changes in the typings look good. I see you added tests for some items, but can you please add some for your other changes, too? If so, I suppose this PR will replace #12336.	poelstra	pushplay
12356	2016-10-30 15:50:27	The ones I added are in the official documentation. To add more I'll have to make them up from my experience and understanding of the docs. Sound okay? On Oct 30, 2016 08:29, "Martin Poelstra" notifications@github.com wrote: > @pushplay https://github.com/pushplay Changes in the typings look good. > I see you added tests for some items, but can you please add some for your > other changes, too? >…	pushplay	pushplay
12356	2016-10-30 16:55:10	@poelstra Done. Made a couple improvements to the typings in the process so that was a win.	pushplay	poelstra
12356	2016-10-30 20:56:25	@pushplay Nice, thnx! :+1: from me	poelstra	pushplay
12356	2016-11-01 12:57:44	@pushplay could you resolve conflict?	vvakame	pushplay
12356	2016-11-01 16:03:52	@vvakame 👍	pushplay	vvakame
12349	2017-01-06 14:54:33	@cglong If you still want to do this, please make a new pull request targeting `master` and addressing the above comments.	andy-ms	cglong
12346	2016-11-17 19:48:07	@Charrondev Thank you for your contribution. Do you plan to address the requested changes?	minestarks	Charrondev
12345	2016-11-01 13:03:42	@Penryn could you fix travis ci failed?	vvakame	Penryn
12345	2016-11-30 02:25:06	Hi @Penryn, could you rebase onto the latest `types-2.0` to fix tests?	andy-ms	Penryn
12340	2016-10-29 16:55:17	@tomwanzek By the way, should I modifiy the `BaseType` or should I append `| null` where needed? I don't know the semantic for this. also, may I add `strictNullChecks: true` to tsconfig and update the tests while I'm at it?	alitaheri	tomwanzek
12340	2016-10-29 17:45:22	@alitaheri The answer for d3-selection is not that straight-forward. First of and for the sake of cross-referencing, this is related to the tracking issue #11365. Enabling `strictNullChecks` in the `tsconfig.json` for any definition file, should only be done, after it has been vetted to enable `strictNullChecks` reliably. Otherwise, it gives the wrong impression to users. For D3, in some cases th…	tomwanzek	alitaheri
12336	2016-10-29 10:00:13	@elisee According to the docs, the `msg` argument can be optional. Can you also please add some test cases?	poelstra	elisee
12336	2016-10-29 12:06:33	@poelstra There we go.	elisee	poelstra
12336	2016-10-30 15:55:42	Also merged the fix as @andy-ms requested.	elisee	andy-ms
12336	2016-10-30 20:46:19	@elisee Nice, thnx! :+1: from me	poelstra	elisee
12335	2016-11-30 23:32:14	@vvakame What do you want to do with this PR? The URL-s in the header don't look right	paulvanbrenk	vvakame
12329	2016-11-01 17:29:05	@vvakame Sent this over to 2.0. Thanks for the heads up.	WillLuce	vvakame
12328	2016-12-27 21:27:21	If you still want to add these types, please make a new PR targeting the `master` branch and using `npm run new-package electron-process`. To echo what @paulvanbrenk said, a file `electron-process/main.d.ts` should only exist if people will do `import * as main from "electron-process/main"`. If people will instead import from `"electron-process"` directly, then you should directly write all types…	andy-ms	paulvanbrenk
12327	2016-11-08 13:25:26	@mohsen1 please send a new pull request!	vvakame	mohsen1
12325	2016-10-31 13:23:04	@tomwanzek #12374	andy-ms	tomwanzek
12325	2016-10-31 14:25:52	@andy-ms thanks for the cross-reference! When you have a second, merging #12331 would also be great. Thx in advance.	tomwanzek	andy-ms
12325	2016-10-31 17:32:54	@andy-ms Perfect. It's published now.	tomwanzek	andy-ms
12324	2016-11-04 02:01:21	@vvakame can you please merge this?	sousarka	vvakame
12324	2016-11-07 11:38:33	@vvakame @andy-ms can you please merge this?	sousarka	vvakame
12320	2016-11-01 11:32:24	@vvakame I'd love to move this forward. Should I close this PR and open a new one against types-2.0?	RandScullard	vvakame
12320	2016-11-02 14:04:31	@vvakame I created PR https://github.com/DefinitelyTyped/DefinitelyTyped/pull/12446 against types-2.0.	RandScullard	vvakame
12318	2016-10-28 16:13:21	_camo/index.d.ts_ to author (@lucasmciruzzi). Could you review this PR? :+1: or :-1:? Checklist - [x] pass the Travis CI test?	vvakame	lucasmciruzzi
12315	2016-10-31 19:15:19	@keawade Great, that at least follows the hypothesis. I have no qualms here on seeing this merge in. I still don't think I'm the best person to give a 👍 or 👎 , but it [looks clear](https://www.youtube.com/watch?v=YVFgI_F4R7Y). What could possibly go wrong? ;)	carusology	keawade
12315	2016-10-31 21:47:03	@keawade [Here's one more thing](https://github.com/auth0/lock/issues/521#issuecomment-238583539) worth checking too.	carusology	keawade
12315	2016-11-01 14:13:17	Hmm... So it looks like as of last November (https://github.com/Microsoft/TypeScript/pull/5577#commits-pushed-adc3f2b), not having a default export throws an error which can be suppressed with the tsconfig option `allowSyntheticDefaultImports`. Since [Auth0/lock has a default export](https://github.com/auth0/lock/blob/master/src/index.js#L25), I think making this change is correct and may also be…	keawade	carusology
12314	2016-10-31 07:14:30	@Nemo157, I read the code originator. It is function like this: `function interceptedClient(request) {` which returns response promise. I edited this definition.	barinbritva	Nemo157
12314	2016-10-31 07:18:52	@vvakame, I do not know )) I just want to install it with `typings install rest`. If it will work from " types-2.0", I'm not against.	barinbritva	vvakame
12312	2016-11-11 00:13:58	@stonio Thank you for the PR. It seems that this PR contains more than just your change. I think you will to create new PR that is branch off from `types-2.0`. and cherry-pick just your change.	yuit	stonio
12310	2016-10-30 18:43:31	@laureysruben Should you still experience an issue, could you kindly provide the additional information requested above? If your question has been addressed by reviewing the quasi-examples in the referenced test file, please close the issue. Should you require an additional explanation, please do not hesitate. Thanks in advance.	tomwanzek	laureysruben
12310	2016-11-02 07:59:04	@tomwanzek Sorry for the late reply, I've been out for a few days. Weird thing is, today I open the exact same code and it just compiles. Seems the typescript compiler got messed up somewhere along the way. Anyway, thanks for your amazing work on these typings!	laureysruben	tomwanzek
12307	2016-10-31 02:28:09	@vvakame What should I do next?	wardenfeng	vvakame
12306	2016-10-28 09:21:51	@GaelMagnan In order to assist you in reviewing this PR fast, I should offer my thinking and add tests to prove I am right. Thank your time to review this.	TonyPythoneer	GaelMagnan
12299	2016-11-28 18:34:08	@andy-ms can you fix the merge conflict	paulvanbrenk	andy-ms
12298	2016-10-28 15:45:57	@vvakame Sorry about that, I'm ready to apply my changes to types-2.0. What's the procedure? Should I just close this PR and create a new one based on types-2.0?	RandScullard	vvakame
12298	2016-11-01 11:31:46	@vvakame I'd love to move this forward. Should I close this PR and open a new one against types-2.0?	RandScullard	vvakame
12298	2016-11-02 14:00:13	@vvakame I created PR https://github.com/DefinitelyTyped/DefinitelyTyped/pull/12445 against types-2.0.	RandScullard	vvakame
12298	2016-11-11 00:17:37	@RandScullard Thank you for the contribution. I will also merge this to master as well since not everyone is on board on `types-2.0`	yuit	RandScullard
12297	2016-10-28 16:18:53	Thx @vvakame . I am in the process of preparing one. It's all for the `types-2.0` branch. I just pushed a PR which is slightly preparatory, i.e. it pins down dependencies of the `d3` standard bundle definitions (see #12325 )	tomwanzek	vvakame
12295	2016-10-28 16:08:50	@vvakame created PR #12324 for types-2.0	sousarka	vvakame
12294	2016-10-30 13:14:04	@vvakame HI, all suggestions are fixed, thanks a lot, please review again. I just know authors is needing to review the code, so I removed my name from header. ;-)	xuqingkuang	vvakame
12294	2016-11-02 16:13:14	@vvakame Great! ;-)	xuqingkuang	vvakame
12294	2016-11-04 06:12:13	@vvakame Hi, 3 days has gone, please merge it. ;-)	xuqingkuang	vvakame
12291	2016-11-11 00:26:57	@KostyaEsmukov thank you for the contribution. For house-keeping, I will merge the PR in as it has been standing for 2 weeks now. @sergey-buturlakin @mrk21 @vasek17 @ngbrown @awendland feel free to still make additional comments	yuit	KostyaEsmukov
12284	2016-10-27 03:30:11	@LOZORD The lodash authors are @bczengel, @chrootsu, @stepancar. If you find any question, you can send PR, @vvakame will review. :smile:	TonyPythoneer	LOZORD
12284	2016-11-29 13:32:13	@LOZORD free to PR)	stepancar	LOZORD
12274	2016-10-28 15:13:23	@vvakame Thanks for the response. What i am doing is just hack. It is not correct method. Author or Express users with typescript knowledge can understand the implementation and solve this. If you could fix this it would be great. Thanks	karthikax	vvakame
12272	2016-10-27 05:44:30	@tomwanzek Thank you for fast response! This fix works fine for my use case. According to [https://en.wikipedia.org/wiki/Decimal_mark](https://en.wikipedia.org/wiki/Decimal_mark) apostrophe can be used in Switzerland and Liechtenstein. > 1'234'567.89 Switzerland (printed, computing, currency, everyday use), Liechtenstein > Switzerland: There are two cases: 1'234'567.89 is used for currency values…	vetvicka	tomwanzek
12272	2016-10-27 13:50:37	@vetvicka thanks for the added info. Given that I respect all quirks of my fellow Europeans :-), I will submit a follow-up PR shortly to add the apostrophe for the thousands separator as well. Should be today, latest tomorrow that I push it to DT, I will cc you again.	tomwanzek	vetvicka
12267	2016-10-29 11:29:23	@vvakame I can't, I don't understand how it is supposed to work	tkrotoff	vvakame
12267	2016-11-10 01:14:29	@vsiao thx a lot, it works!	tkrotoff	vsiao
12256	2016-10-25 23:02:48	@andy-ms Yes, thanks for catching my typo, I fixed it above.	tomwanzek	andy-ms
12256	2016-10-26 18:09:41	@andy-ms when you have a chance to merge this PR can you also kindly look at #12272 . It's a tiny fix PR for d3-format (it already passed Travis as well). Thanks!!! most appreciated.	tomwanzek	andy-ms
12256	2016-10-27 15:42:07	@andy-ms Seems all in good working order now. Let me know, if you need anything else from my side. Cheers.	tomwanzek	andy-ms
12256	2016-10-27 16:43:53	@andy-ms as per your request the comments have been removed. I am assuming that Travis will be finished in appr. 1.5 hrs. So hopefully, within the next 2hrs we finally have a merge and consecutive publication to the npm @types organization. The publication of the Standard Bundle definition for version 4 has been a long time coming... Thx in advance for proceeding with this!	tomwanzek	andy-ms
12256	2016-10-27 18:04:42	@andy-ms While I respect your vigilance, this particular PR process has become rather tedious and protracted for increasingly limited value. We have worked for **months** to get these definitions published, with an extreme amount of patience for all the stumbling blocks and delays on the way. I understand the MSFT team, including yourself, are working very hard to provide great tooling. So are ot…	tomwanzek	andy-ms
12256	2016-10-27 22:53:15	@tomwanzek, I'm confused! When I [go here](https://github.com/DefinitelyTyped/DefinitelyTyped/tree/master/d3), is that Type Definitions for D3 v4? or the older v3?	Ciwan1859	tomwanzek
12256	2016-10-27 23:07:18	@Ciwan1859 in short as @eamodio just said. With a little background: All definitions for D3 version 4 are contained in the `DefinitelyTyped/types-2.0` branch as they are written for and with TypeScript 2. So they are contained [here](https://github.com/DefinitelyTyped/DefinitelyTyped/tree/types-2.0/d3). These are the definitions you will acquire when you use TypeScript 2 and acquire definitions i…	tomwanzek	eamodio
12256	2016-10-28 08:16:05	@tomwanzek does the `--ambient` flag work on the `npm install @types/d3 --ambient`?	Ciwan1859	tomwanzek
12255	2016-11-01 20:53:06	@vvakame / @graphcool I think this is a pretty minor and uncontroversial change, but let me know if I can add anything helpful	voxmatt	vvakame
12255	2016-11-02 18:37:12	@vvakame docs for getFragment with variables is here: https://facebook.github.io/relay/docs/api-reference-relay-container.html#getfragment	voxmatt	vvakame
12253	2016-11-10 23:34:03	@jhenaoz Thank you for the PR. Just one quick question should the configDir parameter be option [here](https://github.com/lorenwest/node-config/wiki/Using-Config-Utilities#loadfileconfigsdirectory) Also could you add a test ?	yuit	jhenaoz
12253	2016-11-15 04:33:57	@yuit as the config documentation say about this method: If no directory is given, reads the standard config directory and parses NODE_CONFIG, so the configDir param is optional, and if there is no param take the 'rootPath/config' path by default.	jhenaoz	yuit
12251	2016-10-28 14:41:26	@vvakame I accidentaly rebased instead of just pushing my changes to types-2.0 branch, so fell free to cancel this PR and I'll make a new one just with the changes for camo in that branch.	lucasmciruzzi	vvakame
12248	2016-10-31 10:20:08	@vvakame I updated files. Any changes these could be merged?	microshine	vvakame
12247	2016-10-28 19:12:09	@vvakame I got latest from the master and re-applied my fix. There should be no conflicts now. Though Travis isn't kicking in.	DmitryEfimenko	vvakame
[truncated: 20,208 more rows]
