# Supplementary material for: Status, identity, and language: A study of issue discussions in GitHub
Source: PLoS One. 2019 Jun 14;14(6):e0215059. doi: 10.1371/journal.pone.0215059 (PMC6568400; doi:10.1371/journal.pone.0215059)
Supplement: S2 Data — (ZIP) [file pone.0215059.s003.zip › sample_46_projs_issues/DefinitelyTyped_DefinitelyTyped/issue_first_in.csv]

6224	vvakame	2015-10-12 16:58:28
14803	dt-bot	2017-02-23 08:42:08
10981	cyang1	2016-09-02 20:24:32
5241	vvakame	2015-08-08 06:13:03
7805	horiuchi	2016-01-27 08:27:41
7805	Seteh	2016-01-27 10:07:17
8377	horiuchi	2016-03-16 01:50:42
8377	dt-bot	2016-03-04 05:21:01
11718	dt-bot	2016-10-04 22:54:31
11718	mhegazy	2016-10-05 21:01:09
11718	pragmatrix	2016-10-06 07:27:55
11718	CNBoland	2016-10-04 23:01:34
6162	TsumiNa	2015-10-07 05:08:26
6162	vvakame	2015-10-06 17:19:11
6162	DanielRosenwasser	2015-10-06 19:46:27
6162	mhegazy	2015-10-08 17:22:12
14525	anwalkers	2017-02-10 01:19:41
14525	dt-bot	2017-02-09 02:36:19
14525	alejo90	2017-02-09 15:08:40
4347	vvakame	2015-05-14 15:02:33
1656	Igorbek	2014-02-04 13:31:18
1656	panesofglass	2014-02-06 17:14:38
1656	basarat	2014-04-09 15:10:13
1656	thSoft	2014-02-06 16:42:32
1656	fdecampredon	2014-02-04 13:10:09
8510	vvakame	2016-03-15 13:29:23
8510	seanhess	2016-03-15 14:28:07
2301	vvakame	2014-06-10 06:42:46
7273	dt-bot	2015-12-19 18:35:33
10726	NoHomey	2016-08-19 20:12:39
10726	dt-bot	2016-08-19 20:12:40
13604	dt-bot	2016-12-29 04:59:01
10829	neelance	2016-09-22 23:42:08
10829	andy-ms	2016-09-23 13:05:57
13970	dt-bot	2017-01-12 18:51:29
13970	mhegazy	2017-01-18 06:17:30
11923	dt-bot	2016-10-12 06:16:49
11923	midknight41	2016-10-21 21:44:36
11923	tomdavidson	2016-10-22 06:00:19
9044	dt-bot	2016-04-19 11:12:34
13588	osechet	2016-12-31 12:05:25
13588	dt-bot	2016-12-28 13:46:13
14870	mhegazy	2017-03-10 07:35:41
14870	dt-bot	2017-02-26 01:02:18
14870	yuit	2017-03-14 02:47:30
8690	dt-bot	2016-03-23 12:38:02
7789	joeskeen	2016-01-27 22:32:44
7789	glen-84	2016-01-25 19:38:18
15396	dt-bot	2017-03-26 06:43:32
4154	horiuchi	2015-04-20 06:33:52
5662	horiuchi	2015-09-08 00:48:03
5884	damianog	2015-09-20 21:46:51
5884	vvakame	2015-09-20 07:40:37
5884	baltie	2015-09-20 21:49:03
7085	dt-bot	2015-12-07 13:33:41
7179	dt-bot	2015-12-13 16:02:22
7474	horiuchi	2016-01-05 02:21:19
7474	tkrotoff	2016-01-05 02:34:57
7474	dt-bot	2016-01-04 09:59:17
10677	dt-bot	2016-08-17 18:11:31
15102	dt-bot	2017-03-10 12:51:10
15186	dt-bot	2017-03-15 15:19:31
13145	vvakame	2016-12-24 20:18:13
14098	atd-schubert	2017-01-18 21:56:03
14098	dt-bot	2017-01-18 21:52:38
4222	vvakame	2015-05-01 03:19:48
13988	vladimir-kotikov	2017-01-25 09:28:42
13988	bowdenk7	2017-02-04 01:42:49
3139	vvakame	2014-11-14 01:50:15
15065	minestarks	2017-03-08 19:44:36
15065	dt-bot	2017-03-08 09:34:13
2309	basarat	2014-07-02 13:08:58
2309	vvakame	2014-07-07 01:25:33
7254	sixinli	2016-03-24 21:26:50
7254	dt-bot	2015-12-18 04:12:47
7254	tkrotoff	2016-04-25 21:15:01
13486	dt-bot	2016-12-21 10:16:23
7733	dt-bot	2016-01-22 10:15:02
6192	joeskeen	2015-10-12 21:32:34
6192	vvakame	2015-10-12 14:47:19
14240	DanielRosenwasser	2017-01-26 02:22:40
14240	jeffkenney	2017-01-25 20:06:14
10496	dt-bot	2016-08-06 18:27:46
7589	horiuchi	2016-01-14 08:05:45
7589	dt-bot	2016-01-12 15:06:18
7589	tkqubo	2016-01-14 01:13:10
1640	vvakame	2014-02-05 01:39:39
13562	horiuchi	2016-12-28 13:51:57
13562	dt-bot	2016-12-27 10:10:26
6202	vvakame	2015-10-12 15:23:18
3720	vvakame	2015-02-24 15:50:26
11069	dt-bot	2016-09-06 22:15:23
12252	vvakame	2016-10-28 13:47:48
6382	tkrotoff	2015-10-22 10:40:14
6382	joeskeen	2015-11-04 15:17:59
13010	GiedriusGrabauskas	2016-12-15 14:13:36
13010	paulvanbrenk	2016-12-01 01:30:19
13010	dt-bot	2016-11-30 13:56:40
5313	matijagrcic	2015-08-14 00:14:56
5313	vvakame	2015-08-13 15:12:36
5313	mfentondsi	2015-08-14 03:01:11
4532	vvakame	2015-06-07 12:41:03
8140	horiuchi	2016-02-19 03:17:57
14180	yohei1126	2017-01-23 06:00:00
10208	dt-bot	2016-07-20 21:07:15
4598	vvakame	2015-06-14 06:04:03
4636	vvakame	2015-06-14 10:12:15
10255	dt-bot	2016-07-24 10:16:43
10255	yuit	2016-07-26 01:06:41
6946	jvilk	2015-11-25 20:59:53
6946	joeskeen	2015-11-25 21:30:31
6946	dt-bot	2015-11-25 20:45:50
3022	vvakame	2014-10-27 03:35:02
3022	jnetterf	2014-10-23 12:47:28
8257	dt-bot	2016-02-25 23:38:43
6850	dt-bot	2015-11-20 05:27:31
14786	mhegazy	2017-03-10 23:51:38
3928	vvakame	2015-03-24 15:09:59
3626	vvakame	2015-02-11 11:05:51
5426	SamuelMarks	2015-10-05 11:29:30
9946	paulvanbrenk	2016-08-15 22:52:52
9946	mhegazy	2016-07-24 07:15:33
9946	gayan85	2016-08-18 05:15:37
12722	dt-bot	2016-11-16 15:41:07
9355	horiuchi	2016-05-23 04:10:44
9355	dt-bot	2016-05-16 10:24:24
7488	horiuchi	2016-01-05 02:32:42
12183	dt-bot	2016-10-23 13:52:56
8478	dt-bot	2016-03-10 11:31:19
10136	dt-bot	2016-07-15 19:26:29
7920	horiuchi	2016-02-05 01:51:30
7920	dt-bot	2016-02-01 14:30:33
13656	DanielRosenwasser	2017-01-02 06:32:36
13656	kattsushi	2017-01-02 13:27:41
9126	dt-bot	2016-04-27 17:12:18
7097	dt-bot	2015-12-09 01:18:54
7241	dt-bot	2015-12-17 11:02:38
6091	fredgalvao	2015-10-01 20:54:09
6828	dt-bot	2015-11-18 21:19:16
2149	vvakame	2014-05-12 03:04:44
8773	horiuchi	2016-04-02 14:35:54
8773	kwiateusz	2016-03-30 16:03:39
8773	dt-bot	2016-03-30 08:16:18
6881	horiuchi	2015-11-26 07:08:53
7272	dt-bot	2015-12-19 18:01:32
12321	vvakame	2016-10-28 16:16:08
2186	vvakame	2014-05-13 05:07:09
6182	vvakame	2015-10-07 13:12:39
7523	horiuchi	2016-01-08 13:02:35
7523	jedmao	2016-01-07 18:03:19
7523	dt-bot	2016-01-07 09:20:52
7771	horiuchi	2016-01-25 05:46:53
7771	dt-bot	2016-01-25 04:45:30
13953	dt-bot	2017-01-11 23:45:55
13953	mattlewis92	2017-01-13 09:24:10
13953	tkqubo	2017-01-13 05:50:36
3870	vvakame	2015-03-15 14:10:33
9834	dt-bot	2016-06-27 14:16:02
7659	horiuchi	2016-01-20 08:01:26
7659	chrisdrobison	2016-06-17 19:43:43
4815	tkrotoff	2015-07-14 20:49:19
4815	vvakame	2015-07-12 21:17:22
4815	pspeter3	2015-07-15 04:35:36
12842	dt-bot	2016-11-21 22:34:02
13193	dt-bot	2016-12-08 15:49:48
12736	dt-bot	2016-11-17 00:11:56
10288	dt-bot	2016-07-25 20:34:56
4749	vvakame	2015-06-27 05:12:15
15013	jtut1731	2017-03-08 13:48:53
3542	johnnyreilly	2015-01-28 06:26:29
3542	jbrantly	2015-01-26 22:19:31
3542	vvakame	2015-01-28 15:38:20
3542	pspeter3	2015-02-03 17:50:20
8748	dt-bot	2016-03-28 14:28:33
4531	vvakame	2015-06-07 14:21:06
257	Diullei	2013-02-09 04:15:35
13468	andy-ms	2016-12-20 16:15:14
15164	tkrotoff	2017-03-14 14:25:37
15164	use-strict	2017-03-14 15:22:19
15164	dt-bot	2017-03-14 13:14:37
4678	vvakame	2015-06-22 17:03:27
4678	chbrown	2015-06-25 18:15:23
9536	dt-bot	2016-06-02 17:08:44
7839	joeskeen	2016-01-27 22:31:39
7839	dt-bot	2016-01-27 11:12:04
10740	dt-bot	2016-08-20 16:22:39
10676	dt-bot	2016-08-17 17:17:03
13142	adidahiya	2016-12-13 18:08:17
13142	dt-bot	2016-12-06 23:10:15
6035	vvakame	2015-10-05 13:57:16
3914	horiuchi	2015-03-20 00:07:51
13309	dt-bot	2016-12-13 15:19:18
3765	vvakame	2015-03-02 16:04:18
3765	eXeDK	2015-03-04 11:47:54
10250	zixia	2016-07-24 05:48:19
7190	dt-bot	2015-12-14 13:36:41
8583	dt-bot	2016-03-16 00:58:30
6337	horiuchi	2015-10-20 06:44:44
2452	basarat	2014-07-03 09:51:34
12392	andy-ms	2016-11-01 15:37:49
12392	mhegazy	2016-11-10 23:13:12
4291	vvakame	2015-05-08 12:29:21
13547	brunokrebs	2016-12-26 13:06:43
4517	horiuchi	2015-06-03 01:15:13
4517	grahammendick	2015-06-03 07:39:37
3784	vvakame	2015-03-05 13:13:54
6641	vvakame	2015-11-11 09:28:41
5405	vvakame	2015-08-21 12:13:43
7398	dt-bot	2015-12-29 21:47:01
11662	dt-bot	2016-10-01 22:14:34
8955	Lordnoname	2016-04-12 17:07:57
8955	dt-bot	2016-04-12 17:07:58
8955	mhegazy	2016-06-26 22:28:26
4143	vvakame	2015-04-18 14:31:40
12522	dt-bot	2016-11-06 21:00:39
3639	vvakame	2015-02-16 15:03:10
10789	dt-bot	2016-08-23 19:34:40
2690	basarat	2014-08-27 05:51:47
2690	vvakame	2014-08-23 06:13:29
7930	johnnyreilly	2016-02-06 15:19:17
15314	tkrotoff	2017-03-23 13:55:48
15314	donaldpipowitch	2017-03-22 20:15:03
5965	horiuchi	2015-09-25 08:45:45
9421	Igorbek	2016-06-23 07:14:21
9421	vvakame	2016-05-26 13:35:33
9421	ntrrgc	2016-06-23 09:58:05
12370	dt-bot	2016-10-31 07:28:43
13951	sheetalkamat	2017-01-12 17:08:58
7459	horiuchi	2016-01-05 02:41:32
7459	dt-bot	2016-01-03 01:08:26
9476	CaselIT	2016-05-27 07:15:45
9476	dt-bot	2016-05-27 07:15:46
11011	dt-bot	2016-09-04 21:26:34
15004	minestarks	2017-03-09 22:12:07
15004	dt-bot	2017-03-06 03:45:51
5717	vvakame	2015-09-08 16:53:33
3255	horiuchi	2014-12-01 13:08:04
3255	vvakame	2014-12-01 12:58:48
15282	dt-bot	2017-03-21 17:27:13
14446	dt-bot	2017-02-05 06:43:09
5479	vvakame	2015-08-21 15:53:59
10247	mhegazy	2016-07-24 05:52:16
10247	dt-bot	2016-07-23 17:28:33
3766	vvakame	2015-03-02 16:04:54
7069	dt-bot	2015-12-06 06:44:27
7069	alitaheri	2015-12-22 10:37:27
14801	dt-bot	2017-02-23 03:07:25
13099	dt-bot	2016-12-04 20:23:00
13099	CNBoland	2017-02-28 23:38:15
7648	dt-bot	2016-01-15 18:07:19
13534	dt-bot	2016-12-23 20:48:40
14834	waynebrantley	2017-03-07 01:48:08
14834	begincalendar	2017-02-23 23:07:20
13995	horiuchi	2017-01-14 15:58:30
13995	maxsh8x	2017-01-13 19:19:43
13995	TonyPythoneer	2017-01-14 12:22:16
13995	dt-bot	2017-01-13 16:04:41
12552	CNBoland	2016-11-08 17:10:47
6791	dt-bot	2015-11-16 18:02:37
11553	Syncfusion-JavaScript	2016-09-28 09:34:17
10582	dt-bot	2016-08-12 11:33:34
13219	dt-bot	2016-12-09 08:10:02
5850	vvakame	2015-09-20 09:32:05
6453	staxmanade	2015-10-26 19:20:48
4472	dho825	2015-05-27 22:23:11
14688	ctrl-brk	2017-02-20 19:52:48
14688	dt-bot	2017-02-16 21:55:29
8333	ngbrown	2016-03-02 22:01:05
8333	pawsong	2016-03-03 01:17:30
8050	horiuchi	2016-02-15 07:33:35
8050	dt-bot	2016-02-11 21:48:26
12610	BingoRUS	2016-11-10 22:13:07
12610	yuit	2016-11-10 21:56:05
8521	dt-bot	2016-03-12 15:46:51
2740	vvakame	2014-08-29 08:30:53
6088	myitcv	2015-10-04 06:28:21
6088	ander-nz	2015-10-04 07:30:11
3955	vvakame	2015-03-29 13:23:30
3210	vvakame	2014-11-24 04:19:45
4919	vvakame	2015-07-14 17:30:11
10508	vvakame	2016-08-12 06:43:05
10508	mhegazy	2016-08-16 18:44:18
9584	horiuchi	2016-06-08 08:27:25
4734	vvakame	2015-06-27 04:25:30
13371	dt-bot	2016-12-15 18:43:43
4884	vvakame	2015-07-13 13:37:36
8765	horiuchi	2016-03-30 04:01:48
8765	dt-bot	2016-03-29 22:16:32
8929	dt-bot	2016-04-10 13:22:13
9547	simonxca	2016-07-08 17:07:08
10887	vvakame	2016-08-30 14:46:02
10887	dt-bot	2016-08-29 19:12:42
14604	ptom-gohealth	2017-02-15 17:35:22
14604	cnishina	2017-02-28 05:18:42
14604	zhengbli	2017-02-14 21:09:22
9961	dt-bot	2016-07-05 15:03:45
9452	dt-bot	2016-05-25 16:25:47
11626	cgwrench	2016-10-04 09:21:56
11626	dt-bot	2016-09-30 07:44:22
11335	cnishina	2016-09-20 05:27:06
1171	johnemau	2013-10-23 22:13:46
10486	dt-bot	2016-08-05 17:32:17
6663	vvakame	2015-11-11 10:06:48
7108	AbraaoAlves	2016-01-15 17:32:12
3011	adidahiya	2014-11-13 21:47:59
3011	vvakame	2014-10-27 01:58:23
13520	dt-bot	2016-12-22 19:43:30
8507	dt-bot	2016-03-11 17:31:47
10539	dt-bot	2016-08-10 09:26:17
4440	vvakame	2015-05-26 00:20:35
6403	tkrotoff	2015-10-26 16:21:12
6403	vvakame	2015-10-26 15:32:53
6403	eyalsk	2015-10-27 12:58:09
9968	mhegazy	2016-07-05 22:18:11
9968	dt-bot	2016-07-05 20:56:19
7181	dt-bot	2015-12-13 17:59:45
7181	tkqubo	2015-12-14 01:01:22
14062	MadaraUchiha	2017-01-17 15:09:30
9580	vvakame	2016-06-08 10:46:47
14569	stajs	2017-02-13 02:57:11
14569	ardiadrianadri	2017-02-11 17:42:24
14569	Marooned-MB	2017-02-13 11:05:12
14241	dt-bot	2017-01-25 17:59:01
13464	crh225	2016-12-20 14:41:01
13464	dt-bot	2016-12-20 14:41:03
5786	horiuchi	2015-09-15 00:56:19
6271	horiuchi	2015-10-14 01:51:29
9077	nalbion	2016-04-23 03:15:31
9077	mxl	2016-04-22 12:24:02
9077	dt-bot	2016-04-22 10:58:11
5740	rhysd	2015-09-10 03:02:40
5443	vvakame	2015-08-21 14:35:34
15090	adamk33n3r	2017-03-09 17:22:08
13693	dt-bot	2017-01-02 22:15:59
3379	vvakame	2014-12-27 06:22:13
12320	vvakame	2016-10-28 16:15:00
12320	RandScullard	2016-11-01 11:32:24
5775	vvakame	2015-09-16 13:45:09
7119	dt-bot	2015-12-09 15:00:56
7980	dt-bot	2016-02-05 06:57:56
4304	vvakame	2015-05-11 15:20:28
4345	vvakame	2015-05-14 15:00:36
5081	jedmao	2015-09-03 05:18:07
5081	vvakame	2015-07-28 15:18:33
14790	huy-nguyen	2017-03-10 15:19:26
12528	andy-ms	2016-11-07 14:56:58
12528	TonyPythoneer	2016-11-07 07:35:01
12528	stephenlautier	2016-11-15 02:20:54
14132	dt-bot	2017-01-20 07:18:43
810	basarat	2013-09-06 14:31:03
10324	dt-bot	2016-07-27 14:57:12
10535	dt-bot	2016-08-09 23:36:23
2165	vvakame	2014-05-12 03:26:54
7647	jasonswearingen	2016-01-15 18:30:19
7647	dt-bot	2016-01-15 18:06:21
10487	dt-bot	2016-08-05 18:20:06
10282	CodeAnimal	2016-08-03 08:13:55
10282	dt-bot	2016-07-25 17:16:07
6870	drinchev	2015-11-26 23:11:24
6870	vvakame	2015-11-26 15:52:44
6870	dt-bot	2015-11-21 07:42:30
10460	minestarks	2016-08-16 16:55:30
10460	dt-bot	2016-08-04 11:01:26
10460	korve	2016-08-16 16:50:03
10460	paulvanbrenk	2016-08-15 23:32:50
10460	andy-ms	2016-09-20 19:55:28
10460	RyanCavanaugh	2016-08-31 03:01:36
3822	vvakame	2015-03-09 01:55:48
11595	dt-bot	2016-09-29 09:42:04
2554	vvakame	2014-07-24 11:26:04
14851	jpchip	2017-02-24 15:43:26
8704	dt-bot	2016-03-24 10:48:39
4720	vvakame	2015-06-27 03:51:47
5127	vvakame	2015-08-02 16:20:13
12062	evansnicholas	2016-10-18 14:45:54
5456	vvakame	2015-08-21 15:11:52
6771	dt-bot	2015-11-15 04:59:30
4606	vvakame	2015-06-14 07:34:52
9340	vvakame	2016-06-02 14:08:54
9340	NejcZdovc	2016-05-26 09:55:22
9340	dt-bot	2016-05-14 15:56:34
12850	paulvanbrenk	2016-12-01 00:30:57
12850	evanshortiss	2016-12-01 04:07:56
8482	kawazoe	2016-03-10 15:44:52
8482	dt-bot	2016-03-10 15:43:23
11508	tkrotoff	2016-10-26 10:28:33
14169	dt-bot	2017-01-22 02:17:26
14836	mhegazy	2017-03-10 22:57:53
14836	dt-bot	2017-02-24 00:29:31
9107	vag1830	2016-04-25 10:01:11
9107	dt-bot	2016-04-25 09:59:16
10147	dt-bot	2016-07-17 02:21:03
8458	dt-bot	2016-03-09 05:32:37
11116	dt-bot	2016-09-08 10:31:51
14735	anubmat	2017-02-23 18:02:04
14735	dt-bot	2017-02-20 12:18:49
8101	dt-bot	2016-02-15 19:49:41
2358	balrob	2014-06-16 23:51:22
2358	Bartvds	2014-06-16 23:45:04
9119	dt-bot	2016-04-26 17:15:54
9119	mhegazy	2016-06-26 22:07:45
4235	vvakame	2015-05-01 04:20:41
2048	Belelros	2014-04-22 11:09:27
3894	vvakame	2015-03-21 02:58:53
3894	abakirov	2015-03-31 22:10:52
6396	vvakame	2015-10-26 15:26:58
3510	horiuchi	2015-01-22 01:07:49
14941	PavelPolyakov	2017-03-01 15:47:19
5009	vvakame	2015-07-23 17:12:54
13639	dt-bot	2016-12-30 16:49:03
10242	ngbrown	2016-08-11 21:32:56
10242	andy-ms	2016-09-23 17:44:07
10242	mhegazy	2016-07-24 05:59:20
10242	dt-bot	2016-07-22 23:11:49
4105	vvakame	2015-04-15 14:45:56
10755	dt-bot	2016-08-21 22:36:42
14624	dt-bot	2017-02-14 20:43:20
4650	vvakame	2015-06-18 03:30:40
8233	barbatus	2016-02-25 11:40:48
8233	dt-bot	2016-02-24 08:55:34
12670	andy-ms	2016-11-14 20:33:52
12670	ligaz	2016-11-15 07:07:53
8074	dt-bot	2016-02-13 05:09:11
10753	dt-bot	2016-08-21 18:27:17
5156	vvakame	2015-08-03 13:30:00
7389	horiuchi	2016-01-04 06:22:00
7389	dt-bot	2015-12-29 17:20:25
2503	basarat	2014-07-15 06:26:58
4471	horiuchi	2015-05-29 07:08:50
4107	vvakame	2015-04-15 14:47:04
4927	vvakame	2015-07-16 15:33:02
3001	vvakame	2014-10-21 02:41:27
2001	johnnyreilly	2014-04-07 14:16:30
2001	basarat	2014-04-10 03:26:17
2001	Bartvds	2014-04-08 14:08:10
5509	horiuchi	2015-08-25 04:03:48
5033	vvakame	2015-07-28 14:20:20
4935	vvakame	2015-07-16 15:44:25
14646	RickCarlino	2017-02-15 14:38:40
4626	sparkbuzz	2015-06-15 09:11:08
11964	dt-bot	2016-10-13 16:27:41
13139	dt-bot	2016-12-06 18:51:26
10683	dt-bot	2016-08-18 02:37:16
14095	djpereira	2017-01-18 21:59:17
15166	dt-bot	2017-03-14 14:40:52
11332	dt-bot	2016-09-19 23:03:37
14812	lukas-zech-software	2017-02-23 14:48:39
14812	dt-bot	2017-02-23 14:43:26
4273	jedmao	2015-05-06 17:30:09
4273	vvakame	2015-05-08 11:49:56
8971	dt-bot	2016-04-13 15:18:45
9928	mhegazy	2016-07-02 06:49:00
9928	andfaulkner	2016-11-18 08:05:04
5117	vvakame	2015-08-02 14:26:35
13281	dt-bot	2016-12-12 21:49:25
4747	vvakame	2015-06-27 05:10:28
6136	vvakame	2015-10-12 14:21:24
15418	sandersn	2017-03-27 15:01:03
6366	horiuchi	2015-10-27 03:49:21
6366	BuffCoder	2015-10-21 01:28:46
5677	vvakame	2015-09-08 14:36:59
5677	humana-fragilitas	2015-09-08 18:11:55
14599	zhengbli	2017-02-14 22:21:02
11467	vvakame	2016-09-24 12:19:14
11467	dt-bot	2016-09-24 11:51:33
9732	rasmuseeg	2016-06-22 14:22:23
9732	mhegazy	2016-06-20 18:38:22
1182	flyon	2014-08-21 11:44:41
1182	basarat	2014-04-09 15:11:13
1182	RReverser	2014-08-11 13:32:33
1182	fdecampredon	2014-04-09 15:18:37
10681	paulvanbrenk	2016-08-19 22:16:08
10681	vvakame	2016-08-30 12:58:43
10681	rtfpessoa	2016-08-27 10:48:55
3403	vvakame	2015-01-03 13:35:04
15226	dt-bot	2017-03-17 16:38:38
7859	horiuchi	2016-01-29 08:34:47
7859	dt-bot	2016-01-28 15:23:57
9465	dt-bot	2016-05-26 10:14:48
15263	andy-ms	2017-03-20 17:47:36
1617	vvakame	2014-01-28 01:47:09
3155	vvakame	2014-11-18 01:50:09
11406	korve	2016-09-22 15:28:29
10924	dt-bot	2016-08-31 02:18:00
11361	horiuchi	2016-09-21 04:09:06
11361	dt-bot	2016-09-20 21:59:09
2366	vvakame	2014-06-19 03:55:12
1068	Diullei	2013-09-20 21:46:08
12752	tomwanzek	2016-11-17 15:43:10
2229	vvakame	2014-05-22 04:55:49
2215	vvakame	2014-05-20 08:28:16
12738	dt-bot	2016-11-17 03:33:19
13799	octatone	2017-01-17 09:51:08
13799	dt-bot	2017-01-06 14:32:55
9106	dt-bot	2016-04-24 23:37:48
9710	DanielRosenwasser	2016-06-19 05:20:49
9710	tarurar	2016-06-19 05:59:17
1326	jeffmay	2013-11-24 19:38:00
5427	vvakame	2015-08-21 13:22:40
7346	horiuchi	2015-12-28 07:16:16
7346	pimterry	2016-03-18 16:37:35
7346	dt-bot	2015-12-24 23:58:49
15039	webbiesdk	2017-03-27 08:15:14
15039	paulvanbrenk	2017-03-22 00:26:03
15039	dt-bot	2017-03-07 12:35:06
15039	minestarks	2017-03-09 23:50:16
11872	dt-bot	2016-10-09 16:23:28
1477	scottmcarthur	2014-02-15 10:01:01
12315	vvakame	2016-10-28 16:02:01
12315	carusology	2016-10-31 19:15:19
12315	keawade	2016-10-28 14:00:35
5518	horiuchi	2015-08-25 04:08:15
14869	dt-bot	2017-02-26 00:52:14
12437	Skuriles	2016-12-09 10:43:22
12437	tedcurrent	2016-11-02 10:44:55
12437	penghuili	2016-11-08 16:18:45
12437	cyrilgandon	2016-11-02 10:36:20
3614	horiuchi	2015-02-10 02:27:14
3614	Deathspike	2015-02-09 17:44:50
9051	dt-bot	2016-04-20 10:18:53
4533	vvakame	2015-06-07 16:28:05
15315	LanceEa	2017-03-26 15:59:56
10223	mhegazy	2016-07-23 17:22:06
8756	dt-bot	2016-03-28 22:44:32
6948	tkrotoff	2016-01-13 03:32:08
6948	dt-bot	2015-11-25 23:03:01
6948	peterjuras	2016-01-13 08:33:04
4779	vvakame	2015-07-03 12:28:00
11210	vvakame	2016-09-14 14:33:10
11210	ethanresnick	2016-09-13 18:04:34
11210	simonxca	2016-09-16 23:14:00
11270	dt-bot	2016-09-16 13:26:40
2527	basarat	2014-07-21 12:34:18
10704	dt-bot	2016-08-18 20:08:15
4162	vvakame	2015-04-22 14:50:24
10673	icholy	2016-08-17 18:45:34
10422	dt-bot	2016-08-02 13:36:44
10422	AlexanderHefner	2016-08-02 13:36:43
11039	dt-bot	2016-09-05 18:08:05
6637	basarat	2015-11-06 23:16:26
2691	johnnyreilly	2014-08-20 08:26:18
6909	dt-bot	2015-11-23 23:51:21
4643	horiuchi	2015-06-17 01:31:52
4643	vvakame	2015-07-12 22:11:49
4643	haskellcamargo	2015-06-15 03:21:28
9857	dt-bot	2016-06-28 11:04:28
9781	keyiis	2016-06-23 07:11:14
1654	vvakame	2014-02-05 02:14:25
12155	minestarks	2016-11-17 19:26:01
12155	dt-bot	2016-10-21 10:13:28
2719	vvakame	2014-08-29 02:27:27
4902	horiuchi	2015-07-14 01:28:44
11259	ddunkin	2016-09-15 20:28:01
11259	dt-bot	2016-09-15 19:55:59
2715	vvakame	2014-08-29 02:19:16
5774	vvakame	2015-09-16 13:40:51
4965	enlight	2015-07-21 08:31:13
14655	dt-bot	2017-02-15 19:59:46
4873	vvakame	2015-07-13 13:09:20
7897	morioust	2016-10-14 23:10:21
3074	vvakame	2014-11-03 05:37:58
7840	dt-bot	2016-01-27 11:17:57
13283	sixinli	2017-01-04 01:11:50
13283	dt-bot	2016-12-12 22:42:29
13850	dt-bot	2017-01-09 04:19:35
5516	vvakame	2015-08-25 16:52:38
12934	andy-ms	2016-12-27 21:41:23
12934	dt-bot	2016-11-27 02:02:51
12934	woooha	2016-11-28 16:38:13
1974	vvakame	2014-04-06 02:12:01
5880	DanielRosenwasser	2015-09-17 22:24:07
2228	Bartvds	2014-05-21 21:47:54
13291	peeter-tomberg	2016-12-13 08:21:12
13291	andy-ms	2016-12-22 00:11:03
14938	minestarks	2017-03-09 18:53:37
14938	dt-bot	2017-03-01 14:26:40
8720	csrakowski	2016-03-25 12:44:47
8720	dt-bot	2016-03-25 10:30:39
13025	DenisCarriere	2016-11-30 23:10:27
13025	dt-bot	2016-11-30 20:48:18
13025	alejo90	2016-12-01 15:00:50
14548	RickCarlino	2017-02-10 14:50:43
13141	dt-bot	2016-12-06 21:39:51
13141	schickling	2016-12-06 21:39:49
3066	lookuptable	2014-11-04 00:28:20
12776	dt-bot	2016-11-18 08:19:53
12776	nikeee	2016-11-18 18:01:36
10462	dt-bot	2016-08-04 12:45:41
1916	johnnyreilly	2014-03-28 15:37:12
2664	styfle	2014-08-14 17:52:59
2664	vvakame	2014-08-15 02:15:19
2806	vvakame	2014-09-15 14:33:06
9693	dt-bot	2016-06-17 09:42:44
6896	vvakame	2015-12-01 12:40:09
6896	dt-bot	2015-11-23 09:43:08
10459	dt-bot	2016-08-04 08:30:56
11212	dt-bot	2016-09-13 23:21:01
10363	vvakame	2016-08-02 15:14:02
10363	andy-ms	2016-09-22 16:00:57
10363	paulvanbrenk	2016-08-15 23:58:06
10363	dt-bot	2016-07-29 19:12:03
14633	dt-bot	2017-02-15 06:23:50
15352	kseo	2017-03-24 15:27:47
15352	dt-bot	2017-03-24 10:57:37
4500	vvakame	2015-05-31 17:12:23
4500	Bogh	2015-06-01 14:59:52
4500	miffels	2015-06-01 08:26:52
6369	ngbrown	2015-10-21 18:09:18
6369	vvakame	2015-10-21 14:25:23
3125	vvakame	2014-11-12 13:52:41
5859	SamuelMarks	2015-09-20 05:55:04
14352	dt-bot	2017-01-31 08:48:31
13765	dt-bot	2017-01-05 18:49:18
13765	alejo90	2017-01-05 19:49:39
14531	aleung	2017-02-13 09:38:26
14531	dt-bot	2017-02-09 17:15:19
2181	lightswitch05	2015-07-30 22:04:20
2181	samherrmann	2015-06-27 22:27:59
12166	vvakame	2016-10-25 13:54:00
7560	ManRueda	2016-01-11 15:26:45
2082	vvakame	2014-05-08 08:53:07
10739	dt-bot	2016-08-20 11:19:10
7105	dt-bot	2015-12-09 01:31:24
5471	tkqubo	2015-08-21 15:53:21
13938	dt-bot	2017-01-11 15:06:47
10696	dt-bot	2016-08-18 15:32:12
10709	paulvanbrenk	2016-08-20 01:04:03
10709	tomwanzek	2016-08-18 22:29:06
6963	dt-bot	2015-11-27 00:50:34
12781	midknight41	2016-11-18 10:24:46
5679	horiuchi	2015-09-08 01:08:47
2802	vvakame	2014-09-15 13:26:45
11593	dt-bot	2016-09-29 08:07:57
8886	Syncfusion-JavaScript	2016-04-13 03:58:51
742	yuxhuang	2013-07-12 03:59:26
8381	dt-bot	2016-03-04 10:17:32
12277	andy-ms	2016-10-26 16:32:33
10347	yuit	2016-07-29 15:48:14
9927	ngbrown	2016-07-09 14:50:58
9927	mhegazy	2016-07-01 22:33:06
9927	dt-bot	2016-07-01 22:19:09
13480	horiuchi	2016-12-27 09:23:21
13480	dt-bot	2016-12-21 01:12:47
13855	dt-bot	2017-01-09 07:23:31
12651	dt-bot	2016-11-13 19:16:56
4548	vvakame	2015-06-07 16:14:42
4548	otiai10	2015-06-14 13:36:10
15022	paulvanbrenk	2017-03-22 00:27:02
15022	dmitryrogozhny	2017-03-08 08:53:49
15022	dt-bot	2017-03-06 23:25:35
15022	mhegazy	2017-03-11 01:20:07
15022	benshope	2017-03-13 08:37:26
1496	vvakame	2014-01-14 09:49:16
2547	vvakame	2014-07-24 11:18:15
2140	vvakame	2014-05-08 01:52:41
2140	liorm	2014-05-08 13:47:08
14154	dt-bot	2017-01-20 23:00:25
4648	vvakame	2015-06-18 03:27:10
4031	vvakame	2015-04-02 16:34:30
4031	czechboy0	2015-04-02 18:19:39
226	Diullei	2013-01-29 17:38:40
6515	chrootsu	2015-11-02 14:21:09
6515	vvakame	2015-11-02 14:13:56
8291	horiuchi	2016-02-29 05:54:00
5534	vvakame	2015-08-25 17:09:45
7267	dt-bot	2015-12-19 02:29:26
12049	dt-bot	2016-10-18 02:11:26
2769	johnnyreilly	2014-09-05 07:04:50
2769	vvakame	2014-09-05 02:32:40
2769	mhegazy	2014-09-05 17:04:09
8542	jasonswearingen	2016-03-15 14:18:10
8542	kruncher	2016-03-14 08:46:02
4477	horiuchi	2015-05-29 07:15:07
8544	dt-bot	2016-03-14 09:43:20
14384	abbeyciolek	2017-02-01 18:29:40
7745	horiuchi	2016-01-25 05:48:15
7745	dt-bot	2016-01-23 08:03:26
4161	horiuchi	2015-04-21 00:53:54
6968	dt-bot	2015-11-27 16:37:39
11529	alexgorbatchev	2016-09-27 02:43:01
11197	TonyPythoneer	2016-09-14 04:28:11
9182	dt-bot	2016-05-02 16:32:49
14603	dt-bot	2017-02-13 22:22:10
10615	dt-bot	2016-08-14 18:38:16
10314	ronzeidman	2016-07-27 08:41:09
8723	dt-bot	2016-03-25 23:03:07
12452	andy-ms	2016-11-02 16:38:34
12452	dt-bot	2016-11-02 16:38:36
10787	vvakame	2016-08-29 14:34:12
10787	goblindegook	2016-08-30 16:57:52
10787	dt-bot	2016-08-23 15:49:33
3513	vsiao	2015-01-22 04:18:23
4568	alexeagle	2015-06-06 05:16:33
4724	meriturva	2016-06-01 09:53:53
2314	johnnyreilly	2014-06-29 04:49:58
2314	lijunle	2014-06-10 16:15:24
10661	mhegazy	2016-08-16 21:21:28
11431	andy-ms	2016-09-23 16:05:48
15278	andy-ms	2017-03-22 17:25:08
15278	balajijana	2017-03-23 15:03:27
7887	dalexander01	2016-08-12 20:45:32
7887	use-strict	2016-04-25 10:43:26
10835	ianks	2016-08-29 18:06:47
8191	horiuchi	2016-02-22 03:44:10
2864	vvakame	2014-09-24 15:55:00
7153	dt-bot	2015-12-11 10:45:55
13270	dt-bot	2016-12-12 10:32:18
14879	dt-bot	2017-02-26 16:36:07
12426	dt-bot	2016-11-01 23:24:13
12426	yuit	2016-11-10 23:43:55
9648	dt-bot	2016-06-14 14:51:20
14363	dt-bot	2017-01-31 19:02:29
14691	mattoni	2017-02-17 00:55:28
2081	jeffmay	2014-04-22 15:49:02
7982	horiuchi	2016-02-08 02:29:19
7982	dt-bot	2016-02-05 09:45:29
1539	vvakame	2014-01-14 01:39:29
10419	dt-bot	2016-08-02 10:08:26
10211	samchon	2016-07-24 07:17:54
7994	dt-bot	2016-02-06 09:25:35
218	borisyankov	2013-01-28 00:27:24
2540	basarat	2014-07-21 09:33:08
8376	dt-bot	2016-03-04 04:50:33
11770	filipesilva	2016-10-06 11:09:44
7715	alexander-matsievsky	2016-01-24 20:21:37
7715	dt-bot	2016-01-21 10:30:33
14500	nil4	2017-02-07 22:02:05
2287	vvakame	2014-06-05 07:05:08
13566	horiuchi	2016-12-28 13:53:31
13566	aubm	2016-12-28 18:12:12
13566	osechet	2016-12-28 18:04:07
13566	dt-bot	2016-12-27 13:16:28
12700	xiamx	2016-11-15 22:09:58
12700	dt-bot	2016-11-15 19:32:59
9694	dt-bot	2016-06-17 10:28:48
11298	vvakame	2016-09-24 12:08:33
11298	andy-ms	2016-09-24 15:26:43
11298	drGrove	2016-09-23 15:57:07
2997	vvakame	2014-10-21 02:30:36
7218	basarat	2015-12-15 19:46:02
7218	dt-bot	2015-12-15 19:45:31
1761	vvakame	2014-03-07 11:37:36
4719	vvakame	2015-06-27 03:32:15
9877	dt-bot	2016-06-29 14:03:56
872	Diullei	2013-08-16 13:04:30
872	borisyankov	2013-08-16 14:59:22
8525	dt-bot	2016-03-13 03:49:00
6799	adidahiya	2015-11-18 22:14:42
6799	ngbrown	2015-11-18 23:10:37
6799	vvakame	2015-11-19 15:46:47
1944	johnnyreilly	2014-03-31 13:57:23
13650	dt-bot	2016-12-30 23:24:51
4610	vvakame	2015-06-14 04:31:38
11974	dt-bot	2016-10-14 01:37:39
9401	horiuchi	2016-05-23 04:10:00
14718	dt-bot	2017-02-18 19:52:49
13550	horiuchi	2016-12-27 06:04:35
13550	dt-bot	2016-12-25 21:38:40
10279	paulvanbrenk	2016-08-16 00:07:17
10279	yuit	2016-07-27 17:29:58
2153	AlienFu	2015-09-14 19:33:14
3808	vvakame	2015-03-06 15:10:33
14182	dt-bot	2017-01-23 08:13:34
10707	DxCx	2016-08-19 08:27:18
9120	arolson101	2016-04-26 21:00:37
5512	vvakame	2015-08-25 16:50:50
3487	vvakame	2015-01-19 13:38:23
6788	dt-bot	2015-11-16 17:29:44
10038	dt-bot	2016-07-09 09:23:39
15169	dt-bot	2017-03-14 14:59:28
7152	f111fei	2015-12-16 01:55:59
10469	kawazoe	2016-08-11 21:07:37
9444	ngbrown	2016-05-26 20:47:19
9444	mxl	2016-05-26 20:37:28
9444	dt-bot	2016-05-24 23:16:33
3718	vvakame	2015-02-24 15:32:10
3718	mtraynham	2015-02-24 16:21:15
3655	vvakame	2015-02-16 15:43:01
4466	horiuchi	2015-05-29 06:42:10
9570	blakeembrey	2016-06-10 17:31:59
9570	vvakame	2016-06-08 10:31:04
7092	horiuchi	2015-12-11 08:22:20
7092	dt-bot	2015-12-09 01:17:31
13315	tomwanzek	2016-12-13 16:19:04
13315	dt-bot	2016-12-13 16:19:06
13315	gustavderdrache	2016-12-16 16:25:52
12242	vvakame	2016-10-28 13:26:22
5357	vvakame	2015-08-17 13:26:04
13867	andy-ms	2017-01-10 14:22:53
13867	philpl	2017-01-10 15:38:41
13654	dt-bot	2016-12-31 16:21:00
9113	horiuchi	2016-05-06 08:54:15
9113	dt-bot	2016-04-25 20:53:05
12025	dt-bot	2016-10-16 23:34:52
13794	dt-bot	2017-01-06 13:04:41
12761	dt-bot	2016-11-17 19:40:44
10043	dt-bot	2016-07-10 15:19:30
14815	StephenRUK	2017-02-23 14:50:49
13345	alaingalvan	2016-12-14 20:03:50
13345	dt-bot	2016-12-14 18:14:37
11766	dt-bot	2016-10-06 10:01:23
11397	dt-bot	2016-09-22 10:14:35
9251	Litee	2016-05-13 19:22:25
1845	vvakame	2014-03-15 09:37:53
15334	vladimir-kotikov	2017-03-24 13:35:43
15334	paulvanbrenk	2017-03-23 21:27:41
15334	dt-bot	2017-03-23 14:50:09
15334	alloy	2017-03-24 10:55:12
15051	minestarks	2017-03-07 23:52:31
15051	Knuddels-TobyB	2017-03-08 05:15:41
6758	chrootsu	2015-11-17 22:36:59
6758	vvakame	2015-11-16 14:26:39
11488	SamuelMarks	2016-09-25 13:07:58
13973	sheetalkamat	2017-01-13 19:14:37
13973	dt-bot	2017-01-12 21:20:30
1860	vvakame	2014-03-17 05:17:56
5303	vvakame	2015-08-13 14:56:09
10929	TonyPythoneer	2016-08-31 08:59:25
7438	dt-bot	2016-01-01 08:25:15
13537	dt-bot	2016-12-24 10:03:41
14785	tkrotoff	2017-02-23 11:40:27
12010	dt-bot	2016-10-15 18:36:49
13231	dt-bot	2016-12-09 16:16:06
7561	dt-bot	2016-01-11 06:41:20
7590	horiuchi	2016-01-20 07:51:00
7590	dt-bot	2016-01-12 15:17:53
5472	vvakame	2015-08-21 15:37:59
5472	yadimon	2015-08-26 22:17:18
12891	paulvanbrenk	2016-11-29 21:31:34
10163	dt-bot	2016-07-18 12:33:10
10163	mhegazy	2016-07-20 06:30:00
12981	dt-bot	2016-11-29 13:45:12
11816	DenisCarriere	2016-10-07 00:08:52
11816	dt-bot	2016-10-06 23:55:16
14477	dt-bot	2017-02-07 01:55:50
6792	dt-bot	2015-11-16 19:01:23
10894	rbuckton	2016-08-29 23:57:47
14101	dt-bot	2017-01-18 22:25:50
2173	vvakame	2014-05-12 03:47:12
9606	dt-bot	2016-06-09 14:23:10
2277	johnnyreilly	2014-06-03 13:00:09
5375	vvakame	2015-08-17 14:16:52
13501	dt-bot	2016-12-21 22:17:54
7811	frankwallis	2016-01-29 10:11:57
12135	dt-bot	2016-10-20 15:07:29
8509	ianks	2016-03-11 19:10:37
7558	dt-bot	2016-01-10 17:30:28
11470	dt-bot	2016-09-24 13:22:31
11047	dt-bot	2016-09-06 06:29:19
5537	tkqubo	2015-08-25 17:29:25
5992	vvakame	2015-09-27 03:59:08
15115	mhegazy	2017-03-11 19:11:12
9037	dt-bot	2016-04-18 14:23:21
8090	dt-bot	2016-02-14 19:26:52
5197	ngbrown	2015-08-04 00:15:05
14268	dt-bot	2017-01-26 16:50:27
14268	ukrukarg	2017-02-09 21:54:11
14268	bowdenk7	2017-02-04 02:42:12
14268	alexeagle	2017-02-09 23:05:13
14268	evmar	2017-02-02 18:55:41
7447	dt-bot	2016-01-02 09:50:33
3824	vvakame	2015-03-09 02:03:25
14649	dt-bot	2017-02-15 15:18:33
6543	vvakame	2015-11-02 14:28:55
8086	vsiao	2016-06-27 17:43:09
8086	wmill	2016-02-16 03:01:51
8086	dt-bot	2016-02-14 07:07:38
8086	mhegazy	2016-06-26 23:51:45
14051	andy-ms	2017-01-16 17:17:33
14051	dt-bot	2017-01-16 17:17:34
12976	dt-bot	2016-11-29 09:28:45
1687	vvakame	2014-02-18 02:39:30
9490	vvakame	2016-06-02 14:50:14
9490	longlho	2016-06-03 02:29:35
9955	endel	2016-07-05 08:02:09
13204	dt-bot	2016-12-08 21:04:56
8751	horiuchi	2016-03-30 03:37:52
8751	dt-bot	2016-03-28 15:15:17
15272	dt-bot	2017-03-21 02:05:47
8162	horiuchi	2016-02-19 05:49:33
1312	basarat	2013-11-22 02:43:59
2893	basarat	2014-09-29 08:14:25
7458	davepgreene	2016-01-03 00:19:05
5063	vvakame	2015-07-28 14:45:38
9524	dt-bot	2016-06-01 15:44:10
7340	horiuchi	2015-12-28 07:14:46
7340	dt-bot	2015-12-24 09:46:00
6098	vvakame	2015-10-05 15:00:44
6098	mhegazy	2016-06-27 03:09:40
9152	spencerwi	2016-04-29 11:45:30
9152	dt-bot	2016-04-29 11:33:31
11678	dt-bot	2016-10-03 06:25:40
3047	vvakame	2014-10-29 03:44:36
2934	Igorbek	2014-10-09 17:25:25
2934	DenEwout	2014-10-07 18:36:33
3451	leemicw	2015-01-15 01:47:00
3451	vvakame	2015-01-13 10:08:17
2858	vvakame	2014-09-24 15:14:25
9365	dt-bot	2016-05-17 09:19:45
5651	vvakame	2015-09-08 12:34:30
3482	NN---	2015-01-19 20:29:19
3482	vvakame	2015-01-19 13:40:54
12390	dt-bot	2016-10-31 18:06:24
11107	dt-bot	2016-09-08 04:34:06
7315	dt-bot	2015-12-23 10:20:55
4358	jedmao	2015-05-19 18:55:47
4358	vvakame	2015-05-19 14:53:43
12205	midknight41	2016-10-28 14:52:42
12205	tomdavidson	2016-10-24 17:16:10
14008	sheetalkamat	2017-01-14 00:06:19
14008	dt-bot	2017-01-13 21:51:35
13129	unindented	2016-12-06 15:02:06
2543	basarat	2014-07-22 01:18:39
7247	horiuchi	2015-12-18 00:46:52
7247	dt-bot	2015-12-17 18:27:18
8366	dt-bot	2016-03-03 13:26:48
10949	dt-bot	2016-09-01 05:49:26
11044	dt-bot	2016-09-05 23:55:05
2155	vvakame	2014-05-08 14:30:17
12380	dt-bot	2016-10-31 13:51:12
1810	vvakame	2014-03-09 03:07:28
7100	horiuchi	2015-12-11 06:43:37
7100	dt-bot	2015-12-09 01:29:31
4789	mattpodwysocki	2015-07-01 21:54:35
4789	vvakame	2015-07-12 20:39:22
15417	Ygilany	2017-03-27 14:05:31
6997	horiuchi	2015-12-02 09:06:00
6997	dt-bot	2015-11-30 19:26:45
11297	daareiza	2016-09-20 15:18:47
11297	pushplay	2016-09-19 15:49:35
11297	dt-bot	2016-09-18 06:11:11
11297	mhegazy	2016-10-04 18:28:41
14884	dt-bot	2017-02-26 22:44:27
10871	dt-bot	2016-08-29 03:49:06
10269	rhysd	2016-07-27 08:17:07
10269	miniak	2016-07-27 07:44:32
10269	dt-bot	2016-07-25 07:50:39
10269	yuit	2016-07-27 22:16:41
11222	dt-bot	2016-09-14 14:00:37
13457	Crevil	2016-12-22 15:05:25
5748	horiuchi	2015-09-10 05:58:32
5031	vvakame	2015-07-28 14:17:28
4110	vvakame	2015-04-15 14:49:57
9425	dt-bot	2016-05-23 07:19:00
5867	xStrom	2015-09-20 14:50:16
5867	vvakame	2015-09-20 08:08:20
10332	frogcjn	2016-07-28 16:03:59
10332	dt-bot	2016-07-27 23:58:23
13709	andy-ms	2017-01-03 16:40:28
13709	dt-bot	2017-01-03 16:40:29
4261	joaope	2015-08-26 04:22:01
14663	minestarks	2017-03-08 01:25:41
14663	dt-bot	2017-02-16 02:14:52
14663	bumbleblym	2017-03-08 04:23:50
12947	paulvanbrenk	2016-11-29 23:45:40
12947	Syncfusion-JavaScript	2016-11-30 09:03:44
9039	vvakame	2016-04-23 06:42:14
9039	dt-bot	2016-04-18 14:58:58
6418	aindlq	2015-10-26 16:12:16
6418	pspeter3	2015-10-26 15:59:07
6418	vvakame	2015-10-26 15:45:17
9965	dt-bot	2016-07-05 19:34:31
8274	dt-bot	2016-02-26 19:10:46
13968	mhegazy	2017-01-18 00:05:51
1653	vvakame	2014-02-05 02:10:51
14492	aozgaa	2017-02-09 19:37:07
13353	dt-bot	2016-12-15 04:03:40
7137	dt-bot	2015-12-10 15:41:13
11815	DenisCarriere	2016-10-06 23:40:25
11815	dt-bot	2016-10-06 23:38:59
11722	rastographics	2016-10-05 02:41:08
4300	vvakame	2015-05-11 15:06:19
10595	dt-bot	2016-08-12 17:08:37
13583	dt-bot	2016-12-28 06:10:26
5151	vvakame	2015-08-03 13:21:03
8567	dt-bot	2016-03-15 12:15:55
14348	prashaantt	2017-02-01 14:00:37
14348	garthk	2017-01-30 22:31:30
8951	dt-bot	2016-04-12 11:52:30
8129	dt-bot	2016-02-17 06:55:26
14892	gmfun	2017-02-27 14:05:02
11522	bgrieder	2016-09-27 04:00:08
11522	dt-bot	2016-09-26 20:58:49
7559	vvakame	2016-01-11 15:07:19
7559	dt-bot	2016-01-10 20:35:37
13697	dt-bot	2017-01-02 23:41:31
13697	shlomiassaf	2017-01-02 23:42:26
13697	mhegazy	2017-01-18 04:02:11
10409	dt-bot	2016-08-01 20:48:37
13885	psnider	2017-01-10 00:26:56
10954	TonyPythoneer	2016-09-14 12:18:38
14804	asborisov	2017-02-23 11:47:58
14804	dt-bot	2017-02-23 09:05:13
6864	tkrotoff	2015-11-22 17:55:19
6864	tomc974	2015-11-22 05:10:49
6864	dt-bot	2015-11-20 20:17:00
9234	dt-bot	2016-05-06 09:29:31
12389	dt-bot	2016-10-31 17:57:04
12389	poelstra	2016-11-01 10:05:49
1358	basarat	2013-11-29 08:34:17
13670	dt-bot	2017-01-02 00:38:01
13120	dt-bot	2016-12-05 21:48:23
13289	dt-bot	2016-12-13 05:41:56
2480	basarat	2014-07-08 10:30:17
14333	dt-bot	2017-01-30 06:53:41
8491	dt-bot	2016-03-10 21:25:31
13497	tomwanzek	2016-12-21 20:29:21
13497	dt-bot	2016-12-21 19:25:58
1790	vvakame	2014-03-07 12:23:05
1562	johnnyreilly	2014-03-25 15:54:56
1562	Bartvds	2014-01-18 15:34:17
5629	vvakame	2015-09-02 17:15:44
5862	vvakame	2015-09-20 08:28:25
3399	vvakame	2015-01-02 11:14:36
10214	dt-bot	2016-07-21 02:35:48
4750	vvakame	2015-06-27 05:13:20
3721	vvakame	2015-02-24 15:50:44
14582	dt-bot	2017-02-12 17:35:08
14582	zhengbli	2017-02-13 18:51:23
12686	StevenLiekens	2016-11-15 09:45:50
15376	dt-bot	2017-03-25 00:04:48
4441	vvakame	2015-05-26 00:22:31
15067	dt-bot	2017-03-08 10:54:27
10900	dt-bot	2016-08-30 07:41:33
4299	vvakame	2015-05-11 14:59:39
1854	vvakame	2014-03-19 10:20:39
7849	dt-bot	2016-01-27 21:27:18
12174	dt-bot	2016-10-22 02:42:26
11393	dt-bot	2016-09-22 03:38:19
5207	vvakame	2015-08-04 13:14:12
5207	Pro	2015-08-07 07:26:56
5222	vvakame	2015-08-08 05:17:21
6826	dt-bot	2015-11-18 20:53:21
6932	vvakame	2016-05-14 17:10:55
6932	dt-bot	2015-11-24 18:23:18
9312	dt-bot	2016-05-12 13:03:03
3166	vvakame	2014-11-20 02:15:10
15336	dt-bot	2017-03-23 15:01:36
7556	dt-bot	2016-01-10 08:24:14
2278	vvakame	2014-06-05 02:38:14
2836	basarat	2014-09-16 12:48:44
3839	vvakame	2015-03-11 15:32:23
11571	linusbrolin	2016-09-28 15:23:49
11571	simonxca	2016-09-28 21:15:46
2432	basarat	2014-07-01 13:55:28
2432	iislucas	2014-07-04 19:12:06
15171	nlaplante	2017-03-14 18:18:05
5485	vvakame	2015-08-25 15:44:53
14536	johnbendi	2017-02-10 07:33:25
14536	SteveByerly	2017-02-27 17:02:46
14536	mikebridge	2017-03-01 16:24:18
14536	dt-bot	2017-02-09 23:14:26
12811	dt-bot	2016-11-19 17:12:30
13993	dt-bot	2017-01-13 15:51:24
2630	vvakame	2014-08-06 01:29:00
4930	horiuchi	2015-07-16 07:49:31
14102	dt-bot	2017-01-18 22:37:34
2938	Bartvds	2014-10-07 22:05:49
5613	vvakame	2015-09-02 17:07:32
3521	johnnyreilly	2015-01-23 07:30:30
7775	cyrilschumacher	2016-02-26 19:39:42
7775	dt-bot	2016-01-25 12:53:54
1071	jedmao	2013-09-22 18:18:10
8630	pavax	2016-03-19 11:21:57
3745	vvakame	2015-03-02 16:20:21
10472	minestarks	2016-08-05 21:16:30
10472	seansfkelley	2016-08-14 01:54:30
10537	paulvanbrenk	2016-08-19 23:57:08
10537	garthk	2016-08-20 22:44:12
11315	woutergd	2016-09-23 11:48:12
11315	dt-bot	2016-09-19 12:28:59
4176	vvakame	2015-04-22 15:13:48
10734	bezreyhan	2016-08-19 22:15:52
13379	andy-ms	2016-12-15 21:13:00
5938	vvakame	2015-09-27 02:00:33
4851	vvakame	2015-07-12 23:09:35
4851	nvivo	2015-07-13 14:38:21
7016	chrootsu	2015-12-03 05:39:18
7016	lukaw3d	2016-05-20 22:02:31
7016	dt-bot	2015-12-01 21:44:25
11637	dt-bot	2016-09-30 16:11:32
2456	fatso83	2014-07-03 14:31:00
12810	dt-bot	2016-11-19 15:52:09
11493	hisham	2016-09-25 23:22:47
11050	dt-bot	2016-09-06 10:28:59
11050	lhecker	2016-09-06 21:12:16
12417	TonyPythoneer	2016-11-02 03:06:42
12417	dt-bot	2016-11-01 17:39:12
6085	ceolter	2015-10-06 12:20:59
6085	aciccarello	2015-10-09 12:32:36
5103	vvakame	2015-07-28 16:02:52
4319	vvakame	2015-05-14 14:44:47
10867	dt-bot	2016-08-28 19:15:05
12398	wardenfeng	2016-11-01 14:26:28
13020	dt-bot	2016-11-30 18:17:04
14873	dt-bot	2017-02-26 10:47:46
3345	vvakame	2014-12-19 14:12:35
7420	horiuchi	2016-01-04 07:17:27
7420	dt-bot	2015-12-30 11:37:30
4287	vvakame	2015-05-08 12:21:05
4287	fullflavedave	2015-05-09 03:12:54
6329	johnnyreilly	2015-10-21 13:14:11
6329	vvakame	2015-10-21 12:52:29
8791	dt-bot	2016-03-31 09:51:29
11840	anubmat	2016-10-30 05:05:20
7703	dt-bot	2016-01-20 10:27:44
11821	shaoyunli	2016-10-07 09:09:23
5843	horiuchi	2015-09-17 04:45:13
8897	vvakame	2016-05-14 17:18:43
9678	dt-bot	2016-06-16 01:40:56
1920	basarat	2014-03-26 11:03:05
1920	Bartvds	2014-03-27 17:20:29
1920	loyd	2014-03-26 13:43:57
1920	yortus	2014-03-27 17:05:37
1920	paypac	2014-03-26 17:10:35
15187	KirillArefev	2017-03-15 15:28:02
11738	mhegazy	2016-10-05 20:53:15
11738	dt-bot	2016-10-05 16:47:52
10682	dt-bot	2016-08-18 00:23:13
10197	dt-bot	2016-07-20 10:16:00
5738	vvakame	2015-09-16 12:49:52
7407	horiuchi	2016-01-04 07:03:08
7407	dt-bot	2015-12-30 10:41:15
4668	bmdixon	2016-05-31 10:33:21
1410	johnnyreilly	2013-12-09 11:23:48
1410	vvakame	2013-12-11 04:51:07
1410	Bartvds	2013-12-11 05:39:04
12063	dt-bot	2016-10-18 16:24:06
8982	dt-bot	2016-04-14 08:23:27
3898	vvakame	2015-03-21 03:44:10
3898	gcastre	2015-03-21 17:43:12
14179	horiuchi	2017-01-23 08:17:06
14179	dt-bot	2017-01-23 05:05:41
14179	yohei1126	2017-01-23 08:20:44
12964	alan-agius4	2016-11-28 20:18:12
12964	dt-bot	2016-11-28 20:18:13
3591	vvakame	2015-02-04 14:28:26
13651	dt-bot	2016-12-31 01:52:15
14659	dt-bot	2017-02-15 21:37:10
7594	horiuchi	2016-01-13 02:47:32
7594	dt-bot	2016-01-12 16:34:49
10475	dt-bot	2016-08-05 12:58:03
1983	Bartvds	2014-04-04 08:10:02
2999	vvakame	2014-10-21 02:33:04
7607	chrootsu	2016-01-20 14:40:23
7607	pfzero	2016-01-13 23:40:19
7607	DomiR	2016-01-20 14:25:24
7607	vvakame	2016-01-23 13:11:27
7607	dt-bot	2016-01-13 15:51:50
7512	tkrotoff	2016-01-11 14:42:33
7512	vvakame	2016-01-11 13:16:21
7512	tkqubo	2016-01-11 15:34:48
7512	dt-bot	2016-01-06 16:35:06
5508	vvakame	2015-08-25 16:49:36
8985	vvakame	2016-04-17 14:04:54
3767	vvakame	2015-03-02 16:07:32
10317	vvakame	2016-07-28 14:30:27
13248	dt-bot	2016-12-10 21:34:21
11987	dt-bot	2016-10-14 11:54:45
6760	jaschaephraim	2015-12-02 00:09:12
6760	dt-bot	2015-11-14 02:55:00
9262	dt-bot	2016-05-09 16:22:28
3250	vvakame	2014-11-30 04:11:30
15074	dt-bot	2017-03-08 19:29:21
3446	vvakame	2015-01-13 09:59:34
3446	Nemo157	2015-01-13 10:11:26
3805	vvakame	2015-03-06 15:04:26
7326	dt-bot	2015-12-23 14:22:10
13065	dt-bot	2016-12-02 12:23:07
1665	jedmao	2014-02-12 03:10:43
1665	vvakame	2014-02-12 02:36:03
5013	vvakame	2015-07-23 17:33:22
3113	basarat	2014-11-10 05:17:40
4985	vvakame	2015-07-20 09:26:41
4985	tinganho	2015-07-20 09:38:16
4883	vvakame	2015-07-13 13:25:39
10420	dt-bot	2016-08-02 11:28:43
364	Diullei	2013-03-02 23:16:32
364	jbaldwin	2013-03-03 03:59:59
15280	dt-bot	2017-03-21 16:24:11
1759	olofd	2014-02-27 15:33:44
1759	Diullei	2014-02-27 04:13:36
1759	vvakame	2014-03-09 03:31:48
10119	matthiasdailey-ccri	2016-07-20 18:38:39
1960	vvakame	2014-04-01 02:35:42
14795	dt-bot	2017-02-23 00:13:42
14077	keppelen	2017-01-18 16:09:24
13205	dt-bot	2016-12-08 21:09:14
10274	dt-bot	2016-07-25 13:08:19
10274	yuit	2016-07-27 17:48:57
10943	BurtHarris	2016-09-01 15:38:08
10943	alejo90	2016-09-01 16:17:39
11038	dt-bot	2016-09-05 17:53:59
7827	dt-bot	2016-01-27 10:53:39
9938	dt-bot	2016-07-03 12:18:00
2507	johnnyreilly	2014-07-15 13:41:03
1948	vvakame	2014-03-31 15:35:11
1948	Bartvds	2014-03-31 15:43:24
14361	minestarks	2017-03-06 20:15:30
14361	dt-bot	2017-01-31 18:17:48
14361	aozgaa	2017-02-10 00:45:04
1514	basarat	2014-01-08 11:04:01
12306	TonyPythoneer	2016-10-28 07:59:14
8575	dt-bot	2016-03-15 18:47:13
7885	dt-bot	2016-01-30 10:09:13
7408	horiuchi	2016-01-04 07:05:36
7408	dt-bot	2015-12-30 10:49:02
2317	johnnyreilly	2014-06-10 19:44:51
2317	Eagle3386	2015-06-12 07:00:18
14316	rosieks	2017-01-28 14:59:48
11323	simonxca	2016-09-19 22:16:25
11323	IOAyman	2016-09-19 17:45:09
8649	dt-bot	2016-03-20 01:01:47
13277	dt-bot	2016-12-12 18:51:34
4822	tkrotoff	2015-08-01 16:30:16
4822	vvakame	2015-07-12 21:57:08
4672	vvakame	2015-06-22 16:53:10
7430	horiuchi	2016-01-20 08:09:36
5638	vvakame	2015-09-02 17:20:22
3599	vvakame	2015-02-05 13:00:51
3599	otiai10	2015-02-06 09:02:14
7711	horiuchi	2016-01-22 01:17:58
7711	komarik0	2016-01-20 22:31:26
7711	dt-bot	2016-01-20 20:58:50
11184	aleung	2016-09-12 14:27:18
11184	TonyPythoneer	2016-09-12 12:44:14
11184	tomwanzek	2016-09-13 13:27:15
5109	vvakame	2015-08-02 13:55:03
2832	SomaticIT	2014-09-24 14:36:54
11665	dt-bot	2016-10-02 14:16:17
7514	dt-bot	2016-01-06 16:54:26
14342	dt-bot	2017-01-30 17:53:53
3981	vvakame	2015-03-29 14:02:08
3981	lukewestby	2015-03-29 16:27:47
9229	dt-bot	2016-05-05 21:00:52
14781	dt-bot	2017-02-22 16:29:18
2364	vvakame	2014-06-19 03:51:00
5274	horiuchi	2015-08-12 03:38:56
9908	vvakame	2016-07-01 06:02:18
14674	evilj0e	2017-02-16 13:24:00
14674	LucaVazz	2017-02-16 14:07:08
14674	dt-bot	2017-02-16 12:14:46
1550	Igorbek	2014-01-16 11:37:01
1550	johnnyreilly	2014-01-16 17:24:11
1550	fdecampredon	2014-01-16 11:31:41
8161	cgwrench	2016-02-20 10:20:27
8161	dt-bot	2016-02-18 21:28:11
12008	nakakura	2016-10-26 04:59:07
12008	dt-bot	2016-10-15 13:04:28
12043	dt-bot	2016-10-17 21:09:06
11288	dt-bot	2016-09-16 20:50:27
3512	vvakame	2015-01-25 06:05:18
11509	nertzy	2016-09-26 14:44:24
14049	matoilic	2017-01-16 13:55:24
7800	horiuchi	2016-01-27 08:34:00
7800	joeskeen	2016-01-26 16:33:27
7800	dt-bot	2016-01-26 05:11:00
7444	horiuchi	2016-01-04 08:17:41
7444	dt-bot	2016-01-02 06:51:27
4123	vvakame	2015-04-18 13:57:36
4123	mtraynham	2015-04-18 14:20:05
12365	dt-bot	2016-10-30 23:44:12
3299	vvakame	2014-12-11 14:13:56
8993	dt-bot	2016-04-15 01:00:45
13180	dt-bot	2016-12-08 09:39:32
4007	vvakame	2015-04-02 15:59:27
7399	horiuchi	2016-01-04 06:52:48
10346	yuit	2016-07-29 15:51:28
12635	grovesNL	2016-11-24 02:26:49
12635	dt-bot	2016-11-12 09:54:01
12635	rockmacaca	2016-11-22 19:56:59
12635	andy-ms	2016-11-14 19:02:23
12635	seansfkelley	2016-11-22 19:52:17
12635	sandersn	2016-11-22 20:46:59
10421	vsiao	2016-08-12 06:28:32
10421	vvakame	2016-08-02 15:53:14
10421	Nitive	2016-08-12 09:30:57
3258	vvakame	2014-12-04 18:32:19
13804	dt-bot	2017-01-06 15:39:37
11969	dt-bot	2016-10-13 19:24:12
13294	dt-bot	2016-12-13 10:15:40
4980	vvakame	2015-07-20 06:36:46
15094	paulvanbrenk	2017-03-22 00:07:57
15094	brooklynDev	2017-03-26 07:11:01
11591	vvakame	2016-09-30 12:14:09
11591	alejo90	2016-09-30 15:01:16
15285	mjbvz	2017-03-22 19:34:13
9587	dt-bot	2016-06-07 19:11:04
3683	vvakame	2015-02-20 16:36:58
14245	dt-bot	2017-01-25 19:08:32
1876	vvakame	2014-03-19 10:42:47
12876	dt-bot	2016-11-23 11:43:36
9533	LithMage	2016-06-03 07:57:59
9533	damianog	2016-08-12 11:47:36
9533	vvakame	2016-06-02 15:56:43
7615	horiuchi	2016-01-14 08:06:15
7615	dt-bot	2016-01-14 01:54:23
14391	dt-bot	2017-02-01 23:59:31
5597	vvakame	2015-09-02 16:52:20
13952	mhegazy	2017-01-11 22:44:57
5540	bronielsen	2016-12-08 12:43:49
5540	CalvinFernandez	2015-09-01 18:53:49
12862	dt-bot	2016-11-22 11:18:45
6318	basarat	2015-10-16 05:15:18
12925	dt-bot	2016-11-26 04:57:26
8988	gcastre	2016-05-26 08:40:23
7280	dt-bot	2015-12-20 19:57:53
10076	mhegazy	2016-07-13 06:34:09
10076	dt-bot	2016-07-12 15:18:15
8337	vvakame	2016-03-04 12:53:39
8337	eloekset	2016-03-02 15:59:08
8337	staxmanade	2016-05-06 17:02:54
4658	horiuchi	2015-06-17 13:35:27
11302	xStrom	2016-09-28 13:14:19
11302	andy-ms	2016-09-23 15:44:25
8878	horiuchi	2016-04-11 08:57:01
14553	dt-bot	2017-02-10 18:20:43
9398	horiuchi	2016-05-23 04:08:36
9398	ryanmcnamara	2016-05-26 19:39:54
9398	dt-bot	2016-05-19 16:42:20
11074	dt-bot	2016-09-07 01:01:35
10191	realityfilter	2016-07-19 23:37:25
15262	andy-ms	2017-03-20 17:35:13
13640	dt-bot	2016-12-30 17:43:22
14759	tkrotoff	2017-03-13 14:02:09
14759	dt-bot	2017-02-21 17:36:18
7372	Steve-Fenton	2016-01-05 15:59:03
7372	drarmstr	2015-12-29 14:16:48
7372	dt-bot	2015-12-28 16:21:30
9066	dt-bot	2016-04-21 12:06:43
4959	vvakame	2015-07-18 10:51:53
2813	vvakame	2014-09-15 14:44:23
10061	ngbrown	2016-07-12 01:12:02
10061	dt-bot	2016-07-12 01:09:11
10061	alexeagle	2016-07-12 01:14:51
10061	weswigham	2016-07-12 01:13:28
3604	vvakame	2015-02-05 13:15:47
2960	vvakame	2014-10-14 02:02:18
4134	vvakame	2015-04-18 14:18:57
2513	sibnerian	2014-07-17 16:25:45
2513	basarat	2014-07-16 00:20:45
5829	vvakame	2015-09-20 05:34:05
14716	dt-bot	2017-02-18 04:23:07
9386	dt-bot	2016-05-18 14:10:25
9588	horiuchi	2016-06-08 08:37:26
13134	dt-bot	2016-12-06 15:03:59
8835	dt-bot	2016-04-04 07:29:54
7046	dt-bot	2015-12-04 00:59:25
7046	rhysd	2015-12-06 08:26:33
3366	vvakame	2014-12-25 13:18:31
6960	dt-bot	2015-11-26 20:19:51
3945	vvakame	2015-03-24 16:17:07
4629	vvakame	2015-06-14 10:05:58
5425	vvakame	2015-08-21 13:18:33
3576	vvakame	2015-02-03 03:22:12
12547	dt-bot	2016-11-07 22:27:52
1647	vvakame	2014-02-05 01:50:38
7798	horiuchi	2016-01-29 08:30:26
7798	stepancar	2016-01-26 16:35:09
4296	vvakame	2015-05-11 14:59:08
1385	jedmao	2013-12-15 05:22:30
1385	vvakame	2013-12-15 14:41:36
12654	andy-ms	2016-11-14 19:34:10
12654	dt-bot	2016-11-13 21:04:24
3699	vvakame	2015-02-22 00:02:21
3699	lokeshpeta	2015-02-22 19:08:28
11934	dt-bot	2016-10-12 14:26:46
11934	rhysd	2016-10-12 15:45:28
8239	dt-bot	2016-02-24 16:20:58
8239	jppellerin	2016-02-24 20:52:10
2856	vvakame	2014-09-24 15:08:21
10935	olafmat	2016-08-31 13:34:23
7099	dt-bot	2015-12-09 01:29:13
5104	vvakame	2015-07-28 16:04:07
14288	dt-bot	2017-01-27 07:54:42
14288	tdietrich513	2017-02-01 14:37:30
14288	Sheeo	2017-02-01 14:17:16
14288	sinedied	2017-02-01 13:24:25
10148	dt-bot	2016-07-17 02:30:10
14175	dt-bot	2017-01-22 20:15:16
9413	pwnall	2016-05-24 18:10:09
9413	dt-bot	2016-05-21 01:00:46
13190	dt-bot	2016-12-08 13:06:31
8156	horiuchi	2016-02-19 05:46:37
8156	dt-bot	2016-02-18 11:46:01
2489	basarat	2014-07-10 00:55:51
9006	dt-bot	2016-04-15 16:46:59
11115	vvakame	2016-09-09 14:18:45
4905	vvakame	2015-07-16 15:31:20
6558	vvakame	2015-11-02 14:45:27
6558	use-strict	2015-11-03 18:41:10
6558	tkqubo	2015-11-03 18:25:40
9215	AbhishekGarg	2016-05-13 07:30:59
9215	mmiszy	2016-05-12 22:30:14
8844	jpmnteiro	2016-04-05 09:26:51
8844	dt-bot	2016-04-05 00:25:56
7948	dt-bot	2016-02-03 09:31:52
5295	vvakame	2015-08-17 14:46:34
5295	yortus	2015-08-18 00:05:35
5295	tkqubo	2015-08-17 03:23:00
1697	vvakame	2014-02-18 02:56:54
14250	GiedriusGrabauskas	2017-02-01 13:31:21
14250	johnnyreilly	2017-03-23 18:33:30
14250	ericanderson	2017-01-25 22:35:54
14250	Iezious	2017-03-23 13:25:48
14250	patsissons	2017-01-25 22:43:52
14250	olmobrutall	2017-01-25 22:01:53
15224	bumbleblym	2017-03-17 22:17:37
15224	yuit	2017-03-17 17:14:01
14902	minestarks	2017-03-09 23:41:12
14902	dt-bot	2017-02-27 18:03:48
7630	horiuchi	2016-01-15 02:39:31
7630	jasonswearingen	2016-01-15 01:41:53
7630	dt-bot	2016-01-14 20:57:37
14899	dt-bot	2017-02-27 16:07:01
13484	ericanderson	2017-01-24 03:29:05
9892	joeskeen	2016-06-30 16:42:34
9892	dt-bot	2016-06-30 09:06:50
3680	vvakame	2015-03-29 13:45:34
3680	vankooch	2015-03-25 15:52:44
3680	omidkrad	2015-02-22 05:13:03
15362	dt-bot	2017-03-24 17:35:13
1700	vvakame	2014-02-18 03:02:47
3852	basarat	2015-03-29 22:27:37
3852	vvakame	2015-03-29 14:08:20
2221	vvakame	2014-05-21 06:06:11
2221	otiai10	2014-05-21 05:57:47
5733	vvakame	2015-09-08 17:50:40
8081	khisakuni	2016-02-17 15:27:24
8081	dt-bot	2016-02-13 20:54:51
5199	vvakame	2015-08-04 12:25:43
2963	vvakame	2014-10-14 02:16:05
12111	dt-bot	2016-10-20 06:22:07
6742	dt-bot	2015-11-13 03:00:48
9351	vvakame	2016-05-17 06:57:08
9351	dt-bot	2016-05-15 17:59:08
14465	dt-bot	2017-02-06 10:51:39
2738	vvakame	2014-08-29 08:25:09
13089	dt-bot	2016-12-04 00:53:28
3742	vvakame	2015-03-02 14:50:07
3270	vvakame	2014-12-06 14:43:05
3270	wjohnsto	2014-12-11 15:06:30
10655	tamird	2016-08-23 08:01:42
7305	dt-bot	2015-12-22 17:07:41
15026	waynebrantley	2017-03-07 03:13:45
3190	vvakame	2014-11-21 02:31:17
6235	ngbrown	2015-10-26 16:49:07
6235	ShyykoSerhiy	2015-10-10 16:56:15
6235	vvakame	2015-10-26 15:18:45
8030	horiuchi	2016-02-10 08:42:58
8030	dt-bot	2016-02-09 23:11:24
11289	dt-bot	2016-09-16 22:12:27
9036	tsvetomir	2016-04-25 06:33:17
9036	vvakame	2016-04-23 06:39:52
4180	horiuchi	2015-04-23 09:32:31
13617	andy-ms	2016-12-29 20:00:39
13405	bowdenk7	2017-02-03 22:25:01
13405	mhegazy	2017-01-18 00:38:48
10966	dt-bot	2016-09-01 16:59:48
10966	StefH	2016-09-07 15:38:48
3780	vvakame	2015-03-05 12:55:11
6089	horiuchi	2015-10-02 02:45:00
6846	dt-bot	2015-11-19 23:03:36
6859	dt-bot	2015-11-20 15:08:33
9370	vvakame	2016-05-21 15:35:25
9370	dt-bot	2016-05-17 12:16:09
10783	dt-bot	2016-08-23 13:00:51
6261	jbrantly	2015-10-14 04:56:43
6261	vvakame	2015-10-14 04:23:59
6261	pspeter3	2015-10-15 14:26:56
3540	vvakame	2015-01-28 14:59:05
1351	basarat	2013-11-28 12:36:49
5142	horiuchi	2015-07-31 14:32:48
7479	dt-bot	2016-01-04 14:34:21
1364	basarat	2013-12-01 21:02:17
1364	vvakame	2013-12-03 17:31:36
7877	horiuchi	2016-02-01 08:31:18
7877	dt-bot	2016-01-29 17:14:41
12160	dt-bot	2016-10-21 13:39:04
12160	ligaz	2016-11-14 14:39:29
10891	dt-bot	2016-08-29 22:18:09
11599	alexfoxgill	2016-10-06 08:13:59
14730	dt-bot	2017-02-20 09:06:25
14012	CaselIT	2017-01-14 10:24:12
14012	hinell	2017-01-13 23:41:10
14012	bowdenk7	2017-02-04 02:21:24
14012	dt-bot	2017-01-13 23:38:31
9646	damianog	2016-06-15 17:04:04
9646	dt-bot	2016-06-14 10:07:49
9646	mhegazy	2016-06-20 20:58:51
8182	dt-bot	2016-02-20 06:01:17
3508	basarat	2015-01-26 08:32:39
3508	dgzornoza	2015-01-27 08:23:59
3508	vvakame	2015-01-25 05:48:24
1780	vvakame	2014-03-07 12:00:47
8682	vvakame	2016-03-26 13:19:37
12702	6ix4our	2016-11-16 03:12:39
12702	derekfinlinson	2016-11-16 03:17:37
12702	dt-bot	2016-11-15 20:55:19
3818	vvakame	2015-03-09 01:43:32
10427	dlee-nvisia	2016-08-02 16:57:56
10427	dt-bot	2016-08-02 16:57:58
9418	rbuckton	2016-08-26 16:41:57
9418	minestarks	2016-08-03 17:38:18
9418	paulvanbrenk	2016-08-15 22:41:59
9418	jramsay	2016-07-20 20:32:36
11941	dt-bot	2016-10-12 19:17:21
15382	dt-bot	2017-03-25 09:28:07
4464	horiuchi	2015-05-29 06:38:36
13763	NoHomey	2017-01-05 19:12:09
13763	hesher	2017-01-05 18:25:47
13763	dt-bot	2017-01-05 18:25:49
7919	horiuchi	2016-02-05 01:57:30
7919	dt-bot	2016-02-01 13:38:25
10340	dt-bot	2016-07-28 15:37:13
10340	yuit	2016-07-28 16:28:04
11263	dt-bot	2016-09-16 02:20:36
2643	vvakame	2014-08-29 08:23:08
9480	Dretch	2016-06-06 07:44:34
9480	joeskeen	2016-06-06 19:45:38
9480	dt-bot	2016-05-27 09:56:28
3853	vvakame	2015-03-15 13:27:22
9462	dt-bot	2016-05-26 01:37:14
11925	DanielRosenwasser	2016-10-12 08:08:02
15170	tkrotoff	2017-03-16 12:19:03
15170	paulvanbrenk	2017-03-22 18:23:56
15170	donaldpipowitch	2017-03-22 13:18:38
8617	dt-bot	2016-03-18 10:14:21
13301	Dona278	2016-12-15 13:57:24
13301	dt-bot	2016-12-13 13:48:00
7697	horiuchi	2016-01-20 08:38:30
5291	vvakame	2015-08-13 14:23:34
14574	dt-bot	2017-02-12 05:12:05
14574	zhengbli	2017-02-13 20:30:13
2994	vvakame	2014-10-21 02:57:01
4355	vvakame	2015-05-14 15:12:13
10330	dt-bot	2016-07-27 19:55:46
11092	TonyPythoneer	2016-09-09 02:42:16
14217	dt-bot	2017-01-24 14:30:27
5606	vvakame	2015-09-02 16:57:09
8332	joeskeen	2016-03-03 15:49:45
8332	dt-bot	2016-03-01 10:20:37
8332	btesser-r7	2016-03-03 02:09:03
7695	dt-bot	2016-01-19 15:46:03
4519	vvakame	2015-06-07 13:20:40
13349	dt-bot	2016-12-14 21:25:14
9414	yahyaKacem	2016-05-21 05:21:57
8545	dt-bot	2016-03-14 11:44:37
1984	johnnyreilly	2014-04-04 14:21:30
11655	vvakame	2016-10-03 13:06:14
11655	swistach	2016-10-13 23:03:51
13107	dt-bot	2016-12-05 14:04:50
6994	sahne123	2015-11-30 17:07:09
6994	dt-bot	2015-11-30 15:03:01
12769	andy-ms	2016-11-17 21:37:09
5330	vvakame	2015-08-15 07:28:40
3740	vvakame	2015-03-02 14:48:27
3740	jmlane	2015-02-25 05:38:41
2683	vvakame	2014-08-20 04:30:55
6953	dt-bot	2015-11-26 10:37:36
10394	dt-bot	2016-08-01 11:38:27
11638	dt-bot	2016-09-30 16:18:49
11638	zenorbi	2016-10-06 09:51:53
9804	dt-bot	2016-06-24 14:48:22
284	Diullei	2013-02-15 12:52:35
9941	mhegazy	2016-07-04 00:33:20
9941	futurizing	2016-07-04 00:30:32
9941	dt-bot	2016-07-03 21:20:31
4383	vvakame	2015-05-19 15:26:25
5147	vvakame	2015-08-03 13:00:32
9839	dt-bot	2016-06-27 17:49:30
9839	mhegazy	2016-06-27 17:49:29
9839	mtraynham	2016-06-27 19:24:10
13909	KostyaEsmukov	2017-01-11 03:41:11
13909	TonyPythoneer	2017-01-11 03:30:50
13909	KostyaTretyak	2017-01-11 08:22:27
6397	vvakame	2015-10-26 15:27:02
15055	dt-bot	2017-03-07 23:25:05
12636	TonyPythoneer	2016-11-12 18:31:36
12636	dt-bot	2016-11-12 15:57:21
5225	vvakame	2015-08-08 05:21:57
1596	vvakame	2014-01-28 01:35:17
1493	vvakame	2014-01-05 11:17:17
5576	vvakame	2015-09-02 16:38:20
5154	ashwinr	2015-07-31 00:08:24
13316	dt-bot	2016-12-13 16:28:34
6796	horiuchi	2016-01-06 03:29:21
6796	tkrotoff	2016-01-06 03:18:46
7453	horiuchi	2016-01-05 02:24:59
7453	dt-bot	2016-01-02 23:26:35
13923	dt-bot	2017-01-11 01:58:50
3631	vvakame	2015-02-11 11:18:12
10195	dt-bot	2016-07-20 07:19:05
2746	pine	2014-08-30 21:38:26
11883	baltie	2016-10-11 11:03:28
11883	vvakame	2016-10-12 13:06:00
11883	dt-bot	2016-10-10 12:15:52
10446	dt-bot	2016-08-03 14:08:28
4545	vvakame	2015-06-07 15:29:18
12958	dt-bot	2016-11-28 18:10:41
5728	vvakame	2015-09-08 17:24:03
10164	dt-bot	2016-07-18 13:19:59
2413	basarat	2014-07-01 13:06:20
14113	atrefz	2017-01-27 15:52:42
14113	mhegazy	2017-01-19 17:47:15
14113	vvatanabe	2017-01-20 02:33:08
3080	vvakame	2014-11-20 03:09:20
11682	dt-bot	2016-10-03 12:57:27
11086	hriss95	2016-09-07 14:21:16
12853	dt-bot	2016-11-22 02:17:40
8673	seansfkelley	2016-03-21 23:07:16
8673	dt-bot	2016-03-21 22:16:02
10511	jan-molak	2016-08-08 19:14:55
10511	dt-bot	2016-08-08 12:53:34
10511	poelstra	2016-08-08 20:12:58
5683	basarat	2015-09-03 23:44:24
2102	kentcooper	2014-04-29 02:01:27
9445	vvakame	2016-06-02 12:57:58
9445	miniak	2016-06-02 13:01:15
9445	dt-bot	2016-05-25 01:37:06
4338	horiuchi	2015-05-14 09:22:02
6694	rgripper	2015-11-15 01:10:54
6694	basarat	2015-11-15 01:05:09
6694	dt-bot	2015-11-10 04:14:18
9486	dt-bot	2016-05-27 16:14:12
13421	DanielRosenwasser	2016-12-18 22:16:28
13421	mohsen1	2016-12-18 23:01:32
8382	horiuchi	2016-03-16 02:03:23
8382	dt-bot	2016-03-04 10:31:02
5437	vvakame	2015-09-08 17:29:54
5437	Chris-Martinezz	2015-09-08 13:37:40
9657	dt-bot	2016-06-15 00:51:27
11432	dt-bot	2016-09-23 09:27:07
12078	TonyPythoneer	2016-10-19 02:11:35
12078	zhengbli	2016-10-19 22:02:31
4430	vvakame	2015-05-24 17:26:31
3115	vvakame	2014-11-12 13:21:55
6913	clark-stevenson	2015-11-26 08:04:37
6913	apare	2015-11-24 00:27:45
6517	vvakame	2015-11-02 14:10:24
11764	rogierschouten	2016-10-07 07:54:16
11764	mhegazy	2016-10-08 20:00:34
4677	horiuchi	2015-06-22 04:43:20
2208	basarat	2014-05-20 11:26:13
6456	vvakame	2015-10-26 23:21:40
3956	vvakame	2015-03-29 13:24:03
7764	dt-bot	2016-01-24 17:34:04
14898	dt-bot	2017-02-27 16:02:41
9318	tomwanzek	2016-05-12 15:08:45
9318	dt-bot	2016-05-12 15:08:46
12267	tkrotoff	2016-10-29 11:29:23
12163	dt-bot	2016-10-21 14:03:36
3933	vvakame	2015-03-24 15:53:01
6962	dt-bot	2015-11-27 00:35:54
9829	dt-bot	2016-06-27 06:56:54
9829	codefoster	2016-06-27 14:41:34
5671	vvakame	2015-09-08 14:32:53
5465	vvakame	2015-08-21 15:24:32
2062	basarat	2014-04-19 12:44:59
1787	vvakame	2014-05-08 01:57:14
12083	dt-bot	2016-10-19 05:13:05
15125	dt-bot	2017-03-12 02:14:05
8379	dt-bot	2016-03-04 10:03:12
5720	horiuchi	2015-09-08 01:45:07
7960	DanielRosenwasser	2016-02-03 19:07:47
7960	dt-bot	2016-02-03 19:07:48
5963	vvakame	2015-09-27 03:37:11
5963	gwicksted	2015-10-04 16:59:03
3952	vvakame	2015-03-24 16:26:26
10527	krzysieki	2016-11-16 09:10:27
10527	dt-bot	2016-08-09 15:29:02
7516	dt-bot	2016-01-06 18:37:40
13463	valVk	2016-12-20 12:45:05
5907	vvakame	2015-09-20 10:20:22
8109	dt-bot	2016-02-16 05:10:11
13380	dt-bot	2016-12-15 22:54:07
8472	horiuchi	2016-03-23 03:06:15
10301	ianks	2016-07-26 19:40:06
10301	yuit	2016-07-27 00:47:05
3841	vvakame	2015-03-11 16:04:22
10082	filipesilva	2016-07-14 16:40:41
10082	DanielRosenwasser	2016-07-13 05:06:57
10082	mhegazy	2016-07-13 05:19:17
6071	horiuchi	2015-10-01 03:29:13
12741	TonyPythoneer	2016-11-18 02:49:39
12741	dt-bot	2016-11-17 07:24:30
6352	joeskeen	2015-10-21 14:21:53
6352	vvakame	2015-10-21 13:46:52
11748	mhegazy	2016-10-06 03:37:34
11748	miniak	2016-10-06 09:02:37
12612	Hongbo-Miao	2016-11-10 20:25:47
3903	vvakame	2015-03-21 04:04:16
1783	vvakame	2014-03-07 12:10:13
12173	dt-bot	2016-10-21 22:16:57
10297	latotty	2016-07-27 16:56:46
10297	dt-bot	2016-07-26 16:04:41
10297	yuit	2016-07-27 17:15:18
10051	kant2002	2016-07-12 05:38:12
10051	dt-bot	2016-07-11 10:08:14
7765	horiuchi	2016-01-26 02:22:17
7765	elisee	2016-01-25 12:02:27
7765	dt-bot	2016-01-24 21:11:10
14229	jhsimms	2017-01-25 19:04:51
14229	aikoven	2017-01-25 07:21:16
14229	DanielRosenwasser	2017-01-25 07:11:46
14229	dt-bot	2017-01-24 23:44:33
5231	vvakame	2015-08-08 05:29:22
3630	vvakame	2015-02-11 11:15:18
10089	dt-bot	2016-07-13 09:25:58
3278	vvakame	2014-12-11 14:34:33
9854	dt-bot	2016-06-28 08:52:23
4570	vvakame	2015-06-07 16:43:43
10663	awendland	2016-08-16 23:11:48
10663	dt-bot	2016-08-16 22:27:17
10663	mhegazy	2016-08-17 00:21:50
7255	dt-bot	2015-12-18 07:39:01
13358	horiuchi	2016-12-27 09:41:43
13358	a8775	2016-12-16 09:44:37
14664	evollu	2017-02-23 04:36:54
14664	zhengbli	2017-02-23 18:17:39
14816	konne	2017-03-07 13:13:47
4286	vvakame	2015-05-08 12:16:03
12009	dt-bot	2016-10-15 18:28:18
9773	dt-bot	2016-06-22 11:26:18
10201	RReverser	2016-07-20 13:04:33
10201	dt-bot	2016-07-20 12:14:04
11100	dt-bot	2016-09-07 23:00:43
2022	johnnyreilly	2014-05-15 15:23:51
2022	Bartvds	2014-05-15 20:49:37
6682	horiuchi	2015-11-09 14:25:00
14840	dt-bot	2017-02-24 03:09:00
7575	horiuchi	2016-01-12 08:22:47
7575	dt-bot	2016-01-11 23:35:09
9603	dt-bot	2016-06-09 09:45:46
5075	horiuchi	2015-07-28 05:14:46
15016	minestarks	2017-03-09 21:38:38
15016	dt-bot	2017-03-06 20:54:21
5309	vvakame	2015-08-13 14:59:14
10078	mhegazy	2016-07-13 06:31:07
10078	dt-bot	2016-07-12 20:24:47
1365	basarat	2013-12-02 11:21:08
6705	dt-bot	2015-11-11 11:52:04
13077	icfantv	2016-12-03 01:59:45
13077	dt-bot	2016-12-03 00:47:51
13796	y13i	2017-01-06 16:30:57
7357	amcdnl	2016-01-28 19:55:34
7357	vvakame	2016-01-23 12:56:34
7357	jkeylu	2016-01-23 14:42:20
7357	urossmolnik	2016-03-30 15:50:01
10542	clemgrim	2016-08-10 12:41:35
13438	TonyPythoneer	2016-12-19 09:05:30
13438	dt-bot	2016-12-19 09:01:31
13438	jtmthf	2016-12-19 09:26:45
13840	AbraaoAlves	2017-01-18 06:13:37
13840	dt-bot	2017-01-08 03:21:32
10688	paulvanbrenk	2016-08-18 18:39:31
10688	DanielRosenwasser	2016-08-23 05:59:33
15222	dt-bot	2017-03-17 14:13:23
12298	vvakame	2016-10-28 15:15:48
12298	RandScullard	2016-10-28 15:45:57
12298	yuit	2016-11-11 00:17:37
1319	Bartvds	2013-11-23 02:22:42
3941	vvakame	2015-03-24 16:08:21
8680	jasonswearingen	2016-03-25 02:19:37
8680	dt-bot	2016-03-22 08:28:39
11935	vsiao	2016-11-07 18:58:46
11935	vvakame	2016-10-28 13:18:36
11935	beckend	2016-10-25 17:29:24
11935	yuit	2016-11-07 18:56:16
11935	donaldpipowitch	2016-10-13 08:38:18
11269	dt-bot	2016-09-16 12:05:50
11269	linck	2016-09-22 11:36:43
3640	horiuchi	2015-02-13 02:12:49
13601	dt-bot	2016-12-28 23:46:08
13458	TonyPythoneer	2016-12-20 17:35:15
13458	dt-bot	2016-12-20 08:47:30
13620	dt-bot	2016-12-29 22:51:58
9147	wujun4code	2016-05-04 07:42:08
7222	andrejunges	2015-12-23 17:33:08
7222	dt-bot	2015-12-16 01:01:28
2207	Bartvds	2014-05-17 21:00:45
1353	johnnyreilly	2013-11-29 08:57:28
1353	basarat	2013-11-28 21:08:40
10018	blakeembrey	2016-07-11 20:43:21
10018	vvakame	2016-07-11 13:20:32
11523	dt-bot	2016-09-26 21:02:44
8781	seansfkelley	2016-04-19 04:25:16
8781	dt-bot	2016-03-30 16:37:39
6360	vvakame	2015-10-21 14:08:26
5184	vvakame	2015-08-03 15:25:34
8541	hellopao	2016-03-16 01:18:19
5723	vvakame	2015-09-08 17:02:01
14469	dt-bot	2017-02-06 14:48:22
10785	dt-bot	2016-08-23 14:40:05
10785	alejo90	2016-09-04 12:50:28
4130	vvakame	2015-04-18 14:10:01
3816	johnnyreilly	2015-03-06 16:24:01
3816	vvakame	2015-03-06 15:50:37
3816	falsandtru	2015-03-06 17:16:36
4718	chrootsu	2015-12-17 07:32:27
5203	vvakame	2015-08-08 04:40:29
10088	vvakame	2016-07-28 12:44:54
14532	dt-bot	2017-02-09 19:05:17
14298	squadwuschel	2017-01-27 14:37:51
12413	SimonSchick	2016-11-10 13:09:58
12413	dt-bot	2016-11-01 16:24:41
3326	vvakame	2014-12-18 04:17:15
9129	zuzusik	2016-06-13 18:38:45
9129	dt-bot	2016-04-27 19:25:18
4364	vvakame	2015-05-19 15:03:18
4364	cgwrench	2015-05-27 16:46:17
4364	PrashantAshok	2015-07-13 06:40:47
11609	georgeedwards	2016-09-29 14:48:08
9919	dt-bot	2016-07-01 13:57:36
7693	horiuchi	2016-02-09 03:56:57
7693	dt-bot	2016-01-19 13:40:34
14614	dt-bot	2017-02-14 05:45:40
9045	joeferner	2016-04-19 13:18:18
4871	vvakame	2015-07-13 14:29:46
4871	alexeagle	2015-07-09 20:35:33
6014	demisx	2015-09-26 03:17:08
14657	minestarks	2017-03-07 01:59:10
14657	ashleybrener	2017-03-07 02:39:30
14657	dt-bot	2017-02-15 20:44:45
13352	dt-bot	2016-12-15 02:00:31
2047	johnnyreilly	2014-04-16 15:33:14
2047	Bartvds	2014-04-16 16:45:11
12493	dt-bot	2016-11-04 19:23:26
3570	vvakame	2015-02-03 02:46:36
7215	dt-bot	2015-12-15 17:12:20
3787	vvakame	2015-03-05 13:21:41
8178	dt-bot	2016-02-19 19:20:01
8961	danvk	2016-04-12 22:17:57
5377	vvakame	2015-08-17 14:19:27
9375	dt-bot	2016-05-17 18:12:55
2406	basarat	2014-06-25 08:40:30
3844	vvakame	2015-03-11 16:07:58
15028	thynson	2017-03-07 08:51:20
7810	dt-bot	2016-01-26 21:09:16
3353	vvakame	2014-12-23 02:21:44
4838	vvakame	2015-07-12 22:45:27
14474	dt-bot	2017-02-06 22:59:44
7656	horiuchi	2016-01-20 08:13:55
7656	dt-bot	2016-01-15 20:47:24
13273	dt-bot	2016-12-12 13:42:21
10245	dt-bot	2016-07-23 08:59:15
5608	vvakame	2015-09-02 16:58:46
9967	asvetliakov	2016-07-05 21:29:37
9967	alexgorbatchev	2016-07-05 20:44:16
9967	dt-bot	2016-07-05 20:17:40
15303	jeusdi	2017-03-22 12:23:06
8468	dt-bot	2016-03-10 02:18:43
8903	dt-bot	2016-04-08 10:52:48
9301	dt-bot	2016-05-11 19:23:26
10397	dt-bot	2016-08-01 14:47:40
11243	dharmax	2016-09-15 13:09:21
3221	awerlang	2015-01-22 17:59:52
3221	akalirong	2015-01-23 01:06:25
9052	vvakame	2016-04-23 07:44:10
9052	stepancar	2016-04-20 16:53:15
4267	vvakame	2015-05-06 14:33:41
4267	tugend	2015-06-06 13:03:19
14805	Loghorn	2017-02-23 11:13:54
14805	dt-bot	2017-02-23 09:52:56
14805	lhecker	2017-02-23 10:38:42
10557	samchon	2016-08-12 00:49:37
11034	dt-bot	2016-09-05 16:27:21
14166	dt-bot	2017-01-21 23:54:37
10719	dt-bot	2016-08-19 13:46:59
6125	myitcv	2015-10-04 07:06:06
5032	vvakame	2015-07-28 14:18:11
8651	dt-bot	2016-03-20 01:25:29
9040	fxck	2016-04-26 11:00:17
15136	paulvanbrenk	2017-03-22 23:15:34
15136	LKay	2017-03-21 02:14:38
15136	mhegazy	2017-03-13 17:15:21
12340	dt-bot	2016-10-29 10:51:07
12340	tomwanzek	2016-10-29 17:45:22
12340	alitaheri	2016-10-29 16:55:17
5886	vvakame	2015-09-20 07:44:19
13739	dt-bot	2017-01-04 21:49:06
13780	bradfordwagner	2017-01-06 00:21:48
13780	dt-bot	2017-01-05 23:59:04
5647	vvakame	2015-09-02 17:27:13
2749	vvakame	2014-08-31 00:41:19
5533	vvakame	2015-08-25 17:09:02
6810	johnnyreilly	2015-11-18 09:59:02
6810	mmiszy	2015-11-18 10:00:59
6810	dt-bot	2015-11-17 19:07:16
10490	dt-bot	2016-08-05 22:33:14
12743	dt-bot	2016-11-17 08:54:06
10106	greglo	2016-07-14 00:18:27
10106	dt-bot	2016-07-13 23:38:59
12637	markisme	2016-11-15 15:56:55
12637	andy-ms	2016-11-14 19:11:32
9538	dt-bot	2016-06-03 00:25:35
8270	vvakame	2016-02-27 03:16:48
7494	horiuchi	2016-01-06 03:37:35
7494	samvloeberghs	2016-01-05 11:13:45
5026	vvakame	2015-07-23 18:11:42
5026	bczengel	2015-07-26 14:01:17
5026	pimterry	2015-07-26 15:08:53
9739	vvakame	2016-06-24 09:39:01
9739	DanielRosenwasser	2016-06-24 22:39:34
7910	santialbo	2016-02-01 08:26:28
7910	dt-bot	2016-02-01 07:55:57
7461	dt-bot	2016-01-03 11:57:27
14425	saeedtabrizi	2017-02-07 15:18:03
14425	jramsay	2017-03-02 01:07:44
14425	zhengbli	2017-02-17 22:21:35
3099	vvakame	2014-11-20 03:08:43
4323	vvakame	2015-05-11 16:54:14
4417	vvakame	2015-05-24 15:44:40
6987	vvakame	2015-12-01 14:37:39
2599	vvakame	2014-08-02 01:45:10
14327	dt-bot	2017-01-29 00:20:05
4269	snolflake	2015-12-07 12:20:13
7940	vvakame	2016-02-06 15:25:08
10380	vvakame	2016-08-02 15:25:53
4182	vvakame	2015-04-25 05:47:52
1824	Igorbek	2014-03-16 08:04:22
1824	johnnyreilly	2014-03-20 13:37:38
1824	vvakame	2014-03-15 09:08:17
1824	santialbo	2014-03-17 18:39:17
8313	dt-bot	2016-02-29 06:11:47
12220	TonyPythoneer	2016-10-25 09:35:44
12220	dt-bot	2016-10-25 09:35:47
2725	danielearwicker	2014-12-10 13:38:19
10861	dt-bot	2016-08-28 08:12:16
3288	vvakame	2014-12-11 13:45:16
13351	mehl321	2016-12-15 08:42:20
13351	dt-bot	2016-12-14 22:25:03
13500	dt-bot	2016-12-21 21:42:02
13500	stepancar	2016-12-26 18:47:15
4340	horiuchi	2015-05-14 09:22:49
11225	dt-bot	2016-09-14 16:20:28
11225	rgvassar	2016-09-20 16:37:44
2657	vvakame	2014-08-10 01:58:38
12067	duydao	2016-10-24 05:36:11
12067	dt-bot	2016-10-18 17:37:28
5718	horiuchi	2015-09-08 01:39:57
8243	dt-bot	2016-02-24 18:20:25
8232	dt-bot	2016-02-24 08:46:21
14066	andy-ms	2017-01-17 16:54:56
14066	dt-bot	2017-01-17 16:54:58
13790	jramsay	2017-03-01 19:24:53
13790	dt-bot	2017-01-06 09:41:35
2136	basarat	2014-05-05 09:34:42
7961	dt-bot	2016-02-03 19:45:03
8249	dt-bot	2016-02-25 08:35:27
13169	dt-bot	2016-12-08 04:24:41
13921	dt-bot	2017-01-11 00:00:03
13746	dt-bot	2017-01-05 08:30:52
1678	basarat	2014-02-11 09:17:27
12400	minestarks	2016-11-17 19:51:27
6048	marcogrcr	2015-10-05 17:11:14
6048	vvakame	2015-10-05 16:48:17
6823	vvakame	2015-11-19 15:03:49
4456	horiuchi	2015-05-27 00:21:19
12778	sandersn	2016-11-23 21:32:49
12778	dt-bot	2016-11-18 08:56:16
4396	vvakame	2015-05-24 15:03:51
5639	vvakame	2015-09-02 17:21:12
13839	dt-bot	2017-01-08 02:01:50
7942	a904guy	2016-02-06 16:49:07
7942	dt-bot	2016-02-03 01:04:13
7807	dt-bot	2016-01-26 15:12:42
6146	AmazingJaze	2015-10-19 21:20:37
13669	dt-bot	2017-01-02 00:02:13
9959	HillTravis	2016-07-05 13:44:20
12986	dt-bot	2016-11-29 16:05:24
2116	panarasi	2014-04-28 20:10:28
11649	dt-bot	2016-10-01 00:48:04
5901	vvakame	2015-09-20 10:12:36
5941	horiuchi	2015-09-25 08:31:56
5257	vvakame	2015-08-08 07:01:59
10659	mhegazy	2016-08-16 20:45:14
8375	dt-bot	2016-03-03 22:58:45
7802	horiuchi	2016-01-27 08:23:30
7802	CaselIT	2016-01-27 10:05:20
5189	vvakame	2015-08-03 15:29:50
3663	vvakame	2015-02-16 15:51:16
13348	dt-bot	2016-12-14 20:41:52
4925	horiuchi	2015-07-16 04:50:33
14218	evil-shrike	2017-01-30 14:20:20
14218	dt-bot	2017-01-24 14:46:19
10777	massimocode	2016-09-20 05:52:03
7342	johnnyreilly	2015-12-25 16:18:36
7342	dt-bot	2015-12-24 16:12:36
8855	dt-bot	2016-04-05 18:10:08
5727	vvakame	2015-09-08 17:17:33
14508	aozgaa	2017-02-08 23:51:48
14508	voxmatt	2017-02-09 17:44:46
14508	alloy	2017-02-08 23:29:46
11865	minestarks	2016-11-17 18:17:02
11865	mdahamiwal	2016-10-10 16:25:18
7371	horiuchi	2016-01-04 05:56:58
7371	dt-bot	2015-12-28 13:35:30
10007	Ahineya	2016-07-07 15:12:15
7173	horiuchi	2015-12-16 08:23:08
[truncated: 11,012 more rows]
