# Supplementary material for: Status, identity, and language: A study of issue discussions in GitHub
Source: PLoS One. 2019 Jun 14;14(6):e0215059. doi: 10.1371/journal.pone.0215059 (PMC6568400; doi:10.1371/journal.pone.0215059)
Supplement: S2 Data — (ZIP) [file pone.0215059.s003.zip › sample_46_projs_issues/sindresorhus_awesome/issue_comments_REPLACECODE.csv]

issue_num	datetime	body	login	close_date
921	2017-03-28 00:19:36	<!-- Please fill in the **bold** fields --> **https://github.com/mhrimaz/AwesomeJavaFX** **Just a JavaFX awesome list** # By submitting this pull request I confirm I've read and complied with the below requirements. Failure to properly do so will just result in the pull request being closed and everyone's time wasted. Please read it twice. Most people miss many things. - I have read and understoo…	LeFryskai
921	2017-03-28 03:45:06	> By submitting this pull request I confirm I've read and complied with the below requirements. ⬆️	sindresorhus
920	2017-03-27 05:29:47	Added **awesome R blogs on the web**. It is still under active development. This list is aimed for people who are starting out with **R**. All blogs are indexed as :bowtie: = beginner friendly, :neckbeard: = intermediate, :flushed: = advanced and :neutral_face: = confused.	Jeet1994	2017-03-27 17:44:03
920	2017-03-27 17:44:03	I did not read the terms and conditions before posting. Sorry.	Jeet1994	2017-03-27 17:44:03
919	2017-03-23 19:45:13	the latest version of angular prefers to just be called `angular`, as the version increases every 6 months, while the original one remains with `JS` appended <!-- Please fill in the **bold** fields --> **[Insert URL to the list here.]** https://github.com/AngularClass/awesome-angular **[Explain what this list is about and why it should be included here.]** repo renamed # By submitting this pull r…	gdi2290	2017-03-23 19:52:06
919	2017-03-23 19:52:08	Nice fix this aligns with the naming from Angular's official blog: > As you might have already guessed, the term “Angular 2” is also kind of deprecated once we get to version 4, 5 etc. That said, we should start naming it simply “Angular” without the version suffix. http://angularjs.blogspot.co.uk/2016/12/ok-let-me-explain-its-going-to-be.html Merged in ✨	davisonio	2017-03-23 19:52:06
919	2017-03-23 20:14:08	🐈 thanks	gdi2290	2017-03-23 19:52:06
919	2017-03-24 03:27:11	I think this makes it really unclear. Most people won't know the difference...	sindresorhus	2017-03-23 19:52:06
919	2017-03-24 03:30:21	The PR title is also not very useful.	sindresorhus	2017-03-23 19:52:06
919	2017-03-24 03:36:07	@sindresorhus I dun think it is something we can control. The name is officially announced and used in all of the places like documents and tutorials. It causes by the problem that AngularJS is so much different to Angular that it is not backward compatible at all. But it is a decision made by the angular team and they need to accept the consequence.	AnthonyTsang	2017-03-23 19:52:06
919	2017-03-24 03:56:44	@AnthonyTsang I'm not talking about the name, but rather having `Angular` and `AngularJS` is not very user-friendly, as it's hard to know the difference. But doesn't matter, I removed the Angular v1 list https://github.com/sindresorhus/awesome/commit/f83c5da006537ea9451ad4ee1f81e1049b54d872.	sindresorhus	2017-03-23 19:52:06
918	2017-03-23 04:30:53	**https://github.com/xiaohanyu/awesome-tikz** **TikZ is a wonderful awesome graph drawing package for TeX/LaTeX/ConTeXt. Unlike other TeX packages, TikZ itself is really huge, its manual contains about 1100+ pages, 100+ chapters. Tens of other packages, and serveral GUI applications are based on TikZ. So I think it's better to draft a separate list of resources for TikZ.** # By submitting this pu…	xiaohanyu
917	2017-03-22 13:36:35	<!-- Please fill in the **bold** fields --> **https://github.com/brookshi/awesome-typescript-projects** **Great open source projects written by TypeScript, include Editor, Framework, UI, Library** # By submitting this pull request I confirm I've read and complied with the below requirements. Failure to properly do so will just result in the pull request being closed and everyone's time wasted. Pl…	brookshi
917	2017-03-22 14:02:16	> By submitting this pull request I confirm I've read and complied with the below requirements. :arrow_up:	sindresorhus
917	2017-03-27 13:55:51	Lots of angular content... That is already covered in this list: https://github.com/AngularClass/awesome-angular This repo is getting so much attention the feedback is usually a bit short, but start here if you make your list truly awesome: https://github.com/sindresorhus/awesome/blob/master/awesome.md	Jogai
916	2017-03-22 10:51:09	**https://github.com/jbmoelker/progressive-enhancement-resources** **A comprehensive collection of resources on Progressive Enhancement. From concept and strategies to feature detection and testing methods. Complete with a list of (code) examples.** A few notes: - Collection has a Table of Contents section, but it's named `Table of Contents`, not `Contents`. - Items are formatted consistently, bu…	jbmoelker
915	2017-03-21 15:39:32	<!-- Please fill in the **bold** fields --> https://github.com/danbovey/awesome-home-media-center This adds a list of tools and software that are useful for people who own a home media center such as Plex or Kodi. Tools to automate watching TV and movies. # By submitting this pull request I confirm I've read and complied with the below requirements. Failure to properly do so will just result in t…	danbovey
914	2017-03-20 23:13:37	**https://github.com/mislavcimpersak/awesome-dev-fun** **This is a list of funny, whimsical and mostly useless scripts/packages from which developers can get a good laugh.** # By submitting this pull request I confirm I've read and complied with the below requirements. Failure to properly do so will just result in the pull request being closed and everyone's time wasted. Please read it twice. Mos…	mislavcimpersak
914	2017-03-21 15:11:48	I'm not a moderator or anything, but I expected 'awesome-fun' to be fun in general not developers kind of fun :D just a tiny comment	a7madgamal
914	2017-03-21 15:26:23	awesome-dev-fun or awesome-fun-dev?	jedahan
914	2017-03-21 15:47:39	@a7madgamal ok, I see how it can be a bit misleading :thinking: @jedahan I'm more inclined to `awesome-dev-fun`. The general idea is that github is really a dev community so useless libs and such are what constitutes as fun here. What content did you expect to be in a list called `awesome-fun`? :blush:	mislavcimpersak
914	2017-03-22 14:53:13	@mislavcimpersak https://github.com/tobiasbueschel/awesome-pokemon :D	a7madgamal
914	2017-03-23 08:49:42	@a7madgamal & @jedahan I've had some offline discussions as well and was persuaded to change the name 😸 The list is now called `awesome-dev-fun` as suggested by @jedahan. @jedahan thanks for a good suggestion mate 😉 I've updated the pull request also.	mislavcimpersak
913	2017-03-17 23:28:26	<!-- Please fill in the **bold** fields --> [https://github.com/unicodeveloper/awesome-nextjs](https://github.com/unicodeveloper/awesome-nextjs) This list contains awesome resources about NextJS server-side rendering framework. It should be added to this list to make it more visible to new and existing NextJS users. # By submitting this pull request I confirm I've read and complied with the below…	unicodeveloper
912	2017-03-17 14:39:18		bouzlibop	2017-03-17 15:45:11
912	2017-03-17 15:15:30	Alfred workflows is also duplicated. Could you change this so that line 498 and 499 are removed and line 501 is kept.	davisonio	2017-03-17 15:45:11
912	2017-03-17 15:42:32	@davisonio it's done.	bouzlibop	2017-03-17 15:45:11
912	2017-03-17 15:45:14	Awesome, thank you!	davisonio	2017-03-17 15:45:11
911	2017-03-16 18:00:38	<!-- Please fill in the **bold** fields --> ## Terminals Are Sexy **[https://github.com/k4m4/terminals-are-sexy](https://github.com/k4m4/terminals-are-sexy)** > **A curated list of Terminal frameworks, plugins & resources for CLI lovers.** GitHub Repo: [here](https://github.com/k4m4/terminals-are-sexy/) **Project Site: [here](http://terminalsare.sexy/)** (**NOTE**: I have included a [travis-ci](h…	k4m4
910	2017-03-15 02:21:32	<!-- Please fill in the **bold** fields --> **https://github.com/wasabeef/awesome-android-tools** **Android Tools** # By submitting this pull request I confirm I've read and complied with the below requirements. Failure to properly do so will just result in the pull request being closed and everyone's time wasted. Please read it twice. Most people miss many things. - I have read and understood th…	xu6148152	2017-03-15 17:27:20
910	2017-03-15 17:27:20	This list still needs to meet many of the requirements above. Also has not been updated since 2015 and there are unfortunately some websites which are now down. Happy to reopen if this list can be updated by @wasabeef	davisonio	2017-03-15 17:27:20
909	2017-03-14 17:35:45	<!-- Please fill in the **bold** fields --> **https://github.com/podo/awesome-framer** **Curated list of Framer prototyping tool articles, resources, tutorials, modules and videos for beginners and more advanced users.** # By submitting this pull request I confirm I've read and complied with the below requirements. Failure to properly do so will just result in the pull request being closed and ev…	podo	2017-03-14 19:34:54
909	2017-03-14 17:50:05	> - includes a succinct description of the project/theme at the top ([example](https://github.com/willempienaar/awesome-quantified-self)), :arrow_up: > - includes a project logo/illustration (whenever possible) at the top right of the readme ([example](https://github.com/sindresorhus/awesome-electron)). (The logo should link to the project website or any relevant website. The logo should be high-…	sindresorhus	2017-03-14 19:34:54
909	2017-03-14 19:30:29	@sindresorhus updated!	podo	2017-03-14 19:34:54
909	2017-03-14 19:33:41	Remove `Framer` from these (It's moot and implied): Framer Official Site Framer Official Examples Framer Documentation Framer Facebook Group	sindresorhus	2017-03-14 19:34:54
909	2017-03-14 19:38:45	🙇	podo	2017-03-14 19:34:54
908	2017-03-14 14:51:42	at the core you could just have "awesome" as the only requirement but you could require them to add other topic tags relavent to their list	pokeball99
907	2017-03-14 11:35:41	<!-- Please fill in the **bold** fields --> https://github.com/airbnb/javascript **JavaScript Style Guide** # By submitting this pull request I confirm I've read and complied with the below requirements. Failure to properly do so will just result in the pull request being closed and everyone's time wasted. Please read it twice. Most people miss many things. - I have read and understood the [contr…	xu6148152	2017-03-14 13:04:48
907	2017-03-14 13:04:48	That's a style guide, not an Awesome list.	sindresorhus	2017-03-14 13:04:48
906	2017-03-14 11:17:09	<!-- Please fill in the **bold** fields --> **https://github.com/angrykoala/awesome-esoteric** **Esoteric programming languages** # By submitting this pull request I confirm I've read and complied with the below requirements. Failure to properly do so will just result in the pull request being closed and everyone's time wasted. Please read it twice. Most people miss many things. - I have read and…	angrykoala	2017-03-14 12:35:42
906	2017-03-14 11:26:29	>**has been around for at least 30 days,** Are you sure?	Equinox	2017-03-14 12:35:42
905	2017-03-11 23:34:04	<!-- Please fill in the **bold** fields --> **https://github.com/victorlaerte/awesome-it-quotes** **This is an list of awesome IT quotes. The aims is to get together all relevant quotes said over the history of IT. There's no much data yet, but I'm still selecting new ones.** # By submitting this pull request I confirm I've read and complied with the below requirements. Failure to properly do so …	victorlaerte	2017-03-12 09:30:43
905	2017-03-12 09:30:43	You were already told to wait 30 days in #903.	sindresorhus	2017-03-12 09:30:43
904	2017-03-11 19:44:25	<!-- Please fill in the **bold** fields --> **[Insert URL to the list here.]** https://github.com/xingh/awesome-solr https://github.com/dzharii/awesome-elasticsearch **[Explain what this list is about and why it should be included here.]** So much of technology now uses Solr / Elastic for search, we should link to it. Solr powers Amazon CloudSearch / Solr is used in various industries to power se…	xingh	2017-03-14 13:05:59
904	2017-03-14 13:05:59	> By submitting this pull request I confirm I've read and complied with the below requirements. Clearly not.	sindresorhus	2017-03-14 13:05:59
903	2017-03-11 16:06:48	<!-- Please fill in the **bold** fields --> **https://github.com/victorlaerte/awesome-it-quotes** **This is an list of awesome IT quotes. The aims is to get together all relevant quotes said over the history of IT. There's no much data yet, but I'm still selecting new ones.** # By submitting this pull request I confirm I've read and complied with the below requirements. Failure to properly do so …	victorlaerte	2017-03-11 16:14:54
903	2017-03-11 16:14:54	Please read the requirements above - this can be reopened in 30 days and when all above points are met.	davisonio	2017-03-11 16:14:54
903	2017-03-12 12:36:06	@sindresorhus Sorry about other PR, but I created it because to adjust commit message. I think all points are now met.	victorlaerte	2017-03-11 16:14:54
903	2017-03-12 12:38:09	It hasn't been around for 30 days yet for a start	davisonio	2017-03-11 16:14:54
902	2017-03-08 12:25:36	<!-- Please fill in the **bold** fields --> **[https://github.com/armaldio/awesome-construct](https://github.com/armaldio/awesome-construct)** **A curated list of tools, tutorials, examples, and much more, for the awesome game development engine Construct 2. Edit** # By submitting this pull request I confirm I've read and complied with the below requirements. Failure to properly do so will just r…	armaldio
902	2017-03-08 15:52:46	> By submitting this pull request I confirm I've read and complied with the below requirements. Please read it again. Many things not followed.	sindresorhus
902	2017-03-08 22:33:09	@sindresorhus I think I've done the right fixes, thanks	armaldio
902	2017-03-09 16:22:46	@armaldio might need to close this pr and make a new one	itsjtwright
901	2017-03-07 12:23:32	<!-- Please fill in the **bold** fields --> https://github.com/facundofarias/awesome-websockets Resources about WebSockets and its support of different languages. # By submitting this pull request I confirm I've read and complied with the below requirements. Failure to properly do so will just result in the pull request being closed and everyone's time wasted. Please read it twice. Most people mi…	facundofarias
900	2017-03-07 11:01:36	**https://github.com/tuchk4/awesome-create-react-app** **Great tool from facebook team. Used to create React app with zero configuration.** # By submitting this pull request I confirm I've read and complied with the below requirements. Failure to properly do so will just result in the pull request being closed and everyone's time wasted. Please read it twice. Most people miss many things. - I hav…	tuchk4
900	2017-03-07 12:01:56	> By submitting this pull request I confirm I've read and complied with the below requirements. Please read it again. The guidelines are not followed.	sindresorhus
900	2017-03-07 12:58:24	- added contributing.md - update all links to fit AP format but - not all links have description because in most cases link because link title speaks for itself - has a travis badge. CI runs awesome bot to check broken links	tuchk4
899	2017-03-06 03:50:10	<!-- Please fill in the **bold** fields --> **https://github.com/cbovis/awesome-digital-nomads** **Tools, resources, gear etc. that are relevant to Digital Nomads** # By submitting this pull request I confirm I've read and complied with the below requirements. Failure to properly do so will just result in the pull request being closed and everyone's time wasted. Please read it twice. Most people …	cbovis
899	2017-03-07 12:04:53	> By submitting this pull request I confirm I've read and complied with the below requirements. Please read it again. Multiple things not followed ;)	sindresorhus
899	2017-03-26 03:16:14	Could you be more specific about what hasn't been followed @sindresorhus? The only point I can see which hasn't been fully met is "Drop all the A / An prefixes in the descriptions." which I'll look at sorting out.	cbovis
898	2017-03-05 05:43:51	This PR adds **Awesome Web Security** list. **[https://github.com/qazbnm456/awesome-web-security](https://github.com/qazbnm456/awesome-web-security)** **A curated list of Web Security materials and resources.** # By submitting this pull request I confirm I've read and complied with the below requirements. Failure to properly do so will just result in the pull request being closed and everyone's t…	qazbnm456
898	2017-03-22 20:48:43	In the license paragraph: I think it should be you who waives all rights, not Sindre. Just something I noticed. I'm not a maintainer.	jbmoelker
898	2017-03-23 02:27:33	@jbmoelker You're right, and I've made the change! Thanks for your suggestion. 😄	qazbnm456
896	2017-03-04 13:23:15	This change adds the Metrics [awesome-metrics](https://github.com/raulgomis/awesome-metrics) list to this awesome list. **https://github.com/raulgomis/awesome-metrics** **A curated list of awesome metrics platforms & frameworks, ressources and other awesomeness.** # By submitting this pull request I confirm I've read and complied with the below requirements. Failure to properly do so will just re…	raulgomis
895	2017-03-02 01:13:41	<!-- Please fill in the **bold** fields --> https://github.com/awesome-spark/awesome-spark Apache Spark is a popular data processing framework and of the most active open source projects today. # By submitting this pull request I confirm I've read and complied with the below requirements. Failure to properly do so will just result in the pull request being closed and everyone's time wasted. Pleas…	zero323
895	2017-03-02 01:21:14	cc @eliasah	zero323
895	2017-03-03 22:26:51	LGTM	eliasah
894	2017-02-26 10:38:29	**https://github.com/sjfricke/awesome-webgl** **This is an awesome list for WebGL. WebGL is what allows your browser to talk to your graphics card and create amazing graphical content that is all over the web. I want to add it as there is a growing community of developers , many libraries, and with WebGL 2 coming out hopefully more will join the ecosystem.** # By submitting this pull request I co…	sjfricke
894	2017-03-14 19:31:39	Feedback: - Instead of calling it `Libraries/Frameworks`, just use `Modules` or `Packages`, which applies to both. - The license is not a good license. Use something common and proven. I would recommend CC0, see: https://github.com/sindresorhus/awesome/blob/master/awesome.md#choose-an-appropriate-license - I'd like to see some links to community resources: Stack Overflow tag, IRC, chat, forums, c…	sindresorhus
894	2017-03-15 03:09:29	@sindresorhus * changed to the CC0 license * added community resources * added GitHub topic tags * Cleared up non-relevant material I do however want to discuss the wording of `Libraries` over either `Modules` or `Packages`. I did get rid of `Framework` but if you do a Google search for "WebGL Modules" or "WebGL Package" you will not find anything. [Wikipedia](https://en.wikipedia.org/wiki/List_o…	sjfricke
893	2017-02-25 22:10:23	<!-- Please fill in the **bold** fields --> https://github.com/fkromer/awesome-robotframework List about the Robot Framework which is an awesome generic test automation framework. # By submitting this pull request I confirm I've read and complied with the below requirements. Failure to properly do so will just result in the pull request being closed and everyone's time wasted. Please read it twic…	fkromer	2017-03-06 18:49:35
893	2017-03-06 10:27:21	We only create a new section when there is more than one item that can go there. Could you move this to misc? > has been around for at least 30 days, Only been around for 15 days at the moment...	davisonio	2017-03-06 18:49:35
893	2017-03-06 18:40:45	@davisonio Done	fkromer	2017-03-06 18:49:35
892	2017-02-23 11:19:00	Add an awesome list about hardening of OSX installations <!-- Please fill in the **bold** fields --> **https://github.com/seguri/awesome-osx-hardening** **This is a list of resources about hardening of OSX installations.** # By submitting this pull request I confirm I've read and complied with the below requirements. Failure to properly do so will just result in the pull request being closed and …	seguri	2017-03-14 19:20:59
892	2017-02-23 11:23:04	This should probably be called macOS hardening due to the recent rename. Could do with a lot more resources too. A much better one is: https://github.com/drduh/macOS-Security-and-Privacy-Guide	davisonio	2017-03-14 19:20:59
892	2017-02-23 12:04:12	Thanks @davisonio. So a user should go to [drduh/macOS-Security-and-Privacy-Guide](https://github.com/drduh/macOS-Security-and-Privacy-Guide) through [iCHAIT/awesome-macOS](https://github.com/iCHAIT/awesome-macOS). Does it make sense to put a direct link under Security?	seguri	2017-03-14 19:20:59
892	2017-03-14 19:20:59	This list needs a lot more work and content before it can be considered for inclusion.	sindresorhus	2017-03-14 19:20:59
891	2017-02-22 17:34:22		clthck	2017-02-22 17:34:26
891	2017-02-23 15:30:25	Yes it is	Jogai	2017-02-22 17:34:26
891	2017-02-26 23:36:13	what are you talking about this is the worse repo ever you baka!!!!!	pokeball99	2017-02-22 17:34:26
891	2017-02-28 11:40:55	@pokeball99 i don't get you. why are you saying this is bad collection?	clthck	2017-02-22 17:34:26
891	2017-02-28 14:39:09	![:iiam:](https://foxdeploy.files.wordpress.com/2016/09/iiam.gif?w=636)	8-uh	2017-02-22 17:34:26
891	2017-02-28 14:54:20	@8-uh come on.. i am serious. what is going on with this repo?	clthck	2017-02-22 17:34:26
891	2017-02-28 14:56:11	I literally have no idea. It seemed to be a silly issue, so I decided to be silly along with it?	8-uh	2017-02-22 17:34:26
891	2017-02-28 15:02:28	:) oh I see ~ I opened this issue just for pinning this repo on my profile so that I can see it every time whenever I visit github.com (I like to star awesome repos but often forget to use it later) - sorry about that if it caused confusion or whatever.. :)	clthck	2017-02-22 17:34:26
891	2017-03-03 16:46:24	There's a short url to remember: https://awesome.re/. ;) Comfortably fits in your bookmarks menu, short and easy to remember. **awesome.re - happiness in your awesome**.	schas002	2017-02-22 17:34:26
891	2017-03-23 12:36:29	I have been working on a more 'visual' version of this awesome list. Perhaps you will find it interesting. [Here](https://github.com/nikitavoloboev/knowledge-map) is the link for it. :)	nikitavoloboev	2017-02-22 17:34:26
891	2017-03-23 17:07:54	@nikitavoloboev https://my.mindnode.com/VfzgzqowJNSpCQYQNzJ4Ag2gm39QWqjXJXyvWq1M - is this ipfs?	clthck	2017-02-22 17:34:26
891	2017-03-23 17:12:31	[This](https://my.mindnode.com/qVwyTNceorvb3bx2PdGMxwSgkquY5QgrfiVwS3kW#-192.7,-176.8,2) is IPFS. Where did you find that link?	nikitavoloboev	2017-02-22 17:34:26
891	2017-03-23 17:17:16	Just that hash reminded me of IPFS. I was playing with it around for a while. But it's not mature yet. I tried to share some files and its loading time was so slow in other machine that is not on the same LAN.	clthck	2017-02-22 17:34:26
890	2017-02-19 16:28:20	https://github.com/FancyGrid/awesome-grid A curated list of grid(table) libraries and resources that developers may find useful. # By submitting this pull request I confirm I've read and complied with the below requirements. Failure to properly do so will just result in the pull request being closed and everyone's time wasted. Please read it twice. Most people miss many things. - I have read and …	NickThomson1977	2017-02-19 16:58:59
890	2017-02-19 16:58:59	This is the **5th** time a pull request has been created for this and the requirements are still not met! I think this request was being [passed](https://github.com/sindresorhus/awesome/pull/729#issuecomment-240688408).	davisonio	2017-02-19 16:58:59
889	2017-02-17 12:58:55	Emojis are the new way of talking. All the awesome links regarding emoji usage or implementations can be added in this section. Added Emoji Code Sheet (library for emoji codes in different programming languages) added. <!-- Please fill in the **bold** fields --> **[Insert URL to the list here.]** **[Explain what this list is about and why it should be included here.]** # By submitting this pull r…	shanraisshan	2017-02-17 18:40:29
889	2017-02-17 18:40:29	Thanks for the submission but this isn't an awesome list :)	davisonio	2017-02-17 18:40:29
889	2017-02-17 18:45:05	never underestimate the power of emoji 😎✌	shanraisshan	2017-02-17 18:40:29
888	2017-02-17 10:57:35	<!-- Please fill in the **bold** fields --> https://github.com/coreb1t/awesome-pentest-cheat-sheets **[Collection of cheat sheets useful for pentesting]** # By submitting this pull request I confirm I've read and complied with the below requirements. Failure to properly do so will just result in the pull request being closed and everyone's time wasted. Please read it twice. Most people miss many …	coreb1t	2017-02-18 12:21:40
888	2017-02-18 12:21:40	This list is too narrow in scope and as a result very little content. Maybe focus on pentesting in general.	sindresorhus	2017-02-18 12:21:40
887	2017-02-14 06:42:36	<!-- Please fill in the **bold** fields --> https://github.com/quangv/awesome-couchdb This is an awesome curated resources list for CouchDB. CouchDB is one of the first document NoSQL databases. # By submitting this pull request I confirm I've read and complied with the below requirements. Failure to properly do so will just result in the pull request being closed and everyone's time wasted. Plea…	quangv
887	2017-02-18 10:05:33	> includes a succinct description of the project/theme at the top (example), Not followed > has a Table of Contents section named Contents as the first section, Not followed > has an appropriate license (Meaning something like CC0, NOT a code licence like MIT, BSD, Apache, etc) Not followed > has contribution guidelines, Not followed > Each link description starts with an uppercase character and …	sindresorhus
887	2017-03-06 03:47:52	@sindresorhus k I made the changes. How is it now? Thanks.	quangv
887	2017-03-14 19:04:35	> (If you use a license badge, it should be SVG, not PNG), :arrow_up: (See the one used in this repo) --- `Official CouchDB Blog` => `Official Blog` `Official CouchDB Docs` => `Official Docs` And many more cases `Mailing lists description` => `Mailing Lists Description` `StackOverflow` => `Stack Overflow` Resources like articles and videos could use a description.	sindresorhus
887	2017-03-14 20:38:29	Curious why SVG instead of PNG? The PNG was grabbed from their [Choose your License](https://creativecommons.org/choose/) tool.	quangv
887	2017-03-14 22:25:59	> Official CouchDB Blog => Official Blog Less is more, I like it. Ok, I found the a _svg_, and made the changes above.	quangv
886	2017-02-14 06:09:48	**https://github.com/ZakariaRidouh/awesome-touchbar** **with more and more people getting the new macBook Pros with touchbar, many people will be in search for apps to use with their touchbar. this awesome list aims to help cater to that need 😄 ** # By submitting this pull request I confirm I've read and complied with the below requirements. Failure to properly do so will just result in the pull …	ZakariaRidouh	2017-02-16 18:59:23
886	2017-02-14 08:00:51	>has been around for at least 30 days Not followed >has a Table of Contents section named Contents as the first section, Not followed >has an appropriate license (Meaning something like CC0, NOT a code licence like MIT, BSD, Apache, etc) (If you use a license badge, it should be SVG, not PNG), Not followed > has been checked for inconsistent formatting, spelling, and grammar: Each link descriptio…	nagygergo	2017-02-16 18:59:23
886	2017-02-16 18:59:23	You might find some more good resources here: https://github.com/search?utf8=%E2%9C%93&q=touch+bar&type=Repositories&ref=searchresults	sindresorhus	2017-02-16 18:59:23
885	2017-02-13 20:38:09	I'd like to add a curated list of deep learning papers. Thank you.	terryum	2017-03-14 19:18:37
885	2017-02-14 08:09:03	Hey. As I see it, your list is already a sublist of the [awesome-deep-learning](https://github.com/ChristosChristofidis/awesome-deep-learning#papers) list. I'm not the maintainer of the list but imho it is good that the main awesome repo doesn't contain all the niche lists, just the more broad topic lists, and then those awesome lists are collections of more niche lists themselves. By the way it …	nagygergo	2017-03-14 19:18:37
885	2017-03-14 19:18:26	Looks good and interesting content. Only one minor nitpick: `Table of Contents` => `Contents`.	sindresorhus	2017-03-14 19:18:37
884	2017-02-13 20:35:43	I'd like to add a curated list of "the most cited deep learning papers". Thank you <!-- Please fill in the **bold** fields --> **[Insert URL to the list here.]** **[Explain what this list is about and why it should be included here.]** # By submitting this pull request I confirm I've read and complied with the below requirements. Failure to properly do so will just result in the pull request bein…	terryum	2017-02-13 20:36:02
883	2017-02-07 17:48:53	<!-- Please fill in the **bold** fields --> **[awesome](https://github.com/sindresorhus/awesome)** RestQL-core is a Java/Clojure microservice query language to fetch information from multiple services. It should be included because many people look for some library or framework to centralize and query multiple APIs in a easier and more efficient manner. With restQL-core people can map their API u…	sio-iago	2017-02-11 13:18:17
883	2017-02-11 13:18:17	This is not an awesome list. Try adding this to https://github.com/akullpp/awesome-java :)	davisonio	2017-02-11 13:18:17
882	2017-02-06 21:52:01	<!-- Please fill in the **bold** fields --> **https://github.com/dhaval17/awesome-writeups** **The List contains the WriteUps and POCs of security vulnerabilities** # By submitting this pull request I confirm I've read and complied with the below requirements. Failure to properly do so will just result in the pull request being closed and everyone's time wasted. Please read it twice. Most people …	dhaval17
882	2017-02-15 14:56:53	@sindresorhus can anyone help me out here ?	dhaval17
882	2017-03-09 16:54:04	Reread the contributing page, you have many issues, including that every item on the list needs a desc	itsjtwright
882	2017-03-14 18:49:54	What @itsjtwright said.	sindresorhus
881	2017-02-06 09:23:43	https://github.com/larapack/awesome-voyager Voyager is a popular admin panel system for Laravel which comes with lots of extensions and features. Therefor this list have been added. > Please note, that according to the `doesn't include a Travis badge`, then why is it important that a awesome list does not include this Travis badge?	marktopper
881	2017-02-06 09:23:57	__Whoops:__ Haven't been around long enough.	marktopper
881	2017-03-08 08:12:38	30 days later 😄	marktopper
880	2017-02-05 21:16:02	**https://github.com/raulgomis/awesome-metrics** **For Big Data projects it is very common to perform load tests using centralized metrics platform such as Grafana, InfluxDB, Prometheus, etc. The idea on this list is to provide the different utilities to help you with performance and tuning issues.** # By submitting this pull request I confirm I've read and complied with the below requirements. F…	raulgomis	2017-02-05 21:40:40
880	2017-02-05 21:40:40	Requirements have clearly not been read & 30 days have not passed. Feel free to leave a message here once available!	davisonio	2017-02-05 21:40:40
879	2017-02-02 13:23:24	<!-- Please fill in the **bold** fields --> https://github.com/yuki-torii/awesome-nuxt Nuxt.js is a framework for creating Universal Vue.js Applications. like Next.js # By submitting this pull request I confirm I've read and complied with the below requirements. Failure to properly do so will just result in the pull request being closed and everyone's time wasted. Please read it twice. Most peopl…	limichange	2017-02-06 13:41:32
879	2017-02-02 13:58:40	> This pull request has a descriptive title. For example, Add Name of List, not Update readme.md or Add awesome list.	lholznagel	2017-02-06 13:41:32
879	2017-02-03 00:17:11	Sorry, it's my mistake. I have updated it.	limichange	2017-02-06 13:41:32
879	2017-02-06 13:41:32	I think it's too early. Nuxt.js is very recent and your list has very little content. Work on it some more and try again at the earliest in a few months when your list is more mature. You also didn't follow all the guidelines above. Please read it twice.	sindresorhus	2017-02-06 13:41:32
878	2017-01-30 06:32:23	<!-- Please fill in the **bold** fields --> **https://github.com/aviaryan/awesome-no-login-web-apps** **It is a curated list of awesome web apps that work without requesting you to create an account. This list will help users to do common tasks without having to download a software or create web accounts.** PS - I have not added a banner image to the list yet, the reason being I am not good in de…	aviaryan	2017-02-20 09:39:06
878	2017-02-06 13:44:22	> It is a curated list of awesome web apps that work without requesting you to create an account. This list will help users to do common tasks without having to download a software or create web accounts. What problem does it solve though? I honestly rather create an account in a great web app then use a crappy one without login (Not saying this is the case every time, but very often).	sindresorhus	2017-02-20 09:39:06
878	2017-02-06 14:31:24	The main motivation for this is like suppose you want to do a certain task, let's say plot a graph for a function to see its behaviour. You come to no-login-web-apps repo, look up the index and quickly find something that works for you, out of the box. No logins, no registrations. Of course, if you will be doing this too often, you might want to create an account on that site. > I honestly rather…	aviaryan	2017-02-20 09:39:06
878	2017-02-06 15:51:06	I also see this list as a great resource on finding applications that have the potential to be easily distributed, offline first, generally (though not always) small codebase...	jedahan	2017-02-20 09:39:06
878	2017-02-18 18:36:27	> @sindresorhus What do you think? :+1: > only has awesome items with descriptions Noticed a few items are missing description. > Each link description starts with an uppercase character and ends with a period. Not followed. > Drop all the A / An prefixes in the descriptions. Not followed. > Consistent naming. For example, Node.js, not NodeJS or node.js. For example, I see both `Youtube` and `you…	sindresorhus	2017-02-20 09:39:06
878	2017-02-20 05:24:38	@sindresorhus I have updated the list with the improvements you suggested. Can you please have a look. Thanks 😊	aviaryan	2017-02-20 09:39:06
877	2017-01-29 10:37:41	<!-- Please fill in the **bold** fields --> **https://github.com/petk/awesome-jquery and https://github.com/petk/awesome-dojo** **This is a minor patch that only fixes two existing repositories locations** # By submitting this pull request I confirm I've read and complied with the below requirements. Failure to properly do so will just result in the pull request being closed and everyone's time w…	petk	2017-01-29 10:41:12
877	2017-01-29 10:41:17	👍🏼	davisonio	2017-01-29 10:41:12
876	2017-01-28 16:26:55	<!-- Please fill in the **bold** fields --> https://github.com/MakinGiants/awesome-android-learner It is a list of android things to learn more about android development itself (like a study guide). # By submitting this pull request I confirm I've read and complied with the below requirements. Failure to properly do so will just result in the pull request being closed and everyone's time wasted. …	caipivara	2017-01-28 19:10:42
876	2017-01-28 19:10:42	Sorry, we can't accept this at the moment. This can be reconsidered once the requirements have been read and the problems have been fixed: > The entry in the Awesome list should include a short description about the list project/theme (not the list itself), and should be added at the bottom of the appropriate category. > has a Table of Contents section named Contents as the first section, > conta…	davisonio	2017-01-28 19:10:42
875	2017-01-27 08:00:16	- The Webpack awesome list has been transferred into https://github.com/webpack-contrib Change updates the target URL <!-- Please fill in the **bold** fields --> **https://github.com/webpack-contrib/awesome-webpack** **Already on the list. Ownership transfered to the Webpack Org.** # By submitting this pull request I confirm I've read and complied with the below requirements. Failure to properly …	d3viant0ne	2017-01-27 17:21:20
875	2017-01-27 17:21:27	Thanks 👍🏼	davisonio	2017-01-27 17:21:20
874	2017-01-26 15:17:24	<!-- Please fill in the **bold** fields --> **https://github.com/iRaul/awesome-portfolios** **A list of AWESOME creative portfolio websites made by developers/designers.** # By submitting this pull request I confirm I've read and complied with the below requirements. Failure to properly do so will just result in the pull request being closed and everyone's time wasted. Please read it twice. Most …	iRaul	2017-01-27 17:24:18
874	2017-01-27 17:24:18	> has been around for at least 30 days, > The entry in the Awesome list should include a short description about the list project/theme (not the list itself), and should be added at the bottom of the appropriate category. > only has awesome items with descriptions (Awesome lists are curations of the best, not of everything), > has a Table of Contents section named Contents as the first section, A…	davisonio	2017-01-27 17:24:18
873	2017-01-26 14:15:13	I find awesome lists particularly useful for finding libraries and I don't use the learning material part. Making a meta list focusing on libraries and containing only awesome lists that curate libraries has following advantages - Better overview. ~4 times less lists. - Higher quality requirements. Many lists focus is on learning material and neglect the library part. These are not included in th…	brillout
873	2017-01-26 14:55:22	I think great awesome lists have a good balance of libraries vs. learning material. I don't see why you would separate those things. Awesome lists are about quality, not quantity. > Many lists focus is on learning material and neglect the library part. Unless they're explicitly about learning, I would say those lists fail. Open an issue with the maintainer if you encounter that. > Improved UI. Si…	sindresorhus
873	2017-02-16 23:03:22	> I don't see why you would separate those things To focus on the quality. A poor library list without any learning material will not make it to a meta list. But a poor library list with great learning material would and does make it to a meta list. > Awesome lists are on GitHub. It would no longer be an Awesome list then. Same view here and devarchy is and will be two-way synced with GitHub. > O…	brillout
873	2017-03-08 23:10:49	I don't know if I am right, but are you talking about a best of the best list? Like a list that has higher standards then regular awesome lists?	itsjtwright
873	2017-03-14 09:06:09	I have been curating my own version of awesome lists but I unify everything and distribute it as a mind map with an index. [Take a look at it](https://github.com/nikitavoloboev/knowledge-map). I find there is still issue with discoverability and I feel like mind maps, at least for me, solve the issue of giving contextual knowledge of how each idea/topic relates to another idea/topic. Each node in…	nikitavoloboev
873	2017-03-15 00:11:06	@itsjtwright I mean having lists focused on libraries only. E.g. [awesome-react](https://github.com/enaqx/awesome-react) VS [awesome-react-components](https://github.com/brillout/awesome-react-components) or [awesome-angular-components](https://github.com/brillout/awesome-angular-components) VS [awesome-angular](https://github.com/AngularClass/awesome-angular2). @nikitavoloboev Oh wow nice.	brillout
872	2017-01-22 19:38:21		joonaskaskisola	2017-01-22 20:20:49
872	2017-01-22 19:49:58	Seems like it was deleted by @ibaaj. @ibaaj do you have a recent copy which someone else can put back online? Would be a shame to loose a great resource.	davisonio	2017-01-22 20:20:49
872	2017-01-22 20:02:47	@davisonio [yes](https://gist.github.com/ibaaj/95b47b146bf5c70f891ab1fe973330cb)	ibaaj	2017-01-22 20:20:49
872	2017-01-22 20:03:53	@davisonio you can do whatever you want with.	ibaaj	2017-01-22 20:20:49
872	2017-01-22 20:08:55	> @davisonio you can do whatever you want with. Ok, if you wouldn't like to continue the project I've created a replacement repository with the content you provided: https://github.com/davisonio/awesome-gif.	davisonio	2017-01-22 20:20:49
872	2017-01-22 20:12:00	@davisonio perfect!	ibaaj	2017-01-22 20:20:49
872	2017-01-22 20:20:49	Fixed in https://github.com/sindresorhus/awesome/commit/8617b899d8254963cdbe537a6f4c60cb6b7f57de ❤️	davisonio	2017-01-22 20:20:49
871	2017-01-21 11:08:33	References #550 I noticed that there were quite a few resources related to these three topics in the misc section so this organised them a bit. As this is a fairly big change, would look for some feedback based on this.	davisonio	2017-02-18 20:30:03
871	2017-02-18 20:30:09	Awesome. Thank you :)	sindresorhus	2017-02-18 20:30:03
870	2017-01-21 08:27:16	[https://github.com/Cugu/awesome-forensics]	lu-chi	2017-01-22 21:41:22
870	2017-01-21 11:22:31	I'm confused. Are you adding Forensics or Windows Exploitation?	davisonio	2017-01-22 21:41:22
870	2017-01-21 12:01:08	I guess opening the link will solve your doubts.	lu-chi	2017-01-22 21:41:22
870	2017-01-21 12:54:07	> I guess opening the link will solve your doubts. You've put the link as awesome-forensics yet the commit shows awesome-windows-exploitation.	davisonio	2017-01-22 21:41:22
869	2017-01-20 15:07:11	Should match all guidelines. <!-- Please fill in the **bold** fields --> **https://github.com/TheJambo/awesome-testing** **Software Testing resources and tools. Nothing like this except language-specific ones with developers in mind on your list currently.** # By submitting this pull request I confirm I've read and complied with the below requirements. Failure to properly do so will just result i…	TheJambo	2017-03-07 11:43:03
869	2017-01-26 06:04:13	> The entry in the Awesome list should include a short description about the list project/theme **(not the list itself)**, and should be added at the bottom of the appropriate category. Please read this text carefully. It should be about what testing is, not what your list contains. --- I don't think `Suggested Awesome Lists` should be first. The first thing the users sees shouldn't be references…	sindresorhus	2017-03-07 11:43:03
869	2017-01-26 07:46:30	The changes have been made to the list itself for the "Suggested awesome lists" section and reworking some of the descriptions. Regarding the Books and Training section, Software testing training follows the same lines as software development for non-programming subjects. For example, you wouldn't read a Java 8 book to test a software package written in Java 8. However, to test a UI you might rea…	TheJambo	2017-03-07 11:43:03
869	2017-02-18 18:56:03	> Regarding the Books and Training section, Software testing training follows the same lines as software development for non-programming subjects. For example, you wouldn't read a Java 8 book to test a software package written in Java 8. However, to test a UI you might read "How to design a good UI". I have read the books myself and while they don't make testing clear in the title, they are well …	sindresorhus	2017-03-07 11:43:03
869	2017-02-19 17:48:59	> > Regarding the Books and Training section, Software testing training follows the same lines as software development for non-programming subjects. For example, you wouldn't read a Java 8 book to test a software package written in Java 8. However, to test a UI you might read "How to design a good UI". I have read the books myself and while they don't make testing clear in the title, they are wel…	TheJambo	2017-03-07 11:43:03
868	2017-01-19 16:19:03	Will rebase this on master after #865 is merged.	kasbah	2017-01-19 18:01:48
868	2017-01-19 18:54:03	Thanks! Out if interest what's the logic behind the re-ordering?	kasbah	2017-01-19 18:01:48
868	2017-01-19 18:57:06	@kasbah I try to order by interestingness.	sindresorhus	2017-01-19 18:01:48
867	2017-01-19 08:40:40	<!-- Please fill in the **bold** fields --> **https://github.com/chowdhurian/awesome-protractor** **This list will add awesome resources that will help new and current users of the Protractor test framework better use the tool.** # By submitting this pull request I confirm I've read and complied with the below requirements. Failure to properly do so will just result in the pull request being clos…	chowdhurian	2017-01-19 09:20:08
867	2017-01-19 09:20:08	> is the result of hard work and is the best I could possibly produce, I really doubt that. There's almost no content there. Awesome lists are hard work. Put some more work into it. > includes a succinct description of the project/theme at the top (example), Not followed. > includes a project logo/illustration (whenever possible) at the top right of the readme (example). (The logo should link to …	sindresorhus	2017-01-19 09:20:08
866	2017-01-17 10:50:02	Previous PR: https://github.com/sindresorhus/awesome/pull/788 **https://github.com/zgabievi/awesome-adonisjs** **A curated list of awesome bookmarks, packages, tutorials, videos and other cool resources from the AdonisJS ecosystem.** # By submitting this pull request I confirm I've read and complied with the below requirements. Failure to properly do so will just result in the pull request being …	zgabievi	2017-02-13 18:09:45
866	2017-01-17 10:59:27	This is your third try (previous https://github.com/sindresorhus/awesome/pull/788 https://github.com/sindresorhus/awesome/pull/765) and you're still not following the above guidelines. Please read and follow the guidelines.	sindresorhus	2017-02-13 18:09:45
866	2017-01-17 11:07:22	OK. Updated file change. I followed guidelines. Updated license to CC0. Added more content. What I have to do next.	zgabievi	2017-02-13 18:09:45
866	2017-01-17 11:10:30	> What I have to do next. ⬇️ > Please read and follow the guidelines. It's all in there. What's the point of having spent countless hour writing guidelines if nobody reads it and I have to manually point out everything?	sindresorhus	2017-02-13 18:09:45
866	2017-02-13 18:09:45	Closing for lack of response. Gonna pass on this list, so not point in resubmitting.	sindresorhus	2017-02-13 18:09:45
865	2017-01-16 20:05:52	https://github.com/monostable/awesome-electronics This is a list of sites, software and services for electronic engineers and hobbyists. # By submitting this pull request I confirm I've read and complied with the below requirements. Failure to properly do so will just result in the pull request being closed and everyone's time wasted. Please read it twice. Most people miss many things. - I have r…	kasbah	2017-01-19 17:57:45
865	2017-01-18 15:49:52	> includes a succinct description of the project/theme at the top (example), Not followed. > has contribution guidelines, Should be adjusted to your list. Not just copy-pasted. --- - Drop the `Inspired by the awesome list thing.` - Any related IRC, Gitter, Slack chats you could include in your list? - `StackOverflow` => `Stack Overflow` - Totally optional, but would be cool to have an illustratio…	sindresorhus	2017-01-19 17:57:45
865	2017-01-18 18:19:16	>>includes a succinct description of the project/theme at the top (example), > Not followed. I don't fully understand this one, but I adjusted the GitHub description. Is that what you meant? >> has contribution guidelines, >Should be adjusted to your list. Not just copy-pasted. [I did](https://github.com/monostable/awesome-electronics/commit/90dd738f953afc482abbf693802081b7410d39b6), do you mean …	kasbah	2017-01-19 17:57:45
865	2017-01-19 07:03:53	> I don't fully understand this one, but I adjusted the GitHub description. Is that what you meant? See the linked example. Just a short description of what the list is actually about, like what is an electronics engineer, that the list is about creating custom electronics, boards, etc. For example, in the linked example they have: > The Quantified Self is a movement to incorporate technology int…	sindresorhus	2017-01-19 17:57:45
865	2017-01-19 15:05:30	Ok, thanks for your help. Should be good now.	kasbah	2017-01-19 17:57:45
865	2017-01-19 17:57:51	Looks good :)	sindresorhus	2017-01-19 17:57:45
864	2017-01-16 02:18:16	**https://github.com/terkelg/awesome-creative-coding** **It can be hard to get started with more advance creative coding. This is a list of beginner-friendly tools, resources and things to get you started** # By submitting this pull request I confirm I've read and complied with the below requirements. Failure to properly do so will just result in the pull request being closed and everyone's time …	terkelg	2017-01-23 08:38:29
864	2017-01-19 08:39:38	Looks pretty good :) --- > The entry in the Awesome list should include a short description about the list project/theme **(not the list itself)**, and should be added at the bottom of the appropriate category. Not followed. > includes a succinct description of the project/theme at the top (example), Not followed. --- The `Contents` should not be hidden by default. The whole point of it is to be …	sindresorhus	2017-01-23 08:38:29
864	2017-01-20 06:35:36	Thanks, feedback much appreciated. Sorry for the inconvenience. The list should be updated to comply with the guidelines.	terkelg	2017-01-23 08:38:29
864	2017-01-22 21:42:39	> The entry in the Awesome list should include a short description about the list project/theme (not the list itself), and should be added at the bottom of the appropriate category. Not followed. Please read the text carefully. The description here should be about the theme, not the list itself.	sindresorhus	2017-01-23 08:38:29
864	2017-01-22 21:44:39	Can you linkify `Creative coding` in the top description to https://en.wikipedia.org/wiki/Creative_coding	sindresorhus	2017-01-23 08:38:29
864	2017-01-23 03:35:12	Updated with link and new description.	terkelg	2017-01-23 08:38:29
864	2017-01-23 08:28:33	> The entry in the Awesome list should include a short description about the list project/theme (not the list itself), and should be added at the bottom of the appropriate category. Not followed. Please read the text carefully. The description here should be about the theme, not the list itself. Not sure how I can possibly make this clearer. The description here needs to be improved according to …	sindresorhus	2017-01-23 08:38:29
863	2017-01-14 21:31:40	**https://github.com/27cm/awesome-zendframework** **A curated list of awesome PHP [Zend Framework](https://framework.zend.com/) modules, tutorials and other nice things.** # By submitting this pull request I confirm I've read and complied with the below requirements. Failure to properly do so will just result in the pull request being closed and everyone's time wasted. Please read it twice. Most …	27cm	2017-03-07 11:56:25
863	2017-01-16 14:41:43	> By submitting this pull request I confirm I've read and complied with the below requirements. Not followed. > The entry in the Awesome list should include a short description about the list project/theme (not the list itself), and should be added at the bottom of the appropriate category. Not followed. > includes a succinct description of the project/theme at the top (example), Not followed. > …	sindresorhus	2017-03-07 11:56:25
863	2017-02-13 18:10:00	ping	sindresorhus	2017-03-07 11:56:25
863	2017-03-07 11:56:25	Closing for lack of response. There's no point in resubmitting at a later point as you've lost the chance to be included in the Awesome list.	sindresorhus	2017-03-07 11:56:25
862	2017-01-14 15:22:28	<!-- Please fill in the **bold** fields --> **https://github.com/inuscript/awesome-semicolonless-js** **A curated list of semicolonless javascript (articles and projects).** # By submitting this pull request I confirm I've read and complied with the below requirements. Failure to properly do so will just result in the pull request being closed and everyone's time wasted. Please read it twice. Mos…	inuscript	2017-01-16 05:28:08
862	2017-01-16 05:28:08	Not much content and just a list of random projects using that style isn't very useful. Passing on this for now.	sindresorhus	2017-01-16 05:28:08
862	2017-01-16 08:10:16	OK, thank you	inuscript	2017-01-16 05:28:08
861	2017-01-12 13:07:00	<!-- Please fill in the **bold** fields --> **https://github.com/SaptakS/Awesome-Graphic-Novels** **This is a curated list of all the awesome graphic novels including comics and manga that one shouls read in one's lifetime** # By submitting this pull request I confirm I've read and complied with the below requirements. Failure to properly do so will just result in the pull request being closed an…	SaptakS	2017-01-16 16:15:33
861	2017-01-16 16:15:33	> By submitting this pull request I confirm I've read and complied with the below requirements. Failure to properly do so will just result in the pull request being closed and everyone's time wasted. Please read it twice. Most people miss many things. It's a good idea for a list, but you didn't follow the guidelines and I think the list needs a lot more work. Right now it's just a bunch of links …	sindresorhus	2017-01-16 16:15:33
860	2017-01-08 19:56:20	**Add https://github.com/dhamaniasad/awesome-postgres/** **A curated list of awesome PostgreSQL software, libraries, tools and resources.**	anayrat	2017-01-08 19:57:22
860	2017-01-08 19:57:22	Ok, I saw https://github.com/sindresorhus/awesome/pull/808 Sorry for duplicate.	anayrat	2017-01-08 19:57:22
859	2017-01-07 12:10:17	https://github.com/bfred-it/Awesome-WebExtensions WebExtensions is the name Mozilla gave to Chrome extensions that are now being supported by Firefox and Edge: https://developer.mozilla.org/en-US/Add-ons/WebExtensions/Browser_support_for_JavaScript_APIs # By submitting this pull request I confirm I've read and complied with the below requirements. Failure to properly do so will just result in the…	bfred-it
859	2017-01-14 08:22:55	Some feedback: - The list could use more content. I'm sure there's more great content out there. Do some more gathering work. - I'd like to see some links to community resources: Stack Overflow tag, IRC, chat, forums, communities, etc. Example: https://github.com/sindresorhus/awesome-electron#community - Be consistent about ending all descriptions in a `.` - Drop all the `A` / `An` prefixes in th…	sindresorhus
859	2017-01-14 08:47:09	Thanks! This will take a while. Tracking it here: > - [ ] The list could use more content. I'm sure there's more great content out there. Do some more gathering work. > - [ ] I'd like to see some links to community resources: Stack Overflow tag, IRC, chat, forums, communities, etc. Example: <a href="https://github.com/sindresorhus/awesome-electron#community">https://github.com/sindresorhus/awesom…	bfred-it
859	2017-03-07 11:56:16	ping :)	sindresorhus
859	2017-03-08 18:11:28	Mostly done, @erikvold has added a lot of links and [the community section is almost there.](https://github.com/bfred-it/Awesome-WebExtensions/pull/11)	bfred-it
858	2017-01-05 22:15:57	**https://github.com/caramelomartins/awesome-linters** **A collection of awesome linters.** # By submitting this pull request I confirm I've read and complied with the below requirements. Failure to properly do so will just result in the pull request being closed and everyone's time wasted. Please read it twice. Most people miss many things. - [x] I have read and understood the [contribution guid…	mlcdf
858	2017-01-06 18:32:53	> The entry in the Awesome list should include a short description about the list project/theme (not the list itself), Could you add this? See previous additions to list for examples.	davisonio
858	2017-01-06 18:52:13	Sure. Is that good?	mlcdf
858	2017-01-19 09:10:36	I would like to see more than just linters. Include some blog posts, tutorials, links to community resources (Stack Overflow tag, IRC, chat, forums, communities. Example: https://github.com/sindresorhus/awesome-electron#community), videos of talks, book, learning material, etc. Just a list of linters isn't that useful. Most language specific lists already document their linters.	sindresorhus
858	2017-01-19 22:16:33	Thanks for your feedback @sindresorhus. I had not thought about it, but yeah, I agree with you. We can work on that :)	mlcdf
858	2017-03-07 11:56:04	ping :)	sindresorhus
858	2017-03-07 12:30:35	Sorry @sindresorhus, I forgot to get back to you. Well, we definitely going to work on that, but at our own pace. We don't want to rush this and we're both a bit busy right now, so it going to take some time. So you might want to close this pull request and I'll reopen one in due time.	mlcdf
857	2017-01-04 14:18:02	<!-- Please fill in the **bold** fields --> https://github.com/facundofarias/awesome-websockets Resources about WebSockets and its support of different languages. # By submitting this pull request I confirm I've read and complied with the below requirements. Failure to properly do so will just result in the pull request being closed and everyone's time wasted. Please read it twice. Most people mi…	facundofarias	2017-03-07 14:34:21
857	2017-01-10 08:03:34	> includes a succinct description of the project/theme at the top (example), Not followed > doesn't include a Travis badge, Not followed > has a Table of Contents section named Table of Contents as the first section, Not followed > has an appropriate license (Meaning something like CC0, NOT a code licence like MIT, BSD, Apache, etc) **(If you use a license badge, it should be SVG, not PNG),** Not…	sindresorhus	2017-03-07 14:34:21
857	2017-02-13 18:18:44	ping	sindresorhus	2017-03-07 14:34:21
857	2017-02-14 11:17:23	Hey @sindresorhus, apologies I haven't had the time to solve those issues. I will take a look this weekend, and will send it again. Thanks!	facundofarias	2017-03-07 14:34:21
857	2017-03-07 11:55:51	ping2 :)	sindresorhus	2017-03-07 14:34:21
857	2017-03-07 12:24:15	Hello @sindresorhus, I've created another pull request (#901), please close this one. Thanks	facundofarias	2017-03-07 14:34:21
856	2017-01-03 16:13:50	https://github.com/miguelmota/awesome-amazon-echo "Curated list of awesome resources and libraries for the Amazon Echo, Alexa Skills Kit (ASK), and Alexa Voice Service (AVS)"	miguelmota	2017-03-07 11:55:34
856	2017-01-10 08:07:48	Please read and adhere to: https://github.com/sindresorhus/awesome/blob/master/pull_request_template.md	sindresorhus	2017-03-07 11:55:34
856	2017-02-13 18:18:54	ping	sindresorhus	2017-03-07 11:55:34
856	2017-03-07 11:55:34	Closing for lack of response. There's no point in resubmitting at a later point as you've lost the chance to be included in the Awesome list.	sindresorhus	2017-03-07 11:55:34
855	2017-01-01 06:45:21	<!-- Please fill in the **bold** fields --> https://github.com/ntwb/awesome-stylelint stylelint is to CSS as ESLint is to JS Lots of plugins from a broad community, the aim of this awesome list is to have a central collection of _all things_ stylelint. # By submitting this pull request I confirm I've read and complied with the below requirements. Failure to properly do so will just result in the …	ntwb	2017-01-10 08:31:41
855	2017-01-10 08:09:26	> Please read it twice. Most people miss many things. I would read it a couple of more times. Many things not adhering.	sindresorhus	2017-01-10 08:31:41
854	2016-12-31 18:46:58	<!-- Please fill in the **bold** fields --> **https://github.com/dhamaniasad/awesome-postgres** **It's about resources related to PostgreSQL** # By submitting this pull request I confirm I've read and complied with the below requirements. Failure to properly do so will just result in the pull request being closed and everyone's time wasted. Please read it twice. Most people miss many things. - I …	kulshekhar	2017-01-01 10:54:02
854	2017-01-01 10:54:02	Just realized this is a duplicate of #808	kulshekhar	2017-01-01 10:54:02
853	2016-12-29 14:31:00	Curated list of awesome advice, tips, and resources to prepare for PhD/grad school. <!-- Please fill in the **bold** fields --> **https://github.com/alirezasmr/awesome-phd** **Curated list of awesome advice, tips, and resources to prepare for PhD/grad school.** # By submitting this pull request I confirm I've read and complied with the below requirements. Failure to properly do so will just resul…	alirezasmr	2017-02-13 18:19:24
853	2017-01-12 14:58:11	Ping @sindresorhus	alirezasmr	2017-02-13 18:19:24
853	2017-01-12 15:10:06	There are lots of list submissions. Most are low-quality and need a lot of effort on my part to improve. I have limited time and I'm only one person. Needlessly pinging me only results in me putting the PR at the bottom of the pile.	sindresorhus	2017-02-13 18:19:24
853	2017-01-19 10:53:44	> The entry in the Awesome list should include a short description about the list project/theme (not the list itself), and should be added at the bottom of the appropriate category. Not followed. > includes a succinct description of the project/theme at the top (example), Not followed. > only has awesome items with descriptions Not followed. > has a Table of Contents section named Contents as the…	sindresorhus	2017-02-13 18:19:24
853	2017-01-19 12:32:04	Did you even check the repo!! The description is there!! Table of content is there!! I can't change the title of others article where they used Ph.D.!! The only thing you could argue is the description for each item, which I'd say these are not projects name that requires the description to clarify!! The titles by itself are descriptive. The point here I guess is helping each other, with total re…	alirezasmr	2017-02-13 18:19:24
853	2017-01-19 17:45:25	@alirezasmr please be patient, facts are better than emotions.	arbox	2017-02-13 18:19:24
852	2016-12-29 13:42:59	<!-- Please fill in the **bold** fields --> **https://github.com/deadcoder0904/awesome-website-screenshots** **Awesome Website Screenshots is a curation of some projects, websites or mockups that allow to create different screenshots in different resolutions with different frames.** # By submitting this pull request I confirm I've read and complied with the below requirements. Failure to properly…	deadcoder0904	2017-02-20 06:32:10
852	2017-01-16 09:12:01	Good start, but I think the list needs more work. I'd like to see some more resources like blog posts, tutorials, YouTube videos, etc. Feedback: - `It is a Command Line Interface Tool for the above project Pageres.` => `Command-line tool for the above project Pageres.` - `and take screenshots of each one.` => `and takes screenshots of each one.` - `url` => `URL` - `Provides an Interface` => `Prov…	sindresorhus	2017-02-20 06:32:10
852	2017-01-16 11:59:04	Yep I'll make changes :smile:	deadcoder0904	2017-02-20 06:32:10
852	2017-02-13 18:20:02	ping	sindresorhus	2017-02-20 06:32:10
852	2017-02-14 08:00:25	Ohh sorry for the delay :smile: I'll make the necessary changes in a week currently very busy on another project which is due this week so I will need some time.. I'll make the changes this week for sure :+1: Thank You for the patience	deadcoder0904	2017-02-20 06:32:10
852	2017-02-16 14:35:11	I've added blog posts (which are very few) as there aren't many blogs out there on this particular topic or they don't provide unique content. Also I've made all the necessary changes, fixed all my Uppercases :joy: & provided a shorter description..Thank You :smile:	deadcoder0904	2017-02-20 06:32:10
852	2017-02-20 06:32:09	I still feel the list could use more work. There are still many typos in the description and the formatting could be improved. I think you should split the `Websites` section into subsections for device mockups and for just the device sizes. You could also list some useful browser extensions for capturing screenshots. I'm gonna close this for now. Try again in a few months if the list has improve…	sindresorhus	2017-02-20 06:32:10
852	2017-02-20 12:55:23	As far as I've checked & I've said this before "There aren't enough resources on this topic" & as far as Awesome Ones are concerned this is what I found in articles & that article u mentioned is definitely low-quality :stuck_out_tongue_closed_eyes: as there isn't anything to add further on this topic...I'll send a PR if I think this list is improved in a years time....But as I said this is a topi…	deadcoder0904	2017-02-20 06:32:10
851	2016-12-24 21:43:58	<!-- Please fill in the **bold** fields --> **https://github.com/JesseTG/awesome-qt** **Qt is a popular framework for desktop (and recently mobile) application development. Some well-known software uses it, too. This lists includes libraries, tools, blogs, and books that are useful for beginners and experts alike.** # By submitting this pull request I confirm I've read and complied with the below…	JesseTG	2017-01-18 16:04:48
851	2017-01-16 09:53:02	Nice work. Looks pretty good :) --- > The entry in the Awesome list should include a short description about the list project/theme (not the list itself), and should be added at the bottom of the appropriate category. Not followed. > includes a succinct description of the project/theme at the top (example), Not followed. > includes a project logo/illustration (whenever possible) at the top right …	sindresorhus	2017-01-18 16:04:48
851	2017-01-17 00:02:00	> The entry in the Awesome list should include a short description about the list project/theme (not the list itself), and should be added at the bottom of the appropriate category. How's the one I just added? > includes a succinct description of the project/theme at the top (example), Is there a particular example you have in mind?	JesseTG	2017-01-18 16:04:48
851	2017-01-17 10:08:47	> Is there a particular example you have in mind? There's an example linked in the guidelines.	sindresorhus	2017-01-18 16:04:48
851	2017-01-17 18:54:12	OK, how about now?	JesseTG	2017-01-18 16:04:48
851	2017-01-18 08:37:34	> includes a project logo/illustration (whenever possible) at the top right of the readme (example). (The logo should link to the project website or any relevant website.) Please read all the text.	sindresorhus	2017-01-18 16:04:48
851	2017-01-18 16:01:46	Okay, revised the logo a bit.	JesseTG	2017-01-18 16:04:48
851	2017-01-18 16:04:43	Looks good now :)	sindresorhus	2017-01-18 16:04:48
851	2017-01-18 16:41:03	Thank you very much!	JesseTG	2017-01-18 16:04:48
850	2016-12-23 18:05:03	http://awesomeawesome.party/awesome.md , for instance, is 404.	nighto	2016-12-23 18:29:12
850	2016-12-23 18:27:58	As far as I know http://awesomeawesome.party is not affiliated with us. https://awesome.re redirects here though.	davisonio	2016-12-23 18:29:12
850	2016-12-23 18:29:10	Submit the issue on this repo: https://github.com/joehand/awesome-awesome :)	davisonio	2016-12-23 18:29:12
850	2016-12-23 19:54:42	Sorry, wasn't aware. Thanks for pointing out.	nighto	2016-12-23 18:29:12
849	2016-12-20 16:58:45	awesome-summernote is the curation list of awesome plugins for Summernote **<https://github.com/summernote/awesome-summernote>** **Summernote is one of the most popular web-based wysiwyg editor. (5k+ stars) And since its version 0.6, we've adopted the plugin system to support various requirements and deployments/environments. Currently, there are 20+ meaningful plugins in the list. This may be he…	lqez	2017-03-07 11:55:05
849	2017-01-16 16:10:25	> The entry in the Awesome list should include a short description about the list project/theme (not the list itself), and should be added at the bottom of the appropriate category. Not followed. > includes a succinct description of the project/theme at the top (example), Not followed. > contains the awesome badge on the **right side of the list heading,** Not followed. > has an appropriate licen…	sindresorhus	2017-03-07 11:55:05
849	2017-02-13 18:34:21	ping	sindresorhus	2017-03-07 11:55:05
849	2017-03-07 11:55:05	Closing for lack of response. There's no point in resubmitting at a later point as you've lost the chance to be included in the Awesome list.	sindresorhus	2017-03-07 11:55:05
848	2016-12-20 15:18:55	Link to resource: https://services.github.com/on-demand/ source: https://github.com/github/training-kit <!-- Please fill in the **bold** fields --> **[Fork with list addition found here.](https://github.com/githubschool/awesome/tree/add-github-ondemand)** **This resource is beginner friendly, and introduces Git and GitHub in the browser, using the desktop client, and the command line.** # By subm…	brianamarie	2016-12-20 18:16:28
848	2016-12-20 18:16:28	Hey, this is a nice resource but is not an awesome list so does not reach this repo. Maybe a git-related awesome list would like to use this as an addition? > is a non-generated Markdown file in a GitHub repo,	davisonio	2016-12-20 18:16:28
848	2016-12-20 19:01:15	Thank you @davisonio 🙇	brianamarie	2016-12-20 18:16:28
847	2016-12-20 07:38:22	I wrote [this Yeoman generator](https://github.com/dar5hak/generator-awesome-list) to make it easy to get started building an awesome list, and thought maybe the readers of this doc might find it useful. The generated directory structure looks [like this](https://github.com/dar5hak/generator-awesome-list/tree/master/app/templates). Is it okay to add it here? # By submitting this pull request I co…	dar5hak	2017-03-07 11:38:06
847	2016-12-21 18:38:20	Seems to me like it has pretty sane defaults. Leaving the decision up to someone else, but I quite like this and appreciate the effort you've put into it!	aleksandar-todorovic	2017-03-07 11:38:06
847	2017-01-16 15:58:32	Good idea, but please make sure it actually follows the guidelines. There are multiple things it doesn't follow correctly. It should also create the `Contents` section and maybe also a dummy section with dummy content to show how to properly format it. `Inspired by the awesome list thing.` - Drop this.	sindresorhus	2017-03-07 11:38:06
847	2017-01-17 07:45:57	Sure thing. I'll comment back here in a day or two.	dar5hak	2017-03-07 11:38:06
847	2017-01-21 14:07:36	All right, how does [this](https://github.com/dar5hak/generator-awesome-list/tree/master/app/templates) look?	dar5hak	2017-03-07 11:38:06
847	2017-01-29 19:11:04	> includes a succinct description of the project/theme at the top (example), ⬆️ > has an appropriate license (Meaning something like CC0, NOT a code licence like MIT, BSD, Apache, etc) **(If you use a license badge, it should be SVG, not PNG),** ⬆️ --- I tried running the generator, but it exited early, before all the prompts were asked: <S_CODE_TOKEN>	sindresorhus	2017-03-07 11:38:06
847	2017-01-31 11:43:39	@sindresorhus > includes a succinct description of the project/theme at the top (example), But as a generator, how do we decide what's succinct? Shouldn't it just leave that to the user? 😕 > has an appropriate license It does use CC0 in the readme. > I tried running the generator, but it exited early, before all the prompts were asked Oh! 😮 I'll have a look tonight.	dar5hak	2017-03-07 11:38:06
847	2017-02-01 17:58:17	> I tried running the generator, but it exited early, before all the prompts were asked Fixed in 1.3.1 :tada:	dar5hak	2017-03-07 11:38:06
847	2017-02-15 18:47:14	And now it makes sure it always complies to `awesome-lint`!	dar5hak	2017-03-07 11:38:06
847	2017-02-18 12:27:59	> It does use CC0 in the readme. That's not what I was referring to. I bolded what you're missing. Please read it more closely.	sindresorhus	2017-03-07 11:38:06
847	2017-02-21 18:33:46	Ah, sorry. My bad. Fixed it.	dar5hak	2017-03-07 11:38:06
846	2016-12-17 13:50:15	**https://github.com/timofurrer/awesome-asyncio** **A curated list of awesome Python asyncio frameworks, libraries, software and resources.** # By submitting this pull request I confirm I've read and complied with the below requirements. Failure to properly do so will just result in the pull request being closed and everyone's time wasted. Please read it twice. Most people miss many things. - I h…	timofurrer	2017-01-10 12:17:46
846	2017-01-10 08:56:44	Looks pretty good. --- - Readme heading should be "Awesome asyncio", not "awesome-asyncio" --- > includes a succinct description of the project/theme at the top (example), Not followed. Should succinctly explain what `asyncio` is and why I should care ;)	sindresorhus	2017-01-10 12:17:46
846	2017-01-10 12:00:41	I've added a succinct description to the [README](https://github.com/timofurrer/awesome-asyncio) and changed the title. Thanks for the review!	timofurrer	2017-01-10 12:17:46
845	2016-12-15 12:24:08	<!-- Please fill in the **bold** fields --> [https://github.com/LucasBassetti/awesome-less](https://github.com/LucasBassetti/awesome-less) Less is a CSS pre-processor, meaning that it extends the CSS language, adding features that allow variables, mixins, functions and many other techniques that allow you to make CSS that is more maintainable, themeable and extendable. It would be a good idea to …	LucasBassetti	2017-03-14 18:05:53
845	2016-12-15 13:14:09	Please read requirements	davisonio	2017-03-14 18:05:53
845	2017-01-18 11:29:05	updated	LucasBassetti	2017-03-14 18:05:53
845	2017-01-19 09:54:21	> includes a project logo/illustration (whenever possible) at the top right of the readme (example). (The logo should link to the project website or any relevant website. The logo should be high-DPI, so set it to maximum half the width of the original image.), This should be the actual Less logo. > Consistent naming. For example, Node.js, not NodeJS or node.js. Not followed. You both Less, LESS, …	sindresorhus	2017-03-14 18:05:53
845	2017-01-19 11:00:46	Updated. Sorry for the mistakes and thanks for the great review.	LucasBassetti	2017-03-14 18:05:53
845	2017-02-03 15:17:46	Is everything ok now?	LucasBassetti	2017-03-14 18:05:53
844	2016-12-14 21:56:50	<!-- Please fill in the **bold** fields --> https://github.com/BubuAnabelas/awesome-markdown/ **Markdown has been arround for a long time and it's becoming widley used among web-devs and bloggers. This list contains useful and delighful resources for Markdown** # By submitting this pull request I confirm I've read and complied with the below requirements. Failure to properly do so will just resul…	BubuAnabelas	2017-03-15 04:14:36
844	2016-12-15 10:16:22	I wouldn't really call Static Site Generators CMSs. > has been checked for inconsistent formatting, spelling, and grammar: > * Each link description starts with an uppercase character and ends with a period. > * Drop all the A / An prefixes in the descriptions. > * Consistent naming. For example, Node.js, not NodeJS or node.js. The later two are not respected.	aleksandar-todorovic	2017-03-15 04:14:36
844	2016-12-15 11:46:29	Two other awesome markdown lists I found: https://github.com/mundimark/awesome-markdown https://github.com/mashk/awesome-markdown	davisonio	2017-03-15 04:14:36
844	2016-12-21 02:07:45	@aleksandar-todorovic That's why I called that section _"CMS / Blogs"_ because of Ghost and Grav are CMS, Svbtle is a blogging platform and the others are Static Site Generators which can be used to make a blog website. In https://github.com/BubuAnabelas/awesome-markdown/commit/95fe2a6e78e2963164b04eda51e3dc2b339ca1d7 I fixed the descriptions and the consistent naming I'm almost certain, tell me …	BubuAnabelas	2017-03-15 04:14:36
844	2017-01-16 16:37:55	> The entry in the Awesome list should include a short description about the list project/theme (not the list itself), and should be added at the bottom of the appropriate category. Not followed. > includes a succinct description of the project/theme at the top (example), Not followed. > has a Table of Contents section named Contents as the first section, Not followed. --- - `Inspired by the awes…	sindresorhus	2017-03-15 04:14:36
844	2017-01-18 02:10:53	@sindresorhus Can you tell me specifically where I didn't follow: > "The entry in the Awesome list should include a short description about the list project/theme (not the list itself), and should be added at the bottom of the appropriate category." So I can fix it. Is it because it isn't at the bottom of the category? (because it's an old PR) I'm working on the other points, will push the update…	BubuAnabelas	2017-03-15 04:14:36
844	2017-01-18 08:33:49	> Can you tell me specifically where I didn't follow: ⬇️ > "The entry in the Awesome list should include a short description about the list project/theme **(not the list itself)**	sindresorhus	2017-03-15 04:14:36
844	2017-01-18 22:07:43	Been working on the points you made and marked those which are done. Will be working on the unfinished once on the following days. > - [x] The entry in the Awesome list should include a short description about the list project/theme (not the list itself), and should be added at the bottom of the appropriate category. > - [x] includes a succinct description of the project/theme at the top (example…	BubuAnabelas	2017-03-15 04:14:36
844	2017-01-31 23:39:11	@sindresorhus I belive it's all done! :smile:	BubuAnabelas	2017-03-15 04:14:36
843	2016-12-14 08:17:48	<!-- Please fill in the **bold** fields --> # Addition [Awesome JavaScript learning resources ](https://github.com/micromata/awesome-javascript-learning-resources) This list is about JavaScript – the language. Not about APIs, tooling, frameworks or other aspects of todays JavaScript ecosystem. Therefore the list is small and focused to the best resources. Reason: We don’t want to frustrate people…	mischah	2017-01-20 14:50:53
843	2017-01-14 08:27:55	Generally looks good :) Readme title: `Awesome JavaScript learning resources` => `Awesome JavaScript Learning Resources` Why "JavaScript Learning Resources" and not just "JavaScript Learning" or "Learn JavaScript"? The "Resources" part feels moot as all lists are resources for some subject. I would include a blogs section, and this blog: http://www.2ality.com/ It's IMHO the best JS blog out there…	sindresorhus	2017-01-20 14:50:53
843	2017-01-17 12:31:49	Thanks for the review 😘 > Readme title: Awesome JavaScript learning resources => Awesome JavaScript Learning Resources Done. Get rid of »Resources« though. >Why "JavaScript Learning Resources" and not just "JavaScript Learning" or "Learn JavaScript"? The "Resources" part feels moot as all lists are resources for some subject. Your absolutely right. Changed to »Awesome JavaScript learning«. This w…	mischah	2017-01-20 14:50:53
843	2017-01-20 12:09:10	I think I’m ready to get this one merged 😗 Let me know if you spot anything else that is improvable.	mischah	2017-01-20 14:50:53
843	2017-01-20 14:50:57	Looks good :)	sindresorhus	2017-01-20 14:50:53
842	2016-12-10 15:06:02	<!-- Please fill in the **bold** fields --> **https://github.com/gauthamzz/FrontendDesignElements** **[Its a list of popular quick look up front end design elements.]** # By submitting this pull request I confirm I've read and complied with the below requirements. Failure to properly do so will just result in the pull request being closed and everyone's time wasted. Please read it twice. Most peo…	gauthamzz	2017-01-16 16:23:13
842	2016-12-10 16:31:05	Thanks for submitting but it does not meet the requirements above. This list will require a lot of work. Please leave a comment here once the requirements have been fulfilled and we can reopen this.	davisonio	2017-01-16 16:23:13
842	2016-12-10 16:46:10	@davisonio can you tell me what they are specifically ...fixed some of them .. i dont think it needs description though . is it necessary ?	gauthamzz	2017-01-16 16:23:13
842	2016-12-10 18:28:43	Largely, the items could do with some descriptions explaining why they are awesome etc. check other lists for how it is done e.g. https://github.com/nicolesaidy/awesome-web-design	davisonio	2017-01-16 16:23:13
842	2016-12-19 20:32:29	I hope the requirements are fulfilled now. Please take a look. All of these are met ------------------------ I have read and understood the contribution guidelines and the instructions for creating a list. This pull request has a descriptive title. For example, Add Name of List, not Update readme.md or Add awesome list. The entry in the Awesome list should include a short description about the li…	gauthamzz	2017-01-16 16:23:13
842	2017-01-07 22:02:55	merge conflict solved , review @sindresorhus @davisonio	gauthamzz	2017-01-16 16:23:13
842	2017-01-07 22:20:06	Is it okay now @davisonio	gauthamzz	2017-01-16 16:23:13
842	2017-01-07 23:14:51	> Is it okay now @davisonio missing the or from processor.	davisonio	2017-01-16 16:23:13
842	2017-01-08 04:21:29	@davisonio any other problems	gauthamzz	2017-01-16 16:23:13
842	2017-01-16 16:23:13	I'm gonna pass on this for now. Right now I don't see enough value in this list. For me it's just a random list of Codepen examples, while a few are cool, I don't think I would actually use any of them in production. The list itself also needs a lot of work and many things from the guidelines are not followed. I would recommend adding it to https://github.com/sindresorhus/awesome/wiki instead.	sindresorhus	2017-01-16 16:23:13
841	2016-12-10 11:41:52	<!-- Please fill in the **bold** fields --> **[https://github.com/enaqx/awesome-pentest]** **[such a cool list]** # By submitting this pull request I confirm I've read and complied with the below requirements. Failure to properly do so will just result in the pull request being closed and everyone's time wasted. Please read it twice. Most people miss many things. - I have read and understood the …	chernyshof	2016-12-10 11:46:42
841	2016-12-10 11:46:42	> [Insert URL to the list here.] > > [Explain what this list is about and why it should be included here.] Please fill this in. > includes a succinct description of the project/theme at the top (example), > contains the awesome badge on the right side of the list heading, > doesn't include a Travis badge, > Drop all the A / An prefixes in the descriptions. > has a Table of Contents section named …	davisonio	2016-12-10 11:46:42
840	2016-12-09 15:53:31	<!-- Please fill in the **bold** fields --> **https://github.com/crazy-canux/awesome-monitoring** **DevOps category is used for Develop and Operation, it a new region about how to connect developer and operator work together. And monitoring list is very import in DevOps, you can monitoring the network, OS, storage and applications.** # By submitting this pull request I confirm I've read and compl…	crazy-canux	2016-12-09 17:30:15
840	2016-12-09 17:30:15	> has been checked for inconsistent formatting, spelling, and grammar: This clearly hasn't been done - there's a typo even in the description (operating system). Also `github` -> `GitHub`. This list needs a lot more work creating better descriptions for items e.g. `Check_mk official website.` does not tell you what it is and why it's awesome. Also, please put this under miscellaneous once this is…	davisonio	2016-12-09 17:30:15
840	2016-12-09 21:30:53	Hi, I think there are some misunderstanding. It's not OS, it's MAC OS X. Check_mk is a monitoring application, belong to a German company. That's why the link is "check_mk official website." For sure, some description need have more details.	crazy-canux	2016-12-09 17:30:15
839	2016-12-08 17:18:27	Add MobX Awesome List	A-gambit	2016-12-09 10:06:21
839	2016-12-09 10:06:21	> By submitting this pull request I confirm I've read and complied with the below requirements. > Failure to properly do so will just result in the pull request being closed and everyone's time wasted.	aleksandar-todorovic	2016-12-09 10:06:21
838	2016-12-08 11:54:03		diogomoretti	2016-12-09 10:07:25
838	2016-12-09 10:07:25	> By submitting this pull request I confirm I've read and complied with the below requirements. > Failure to properly do so will just result in the pull request being closed and everyone's time wasted.	aleksandar-todorovic	2016-12-09 10:07:25
837	2016-12-06 08:25:49	https://github.com/eventil/awesome-tech-events https://github.com/eventil/awesome-javascript-conferences It's a new section for aggregating all tech events with a distinction between conferences and smaller events. # By submitting this pull request I confirm I've read and complied with the below requirements. Failure to properly do so will just result in the pull request being closed and everyone…	zaiste	2016-12-06 12:05:35
837	2016-12-06 12:05:35	> By submitting this pull request I confirm I've read and complied with the below requirements. You obviously didn't, because these lists basically break every single requirement we have.	aleksandar-todorovic	2016-12-06 12:05:35
836	2016-12-04 20:54:14	<!-- Please fill in the **bold** fields --> **https://github.com/mhbashari/awesome-persian-nlp-ir** **[Explain what this list is about and why it should be included here.]** # By submitting this pull request I confirm I've read and complied with the below requirements. Failure to properly do so will just result in the pull request being closed and everyone's time wasted. Please read it twice. Mos…	mhbashari	2017-01-16 09:43:01
836	2016-12-04 22:00:25	> has been checked for inconsistent formatting, spelling, and grammar: > * Each link description starts with an uppercase character and ends with a period. > * Drop all the A / An prefixes in the descriptions. > * Consistent naming. For example, Node.js, not NodeJS or node.js. Please check your list for this. There's Ruby written in lowercase, a dash in the term "open source", some descriptions s…	aleksandar-todorovic	2017-01-16 09:43:01
836	2016-12-10 12:36:55	Did you get permission from ACL WEB to use some of their content and publish under public domain? Or is none of the content on that wiki page used? - Replace `This list is curation of the best, not of everything. Please participate in its development.Thanks to ACL WEB.` with a description about Persian NLP. - Remove the new lines in the contents - Contents should be as `## Contents ` The list sti…	davisonio	2017-01-16 09:43:01
836	2017-01-05 21:23:57	ping @mhbashari	sindresorhus	2017-01-16 09:43:01
836	2017-01-16 09:43:01	Closing for lack of response. There's no point in resubmitting at a later point as you've lost the chance to be included in the Awesome list.	sindresorhus	2017-01-16 09:43:01
835	2016-12-03 14:40:22	Sorry	m1guelpf	2016-12-03 16:45:13
835	2016-12-03 16:45:13	No	sindresorhus	2016-12-03 16:45:13
834	2016-12-01 12:36:41	<!-- Please fill in the **bold** fields --> **https://github.com/harpribot/awesome-information-retrieval** **Information Retrieval and Web Search is a field which involves finding relevant information for a given query, be it for as simple as a database search, or as complicated as a web search (Eg - Google, Bing, Yahoo). There has been renewed interest in this field, thanks to Deep Learning and …	harpribot	2017-01-10 08:59:50
834	2016-12-05 01:04:55	@davisonio and @sindresorhus please review.	harpribot	2017-01-10 08:59:50
834	2016-12-10 12:30:22	Feedback - Change the main title to use `#` instead of `##` - Initial description does not need bullet point. - Items in the software section need explaining why they are awesome	davisonio	2017-01-10 08:59:50
834	2016-12-10 14:52:37	@davisonio I have made all the changes that you suggested. Thanks for the review.	harpribot	2017-01-10 08:59:50
834	2016-12-10 14:55:23	Still some room for improvement, do we really need to list every TREC Collection? Please add short description to line in this list.	davisonio	2017-01-10 08:59:50
834	2016-12-10 14:56:52	so do you suggest that i remove each specific TREC collection, or add content on each of them ?	harpribot	2017-01-10 08:59:50
834	2016-12-10 15:56:20	@davisonio I have made all the changes that you suggested. I added description of goal for each TREC track, so that it is easy for viewers to find the one they are interested to work with.	harpribot	2017-01-10 08:59:50
834	2016-12-10 21:09:04	@davisonio , added. Thanks for reviewing.	harpribot	2017-01-10 08:59:50
834	2016-12-17 10:45:55	> has an appropriate license (Meaning something like CC0, NOT a code licence like MIT, BSD, Apache, etc) **(If you use a license badge, it should be SVG, not PNG),** ⬆️	sindresorhus	2017-01-10 08:59:50
834	2016-12-17 10:51:30	The introduction has many typos. Please re-read it. --- > email (harshal.priyadarshi@utexas.edu) Just linkify the word `email` with a `mailto` link. --- Would be nice if the Books and Courses has some commentary about why they were included or what you like about them. --- Drop the `To` prefixes in the descriptions. Those can be written in a better way. --- > Tim Berners-Lee (Ted Talk)[Tim Berner…	sindresorhus	2017-01-10 08:59:50
834	2016-12-17 10:52:16	Generally looks good, but the list could use some more attention to detail. Please read through it all multiple times looking for typos and ways to write and format it better.	sindresorhus	2017-01-10 08:59:50
834	2016-12-22 06:01:51	I have made all the suggested changes. I have detailed most of the books with reasons of reading them. I have not done that for courses, as there is a lot of overlap between the courses. Also, I have only gone through these courses partially (as I have already taken a course in my university), so my description might be wrong or incomplete (hence misleading). However, other contributor traffic th…	harpribot	2017-01-10 08:59:50
834	2016-12-22 06:07:39	Also please excuse my Grammar, as I am not a native English speaker. However, I have done my best to ensure that there are no spelling mistakes in the content. I have also run a Grammarly check on the content, to be sure. One of the contributors has also contributed in checking for spelling mistakes. I strongly feel that the community can further help me in cleaning it. Thanks Harshal	harpribot	2017-01-10 08:59:50
834	2017-01-02 06:11:52	@davisonio @sindresorhus wish you all a happy new year. I would be thankful if you review the pull request, and if you find it a good start, please merge it. Thanks Harshal	harpribot	2017-01-10 08:59:50
834	2017-01-11 14:04:07	Thanks @davisonio @sindresorhus	harpribot	2017-01-10 08:59:50
833	2016-11-30 09:51:45	New in Development Environment - vcs tools list link I've add the curated list in Development Environment - list of Git/SVN/HG clients and tools **https://github.com/postpdm/awesome-vcs-tools** **It's a list of VCS clients and diff tools. Please, approve** # By submitting this pull request I confirm I've read and complied with the below requirements. Failure to properly do so will just result in …	yn-coder	2016-11-30 11:23:44
833	2016-11-30 10:16:28	While the topic of the list is certainly interesting, your list is very far from being awesome at the moment (which is normal after just 3 hours of work). > I have read and understood the contribution guidelines and the instructions for creating a list. Please **attentively read the guidelines and instructions**, that should make most problems in your list clear.	egeerardyn	2016-11-30 11:23:44
833	2016-11-30 11:18:50	@egeerardyn Can you help to improve the https://github.com/postpdm/awesome-vcs-tools ? :) 3 hours - it's just the time to write the list, Data I have got from my existing file. :)	yn-coder	2016-11-30 11:23:44
833	2016-11-30 11:23:44	> By submitting this pull request I confirm I've read and complied with the below requirements. I don't even know where to start with pointing out what it doesn't follow, so I'm just going to close this.	aleksandar-todorovic	2016-11-30 11:23:44
833	2016-11-30 11:40:32	@yn-coder: maybe when your list has matured for a week or two and you have fixed some of the obvious flaws, then I can put some time of mine into that list. But first priority for you is to make sure your list complies with the guidelines.	egeerardyn	2016-11-30 11:23:44
833	2016-11-30 11:52:39	Ok	yn-coder	2016-11-30 11:23:44
832	2016-11-29 12:54:43	<!-- Please fill in the **bold** fields --> **[Insert URL to the list here.]** **[Explain what this list is about and why it should be included here.]** # By submitting this pull request I confirm I've read and complied with the below requirements. Failure to properly do so will just result in the pull request being closed and everyone's time wasted. Please read it twice. Most people miss many th…	websemantics	2016-11-29 12:56:01
831	2016-11-28 12:33:49	Changed from `20` to `30`days because the [pull request template](https://github.com/sindresorhus/awesome/blob/master/pull_request_template.md) says 30 days. Damn. Can’t wait to submit https://github.com/micromata/awesome-javascript-learning-resources 😗	mischah	2016-11-28 13:04:10
831	2016-11-28 13:03:32	Thanks for spotting this!	aleksandar-todorovic	2016-11-28 13:04:10
830	2016-11-27 23:18:23	**https://github.com/arbox/nlp-with-ruby** **This list encompasses Ruby related projects for processing natural language texts. It it an attempt to create a curated list with only working software and no dead links. The list is focused only on Ruby so it does not duplicate available lists.** # By submitting this pull request I confirm I've read and complied with the below requirements. Failure to…	arbox	2016-12-17 10:56:01
830	2016-11-29 07:18:08	Some feedback: - Don't put newline between list items. - Use `-` for lists, not `*`. - `StackOverflow` => `Stack Overflow` and the link should probably be: http://stackoverflow.com/questions/tagged/nlp+ruby - Why the `nlcproc` search on Twitter? Should be clearer for the user what to expect. I expected Ruby related NLP tweets. - `Useful resources for text processing in Ruby` is misleading. NLP is…	sindresorhus	2016-12-17 10:56:01
830	2016-11-29 17:42:41	Thank you for the valuable feedback, indeed there are many points we can improve! > Don't put newline between list items. Addressed. > Use - for lists, not *. Changed. > StackOverflow => Stack Overflow and the link should probably be: http://stackoverflow.com/questions/tagged/nlp+ruby I've expanded the search string to cover only Ruby and NLP specific questions. > Why the nlproc search on Twitter…	arbox	2016-12-17 10:56:01
830	2016-12-07 11:30:46	@sindresorhus could you please review the changes?	arbox	2016-12-17 10:56:01
830	2016-12-17 11:19:55	@sindresorhus Thank you!	arbox	2016-12-17 10:56:01
829	2016-11-21 13:21:44	<!-- Please fill in the **bold** fields --> **https://github.com/afonsopacifer/awesome-firebase** **A curated list of Firebase resources :)** # By submitting this pull request I confirm I've read and complied with the below requirements. Failure to properly do so will just result in the pull request being closed and everyone's time wasted. Please read it twice. Most people miss many things. - I h…	afonsopacifer	2017-01-05 21:23:17
829	2016-11-21 16:23:46	> has an appropriate license (Meaning something like CC0, NOT a code licence like MIT, BSD, Apache, etc) (If you use a license badge, it should be SVG, not PNG), The current version has the MIT license. > doesn't include a Travis badge, It does. > Drop all the A / An prefixes in the descriptions. Not followed. > includes a succinct description of the project/theme at the top (example), It doesn't…	aleksandar-todorovic	2017-01-05 21:23:17
829	2016-11-24 08:26:16	> # By submitting this pull request I confirm I've read and complied with the below requirements. There's a reason it's large and bold.	sindresorhus	2017-01-05 21:23:17
829	2016-12-10 12:21:47	Hey @afonsopacifer can you make some changes here? :)	davisonio	2017-01-05 21:23:17
828	2016-11-21 07:42:50	**https://github.com/timofurrer/awesome-asyncio** **A curated list of awesome Python asyncio frameworks, libraries, software and resources.** # By submitting this pull request I confirm I've read and complied with the below requirements. Failure to properly do so will just result in the pull request being closed and everyone's time wasted. Please read it twice. Most people miss many things. - I h…	timofurrer	2016-11-21 09:54:12
828	2016-11-21 09:54:12	> has been around for at least 30 days, This hasn't been around for 30 days. Can be reopened once the time has elapsed and you have 100% checked that this list fits the requirements.	davisonio	2016-11-21 09:54:12
828	2016-11-21 11:01:40	Sorry about that. This requirement just changed -> https://github.com/sindresorhus/awesome/commit/b7e11cddfae11e1eee1b117b2100e93e3dde1331	timofurrer	2016-11-21 09:54:12
827	2016-11-20 18:55:28	<!-- Please fill in the **bold** fields --> **https://github.com/harpribot/awesome-information-retrieval** **Information Retrieval and Web Search is a field which involves finding relevant information for a given query, be it for as simple as a database search, or as complicated as a web search (Eg - Google, Bing, Yahoo). There has been renewed interest in this field, thanks to Deep Learning and …	harpribot	2016-11-20 19:37:20
827	2016-11-20 19:37:20	Please wait until 30 days have passed...then this PR can be reopened	davisonio	2016-11-20 19:37:20
827	2016-12-02 07:42:38	@davisonio I have reopened the pull request.	harpribot	2016-11-20 19:37:20
827	2016-12-05 01:08:04	@davisonio will you reopen this PR, i didn't know that thats why created a new one	harpribot	2016-11-20 19:37:20
826	2016-11-20 13:29:00	<!-- Please fill in the **bold** fields --> **https://github.com/nicolesaidy/awesome-web-design** **A curated list of awesome resources for digital designers.** # By submitting this pull request I confirm I've read and complied with the below requirements. Failure to properly do so will just result in the pull request being closed and everyone's time wasted. Please read it twice. Most people miss…	nicolesaidy	2016-11-24 19:17:18
826	2016-11-20 14:06:06	> has an appropriate license (Meaning something like CC0, NOT a code licence like MIT, BSD, Apache, etc) (If you use a license badge, it should be SVG, not PNG), Would you consider changing to CC0? MIT is a license designed for software. > has contribution guidelines, This hasn't been added, you can use the one from this repo as a template. Also: - medium link at top is broken - GoodUI link is br…	davisonio	2016-11-24 19:17:18
826	2016-11-20 15:14:57	@davisonio all fixed, thanks!	nicolesaidy	2016-11-24 19:17:18
826	2016-11-23 08:25:09	> The Next Web: International technology news, business & culture. I don't see how this is web design related. > Medium: A community of readers and writers offering unique perspectives on ideas large and small. Medium has anything. I would be more specific: https://medium.com/tag/web-design --- I would also add https://www.designernews.co/ There are also some relevant Reddit communities: - https:…	sindresorhus	2016-11-24 19:17:18
826	2016-11-24 13:09:21	@sindresorhus all fixed.	nicolesaidy	2016-11-24 19:17:18
826	2016-11-24 19:16:47	> See the readme here for which the badge to use. This is the badge image URL you want to use: http://mirrors.creativecommons.org/presskit/buttons/88x31/svg/cc-zero.svg --- The `Contributor Code of Conduct` link in https://github.com/nicolesaidy/awesome-web-design/blob/master/CONTRIBUTING.md doesn't work.	sindresorhus	2016-11-24 19:17:18
826	2016-11-24 19:17:21	Added :)	sindresorhus	2016-11-24 19:17:18
825	2016-11-17 12:49:55	<!-- Please fill in the **bold** fields and tick all applicable boxes by placing an "x" inside "[ ]". --> Hello, As I said in the issue #824 , I added a licence a file for the public domain if you are interested as it wasn't present in the project :) Your project is great ! #824 **[Explain what this list is all about and why it should be included here.]** # ALL THE BELOW CHECKBOXES SHOULD BE DONE…	LostArchives	2016-11-18 04:19:34
825	2016-11-17 12:53:42	At the bottom of the page there is the license	lholznagel	2016-11-18 04:19:34
825	2016-11-17 13:07:04	Yes but not in a separated file and with the complete text. I think it's clearer to proceed like that.	LostArchives	2016-11-18 04:19:34
825	2016-11-17 17:27:41	The [Unlicense](http://unlicense.org/) and [Creative Commons Zero](https://creativecommons.org/publicdomain/zero/1.0/) are two separate licenses. The Unlicense is mostly used for software, while CC0 is used for projects like this, and, since the license button at the bottom of the README file actually redirects to the CC0 page, you've added the text of the wrong license. :)	aleksandar-todorovic	2016-11-18 04:19:34
825	2016-11-18 04:19:34	I don't see the point in including it. This is not a distributable software package. It's already linked to from the readme.	sindresorhus	2016-11-18 04:19:34
825	2016-11-18 07:54:53	@sindresorhus - if I may chime in with a different point of view: having a LICENSE file is a de-facto standard on GitHub and it also allows GitHub to display the license icon at the top of the repository (next to XX contributors). I think it would be useful to have.	cdman	2016-11-18 04:19:34
824	2016-11-17 12:47:05	Hello, Your project is awesome :) I checked it and didn't find the licence file for the public domain.	LostArchives	2016-11-18 04:19:45
824	2016-11-18 04:19:45	https://github.com/sindresorhus/awesome/pull/825#issuecomment-261445302	sindresorhus	2016-11-18 04:19:45
823	2016-11-15 11:12:29	<!-- Please fill in the **bold** fields and tick all applicable boxes by placing an "x" inside "[ ]". --> **https://github.com/hungle88/awesome-free-services** **A curated list of awesome free online services for startups and freelancers! Every service in the list offers at least a free plan.** # ALL THE BELOW CHECKBOXES SHOULD BE DONE AND CHECKED AND THE ABOVE PLACEHOLDERS SHOULD BE FILLED IN BE…	hungle88	2016-11-15 15:52:35
823	2016-11-15 15:52:35	> ALL THE BELOW CHECKBOXES SHOULD BE DONE AND CHECKED AND THE ABOVE PLACEHOLDERS SHOULD BE FILLED IN BEFORE SUBMITTING A PULL REQUEST! I've unchecked the one that are not done. --- This is also a duplicate of https://github.com/ripienaar/free-for-dev	sindresorhus	2016-11-15 15:52:35
823	2016-11-15 17:10:17	Yeah, you might be right. Will update & open another PR later.	hungle88	2016-11-15 15:52:35
823	2016-11-15 18:34:56	There's no need to open another PR. If there already is an awesome list trying to accomplish the same thing (which, in this case, there is), you should make PRs to the existing list instead of trying to create your own. The whole point of awesome lists is to collaborate.	aleksandar-todorovic	2016-11-15 15:52:35
823	2016-11-16 02:12:04	@aleksandar-todorovic Makes sense!	hungle88	2016-11-15 15:52:35
822	2016-11-14 04:16:48	<!-- Please fill in the **bold** fields and tick all applicable boxes by placing an "x" inside "[ ]". --> **[github.com/ubcfoss/awesome-ubc-foss]** **Awesome free and open source projects made by students and faculty at UBC. A great showcase of the opensource projects coming out of UBC.** # ALL THE BELOW CHECKBOXES SHOULD BE DONE AND CHECKED AND THE ABOVE PLACEHOLDERS SHOULD BE FILLED IN BEFORE S…	whitef0x0	2016-11-14 10:23:10
822	2016-11-14 10:23:10	> has been around for at least 20 days, As far as I can see, the first commit happened five days ago.	aleksandar-todorovic	2016-11-14 10:23:10
821	2016-11-13 11:13:49	<!-- Please fill in the **bold** fields and tick all applicable boxes by placing an "x" inside "[ ]". --> **https://github.com/hbokh/awesome-saltstack** **"Salt is a new approach to infrastructure management built on a dynamic communication bus. Salt can be used for data-driven orchestration, remote execution for any infrastructure, configuration management for any app stack, and much more." This…	hbokh	2016-12-17 10:43:18
821	2016-11-15 15:54:40	We only add categories when there are at least two items for it.	sindresorhus	2016-12-17 10:43:18
821	2016-11-15 15:56:03	I've unchecked some items that are not done. Please read the guidelines more closely.	sindresorhus	2016-12-17 10:43:18
821	2016-11-15 18:44:29	Thank you @sindresorhus for your quick review - I've made the required changes. Nonetheless, I think it's only fair to be consistent with other awesome lists, who are showing a different markup, for example [awesome-vagrant](https://github.com/iJackUA/awesome-vagrant), [awesome-docker](https://github.com/veggiemonk/awesome-docker) and / or [awesome-kubernetes](https://github.com/ramitsurana/aweso…	hbokh	2016-12-17 10:43:18
821	2016-11-20 14:12:39	> Nonetheless, I think it's only fair to be consistent with other awesome lists, who are showing a different markup, for example awesome-vagrant, awesome-docker and / or awesome-kubernetes. > But I guess that would be very time-extensive, right? Those lists were added before we became more strict on entry requirements, but yet they could do with some improvements if someone has the time. As for t…	davisonio	2016-12-17 10:43:18
821	2016-11-24 06:55:55	Thank you. Changes applied as suggested.	hbokh	2016-12-17 10:43:18
821	2016-11-26 05:58:37	You need to fix the merge conflict. (That does not mean opening a new pull request) --- Some feedback: - Should include a succinct description of the SaltStack project at the top ([example](https://github.com/willempienaar/awesome-quantified-self)). - Should include a project logo at the top right of the readme ([example](https://github.com/sindresorhus/awesome-electron)). (The logo should link t…	sindresorhus	2016-12-17 10:43:18
821	2016-12-10 12:19:39	@hbokh can you remove the preceding 'A' from the description here? Seems like there's some conflicts too still	davisonio	2016-12-17 10:43:18
821	2016-12-10 12:48:19	@davisonio Removed the "A" from the `readme.md` in my fork / `patch-1`. Please forgive my ignorance, but what is going on or wrong?	hbokh	2016-12-17 10:43:18
821	2016-12-10 18:27:19	> @davisonio Removed the "A" from the readme.md in my fork / patch-1. > Please forgive my ignorance, but what is going on or wrong? Great! The issue is there are some conflicts between your branch and the master branch on this repository.	davisonio	2016-12-17 10:43:18
821	2016-12-10 18:39:45	@davisonio I was unable to fix this on the git-CLI (I'm open for suggestions), but somehow I did managed to get it fixed using "GitHub Desktop" and merged the remote-tracking branch 'sindresorhus/master' into patch-1.	hbokh	2016-12-17 10:43:18
820	2016-11-12 19:27:59	<!-- Please fill in the **bold** fields and tick all applicable boxes by placing an "x" inside "[ ]". --> Follow-up from #783, with addressed feedback. **https://github.com/janikvonrotz/awesome-powershell** **PowerShell is a cross-platform object-oriented shell and scripting language. It was originally developed by Microsoft for Windows and went open-source and cross-platform in 2016. This list c…	vors	2016-11-26 06:00:31
820	2016-11-15 20:42:38	Ping	vors	2016-11-26 06:00:31
820	2016-11-18 10:07:56	All my feedback in https://github.com/sindresorhus/awesome/pull/783#issuecomment-251886304 is not resolved.	sindresorhus	2016-11-26 06:00:31
820	2016-11-21 06:45:14	Yes, I was not sure what to do about > There should be a succinct summary at the top about the project. I checked few lists that are already included in awesome and "A curated list of delightful PowerShell packages and resources" seems along the lines of what other lists provide. I think it describes the project (awesome-powershell) well. I think the elaborated description about what is PowerShel…	vors	2016-11-26 06:00:31
820	2016-11-24 07:55:48	> Not awesome-powershell, but powershell itself? Yes	sindresorhus	2016-11-26 06:00:31
820	2016-11-25 20:35:30	Ok, PR with project description is merged.	vors	2016-11-26 06:00:31
820	2016-11-26 06:00:40	Looks good now. Thanks for your cooperation :)	sindresorhus	2016-11-26 06:00:31
820	2016-11-26 06:09:08	Thank you!	vors	2016-11-26 06:00:31
819	2016-11-11 12:47:41	<!-- Please fill in the **bold** fields and tick all applicable boxes by placing an "x" inside "[ ]". --> **https://github.com/JosPolfliet/awesome-datascience-ideas** **List of proven data science ideas with links to more explanation. Can be used for gaining new ideas and sharing existing ones.** # ALL THE BELOW CHECKBOXES SHOULD BE DONE AND CHECKED AND THE ABOVE PLACEHOLDERS SHOULD BE FILLED IN …	JosPolfliet	2016-11-18 10:31:43
819	2016-11-18 10:31:43	Not much content there yet. Items that are not links doesn't count as they're not very useful without more context. Awesome lists are hard work. Work on it some more and try again in a few months. Also: > ALL THE BELOW CHECKBOXES SHOULD BE DONE AND CHECKED AND THE ABOVE PLACEHOLDERS SHOULD BE FILLED IN BEFORE SUBMITTING A PULL REQUEST! It's there for a reason.	sindresorhus	2016-11-18 10:31:43
818	2016-11-10 08:51:01	<!-- Please fill in the **bold** fields and tick all applicable boxes by placing an "x" inside "[ ]". --> **[https://github.com/nirgn975/awesome-drupal](https://github.com/nirgn975/awesome-drupal)** **A collection of awesome Drupal resources to learn Drupal and it's modules.** # ALL THE BELOW CHECKBOXES SHOULD BE DONE AND CHECKED AND THE ABOVE PLACEHOLDERS SHOULD BE FILLED IN BEFORE SUBMITTING A …	nirgn975	2016-11-20 06:42:53
818	2016-11-18 12:56:34	Generally looks pretty good. Some nitpick: - Drop all the `A` / `An` prefixes in the descriptions. - There should be a succinct summary at the top about Drupal. - The `Data Migration` items should be reversed. - Drop the Travis badge. It doesn't have any purpose for non-software repos.	sindresorhus	2016-11-20 06:42:53
818	2016-11-20 06:36:12	@sindresorhus Thanks for the feedback. Fix all of the above, and ready for review :)	nirgn975	2016-11-20 06:42:53
818	2016-11-20 06:42:56	Looks good :)	sindresorhus	2016-11-20 06:42:53
817	2016-11-08 08:54:15	<!-- Please fill in the **bold** fields and tick all applicable boxes by placing an "x" inside "[ ]". --> https://github.com/jstumpp/awesome-chatbots This list is about chatbots. We list services and open source projects in this area to help newcomers to find the required resources. - [x] I have read and understood the [contribution guidelines](https://github.com/sindresorhus/awesome/blob/master/…	JStumpp	2016-11-08 16:19:52
817	2016-11-08 14:00:54	Seems like a slight duplicate of https://github.com/hackerkid/bots.	sindresorhus	2016-11-08 16:19:52
817	2016-11-08 15:55:16	😢 I did not see this before. Probably add it anyway because people search for chatbots, like I did?	JStumpp	2016-11-08 16:19:52
817	2016-11-08 16:02:17	Maybe you could co-operate with @hackerkid?	sindresorhus	2016-11-08 16:19:52
817	2016-11-08 16:19:52	Yep, first come first serve. That is life. Thanks anyway.	JStumpp	2016-11-08 16:19:52
816	2016-11-02 13:50:31	<!-- Please fill in the **bold** fields and tick all applicable boxes by placing an "x" inside "[ ]". --> **https://github.com/ungoldman/awesome-browserify** **A curated list of awesome Browserify resources, libraries, and tools.** # ALL THE BELOW CHECKBOXES SHOULD BE DONE AND CHECKED AND THE ABOVE PLACEHOLDERS SHOULD BE FILLED IN BEFORE SUBMITTING A PULL REQUEST! - [x] I have read and understood…	YerkoPalma	2016-11-07 09:54:11
816	2016-11-03 07:58:54	Feedback: - The `Contents` section should be `##` - Drop all the `A` / `An` prefixes in the descriptions. - You should include at least one demo in the `Demos` section. - I'd like to see more articles in the `Articles` section. You could pick the best ones from: http://browserify.org/articles.html - Include some links to community resources (Stack Overflow tag, IRC, chat, forums, communities. Exa…	sindresorhus	2016-11-07 09:54:11
816	2016-11-03 12:02:32	Thanks for the feedback, I'll ping back when it gets fixed	YerkoPalma	2016-11-07 09:54:11
816	2016-11-07 02:54:11	@sindresorhus the list and the PR are updated. Please check again :)	YerkoPalma	2016-11-07 09:54:11
815	2016-10-29 20:54:29	this makes it easy to read and find things	cglewis	2016-10-30 16:09:47
815	2016-10-30 05:39:09	@cglewis not to be the barer of bad news, but this is likely to be closed by @sindresorhus	pokeball99	2016-10-30 16:09:47
815	2016-10-30 16:09:47	#216 #234 #304 #201 #177 #548	aleksandar-todorovic	2016-10-30 16:09:47
814	2016-10-29 08:01:04	<!-- Please fill in the **bold** fields and tick all applicable boxes by placing an "x" inside "[ ]". --> **https://github.com/Famolus/awesome-scss** **SCSS and Sass are tools that have been adopted and used by companies and projects worldwide. It would be a good idea to have a list of awesome Sass and SCSS frameworks, libraries, style guides, articles, and resources for people to discover more a…	tandavas	2016-11-20 06:43:26
814	2016-11-03 08:21:51	I think it would be better to name the list awesome-sass. SCSS is just the syntax variant. Sass is the project name.	sindresorhus	2016-11-20 06:43:26
814	2016-11-03 17:23:21	@sindresorhus sure! Changed to awesome-sass 😄	tandavas	2016-11-20 06:43:26
814	2016-11-03 18:39:05	Feedback: - I'd like to see some links to community resources: Stack Overflow tag, IRC, chat, forums, communities, etc. Example: https://github.com/sindresorhus/awesome-electron#community - Drop all the `A` / `An` prefixes in the descriptions. - There should be a succinct summary at the top about what Sass is, where `Sass` is linkified to its website. - Could use a `Tools` section for things like…	sindresorhus	2016-11-20 06:43:26
814	2016-11-03 18:40:58	Thank you for the feedback. I'll work on those things!	tandavas	2016-11-20 06:43:26
814	2016-11-15 16:53:24	@sindresorhus ready for another review. Sorry for the messed up commits 😢 - [x] I'd like to see some links to community resources: Stack Overflow tag, IRC, chat, forums, communities, etc. Example: https://github.com/sindresorhus/awesome-electron#community - [x] Drop all the A / An prefixes in the descriptions. - [x] There should be a succinct summary at the top about what Sass is, where Sass is l…	tandavas	2016-11-20 06:43:26
814	2016-11-18 13:01:21	Look at the diff: https://github.com/sindresorhus/awesome/pull/814/files	sindresorhus	2016-11-20 06:43:26
814	2016-11-19 07:51:00	@sindresorhus fixed!	tandavas	2016-11-20 06:43:26
813	2016-10-28 22:39:59	<!-- Please fill in the **bold** fields and tick all applicable boxes by placing an "x" inside "[ ]". --> **[URL to the list here.]** **[Explain what this list is all about and why it should be included here.]** # ALL THE BELOW CHECKBOXES SHOULD BE DONE AND CHECKED AND THE ABOVE PLACEHOLDERS SHOULD BE FILLED IN BEFORE SUBMITTING A PULL REQUEST! - [x] I have read and understood the [contribution g…	tsheaiqt	2016-10-30 16:12:33
813	2016-10-30 16:12:33	> ALL THE BELOW CHECKBOXES SHOULD BE DONE AND CHECKED AND THE ABOVE PLACEHOLDERS SHOULD BE FILLED IN BEFORE SUBMITTING A PULL REQUEST!	aleksandar-todorovic	2016-10-30 16:12:33
812	2016-10-28 01:06:44	Previous attempt: https://github.com/sindresorhus/awesome/pull/472 --- https://github.com/tedyoung/awesome-java8 Highly curated (not everything is awesome) list of libraries, frameworks, etc., for Java 8+ (not 15 year old libraries, the awesome-java repo has those). - [X] I have read and understood the [contribution guidelines](https://github.com/sindresorhus/awesome/blob/master/contributing.md) …	tedyoung	2017-01-17 10:15:50
812	2016-11-03 08:33:01	Feedback: - I'd still like to see some blog posts / articles. - The `Books & Videos` section should be split into two sections. - `Contents`, `Libraries and Frameworks` and the other sections on that level should be `##`, not `#`. - I don't see the point of the distinction between libraries and frameworks in `Libraries and Frameworks`. Just call it `Packages` and remove the `libraries`/`framework…	sindresorhus	2017-01-17 10:15:50
812	2016-11-07 00:34:04	Thanks for the feedback: > I'd still like to see some blog posts / articles. If someone suggests some, I'll add them. > The Books & Videos section should be split into two sections. Once that list gets longer, I'm happy to split it. > Contents, Libraries and Frameworks and the other sections on that level should be ##, not #. No, they're top-level headings, so quality for H1. > I don't see the po…	tedyoung	2017-01-17 10:15:50
812	2016-11-07 05:05:47	> If someone suggests some, I'll add them. You're supposed to create the best initial list as possible. People can add additional entries later, true, but you should be able to find some on your own. Awesome lists are hard work. > Once that list gets longer, I'm happy to split it. It's not the length. They don't make sense together. But doesn't matter as it seems you changed it. > No, they're top…	sindresorhus	2017-01-17 10:15:50
812	2016-12-10 12:17:21	@tedyoung :)	davisonio	2017-01-17 10:15:50
812	2016-12-10 22:33:56	@sindresorhus I'm not sure why you're being so heavy-handed with this request when there are many, many other repositories that you've added that also had none of the things you're asking for. I can quickly cite several "awesome" repos that have no curation, don't have logos, don't point to communities, have much poorer writing than mine, are more disorganized than mine, yet you added them to thi…	tedyoung	2017-01-17 10:15:50
812	2016-12-11 13:34:41	The other repositories that you're mentioning were added _before_ these requirements were introduced. We require for the new lists to follow all of the new requirements. As for the older lists, if you have some spare time, they could use some contributions to be compatible with the new requirements. If the owner doesn't accept them, they would probably be removed from here.	aleksandar-todorovic	2017-01-17 10:15:50
812	2016-12-14 09:07:26	@tedyoung > [Editor's note: how do you feel about the way adding this awesome list to the "master" awesome list has been handled? Am I wrong? Please comment here: https://github.com/sindresorhus/awesome/pull/812. Thanks!] You could be happy to have that kind of QA for free 😊	mischah	2017-01-17 10:15:50
812	2017-01-16 09:56:42	@tedyoung Any interest in finishing this?	sindresorhus	2017-01-17 10:15:50
812	2017-01-16 22:35:52	@mischah If it were *just* QA, then I'd be happy with it. But asking me to "go find" things as "Awesome lists are hard work.", is a bit insulting in that the whole *point* of making this an open list and spreading the knowledge is so that people can *share* and help improve it, not that it's a perfect or complete list to start with. Isn't that the spirit of open-source? @aleksandar-todorovic & @s…	tedyoung	2017-01-17 10:15:50
812	2017-01-17 10:15:49	> is a bit insulting in that the whole point of making this an open list and spreading the knowledge is so that people can share and help improve it, not that it's a perfect or complete list to start with. I don't see how asking you to do your best is insulting, but ok. Yes, people can contribute later and that's great, but that doesn't mean the list can not be very high quality from the start.	sindresorhus	2017-01-17 10:15:50
811	2016-10-28 01:00:41	**https://github.com/derimagia/awesome-alfred-workflows** **Workflows for Alfred on macOS.** - [x] I have read and understood the [contribution guidelines](https://github.com/sindresorhus/awesome/blob/master/contributing.md) and the [instructions for creating a list](https://github.com/sindresorhus/awesome/blob/master/create-list.md). - [x] This pull request has a descriptive title. _(For example…	derimagia	2016-11-03 18:57:50
811	2016-11-03 08:12:11	Feedback: - `NodeJS` => `Node.js` - There should be a succinct summary at the top about what Alfred is and linkify the name to its website. - Ensure all your links works. I found that the `SSH` entry didn't work. - Use the [SVG version](http://mirrors.creativecommons.org/presskit/buttons/88x31/svg/cc-zero.svg) of the CC0 license badge.	sindresorhus	2016-11-03 18:57:50
811	2016-11-03 14:36:38	Thanks, Updated!	derimagia	2016-11-03 18:57:50
811	2016-11-03 14:43:23	Sorry - haven't messed with the Pull request system in Github much. I still see it set to "Changes requested", so I have to set this or is this just a status you set on your end?	derimagia	2016-11-03 18:57:50
811	2016-11-03 18:09:32	You need to fix the merge conflict. (That does not mean opening a new PR).	sindresorhus	2016-11-03 18:57:50
811	2016-11-03 18:28:00	That's what I get for copying the description from Alfred's Site - anyway merge conflict fixed.	derimagia	2016-11-03 18:57:50
811	2016-11-03 18:32:23	> NodeJS => Node.js Not correctly fixed. > There should be a succinct summary at the top about what Alfred is and linkify the name to its website. Please read this again. Not correctly fixed. Also need updating with the same feedback as here. > Ensure all your links works. I found that the SSH entry didn't work. Not fixed.	sindresorhus	2016-11-03 18:57:50
811	2016-11-03 18:53:48	s/Node.JS/Node.js/ done, Reworded but it's a little longer than here since it explains what workflows are. ssh entry was already fixed. I changed the path instead of getting rid of it. Also checked other pages for broken links. I just re-looked at it and saw a better link to link to, though.	derimagia	2016-11-03 18:57:50
811	2016-11-03 18:59:24	Thanks for being so picky by the way - even though most of these were flat out an error on my part. It shows in the quality of your projects.	derimagia	2016-11-03 18:57:50
811	2016-11-04 00:22:23	Thanks for being so responsive :)	sindresorhus	2016-11-03 18:57:50
810	2016-10-27 20:30:06	<!-- Please fill in the **bold** fields and tick all applicable boxes by placing an "x" inside "[ ]". --> **https://github.com/johnjago/awesome-free-software** **This is a list of common programs (as opposed to the other two FOSS lists which focus more on development tools) that have a Free Software Foundation approved license. The purpose of this list is to give users the ability to quickly find…	johnjago	2017-03-07 11:54:31
810	2016-10-27 23:15:32	I think it would be nice if each entry had the license next to it.	JesseTG	2017-03-07 11:54:31
810	2016-10-30 22:36:46	@JesseTG I thought that might make the list cluttered, especially since each entry already has the operating systems next to it. Instead, I added a few sentences pointing to a website that describes most free software licenses. Almost every linked homepage says the license, so it would be easy for a reader to check the website (http://choosealicense.com/licenses/) to find out more.	johnjago	2017-03-07 11:54:31
810	2016-10-30 22:59:15	> I thought that might make the list cluttered, especially since each entry already has the operating systems next to it. This is fine in itself, but it's not relevant for denoting free-ness. I can write proprietary software for Linux, or I can contribute to Notepad++ -- which is free software but relies heavily on Windows APIs so it's not really suitable for Linux. > Instead, I added a few sente…	JesseTG	2017-03-07 11:54:31
810	2016-11-03 11:27:34	I think the list need to be grow much more.	ugurozturk	2017-03-07 11:54:31
810	2016-11-04 03:49:29	Nice intro in your awesome list :) Feedback: - Could use more content. - Use the [SVG version](http://mirrors.creativecommons.org/presskit/buttons/88x31/svg/cc-zero.svg) of the CC0 license badge. - I would like to see more than just apps. Include some blog posts, tutorials, links to community resources (chat, forums, communities), videos of talks, book, learning material, etc. ## You also need to…	sindresorhus	2017-03-07 11:54:31
810	2016-11-05 20:53:13	@JesseTG I decided that your suggestion was a good idea based on what you mentioned. The licenses have been added. @sindresorhus The SVG version of the CC0 badge is now in place. Thank you for the ideas on how to make the list better, such as adding more than just computer programs. I will continue exploring and adding more content.	johnjago	2017-03-07 11:54:31
809	2016-10-26 14:37:53		coderyi	2016-10-26 20:35:46
809	2016-10-26 20:35:46	#153	aleksandar-todorovic	2016-10-26 20:35:46
808	2016-10-25 21:19:29	<!-- Please fill in the **bold** fields and tick all applicable boxes by placing an "x" inside "[ ]". --> **https://github.com/dhamaniasad/awesome-postgres** **[A curated list of awesome PostgreSQL software, libraries, tools and resources.]** # ALL THE BELOW CHECKBOXES SHOULD BE DONE AND CHECKED AND THE ABOVE PLACEHOLDERS SHOULD BE FILLED IN BEFORE SUBMITTING A PULL REQUEST! - [x] I have read and…	pmatseykanets
808	2016-10-26 09:06:25	Author seem unwilling to cooperate: https://github.com/dhamaniasad/awesome-postgres/issues/111#issuecomment-251930221	sindresorhus
808	2016-10-26 18:45:13	@sindresorhus Well I think the truth is always in the middle. It's usually both parties not just the one. Now please take a look at this list [Laravel -> Education](https://github.com/fukuball/Awesome-Laravel-Education/blob/master/langs/en_US.md) that you have under Backend Development section. It doesn't comply with a lot of the rules but for some reason is included. I bet there're others. Don't…	pmatseykanets
808	2016-10-29 20:57:54	@sindresorhus Please reopen and merge. The author just merged my PR and now list has the awesome badge which I believe was the last thing standing on the way. Thank you in advance.	pmatseykanets
808	2016-11-03 03:21:20	@sindresorhus Is there any chance this can be merged now that all requirements are met? Thanks	pmatseykanets
808	2016-11-03 08:51:36	> Well I think the truth is always in the middle. It's usually both parties not just the one. I wasn't even asked. It was just decided in a thread I was not a part of that I would not be up for discussing it. > Now please take a look at this list Laravel -> Education that you have under Backend Development section. It doesn't comply with a lot of the rules but for some reason is included. I bet t…	sindresorhus
808	2016-11-03 15:48:15	@sindresorhus These are all good suggestions, but it might take some time to implement all of them. Misunderstandings do happen and I jumped the gun in making an assumption that should not have been made. I hope we've cleared the problem and moving forward we do not let this affect us.	dhamaniasad
808	2017-01-05 21:22:39	Ping @dhamaniasad @pmatseykanets Would be nice to get this merged as a lot of people would be interested in PostgreSQL ;)	sindresorhus
808	2017-03-26 21:03:49	@sindresorhus The project logo and summary just got added to the project. Do we satisfy the basic requirements to get this merged now?	dhamaniasad
807	2016-10-25 06:05:23	<!-- Please fill in the **bold** fields and tick all applicable boxes by placing an "x" inside "[ ]". --> **https://github.com/larsbrinkhoff/awesome-cpus** **awesome community collection of documents about awesome CPUs of the past** # ALL THE BELOW CHECKBOXES SHOULD BE DONE AND CHECKED AND THE ABOVE PLACEHOLDERS SHOULD BE FILLED IN BEFORE SUBMITTING A PULL REQUEST! - [x] I have read and understoo…	drom	2016-10-26 09:03:18
807	2016-10-25 15:59:48	I might be wrong, but from quickly skimming over the content, this looks to me more like a list of _all_ the documentation you could find about certain architectures instead of it being a curated list related to the best of the best of the documentation. I would say that this list doesn't follow the following checkmark: > only has awesome items with descriptions (Awesome lists are curations of th…	aleksandar-todorovic	2016-10-26 09:03:18
807	2016-10-26 09:03:18	Yeah, this is not a good fit for Awesome. I would however encourage you to add it to the wiki: https://github.com/sindresorhus/awesome/wiki :)	sindresorhus	2016-10-26 09:03:18
806	2016-10-21 15:08:58	**https://github.com/igorbarinov/awesome-blockchain** **It's a list of bitcoin blockchain services** _NOTE: I did not create nor maintain the `awesome-blockchain` list, but would love to see it included considering @igorbarinov's `awesome-bitcoin` list is already included._ - [x] I have read and understood the [contribution guidelines](https://github.com/sindresorhus/awesome/blob/master/contribut…	galenandrew	2017-01-05 21:21:30
806	2016-10-22 20:04:05	@galenandrew If you want it included I'd recommend submitting a pull request to the list making it Awesome compliant ;)	sindresorhus	2017-01-05 21:21:30
806	2016-12-10 12:08:37	@igorbarinov / @galenandrew can you make changes to make this list compliant? 😊	davisonio	2017-01-05 21:21:30
805	2016-10-21 12:01:06	<!-- Please fill in the **bold** fields and tick all applicable boxes by placing an "x" inside "[ ]". --> **[URL to the list here.]** https://github.com/stevemao/awesome-pull-requests > Knowing the thinking behind the code, discussing with other developers, and working together on great projects. **[Explain what this list is all about and why it should be included here.]** This list helps develop…	stevemao	2016-10-22 20:02:23
805	2016-10-22 20:02:23	The list needs a lot of work. It's not very useful as is. What would make it useful is if each entry had good commentary on why the pull request is awesome and what the submitter did right (bonus: what the submitter could have done better).	sindresorhus	2016-10-22 20:02:23
804	2016-10-20 19:07:14	<!-- Please fill in the **bold** fields and tick all applicable boxes by placing an "x" inside "[ ]". --> **https://github.com/sger/ElixirBooks** **List of books about Elixir programming language** # ALL THE BELOW CHECKBOXES SHOULD BE DONE AND CHECKED AND THE ABOVE PLACEHOLDERS SHOULD BE FILLED IN BEFORE SUBMITTING A PULL REQUEST! - [x] I have read and understood the [contribution guidelines](htt…	sger	2017-01-16 14:28:51
804	2016-10-20 19:17:25	Reposting my previous comment: ## Some feedback: - `Table of Contents` => `Contents` - Drop the Travis badge. - Readme is missing a title. - The `Resources` section should be a list, not headings. - the `Resources` section should have a link to the main Elixir awesome list: https://github.com/h4cc/awesome-elixir ## The Elixir Awesome list already has a Books section: https://github.com/h4cc/aweso…	sindresorhus	2017-01-16 14:28:51
804	2016-10-20 19:22:46	@sindresorhus Readme is missing a title more specific on this? everything else is OK.	sger	2017-01-16 14:28:51
804	2016-12-10 12:06:24	> @sindresorhus Readme is missing a title more specific on this? everything else is OK. First line in the readme.md file should be: <S_CODE_TOKEN>	davisonio	2017-01-16 14:28:51
804	2016-12-24 07:51:17	@davisonio fixed	sger	2017-01-16 14:28:51
803	2016-10-20 05:53:06	<!-- Please fill in the **bold** fields and tick all applicable boxes by placing an "x" inside "[ ]". --> **https://github.com/pasindud/awesome-loopback** **This list about Loopback which is a Node.js framework written top of Express and optimized for building APIs for Web, mobile and other devices** # ALL THE BELOW CHECKBOXES SHOULD BE DONE AND CHECKED AND THE ABOVE PLACEHOLDERS SHOULD BE FILLED…	iamchathu	2016-10-20 09:28:14
803	2016-10-20 09:28:14	> ALL THE BELOW CHECKBOXES SHOULD BE DONE AND CHECKED [...] BEFORE SUBMITTING A PULL REQUEST!	aleksandar-todorovic	2016-10-20 09:28:14
802	2016-10-19 17:02:51	<!-- Please fill in the **bold** fields and tick all applicable boxes by placing an "x" inside "[ ]". --> **https://github.com/fukatani/awesome-hdl** *_A curated list of awesome verilog, libraries, typical implementation and references. This list includes Verilog HDL and VHDL. *_ # ALL THE BELOW CHECKBOXES SHOULD BE DONE AND CHECKED AND THE ABOVE PLACEHOLDERS SHOULD BE FILLED IN BEFORE SUBMITTING…	fukatani	2016-12-12 14:52:11
802	2016-10-20 17:27:11	The list could generally use more work. Not a lot of content there either. Awesome lists are hard work. Some feedback: - Don't put a newline between entries in the list. - Use `-`, not `*` for lists. - I would like to see more non-library resources. Include more blog posts, tutorials, links to community resources (Stack Overflow tag, IRC, chat, forums, communities. Example: https://github.com/sin…	sindresorhus	2016-12-12 14:52:11
802	2016-12-10 11:55:30	@fukatani	davisonio	2016-12-12 14:52:11
802	2016-12-12 13:44:38	I 'm sorry for slow response. I have not enough time for a while to fix my PR. I 'd close this PR once.	fukatani	2016-12-12 14:52:11
801	2016-10-18 17:12:40	just wondering if this should be changed or if there is a proper reason why its under misc. and not games	pokeball99	2016-10-19 16:23:49
801	2016-10-18 18:44:07	`Gaming` != `Games` They are two separate things. Gaming section is game development oriented, not game oriented.	aleksandar-todorovic	2016-10-19 16:23:49
801	2016-10-19 16:23:49	@aleksandar-todorovic Oh! my bad, guess i should close now	pokeball99	2016-10-19 16:23:49
800	2016-10-18 11:40:51	<!-- Please fill in the **bold** fields and tick all applicable boxes by placing an "x" inside "[ ]". --> **https://github.com/yvoronoy/awesome-english** **A collection of awesome study resources for learners of English.** # ALL THE BELOW CHECKBOXES SHOULD BE DONE AND CHECKED AND THE ABOVE PLACEHOLDERS SHOULD BE FILLED IN BEFORE SUBMITTING A PULL REQUEST! - [x] I have read and understood the [con…	yvoronoy	2017-03-07 11:51:14
800	2016-10-18 13:32:41	- Doesn't have a table of content at the top - `Youtube` -> `YouTube`	aleksandar-todorovic	2017-03-07 11:51:14
800	2016-10-18 13:47:34	@aleksandar-todorovic I'm sorry for that, I've fixed these issues. Thank you	yvoronoy	2017-03-07 11:51:14
800	2016-10-20 17:50:07	Good start, but the list could use more work. Awesome lists are hard work. Some feedback: - Use `-`, not `*` for lists. - Drop all the `A` / `An` prefixes in the descriptions. - Take a look at other lists for inspiration on how to improve yours. - The contributing.md file is cleary just copy-pasted from here. Customize it to fit your list. - If you have experience with any of the resources, pleas…	sindresorhus	2017-03-07 11:51:14
800	2016-10-21 06:57:01	Hi @sindresorhus Thank you so much for such detailed review. I appreciate you for this. I'm going to fix these issues.	yvoronoy	2017-03-07 11:51:14
800	2016-11-29 10:27:47	ping	sindresorhus	2017-03-07 11:51:14
800	2016-11-29 12:31:52	@sindresorhus I've been fixed the most issues. What the next steps I should do to the pull request has been accepted?	yvoronoy	2017-03-07 11:51:14
800	2016-12-10 12:01:06	> What the next steps I should do to the pull request has been accepted? Some ideas: - Change GitHub repo description to include "A collection of awesome study resources for learners of English." - "contributing guideline" -> "contributing guidelines" - Remove 'Writting' and 'Grammar' from the contents because there is no section for them. - ABC7 Eyewitness News and Duolingo still ahem descriptio…	davisonio	2017-03-07 11:51:14
800	2017-01-05 21:21:00	ping @yvoronoy	sindresorhus	2017-03-07 11:51:14
800	2017-01-13 05:40:26	@davisonio @sindresorhus Thank you guys. I've fixed all described issues.	yvoronoy	2017-03-07 11:51:14
800	2017-01-14 08:33:44	> The contributing.md file is cleary just copy-pasted from here. Customize it to fit your list. Not fixed. > If you have experience with any of the resources, please add a personal comment to the description about it. That's 100x more valuable than just a bunch of links. Not fixed. > Missing a lot of useful tools like mobile apps (Duolingo, Memrise, etc), web apps, etc. Only partly fixed. > Live …	sindresorhus	2017-03-07 11:51:14
800	2017-02-13 18:38:44	ping	sindresorhus	2017-03-07 11:51:14
800	2017-03-07 11:51:14	Closing for lack of response. There's no point in resubmitting at a later point as you've lost the chance to be included in the Awesome list.	sindresorhus	2017-03-07 11:51:14
799	2016-10-17 01:19:25	<!-- Please fill in the **bold** fields and tick all applicable boxes by placing an "x" inside "[ ]". --> **[URL to the list here.]** https://github.com/stevemao/awesome-git-addons **[Explain what this list is all about and why it should be included here.]** A curated list of addons that extends/enhance the git cli. # ALL THE BELOW CHECKBOXES SHOULD BE DONE AND CHECKED AND THE ABOVE PLACEHOLDERS …	stevemao	2016-10-17 04:22:20
798	2016-10-16 23:51:32	<!-- Please fill in the **bold** fields and tick all applicable boxes by placing an "x" inside "[ ]". --> **https://github.com/andrewda/awesome-frc** **This list is about FRC, the First Robotics Competition. It contains resources, tools, and packages to build FRC robots.** - [X] I have read and understood the [contribution guidelines](https://github.com/sindresorhus/awesome/blob/master/contributi…	andrewda	2017-01-05 21:20:32
798	2016-10-20 17:14:32	The list could generally use more work. Not a lot of content there either. Awesome lists are hard work. Some feedback: - Remove the newline between the items in the `Contents` section. - I would like to see more than just libraries. Include some blog posts, tutorials, links to community resources (Stack Overflow tag, IRC, chat, forums, communities. Example: https://github.com/sindresorhus/awesome…	sindresorhus	2017-01-05 21:20:32
798	2016-11-29 10:27:34	ping	sindresorhus	2017-01-05 21:20:32
798	2017-01-05 21:20:32	Closing for lack of response. There's no point in resubmitting at later point. You've lost the chance to be included in the Awesome list. I spent a lot of time reviewing your Awesome list and writing feedback, so it's a bit rude to not even respond.	sindresorhus	2017-01-05 21:20:32
797	2016-10-16 03:08:14	<!-- Please fill in the **bold** fields and tick all applicable boxes by placing an "x" inside "[ ]". --> **[https://github.com/detailyang/awesome-cheatsheet]** **[The repo contains lists of cheatsheet that is useful for engineering.]** # ALL THE BELOW CHECKBOXES SHOULD BE DONE AND CHECKED AND THE ABOVE PLACEHOLDERS SHOULD BE FILLED IN BEFORE SUBMITTING A PULL REQUEST! - [x] I have read and under…	kevingo	2016-10-16 11:26:25
797	2016-10-16 11:26:25	> only has awesome items with descriptions (Awesome lists are curations of the best, not of everything), No it doesn't.	aleksandar-todorovic	2016-10-16 11:26:25
796	2016-10-14 05:22:46	<!-- Please fill in the **bold** fields and tick all applicable boxes by placing an "x" inside "[ ]". --> **[https://github.com/atsepkov/awesome-awesome-wm]** **[A curated list of Awesome WM documentation, themes and widgets. Awesome WM is a tiling window manager for Linux extendable via lua. Unfortunately lack of accepted conventions, poor out-of-the-box configuration, and several breaking chang…	atsepkov	2016-10-20 18:19:11
796	2016-10-20 18:19:11	Good start, but the list is not very comprehensive. Awesome lists are hard work. Put some more work into it. Take a look at some other lists and see how they do it. E.g. https://github.com/sindresorhus/awesome-electron https://github.com/sindresorhus/awesome-npm Try resubmitting in a couple of months when the list has had some more time to mature and improve :)	sindresorhus	2016-10-20 18:19:11
796	2016-10-20 18:46:23	Ok, one thing to keep in mind is that because of ecosystem fragmentation there aren't that many plugins that still work and very few high quality ones. One of the other requirements for awesome lists is to not include poor and buggy plugins, which there are a lot of). I can pad the repo with them, but I think I'd be doing the community more harm than good if I did.	atsepkov	2016-10-20 18:19:11
795	2016-10-13 15:36:26	<!-- Please fill in the **bold** fields and tick all applicable boxes by placing an "x" inside "[ ]". --> **Not adding a new list, but recategorizing an existing list entry** # ALL THE BELOW CHECKBOXES SHOULD BE DONE AND CHECKED AND THE ABOVE PLACEHOLDERS SHOULD BE FILLED IN BEFORE SUBMITTING A PULL REQUEST! - [x] I have read and understood the [contribution guidelines](https://github.com/sindres…	pdelre	2016-10-14 02:53:31
795	2016-10-14 02:53:31	It's database related so should stay there.	sindresorhus	2016-10-14 02:53:31
794	2016-10-13 15:32:41	<!-- Please fill in the **bold** fields and tick all applicable boxes by placing an "x" inside "[ ]". --> **[URL to the list here.]** **[Explain what this list is all about and why it should be included here.]** # ALL THE BELOW CHECKBOXES SHOULD BE DONE AND CHECKED AND THE ABOVE PLACEHOLDERS SHOULD BE FILLED IN BEFORE SUBMITTING A PULL REQUEST! - [ ] I have read and understood the [contribution g…	pdelre	2016-10-13 15:36:59
793	2016-10-13 10:00:15	**https://github.com/simpyll/awesome-liquid** **The Shopify template language and static website preprocessor used by gh-pages, Jekyll, Shopify, and many more. It is _the_ most popular markup language on Github with well over four thousand stars. There are countless multifaceted, lengthy, and highly complex liquid scripts which blur the boundaries between static and dynamic websites. Liquid has h…	simpyll	2016-10-18 04:34:39
793	2016-10-18 04:34:39	Good start, but the list is not very comprehensive. Awesome lists are hard work. Put some more work into it. Take a look at some other lists and see how they do it. E.g. https://github.com/sindresorhus/awesome-electron https://github.com/sindresorhus/awesome-npm Try resubmitting in a couple of months when the list has had some more time to mature :)	sindresorhus	2016-10-18 04:34:39
792	2016-10-13 07:06:07	<!-- Please fill in the **bold** fields and tick all applicable boxes by placing an "x" inside "[ ]". --> **[https://github.com/armaldio/awesome-construct]** **[A curated list of tools, tutorials, examples, and much more, for the awesome game development engine Construct 2.]** # ALL THE BELOW CHECKBOXES SHOULD BE DONE AND CHECKED AND THE ABOVE PLACEHOLDERS SHOULD BE FILLED IN BEFORE SUBMITTING A …	armaldio	2016-10-13 09:03:59
792	2016-10-13 09:04:39	No descriptions what so ever, just a list of random links.	aleksandar-todorovic	2016-10-13 09:03:59
792	2017-03-07 21:51:13	Can you look again at the repo please ? Thanks	armaldio	2016-10-13 09:03:59
791	2016-10-12 22:52:37	<!-- Please fill in the **bold** fields and tick all applicable boxes by placing an "x" inside "[ ]". --> **[https://github.com/viatsko/awesome-brackets.]** **[A curated list of delightful Brackets packages and resources.]** # ALL THE BELOW CHECKBOXES SHOULD BE DONE AND CHECKED AND THE ABOVE PLACEHOLDERS SHOULD BE FILLED IN BEFORE SUBMITTING A PULL REQUEST! - [x] I have read and understood the [c…	kamaroolkarim	2016-10-18 04:39:48
791	2016-10-18 04:39:48	@viatsko Good start, but the list is not very comprehensive. Awesome lists are hard work. Put some more work into it. Take a look at some other lists and see how they do it. E.g. https://github.com/sindresorhus/awesome-electron https://github.com/sindresorhus/awesome-npm Try resubmitting in a couple of months when the list has had some more time to mature and improve :) The content feels random a…	sindresorhus	2016-10-18 04:39:48
790	2016-10-12 14:50:24	<!-- Please fill in the **bold** fields and tick all applicable boxes by placing an "x" inside "[ ]". --> **[URL to the list here.]** **[Explain what this list is all about and why it should be included here.]** # ALL THE BELOW CHECKBOXES SHOULD BE DONE AND CHECKED AND THE ABOVE PLACEHOLDERS SHOULD BE FILLED IN BEFORE SUBMITTING A PULL REQUEST! - [ ] I have read and understood the [contribution g…	LeandroNovak	2016-10-12 14:50:56
789	2016-10-11 05:32:21	<!-- Please fill in the **bold** fields and tick all applicable boxes by placing an "x" inside "[ ]". --> **https://github.com/sger/ElixirBooks** **A list about Elixir books** # ALL THE BELOW CHECKBOXES SHOULD BE DONE AND CHECKED AND THE ABOVE PLACEHOLDERS SHOULD BE FILLED IN BEFORE SUBMITTING A PULL REQUEST! - [x] I have read and understood the [contribution guidelines](https://github.com/sindre…	sger	2016-10-20 18:50:19
789	2016-10-11 07:02:04	The following are unmet for sure: - [x] has a Table of Contents section named `Contents` as the first section (Can be useful if someone wants to parse it imho), - [x] has an appropriate license (Meaning something like CC0, NOT a code licence like MIT, BSD, Apache, etc), - [x] has been added at the bottom of the appropriate category.(It's on the top of the books category) **EDIT:** My mistake. The…	nagygergo	2016-10-20 18:50:19
789	2016-10-11 07:20:32	Looking at more and more repos seems the Table of Contents rule isn't always enforced. So it's on @sindresorhus to decide.	nagygergo	2016-10-20 18:50:19
789	2016-10-11 07:24:58	thanks @sindresorhus my format is the same as https://github.com/dariubs/GoBooks	sger	2016-10-20 18:50:19
789	2016-10-20 18:42:02	> Looking at more and more repos seems the Table of Contents rule isn't always enforced. It is, just not for older lists. ## Some feedback: - `Table of Contents` => `Contents` - Drop the Travis badge. - Readme is missing a title. - The `Resources` section should be a list, not headings. - the `Resources` section should have a link to the main Elixir awesome list: https://github.com/h4cc/awesome-e…	sindresorhus	2016-10-20 18:50:19
789	2016-10-20 18:50:14	thanks @sindresorhus	sger	2016-10-20 18:50:19
789	2016-10-20 18:55:13	Why did you close?	sindresorhus	2016-10-20 18:50:19
789	2016-10-20 19:07:56	@sindresorhus new pull request.	sger	2016-10-20 18:50:19
789	2016-10-20 19:09:32	Why?... Useless new PRs just litters the issue tracker for no good reason.	sindresorhus	2016-10-20 18:50:19
789	2016-10-20 19:10:08	You also didn't link to the previous PR to keep the history, not preserve the correct PR title.	sindresorhus	2016-10-20 18:50:19
789	2016-10-20 19:12:21	sorry my mistake new to GitHub	sger	2016-10-20 18:50:19
788	2016-10-10 11:17:17	Previous PR: https://github.com/sindresorhus/awesome/pull/765 <!-- Please fill in the **bold** fields and tick all applicable boxes by placing an "x" inside "[ ]". --> **https://github.com/zgabievi/awesome-adonisjs** **A curated list of awesome bookmarks, packages, tutorials, videos and other cool resources from the AdonisJS ecosystem.** # ALL THE BELOW CHECKBOXES SHOULD BE DONE AND CHECKED AND T…	zgabievi	2016-10-10 12:14:30
788	2016-10-10 12:14:30	Almost no content in that list. Try again in a few months when the framework and list has had more time to mature. The above checklist is there for a reason. Don't just check things that are clearly not followed... The descriptions for items in the `Packages` section could use more work. Many typos.	sindresorhus	2016-10-10 12:14:30
787	2016-10-07 19:15:40	**https://github.com/postlight/awesome-cms** **Awesome CMS is a curated collection of content management systems. It has already seen > 25 pull requests with contributions. The README.md is generated from flat, human-editable, files in [the same GitHub repository](https://github.com/postlight/awesome-cms/tree/732ff060156b79c3c97d8da02ac1477c9029f7c8/data). We did this to enable a, sorted, table-b…	mutewinter	2016-10-20 18:24:53
787	2016-10-20 18:24:53	Awesome lists are hand-edited markdown files. I'm sure other ways can work too, but this is how it works here. Your list looks like a useful resources, but Awesome lists are curations, not collections of everything. I would encourage you to add it to the wiki though: https://github.com/sindresorhus/awesome/wiki ;)	sindresorhus	2016-10-20 18:24:53
786	2016-10-06 15:47:53	**https://github.com/ebertti/awesome-telegram** **Collection great groups, channels, bots and libraries for Telegram** # ALL THE BELOW CHECKBOXES SHOULD BE DONE AND CHECKED AND THE ABOVE PLACEHOLDERS SHOULD BE FILLED IN BEFORE SUBMITTING A PULL REQUEST! - [x] I have read and understood the [contribution guidelines](https://github.com/sindresorhus/awesome/blob/master/contributing.md) and the [inst…	ebertti	2016-10-20 18:20:16
786	2016-10-06 15:52:02	Why did you remove the checkboxes? I added them back.	davisonio	2016-10-20 18:20:16
786	2016-10-20 18:20:16	Closing for lack of response by OP.	sindresorhus	2016-10-20 18:20:16
785	2016-10-06 13:14:40	Hyperterm's name is changing to Hyper today - as such, the Awesome repo's name has changed. The commit changes the linking text and the URL to the new one. I was actually just about to ask you what I should do to resolve what I thought was going to be all the broken backlinks to the old repo - but I just tired it, and the old URL redirected! WOW! Thanks!	bnb	2016-10-06 13:44:30
785	2016-10-06 13:44:40	Awesome, thanks!	davisonio	2016-10-06 13:44:30
784	2016-10-06 07:31:00	The Awesome list concept has turned out to be very popular, with a great community ❤️ around it! **I'm wondering what else we could do with the Awesome brand?** Would there be any interest in an Awesome meetup? Maybe a blog highlighting awesome things? Email newsletter? Twitter account? Would you follow it if so? Printed awesome socks? Because why not. I'm open for ideas. No idea is too weird or …	sindresorhus
784	2016-10-06 08:02:14	I'm watching some lists just to see what gets submitted. A monthly update with things like added/denied submissions would be of interest to me..	Jogai
784	2016-10-06 08:16:48	> Email newsletter? A curated newsletter of "This week in awesome.". 👍	dashed
784	2016-10-06 08:22:03	Twitter account would also be cool, "Today's most awesome awesome".	Sljux
784	2016-10-06 11:14:28	A Twitter account / newsletter / blog showing new awesome additions or removals would be great. Right now, the only way is watching repositories and that creates a lot of noise. Also, an Awesome meetup sounds nice, but where would it be? One or several countries? Maybe an annual event sounds better, with some people talking in awesome conferences. An Awesome t-shirt would be funny too :)	cmmata
784	2016-10-06 15:20:21	Seconding the newsletter idea. I would also plaster my laptop with an Awesome sticker	8-uh
784	2016-10-06 17:43:48	> I would also plaster my laptop with an Awesome sticker https://www.stickermule.com/marketplace/10034-awesome	sindresorhus
784	2016-10-06 17:54:18	I watch this repo to know about new awesome lists, then if I find one interesting, start following it as well. I also subscribe to [GitHub's explore](https://github.com/explore), so I think weekly digest is a nice idea. Perhaps doing something in likelihood of aforementioned [GitHub's explore](https://github.com/explore) would also be nice idea – think about new subscribers, they will have probab…	janisozaur
784	2016-10-11 08:05:39	Yea, a weekly digest would be really nice. Also it should be human curated, because that makes the awesome brand awesome.	nagygergo
784	2016-10-16 02:54:55	I love twitter account + weekly idea 👍	kevingo
784	2016-10-18 01:54:09	How about branded underwear? So awesome, you'll shit your pants.	JesseTG
784	2016-10-27 17:17:31	1. when the list grows bigger and bigger, can we have some good ways to support search? 2. the pink glass icon is a bit strange to me, could be just me, looks like a pair of bra. Not saying that bra is not awesome ;P, just a bit strange...	guozheng
784	2016-10-27 18:40:15	> when the list grows bigger and bigger, can we have some good ways to support search? <kbd>Cmd</kbd> <kbd>f</kbd> is your friend. > the pink glass icon is a bit strange to me, could be just me, looks like a pair of bra. Not saying that bra is not awesome ;P, just a bit strange... I intentionally made it bright pink to troll people. :trollface:	sindresorhus
784	2016-10-27 19:55:01	> I intentionally made it bright pink to troll people. :trollface: How? I don't get it. Just looks like a well-designed Hipster-Tech-Thing-201X logo to me.	JesseTG
784	2016-11-09 16:42:10	I love the logo. Going to buy one to put on my MacBook. I thought this was a cool idea: https://github.com/AwesomeCities	kodie
784	2016-11-10 09:54:05	+1 for twitter account	xin053
784	2016-11-11 13:08:50	@kodie Not a fan. The list for Berlin isn't bad. But the use case is better served via reviews on third-party services. (And I can't believe I'm suggesting Foursquare over an open-source list?)	reclaimer
784	2016-11-15 17:04:24	Beating Product Hunt? Not crazy enough? No? :)	hungle88
784	2016-11-16 03:10:12	I also love T-shirt idea.	kevingo
784	2016-11-17 05:54:20	@guozheng, To your first question, in addition to <kbd>cmd</kbd> + <kbd>f</kbd>, the [AwesomeSearch](https://github.com/lockys/AwesomeSearch) may be helpful for you!	lockys
784	2016-12-12 07:00:41	Wbt something like an awesome check list Users can select which all categories they like and they will get something like a list randomly generated of their interest. One who reads the most links is the awesomest based on something like credit system or something. If you add more to any list credit increases . just a crazy idea :)	gauthamzz
784	2016-12-12 07:05:47	Let's have an app where people can subscribe and afterwards mention their interests, then automatically email should be sent to them if something "awesome" gets added which matches with their interest. This app can be merged with newsletter	tremblerz
784	2017-01-17 12:34:08	Can include programming contest such as IEEEXtreme https://github.com/IEEEXtreme and https://github.com/lnishan/awesome-competitive-programming	SangramChavan
784	2017-01-31 21:03:07	Seeing how often items are going to be updated in the list, you might as well start a weekly/monthly newsletter that summarizes stuff. Awesome new additions etc	Xel
784	2017-02-19 20:58:38	1) :newspaper_roll: The weekly digest and curated list some people here have described is a great idea. 2) :beer: The meetups idea is a good one too! Like an 'awesome workshop' for a perticular list where people can meet and talk about things related to the list. So for example the awesome-github-cheatsheet meetup at such and such bar or the 'Awesome-Macos' meetup. Or it doesn't have to be about …	hatzopoulos
784	2017-03-08 00:58:02	What if there was a website that sent you to a random awesome link, one of the resources, like a learn something random but its learn something awesome. I would use that	itsjtwright
784	2017-03-11 19:37:08	I think in addition to the Awesome Search / Ctrl F search, we could index all the sites that the lists are linking to make a real search. I'm working on this project and will publish the index in the next few weeks.	xingh
784	2017-03-21 09:31:47	I'm going to start with a weekly newsletter if there's enough interest: ### [Awesome Weekly](http://eepurl.com/cHorer) *Sign up to show your interest and make it happen!*	sindresorhus
784	2017-03-21 15:08:13	so many ideas <3 However, I think what we really need is just an awesome official API and the rest will just follow! If we build and maintained an API to list and keep track of awesomeness we can easily build 100's of awesome products (social integrations, apps, websites.....)	a7madgamal
784	2017-03-26 15:26:02	Guys, if we would like to take the whole idea further, we should lay some rules how such awesome links documents should be structured. That would allow us write a parser and machine-process the data. This is my rough draft of such standard: [Marklink](https://github.com/kminek/marklink) Suggestions are welcome.	kminek
784	2017-03-27 16:27:06	@kminek that sounds really cool. @sindresorhus how many people have signed up for the newsletter?	legodude17
784	2017-03-27 17:19:14	@legodude17 983! :) Getting close.	sindresorhus
784	2017-03-27 17:54:41	@sindresorhus Really hope it gets to 1000. Really ❤️ this idea.	legodude17
783	2016-10-05 08:59:19	<!-- Please fill in the **bold** fields and tick all applicable boxes by placing an "x" inside "[ ]". --> Previous PR: https://github.com/sindresorhus/awesome/pull/764 **https://github.com/janikvonrotz/awesome-powershell** *_A curated list of delightful PowerShell modules and resources *_ # ALL THE BELOW CHECKBOXES SHOULD BE DONE AND CHECKED AND THE ABOVE PLACEHOLDERS SHOULD BE FILLED IN BEFORE S…	chantisnake	2016-10-20 19:25:58
783	2016-10-06 07:22:59	Feedback: - I've unchecked some checkboxes that are clearly not done. E.g. some descriptions are missing `.` at the end. - Drop the `Inspired by the awesome list thing.` text. - `contribute.md` => `contributing.md` - Drop all the `A` / `An` prefixes in the descriptions. - There should be a succinct summary at the top about the project. - In `A curated list of delightful PowerShell packages and re…	sindresorhus	2016-10-20 19:25:58
783	2016-10-20 18:08:07	ping ## Merge conflict also needs to be fixed.	sindresorhus	2016-10-20 19:25:58
783	2016-10-20 19:25:58	yes, I submitted all your feed back to the original repo. I don't think there is any news. I am filled up with course work and my own stuffs. I will close this and reopen a PR later.	chantisnake	2016-10-20 19:25:58
782	2016-10-03 21:29:16	**https://github.com/sfischer13/awesome-frege** **This list is about Frege, a Haskell for the JVM. It contains awesome resources for Frege developers.** - [x] I have read and understood the [contribution guidelines](https://github.com/sindresorhus/awesome/blob/master/contributing.md) and the [instructions for creating a list](https://github.com/sindresorhus/awesome/blob/master/create-list.md). - …	sfischer13	2016-10-08 06:17:43
782	2016-10-06 07:10:21	Feedback: - Drop the `Inspired by the awesome list thing.` text. - Drop the Travis status badge. It has no practical purpose there. - The contributing guidelines should also include the expected formatting. See contributing.md in this repo. - Include project logo in the top right, like e.g. https://github.com/sindresorhus/awesome-electron (The logo should link to the project website) (The logo sh…	sindresorhus	2016-10-08 06:17:43
782	2016-10-07 19:40:17	- [x] Drop the Inspired by the awesome list thing. text. - [x] Drop the Travis status badge. It has no practical purpose there. - [x] The contributing guidelines should also include the expected formatting. - [x] Include project logo in the top right. - [x] Drop all the A / An prefixes in the descriptions. - [x] In the description at the top, linkify Frege. - [x] Add a succinct description.	sfischer13	2016-10-08 06:17:43
782	2016-10-07 20:03:39	OK, everything should be fixed now.	sfischer13	2016-10-08 06:17:43
782	2016-10-08 06:17:53	👌✨	sindresorhus	2016-10-08 06:17:43
782	2016-10-08 09:53:37	Thanks again for your effort and for creating this cool project!	sfischer13	2016-10-08 06:17:43
781	2016-10-03 07:05:57	<!-- Please fill in the **bold** fields and tick all applicable boxes by placing an "x" inside "[ ]". --> **https://github.com/vitalets/awesome-browser-extensions-and-apps** **It is the list of resources useful for developing browser extensions and apps. I suggest separate list because extensions development has many special topics such as working with browser api, packaging and deploying to stor…	vitalets	2016-10-06 06:55:56
781	2016-10-06 06:55:56	Good start, but the list is not very comprehensive. Awesome lists are hard work. Put some more work into it. Take a look at some other lists and see how they do it. E.g. https://github.com/sindresorhus/awesome-electron https://github.com/sindresorhus/awesome-npm Try resubmitting in a few months. Feedback: - I've unchecked checkboxes that is clearly not done. - You should mark `Firefox Add-ons SDK…	sindresorhus	2016-10-06 06:55:56
781	2016-10-06 08:39:03	@sindresorhus thanks for feedback! Will do.	vitalets	2016-10-06 06:55:56
781	2016-10-13 17:42:17	@sindresorhus what do you think about adding special section _Pending Lists_? It's like incubator for growing lists that allows people to discover and contribute to it making list more community driven and grow faster. But in the same time it cleanly shows that list is not ready yet.	vitalets	2016-10-06 06:55:56
781	2016-10-13 18:20:36	Something similar to what you're describing has recently been added here; https://github.com/sindresorhus/awesome/wiki	davisonio	2016-10-06 06:55:56
781	2016-10-14 08:37:53	Great! Could I add https://github.com/vitalets/awesome-browser-extensions-and-apps there?	vitalets	2016-10-06 06:55:56
780	2016-10-01 14:58:41	<!-- Please fill in the **bold** fields and tick all applicable boxes by placing an "x" inside "[ ]". --> **https://github.com/IIIF/awesome-iiif** The International Image Interoperability Framework is a group of standard APIs around sharing and reuse of media. It is also a growing community of galleries, libraries, archives, museums, companies, and others who develop the standards and interoperab…	jronallo
780	2016-10-06 06:29:56	Feedback: - I've unchecked one checkbox that is clearly not done. - Heading: `Awesome IIIF` => `Awesome International Image Interoperability Framework` - Include project logo in the top right, like e.g. https://github.com/sindresorhus/awesome-electron (The logo should link to the project website) (The logo should be high-DPI, set it to minimum half the width of the original image) - There should …	sindresorhus
780	2016-10-20 18:07:43	ping	sindresorhus
780	2016-10-23 23:23:47	Just got back from a IIIF working group meeting. Part of the discussion was about documentation and our awesome list. We have a group forming to maintain the list, so I expect we'll get back to resolving the issues you pointed out soon.	jronallo
780	2016-12-10 12:03:39	hey @jronallo any update on the feedback mentioned above?	davisonio
780	2017-01-05 21:15:47	ping	sindresorhus
780	2017-01-06 02:32:57	We've just now made several changes based on your feedback above: https://github.com/sindresorhus/awesome/pull/780#issuecomment-251878068 I still need to review the list for any consistency and update the pull request. In other words still working on this.	jronallo
779	2016-10-01 05:35:16	<!-- Please fill in the **bold** fields and tick all applicable boxes by placing an "x" inside "[ ]". --> **[https://github.com/onqtam/awesome-cmake](https://github.com/onqtam/awesome-cmake)** **A curated list of awesome CMake scripts, modules, examples and others.** - [x] I have read and understood the [contribution guidelines](https://github.com/sindresorhus/awesome/blob/master/contributing.md)…	onqtam	2016-10-10 11:33:47
779	2016-10-06 05:56:17	Feedback: - `This is released under the Creative Commons Attribution 4.0 International License (CC BY 4.0).` This should be at the bottom of the list. See this for how it's done. - `It is desirable for the whole thing to fit on one line after getting rendered by github.` It's `GitHub`. - Include project logo in the top right, like e.g. https://github.com/sindresorhus/awesome-electron (The logo sh…	sindresorhus	2016-10-10 11:33:47
779	2016-10-06 06:43:22	> Need better formatting for the license notation. Maybe [MIT]. +2 --- Add [Ninja](https://ninja-build.org/) to that list. It's cross platform and fast and we use it all the time with _amazing_ success. It's the only build system CMake supports out of box on all platforms. Otherwise, looks good to me after Sindre's nits.	Qix-	2016-10-10 11:33:47
779	2016-10-07 11:13:55	I addressed everything you have noted - except for adding more stuff in the Articles section. There are a couple of reasons for this: - CMake is notorious for being hard to learn - no good books about it, very scattered information across the internet, etc. - I tried to find really good stuff about CMake but came up with only these couple of links... quality over quantity! - I was hoping that if …	onqtam	2016-10-10 11:33:47
779	2016-10-07 17:28:13	I didn't ask for just articles. Here are some community resources I found from some quick Google searches which would be perfect for a `Community` section: - http://stackoverflow.com/questions/tagged/cmake - #cmake on freenode - https://www.reddit.com/r/cmake/ - https://cmake.org/mailing-lists/	sindresorhus	2016-10-10 11:33:47
779	2016-10-09 20:21:22	I renamed the articles section into [Community / Resources](https://github.com/onqtam/awesome-cmake#community--resources) and added the few links you suggested + a few others. I'm not sure however how to update my fork of awesome to rebase my commit to resolve the conflict here. Is that a problem?	onqtam	2016-10-10 11:33:47
779	2016-10-10 04:21:22	Doesn't make sense to have `Community / Resources`. Those should be two separate sections. ## > I'm not sure however how to update my fork of awesome to rebase my commit to resolve the conflict here. Is that a problem? You need to resolve the merge conflict. No need to open another PR btw. See: https://www.google.com/search?q=github+pull+request+fix+merge+conflict	sindresorhus	2016-10-10 11:33:47
779	2016-10-10 11:29:00	I split the community/resources sections and I also somehow managed to rebase from the command line the patch-1 branch of my fork! All good now...?	onqtam	2016-10-10 11:33:47
779	2016-10-10 11:33:51	Yes :)	sindresorhus	2016-10-10 11:33:47
778	2016-09-30 19:05:53	[https://github.com/heynickc/awesome-ddd](https://github.com/heynickc/awesome-ddd) A curated list of Domain-Driven Design (DDD), Command Query Responsibility Segregation (CQRS), Event Sourcing, and Event Storming resources. It contains books, training courses, video collections, mailing lists and forums, blogs, sample projects, libraries and frameworks, podcasts and interviews, and user groups re…	heynickc	2016-10-18 04:26:22
778	2016-10-06 05:44:08	Feedback: - There should be a succinct summary at the top about DDD with `Domain-driven design` linkified to https://en.m.wikipedia.org/wiki/Domain-driven_design Also CQRS and Event Sourcing, and Event Storming. All of those should be linkified too. Not everyone coming to your list might have extensive knowledge of DDD. - Too many quotes `""` in some of the descriptions. - Items in the `Blogs` se…	sindresorhus	2016-10-18 04:26:22
778	2016-10-07 12:08:45	Wow, thanks so much for the feedback! I'll get to work on those things :)	heynickc	2016-10-18 04:26:22
778	2016-10-18 04:26:15	Looks good.	sindresorhus	2016-10-18 04:26:22
777	2016-09-30 14:04:55	**https://github.com/springload/awesome-wagtail** **This list is about [Wagtail](https://wagtail.io/), a popular CMS in the Python/Django communities. Wagtail encourages the development of third-party plugins/apps/packages, and this list is a good way to keep track of the ones that are the most interesting (along with other community resources).** - [x] I have read and understood the [contributio…	thibaudcolas	2016-10-06 09:37:06
777	2016-10-06 05:26:35	Feedback: - The top right logo is not high-DPI (blurry on retina screens). The set width should be half of the actual width. - Drop the Travis badge. It has no purpose there. This is a list, not a module. - `Wagtail core meeting notes, Wagtail Core Meeting Notes` Uhm, double. - There should be a succinct summary at the top about the project.	sindresorhus	2016-10-06 09:37:06
777	2016-10-06 09:32:42	Thanks for the feedback – should be all good now. - The logo is now in SVG. - Travis badge is gone. - I dropped the core meeting notes links. They are not awesome enough (yet). - Succinct descriptions added both at the top of the list, and in the link item within this list.	thibaudcolas	2016-10-06 09:37:06
776	2016-09-30 13:47:55	Looking at the other sections (Books, Databases, etc), this would be better pluralized too. - [x] I have read and understood the [contribution guidelines](https://github.com/sindresorhus/awesome/blob/master/contributing.md) and the [instructions for creating a list](https://github.com/sindresorhus/awesome/blob/master/create-list.md). - [x] This pull request has a descriptive title. _(For example:…	thibaudcolas	2016-10-01 09:56:25
776	2016-09-30 22:18:38	Ah very good point – I forgot we were in Markdown for a short while. I just amended my commit, and you should be able to test it by following this link: https://github.com/thibaudcolas/awesome/tree/patch-1#content-management-systems	thibaudcolas	2016-10-01 09:56:25
776	2016-10-01 09:56:36	Great, thank you!	davisonio	2016-10-01 09:56:25
775	2016-09-30 00:10:56	<!-- Please fill in the **bold** fields and tick all applicable boxes by placing an "x" inside "[ ]". --> **https://github.com/RyanZim/awesome-npm-scripts** **I couldn't find an awesome list relating to npm scripts and using npm as a build tool, so I wrote one.** - [x] I have read and understood the [contribution guidelines](https://github.com/sindresorhus/awesome/blob/master/contributing.md) and…	RyanZim	2016-10-06 05:10:09
775	2016-10-06 05:10:09	Good start, but currently too minimal content-wise to be included. Work on it some more and try again in a few months ;) I've starred it to help get some traction. There are lots of great tools to use with npm run-scripts to could be included: - https://github.com/kentcdodds/p-s - https://github.com/sindresorhus/cpy-cli - https://github.com/dthree/cash - https://github.com/sindresorhus/del-cli - …	sindresorhus	2016-10-06 05:10:09
775	2016-10-06 14:31:49	@sindresorhus Thanks for the suggestions and **thanks** for the star. :star2: I've got plenty of traction now! Will look into your suggestions ASAP.	RyanZim	2016-10-06 05:10:09
775	2016-10-09 16:14:11	I'm also really lke: npm-run-all, npm-quick-run, cross-env	kentcdodds	2016-10-06 05:10:09
775	2016-10-10 13:18:21	@kentcdodds Thanks for the suggestions, I have npm-run-all, just added cross-env a few days ago. Do you want to submit a PR for npm-quick-run, or shall I add it?	RyanZim	2016-10-06 05:10:09
775	2016-10-10 13:47:28	Thanks, you go ahead :-)	kentcdodds	2016-10-06 05:10:09
775	2016-10-10 14:18:28	@kentcdodds Added, thanks!	RyanZim	2016-10-06 05:10:09
774	2016-09-29 10:35:11	<!-- Please fill in the **bold** fields and tick all applicable boxes by placing an "x" inside "[ ]". --> **https://github.com/kdeldycke/awesome-falsehood** **"Falsehood" articles are a form of commentary on a particular subject, and are appreciated by the developer community at large for their effectiveness and density. They're a convenient written form to approach an unfamiliar domain by dispel…	kdeldycke	2016-10-06 04:58:46
774	2016-10-06 04:58:54	Cool idea :)	sindresorhus	2016-10-06 04:58:46
774	2016-10-06 04:59:12	Remove the item: `Awesome Falsehood - A curated list of awesome falsehoods programmers believe in.` No point in linking to yourself.	sindresorhus	2016-10-06 04:58:46
774	2016-10-06 05:07:11	Thanks @sindresorhus for the merge! Just removed the self-reference in commit https://github.com/kdeldycke/awesome-falsehood/commit/fbdec3c8823917dd933df266ea4b8d7954370c78. Sorry for the noise, I just couldn't resist the meta-humor... :sweat_smile:	kdeldycke	2016-10-06 04:58:46
773	2016-09-26 13:57:20	<!-- Please fill in the **bold** fields and tick all applicable boxes by placing an "x" inside "[ ]". --> **https://github.com/aliesbelik/awesome-jmeter** **Adding [Apache JMeter](http://jmeter.apache.org/) related curated collection, that includes all the plugins, integration capabilities, testing techniques, learning resources, best practices used for load-testing and performance measurement ac…	aliesbelik	2017-01-09 17:23:01
773	2016-09-30 19:48:38	What's JMeter? It would be good to put a description on the top of the readme like 'Graphical server performance testing tool, for both static and dynamic resources'. Lots of the awesome items don't have descriptions. Would be good to add them to give a very breif overview of the resources and why it is considered awesome.	davisonio	2017-01-09 17:23:01
773	2016-10-06 04:50:55	- Don't check things that aren't done. I've unchecked the incorrectly checked checkboxes. - The format should be `- [RESOURCE](LINK) - DESCRIPTION.`, not `* [RESOURCE](LINK) - DESCRIPTION.`. - Repo name should be `awesome-jmeter`. - `JMeter @ stackoverflow` => `JMeter @ Stack Overflow`	sindresorhus	2017-01-09 17:23:01
773	2016-10-20 18:07:34	ping	sindresorhus	2017-01-09 17:23:01
773	2016-10-21 17:35:32	@sindresorhus Sorry for late answer. Looks like all the points above fixed.	aliesbelik	2017-01-09 17:23:01
773	2016-10-22 19:46:31	- Drop the `JMeter Resources` TOC item and unindent the whole TOC list. - The following are missing descriptions: - https://github.com/aliesbelik/awesome-jmeter/blob/master/README.md#cloud-services--saas - https://github.com/aliesbelik/awesome-jmeter/blob/master/README.md#blogs - https://github.com/aliesbelik/awesome-jmeter/blob/master/README.md#twitter - There should be a short intro at the top …	sindresorhus	2017-01-09 17:23:01
773	2016-12-10 12:02:03	@aliesbelik Can you fix these too? 🔝	davisonio	2017-01-09 17:23:01
773	2017-01-05 21:15:02	ping	sindresorhus	2017-01-09 17:23:01
773	2017-01-09 12:39:39	Sorry for delay with answer. Fixed as per comments above.	aliesbelik	2017-01-09 17:23:01
772	2016-09-26 00:06:06	Would a PR for adding [awesome-flow](https://github.com/dustinspecker/awesome-flow) be welcome?	amilajack	2016-09-26 03:03:13
772	2016-09-26 03:03:13	Could use some more content first and should adhere to https://github.com/sindresorhus/awesome/blob/master/pull_request_template.md // @dustinspecker	sindresorhus	2016-09-26 03:03:13
772	2016-09-26 03:03:52	@thejameskyle might know about some more useful content.	sindresorhus	2016-09-26 03:03:13
772	2016-09-26 16:21:47	Starting on that over here https://github.com/dustinspecker/awesome-flow/pull/2	thejameskyle	2016-09-26 03:03:13
771	2016-09-22 14:26:39		aharris88	2016-09-22 14:29:40
770	2016-09-21 12:21:34	<!-- Please fill in the **bold** fields and tick all applicable boxes by placing an "x" inside "[ ]". --> **https://github.com/thibmaek/awesome-raspberrypi** **This list is a collection of tools, projects, images and resources around Raspberry Pi** # ALL THE BELOW CHECKBOXES SHOULD BE DONE AND CHECKED AND THE ABOVE PLACEHOLDERS SHOULD BE FILLED IN BEFORE SUBMITTING A PULL REQUEST! - [x] I have re…	lilorox	2016-10-08 09:32:42
770	2016-09-21 14:31:53	> Has been around for at least 20 days First commit was five days ago.	kevva	2016-10-08 09:32:42
770	2016-09-21 15:02:37	Yep sorry, I realized that after submitting the pull request. I was convinced it was more than 20 days old and did not check twice. On Wed, Sep 21, 2016 at 4:33 PM, Kevin Mårtensson notifications@github.com wrote: > Has been around for at least 20 days > > First commit was five days ago. > > — > You are receiving this because you authored the thread. > Reply to this email directly, view it on Git…	lilorox	2016-10-08 09:32:42
770	2016-09-21 20:42:40	I'm the maintainer of the list and know of this but I wasn't planning on submitting it this soon. Counting the days and will submit once it has passed 20 days :)	thibmaek	2016-10-08 09:32:42
770	2016-09-30 19:45:00	Great list! Please set resources, tools etc. sections to be h2 headings (`##`) otherwise they look too big.	davisonio	2016-10-08 09:32:42
770	2016-10-01 15:02:34	@davisonio thanks! Fixed it ;)	thibmaek	2016-10-08 09:32:42
770	2016-10-06 11:23:04	I think this list is now allowed to be merged?	thibmaek	2016-10-08 09:32:42
770	2016-10-06 11:26:21	y On Thursday, October 6, 2016, Thibault Maekelbergh notifications@github.com wrote: > byg think this list is now allowed to be b ymerged? > > —bb > You are receiving this because you are subscribedir bg. gbto this thread. > Reply to this email directly, view it on GitHub > https://github.com/sindresorhus/awesome/pull/770#issuecomment-251935180, > or mute the thread > https://github.com/notificat…	chano08	2016-10-08 09:32:42
770	2016-10-07 13:49:34	@lilorox please tick the last box so people know the checklist is completed.	thibmaek	2016-10-08 09:32:42
770	2016-10-07 14:07:03	Done	lilorox	2016-10-08 09:32:42
770	2016-10-07 16:22:45	Feedback: - `Contents` should be a `##` section. - Use `-` for the list items, not `*`. - Drop all the `A` / `An` prefixes in the descriptions. - The `Resources` should be split up into Articles, etc sections. - I would like to see more links to community resources (Stack Overflow tag, IRC, chat, forums, communities. Example: https://github.com/sindresorhus/awesome-electron#community), videos of …	sindresorhus	2016-10-08 09:32:42
770	2016-10-08 07:44:49	I added a new commit. Is it OK with you guys?	lilorox	2016-10-08 09:32:42
770	2016-10-08 08:02:50	@lilorox The description should be in short what Raspberry Pi is, not what the list contains. See the other descriptions in the list. Also missing a `.` at the end.	sindresorhus	2016-10-08 09:32:42
770	2016-10-08 08:12:26	Right, that makes sense! Is this better? @thibmaek is the description OK with you too?	lilorox	2016-10-08 09:32:42
770	2016-10-08 08:51:47	@lilorox I'd suggest changing it to: > Credit card-sized computer aimed to teach kids programming, but capable of doing a lot more.	thibmaek	2016-10-08 09:32:42
770	2016-10-08 08:55:25	Done	lilorox	2016-10-08 09:32:42
769	2016-09-20 18:34:07	<!-- Please fill in the **bold** fields and tick all applicable boxes by placing an "x" inside "[ ]". --> https://github.com/drmonkeyninja/awesome-textpattern This is the awesome list for the [Textpattern CMS](http://textpattern.com) and has been around for well over a year now. The list uses Textile instead of Markdown, but this is because Textile is the default markup syntax used by the Textpat…	drmonkeyninja	2016-11-04 02:44:46
769	2016-09-30 19:41:16	> has a Table of Contents section named Contents as the first section, Not done. > is a non-generated Markdown file in a GitHub repo, Any reason for not using markdown? We prefer markdown as it's much easier to use and can mean that new contributors to awesome lists can get editing right away without learning complicated syntax.	davisonio	2016-11-04 02:44:46
769	2016-10-05 19:45:11	Don't use the en-dash between link and description. [It's not meant for that purpose](http://www.thepunctuationguide.com/en-dash.html). I would like to see more than just plugins. Include some blog posts, tutorials, links to community resources (Example: https://github.com/sindresorhus/awesome-electron#community), videos of talks, book, learning material, etc.	sindresorhus	2016-11-04 02:44:46
769	2016-10-06 18:12:05	@davisonio I've updated the 'Table of Contents' to just 'Contents', I'd missed that one when submitting this as I've been maintaining Awesome Textpattern for a while now and at the time the other Awesome lists all seemed to use 'Table of Contents' (and still do). As for the use of Textile over Markdown the reasoning is basically the same as yours for using Markdown for the Awesome lists. Markdown…	drmonkeyninja	2016-11-04 02:44:46
769	2016-10-20 18:04:29	Regarding use of Textile, makes sense. I do like to see more blog posts, tutorials, videos of talks, book, learning material, etc, being added though. Here's an example of how it's done: https://github.com/sindresorhus/awesome-electron#documentation - I would drop the `inspired by the awesome-php idea.` part. You can rather link to that list in a `Related` section at the bottom. - `the default th…	sindresorhus	2016-11-04 02:44:46
769	2016-11-03 20:23:09	@sindresorhus I've fixed the merge conflict and added a description. I've also fixed those issues with Awesome Textpattern. 😀	drmonkeyninja	2016-11-04 02:44:46
769	2016-11-04 02:46:54	Landed :) Noticed a couple of more things now though: - Include project logo in the top right, like e.g. https://github.com/sindresorhus/awesome-electron (The logo should link to the project website) (The logo should be high-DPI, set it to minimum half the width of the original image) - There should be a succinct summary at the top about the project.	sindresorhus	2016-11-04 02:44:46
769	2016-11-04 07:55:54	Thanks @sindresorhus. I'll look into getting those further points sorted. 😃	drmonkeyninja	2016-11-04 02:44:46
768	2016-09-18 21:48:33	<!-- Please fill in the **bold** fields and tick all applicable boxes by placing an "x" inside "[ ]". --> **https://github.com/leo/awesome-zeit** **Awesome resources for [ZEIT](https://zeit.co/)** # ALL THE BELOW CHECKBOXES SHOULD BE DONE AND CHECKED AND THE ABOVE PLACEHOLDERS SHOULD BE FILLED IN BEFORE SUBMITTING A PULL REQUEST! - [x] I have read and understood the [contribution guidelines](http…	benoror	2016-09-19 02:44:51
768	2016-09-19 02:44:50	> ALL THE BELOW CHECKBOXES SHOULD BE DONE AND CHECKED AND THE ABOVE PLACEHOLDERS SHOULD BE FILLED IN BEFORE SUBMITTING A PULL REQUEST! and > [ ] has been around for at least 20 days, ## It would also need more content before being eligible for being added :)	sindresorhus	2016-09-19 02:44:51
767	2016-09-18 12:08:07	I've built a frontend for a list of react components: [devarchy.com/react-components](http://devarchy.com/react-components). (The list on Github: [github.com/brillout/awesome-react-components](https://github.com/brillout/awesome-react-components).) It is open source ([github.com/brillout/devarchy](https://github.com/brillout/devarchy)). Maybe it could be useful for other lists as well. Especially…	brillout
767	2016-09-18 12:16:50	It's been tried multiple times. I think that http://awesomelists.top/ is the most feature complete one out there.	aleksandar-todorovic
767	2016-09-18 12:29:11	@aleksandar-todorovic I am aware of it and its corresponding ticket #427. It's not what I wanted though. See the 3 bullet points of the OP.	brillout
766	2016-09-16 15:10:08	**https://github.com/DiegoRBaquero/awesome-webtorrent-clones** **A curated list of awesome product/project clones built with WebTorrent/WebRTC** - [x] I have read and understood the [contribution guidelines](https://github.com/sindresorhus/awesome/blob/master/contributing.md) and the [instructions for creating a list](https://github.com/sindresorhus/awesome/blob/master/create-list.md). - [x] This…	DiegoRBaquero	2016-10-05 19:30:25
766	2016-10-05 19:30:25	Cool idea, but not sure it fits the awesome format and it's not much content there yet. Gonna pass on it for now, but I've [added it to the wiki](https://github.com/sindresorhus/awesome/wiki).	sindresorhus	2016-10-05 19:30:25
765	2016-09-16 11:40:53	<!-- Please fill in the **bold** fields and tick all applicable boxes by placing an "x" inside "[ ]". --> **https://github.com/zgabievi/awesome-adonisjs** **This list have combined resources of NodeJS awesome framework AdonisJS. This repository will grow bigger. So I think it should be placed in Awesome list** # ALL THE BELOW CHECKBOXES SHOULD BE DONE AND CHECKED AND THE ABOVE PLACEHOLDERS SHOULD…	zgabievi	2016-09-16 12:11:02
765	2016-09-16 12:11:02	> ALL THE BELOW CHECKBOXES SHOULD BE DONE AND CHECKED AND THE ABOVE PLACEHOLDERS SHOULD BE FILLED IN BEFORE SUBMITTING A PULL REQUEST!	sindresorhus	2016-09-16 12:11:02
764	2016-09-16 04:32:38	<!-- Please fill in the **bold** fields and tick all applicable boxes by placing an "x" inside "[ ]". --> **https://github.com/janikvonrotz/awesome-powershell** **adding the awesome-powershell to `development environment` sector** # ALL THE BELOW CHECKBOXES SHOULD BE DONE AND CHECKED AND THE ABOVE PLACEHOLDERS SHOULD BE FILLED IN BEFORE SUBMITTING A PULL REQUEST! - [x] I have read and understood …	chantisnake	2016-09-16 08:55:05
764	2016-09-16 04:41:19	Hey @chantisnake, can you update the item to use the proper casing "PowerShell"? Thanks!	daviwil	2016-09-16 08:55:05
764	2016-09-16 05:24:42	@chantisnake Don't check checkboxes that are clearly not done... I've unchecked the ones that are invalid.	sindresorhus	2016-09-16 08:55:05
764	2016-09-16 05:27:07	Very little content in this list. PowerShell has a huge user base, so I'm sure you could come up with more awesome content.	sindresorhus	2016-09-16 08:55:05
764	2016-09-16 08:54:50	I will fix all the cases, grammar and contents issue. and then create a new pull request @sindresorhus I think the reason that the list is small is because there is not that many people know about this list... I think putting this list in you awesome list will solve this problem, and `Awesome-PowerShell` can get more people to contribute.	chantisnake	2016-09-16 08:55:05
764	2016-09-16 09:25:50	@sindresorhus I see you have unchecked: > has been added at the bottom of the appropriate category. Why PowerShell doesn't belongs in `Development Environment`?	chantisnake	2016-09-16 08:55:05
764	2016-09-16 09:45:21	@chantisnake you have to add it to under the last item of this section. The list is not alphabetically sorted	lholznagel	2016-09-16 08:55:05
764	2016-09-16 10:19:54	okay, that makes sense.	chantisnake	2016-09-16 08:55:05
764	2016-09-16 15:32:05	> I think the reason that the list is small is because there is not that many people know about this list... I think putting this list in you awesome list will solve this problem, and Awesome-PowerShell can get more people to contribute. No, the reason it's small is because you haven't worked on it long and hard enough. Great awesome lists are hard work. You shouldn't expect to be able to just pu…	sindresorhus	2016-09-16 08:55:05
763	2016-09-15 02:49:05	<!-- Please fill in the **bold** fields and tick all applicable boxes by placing an "x" inside "[ ]". --> **[URL to the list here.]** **[Explain what this list is all about and why it should be included here.]** # ALL THE BELOW CHECKBOXES SHOULD BE DONE AND CHECKED AND THE ABOVE PLACEHOLDERS SHOULD BE FILLED IN BEFORE SUBMITTING A PULL REQUEST! - [ ] I have read and understood the [contribution g…	AmruthPillai	2016-09-15 03:43:20
763	2016-09-16 15:55:17	2016-09-15 11:43 GMT+08:00 Amruth Pillai notifications@github.com: > Closed #763 https://github.com/sindresorhus/awesome/pull/763. > > — > You are receiving this because you are subscribed to this thread. > Reply to this email directly, view it on GitHub > https://github.com/sindresorhus/awesome/pull/763#event-790164675, or mute > the thread > https://github.com/notifications/unsubscribe-auth/AAr…	yulei	2016-09-15 03:43:20
762	2016-09-12 09:11:26	https://github.com/vinkla/awesome-edutainment A curated list of awesome gamification to learn editors, languages, programming, etc. - [x] I have read and understood the [contribution guidelines](https://github.com/sindresorhus/awesome/blob/master/contributing.md) and the [instructions for creating a list](https://github.com/sindresorhus/awesome/blob/master/create-list.md). - [x] This pull request…	vinkla	2016-11-09 11:56:19
762	2016-09-12 09:11:51	Haven't added the awesome badge yet. Want to make sure you are okay with it first.	vinkla	2016-11-09 11:56:19
762	2016-09-30 19:34:50	Nice list, only one point not followed: > has a Table of Contents section named **Contents** as the first section,	davisonio	2016-11-09 11:56:19
762	2016-10-01 19:50:42	@davisonio all done!	vinkla	2016-11-09 11:56:19
762	2016-10-05 18:59:16	Feedback: - The contributing.md have just been lazily copy-pasted without adapting the content to your list. - Would be nice to have more non-programming gamification resources. There are for example lots of great ones regarding exercise. - The artwork on the top right, while nice, is a bit too big. - `Contents` should be a `##` section. - `ReturnTrue - Return true to win.` Not very useful descri…	sindresorhus	2016-11-09 11:56:19
762	2016-10-05 19:24:47	Thanks for you feedback! I've fixed most of the issues based on your feedback. > I would like to see more than just services/games. Include some blog posts, tutorials, videos of talks, book, learning material, etc. I agree. Would be nice nice to include more topics. Any ideas are welcome! > I would like to see more than just services/games. Include some blog posts, tutorials, videos of talks, boo…	vinkla	2016-11-09 11:56:19
762	2016-10-20 17:56:20	ping	sindresorhus	2016-11-09 11:56:19
762	2016-11-09 07:31:42	Renamed the list to awesome educational games https://github.com/vinkla/awesome-educational-games/issues/2	vinkla	2016-11-09 11:56:19
762	2016-11-09 11:55:53	> Like awesome-educational-games? Reach out to... Would sounds better like: > Like this list? Reach out to... --- > Any ideas or links are welcome. Sure, but it's your job as a list creator to create a great initial version. Maybe add https://education.minecraft.net/	sindresorhus	2016-11-09 11:56:19
762	2016-11-09 12:10:44	Thanks!	vinkla	2016-11-09 11:56:19
761	2016-09-11 05:05:31	<!-- Please fill in the **bold** fields and tick all applicable boxes by placing an "x" inside "[ ]". --> **https://github.com/websemantics/awesome-ant-design** **Ant Design is a fairly new and popular UI framework (5k+ stars on Github) with tools, implementation ins in react and vue.js, for mobile and web apps. This works as an alternative to [Bootstrap](http://getbootstrap.com/), [Semantic-UI](…	websemantics	2016-12-17 10:41:53
761	2016-09-12 08:36:45	Could you add the text of the license in the `LICENSE` file? Also, does this framework have an English version of their website?	aleksandar-todorovic	2016-12-17 10:41:53
761	2016-09-12 11:05:28	- Added `LICENSE` file - Yes, there is much effort to translate into English, http://beta.ant.design. And progress here, https://github.com/ant-design/ant-design/issues/1471 - I also added these links (English translation) to the repo README.md Thanks @aleksandar-todorovic	websemantics	2016-12-17 10:41:53
761	2016-09-30 19:32:32	> has a Table of Contents section named Contents as the first section, Not named 'Contents'. Some other feedback: - Remove the 'other awesome lists' section. Two of them are outdated and unmaintained. - Some of the descriptions are way too long in the 'related projects section' - The list would look much better if the bullet points were not separated by lines	davisonio	2016-12-17 10:41:53
761	2016-09-30 19:57:26	I just pushed the changes you highlighted above, I think the list does look nicer without the extra new lines, and long descriptions, Thanks for your feedback @davisonio ,	websemantics	2016-12-17 10:41:53
761	2016-10-05 18:34:57	Feedback: - Descriptions should be in the format `Link - Description.`. Note `-`, not `:` and all descriptions should start with an uppercase character. - I would like to see more than just libraries. Include some blog posts, tutorials, links to community resources (Example: https://github.com/sindresorhus/awesome-electron#community), videos of talks, book, learning material, etc. - Include proje…	sindresorhus	2016-12-17 10:41:53
761	2016-10-05 19:03:51	Thanks for the feedback @sindresorhus .. I'll get these rectified and update here ..	websemantics	2016-12-17 10:41:53
761	2016-10-20 17:16:00	ping	sindresorhus	2016-12-17 10:41:53
761	2016-10-21 15:15:46	I think I covered most of the points you outlined, thanks again. I wasn't able to address some of the points however, like providing blog post, tutorials videos which I think will be more of as the community grows.	websemantics	2016-12-17 10:41:53
761	2016-10-22 19:39:22	Can you fix the merge conflict? (Don't open a new PR, just update this one)	sindresorhus	2016-12-17 10:41:53
761	2016-10-22 19:41:14	Also drop the `Inspired by the awesome list thing.` ## > This is a curation, which means you should only include awesome things. I see things in the list like "React Antd: React, Redux & Ant Design.", which says nothing about what it actually is, and I click the list and get an empty readme. Pretty useless. I realize it's a boilerplate, because I've seen so many before, but not everyone would. St…	sindresorhus	2016-12-17 10:41:53
761	2016-11-26 21:40:38	@sindresorhus sorry for the delay and many thanks for your response, I remove the 'Inspired' paragraph and the link you referenced, I also moved the boilerplates section to the bottom and I will continue to monitor and adjust it, I'm keeping it now as a reference for the community until it grows and better quality projects start to surface, I updated the PR branch with the new content of `readme.…	websemantics	2016-12-17 10:41:53
761	2016-11-29 04:42:20	> I'm keeping it now as a reference for the community until it grows and better quality projects start to surface, None is better than low quality IMHO, but you should at least mark the low quality entries. > I updated the PR branch with the new content of readme.md, but it doesn't seem to resolve the conflict! I don't want to make it worst by pushing more changes, any idea what gone wrong? You c…	sindresorhus	2016-12-17 10:41:53
761	2016-11-29 13:06:16	You're right! I actually checked all the links again and removed the low-quality repositories. Also renamed the section to Boilerplates. Tried to resolve this pull request conflict, but evidently unsuccessfully!	websemantics	2016-12-17 10:41:53
761	2016-11-29 13:46:14	@websemantics you can use 'git push -f'	Ir1d	2016-12-17 10:41:53
761	2016-11-29 14:11:44	Thanks @Ir1d, .. tried that, .. the branch [patch-1](https://github.com/websemantics/awesome/tree/patch-1) is up to date with `readme.md` on `sindresorhus/awesome` master, but this PR still compares it with an older version it seems!	websemantics	2016-12-17 10:41:53
761	2016-11-29 15:23:47	Ant Design trending today, https://github.com/trending ![ant-design](https://cloud.githubusercontent.com/assets/2190455/20715657/e585e962-b61d-11e6-8d44-dfce24dfb66f.png)	websemantics	2016-12-17 10:41:53
761	2016-12-09 17:35:12	> Thanks @Ir1d, .. tried that, .. the branch patch-1 is up to date with readme.md on sindresorhus/awesome master, but this PR still compares it with an older version it seems! Can you try it again? At the moment it says `This branch is 3 commits ahead, 22 commits behind sindresorhus:master.` Squashing the three commits together might make things easier https://github.com/sindresorhus/awesome/comp…	davisonio	2016-12-17 10:41:53
761	2016-12-16 00:21:00	Thanks @davisonio for the hint, ... This was a huge learning to get right or should I say green hh	websemantics	2016-12-17 10:41:53
760	2016-09-11 02:35:59	<!-- Please fill in the **bold** fields and tick all applicable boxes by placing an "x" inside "[ ]". --> **https://github.com/willempienaar/awesome-quantified-self** **Awesome Quantified Self: Websites, resources, devices, wearables, applications, and platforms for self tracking.** # ALL THE BELOW CHECKBOXES SHOULD BE DONE AND CHECKED AND THE ABOVE PLACEHOLDERS SHOULD BE FILLED IN BEFORE SUBMITT…	woop	2016-11-03 17:13:43
760	2016-09-30 19:27:20	Would be good if the repo had a description to replace 'No description or website provided.' e.g 'Websites, resources, devices, wearables, applications, and platforms for self tracking.' May be nice to add a longer description at the top of the readme under the heading about what Quantified Self is. You could take the first few lines from https://en.wikipedia.org/wiki/Quantified_Self Instead of u…	davisonio	2016-11-03 17:13:43
760	2016-10-01 01:24:06	Hi @davisonio Appreciate the feedback. I have added the descriptions and changed the bullets. Good suggestions by the way.	woop	2016-11-03 17:13:43
760	2016-10-05 18:12:49	I would like to see more articles / blog posts on the subject. Right now it's mostly just a list of apps and devices. Maybe also some talks on the subject (YouTube, TED), etc. The descriptions should not be titleized, only the link titles. Makes it very hard to read them. For the app descriptions, it would be useful to also include personal experiences about using them. How did it help that perso…	sindresorhus	2016-11-03 17:13:43
760	2016-10-20 17:15:31	ping	sindresorhus	2016-11-03 17:13:43
760	2016-10-26 07:49:58	@sindresorhus I've added some blogs, articles, and talks. Also applied the other updates you suggested. In terms of personal experiences it is a bit tricky. I haven't personally used most of the devices/apps. We have an open issue to get some more input from actual users (https://github.com/willempienaar/awesome-quantified-self/issues/3).	woop	2016-11-03 17:13:43
760	2016-10-26 08:58:25	> In terms of personal experiences it is a bit tricky. I haven't personally used most of the devices/apps. I'm curious how they're in the list if you haven't tried them. How do you know they're awesome? The point of awesome lists are for people knowledgeable on a subject to share their experience with it.	sindresorhus	2016-11-03 17:13:43
760	2016-10-26 10:53:35	> I'm curious how they're in the list if you haven't tried them. How do you know they're awesome? > > The point of awesome lists are for people knowledgeable on a subject to share their experience with it. I agree with you, but that is more realistic in a niche like a programming language or framework. The QS space is very varied, so that criteria would limit the list only to professional reviewe…	woop	2016-11-03 17:13:43
760	2016-11-03 07:47:11	> Currently the way I curate the list is by monitoring sites like the QS Forum, AlternativeTo, Reddit, and Quora. Based on suggestions, usage, and recommendations I try to gauge the strength of a technology or application. Makes sense, but then you could at least use some of the review/comments from there.	sindresorhus	2016-11-03 17:13:43
759	2016-09-09 22:46:43	<!-- Please fill in the **bold** fields and tick all applicable boxes by placing an "x" inside "[ ]". --> **[https://github.com/brianspiering/awesome-dl4nlp]** **[It is a curated list of the best resources how to apply Deep Learning to Natural Langauge Processing. Similar to Deep Vision.]** # ALL THE BELOW CHECKBOXES SHOULD BE DONE AND CHECKED AND THE ABOVE PLACEHOLDERS SHOULD BE FILLED IN BEFORE…	brianspiering	2016-09-12 13:46:55
759	2016-09-12 13:46:55	> only has awesome items with descriptions (Awesome lists are curations of the best, not of everything), Nope. > has contribution guidelines, Nope. > has been checked for inconsistent formatting, spelling, and grammar (This includes starting each link description with has been checked for inconsistent formatting, spelling, and grammar (This includes starting each link description with an uppercas…	aleksandar-todorovic	2016-09-12 13:46:55
758	2016-09-08 22:20:25	<!-- Please fill in the **bold** fields and tick all applicable boxes by placing an "x" inside "[ ]". --> **Not a list addition but a correction of spelling and capitalisation** **Correct the spelling of "Mac OS"** # ALL THE BELOW CHECKBOXES SHOULD BE DONE AND CHECKED AND THE ABOVE PLACEHOLDERS SHOULD BE FILLED IN BEFORE SUBMITTING A PULL REQUEST! - [x] I have read and understood the [contributio…	shlomif	2016-09-09 04:55:44
758	2016-09-08 22:49:08	> In June 2016, Apple announced the rebranding of the software to macOS starting with the upcoming release, macOS Sierra, giving the operating system a name similar to the names of Apple's other operating systems, iOS, watchOS, and tvOS. ~ https://en.wikipedia.org/wiki/OS_X This is also reflected on the [Awesome macOS](https://github.com/iCHAIT/awesome-macOS) list. Also worth noting that as far a…	knpwrs	2016-09-09 04:55:44
758	2016-09-09 00:00:18	@knpwrs : I see and stand corrected. Some marketing people are crazy! Anyway, sorry for the noise, and I hope that Apple’s marketing department die in a macFlame™ (or perhaps an iFlame™)! 😉	shlomif	2016-09-09 04:55:44
757	2016-09-06 10:56:27	hey, just found an awesome list (https://github.com/dhamaniasad/awesome-postgres) that is not listed here...	lohfu	2016-09-06 11:08:14
757	2016-09-06 11:08:14	Sure, do a pull request. Last time it was submitted (https://github.com/sindresorhus/awesome/pull/421), it didn't have a lot of content, but that seems to have changed. Make sure to read https://github.com/sindresorhus/awesome/blob/master/contributing.md and https://github.com/sindresorhus/awesome/blob/master/pull_request_template.md // @dhamaniasad	sindresorhus	2016-09-06 11:08:14
756	2016-09-03 12:30:33	A complete and curated list about the original 1989 Game Boy handheld console. Everything available to start studying the hardware/software mechanism, create a working ROM, an emulator or simply play with the console architecture. --- # ALL THE BELOW CHECKBOXES SHOULD BE DONE AND CHECKED AND THE ABOVE PLACEHOLDERS SHOULD BE FILLED IN BEFORE SUBMITTING A PULL REQUEST! - [x] I have read and underst…	avivace	2016-09-10 19:38:27
756	2016-09-04 13:43:19	Please don't remove the pull request template. You're supposed to fill it out and have it completed before submitting a pull request. I've added it back. Please fill it out.	sindresorhus	2016-09-10 19:38:27
756	2016-09-04 13:43:42	Cool idea!	sindresorhus	2016-09-10 19:38:27
756	2016-09-04 13:53:00	Ups, done!	avivace	2016-09-10 19:38:27
756	2016-09-04 16:30:10	Feedback: - Readme title: `awesome-gbdev` => `Awesome Game Boy Development` - Link and description should be separated with a dash `-`. See how it's done in other lists. - Inconsistent use of Game Boy. GameBoy and Gameboy is incorrect. - `asm` and `gbdk` under `Programming Tutorials` should be sub-headings, not plain text. - Use the SVG version of the "Public Domain" license badge. > only has awe…	sindresorhus	2016-09-10 19:38:27
756	2016-09-07 08:31:51	Gotcha, should be a lot better now.	avivace	2016-09-10 19:38:27
755	2016-08-29 09:56:23	<!-- Please fill in the **bold** fields and tick all applicable boxes by placing an "x" inside "[ ]". --> **[https://github.com/SandeepTuniki/awesome-quora/]** **[`awesome-quora` is a vast collection of interesting questions, answers and blog posts on Quora. It contains quality answers written by people across the world, many of whom are experts in their respective fields. The project's aim is to…	SandeepTuniki	2016-11-29 10:26:27
755	2016-08-29 10:16:26	> is not a duplicate, We already have https://github.com/cyberglot/awesome-answers which also includes Quora answers. > only has awesome items with descriptions (Awesome lists are curations of the best, not of everything), There's a lot of items on this list which has clearly taken lots of effort to add here :smile: but they don't seem to be there in any structured way. Ideally there should be ca…	davisonio	2016-11-29 10:26:27
755	2016-08-29 10:38:10	@davisonio **Regarding the duplicate:** I am aware of the `awesome-answers` respository that you mentioned. But it solely focuses on programming related questions. My repo, on the other hand, tries to gather links from all disciplines. In fact, very few of the links in my repo are related to programming. So, there is less overlap between the two projects than the titles suggest. :smile: **Regardi…	SandeepTuniki	2016-11-29 10:26:27
755	2016-09-06 03:27:58	ping @davisonio Any update to my pull request?	SandeepTuniki	2016-11-29 10:26:27
755	2016-09-06 10:35:25	I think that a few non-question resources would be great, to make this a complete Quora list. e.g. links to their mobile apps, social media, subreddit.	davisonio	2016-11-29 10:26:27
755	2016-10-20 17:15:02	ping	sindresorhus	2016-11-29 10:26:27
754	2016-08-28 21:33:49		hosseinamin	2016-08-28 21:41:05
754	2016-08-28 21:41:05	This is a curated list of awesome _lists_ not _things_. Try submitting to https://github.com/vinta/awesome-python	davisonio	2016-08-28 21:41:05
753	2016-08-27 01:55:19	<!-- Please fill in the **bold** fields and tick all applicable boxes by placing an "x" inside "[ ]". --> **https://github.com/HollyAdele/awesome-programming-for-kids** **Resources to teach programming to adults are very different from ones useful for teaching the basics to children. Awesome lists of resources for adults are already on the Awesome list; here is a list of the best I've found for c…	HollyAdele	2016-08-27 09:52:24
753	2016-08-27 09:54:14	Awesome! Thanks for making it. I've been hoping for someone to do this. Are there any places on the web kids can discuss programming with each other? Like a forum or chat. If so, that would be useful to include. Maybe even a place kids could get mentoring from experienced programmers.	sindresorhus	2016-08-27 09:52:24
753	2016-08-27 18:34:40	There is, apparently! I added DIY.org, which has a comment feature (and way more programming content than I thought.) I also changed the description on Khan Academy to include the Q&A feature.	HollyAdele	2016-08-27 09:52:24
752	2016-08-25 11:48:40	I made this [here](https://github.com/VoLuong/Awesome-Linux-Software) . I hope it will be put under Linux section. Thank you	VoLuong	2016-08-25 14:52:12
752	2016-08-25 14:52:11	Read https://github.com/sindresorhus/awesome/blob/master/contributing.md and https://github.com/sindresorhus/awesome/blob/master/pull_request_template.md, and ensure your list complies. Then do a pull request adding it :)	sindresorhus	2016-08-25 14:52:12
751	2016-08-24 16:20:20	<!-- Please fill in the **bold** fields and tick all applicable boxes by placing an "x" inside "[ ]". --> **https://github.com/d3viant0ne/awesome-webpack** **`awesome-webpack` is a list of awesome plugins, themes, and resources for the Webpack bundler maintained by people passionate about Webpack as a tool. It contains a broad range of content from plugins & loaders to learning materials. Content…	d3viant0ne	2016-10-06 03:23:53
751	2016-08-25 18:40:39	Generally looks pretty good. - `Table of Contents` => `Contents` - `> <h2>Webpack Ecosystem</h2>` This is pretty weird. Just use normal headers: `## Webpack Ecosystem` - The logo at the top gives a first impression of this repo being the actual Webpack repo. You don't see the `Awesome Webpack` header until scrolling down. I would either add `Awesome` to the logo, or right align the logo. - `webpa…	sindresorhus	2016-10-06 03:23:53
751	2016-09-30 19:20:21	@d3viant0ne any updates? also please fix the merge conflicts	davisonio	2016-10-06 03:23:53
751	2016-10-04 19:48:21	// @TheLarkInn (for list review)	sindresorhus	2016-10-06 03:23:53
751	2016-10-04 21:14:47	I know @d3viant0ne has been bogged down with work, only thing is everything webpack needs to be lower case 'w'. @d3viant0ne let me know if you need help with this. Am willing to do some work with repo.	TheLarkInn	2016-10-06 03:23:53
751	2016-10-05 19:04:35	- [x] `Table of Contents => Contents` - [x] `<h2>Webpack Ecosystem</h2> This is pretty weird. Just use normal headers: ## Webpack Ecosystem` - [x] `The logo at the top gives a first impression of this repo being the actual Webpack repo. You don't see the Awesome Webpack header until scrolling down. I would either add Awesome to the logo, or right align the logo.` - [x] `webpack is a module bundle…	d3viant0ne	2016-10-06 03:23:53
751	2016-10-05 21:07:48	@sindresorhus - All requested changes have been made & the list run past @TheLarkInn	d3viant0ne	2016-10-06 03:23:53
751	2016-10-05 22:11:31	Looks good to me, if I catch anything else we will PR it.	TheLarkInn	2016-10-06 03:23:53
751	2016-10-06 03:23:09	> Webpack StackOverflow => Stack Overflow Note that it's `Stack Overflow`, not `StackOverflow`.	sindresorhus	2016-10-06 03:23:53
750	2016-08-23 17:35:39	<!-- Please fill in the **bold** fields and tick all applicable boxes by placing an "x" inside "[ ]". --> https://github.com/dylanrees/toolsforcitizenscience This list contains a large collection of tools for citizen scientists. I couldn't find a list similar to it, especially on GitHub; hence my desire to create it. It's got a open-source software section, which GitHub users in particular should…	dylanrees	2016-08-29 14:02:44
750	2016-08-24 23:12:18	You've checked the second to last part, even though this part is not respected at all: > This includes starting each link description with an uppercase character and ending it with a period. Also, it is advisable to put the contributing guidelines in a `contributing.md` file, because once you do so, everyone who tries to create pull request will see the banner at the top asking the submitter to r…	aleksandar-todorovic	2016-08-29 14:02:44
750	2016-08-25 05:46:28	Thanks for the suggestions. I went ahead and implemented them.	dylanrees	2016-08-29 14:02:44
750	2016-08-25 21:17:50	Cool idea! :) Some nitpick: - The repo name could use some dashes. `toolsforcitizenscience` => `tools-for-citizen-science`. Right now it's totally unreadable. Or even better: `citizen-science-tools`. Actually, why have `tools` in the name at all? `Citizen Science` and `citizen-science` would read much better. - `Table of Contents` => `Contents` And the table should use `-` for the list, not numbe…	sindresorhus	2016-08-29 14:02:44
750	2016-08-27 20:56:59	Good suggestions! I've implemented them all.	dylanrees	2016-08-29 14:02:44
750	2016-08-27 21:53:24	Any comment on just naming it `Citizen Science`?	sindresorhus	2016-08-29 14:02:44
750	2016-08-28 01:03:47	At first I wanted to include "tools" for fear of being too broad. However, it seems like this is the only list project of its type on GitHub so actually I think citizen-science is good. I changed the name.	dylanrees	2016-08-29 14:02:44
750	2016-08-28 21:57:17	Done!	dylanrees	2016-08-29 14:02:44
749	2016-08-21 15:09:20	<!-- Please fill in the **bold** fields and tick all applicable boxes by placing an "x" inside "[ ]". --> **[URL to the list here.]** **[Explain what this list is all about and why it should be included here.]** # ALL THE BELOW CHECKBOXES SHOULD BE DONE AND CHECKED AND THE ABOVE PLACEHOLDERS SHOULD BE FILLED IN BEFORE SUBMITTING A PULL REQUEST! - [ ] I have read and understood the [contribution g…	LeandroNovak	2016-08-21 15:10:30
748	2016-08-20 10:59:04	Hi, I just created a comment on another issue https://github.com/sindresorhus/awesome/issues/718#issuecomment-241192281 stating frustration on awesome lists that have a large backlog of PR's that are waiting for weeks or months to be merged. I would like to propose a change to the Code of Conduct and add something along the following lines: - Potential awesome maintainers should be aware/warned t…	aschrijver
748	2016-08-20 11:06:05	> Potential awesome maintainers should be aware/warned that maintenance can be a time-consuming business, and they should be willing to spend it (within the boundaries of reason, of course). I kinda agree, but keep in mind that it's open source and usually done in people's free time. That being said, they should at least be willing to add people to help maintain the list.	sindresorhus
748	2016-08-20 11:16:47	My point in case is that if an awesome list is _truly_ `awesome™` then it is most likely to deal with an exciting upcoming technology. Very active community, the coolest projects popping up all over the place. And some of these projects wait for 2 months before popping up on the list that is designated for it, when meanwhile the hype cycle is passing fast and people made their choice already (I a…	aschrijver
748	2016-08-21 00:08:15	As a maintainer of a couple lists, I have to say that GitHub really doesn't provide me with enough tools to accomplish 0 PRs. Two of my biggest concerns: - There is no way for me to preview the notification without clicking on it. - If I click on it and don't act on it immediately, there's a huge chance that I'm going to forget that it was submitted. I cannot save it to act upon it later or somet…	aleksandar-todorovic
748	2016-08-21 00:31:47	On the issue of disappearing notifications I already send a request the 3rd of August to [Github Support](https://github.com/contact): > Hi Github team, > > I could not find a feedback link, so assume this is the proper place for suggesting improvements to github.com > > If you participate in many projects and therefore have a lot of participating notifications the notification disappear when you…	aschrijver
748	2016-08-21 00:41:29	@aleksandar-todorovic Thanks for your feedback. I will remember to answer your other points tomorrow (its quite late now in Netherlands) and if I don't forget (the notification is gone now :wink: ). Note however, that I am not in favour of closing a no-longer-maintained list down. That would sell `awesome` short, the technology and PR's are still relevant. You could solve this by having the rule …	aschrijver
748	2016-08-21 00:47:26	@danayel Is the Github feature request list you mentioned open to the public, as let's say a Github repo? I couldn't find it. Or is the form+mail-like way the recommended contact route?	aschrijver
748	2016-08-21 09:58:14	I think the best way to solve this is to ensure that there are multiple collaborators on awesome lists. If we find that all collaborators are inactive then either contact them via other means to see if they would consider adding someone else as a collaborator to help answer the PRs or start a fork and use that as the updated awesome list from then onwards (the latter has been done with `awesome-s…	davisonio
748	2016-08-21 10:11:37	Hi @aleksandar-todorovic I didn't go to sleep, worked all night, and so didn't forget to return to your issue :wink: but there were not that many points I didn't already respond to, I now see. And @davisonio you are right in stating that would be a working solution. But I would still like to see some of this discussion reflected in the code of conduct. That should not be that much of a problem. T…	aschrijver
747	2016-08-19 23:59:50	<!-- Please fill in the **bold** fields and tick all applicable boxes by placing an "x" inside "[ ]". --> **[https://github.com/SrinivasanTarget/awesome-appium]** **[A curated list of delightful Appium resources. Appium is an open source, cross-platform test automation tool for native, hybrid and mobile web apps, tested on simulators (iOS, FirefoxOS), emulators (Android), and real devices (iOS, A…	SrinivasanTarget	2016-08-26 21:37:11
747	2016-08-24 13:10:59	@sindresorhus Any update on this?	SrinivasanTarget	2016-08-26 21:37:11
747	2016-08-25 21:23:44	Generally looks good :) > This includes starting each link description with an **uppercase character and ending it with a period .**, and consistent naming) Not followed ## - There's no reason to use a table for the `Clients` section. Better to just have a list and linkify the entries. - A few entries are missing description.	sindresorhus	2016-08-26 21:37:11
747	2016-08-26 14:34:45	@sindresorhus Addressed all the review comments.Please check.	SrinivasanTarget	2016-08-26 21:37:11
746	2016-08-19 17:10:39	<!-- Please fill in the **bold** fields and tick all applicable boxes by placing an "x" inside "[ ]". --> **[https://github.com/jagracey/Awesome-Unicode](https://github.com/jagracey/Awesome-Unicode)** **Unicode is undervalued and poorly understood. I've contributed a curated list of delightful Unicode tidbits, qwirks, packages and resources.** _Given that Unicode is poorly understood, I've includ…	jagracey	2016-08-29 23:36:58
746	2016-08-19 23:47:36	Looks like it has some overlap with https://github.com/Codepoints/awesome-codepoints	sindresorhus	2016-08-29 23:36:58
746	2016-08-19 23:59:19	There is some overlap given of course that the central topic is Unicode, though the focus is not on the code point characters, but rather the standards: astral planes, block lists, case mappings & collisions, libraries/packages, surrogate pairs etc.	jagracey	2016-08-29 23:36:58
746	2016-08-25 23:18:04	Really well done! :) Some nitpick: - No point in linkifying the heading as it just links to itself. - `Unicode is Awesome.` I would linkify `Unicode` here to the relevant Wikipedia page. Lowercase awesome. And add a `!`. -> `Unicode is awesome!` - In https://github.com/jagracey/Awesome-Unicode?#unicode-blocks, I would linkify each block to the relevant Wikipedia page: https://en.m.wikipedia.org/w…	sindresorhus	2016-08-29 23:36:58
746	2016-08-29 05:04:18	I appreciate your interest and welcome your feedback. Your points are spot on. Wikipedia links would be a great addition. I've been trying to figure out what happened to v5.0.0 but was unable to figure it out. I'll update the styles.	jagracey	2016-08-29 23:36:58
746	2016-08-29 14:05:43	> I've been trying to figure out what happened to v5.0.0 but was unable to figure it out @mathiasbynens Do you happen to know?	sindresorhus	2016-08-29 23:36:58
746	2016-08-29 21:08:36	@sindresorhus Made the changes.	jagracey	2016-08-29 23:36:58
746	2016-08-29 23:37:03	Looks good :)	sindresorhus	2016-08-29 23:36:58
746	2016-08-30 05:55:18	v5.0.0 is available: http://www.unicode.org/versions/Unicode5.0.0/ Not sure what made @jagracey say it isn’t. (Also, why are versions < 4.0.0 not listed on https://github.com/jagracey/Awesome-Unicode#unicode-versions?)	mathiasbynens	2016-08-29 23:36:58
744	2016-08-18 12:37:36	<!-- Please fill in the **bold** fields and tick all applicable boxes by placing an "x" inside "[ ]". --> **https://github.com/openMVG/awesome_3DReconstruction_list** **List papers & open source ressources related to 3D reconstruction from images** - [x] I have read and understood the [contribution guidelines](https://github.com/sindresorhus/awesome/blob/master/contributing.md) and the [instructi…	pmoulon	2016-08-18 12:48:18
744	2016-08-18 12:48:18	> ALL THE BELOW CHECKBOXES SHOULD BE DONE AND CHECKED AND THE ABOVE PLACEHOLDERS SHOULD BE FILLED IN BEFORE SUBMITTING A PULL REQUEST! Can reopen when this is done	davisonio	2016-08-18 12:48:18
744	2016-09-08 17:17:29	@davisonio Missed items are now fixed.	pmoulon	2016-08-18 12:48:18
744	2016-09-08 18:07:19	> has a Table of Contents section named Contents as the first section, not done > has been checked for inconsistent formatting, spelling, and grammar not done, e.g. `ressources` -> `resources`. Links should start with a bullet point as `-` and the titles should get gradually smaller as they are sub-categorised.	davisonio	2016-08-18 12:48:18
744	2016-09-08 18:07:48	Also, I can't reopen this because you deleted your fork...	davisonio	2016-08-18 12:48:18
743	2016-08-18 07:19:31	[https://github.com/FancyGrid/awesome-grid] **[A curated list of grid(table) libraries and resources that developers may find useful.]** # ALL THE BELOW CHECKBOXES SHOULD BE DONE AND CHECKED AND THE ABOVE PLACEHOLDERS SHOULD BE FILLED IN BEFORE SUBMITTING A PULL REQUEST! - [x] I have read and understood the [contribution guidelines](https://github.com/sindresorhus/awesome/blob/master/contributing…	MikhailTatsky	2016-08-18 08:59:00
743	2016-08-18 08:59:00	Please stop creating new PRs, you can just ask us to reopen the previous one #729 (I've just reopened it).	davisonio	2016-08-18 08:59:00
742	2016-08-15 23:19:33	Follow up of https://github.com/sindresorhus/awesome/issues/714. I'll do my best to maintain it. **https://github.com/brillout/awesome-redux** **Curated list of Redux resources** - [x] I have read and understood the [contribution guidelines](https://github.com/sindresorhus/awesome/blob/master/contributing.md) and the [instructions for creating a list](https://github.com/sindresorhus/awesome/blob/…	brillout	2016-08-26 21:41:44
742	2016-08-20 16:50:49	Some feedback: - Contribution guidelines should be in a separate file `contributing.md`, like all other lists does. See the one in this list for reference. - Use `##` for sections and increase it by one `#` for further sub-sections. The current formatting is pretty weird. - There should be a succinct description of what Redux is at the top. - `redux` => `Redux` - Include some links to some commun…	sindresorhus	2016-08-26 21:41:44
742	2016-08-24 23:30:04	- [x] Contribution guidelines should be in a separate file contributing.md, like all other lists does. See the one in this list for reference. - [x] Use ## for sections and increase it by one # for further sub-sections. The current formatting is pretty weird. - [x] There should be a succinct description of what Redux is at the top. - [x] redux => Redux. - [ ] Include some links to some community …	brillout	2016-08-26 21:41:44
742	2016-08-25 22:37:53	- Drop all the `A` and `An` from the descriptions. Sounds better without and is more consistent. - Drop the `<br/>` after `## Contents` > I couldn't find any forums, chats, IRC, gitter, slack, reddit. They don't seem to exist. In less than 30 seconds, I found: - Discord chat: https://github.com/reactjs/redux#discussion - IRC, look at the badge at the top of the readme. - Slack: http://slack.redux…	sindresorhus	2016-08-26 21:41:44
742	2016-08-26 19:39:27	- [x] Drop all the A and An from the descriptions. Sounds better without and is more consistent. - [x] Drop the <br/> after ## Contents - [x] Include some links to some community places, like forums, chats, IRC, gitter, slack, reddit, etc. The awesome list looks much better now, thanks! > In less than 30 seconds I checked https://www.reddit.com/r/redux and since it doesn't exist I (wrongly) assum…	brillout	2016-08-26 21:41:44
742	2016-08-26 21:33:14	> Find the Redux community on Reddit, Discord, Slack, Gitter, or #rackt on freenode. Should just be placed like any other content in the list. See: https://github.com/sindresorhus/awesome-electron#community	sindresorhus	2016-08-26 21:41:44
742	2016-08-27 10:50:19	- [x] Should just be placed like any other content in the list	brillout	2016-08-26 21:41:44
741	2016-08-15 19:23:22	<!-- Please fill in the **bold** fields and tick all applicable boxes by placing an "x" inside "[ ]". --> **[exAspArk/awesome-chatops](https://github.com/exAspArk/awesome-chatops)** `awesome-chatops` is a collection of awesome bots for ChatOps. ChatOps is a collaboration model that helps to connect people, process, tools, and automation into a transparent workflow (conversation-driven development…	exAspArk	2016-08-30 00:28:48
741	2016-08-18 12:55:41	> has a Table of Contents section named Contents as the first section Not done, the 'messengers' section would be good as a sub-category of the main contents page rather than the whole thing. I think it would be good if this list had more ChatOps related resources (not just bots). e.g. https://www.reddit.com/r/chatops/, community etc. and the items in the sub reddit sidebar. Is that something you…	davisonio	2016-08-30 00:28:48
741	2016-08-20 15:20:47	Going to the list I had no idea what ChatOps were, having read the list, I still have no idea. > ChatOps is a collaboration model that helps to connect people, process, tools, and automation into a transparent workflow (conversation-driven development). This is fine and well, but should also explain why I should care. What makes ChatOps awesome. The first ChatOps word should also link to a resour…	sindresorhus	2016-08-30 00:28:48
741	2016-08-20 22:13:48	Hi, thanks a lot for your **awesome** feedback and suggestions! - Added the `Contents` section - Added more resources (videos, books, events, etc.) - Added a link for the first `ChatOps` word and described why ChatOps is awesome 😸 - Added a description for `Bots` section - Added the repository description	exAspArk	2016-08-30 00:28:48
741	2016-08-25 21:29:19	- `Other Resources` is would be better written as `Miscellaneous` ## > This includes starting each link description with an **uppercase character** and ending it with a period ., and consistent naming Not followed.	sindresorhus	2016-08-30 00:28:48
741	2016-08-26 11:23:40	Thanks! Updated 👍	exAspArk	2016-08-30 00:28:48
740	2016-08-12 11:22:39	https://github.com/sobolevn/awesome-cryptography `awesome-cryptography` is all about cryptography and encryption. It has all started with [this issue](https://github.com/sindresorhus/awesome/issues/663). I have requested a new list about `encryption`, soon I have found [`retter`](https://github.com/MaciejCzyzewski/retter), which seemed to be an `awesome-cryptography` list. With all the respect to…	sobolevn	2016-08-13 15:28:50
740	2016-08-12 18:36:22	Good stuff, it seems that the previous list has changed format and is no longer an awesome list and this is a great replacement.	davisonio	2016-08-13 15:28:50
740	2016-08-12 22:02:33	I'm good with adding this. Some nitpick: - There should be no empty lines between the Table of Contents entries - All descriptions should start with an uppercase letter and end in a `.`	sindresorhus	2016-08-13 15:28:50
740	2016-08-13 14:04:04	Refactored ([commit](https://github.com/sobolevn/awesome-cryptography/commit/62788880194b982a928ccd2fc76341c65b22bb26)).	sobolevn	2016-08-13 15:28:50
740	2016-08-13 15:28:54	Looks good :)	sindresorhus	2016-08-13 15:28:50
739	2016-08-10 13:48:15	<!-- Please fill in the **bold** fields and tick all applicable boxes by placing an "x" inside "[ ]". --> **https://github.com/mhbashari/awesome-persian-nlp-ir** _The best resource and tools for natural language processing and information retrieval experts wanna to build Persian language based system or research about new methods and paradigms in that two (Persian NLP and Persian IR).Because of t…	mhbashari	2016-08-10 13:52:26
739	2016-08-10 13:52:26	Please stop opening new PRs. You're littering up the issue tracker... We can open your previous one when it's following the requirements.	sindresorhus	2016-08-10 13:52:26
738	2016-08-09 21:56:30	<!-- Please fill in the **bold** fields and tick all applicable boxes by placing an "x" inside "[ ]". --> **https://github.com/mhbashari/awesome-persian-nlp-ir** _The best resource and tools for natural language processing and information retrieval experts wanna to build Persian language based system or research about new methods and paradigms in that two (Persian NLP and Persian IR).Because of t…	mhbashari	2016-08-10 02:11:02
738	2016-08-09 22:07:52	> only has awesome items **with descriptions**	sindresorhus	2016-08-10 02:11:02
738	2016-08-09 22:08:37	Please actually read the following this time: > ALL THE BELOW CHECKBOXES SHOULD BE DONE AND CHECKED AND **THE ABOVE PLACEHOLDERS SHOULD BE FILLED IN** BEFORE SUBMITTING A PULL REQUEST!	sindresorhus	2016-08-10 02:11:02
738	2016-08-09 23:37:27	Descriptions added (as much as possible)	mhbashari	2016-08-10 02:11:02
738	2016-08-10 02:11:01	> This is the list of some popular attempts. What? > has been checked for inconsistent formatting, spelling, and grammar (This includes starting each link description with an uppercase character and ending it with a period ., and consistent naming), No it hasn't. Example proving it: > tok-tokTok-tok is a fast, simple, multilingual tokenizer(single .pl file). Also: > only has awesome items with de…	aleksandar-todorovic	2016-08-10 02:11:02
738	2016-08-10 21:04:21	Recheck Please...	mhbashari	2016-08-10 02:11:02
738	2016-08-11 09:08:38	> Recheck Please... There's still some inconsistencies, e.g. this line: `Mojgan Seraji Corpus - is a modified version of the Bijankhan corpus` Should start with a capital and end with a dot. Some descriptions like [this one](https://github.com/mhbashari/awesome-persian-nlp-ir#ir-crawling-and-linking-evaluation) could be more concise. Also your links are rubbish, what's the URL shortener necessary…	davisonio	2016-08-10 02:11:02
738	2016-08-25 23:42:31	Hi! Please open (or merge) the pull request or report probable problems. Thank you very much.	mhbashari	2016-08-10 02:11:02
738	2016-08-26 07:46:45	Still no consistency. Example: > polyglot (polarity) - Natural language pipeline that supports massive multilingual applications (Like Tokenization (165 Languages),Language detection (196 Languages), Named Entity Recognition (40 Languages),Part of Speech Tagging (16 Languages),Sentiment Analysis (136 Languages),Word Embeddings (137 Languages),Morphological analysis (135 Languages),Transliteration…	aleksandar-todorovic	2016-08-10 02:11:02
738	2016-08-28 10:09:39	Please check again ...	mhbashari	2016-08-10 02:11:02
738	2016-09-04 16:20:32	Check again please...	mhbashari	2016-08-10 02:11:02
737	2016-08-09 21:40:48	<!-- Please fill in the **bold** fields and tick all applicable boxes by placing an "x" inside "[ ]". --> **https://github.com/mhbashari/awesome-persian-nlp-ir** _The best resource and tools for natural language processing and information retrieval experts wanna to build Persian language based system or research about new methods and paradigms in that two (Persian NLP and Persian IR).Because of t…	mhbashari	2016-08-09 21:41:53
737	2016-08-09 21:41:53	> ALL THE BELOW CHECKBOXES SHOULD BE DONE AND CHECKED AND THE ABOVE PLACEHOLDERS SHOULD BE FILLED IN BEFORE SUBMITTING A PULL REQUEST!	sindresorhus	2016-08-09 21:41:53
737	2016-08-10 21:04:01	Recheck Please...	mhbashari	2016-08-09 21:41:53
736	2016-08-09 18:34:43	> coala provides a unified command-line interface for linting and fixing all your code, regardless of the programming languages you use. > coala has a set of official bears (plugins) for several languages, including popular languages such as C/C++, Python, JavaScript, CSS, Java and many more, in addition to some generic language independent algorithms. For more info: https://github.com/coala-anal…	mr-karan	2016-08-09 18:39:04
736	2016-08-09 18:39:04	> Curated list of awesome **lists**	sindresorhus	2016-08-09 18:39:04
735	2016-08-08 16:49:28	<!-- Please fill in the **bold** fields and tick all applicable boxes by placing an "x" inside "[ ]". --> **https://github.com/bnb/awesome-hyperterm** `awesome-hyperterm` is a list of awesome plugins, themes, and resources for the Hyperterm app, which is an electron-based terminal that's insanely extensible and (subjective) just really damn awesome (/subjective). # ALL THE BELOW CHECKBOXES SHOULD…	bnb	2016-08-26 21:34:47
735	2016-08-08 17:05:48	Generally looks great. Just some nitpick: - Section header should be `##`, not `#`. `#` is for the heading. - `Github` => `GitHub` - `Zsh for HyperTerm` => `ZSH for HyperTerm.` - `Hyperterm` => `HyperTerm`.	sindresorhus	2016-08-26 21:34:47
735	2016-08-24 14:01:39	ping @bnb	sindresorhus	2016-08-26 21:34:47
735	2016-08-26 15:18:30	@sindresorhus Sorry, got a new Mac and haven't had GitHub notifications.	bnb	2016-08-26 21:34:47
735	2016-08-26 15:21:39	@sindresorhus Updated!	bnb	2016-08-26 21:34:47
735	2016-08-26 16:02:25	And I accidentially hit command + enter on that last commit via GitHub Web UI, so the commit name got f'ed up. Was supposed to be `-> "T"` 🙄	bnb	2016-08-26 21:34:47
735	2016-08-26 21:37:53	I'm dumb. 🙄 Anyway, thanks for the merge! 🤗	bnb	2016-08-26 21:34:47
735	2016-08-26 21:40:39	No worries :)	sindresorhus	2016-08-26 21:34:47
734	2016-08-08 13:15:30		YerkoPalma	2016-08-08 13:19:35
733	2016-08-07 18:20:37	i replaced "dot" with "period" for proper wording	pokeball99	2016-08-08 01:20:21
732	2016-08-05 21:03:56	There are so many interesting topics in this world. Let's not limit ourselves to just tech and science! I think the only non-{tech,science} list we have here is the [Economics](https://github.com/antontarasenko/awesome-economics) list. Examples: - [Life hacks](https://en.wikipedia.org/wiki/Life_hack) - Skateboarding - [Yarn bombing](https://en.wikipedia.org/wiki/Yarn_bombing) - Pony grooming - Co…	sindresorhus
732	2016-08-05 23:16:49	More to add to examples: - gardening (maybe named awesome green thumb?) - "do it yourself"(kinda like a non tech version of the self hosting list) (awesome DIY - decoration (awesome decor) -	pokeball99
732	2016-08-06 11:09:39	A couple more lists I would like to see: - Music production - Dancing tutorials - Piano tutorials - Resources for learning a new (human) language	aleksandar-todorovic
732	2016-08-07 17:53:21	Skateboarding? //cc @davideast	d3viant0ne
732	2016-08-07 18:03:38	I just created [awesome-guitar](https://github.com/btnwtn/awesome-guitar), for all things guitar related. I would love help pushing resources to the list if anyone has suggestions! @d3viant0ne I would contribute to a skateboarding list.	btnwtn
732	2016-08-07 22:54:54	I could probably contribute to a `historical skateboarding list` at this point. My information & experience is a bit dated to say the lease :)	d3viant0ne
732	2016-08-08 13:48:01	I'd love to have something like `awesome-{$instrumentName}`. I see @btnwtn already created for guitar, I'll probably create one for vocals.	bukinoshita
732	2016-08-08 14:36:06	[awesome-tea](https://github.com/sotojuan/awesome-tea) started yesterday, will add over the week.	sotojuan
732	2016-08-09 01:52:06	For those who love Rubik's Cube - [awesome-rubiks-cube](https://github.com/nirajpandkar/awesome-rubiks-cube) @sindresorhus But a **major issue** in creating non-{tech,science} awesome-lists will be _lack of contribution_ from real enthusiasts of that corresponding lists. For example, for the above rubik's list, there will be comparatively **few cubers who use Github**. These cubers are the ones w…	nirajpandkar
732	2016-08-09 04:44:12	Talk to people about their non-tech hobbies. Or hit up the various StackExchange chatrooms (they have exactly the kind of experts you want, and many already know how to use Markdown, if not GitHub).	JesseTG
732	2016-08-09 22:50:51	@nirajpandkar Great question. From the top of my head; - You could allow people to send suggestions per email or [Google Forms](https://www.google.com/forms/about/). - Gather resources yourself from places the experts in that field hang out. - Encourage them to use GitHub (unlikely, but still worth a try).	sindresorhus
732	2016-08-11 02:14:41	I would love an awesome-history list!	wynlim
732	2016-08-11 13:12:04	- how to paint/draw list - Japanese (language, but I'll look into setting this one up. I already have a small collection of resources)	JamieCrisman
732	2016-08-27 11:08:31	I've started [awesome-succulents](https://github.com/morkro/awesome-succulents) a few days ago. It covers identification, cultivation, and more information on growing succulent plants 🌵 It still needs a little bit more content, but so far I've got the best sources I know covered. Any help is appreciated! I will add it in the next week when everything is little bit more polished. Can anyone tell m…	morkro
732	2016-09-18 12:11:28	@nirajpandkar @sindresorhus About the problem that non-techies don't use GitHub: How about building a frontend? For example, something like the frontend I've built for a list of react components (http://devarchy.com/react-components / #767). It doesn't require any GitHub skills to add an entry to the list. (Once approved, the entry is automatically added to the list on GitHub.)	brillout
732	2017-01-23 13:26:53	- Universal Basic Income - Nootropics - Bunker Fuel / Marine Fuel Oil - Teach English As Second Language - Pumps (centrifugal, rotary, screw, piston) - Treehouse - Men's Haircut	nurazhar
731	2016-08-05 14:00:45	[TastyToast](https://github.com/yadav-rahul/TastyToast) is an Android Library which helps an user to get rid of their native Android Toast. TastyToast helps the user by characterising the type of Toast into five main category which are success, danger, warning, info and default. For each default category, it not only changes background and text colour but also adds tasty Custom View on the left s…	yadav-rahul	2016-08-05 14:18:52
731	2016-08-05 14:18:52	This is a list of awesome **lists**, not things.	sindresorhus	2016-08-05 14:18:52
730	2016-08-04 03:35:06	<!-- Please fill in the **bold** fields and tick all applicable boxes by placing an "x" inside "[ ]". --> **[https://github.com/tobiasbueschel/awesome-pokemon]** **[Awesome-pokemon is a curated list of awesome Pokemon & Pokemon Go resources, tools and more. It should be included because a lot of Pokemon related development is currently happening in the community see e.g. [/r/pokemondev](https://w…	tobiasbueschel	2016-08-06 21:03:49
730	2016-08-05 22:33:39	Nice! Some nitpick: - `Pokemon` => `Pokémon` (everywhere) - `PokéMon` => `Pokémon` - `pokemon` => `Pokémon` - `pokemon go` => `Pokémon Go` - `Inspired by the awesome list thing.` is not really needed. You already have the badge. - > starting each link description with an uppercase character and **ending it with a dot** - `This tool shows you` => `Shows you` - "PokemonHook" is missing description …	sindresorhus	2016-08-06 21:03:49
730	2016-08-05 22:34:41	Oh, and I made a logo for you. Pick either of these: (Or none if you don't like it) ![awesome-pokemon 1](https://cloud.githubusercontent.com/assets/170270/17452216/739a42a4-5b6d-11e6-84c9-adc424abfeca.png) ![awesome-pokemon](https://cloud.githubusercontent.com/assets/170270/17452217/739d721c-5b6d-11e6-9dbc-d948ea0e804b.png)	sindresorhus	2016-08-06 21:03:49
730	2016-08-05 23:24:30	Thanks for the feedback @sindresorhus! Some of these things must have slipped under my radar - sorry for the inconvenience! I made the respective changes in [awesome-pokemon](https://github.com/tobiasbueschel/awesome-pokemon) and also updated the PR to include the correct spelling & description! I love the new logo!! Thank you very much for that :tada: :tada: Oh and for link names such as **[poke…	tobiasbueschel	2016-08-06 21:03:49
730	2016-08-06 00:19:22	@tobiasbueschel Could you squash the conflicts?	aleksandar-todorovic	2016-08-06 21:03:49
730	2016-08-06 01:47:25	Just fix the merge conflict and this is good to go :)	sindresorhus	2016-08-06 21:03:49
730	2016-08-06 21:01:42	it should be good to go now :) Thanks for the tips and patience @sindresorhus @aleksandar-todorovic	tobiasbueschel	2016-08-06 21:03:49
729	2016-08-02 07:32:18	<!-- Please fill in the **bold** fields and tick all applicable boxes by placing an "x" inside "[ ]". --> **[https://github.com/FancyGrid/awesome-grid]** **[A curated list of grid(table) libraries and resources that developers may find useful.]** # ALL THE BELOW CHECKBOXES SHOULD BE DONE AND CHECKED AND THE ABOVE PLACEHOLDERS SHOULD BE FILLED IN BEFORE SUBMITTING A PULL REQUEST! - [x] I have read…	MikhailTatsky	2016-08-18 10:44:36
729	2016-08-02 10:22:17	From https://github.com/sindresorhus/awesome/pull/695: > Happy to reopen **in a month** when you've had some chance to generally improve the list, including our feedback.	sindresorhus	2016-08-18 10:44:36
729	2016-08-02 10:25:34	Actually, I'm not sure how comfortable I am adding this. It seems it was only quickly and sloppily created to promote your own paid product [FancyGrid](http://www.fancygrid.com).	sindresorhus	2016-08-18 10:44:36
729	2016-08-02 11:38:55	Maybe it is better to write it, but not just to close? I can remove link on product if so problem all this...	MikhailTatsky	2016-08-18 10:44:36
729	2016-08-18 09:05:11	There's still quite a few typos and inconsistencies which can help to prove that it was just to promote your product, although it's a bit better now that isn't merged in the middle of the grid solutions. e.g. `3-rd` -> `3rd` `.Net` -> `.NET`	davisonio	2016-08-18 10:44:36
729	2016-08-18 09:33:15	`3-rd -> 3rd` - done `.Net -> .NET` - done	MikhailTatsky	2016-08-18 10:44:36
729	2016-08-18 10:44:36	I'm going to pass on this.	sindresorhus	2016-08-18 10:44:36
728	2016-08-01 22:01:35	<!-- Please fill in the **bold** fields and tick all applicable boxes by placing an "x" inside "[ ]". --> **[https://github.com/gustavoteodoro/awesome-cinema]** **[Awesome Cinema is a curated list of Cinema for web and Cinema made with code (since April 2016). Inspired by this Awesome project.]** # ALL THE BELOW CHECKBOXES SHOULD BE DONE AND CHECKED AND THE ABOVE PLACEHOLDERS SHOULD BE FILLED IN …	gustavoteodoro	2016-08-06 20:30:31
728	2016-08-06 20:30:31	> only has awesome items **with descriptions** Not followed > Cinema for web and Cinema made with code. I don't understand what this means. What is Cinema made with code? What is Cinema made for web? It needs better description. ## Good start, but needs a lot more work. More content. More context. For example, you've included `Falter Inferno`, but you don't explain why. For me now it's just a ran…	sindresorhus	2016-08-06 20:30:31
727	2016-07-29 05:29:48	<!-- Please fill in the **bold** fields and tick all applicable boxes by placing an "x" inside "[ ]". --> **https://github.com/jaredmichaelsmith/awesome-vehicle-security** **This list contains the most relevant resources for learning and practicing vehicle security research, car hacking, and reverse engineering of vehicles. The community is rather small now and vehicle security is an emerging fie…	jaredthecoder	2016-08-29 23:34:49
727	2016-08-06 21:22:16	I've removed the check sign from one of the items, since it's not respected. Couple of things I would recommend: - Bold the `Legend:` string. - Arrange `Resources to Learn` section alphabetically. - Link `Contributions welcome!` string in the `Blogs` section to contributing guidelines. - Remove the `Inspired by...` sentence. - Either add `<hr>` between all of the main sections, or remove it compl…	aleksandar-todorovic	2016-08-29 23:34:49
727	2016-08-24 14:59:19	@jaredmichaelsmith Looks great! I just have some minor nitpick in addition to @aleksandar-todorovic's feedback: - `Table of Contents` => `Contents` - I would name `Resources to Learn` just `Learn`	sindresorhus	2016-08-29 23:34:49
727	2016-08-24 14:59:53	> Arrange Resources to Learn section alphabetically. @aleksandar-todorovic No, things should be sorted by importance/interestingness, not alphabetically.	sindresorhus	2016-08-29 23:34:49
727	2016-08-29 22:32:32	Thanks so much @sindresorhus and @aleksandar-todorovic, I will update it now and get back to here.	jaredthecoder	2016-08-29 23:34:49
727	2016-08-29 23:06:02	Okay, I updated with your suggested changes. Is this ready to add in now? @sindresorhus	jaredthecoder	2016-08-29 23:34:49
727	2016-08-29 23:35:14	Yup, looks good. One tiny thing, move the awesome badge to the right of the title like all other lists.	sindresorhus	2016-08-29 23:34:49
726	2016-07-28 07:26:14	I create the awesome-dotnet-core collection, that includes all the frameworks, libraries, and resources of .NET core 1.0 that just released by Microsoft in June in this year. Please help me to update it into the awesome collection. Thank you very much! ## # ALL THE BELOW CHECKBOXES SHOULD BE DONE AND CHECKED AND THE ABOVE PLACEHOLDERS SHOULD BE FILLED IN BEFORE SUBMITTING A PULL REQUEST! - [x] I …	thangchung	2016-08-28 11:35:38
726	2016-07-30 18:14:19	Please don't remove the pull request template. You're supposed to fill it out and have it completed before submitting a pull request. I've added it back. Please fill it out.	sindresorhus	2016-08-28 11:35:38
726	2016-07-31 08:31:02	@sindresorhus Thanks for your reminding. I just finished the checklist above. Please help me to check it again. Thanks :+1:	thangchung	2016-08-28 11:35:38
726	2016-08-08 13:14:55	Heading should be `Awesome .NET Core Collection` => `Awesome .NET Core` ## > has a Table of Contents section **named Contents** as the first section, Not followed. ## Too many `A` and `An`'s in the descriptions. For example `A fast, small, full-featured IoC Container for .NET.` would read better as `Fast, small, full-featured IoC Container for .NET.` ## `Best Articles` => `Articles`. It's an awes…	sindresorhus	2016-08-28 11:35:38
726	2016-08-15 14:02:52	@sindresorhus I have fixed all suggestions from you. Sorry, this is my first FR into the awesome so that I took a lot of mistakes. Please help me to check once more time. Thanks!	thangchung	2016-08-28 11:35:38
726	2016-08-18 13:00:15	Also, only the heading at the top of the readme should be using `# Title` the subsequent sections should be like `## Title`, `### Title` etc.	davisonio	2016-08-28 11:35:38
726	2016-08-19 04:04:13	@davisonio Thanks for your comment. I have fixed it. Please help me on that :+1:	thangchung	2016-08-28 11:35:38
726	2016-08-20 17:04:39	- It could use a `Community` section like this: https://github.com/sindresorhus/awesome-electron#community - The repo link (on the right of the repo description) is linking to itself. Just remove it. - You have some articles, but I'd also like to see some books, videos, talks, etc. - Use the SVG version of the license badge. See the one used here. - `.Net` => `.NET` - `Comparison between dotnet c…	sindresorhus	2016-08-28 11:35:38
726	2016-08-22 03:56:33	@sindresorhus I fixed all above, but one item I do not quite understand it > - Use the SVG version of the license badge. See the one used here. Is it the awesome badge on the top of the page? I already used the SVG format?	thangchung	2016-08-28 11:35:38
726	2016-08-24 14:01:20	> Is it the awesome badge on the top of the page? I already used the SVG format? No, this: https://github.com/thangchung/awesome-dotnet-core#license	sindresorhus	2016-08-28 11:35:38
726	2016-08-25 07:03:03	@sindresorhus Sorry, I missed that one, just updated. Thank you very much!	thangchung	2016-08-28 11:35:38
726	2016-08-25 21:32:37	> It could use a Community section like this: https://github.com/sindresorhus/awesome-electron#community By this I obviously mean it should be filled in. Not empty sections ;) ## `BCrypt.net` => `BCrypt.NET`	sindresorhus	2016-08-28 11:35:38
726	2016-08-26 21:45:31	> By this I obviously mean it should be filled in. Not empty sections ;) All of the empty sections.	sindresorhus	2016-08-28 11:35:38
726	2016-08-28 08:30:46	I have done. Please check it. Thanks!	thangchung	2016-08-28 11:35:38
726	2016-08-28 11:35:43	Awesome! Added :)	sindresorhus	2016-08-28 11:35:38
725	2016-07-28 01:53:41	Hi @sindresorhus, I think it would be very nice to propose a naming convention (`awesome-listName`) for anyone that makes a new **awesome** list. This would help to find lists easier and thereby prevent duplications. Looking forward to your feedback. Best wishes # ALL THE BELOW CHECKBOXES SHOULD BE DONE AND CHECKED AND THE ABOVE PLACEHOLDERS SHOULD BE FILLED IN BEFORE SUBMITTING A PULL REQUEST! -…	tobiasbueschel	2016-07-31 22:28:29
725	2016-07-31 20:12:18	@sindresorhus as suggested, I've updated the naming convention to `kebab-case` :) Best greetings from Boston, Tobias	tobiasbueschel	2016-07-31 22:28:29
725	2016-07-31 22:28:38	Thanks :)	sindresorhus	2016-07-31 22:28:29
724	2016-07-26 16:15:50	<!-- Please fill in the **bold** fields and tick all applicable boxes by placing an "x" inside "[ ]". --> **https://github.com/YerkoPalma/awesome-choo** **`choo` is a _fun functional_ 5Kb front end framework. With an atractive set of [features](https://github.com/yoshuawuyts/choo#features), is an easy to use alternative to other popular frameworks like React.** # ALL THE BELOW CHECKBOXES SHOULD B…	YerkoPalma	2016-08-08 13:08:20
724	2016-07-26 21:51:25	> only has awesome items **with descriptions** ## > has a Table of Contents section **named Contents** as the first section, ## It's not clear what the `Dependencies` section is. Could use a description. The items there also needs descriptions. ## In the `Official resources` section there's no reason to prefix `choo`. That's obvious. ## In the readme description, linkify `choo` to its website. ##…	sindresorhus	2016-08-08 13:08:20
724	2016-07-26 21:51:44	// @yoshuawuyts	sindresorhus	2016-08-08 13:08:20
724	2016-07-27 13:35:57	updated, please check	YerkoPalma	2016-08-08 13:08:20
724	2016-07-30 18:08:32	> has been checked for inconsistent formatting, spelling, and grammar (This includes starting each link description with an **uppercase character and ending it with a dot**, and consistent naming),	sindresorhus	2016-08-08 13:08:20
724	2016-07-30 18:08:57	> has a Table of Contents section **named Contents** as the first section, Not followed	sindresorhus	2016-08-08 13:08:20
724	2016-07-30 22:21:47	@sindresorhus is there a formatter available for this? - even if we follow the guidelines now, I doubt we'll be able to uphold conventions unless enforceable through tooling	yoshuawuyts	2016-08-08 13:08:20
724	2016-08-01 21:32:18	@yoshuawuyts https://github.com/sindresorhus/awesome/issues/569#issuecomment-236695005	sindresorhus	2016-08-08 13:08:20
724	2016-08-06 20:26:45	Happy to merge when my above feedback is fixed.	sindresorhus	2016-08-08 13:08:20
724	2016-08-08 00:59:30	@sindresorhus thanks for the feedback, it has been added now, please check.	YerkoPalma	2016-08-08 13:08:20
723	2016-07-26 04:41:36	Hello, Some urls were forwarding (301) to a repo with other name, due to account or repo name changes. Example: https://github.com/yenchenlin1994/awesome-watchos forwards to https://github.com/iCHAIT/awesome-macOS Now, instead of 301, everyone will get a 200. Not the best pull request ever, but I was using your list and I noticed these differences. (also, good job with the awesome lists! :+1: )	rGalrito	2016-07-26 15:16:12
723	2016-07-26 15:16:15	Thanks :)	sindresorhus	2016-07-26 15:16:12
722	2016-07-25 05:21:45	<!-- Please fill in the **bold** fields and tick all applicable boxes by placing an "x" inside "[ ]". --> **[https://github.com/crazy-canux/awesome-monitoring]** **[Include lots of monitoring tools used for DevOps, put in Misc.]** # ALL THE BELOW CHECKBOXES SHOULD BE DONE AND CHECKED AND THE ABOVE PLACEHOLDERS SHOULD BE FILLED IN BEFORE SUBMITTING A PULL REQUEST! - [y ] I have read and understood…	crazy-canux	2016-07-25 10:52:31
722	2016-07-25 10:52:31	> [y ] has a Table of Contents section named Contents as the first section, Not followed > [y ] only has awesome items with descriptions (Awesome lists are curations of the best, not of everything), Not followed > [y ] has an appropriate license (Meaning something like CC0, NOT a code licence like MIT, BSD, Apache, etc), Not followed GPL is a code licence: https://github.com/crazy-canux/awesome-m…	sindresorhus	2016-07-25 10:52:31
721	2016-07-24 13:53:12	<!-- Please fill in the **bold** fields and tick all applicable boxes by placing an "x" inside "[ ]". --> https://github.com/Awesome-Windows/awesome-windows-command-line I have added the windows awesome command line repo to this list just like there is for macOS, i will constantly update the list and add more content regularly. - [x] I have read and understood the [contribution guidelines](https:…	rahulkapoor90	2016-07-24 14:00:56
721	2016-07-24 14:00:56	There's absolutely nothing awesome about the Windows command-line. It's a horrible archaic mess. I will still accept a list about it though, but yours needs more work, content, and better formatting. And you should clearly recommend using other terminal emulators than the default cmd.exe, `cmder` or even better [Bash for Windows](https://msdn.microsoft.com/en-us/commandline/wsl/about).	sindresorhus	2016-07-24 14:00:56
721	2016-07-24 14:04:01	okay sure i will work on this.	rahulkapoor90	2016-07-24 14:00:56
720	2016-07-21 10:49:27	<!-- Please fill in the **bold** fields and tick all applicable boxes by placing an "x" inside "[ ]". --> **[awesome-mac-cn](https://github.com/jaywcjlove/awesome-mac)** **[Explain what this list is all about and why it should be included here.]** # ALL THE BELOW CHECKBOXES SHOULD BE DONE AND CHECKED AND THE ABOVE PLACEHOLDERS SHOULD BE FILLED IN BEFORE SUBMITTING A PULL REQUEST! - [x] I have rea…	jaywcjlove	2016-07-21 10:52:15
720	2016-07-21 10:52:15	> - [ ] has been around for at least 20 days, 😑🌴	sindresorhus	2016-07-21 10:52:15
720	2016-07-21 10:58:12	@sindresorhus It is almost time.	jaywcjlove	2016-07-21 10:52:15
720	2016-07-21 11:02:35	Honestly, I'm not sure how I can make this more clear. GitHub doesn't allow larger text. I might just switch to a GIF with blinking read text in font size 100. > # ALL THE BELOW CHECKBOXES SHOULD BE DONE AND CHECKED	sindresorhus	2016-07-21 10:52:15
719	2016-07-18 13:48:48	<!-- Please fill in the **bold** fields and tick all applicable boxes by placing an "x" inside "[ ]". --> **https://github.com/przeor/awesome-falcor** **FalcorJS is a very popular RESTless data fetching library. As widely known the Falcor Netflix is approaching the same problem as Relay+GraphQL from FB from different angle ( http://stackoverflow.com/questions/32057785/what-is-the-difference-betwe…	przeor	2016-07-18 21:05:44
719	2016-07-18 21:05:43	I've removed the checklists that are clearly not done, but marked as checked.	aleksandar-todorovic	2016-07-18 21:05:44
718	2016-07-17 15:53:16	While curating a list of react components/libraries I realized that this is a lot of work for a single person. They are around 10 000 of them. Even for a small group of person this is still a lot of work. I'm writing a prototype to let the community decide if a resource should be included to the list or not. A problem I can see with that is the quality of curation to be lower. Although, if for ex…	brillout
718	2016-07-21 11:27:37	Does it really matter if there are 10.000 of them? You only include what you have experience with and good stuff people suggest. No point in going through them all. Let the community suggest what they find to be the best. > Although, if for example 5 persons say that a resource is useful then it could/should be a reason enough to include this resource to the curated list. With voting, rarely. I d…	sindresorhus
718	2016-07-27 06:07:09	> No point in going through them all. That's actually what I want to avoid. I don't have much motivation to go through an enormous amount of components. But there are many good components missing from the curated list. So instead of creating a PR, a user would simply fill a form. That would make adding a react component much easier. Therefore many more good components could be collected that way.…	brillout
718	2016-07-27 11:14:23	> So instead of creating a PR, a user would simply fill a form. It's beneficial to not make it too easy to submit, so people actually only submit stuff they care about.	sindresorhus
718	2016-08-01 21:09:26	I'll do a final review to reject low quality submissions. I see this as an experiment and I guess it's difficult to predict the outcome of this. This ticket doesn't have much activity so maybe it should be closed in order to keep the issue list small.	brillout
718	2016-08-20 10:31:51	@brillout I like your idea. Came to this issue, because I find it frustrating that awesome entries are sometimes waiting for months (`== ages` when converted to `non-IT-standard-time` :wink: ) before being committed, and was going to suggest something similar. Makes `awesome`, well....much less so. (PS I am not blaming the nice chaps that maintain the awesome lists, I know times can be busy). It …	aschrijver
718	2016-09-01 08:40:05	@aschrijver > I find it frustrating that awesome entries are sometimes waiting for months True that! > auto-commits I wouldn't do that. Many requests are very low quality. E.g. I checked every component of the `awesome-react` list and 50% are bad and should be removed (see https://github.com/enaqx/awesome-react/issues/503). > clear spam entries I actually never saw that. From my experience, it's …	brillout
718	2016-09-02 16:56:16	@brillout, tha would be lovely...seems to me at least :+1:	aschrijver
718	2016-09-18 12:01:45	I've been running [devarchy.com/react-components](http://devarchy.com/react-components) for a while now. - the community requested 81 new entries - the community upvoted 67 times (excluding OP upvotes) - the community downvoted 4 times - out of these 81 requests, 33 received votes - 48 requests received no votes I recently made UX changes that makes it easier to vote. I expect the number of votes…	brillout
717	2016-07-17 14:33:36	Ext.js a also a famous front-end framework. I think the content in the front-end is not enough.	neal1991	2016-07-17 15:37:02
717	2016-07-17 15:37:02	Create one then. Lists are created by the community.	sindresorhus	2016-07-17 15:37:02
716	2016-07-15 20:30:04	<!-- Please fill in the **bold** fields and tick all applicable boxes by placing an "x" inside "[ ]". --> **[https://github.com/mhbashari/awesome-persian-nlp-ir]** **[Developers and researchers need this as start point for their jobs]** # ALL THE BELOW CHECKBOXES SHOULD BE DONE AND CHECKED AND THE ABOVE PLACEHOLDERS SHOULD BE FILLED IN BEFORE SUBMITTING A PULL REQUEST! - [x] I have read and under…	mhbashari	2016-07-15 20:32:45
715	2016-07-14 11:28:14	<!-- Please fill in the **bold** fields and tick all applicable boxes by placing an "x" inside "[ ]". --> **https://github.com/ligurio/ttygames** **It is the most complete list of ASCII opensource games** - [x ] I have read and understood the [contribution guidelines](https://github.com/sindresorhus/awesome/blob/master/contributing.md) and the [instructions for creating a list](https://github.com…	ligurio	2016-07-15 22:06:48
715	2016-07-14 12:26:51	This is not really an awesome list. Maybe you check out [awesome-nodejs](https://github.com/sindresorhus/awesome-nodejs) to see what an awesome list looks like.	lholznagel	2016-07-15 22:06:48
715	2016-07-14 13:10:20	Issue template doesn't contain requirements how awesome list should look like. My list of games contains search field with JS code. With markdown it will be impossible to make a convenient search through a list.	ligurio	2016-07-15 22:06:48
715	2016-07-15 22:06:48	> Issue template doesn't contain requirements how awesome list should look like. That's an oversight. It does now: https://github.com/sindresorhus/awesome/commit/90c31fe76a9d5d795be52b1420e493dc47089b6c > With markdown it will be impossible to make a convenient search through a list. Cmd+F / Ctrl+F	sindresorhus	2016-07-15 22:06:48
714	2016-07-10 15:19:05	I have a Redux List https://github.com/brillout/awesome-redux. There is also https://github.com/xgrommx/awesome-redux. I just recently made mine public and xgrommx's list is more "popular". In that sense it is xgrommx`'s one that should be on the awesome list. @xgrommx Are you interested to be on the awesome list? I'd be up for collaboration, if you are interested. But I would be more strict abou…	brillout	2016-07-26 15:27:10
714	2016-07-26 15:27:10	[My comments](https://github.com/sindresorhus/awesome/pull/348#issuecomment-146644959) about `xgrommx/awesome-redux` seems to still apply. It's messy and more of collection than a curation. Don't get me wrong, it's still a good resource, just not a good fit for this list. @brillout I'm open to adding your list if you're committed to maintaining it. Your list could use more learning resources thou…	sindresorhus	2016-07-26 15:27:10
714	2016-08-01 21:10:52	@sindresorhus Thanks for the link, it looks good. Ok, I'll create a PR once I feel the list to be ready.	brillout	2016-07-26 15:27:10
713	2016-07-10 15:19:03		brillout	2016-07-10 15:20:46
712	2016-07-10 10:14:32	<!-- Please fill in the **bold** fields and tick all applicable boxes by placing an "x" inside "[ ]". --> **https://github.com/TalAter/awesome-progressive-web-apps** A curated list of only the best learning resources, reference material, videos, tutorials and case studies for progressive web apps. **I know this repo is less than 20 days old, but I have actually been working on this list as resear…	TalAter	2016-07-10 19:46:53
712	2016-07-10 19:46:43	You need to update the email here: https://github.com/TalAter/awesome-progressive-web-apps/blob/master/code-of-conduct.md Same here: https://github.com/TalAter/awesome-service-workers/blob/master/code-of-conduct.md	sindresorhus	2016-07-10 19:46:53
712	2016-07-10 19:51:11	I would include some examples of great progressive web apps. Like https://www.pokedex.org/, https://jakearchibald.github.io/svgomg/, https://aerotwist.com/blog/guitar-tuner/, https://voice-memos.appspot.com/ And some tools: https://github.com/TalAter/UpUp (😎), https://github.com/NekR/offline-plugin, etc.	sindresorhus	2016-07-10 19:46:53
712	2016-07-11 13:05:03	Fixed the emails. Great idea on the samples. Added. 👍	TalAter	2016-07-10 19:46:53
712	2016-07-11 13:23:37	There is already PWA list that is available longer: https://github.com/hemanth/awesome-pwa and that's why I didn't create a new one a few days ago and started contributing to awesome service-worker ;-)	jsynowiec	2016-07-10 19:46:53
711	2016-07-09 18:37:16	I thought I would make my web app list public. I'm not sure if that is of any interest for the awesome list though. **https://github.com/brillout/awesome-web-apps** **Curated List of Web Apps** - [x] I have read and understood the [contribution guidelines](https://github.com/sindresorhus/awesome/blob/master/contributing.md) and the [instructions for creating a list](https://github.com/sindresorhu…	brillout	2016-07-10 19:38:29
711	2016-07-10 19:38:29	I don't see the usefulness in its current form. Might have potential if it's drastically improved, but will need stricter curation and more content. Awesome lists should only contain awesome items. This lists have many that are not. Also many entries I wouldn't consider web apps. > Weather.com Not something I would consider a web app. Also it's definitely not awesome when it has a poor UI (as you…	sindresorhus	2016-07-10 19:38:29
711	2016-07-17 15:39:02	Ok yes makes sense. As for the weather and map section I'm actually still testing them. Thanks for the review and sorry for the not so great PR.	brillout	2016-07-10 19:38:29
710	2016-07-09 17:17:43	<!-- Please fill in the **bold** fields and tick all applicable boxes by placing an "x" inside "[ ]". --> **[Empathy in engineering](https://github.com/KimberlyMunoz/empathy-in-engineering)** **The empathy-in-engineering list is a list with curated articles, videos and books teaching the advantages and techniques for a more empathic workplace.** # ALL THE BELOW CHECKBOXES SHOULD BE DONE AND CHECK…	KimberlyMunoz	2016-07-10 19:26:35
710	2016-07-10 19:24:34	Super idea! :)	sindresorhus	2016-07-10 19:26:35
710	2016-07-10 19:26:43	Added	sindresorhus	2016-07-10 19:26:35
710	2016-07-10 19:27:51	For consistency with other lists, would you mind moving the awesome badge the right side of the heading and rename `Table of Contents` to `Contents`.	sindresorhus	2016-07-10 19:26:35
709	2016-07-09 13:33:46	Awesome project is awesome, but a big drawback to me is that it is hard to see which entries have been added since the last time I checked. So I often find myself checking the commits, and even the code changes if the commit message was unclear. Just like the `awesome` badge there should be a script that marks entries with a consistent 'NEW' label when they are committed and subsequently checks w…	aschrijver	2016-07-09 13:55:17
709	2016-07-09 13:55:17	Not something I want here, but would be a better fit on one of the Awesome websites, like https://github.com/lockys/AwesomeSearch Try requesting it there. See https://github.com/sindresorhus/awesome/issues/427.	sindresorhus	2016-07-09 13:55:17
709	2016-07-09 15:40:47	Thanks, I will do that!	aschrijver	2016-07-09 13:55:17
708	2016-07-08 09:49:31	<!-- Please fill in the **bold** fields and tick all applicable boxes by placing an "x" inside "[ ]". --> **https://github.com/RichardLitt/awesome-annotation** **State of the annotation field. It's the only list talking about it in a Markdown file, AFAIK** - [x] I have read and understood the [contribution guidelines](https://github.com/sindresorhus/awesome/blob/master/contributing.md) and the [i…	RichardLitt	2016-07-09 15:10:54
708	2016-07-09 15:10:54	Needs more work. There's almost no content there. The requirement to do a good job upfront is the same for everyone. It's easy to say that adding it here will get exposure, but with that thinking `awesome` would end up very un-awesome, with lots of barely started lists. > [x] has contribution guidelines, It does not. ## > State of the annotation field Would be nice to have a succinct description …	sindresorhus	2016-07-09 15:10:54
708	2016-07-09 15:32:47	@sindresorhus Word; thank you for the feedback. Will integrate this into the list, and make it significantly better before re-applying. Alternatively, we could add chbrown's: I'll ping him.	RichardLitt	2016-07-09 15:10:54
707	2016-07-08 05:49:37	**https://github.com/indiehosters/awesome-librehosters/** **A curated list of awesome libre hosters. They are libre because they just use libre software.** - [x ] I have read and understood the [contribution guidelines](https://github.com/sindresorhus/awesome/blob/master/contributing.md) and the [instructions for creating a list](https://github.com/sindresorhus/awesome/blob/master/create-list.md)…	pierreozoux	2016-07-09 16:35:08
707	2016-07-09 16:35:08	Thanks for the suggestion, but I don't really see the value its current form. Right now it's just a bunch of links without any context. > A list of nice hosting providers What makes them nice? Proof? Why does it matter? The list should answer those questions. ## Just knowing they're nice is not very useful either. Should include more info, like what kind of hosting they do, language (noticed many…	sindresorhus	2016-07-09 16:35:08
706	2016-07-07 12:36:14	**https://github.com/TalAter/awesome-service-workers** _A service worker is an event-driven worker registered against an origin and a path. It takes the form of a JavaScript file that can control the web page/site it is associated with, intercepting and modifying navigation and resource requests, and caching resources in a very granular fashion to give you complete control over how your app behav…	jsynowiec	2016-07-09 16:37:57
706	2016-07-07 13:58:37	Some feedback: - Add a description of what service workers are to the top of the readme. The one you used here looks good. - `A curated collection of service worker resources.`, linkify `service worker` to a good resource about it. - `# Table of Contents` => `## Contents`	sindresorhus	2016-07-09 16:37:57
706	2016-07-08 08:11:23	@sindresorhus - I just merged the changes done by @jsynowiec covering everything you mentioned above. 👍	TalAter	2016-07-09 16:37:57
706	2016-07-09 16:41:02	Added :)	sindresorhus	2016-07-09 16:37:57
706	2016-07-09 18:57:00	Thank you! 🎉	TalAter	2016-07-09 16:37:57
705	2016-07-05 21:07:39	<!-- Please fill in the **bold** fields and tick all applicable boxes by placing an "x" inside "[ ]". --> **[URL to the list here.]** **[Explain what this list is all about and why it should be included here.]** # ALL THE BELOW CHECKBOXES SHOULD BE DONE AND CHECKED AND THE ABOVE PLACEHOLDERS SHOULD BE FILLED IN BEFORE SUBMITTING A PULL REQUEST! - [ ] I have read and understood the [contribution g…	cfjedimaster	2016-07-06 10:33:48
705	2016-07-05 22:09:33	Can you please use a descriptive PR title.	sindresorhus	2016-07-06 10:33:48
705	2016-07-06 01:03:54	Wow.... really? I mean I get the reason but... wow.	cfjedimaster	2016-07-06 10:33:48
705	2016-07-06 01:04:28	Done.	cfjedimaster	2016-07-06 10:33:48
705	2016-07-06 10:32:40	> Wow.... really? I mean I get the reason but... wow. ?	sindresorhus	2016-07-06 10:33:48
705	2016-07-06 12:31:40	Sorry - I was being a bit snippy about you asking me to edit the PR title for such a minor typo fix. ;)	cfjedimaster	2016-07-06 10:33:48
705	2016-07-06 18:14:33	No worries. It's a minor typo fix, true, but `Update readme.md` is totally useless in a git history and will waste people's time down the line.	sindresorhus	2016-07-06 10:33:48
705	2016-07-06 18:22:37	Fair enough. As it stands - I just took the defaults Git provided me when I hit the edit button.	cfjedimaster	2016-07-06 10:33:48
704	2016-07-03 13:24:55	<!-- Please fill in the **bold** fields and tick all applicable boxes by placing an "x" inside "[ ]". --> **https://github.com/dastergon/awesome-sre** **The list contains useful resources (presentations, videos, articles, etc.) on Site Reliability Engineering.** # ALL THE BELOW CHECKBOXES SHOULD BE DONE AND CHECKED AND THE ABOVE PLACEHOLDERS SHOULD BE FILLED IN BEFORE SUBMITTING A PULL REQUEST! -…	dastergon	2016-07-07 10:38:21
704	2016-07-04 23:22:21	Some feedback: - Use `##` for the section headers, not `####`. - There should be a succinct intro at the top about what `Site Reliability` and `Production Engineering resources` are, and those words should be linkified to a resource where the users can read more about it. - The items in the `Blogs` and `Conferences` section should have a description. - The items in the `Twitter` section should ha…	sindresorhus	2016-07-07 10:38:21
704	2016-07-06 11:54:09	@sindresorhus I have updated the content based on your recommendations.	dastergon	2016-07-07 10:38:21
704	2016-07-07 10:37:25	Thanks :) One more thing: Be consistent about ending all descriptions in a `.`	sindresorhus	2016-07-07 10:38:21
704	2016-07-07 10:39:01	Added	sindresorhus	2016-07-07 10:38:21
704	2016-07-07 10:55:59	Thank you very much @sindresorhus!	dastergon	2016-07-07 10:38:21
703	2016-06-30 22:47:56	Thank you @sindresorhus and the community for creating such a useful resource. Last week I decided to create an interface for awesome lists by parsing all the lists using python and displaying them using angularJS as a SPA. The repository for the project and link to the interface can be found here: https://github.com/ankitgyawali/awesome-interface I was able to parse most of the awesome lists as …	ankitgyawali	2016-07-06 06:33:26
703	2016-07-05 19:39:20	Nice! :) See https://github.com/sindresorhus/awesome/issues/427 for a similar discussion. ## Some feedback: - I would make the font larger. - Items seems to be missing descriptions: https://ankitgyawali.github.io/awesome-interface/#/awesome/%20Platforms/Node.js - This one didn't seem to parse: https://ankitgyawali.github.io/awesome-interface/#/awesome/%20Platforms/Heroku - The awesome logo in the…	sindresorhus	2016-07-06 06:33:26
703	2016-07-06 06:33:26	The missing descriptions are because my parser fails to extract data from some of the markdowns. I am looking into @wooorm 's markdown processor which seems to do a much better job. Anyways, I don't see any point in maintaining this project since a similar project is already maintained by @lockys I will however make the font & logo changes as you suggested. Thanks for your time!	ankitgyawali	2016-07-06 06:33:26
702	2016-06-30 16:07:01	<!-- Please fill in the **bold** fields and tick all applicable boxes by placing an "x" inside "[ ]". --> https://github.com/Awesome-Windows/awesome-windows-command-line I have added awesome windows terminal commands for a number of categories such as appearance, automation, system configuration etc. # ALL THE BELOW CHECKBOXES SHOULD BE DONE AND CHECKED AND THE ABOVE PLACEHOLDERS SHOULD BE FILLED…	rahulkapoor90	2016-06-30 16:14:32
701	2016-06-29 21:04:13	<!-- Please fill in the **bold** fields and tick all applicable boxes by placing an "x" inside "[ ]". --> **https://github.com/xen0l/awesome-dtrace / http://awesome-dtrace.com** DTrace is a dynamic tracing framework, which allows safe observation of productions systems. Over the time, many programming languages, operating systems and frameworks added support for various DTrace probes and made pro…	xen0l	2016-08-05 20:53:17
701	2016-06-29 21:21:35	> ALL THE BELOW CHECKBOXES SHOULD BE DONE AND CHECKED AND THE ABOVE PLACEHOLDERS SHOULD BE FILLED IN BEFORE SUBMITTING A PULL REQUEST! All the checkboxes are not checked.	sindresorhus	2016-08-05 20:53:17
701	2016-06-29 21:25:20	Yes, I know and am working on it. I have to recreate ToC and recheck everything. It should be finished soon.	xen0l	2016-08-05 20:53:17
701	2016-06-30 10:27:49	I have checked all the checkboxes now.	xen0l	2016-08-05 20:53:17
701	2016-07-04 23:05:42	> has been checked for inconsistent formatting, spelling, and grammar (This includes starting each link description with an uppercase character and ending it with a dot, and consistent naming), Not done completely. Note "This includes starting each link description with an uppercase character and ending it with a dot". ## Some nitpick: - `node.js` => `Node.js` - https://github.com/xen0l/awesome-d…	sindresorhus	2016-08-05 20:53:17
701	2016-07-10 19:41:06	ping	sindresorhus	2016-08-05 20:53:17
701	2016-07-18 21:21:53	I'm on holiday this week and might be able to fix it during the weekend. Will try sooner.	xen0l	2016-08-05 20:53:17
701	2016-07-28 08:59:18	I fixed everything requested and rebased pull request. Hopefully, it's everything.	xen0l	2016-08-05 20:53:17
701	2016-07-30 18:18:59	> node.js => Node.js Not fixed. > Add the section title to Table of Contents. In the contributing.md it should be `Contents`.	sindresorhus	2016-08-05 20:53:17
701	2016-07-30 20:46:37	Updated PR. I also replaced ToC with Contents and Node.js as you requested.	xen0l	2016-08-05 20:53:17
701	2016-08-04 10:21:11	I tried to awesome-lint, but I later found out that it breaks some things (indentation rules) for mkdocs, as python-markdown uses 4 spaces while awesome-lint markdown linter uses only 2 spaces.	xen0l	2016-08-05 20:53:17
701	2016-08-05 20:52:32	https://github.com/sindresorhus/awesome/pull/701/commits/d8b69d0e59b21455c00510524de90195abf26cdd is incorrect. No idea why you're adding a `-` there. https://github.com/sindresorhus/awesome/pull/701#discussion_r72891914 is also not fixed.	sindresorhus	2016-08-05 20:53:17
701	2016-08-05 20:53:10	I appreciate you trying, but this has taken too long. I'll just fix the remaining issues when merging ;)	sindresorhus	2016-08-05 20:53:17
701	2016-08-05 21:21:22	We might have misunderstood each others. Thanks for your patience! :)	xen0l	2016-08-05 20:53:17
700	2016-06-26 08:38:42	<!-- Please fill in the **bold** fields and tick all applicable boxes by placing an "x" inside "[ ]". --> **https://github.com/vert-x3/vertx-awesome** **Vert.x Awesome is an list of awesome frameworks, libraries or other components for use with or that use Vert.x version 3. This list will help other Java back-end developers.** # ALL THE BELOW CHECKBOXES SHOULD BE DONE AND CHECKED AND THE ABOVE PL…	michel-kraemer	2016-07-16 18:54:48
700	2016-06-26 14:03:30	> has an appropriate license, This is not followed. Please actually read the linked text ;) > has been checked for inconsistent formatting, spelling and grammar, and Neither this. Lots of inconsistent formatting. Be consistent about ending all descriptions in a `.`. The first character in descriptions should be capitalized. Use consistent naming of `Vert.x`. ## - I would like to see more than jus…	sindresorhus	2016-07-16 18:54:48
700	2016-07-10 19:41:28	ping	sindresorhus	2016-07-16 18:54:48
700	2016-07-11 05:15:54	Thanks for reviewing the list and your comments. Very kind. I'll try my very best to make the list comply to your requirements but it'll take a couple of days as my free time is limited at the moment. In the meantime I have a question regarding the license. > This is not followed. Please actually read the linked text ;) I don't understand what we did wrong here. The repo has a license. It was one…	michel-kraemer	2016-07-16 18:54:48
700	2016-07-11 09:09:02	https://github.com/sindresorhus/awesome/blob/master/awesome.md#choose-an-appropriate-license	sindresorhus	2016-07-16 18:54:48
700	2016-07-11 09:30:04	Yes, I read the link for the third time. It only _recommends_ CC but doesn't not _require_ it. We have Apache-2.0.	michel-kraemer	2016-07-16 18:54:48
700	2016-07-12 09:11:17	Apache 2.0 is often also called ASL2.0: Apache Software License? However, I don't see problems with using ASL2.0 for documentation as is the case here (the license itself also [explicitly mentions](http://www.apache.org/licenses/LICENSE-2.0) that documentation can be seen as source files (emphasis mine)): > _"Source"_ form shall mean the preferred form for making modifications, including but not …	egeerardyn	2016-07-16 18:54:48
700	2016-07-16 14:04:48	@sindresorhus I improved the list and covered all your points. One thing that remains to be discussed is the license. In my opinion ASL2.0 should be OK. It conforms to your contribution guidelines. Please let me know what you think.	michel-kraemer	2016-07-16 18:54:48
700	2016-07-16 18:54:34	Awesome lists are not documentation. I don't understand why you're so insistent on using the Apache license for this. It's clearly not the optimal license for non-software. The Creative Commons licenses were made exactly for this purpose. Having the same license for all awesome lists also makes it easier for users. http://choosealicense.com/non-software/ But fine, not interested in wasting more t…	sindresorhus	2016-07-16 18:54:48
700	2016-07-16 18:55:21	Btw, the link in the logo is incorrect.	sindresorhus	2016-07-16 18:54:48
699	2016-06-25 01:20:52	👍🏻	WaRRioR3pWner	2016-06-25 01:21:00
698	2016-06-24 15:42:57	My first curated list 😊 :sparkles: **https://github.com/brillout/awesome-react-components** **React Components, categorized** - [x] I have read and understood the [contribution guidelines](https://github.com/sindresorhus/awesome/blob/master/contributing.md) and the [instructions for creating a list](https://github.com/sindresorhus/awesome/blob/master/create-list.md). - [x] This pull request has a…	brillout	2016-07-04 22:53:50
698	2016-06-25 09:51:29	This is already covered by https://github.com/enaqx/awesome-react#components though. Maybe you could collaborate with them somehow? // @browniefed @enaqx	sindresorhus	2016-07-04 22:53:50
698	2016-06-25 10:35:17	Collaboration would be great. There are so many react components out there. It's astonishing. I think that the awesome-react-components list should not include learning material. I would not merge both lists. They serve two distinct use cases; - If I want to learn about React then I go to awesome-react - If I write code and I need a specific component then I go to awesome-react-components I like …	brillout	2016-07-04 22:53:50
698	2016-06-26 01:50:55	No opinion here :), there are a lot of resources out there like react.rocks, js.coach, etc that list both just components, resources, or a mix a both. The more the merrier.	browniefed	2016-07-04 22:53:50
698	2016-06-27 17:11:51	Nice list @brillout ! > has been around for at least 20 days, Looking at the commit history, it would seem like this has only been up on github for 3 days. > is not a duplicate Since the other list, https://github.com/enaqx/awesome-react#components contains components I would consider this a duplicate because eventually the components list will just be a variation of the of the other. > Collabora…	hatzopoulos	2016-07-04 22:53:50
698	2016-06-27 17:54:06	If you're interested we can just add you as a maintainer and you can help out with the `awesome-react` repo if that interests you at all.	browniefed	2016-07-04 22:53:50
698	2016-06-27 21:58:07	@hatzopoulos > Nice list Thanks :) > this has only been up on github for 3 days. Yes, it's on GitHub since 3 days only. I've started creating it ~2 months ago though. I've interpreted "has been around for at least 20 days" as "has been alive for at least 20 days". If it means "has been public for at least 20 days" then I'll uncheck the checkbox and close the PR. > The way you have categorized the…	brillout	2016-07-04 22:53:50
698	2016-07-04 22:53:50	> Actually, I think that sections that have more than ~15 items should systematically be broken down into sub-sections. And I could see that to be a meaningful rule for creating Awesome Lists. @sindresorhus what do you think? Hard to find a number in scenarios. Common sense should work here. > I'd love to "join forces". 👌	sindresorhus	2016-07-04 22:53:50
696	2016-06-23 01:58:45	<!-- Please fill in the **bold** fields and tick all applicable boxes by placing an "x" inside "[ ]". --> **https://github.com/detailyang/awesome-cheatsheet** **List of useful cheatsheets** # ALL THE BELOW CHECKBOXES SHOULD BE DONE AND CHECKED AND THE ABOVE PLACEHOLDERS SHOULD BE FILLED IN BEFORE SUBMITTING A PULL REQUEST! - [x] I have read and understood the [contribution guidelines](https://git…	detailyang	2016-06-23 10:09:47
696	2016-06-23 10:09:47	> only has awesome items with descriptions, No, it doesn't. There's no description next to any of the entries. Also, the full text of the license should be located in the `LICENSE` file, while what is currently in that file could be added to the bottom of the list.	aleksandar-todorovic	2016-06-23 10:09:47
696	2016-06-23 10:12:47	gotcha:)	detailyang	2016-06-23 10:09:47
695	2016-06-21 07:46:50	<!-- Please fill in the **bold** fields and tick all applicable boxes by placing an "x" inside "[ ]". --> **[Grid](https://github.com/FancyGrid/awesome-grid)** **This url is about Grid solutions for Front-End. It will be useful for community to have links on all grid solutions without wasting time on finding serious by self.** # ALL THE BELOW CHECKBOXES SHOULD BE DONE AND CHECKED AND THE ABOVE PL…	MikhailTatsky	2016-07-20 13:38:56
695	2016-06-23 15:17:19	MIT is a software license, not a license for the documentation, and therefore, it is not recommended (as it is mentioned [here](https://github.com/sindresorhus/awesome/blob/master/awesome.md#choose-an-appropriate-license)). Any chance you could reconsider your decision?	aleksandar-todorovic	2016-07-20 13:38:56
695	2016-06-23 20:06:58	Done.	MikhailTatsky	2016-07-20 13:38:56
695	2016-06-24 10:32:37	A few suggestions: - capitalise the top heading in the realm to be `Awesome Grid` - "Inspired by the Awesome thing." isn't really necessary if the badge is there. Maybe you could replace this with a description of what grid libraries are? - the page breaks aren't needed - a new section is started with a new heading - libraries link in table of contents is broken	davisonio	2016-07-20 13:38:56
695	2016-06-24 13:08:35	- Pretty much every description should be improved somehow. - I would like to see more than just libraries. Include some blog posts, tutorials, videos of talks, book, learning material, etc. - The categorization needs to be improved. Like, why is `Libraries (Plugins Free)` not under `Free and Open Source Libraries`. - `JQuery` => `jQuery` - `Angular` => `AngularJS` - `feature( 1 000 000 rows)` =>…	sindresorhus	2016-07-20 13:38:56
695	2016-07-10 19:41:51	ping	sindresorhus	2016-07-20 13:38:56
695	2016-07-19 08:14:02	Check it out, please.	MikhailTatsky	2016-07-20 13:38:56
695	2016-07-20 13:38:56	Multiple things in our feedback are not resolved. Closing for now. Happy to reopen in a month when you've had some chance to generally improve the list, including our feedback. > I would like to see more than just libraries. Include some blog posts, tutorials, videos of talks, book, learning material, etc. Not fixed. > JQuery => jQuery Not fixed. > Angular => AngularJS Not fixed. > feature( 1 000…	sindresorhus	2016-07-20 13:38:56
694	2016-06-19 04:20:49	<!-- Please fill in the **bold** fields and tick all applicable boxes by placing an "x" inside "[ ]". --> **[Apache Wicket](https://github.com/PhantomYdn/awesome-wicket)** **[Explain what this list is all about and why it should be included here.]** Apache Wicket is powerful back-end framework and has its own good community. It will be awesome to share this great tool with other java back-end dev…	PhantomYdn	2016-06-21 10:14:36
694	2016-06-20 05:49:43	Sure - just done.	PhantomYdn	2016-06-21 10:14:36
693	2016-06-17 22:56:55	Hello, I have been working on [awesome-best-practices](https://github.com/jcoady9/awesome-best-practices) an awesome list of best practices and style guides for various programming languages and I think it would be a good addition to your list. I was wondering what the admin thought before I make a pull request. Thank you for your time!	jcoady9	2016-06-17 23:17:26
693	2016-06-17 23:17:26	There's already one for style guides: https://github.com/RichardLitt/awesome-styleguides Maybe if you focus just on best practices, but not sure there's enough content for that.	sindresorhus	2016-06-17 23:17:26
692	2016-06-17 10:05:16	<!-- Please fill in the **bold** fields and tick all applicable boxes by placing an "x" inside "[ ]". --> **https://github.com/hackerkid/bots** **The list contains useful resources (frameworks, libraries, bot stores, tutorials etc) on building bots for various platforms.** - [X] I have read and understood the [contribution guidelines](https://github.com/sindresorhus/awesome/blob/master/contributi…	hackerkid	2016-06-18 11:06:12
692	2016-06-17 16:17:59	@sindresorhus Looks like you updated the guidelines. Should I close the PR or wait for the list to reach 20. The list is 14 days old.	hackerkid	2016-06-18 11:06:12
692	2016-06-18 09:40:24	Some feedback: - The `Libraries` link in the table of contents has a typo. - `Selected Tutorials` => `Tutorials`. Everything in the list are selected. - End all descriptions in a `.` - `node.js` => `Node.js` ## > Should I close the PR or wait for the list to reach 20. The list is 14 days old. No, it's fine. It only applies to new PRs.	sindresorhus	2016-06-18 11:06:12
692	2016-06-18 10:45:31	@sindresorhus > - The Libraries link in the table of contents has a typo. > - Selected Tutorials => Tutorials. Everything in the list are selected. > - End all descriptions in a . > - node.js => Node.js Fixed in https://github.com/hackerkid/bots/commit/05fe55f46b870af7e7625188005bf4ca9a655e5b > Don't like everything to be prefixed with "resources". All lists contain resources. Maybe just Building…	hackerkid	2016-06-18 11:06:12
692	2016-06-18 11:06:16	Very good. Landed :)	sindresorhus	2016-06-18 11:06:12
691	2016-06-17 05:37:57	<!-- Please fill in the **bold** fields and tick all applicable boxes by placing an "x" inside "[ ]". --> **https://github.com/xinchen10/awesome-amqp** **AMQP 1.0 is an OASIS standard for business messaging. It is also popular in the cloud messaging and the IoT space.** - [x] I have read and understood the [contribution guidelines](https://github.com/sindresorhus/awesome/blob/master/contributing.…	xinchen10	2016-06-17 10:21:44
691	2016-06-17 10:21:44	> has been around for a few weeks, The point of the checkboxes is that it should actually apply. Your list has not been around for a few weeks... 😩🌴	sindresorhus	2016-06-17 10:21:44
691	2016-06-17 11:50:06	Maybe a fixed number of weeks is needed?	lholznagel	2016-06-17 10:21:44
690	2016-06-16 08:02:18	<!-- Please fill in the **bold** fields and tick all applicable boxes by placing an "x" inside "[ ]". --> **https://github.com/amitshekhariitbhu/Android-Complete-Reference** **I think it is good for android developers ,all links at one place.** - [x] I have read and understood the [contribution guidelines](https://github.com/sindresorhus/awesome/blob/master/contributing.md) and the [instructions …	amitshekhariitbhu	2016-06-16 09:48:39
690	2016-06-16 08:57:51	You should recheck your pull request ;)	lholznagel	2016-06-16 09:48:39
690	2016-06-16 09:00:35	@amitshekhariitbhu yes, please update your post...	davisonio	2016-06-16 09:48:39
690	2016-06-16 09:14:42	Seems like you haven't read/understood the contribution guidelines, as well as not giving a descriptive title for your pull request	psukys	2016-06-16 09:48:39
690	2016-06-16 09:28:45	@lholznagel @davisonio @psukys : please suggest If anything is wrong	amitshekhariitbhu	2016-06-16 09:48:39
690	2016-06-16 09:42:07	The title was one thing. But you should also check the pull request text. There are some checkboxes you should check	lholznagel	2016-06-16 09:48:39
690	2016-06-16 09:50:44	@lholznagel : checked	amitshekhariitbhu	2016-06-16 09:48:39
690	2016-06-16 09:55:26	@sindresorhus Please check once I have corrected it now	amitshekhariitbhu	2016-06-16 09:48:39
690	2016-06-16 10:01:59	https://github.com/sindresorhus/awesome/blob/master/pull_request_template.md#all-the-below-checkboxes-should-be-done-and-checked-and-the-above-placeholders-should-be-filled-in-before-submitting-a-pull-request	sindresorhus	2016-06-16 09:48:39
690	2016-06-16 10:05:27	@sindresorhus : I will tick that after one week so please reopen it	amitshekhariitbhu	2016-06-16 09:48:39
690	2016-06-16 10:13:31	@amitshekhariitbhu Please stop mentioning me. I've clearly stated what's needed. In the future please actually read the requirements for submitting a pull request. Looking at your list, I don't think it's a good fit for the Awesome concept. Awesome lists are curations of the best in an ecosystem, not everything, like yours. And there already is a list for Android: https://github.com/JStumpp/aweso…	sindresorhus	2016-06-16 09:48:39
689	2016-06-16 07:10:12	<!-- Please fill in the **bold** fields and tick all applicable boxes by placing an "x" inside "[ ]". --> **https://github.com/afonsopacifer/awesome-firebase** **I think important to exist a list about this technology =D** - [x] I have read and understood the [contribution guidelines](https://github.com/sindresorhus/awesome/blob/master/contributing.md) and the [instructions for creating a list](h…	afonsopacifer	2016-06-16 10:01:42
689	2016-06-16 10:01:42	https://github.com/sindresorhus/awesome/blob/master/pull_request_template.md#all-the-below-checkboxes-should-be-done-and-checked-and-the-above-placeholders-should-be-filled-in-before-submitting-a-pull-request	sindresorhus	2016-06-16 10:01:42
688	2016-06-15 21:48:02	<!-- Please fill in the **bold** fields and tick all applicable boxes by placing an "x" inside "[ ]". --> **URL to the list here.** **Explain what this list is all about and why it should be included here.** - [x] I have read and understood the [contribution guidelines](https://github.com/sindresorhus/awesome/blob/master/contributing.md) and the [instructions for creating a list](https://github.c…	cjroth	2016-06-15 22:37:12
688	2016-06-15 22:40:43	@sindresorhus could you give a reason for closing?	cjroth	2016-06-15 22:37:12
688	2016-06-16 04:26:02	You should reread the contribution guidelines and then what you have written in your PR above.	egeerardyn	2016-06-15 22:37:12
688	2016-06-16 13:21:57	Sorry that's why I hadn't checked all of the boxes. I guess you're not a fan of in-progress pull requests? On Thursday, June 16, 2016, Egon Geerardyn notifications@github.com wrote: > You should reread the contribution guidelines and then what you have > written in your PR above. > > — > You are receiving this because you authored the thread. > Reply to this email directly, view it on GitHub > ht…	cjroth	2016-06-15 22:37:12
688	2016-06-18 23:12:09	Nope. The noise to signal ratio is way too low. We only accept pull requests once everything from the contributing guidelines has been completed.	aleksandar-todorovic	2016-06-15 22:37:12
688	2016-06-18 23:29:14	Ok fair enough, will re-submit once complete. On Saturday, June 18, 2016, Aleksandar Todorović (r3bl) < notifications@github.com> wrote: > Nope. The noise to signal ratio is way too low. We only accept pull > requests once everything from the contributing guidelines has been > completed. > > — > You are receiving this because you authored the thread. > Reply to this email directly, view it on Git…	cjroth	2016-06-15 22:37:12
687	2016-06-13 15:33:01	ZEEF: Find information though people Is it a good idea to create new page(s) for this repo on the [zeef.com](https://zeef.com)? - It may be easier to browse. - More interactive/catalogued.	n2i	2016-06-13 15:45:06
687	2016-06-13 15:45:06	No thanks	sindresorhus	2016-06-13 15:45:06
686	2016-06-09 22:33:31	<!-- Please fill in the **bold** fields and tick all applicable boxes by placing an "x" inside "[ ]". --> **https://github.com/scholtzm/awesome-steam** **This list provides information about available packages and resources revolving around Steam development - programmable Steam clients and API wrappers.** - [x] I have read and understood the [contribution guidelines](https://github.com/sindresor…	scholtzm	2016-06-09 22:58:04
685	2016-06-09 16:11:49	Hi, I would suggest this repository to the list: https://github.com/HeitorG/awesome-biohacking/	GouveaHeitor	2016-06-09 19:04:34
685	2016-06-09 19:04:34	https://github.com/sindresorhus/awesome/blob/master/create-list.md	sindresorhus	2016-06-09 19:04:34
685	2016-06-09 19:08:43	Thanks	GouveaHeitor	2016-06-09 19:04:34
684	2016-06-09 12:22:39	As suggested by @egeerardyn, the Awesome Windows repository (for reference - #671) is shifted to an organization and all the necessary suggestions, changes has been made. It is ready to be included in the awesome list.	rahulkapoor90	2016-06-09 15:41:08
684	2016-06-09 12:37:49	I fully support this new list, great work @rahulkapoor90 and @RiseLedger! The only thing that has to change is the license: MIT is a code license, so not really appropriate for a list (sorry, I didn't spot that one earlier on). I would suggest one of the following [CC licenses](https://creativecommons.org/licenses/): - CC0: most permissive (basically public domain, so you relinquish copyright) - …	egeerardyn	2016-06-09 15:41:08
684	2016-06-09 15:40:47	Looks good to me! One slight thing I would change: In the `Windows 8.1 Setup` section, I would make that one link a bullet point even if it contains just a single item, just for the consistency sake. I was just scrolling through the list and that section kind of sticked out because of this.	aleksandar-todorovic	2016-06-09 15:41:08
684	2016-06-09 18:48:07	@aleksandar-todorovic and @egeerardyn your suggestions has been added. thank you!	rahulkapoor90	2016-06-09 15:41:08
683	2016-06-09 07:21:24	After seeing https://github.com/sindresorhus/awesome/pull/682#issuecomment-224618088 (and quite a bit of similar PRs ), I think the only solution we have left to reduce people from inconsiderately submitting a PR, is by automating a part of the review process. In principle, it should not be hard to write a small bot that runs e.g. on Travis CI to check: - that all commit titles in a PR are not ju…	egeerardyn
683	2016-06-09 07:30:04	Then they can reopen their PRs.	JesseTG
683	2016-06-09 15:51:34	Would be nice, though I'm sure people will find many other ingenious ways to do it wrong that the bot won't catch.	sindresorhus
683	2016-06-09 16:16:59	@sindresorhus I am sure that people will find both - ways around such a bot (I can think of a few myself), and - ways to mangle their list such that a bot cannot decide whether a list is good or bad. However, I don't think that would be a problem. I see such a bot as a spam filter. Even if it doesn't get rid of 100% of the problem, it still is an improvement: it could take over a few simple repet…	egeerardyn
683	2016-06-10 00:07:25	> ways to mangle their list such that a bot cannot decide whether a list is good or bad. Then the list is probably too mangled to be useful for `awesome` anyway. :) > ways around such a bot (I can think of a few myself) Cool, let's hear them.	JesseTG
683	2016-06-10 10:43:28	Don't get me wrong though. I'm all for a good bot.	sindresorhus
683	2016-06-23 12:48:22	Any progress yet? I am very interested also. And can help for sure.	sobolevn
683	2016-06-23 18:53:35	@sobolevn Haven't started yet: I currently have bigger priorities for work.	egeerardyn
682	2016-06-08 04:36:37	<!-- Please fill in the **bold** fields and tick all applicable boxes by placing an "x" inside "[ ]". --> **https://github.com/crazy-canux/awesome-monitoring** **Open source monitoring tools for DevOps.** - [x] I have read and understood the [contribution guidelines](https://github.com/sindresorhus/awesome/blob/master/contributing.md) and the [instructions for creating a list](https://github.com/…	crazy-canux	2016-06-08 15:03:34
682	2016-06-08 04:40:50	> This pull request has a descriptive title. please fix this > has been around for a few weeks, i think this is still needs a week of ripening	pokeball99	2016-06-08 15:03:34
682	2016-06-08 15:03:02	Wish people would stop checking of the boxes when they clearly haven't done that...	sindresorhus	2016-06-08 15:03:34
682	2016-06-08 15:03:34	Anyways. That list needs a _lot_ more work. Please look at other list on how to format the list.	sindresorhus	2016-06-08 15:03:34
681	2016-06-04 11:11:54	<!-- Please fill in the **bold** fields and tick all applicable boxes by placing an "x" inside "[ ]". --> **https://github.com/BSUG/awesome-sharepoint** **A collection of awesome libraries, tools, frameworks, and software for SharePoint** - [x] I have read and understood the [contribution guidelines](https://github.com/sindresorhus/awesome/blob/master/contributing.md) and the [instructions for cr…	sergey-tihon	2016-06-06 18:20:21
681	2016-06-04 11:13:28	@dmitryrogozhny @Hatallia We have to decide something about licence for awesome-sharepoint	sergey-tihon	2016-06-06 18:20:21
681	2016-06-04 12:02:12	@sergey-tihon @hatallia It seems to me that the CC0 (https://creativecommons.org/publicdomain/zero/1.0/) should work fine in our case. This is basically No copyright statement and anyone can reuse it without asking for permissions.	dmitryrogozhny	2016-06-06 18:20:21
681	2016-06-06 18:26:42	@sindresorhus Why you closed this PR?	sergey-tihon	2016-06-06 18:20:21
681	2016-06-07 23:52:47	Still has no license I presume.	aleksandar-todorovic	2016-06-06 18:20:21
680	2016-06-03 20:29:44	<!-- Please fill in the **bold** fields and tick all applicable boxes by placing an "x" inside "[ ]". --> **https://github.com/sger/ElixirBooks** **List of Elixir books** - [x ] I have read and understood the [contribution guidelines](https://github.com/sindresorhus/awesome/blob/master/contributing.md) and the [instructions for creating a list](https://github.com/sindresorhus/awesome/blob/master/…	sger	2016-06-03 23:59:44
680	2016-06-03 20:35:52	Has **not** been around for a few weeks.	egeerardyn	2016-06-03 23:59:44
680	2016-06-03 20:39:50	@egeerardyn ok by few weeks you meaning 1 month?	sger	2016-06-03 23:59:44
680	2016-06-03 21:16:19	A few weeks is open to interpretation: 2 weeks could be enough, sometimes 4 is a better mark. There is no real fixed amount of time (but [22 hours](https://github.com/sger/ElixirBooks/commit/8de763e01dc00c5b31b68d8fabc576f9a364f7ae) is a bit short to interpret as a "few weeks"). The main reason that limitation is in place, is to let lists mature, and that is a process that takes time: a few weeks…	egeerardyn	2016-06-03 23:59:44
679	2016-06-03 20:05:12	<!-- Please fill in the **bold** fields and tick all applicable boxes by placing an "x" inside "[ ]". --> **https://github.com/terryum/awesome-deep-learning-papers** **I believe that there exist classic deep learning papers which are worth reading regardless of their applications. Rather than providing overwhelming amount of papers, I would like to provide a curated list of the classic deep learn…	terryum	2016-06-04 00:01:44
679	2016-06-03 20:22:54	> has been around for a few weeks, Not really, see [initial commit](https://github.com/terryum/awesome-deep-learning-papers/commit/a020d1ac1bb1f5162659e27c309c2a8a14836874) which is 13 hours old at the time of writing. Otherwise, I think an interesting list 👍. Personally, I would format the entries a bit differently such that the titles stand out a bit more. Perhaps make just the title into links…	egeerardyn	2016-06-04 00:01:44
679	2016-06-04 00:01:44	Ping me here in a few weeks and I'll reopen ;)	sindresorhus	2016-06-04 00:01:44
678	2016-06-03 07:14:29	<!-- Please fill in the **bold** fields and tick all applicable boxes by placing an "x" inside "[ ]". --> **URL to the list here.** **Explain what this list is all about and why it should be included here.** - [x] I have read and understood the [contribution guidelines](https://github.com/sindresorhus/awesome/blob/master/contributing.md) and the [instructions for creating a list](https://github.c…	vs1682	2016-06-03 09:11:39
678	2016-06-03 09:11:39	> **has been around for a few weeks,**	sindresorhus	2016-06-03 09:11:39
677	2016-06-01 18:07:41	I've searched through the awesome list (which was awesome) and found [Speech and Natural Language Processing](https://github.com/edobashira/speech-language-processing) but its content is more of Language Modelling rather than Natural Language Processing. So I've been building this new awesome list called [awesome-nlp](https://github.com/keonkim/awesome-nlp) and this only contains lists of Natural…	keon	2016-10-05 19:13:38
677	2016-06-06 18:29:47	Sure. ## Unrelated to your request, but do you think that list is a good resource? I've been considering removing it as it's been unmaintained for a year.	sindresorhus	2016-10-05 19:13:38
677	2016-06-07 21:48:10	@sindresorhus I am not sure. But this is a really quickly moving field and the owner seems to be not maintaining the list (there are 10 pull requests unanswered, the earliest one from may 2015) Some links are pointing to blank or wrong pages, too.	keon	2016-10-05 19:13:38
677	2016-08-05 21:09:18	How is the list coming along?	sindresorhus	2016-10-05 19:13:38
676	2016-05-31 15:49:21	Some small tweaks to the PR template. 1. The "preview" tab has a read-only representation of the Markdown, so it cannot be used to fill in the ticks. Instead, I put basic info how to do it in MD formatting. 2. In #675, there was a complaint the wording of the other thing was silly, so this (hopefully) fixes that. Feel free to make other changes.	egeerardyn	2016-06-01 08:13:28
676	2016-06-01 08:13:31	Thanks :)	sindresorhus	2016-06-01 08:13:28
675	2016-05-31 12:29:59	<!-- Please fill in the **bold** fields and tick all applicable boxes in the "Preview" tab. --> **https://github.com/duyetdev/awesome-web-scraper** **(really don't know what to put here as personally the way this is worded sounds silly to me,but i do thinks its noteworthy enough to be put in here) was found via #470** - [x] I have read and understood the [contribution guidelines](https://github.c…	pokeball99	2016-06-01 06:46:37
675	2016-05-31 12:46:16	Perhaps we should consider looking at https://github.com/lorien/awesome-web-scraping instead? Isn't on this main list yet either. Has many more resources and seems more popular. Not sure whether you saw that one or not.	davisonio	2016-06-01 06:46:37
675	2016-05-31 12:50:38	@davisonio, up to @sindresorhus	pokeball99	2016-06-01 06:46:37
675	2016-06-01 06:46:37	I think it would be better to open an issue on that list on what needs improving. For example, I would like to see more than just libraries. It should include some blog posts, tutorials, links to community resources (Example: https://github.com/sindresorhus/awesome-electron#community), videos of talks, book, learning material, etc. > has an appropriate license, Nope. This is not correct.	sindresorhus	2016-06-01 06:46:37
674	2016-05-31 12:26:17	<!-- Please fill in the **bold** fields and tick all applicable boxes in the "Preview" tab. --> **https://github.com/Kikobeats/awesome-scraping-js** **i'm just adding this as an PR to get some interest into this repo, as it could be better, but the author of this does seem to be a little MIA(was found via #470)** - [x] I have read and understood the [contribution guidelines](https://github.com/si…	pokeball99	2016-06-01 06:44:06
674	2016-05-31 12:47:08	https://github.com/sindresorhus/awesome/pull/675#issuecomment-222677540	davisonio	2016-06-01 06:44:06
673	2016-05-30 21:02:29	i don't think this is an unreasonable change, or if you want @sindresorhus, I could change it to be underneath the javascript, since JSON is a subset of javascript data	pokeball99	2016-06-01 06:49:46
673	2016-05-31 03:22:12	like so?	pokeball99	2016-06-01 06:49:46
673	2016-05-31 10:04:46	> like so? GeoJSON could be indented too.	davisonio	2016-06-01 06:49:46
672	2016-05-30 15:24:27	UserScripts can improve browsing experience a lot, and I really missed an awesome list when searching for new scripts. PR to include https://github.com/brunocvcunha/awesome-userscripts Thanks!	brunocvcunha	2016-08-05 22:03:40
672	2016-05-30 15:27:12	Read some instructions, will wait a few weeks and improve it first.	brunocvcunha	2016-08-05 22:03:40
672	2016-05-30 20:07:24	@brunocvcunha make sure just to reply back on this to remind sindresorhus about it, instead of opening a new issue :)	pokeball99	2016-08-05 22:03:40
672	2016-06-26 06:35:49	Reopening. cc @sindresorhus	brunocvcunha	2016-08-05 22:03:40
672	2016-06-26 14:11:31	- I would like to see more than just user scripts. Include some blog posts, tutorials, links to community resources (Example: https://github.com/sindresorhus/awesome-electron#community), videos, boilerplates, etc. - Inconsistent naming of `Userscripts` (This is the correct naming AFAIK). - `Youtube` => `YouTube`. - Your table of contents should have a heading. Follow the format of other lists. No…	sindresorhus	2016-08-05 22:03:40
672	2016-07-31 05:16:05	Reopening. --- - [x] I have read and understood the [contribution guidelines](https://github.com/sindresorhus/awesome/blob/master/contributing.md) and the [instructions for creating a list](https://github.com/sindresorhus/awesome/blob/master/create-list.md). - [x] This pull request has a descriptive title. - The list I added - [x] **has been around for at least 20 days,** - [x] is not a duplicate…	brunocvcunha	2016-08-05 22:03:40
672	2016-08-04 08:05:21	@sindresorhus: hi! can you review it again, by any chance? thank you!	brunocvcunha	2016-08-05 22:03:40
672	2016-08-05 22:02:04	`Table of Contents` => `Contents`	sindresorhus	2016-08-05 22:03:40
672	2016-08-05 22:02:18	Otherwise looks good, though I'd like to see some more content.	sindresorhus	2016-08-05 22:03:40
671	2016-05-29 13:01:07	when i started awesome windows repository i didn't knew how to write down the list properly but still i managed to gather all the resources and made a nice awesome windows repository and i did send a pull request here to add it here but instead it was closed because of less stars by sindresorhus. but soon after that a guy with username [https://github.com/RiseLedger](RiseLedger) copied the whole …	rahulkapoor90	2016-06-06 18:23:57
671	2016-05-29 15:22:11	> Is the one who wrote it originally is not entitled to be added here or is it just you can copy someone's else work and get more stars and go on sending pull request? Is this how the whole thing works? Not at all. You should be the one who should be added to this list. I see what the problem is from these commits: - You originally created content here: September 26 2015 https://github.com/rahulk…	davisonio	2016-06-06 18:23:57
671	2016-05-29 15:34:23	First of all, your #326 has **NOT** been closed due to "too little stars" as you mention. Instead, it's the typical reason https://github.com/sindresorhus/awesome/pull/326#issuecomment-141786349: > Wait at least a couple of weeks after creating a list before submitting to this list to give it a chance to mature. By the way, the other list was not accepted at first for the same reason. However, @R…	egeerardyn	2016-06-06 18:23:57
671	2016-05-29 21:37:44	Hi @rahulkapoor90 . As you mention seems that your list was created earlier then my list. I was not aware that such list exist, that's why I created it in first place. All the apps that I added in [initial commits](https://github.com/RiseLedger/awesome-windows/blob/b3b0ee2acf84f2b1c9d2f6d50d430552054077cc/readme.md) - is application that I use daily on the windows machine for years, and know that…	RiseLedger	2016-06-06 18:23:57
671	2016-05-30 08:31:35	@egeerardyn i accept that i also included some of the things that @RiseLedger added as i was angry at that time and didn't knew what to do and clearly made a rookie mistake **but** i also thought i would start contributing daily to my repository and people would somehow recognize that mine is the original one but it all went the other way around. and i even added this line - > Some users have mad…	rahulkapoor90	2016-06-06 18:23:57
671	2016-05-30 09:11:55	@rahulkapoor90: I understand why you were angry/disappointed that somebody else did something very similar to your work and gets the credit. However, in such cases it is often most productive to assume no malicious intent and just contact the other author, see what has happened, offer to collaborate and share the workload (because maintaining a good list is quite some work, as you have probably n…	egeerardyn	2016-06-06 18:23:57
671	2016-06-06 18:23:57	Thanks for excellent handling of this @egeerardyn :)	sindresorhus	2016-06-06 18:23:57
671	2016-06-06 18:47:07	@sindresorhus You're welcome. I think both @RiseLedger and @rahulkapoor90 have made huge improvements to their joint list since a week ago. So I hope we can treat their [new list](https://github.com/Awesome-Windows/Awesome) as just a replacement of the old one when both are ready to fully release it.	egeerardyn	2016-06-06 18:23:57
670	2016-05-28 09:41:36	This introduces a pull request template and hence fixes #650.	egeerardyn	2016-05-31 09:52:08
670	2016-05-31 09:03:56	Add a checkbox for having a license and the correct one. Linkify to https://github.com/sindresorhus/awesome/blob/master/awesome.md#choose-an-appropriate-license Add a checkbox for having contribution guidelines. Linkify to https://github.com/sindresorhus/awesome/blob/master/awesome.md#include-contribution-guidelines	sindresorhus	2016-05-31 09:52:08
670	2016-05-31 09:32:05	@sindresorhus Thanks for the review, I hope you like it better now.	egeerardyn	2016-05-31 09:52:08
670	2016-05-31 09:52:13	Thank you! :)	sindresorhus	2016-05-31 09:52:08
669	2016-05-28 08:42:56	The curated list of awesome ideas to be implemented	checkraiser	2016-05-28 10:21:20
669	2016-05-28 09:42:48	This is not a list.	egeerardyn	2016-05-28 10:21:20
669	2016-05-28 10:21:20	Please have a read through of the [instructions](https://github.com/sindresorhus/awesome/blob/master/create-list.md) for creating/adding a new list. > Wait at least a couple of weeks after creating a list before submitting to this list to give it a chance to mature. Also, the list doesn't have enough content yet. Once the list has matured I can reopen this, just let me know here. :raised_hands: -…	davisonio	2016-05-28 10:21:20
669	2016-05-28 11:13:33	Thank you @davisonio	checkraiser	2016-05-28 10:21:20
668	2016-05-27 17:08:22	I tried to add it early March when the list was too young. I have maintained the list since then and would be happy to add it here. This was the first PR https://github.com/sindresorhus/awesome/pull/564	nikgraf	2016-06-18 01:27:56
668	2016-05-29 05:31:29	@nikgraf he would usually just reopen the first issue for cases like yours, no real need to open a new PR @sindresorhus you might want to state this in the contributing guidelines so this happens that much less often	pokeball99	2016-06-18 01:27:56
668	2016-05-31 09:06:49	@pokeball99 Sure, wanna do a pull request?	sindresorhus	2016-06-18 01:27:56
668	2016-05-31 09:14:44	- Be consistent about the naming. You're using all of these: DraftJS, Draft-JS, Draft JS, Draft.js, DRAFTJS. `Draft.js` is the correct format. - Add a succinct intro at the top describing what DraftJS is and linkify the name to its website. - Don't use `---` between the sections. It's already clear enough with the headings. - Add a description to each item. - You should include a link to their Sl…	sindresorhus	2016-06-18 01:27:56
668	2016-06-13 18:46:40	@sindresorhus just executed on all of the suggestions, makes the whole list nicer, thx 🙌	nikgraf	2016-06-18 01:27:56
668	2016-06-17 21:21:19	@nikgraf You should probably squash those 2 commits into one.	hackerkid	2016-06-18 01:27:56
668	2016-06-18 01:09:26	@hackerkid just did so …	nikgraf	2016-06-18 01:27:56
668	2016-06-18 01:33:07	Landed, but still some minor things that needs fixing: - You need to update the naming in the repo description too. - The `Resources` link in the table of contents doesn't go anywhere. - `Draft.js Slack channel` => `Slack channel`. Draft.js is already implied. - Be consistent about capitalization of the header. It's currently very inconsistent. Use http://titlecapitalization.com/ to get it right.…	sindresorhus	2016-06-18 01:27:56
668	2016-06-19 08:01:02	@sindresorhus thx, just fixed all the points you mentioned - thx for taking the time 🙌	nikgraf	2016-06-18 01:27:56
667	2016-05-27 15:58:57	Added [awesome-tinkerpop](https://github.com/mohataher/awesome-tinkerpop) to databases section.	mohataher	2016-06-06 18:06:55
667	2016-06-03 09:28:50	Some feedback: - Instead of "The main idea is that everyone can contribute here, so we can center all the informations about TinkerPop and keep up-to-date.", use that space to succinctly explain what TinkerPop is. - There should be a `-` between the link and description for each item. - Be consistent about capitalization of headings. - `Awesome-TinkerPop` => `Awesome TinkerPop` - `StackOverflow` …	sindresorhus	2016-06-06 18:06:55
667	2016-06-03 11:23:34	Thanks for the feedback. I have done each one of them except adding resources. There are no more `awesome` resources available. I will add more as I see them.	mohataher	2016-06-06 18:06:55
667	2016-06-04 14:15:57	Just updated the PR.	mohataher	2016-06-06 18:06:55
667	2016-06-06 16:18:56	> TinkerPop2 to TinkerPop3. #### Wrappers/Clients 🐛⬆️ > StackOverflow => Stack Overflow Not done. > Be consistent about TinkerPop3 or TinkerPop 3. Pick one. Repo description too.	sindresorhus	2016-06-06 18:06:55
667	2016-06-06 17:23:23	All changes made. Sorry about that. I left TinkerPop 2 as it's since it's a standard to write it like `TinkerPop 2` with a space in between.	mohataher	2016-06-06 18:06:55
666	2016-05-25 06:49:32	Add the Serverless Framework (http://serverless.com) to the list of back-end web technologies.	pmuens	2016-06-01 06:41:43
666	2016-05-31 09:35:13	Nice work! :) Some feedback: - `Github milestones.` => `GitHub milestones.` - `Stackoverflow - Stackoverflow questions.` => `Stack Overflow - Stack Overflow questions.` - `Blogs and blog posts` should be two separate sections. - `SC5 AWS / Serverless workshop` => `SC5 AWS / Serverless workshop.` - `NPM registry - NPM registry.` => `npm registry` - Include project logo in the top right, like e.g. …	sindresorhus	2016-06-01 06:41:43
666	2016-05-31 14:47:02	Thank you for the feedback! Will update ASAP!	pmuens	2016-06-01 06:41:43
666	2016-06-01 05:46:38	@sindresorhus Thank you for the review. Just updated the list according to your feedback: https://github.com/JustServerless/awesome-serverless/blob/master/README.md	pmuens	2016-06-01 06:41:43
666	2016-06-01 06:42:47	You should also use a proper heading title for the Table of contents. See: https://github.com/sindresorhus/awesome-electron And please use more descriptive commit titles: https://github.com/JustServerless/awesome-serverless/commits/master Right now it's impossible for contributors/users to see what changed.	sindresorhus	2016-06-01 06:41:43
666	2016-06-01 07:01:28	Thank you.	pmuens	2016-06-01 06:41:43
665	2016-05-25 06:33:34	A curated list of awesome resources to choose your next color scheme. > Ping me here in a few weeks and I'll reopen ;) Since then, it hasn't changed much, but as per your advice I've re-opened it :)	Siddharth11	2016-06-06 16:12:38
665	2016-05-31 09:43:21	Some feedback: - Use `##` type headings for Table of Contents, Tools and Articles. - The Tools section should be split up. Web based tools, libraries, etc. - Are there any communities like Slack channels, gitter rooms, forums, IRC channels, etc, where people can discuss colors? If yes, link to it. - Totally optional, but would be cool to have an illustration at the top. Here's a good example: htt…	sindresorhus	2016-06-06 16:12:38
665	2016-06-02 07:43:33	@sindresorhus thanks for all the suggestions. It does look better now.	Siddharth11	2016-06-06 16:12:38
665	2016-06-06 16:12:06	I think an illustration would work better than just a random (in this case, boring) stock photo. Also drop the `<br>` between sections.	sindresorhus	2016-06-06 16:12:38
664	2016-05-25 05:11:59	An awesome list of all things {N}	d3viant0ne	2016-05-25 05:20:38
664	2016-05-25 05:20:38	Please read the [instructions](https://github.com/sindresorhus/awesome/blob/master/create-list.md) for creating a new list, [contributing guidelines](https://github.com/sindresorhus/awesome/blob/master/contributing.md) and the [awesome manifest](https://github.com/sindresorhus/awesome/blob/master/awesome.md). Especially this part: > Wait at least a couple of weeks after creating a list before sub…	sindresorhus	2016-05-25 05:20:38
664	2016-05-25 06:34:16	@sindresorhus Plowed through all this, added the {N} crew and then completely spaced the "maturation" rule Sorry, I'll give it a few weeks and reopen when my caffeine to blood ratio is a bit more normal :)	d3viant0ne	2016-05-25 05:20:38
663	2016-05-23 20:42:59	Maybe someone is interested in creating and maintaining the `awesome-ecryption` list? It might be useful. Quick googling and searching github said that's nothing like it: https://github.com/search?utf8=%E2%9C%93&q=awesome+encryption&type=Repositories&ref=searchresults	sobolevn
663	2016-05-24 08:04:32	There's an awesome Cryptography list: https://github.com/MaciejCzyzewski/retter ([website](http://maciejczyzewski.me/retter/)).	davisonio
663	2016-05-24 13:03:42	Well, a lot of resources from there might be useful. I have created a project for `cryptography`: https://github.com/sobolevn/awesome-cryptography It will be a hard work to fill it. Contributions, as always, are welcome. @sindresorhus thanks, for https://github.com/sindresorhus/awesome/blob/master/create-list.md	sobolevn
662	2016-05-21 21:14:36	Historical repository of Kaggle solutions and github code.	krishnakalyan3	2016-05-22 08:59:58
662	2016-05-22 08:59:58	Please read the [instructions](https://github.com/sindresorhus/awesome/blob/master/create-list.md) for creating a new list, [contributing guidelines](https://github.com/sindresorhus/awesome/blob/master/contributing.md) and the [awesome manifest](https://github.com/sindresorhus/awesome/blob/master/awesome.md). Especially this part: > Wait at least a couple of weeks after creating a list before sub…	sindresorhus	2016-05-22 08:59:58
661	2016-05-19 12:46:26	https://github.com/awesome-lists this would be great in case some of the repo owners go MIA or else,someone else could pick it up, it would also just be great to put these in a single account @sindresorhus what do you think about this, agree? or maybe the idea needs improvement?	pokeball99	2016-05-19 12:51:55
661	2016-05-19 12:51:55	I set that org up in case an owner doesn't want to maintain/own a list anymore. I'm not going to actively encourage people to move lists there. In general lists are better off with a [BDFL](https://en.wikipedia.org/wiki/Benevolent_dictator_for_life).	sindresorhus	2016-05-19 12:51:55
660	2016-05-18 07:22:36	Hi there, First of all, thanks for this awesome list! I just saw that PostCSS is missing, so I added it. Have a nice day!	DanielMSchmidt	2016-05-21 09:59:45
660	2016-05-18 07:34:09	Please read and adhere to the [contributing guidelines](../blob/master/contributing.md).	sindresorhus	2016-05-21 09:59:45
660	2016-05-18 07:36:44	- `Table of Contents:` => `Table of Contents` - All the grunt and gulp plugin names should be fully lowercased - `How to contribute:` => `Contribute`	sindresorhus	2016-05-21 09:59:45
660	2016-05-18 07:37:11	// @ai	sindresorhus	2016-05-21 09:59:45
660	2016-05-18 07:47:38	Sorry for the trouble, just opened a PR on the other project to make it compliant. Thank you so much for your awesome open source work!	DanielMSchmidt	2016-05-21 09:59:45
660	2016-05-18 10:20:39	LGFM	ai	2016-05-21 09:59:45
660	2016-05-18 15:42:37	Some more: - It should not use the MIT. That's a code license. See: https://github.com/sindresorhus/awesome/blob/master/awesome.md#choose-an-appropriate-license - Needs the awesome badge: https://github.com/sindresorhus/awesome/blob/master/awesome.md#awesome-badge - I would like to see links to community resources (Example: https://github.com/sindresorhus/awesome-electron#community). ## // @jjade…	sindresorhus	2016-05-21 09:59:45
660	2016-05-18 17:07:22	Added the things mentioned in a PR, I will give you feedback as it gets merged. Thank you so much for your time!	DanielMSchmidt	2016-05-21 09:59:45
660	2016-05-18 18:39:38	The [PR was merged](https://github.com/jjaderg/awesome-postcss/pull/12), hope the document suits your needs now 👍	DanielMSchmidt	2016-05-21 09:59:45
660	2016-05-21 09:59:31	https://github.com/jjaderg/awesome-postcss/blob/master/license.md needs to be updated or removed regarding the license change. And there needs to be a space between the build badge and the awesome badge. Otherwise looks good.	sindresorhus	2016-05-21 09:59:45
659	2016-05-18 06:14:39	> An Observable is a collection that arrives over time. Observables can be used to model push-based data sources such as events, timer intervals, asynchronous requests, and animations. Observables can be transformed, combined, and consumed using array-like methods. https://github.com/sindresorhus/awesome-observables	sindresorhus	2016-05-18 06:15:24
658	2016-05-16 17:20:47	https://github.com/awesome-spark/awesome-spark	zero323	2016-05-17 22:20:44
658	2016-05-17 08:56:43	Some feedback: - I would like to see more non-library things. Include some blog posts, tutorials, links to community resources (Example: https://github.com/sindresorhus/awesome-electron#community), videos of talks, learning material, etc. - Include project logo in the top right, like e.g. https://github.com/sindresorhus/awesome-electron - Be consistent about ending all descriptions in a `.` - You…	sindresorhus	2016-05-17 22:20:44
658	2016-05-17 22:20:44	@sindresorhus Thanks for all the notes. I'll close this for now.	zero323	2016-05-17 22:20:44
657	2016-05-16 16:13:47	This is work in progress, but it would be helpful to include it in order to increase awareness and obtain contributions.	dspinellis	2016-05-16 16:31:15
657	2016-05-16 16:31:15	That's not how it works. First you create a good list, then with the help of the community it becomes great. Please read the [instructions](https://github.com/sindresorhus/awesome/blob/master/create-list.md) for creating a new list, [contributing guidelines](https://github.com/sindresorhus/awesome/blob/master/contributing.md) and the [awesome manifest](https://github.com/sindresorhus/awesome/blob…	sindresorhus	2016-05-16 16:31:15
656	2016-05-16 13:31:31	Add Hubot scripts and adapters list.	Godoy	2016-05-16 16:07:38
656	2016-05-16 16:07:38	Duplicate of https://github.com/sindresorhus/awesome/pull/561.	sindresorhus	2016-05-16 16:07:38
656	2016-05-16 16:23:21	Sorry and thanks! ;)	Godoy	2016-05-16 16:07:38
655	2016-05-15 23:05:23	This is a [funny collection of Markov chain output](https://github.com/sublimino/awesome-funny-markov). I've attempted to comply with the manifesto and contribution guidelines (thanks for maintaining such a huge list). I believe this is applicable to the `awesome-list` concept as funny Markov chains are an integral part of computer history, sitting at the rare intersection of technology and laugh…	sublimino	2016-05-16 17:28:12
655	2016-05-16 16:53:24	Hah, fun idea :) You're missing a contributing.md file, see: https://github.com/sindresorhus/awesome/blob/master/awesome.md#include-contribution-guidelines	sindresorhus	2016-05-16 17:28:12
655	2016-05-16 17:23:09	Thanks :D Contribution guidelines added to [README](https://github.com/sublimino/awesome-funny-markov/blob/master/README.md), description removed from PR.	sublimino	2016-05-16 17:28:12
654	2016-05-15 08:17:41	Hello @sindresorhus again :-) Thank for all your suggestions, sorry that first my two pull requests weren't perfect so I had to improve by following your instructions. We have made all the changes based on your suggestions from PRs: - https://github.com/sindresorhus/awesome/pull/640 - https://github.com/sindresorhus/awesome/pull/645 I've found a second contributor for awesome-falcorjs as you can …	przeor	2016-05-15 08:33:51
654	2016-05-15 08:33:33	This will be the third time I have to say it: > **We only create categories when there's at least two items for something.** In the last PR, I also said: > Work on it some more and **ensure you actually read the instructions for creating a list** and I'd be happy to reconsider in **2 weeks**. It has not been two weeks and you've not fully followed what's outlined in the instructions for creating …	sindresorhus	2016-05-15 08:33:51
654	2016-05-15 09:17:13	@sindresorhus Understand, but how you want to have two items when a Falcor Library has open totally new paradigm of creating full-stack? I believe the closest competitor to it is Relay/GraphQL which is in Misc category. Can you suggest a category name to put Falcor and GraphQL/Relay next to each other so a reader of your awesome list will know that these two tools are solving similar problems (wh…	przeor	2016-05-15 08:33:51
653	2016-05-12 18:05:55		jakoch	2016-05-13 09:42:37
653	2016-05-13 07:43:16	Please read the [instructions](https://github.com/sindresorhus/awesome/blob/master/create-list.md) for creating a new list, [contributing guidelines](https://github.com/sindresorhus/awesome/blob/master/contributing.md) and the [awesome manifest](https://github.com/sindresorhus/awesome/blob/master/awesome.md). Especially this part: > Your awesome list should have the awesome badge, a license, and …	sindresorhus	2016-05-13 09:42:37
653	2016-05-13 07:51:19	Some feedback: - The list descriptions mentions tutorials, yet I can't find any. I would like to see more than just libraries. Include some blog posts, tutorials, videos of talks, book, learning material, etc. - Remove the `License: Public Domain`. The license is already mentioned at the bottom. - `StackOverflow` => `Stack Overflow` - `IRC channels are on irc.freenode.org: #composer for users and…	sindresorhus	2016-05-13 09:42:37
653	2016-05-13 09:39:49	Thank you for your feedback. I've made the following changes: - [x] included tutorials, videos, book and blogs - [x] removed license from the top - [x] fixed "Stack Overflow" - [x] linked IRC channels - [x] included Composer project logo - [x] added contributor guidelines - [x] linked contributor guidelines - [x] added code of conduct - [x] checked consistent line endings `.` - [x] reformatted li…	jakoch	2016-05-13 09:42:37
653	2016-05-13 09:42:46	Looks good. Thanks for the quick turnaround :)	sindresorhus	2016-05-13 09:42:37
653	2016-05-13 09:48:35	Thank you for your help and your time. I really appreciate it!	jakoch	2016-05-13 09:42:37
652	2016-05-11 12:30:45		barroco	2016-05-22 08:48:23
652	2016-05-12 12:33:18	Where's the license? Pinging @ebu.	aleksandar-todorovic	2016-05-22 08:48:23
652	2016-05-13 07:03:19	Related: https://github.com/sindresorhus/awesome/pull/68 > You also have disabled the issue tracker. I won't add anything with an disabled issue tracker.	sindresorhus	2016-05-22 08:48:23
652	2016-05-19 15:12:15	Hello @sindresorhus and @aleksandar-todorovic, License added (https://github.com/ebu/awesome-broadcasting/pull/41) and issue tracker enabled. Thanks! Michael	barroco	2016-05-22 08:48:23
652	2016-05-22 08:49:17	Added :)	sindresorhus	2016-05-22 08:48:23
651	2016-05-09 21:03:21	An awesome list of all things RethinkDB	d3viant0ne	2016-05-13 10:09:18
651	2016-05-13 10:09:23	Looks good :)	sindresorhus	2016-05-13 10:09:18
650	2016-05-09 11:25:36	How about adding a [PR template](https://github.com/blog/2111-issue-and-pull-request-templates) to make the contribution guidelines stand out more and maybe even make it easier to spot lazy PRs? I was thinking something along the lines of a checklist: > Added **your URL here** > - [ ] I have read and understood the [contribution guidelines](https://github.com/sindresorhus/awesome/blob/master/cont…	egeerardyn	2016-05-31 09:52:08
650	2016-05-10 05:57:38	I like this idea a lot!	aleksandar-todorovic	2016-05-31 09:52:08
649	2016-05-09 10:31:36	Awesome tools for creating apps using only front end technologies such as html, css and javascript and awesome front only apps. https://github.com/teles/awesome-front-only	woliveiras	2016-05-13 06:40:17
649	2016-05-13 06:40:17	Thanks for the suggestion, but there's almost no content in that list. Awesome lists are hard work. Put some more work into it.	sindresorhus	2016-05-13 06:40:17
649	2016-05-13 09:24:30	Ok @sindresorhus Thanks :smile:	woliveiras	2016-05-13 06:40:17
648	2016-05-09 10:27:53	A curated list of seo links. https://github.com/teles/awesome-seo	woliveiras	2016-05-13 07:01:38
648	2016-05-09 14:24:39	There's already a list on SEO: https://github.com/marcobiedermann/search-engine-optimization Perhaps we could merge the content into @marcobiedermann's list considering that one was created first?	davisonio	2016-05-13 07:01:38
648	2016-05-10 01:37:00	Cool @davisonio, I will call the creator of the other list to talk about this: @teles.	woliveiras	2016-05-13 07:01:38
647	2016-05-09 09:59:04	https://github.com/fancygrid/awesome-grid	MikhailTatsky	2016-05-13 06:35:59
647	2016-05-13 06:35:58	Please read the [instructions](https://github.com/sindresorhus/awesome/blob/master/create-list.md) for creating a new list, [contributing guidelines](https://github.com/sindresorhus/awesome/blob/master/contributing.md) and the [awesome manifest](https://github.com/sindresorhus/awesome/blob/master/awesome.md). Especially this part: > Wait at least a couple of weeks after creating a list before sub…	sindresorhus	2016-05-13 06:35:59
646	2016-05-09 02:22:40		zenorocha	2016-05-31 09:49:11
646	2016-05-13 09:33:49	- Could use some more content. - Resolve the open pull requests.	sindresorhus	2016-05-31 09:49:11
645	2016-05-07 13:47:08	FYI: I've updated the repo based on the feedback from @sindresorhus in my previous pull request at https://github.com/sindresorhus/awesome/pull/640 ... now I think the awesome-falcorjs is much better in terms of quality as I've spent time to updated it and put more value for potential readers. FalcorJS is a new category of libraries that help you make one model of your application everywhere (on …	przeor	2016-05-08 11:58:58
645	2016-05-07 13:48:04	... and of course the link to the updated repo: https://github.com/przeor/awesome-falcorjs	przeor	2016-05-08 11:58:58
645	2016-05-08 11:58:58	It's clear you're excited about this and it does look interesting, but I still think the list needs more work and my comment on the previous pull request still stands: > We only create categories when there's at least two items for something. ## It also doesn't fully comply with https://github.com/sindresorhus/awesome/blob/master/create-list.md Some other things: - You're very inconsistent about …	sindresorhus	2016-05-08 11:58:58
644	2016-05-06 14:02:11	Hopefully others find this as useful as I do. https://github.com/kjbrum/awesome-web-agencies	kjbrum	2016-05-08 07:15:08
644	2016-05-08 07:15:08	Thanks for the suggestion, but this is more of a plain list and doesn't really fit into the awesome format.	sindresorhus	2016-05-08 07:15:08
644	2016-05-08 11:24:35	What do you mean by "plain list" and "awesome format"?	kjbrum	2016-05-08 07:15:08
644	2016-05-08 11:35:56	@kjbrum It seems @sindresorhus wants to see a plain structure instead of nested (just compare with other repositories) and who can prove that companies in the provided list are really awesome? What criteria to be added there?	killmenot	2016-05-08 07:15:08
644	2016-05-08 11:36:30	An awesome lists is a curation of the best in some category. Your list seem to just list web agencies.	sindresorhus	2016-05-08 07:15:08
644	2016-05-08 11:36:45	Look at some other awesome lists for inspiration.	sindresorhus	2016-05-08 07:15:08
644	2016-05-08 13:16:00	I get the idea, but isn't including the "best" subjective? What you think is the best and what others think is the best could be completely different, how do you decide that?	kjbrum	2016-05-08 07:15:08
644	2016-05-08 15:40:16	Well, with open source resources, for example, everyone can try it for himself. How do you do that with a web agency? Should everyone just hire them?	Hrxn	2016-05-08 07:15:08
644	2016-05-08 17:16:52	I mean but even with that there can still be plenty who think a resource isn't "awesome" that's on a list, but I get it. All well, sa'll good.	kjbrum	2016-05-08 07:15:08
643	2016-05-05 04:41:16	Hola! @jinzaizhichi has created a [ZenHub](http://www.zenhub.io) account for the **sindresorhus** organization. ZenHub is the only project management tool integrated natively in GitHub – created specifically for fast-moving, software-driven teams. --- #### How do I use ZenHub? To get set up with ZenHub, all you have to do is **[download the browser extension](https://www.zenhub.io?utm_source=ZHOn…	jinzaizhichi	2016-05-05 04:43:20
642	2016-05-02 11:41:35		facundofarias	2016-05-03 08:54:13
642	2016-05-02 11:56:04	I think this is a really awesome resource. However, I don't know whether I'm really a fan of the different sub-lists. I don't really like how quite some sub-lists contain a huge amount of boilerplate (links back to all the other sublists, contribution links (sometimes even in the middle of a document!), ...). I think that makes it a bit of a maintenance nightmare. Perhaps it's better to just prov…	egeerardyn	2016-05-03 08:54:13
642	2016-05-02 12:47:49	Hey, hi. Do you prefer a new section ("Testing"?) and then, the sub-links instead? Cheers	facundofarias	2016-05-03 08:54:13
642	2016-05-02 12:57:21	I don't mind the sub-lists as such (I think they create a lot of useful structure and allows readers to focus on the particular language they use without having to scroll like madmen). Rather, I don't like that each sublist ends in > # Resources > > Where to discover new libraries, information, tools, etc. > > ## Websites > - [automated-testing.info](http://automated-testing.info) - Test automati…	egeerardyn	2016-05-03 08:54:13
642	2016-05-03 08:54:13	Good effort, but I think you need to limit your scope. My first impression is that it's trying to do too much and the result is pretty mediocre. The JavaScript part of it is highly outdated and inaccurate. Many parts are almost empty. Lots of grammar mistakes and typos. Most descriptions of items could be improved. Try to focus on one thing instead and do it well. Many of the sub-lists would be b…	sindresorhus	2016-05-03 08:54:13
641	2016-05-01 18:06:15	https://github.com/gitfrage/guitarspecs This is a "top-down checklist" for the assembly of a solid-body electric guitar. It can help you to build a guitar with specific sound and playability characteristics.	gitfrage	2016-05-24 06:31:26
641	2016-05-01 18:16:27	Please read the [instructions](https://github.com/sindresorhus/awesome/blob/master/create-list.md) for creating a new list, [contributing guidelines](https://github.com/sindresorhus/awesome/blob/master/contributing.md) and the [awesome manifest](https://github.com/sindresorhus/awesome/blob/master/awesome.md). Especially this part: > Wait at least a couple of weeks after creating a list before sub…	sindresorhus	2016-05-24 06:31:26
641	2016-05-01 18:16:44	Very cool! Happy to merge it in a couple of weeks :)	sindresorhus	2016-05-24 06:31:26
641	2016-05-23 06:12:07	@gitfrage Could you fix the merge conflict?	sindresorhus	2016-05-24 06:31:26
641	2016-05-23 09:46:20	@sindresorhus: thanks	gitfrage	2016-05-24 06:31:26
640	2016-04-30 08:10:18	FalcorJS is a new category of libraries that help you make one model of your application everywhere (on backend and front-end at the same time). It's a revolution in terms of productivity boost for full-stack developers.	przeor	2016-04-30 17:06:13
640	2016-04-30 17:06:13	Good start, but the list is not very comprehensive. Awesome lists are hard work. Just putting in a few random links isn't very useful. Put some more work into it. Take a look at some other lists and see how they do it. E.g. https://github.com/sindresorhus/awesome-electron https://github.com/sindresorhus/awesome-npm Also please read the [instructions](https://github.com/sindresorhus/awesome/blob/m…	sindresorhus	2016-04-30 17:06:13
640	2016-04-30 18:29:43	OK got it @sindresorhus , I will work more on that list and re-submit when it will be much more complete ;-)	przeor	2016-04-30 17:06:13
639	2016-04-29 22:15:58		shivam5992	2016-05-01 19:09:42
639	2016-05-01 19:09:42	Thanks, but awesome lists are handmade, not automatically sourced with scripting.	sindresorhus	2016-05-01 19:09:42
638	2016-04-29 19:00:31	A curated list of awesome resources to choose your next color scheme.	Siddharth11	2016-04-29 20:47:42
638	2016-04-29 20:47:42	Please read the [instructions](https://github.com/sindresorhus/awesome/blob/master/create-list.md) for creating a new list, [contributing guidelines](https://github.com/sindresorhus/awesome/blob/master/contributing.md) and the [awesome manifest](https://github.com/sindresorhus/awesome/blob/master/awesome.md). Especially this part: > Wait at least a couple of weeks after creating a list before sub…	sindresorhus	2016-04-29 20:47:42
637	2016-04-29 13:08:06	I was looking for an awesome list when I started building Mac App 5 months ago, but not finding one. That's how I started creating this.	harryworld	2016-05-01 19:06:49
637	2016-05-01 19:06:49	Good start, but I think the list needs more work. It has very little content and some of the content is low-quality, like https://github.com/erndev/EDStarRating haven't been updated in a year and the widget looks pretty ugly. Using a table view makes it look very messy and is not easily maintainable as the table syntax is very verbose. An awesome list is a curation. Only include the absolute best…	sindresorhus	2016-05-01 19:06:49
637	2016-05-02 01:23:30	Sure, thanks for advice.	harryworld	2016-05-01 19:06:49
636	2016-04-29 09:19:27	Add fish. - https://github.com/fisherman/awesome-fish Would love to have the awesome fish list here, but feel free to decline if this is out of the scope of awesome. Cheers.	ghost	2016-06-18 21:08:26
636	2016-05-01 18:37:07	Yes, happy to have it, but I think the lists needs a little bit more work. - Can you put all the badges in the same place (including the awesome badge)? Would look best on the right side of the main heading, but could also be below, but having it above looks messy. - `Awesome fish-shell` => `Awesome fish shell` - Add a contributing.md file. Example: https://github.com/sindresorhus/awesome-nodejs/…	sindresorhus	2016-06-18 21:08:26
636	2016-05-01 18:49:57	> Drop the build passing badge. Not required, but it doesn't have much purpose. I realize you use Travis to check for valid PRs, but the badge doesn't have much purpose and is mostly just distracting. ~~What about adding the build and slack room badge at the bottom?~~ Nevermind that.	ghost	2016-06-18 21:08:26
636	2016-05-01 19:24:47	@sindresorhus 90% coverage of your requirement list. > Include the fish logo in the readme. There is none. I find the existing "unofficial" logo too unattractive to add it to the page. > You only list tools. Would be useful with some articles, learning material, videos, books, etc, about fish. Yep, I'll create a section for that and start adding content as I find it.	ghost	2016-06-18 21:08:26
636	2016-05-01 19:29:50	> There is none, or it's not well defined. The existing "unofficial" logo is too ugly. Doesn't look too bad: http://ridiculousfish.com/shell/images/fishfish_logo.png Maybe you could do something with it if you don't like it. Totally optional though. Just that some illustrations really help make an awesome list truly awesome. Example of an awesome header illustration: https://github.com/websemanti…	sindresorhus	2016-06-18 21:08:26
636	2016-05-01 19:30:12	> Okay, I'll create a section for that and start adding content as I find it. Maybe also some popular dotfiles repos using fish.	sindresorhus	2016-06-18 21:08:26
636	2016-05-01 19:36:58	> Maybe also some popular dotfiles repos using fish. I'll look (again), but most of the things I have seen is people using a mix of bash/zsh with some fish nuggets, but not using fish as their main shell (which would be desirable in this case). > Doesn't look too bad: http://ridiculousfish.com/shell/images/fishfish_logo.png Haha. Anyway, I think something like awesome-synthetic-biology would be r…	ghost	2016-06-18 21:08:26
636	2016-05-01 19:46:32	Btw, here's the command to print the logo: https://github.com/fish-shell/fish-shell/issues/114#issuecomment-24101750 So you can get it in any size ;)	sindresorhus	2016-06-18 21:08:26
636	2016-05-01 19:51:04	@sindresorhus Thanks for the link. I'll try to come up with an original cover art.	ghost	2016-06-18 21:08:26
636	2016-06-06 18:21:21	ping :)	sindresorhus	2016-06-18 21:08:26
636	2016-06-08 08:43:01	@sindresorhus I didn't get around completing the artwork, because I was not happy with the result. - [x] Can you put all the badg... - [x] Awesome fish-shell => Awesome fish shell - [x] Add a contributing.md f... - [x] The repo description is not in sync with the readme one. - [x] You only list tools. Would be useful with some articles, ... > I know it needs more, but ... https://github.com/fishe…	ghost	2016-06-18 21:08:26
636	2016-06-18 21:08:47	Landed. Didn't want to wait anymore.	sindresorhus	2016-06-18 21:08:26
635	2016-04-27 03:14:59	Delete one with italics according to style of others. ## Closes #634.	vsemozhetbyt	2016-04-27 05:41:11
635	2016-04-27 03:22:36	:+1:	egeerardyn	2016-04-27 05:41:11
634	2016-04-26 21:26:34		ehmicky	2016-04-27 05:41:11
633	2016-04-26 04:56:02	Hello, I would like to request for adding a new list to the awesome list. This new list enumerates various websites where one can practice coding. I created a [repository](https://github.com/hkasera/practice-coding) for the same and then got to know about awesome list. I think it would be great if this list can be a part of it. Let me know if this is a welcome contribution! Cheers, Harshita Kasera	hkasera	2016-04-27 05:43:08
633	2016-04-26 06:40:39	I think this already exists: https://github.com/karlhorky/learn-to-program Maybe contribute to that one instead?	sindresorhus	2016-04-27 05:43:08
633	2016-04-27 05:43:08	Thank you! I was not aware of this 👍	hkasera	2016-04-27 05:43:08
632	2016-04-24 15:00:01	A curated list of javascript katas to improve your coding skills.	ouadie-lahdioui	2016-04-24 15:45:53
632	2016-04-24 15:45:53	Please read the [instructions](https://github.com/sindresorhus/awesome/blob/master/create-list.md) for creating a new list, [contributing guidelines](https://github.com/sindresorhus/awesome/blob/master/contributing.md) and the [awesome manifest](https://github.com/sindresorhus/awesome/blob/master/awesome.md). Especially this part: > Wait at least a couple of weeks after creating a list before sub…	sindresorhus	2016-04-24 15:45:53
632	2016-04-24 15:47:52	- `Javascript` => `JavaScript` - No point in prefixing each description with `Javascript kata`. That's implied. - Needs more content. - Add a description to the top of the readme on what Katas are with a link to read more about it. Keep in mind that good awesome lists are hard work. Put more work into it.	sindresorhus	2016-04-24 15:45:53
631	2016-04-24 01:07:37	Azk is a lightweight open source development environment orchestration tool: https://github.com/azukiapp/azk	marcusgadbem	2016-04-24 09:23:56
631	2016-04-24 09:23:56	Thanks for the suggestion but this is a curated list of _awesome lists_ not _awesome things_. Perhaps you could add Azk to https://github.com/jondot/awesome-devenv instead?	davisonio	2016-04-24 09:23:56
631	2016-04-25 01:21:51	You definitely right, @davidsonfellipe. Sorry and thanks.	marcusgadbem	2016-04-24 09:23:56
630	2016-04-23 21:10:28	[awesome-subreddits](https://github.com/iCHAIT/awesome-subreddits)	iCHAIT	2016-04-23 21:25:05
630	2016-04-23 21:25:05	Please read the [instructions](https://github.com/sindresorhus/awesome/blob/master/create-list.md) for creating a new list, [contributing guidelines](https://github.com/sindresorhus/awesome/blob/master/contributing.md) and the [awesome manifest](https://github.com/sindresorhus/awesome/blob/master/awesome.md). Especially this part: > Wait at least a couple of weeks after creating a list before sub…	sindresorhus	2016-04-23 21:25:05
630	2016-04-23 21:26:44	Your list is a bunch of subreddits with no context of why they're awesome. For example, add descriptions and commentary.	sindresorhus	2016-04-23 21:25:05
630	2016-04-23 21:31:14	> Your list is a bunch of subreddits with no context of why they're awesome. I was thinking of adding a description but I felt that almost all subreddits name are self explanatory, should I still be adding a description?	iCHAIT	2016-04-23 21:25:05
630	2016-04-23 21:35:41	I dunno, maybe for those that are not so clear, like `tinycode`. I know `/r/` is the typical subreddit prefix, but it's very distracting in this context, so I would drop it for readability.	sindresorhus	2016-04-23 21:25:05
630	2016-04-23 21:41:52	I totally agree on that, but adding a description to some of the subs and not adding to others made the list a bit inconsistent, so eventually I decided to drop all the descriptions. What would be the best approach in such a case? > I know /r/ is the typical subreddit prefix, but it's very distracting in this context, so I would drop it for readability. Thanks for the advice, will update that.	iCHAIT	2016-04-23 21:25:05
630	2016-07-07 19:14:10	@sindresorhus I guess this maybe ready for a second review?	iCHAIT	2016-04-23 21:25:05
629	2016-04-22 13:50:27		anaibol	2016-06-18 18:12:08
629	2016-04-22 14:21:33	Please read and adhere to the [contributing guidelines](../blob/master/contributing.md).	sindresorhus	2016-06-18 18:12:08
629	2016-04-24 11:53:13	Hi, I checked that but I don't see whats exactly missing, could you help me please?	anaibol	2016-06-18 18:12:08
629	2016-05-03 09:59:00	https://github.com/sindresorhus/awesome/blob/master/contributing.md#the-pull-request-should-have-a-useful-title-pull-requests-with-update-readmemd-as-title-will-be-closed-right-away-because-im-so-tired-of-nobody-reading-this-document-please-carefully-read-everything-in-adding-to-this-list	sindresorhus	2016-06-18 18:12:08
629	2016-05-03 12:39:04	Done!	anaibol	2016-06-18 18:12:08
629	2016-05-04 16:41:16	Some feedback: - You have yet to read and follow: https://github.com/sindresorhus/awesome/blob/master/create-list.md - Be consistent about ending all descriptions in a `.` - Add a description to all items. - Maybe right align the logo. Example: https://github.com/sindresorhus/awesome-nodejs/commit/d39ee6acf2c9cc7e5cf4c20664ab173af7de06eb	sindresorhus	2016-06-18 18:12:08
629	2016-05-04 22:31:48	Cool. Thanks! I Will work on that.	anaibol	2016-06-18 18:12:08
629	2016-05-24 06:32:23	Any updates?	sindresorhus	2016-06-18 18:12:08
629	2016-05-24 10:35:16	Hi, yes, I aligned right the logo and fixed all descriptions to end with a ".". I think it's pretty good the formatting and content now.	anaibol	2016-06-18 18:12:08
629	2016-05-28 10:30:19	I've also noticed here's also a similar list: https://github.com/JustServerless/awesome-serverless. Looks like this one is on general server less resources whereas the one linked above is on the server less project itself. You could simplify a few link titles `http://nobackend.org/` -> `nobackend.org` and `https://github.com/auth0/webtask-scripts/tree/master/stripe`. Contributing guidelines?	davisonio	2016-06-18 18:12:08
629	2016-06-13 18:49:36	Serverless is already listed under backend: https://github.com/sindresorhus/awesome#back-end-development	nikgraf	2016-06-18 18:12:08
629	2016-06-13 19:14:34	"Serverless" is a concept that the "Serverless" framework is using, but these are two different things!	anaibol	2016-06-18 18:12:08
629	2016-06-13 19:24:49	@davisonio, added contributing guidelines and fixed some links	anaibol	2016-06-18 18:12:08
629	2016-06-14 08:48:28	The descriptions under "push notifications" should have a `-` separating the link from the item. There's also still a few inconsistencies in the descriptions, some are non-existent and some are missing a `.` at the end. Can you also fix the merge conflicts?	davisonio	2016-06-18 18:12:08
628	2016-04-19 17:07:16	According to our discussion https://github.com/sindresorhus/awesome/pull/626, I generated a list of not-pushed-in-previous-3-month repositories with date pulling from GitHub API: - [Cordova](https://github.com/busterc/awesome-cordova) - [Dart](https://github.com/yissachar/awesome-dart) - [Coldfusion](https://github.com/seancoyne/awesome-coldfusion) - [Fortran](https://github.com/rabbiabram/awesom…	chaconnewu
628	2016-04-19 17:13:24	@chaconnewu I don't think 3 months is a good enough metric alone. How many open PRs is also a good factor. Some lists just aren't that active just because the community is small or inactive.	sindresorhus
628	2016-04-19 17:20:23	I think we're mostly concerned about the lists where people's contributions (pull-requests) are not being reviewed, I've gone through your list and here's the ones where I think there's a bit of a problem with inactivity: - [Cordova](https://github.com/busterc/awesome-cordova) - 1 unreviewed PR - [Play1 Framework](https://github.com/PerfectCarl/awesome-play1) - 2 unreviewed PRs - [Speech and Natu…	davisonio
628	2016-04-19 17:36:12	@davisonio @sindresorhus I think that the number of open PRs is definitely one important perspective. So maybe it is better to use different metrics for bigger and smaller community?	chaconnewu
628	2016-05-03 14:24:17	> So maybe it is better to use different metrics for bigger and smaller community? Not necessarily, I think that mostly the awesome lists need to be monitored manually regularly to check that people's contributions are being taken into account. The most useful thing to generate in my opinion would be to check for unreviewed pull requests. --- @busterc @PerfectCarl @edobashira @jondot Are you able…	davisonio
628	2016-05-05 19:27:56	@davisonio I agree that unreviewed PRs are the better metric to consider. Also, I've reviewed the 1 outstanding PR and updating the list. If anybody out there is interested in being a collaborator on [Awesome Cordova](https://github.com/busterc/awesome-cordova), just let me know (add an issue).	busterc
628	2016-05-05 19:56:05	Maybe instead of "nothing pushed in the last three months" we can have something like "no pull requests reviewed in the last three months"?	aleksandar-todorovic
628	2016-05-06 02:58:47	In my opinion, 'no pull requests reviewed' partially reflects the maintainer's commitment. It signals the owner's willingness to interact with the community. However, what if authors don't hold the same standard and just try to comply with this metric? I'm more concerned about the maintenance of existing resources. Many curated lists index software projects, and many indexed projects are deprecat…	chaconnewu
627	2016-04-19 09:48:30	Here is one addition to this list: - [OpenResty](https://github.com/bungle/awesome-resty)	bungle	2016-05-03 10:15:19
627	2016-04-22 14:16:43	Please read and adhere to the [contributing guidelines](../blob/master/contributing.md).	sindresorhus	2016-05-03 10:15:19
627	2016-04-22 14:26:45	- [x] Search previous suggestions before making a new one, as yours may be a duplicate. - [x] Make sure the list is useful before submitting. That implies it has enough content and every item has a good succinct description. - [x] Make an individual pull request for each suggestion. - [x] Use title-casing (AP style). - [x] Use the following format: [List Name](link) - [ ] Link additions should be…	bungle	2016-05-03 10:15:19
627	2016-04-22 14:28:52	Some feedback: - No point in mentioning the repo name in the description. - Would be nice to have a one or two sentence description of what OpenResty is at the top of the readme. - Section, `Contents` => `Table of Contents` - End all descriptions in a `.` - Needs a contributing.md file. Example: https://github.com/sindresorhus/awesome-nodejs/blob/master/contributing.md	sindresorhus	2016-05-03 10:15:19
627	2016-04-22 14:32:49	1. No point in mentioning the repo name in the description. There is a point. People might do `find` on page to search if their lib is already included. Also Google indexing will be better. I will add a description, although it is quite obvious, as there are links at the top of the page to official documentation. I'm not sure it is grammatically correct to end everything with dot on such lists. T…	bungle	2016-05-03 10:15:19
627	2016-04-22 14:37:38	> No point in mentioning the repo name in the description. I mean the main readme description. Not each item. This one: > awesome-resty is a list of OpenResty / Nginx modules, Lua libraries, and related resources.	sindresorhus	2016-05-03 10:15:19
627	2016-04-22 14:38:05	Ah, ok... I will correct it.	bungle	2016-05-03 10:15:19
627	2016-04-22 14:42:17	`awesome-resty` removed from description. Added "What is OpenResty" section.	bungle	2016-05-03 10:15:19
627	2016-05-03 09:54:33	ping :)	sindresorhus	2016-05-03 10:15:19
627	2016-05-03 10:09:03	Pong, Changed Contents => Table of Contents. (I really dislike having "Table of" there, everyone sees it is a "table", infact it isn't even a _table_, but whatever I changed it). What else do I need to do? I mean, I'm not sure if it worth my time to spend hours on this to adjust _MY_ list to your liking only to add OpenResty (one word) to your list.	bungle	2016-05-03 10:15:19
627	2016-05-03 10:12:40	> Changed Contents => Table of Contents. (I really dislike having "Table of" there, everyone sees it is a "table", infact it isn't even a table). Good point. Just wanted it for consistency, but `Contents` works too.	sindresorhus	2016-05-03 10:15:19
627	2016-05-03 10:15:19	> I'm not sure if it worth my time to spend hours on this to adjust MY list to your liking only to add OpenResty (one word) to your list. Don't then.	sindresorhus	2016-05-03 10:15:19
627	2016-05-03 10:16:16	Okay, fair, you didn't even tell me what's still missing.	bungle	2016-05-03 10:15:19
626	2016-04-18 22:58:20	I collected all the GitHub repositories info from README.md via GitHub API, and attached the number of stars and last pushed at for each curated item. It is intended for users to quickly get some basic info of repositories instead of clicking on each. The data was collected today, and I can update the .md file regularly or as needed. The format above TOC is a little off, which I think was caused …	chaconnewu	2016-04-19 08:01:28
626	2016-04-19 07:19:48	What benefit would that give the user? Stars are meaningless for this sort of thing.	sindresorhus	2016-04-19 08:01:28
626	2016-04-19 07:54:23	I don't think it's completely meaningless: it gives an idea (sometimes more of an idea how popular a technique is, rather than how popular/good/useful/awesome/... that particular awesome list is). So as with all metrics: it's just a metric (and it's likely to be the wrong metric to look at). Anyhow, I think such lists would be better suited for dynamic generation, i.e. a website where the number …	egeerardyn	2016-04-19 08:01:28
626	2016-04-19 08:01:28	Maybe something that could be added to https://github.com/sindresorhus/awesome/issues/427 Although I personally only see it as useless clutter.	sindresorhus	2016-04-19 08:01:28
626	2016-04-19 15:31:31	Why do you think stars count is meanless (or not completely meaningless) for this sort of things? It might be meaningless to you because you already know most of the things included in the list. But for users, they may only visit the list once, or once every couple of months. What do they see except a plain list? Do you know what is the first information after a user click on a curated item? The …	chaconnewu	2016-04-19 08:01:28
626	2016-04-19 15:58:16	Stars is a good quality of popularity, but not quality. Last updated could indeed be useful for the maintainers here so we can open issues about switching out lists with something that is actually maintained, but not something I would expose to users. So, I encourage you to open issues in this repo about lists that haven't been updated in a long while and we can try to either get the author to ad…	sindresorhus	2016-04-19 08:01:28
625	2016-04-17 18:46:34	Added a link to an upcoming awesome list about processing natural language using Ruby. It aims to be a focused list on CL, NLP and Machine Learning featuring only tools, resources and libraries related to the Ruby programming language. Please consider adding this link to your superlist :)	arbox	2016-04-22 14:14:45
625	2016-04-22 14:14:45	This is a curation, not a collection. We add lists here when they are good. Your list still needs a lot of work :) Happy to reconsider in the future when it's more mature. Ensure you read and adhere to the [contributing guidelines](../blob/master/contributing.md).	sindresorhus	2016-04-22 14:14:45
625	2016-04-22 15:52:19	Thank you for the feedback. As said it's an upcoming project. Probably it will comply with your requirements in some near future.	arbox	2016-04-22 14:14:45
624	2016-04-17 15:53:00	https://github.com/antontarasenko/awesome-economics	antontarasenko	2016-04-17 15:58:24
624	2016-04-17 15:58:17	This is not what we asked. Just rename the existing pull request...	sindresorhus	2016-04-17 15:58:24
623	2016-04-16 15:37:47	https://github.com/larsbrinkhoff/awesome-cpus	Unrepentant-Atheist	2016-04-17 12:01:00
623	2016-04-17 12:01:00	That's not an awesome list.	sindresorhus	2016-04-17 12:01:00
623	2016-10-25 03:25:39	It is awesome to me. Gonna make it AWESOME compliant. https://github.com/larsbrinkhoff/awesome-cpus/issues/17	drom	2016-04-17 12:01:00
622	2016-04-16 13:53:17	Add Falcor	cropcrop	2016-04-16 15:17:36
622	2016-04-16 15:17:36	Thanks for the suggestion but this is a curated list of awesome lists, not for individual projects. Perhaps you want to add Falcor to https://github.com/sorrycc/awesome-javascript or https://github.com/sindresorhus/awesome-nodejs?	davisonio	2016-04-16 15:17:36
621	2016-04-16 03:25:32	https://github.com/snowdream/awesome-android	snowdream	2016-04-17 12:00:33
621	2016-04-17 12:00:33	There's already an Android list: https://github.com/JStumpp/awesome-android	sindresorhus	2016-04-17 12:00:33
620	2016-04-15 23:37:15	A curated list of paid software offering free-of-charge pricing option to support open-source projects.	leog	2016-04-17 12:04:03
620	2016-04-16 11:15:59	How's this different from https://github.com/ripienaar/free-for-dev?	davisonio	2016-04-17 12:04:03
620	2016-04-16 13:27:06	The focus for this list is not to include free software per se. This list is about paid software without any free tier that offers a "charity" option in order to support open source projects with full functionalities. Should I make that clearer? Thanks.	leog	2016-04-17 12:04:03
620	2016-04-17 12:02:10	Please read the [instructions](https://github.com/sindresorhus/awesome/blob/master/create-list.md) for creating a new list, [contributing guidelines](https://github.com/sindresorhus/awesome/blob/master/contributing.md) and the [awesome manifest](https://github.com/sindresorhus/awesome/blob/master/awesome.md). Especially this part: > Wait at least a couple of weeks after creating a list before sub…	sindresorhus	2016-04-17 12:04:03
620	2016-04-17 12:04:03	The list is also not very comprehensive. Awesome lists are hard work. Just putting a few links isn't very useful. Put some more work into it. Take a look at some other lists and see how they do it. E.g. https://github.com/sindresorhus/awesome-electron https://github.com/sindresorhus/awesome-npm Work on it some more and try again in a month.	sindresorhus	2016-04-17 12:04:03
619	2016-04-14 20:31:32		KishanBagaria	2016-04-17 12:06:15
619	2016-04-17 12:06:15	Useful reference I guess, but not really an awesome list. Awesome lists are curations of the best of something. Yours is just a list of standards and versions of those. Sorry.	sindresorhus	2016-04-17 12:06:15
619	2016-04-18 09:07:43	No worries, I expected this. I was hoping that by posting it here, it would get traction and people would chime in with suggestions on how to make it an awesome list.	KishanBagaria	2016-04-17 12:06:15
618	2016-04-14 17:25:10		PatrikHudak	2016-05-13 07:57:32
618	2016-04-22 14:12:44	Please read and adhere to the [contributing guidelines](../blob/master/contributing.md). ## Some feedback: - In the `Awesome Lists` section you're linking to too many lists. It's way too noisy. Pick the most relevant ones. No point in linking to every programming language list. `Awesome Awesomness` is no longer maintained and should be removed. `Awesome List` is already linked to in the awesome b…	sindresorhus	2016-05-13 07:57:32
618	2016-05-03 08:55:34	ping :)	sindresorhus	2016-05-13 07:57:32
617	2016-04-14 07:54:24		PeterTonoli	2016-04-14 14:10:23
617	2016-04-14 14:10:23	Thanks for the suggestion. :smiley: Please have a read through of the [instructions](https://github.com/sindresorhus/awesome/blob/master/create-list.md) for creating/adding a new list. > Wait at least a couple of weeks after creating a list before submitting to this list to give it a chance to mature. This list could also do with a bit more content, here's something you could add: https://github.…	davisonio	2016-04-14 14:10:23
617	2016-04-15 09:03:16	Cheers, will do - and thanks for the pointer to the Nim pledge repo! :)	PeterTonoli	2016-04-14 14:10:23
616	2016-04-13 23:34:08	A list of awesome ESLint configs, plugins, etc.	sadorlovsky	2016-04-17 11:27:28
616	2016-04-17 11:26:40	// @dustinspecker	sindresorhus	2016-04-17 11:27:28
616	2016-04-17 11:28:46	Looks good :)	sindresorhus	2016-04-17 11:27:28
615	2016-04-13 16:31:55	https://github.com/antontarasenko/awesome-economics	antontarasenko	2016-04-26 09:11:39
615	2016-04-13 16:36:21	Thanks for the suggestion. :smiley: Please have a read through of the [instructions](https://github.com/sindresorhus/awesome/blob/master/create-list.md) for creating/adding a new list. > Wait at least a couple of weeks after creating a list before submitting to this list to give it a chance to mature. Once the list has matured I can reopen this, just let me know here. :raised_hands:	davisonio	2016-04-26 09:11:39
615	2016-04-13 16:42:48	@davisonio Thanks! The list was created on Apr 1, 2016: https://github.com/antontarasenko/awesome-economics/commits/default Should we wait for two more days? )	antontarasenko	2016-04-26 09:11:39
615	2016-04-16 23:02:08	@davisonio Just reminding that it's been two weeks since creating :) Is the repo eligible now?	antontarasenko	2016-04-26 09:11:39
615	2016-04-17 11:57:13	Please read and adhere to the [contributing guidelines](../blob/master/contributing.md).	sindresorhus	2016-04-26 09:11:39
615	2016-04-17 12:40:11	@sindresorhus I did. What's wrong?	antontarasenko	2016-04-26 09:11:39
615	2016-04-17 13:12:26	This point: `The pull request and commit should have a useful title.`	lholznagel	2016-04-26 09:11:39
615	2016-04-17 15:53:31	An updated request: https://github.com/sindresorhus/awesome/pull/624	antontarasenko	2016-04-26 09:11:39
615	2016-04-17 16:05:23	I've edited the request. Thanks for pointing out, guys. @sindresorhus Anything else I should do?	antontarasenko	2016-04-26 09:11:39
615	2016-04-19 08:36:56	@sindresorhus Let me know if you saw the previous message here.	antontarasenko	2016-04-26 09:11:39
615	2016-04-22 13:31:56	Can you fix the merge conflict? (Don't open a new PR, just update this one)	sindresorhus	2016-04-26 09:11:39
615	2016-04-22 13:37:51	- The items in the `Economists` section needs a bio and why you should follow them. - The items in the `Literature by Field` section needs to be linkified to somewhere you can read more about the book, maybe Goodreads. - Be consistent about ending all descriptions in a `.` - Totally optional, but would be cool to have an illustration at the top. Here's a good example: https://github.com/websemant…	sindresorhus	2016-04-26 09:11:39
615	2016-04-22 18:39:07	@sindresorhus Thanks for the comments. 1. Which of your suggestions are mandatory? 2. How to fix the conflict w/o opening a new request?	antontarasenko	2016-04-26 09:11:39
615	2016-04-22 19:06:51	1. The last one. 2. http://blog.michelemattioni.me/2013/01/29/what-do-i-do-when-my-pull-request-does-not-merge-automatically-in-master/	sindresorhus	2016-04-26 09:11:39
615	2016-04-26 08:52:44	@sindresorhus 1. Fixed: https://github.com/antontarasenko/awesome-economics 2. That seems to be way beyond what I can. I'm just an economist. Can I just submit a new request, if no one dies from it?	antontarasenko	2016-04-26 09:11:39
615	2016-04-26 09:06:26	Why remove all of this? https://github.com/antontarasenko/awesome-economics/commit/72142fe16d9338eababcd80e07736c24107412c2#diff-0730bb7c2e8f9ea2438b52e419dd86c9L176 Mistake?	sindresorhus	2016-04-26 09:11:39
615	2016-04-26 09:11:54	> That seems to be way beyond what I can. I'm just an economist. Can I just submit a new request, if no one dies from it? No worries. I fixed it for you and merged it. Thanks :)	sindresorhus	2016-04-26 09:11:39
615	2016-04-26 15:50:10	Thanks a lot!	antontarasenko	2016-04-26 09:11:39
614	2016-04-13 07:29:06	Adds a curated list of [Awesome Bioinformatics](https://github.com/danielecook/Awesome-Bioinformatics) software, resources, and libraries used in analyzing various genomics data. /cc: @danielecook	erictleung	2016-05-31 09:48:49
614	2016-04-22 13:30:02	I would like to see more non-library resources. Include some more blog posts, tutorials, videos of talks, book, learning material, etc. Can you fix the merge conflict? (Don't open a new PR, just update this one) Title: `Awesome-Bioinformatics` => `Awesome Bioinformatics` At the top it would be nice to have a couple of sentences about bioinformatics is and a link to read more.	sindresorhus	2016-05-31 09:48:49
614	2016-04-22 15:48:51	@sindresorhus thanks for the feedback and consideration! I'll try to update the repo with your suggestions and then update this PR accordingly.	erictleung	2016-05-31 09:48:49
614	2016-05-03 08:59:48	ping :)	sindresorhus	2016-05-31 09:48:49
614	2016-05-03 13:55:46	@sindresorhus thanks for keeping up with the PR! 😄 I've made the small changes of the hyphen and just added a small definition. Still working on the non-library resources at the end.	erictleung	2016-05-31 09:48:49
614	2016-05-03 14:05:29	and libraries used in analyzing various genomics data.?	ghost	2016-05-31 09:48:49
614	2016-05-24 06:32:36	Any updates?	sindresorhus	2016-05-31 09:48:49
614	2016-05-24 07:09:56	@sindresorhus we've added a handful of non-library resources since your suggestion. I can think of a few more additions to it. Let me know if you still think there needs to be more.	erictleung	2016-05-31 09:48:49
614	2016-05-31 09:48:54	Looks good :)	sindresorhus	2016-05-31 09:48:49
613	2016-04-12 20:00:47	PR to add cureted list of Apache Wicket related projects/libraries/platforms	PhantomYdn	2016-05-03 08:59:33
613	2016-04-22 13:17:02	Some feedback: - Start the descriptions with a uppercase character and end it in a `.` - Place the badge on the right side of the title. Place the license at the bottom, see how it's done in this repo. - The Table of Contents needs a title. See this repo for example. - Can you add a sentence or two at the top on what Wicket is. - I would like to see more than just libraries. Include some blog pos…	sindresorhus	2016-05-03 08:59:33
613	2016-05-03 08:59:32	Closing for lack of response.	sindresorhus	2016-05-03 08:59:33
613	2016-05-03 14:09:37	I'm still working. You can check some of items have already fixed	PhantomYdn	2016-05-03 08:59:33
612	2016-04-12 19:54:29	This adds [Awesome FP JS](https://github.com/stoeffel/awesome-fp-js) to the list. How do you like the list? Is there anything we have to change/add? Thanks. // cc @naehrstoff closes https://github.com/stoeffel/awesome-fp-js/issues/10	stoeffel	2016-05-13 06:43:40
612	2016-04-17 11:16:40	Generally looks pretty good. Some feedback: - I would linkify `functional programming` in the description to a good source that explains functional programming. Maybe also add a succinct one-two sentences about functional programming at the top. - `Inspired by the Awesome list thing.` You can remove this if you want. The badge is enough. - The `People` sections isn't very useful as it gives no co…	sindresorhus	2016-05-13 06:43:40
612	2016-04-17 11:30:14	Hey, thanks for the great feedback! I will address it and bump you as soon as it's done. Have nice Sunday and thanks for your time. On Apr 17, 2016 13:18, "Sindre Sorhus" notifications@github.com wrote: > Generally looks pretty good. > > Some feedback: > - I would linkify functional programming in the description to a good > source that explains functional programming. Maybe also add a succinct >…	stoeffel	2016-05-13 06:43:40
612	2016-05-03 08:58:08	ping :)	sindresorhus	2016-05-13 06:43:40
612	2016-05-03 09:01:23	Sorry currently pretty busy. Will try to clean up this WE. Thanks for the ping 😄	stoeffel	2016-05-13 06:43:40
612	2016-05-08 08:36:34	> The People sections isn't very useful as it gives no context about who they are and why I should care. They could use a bio and why I should follow them. @naehrstoff how do you feel about removing this section? I do think this section is not very helpful atm and it would need a lot of time to keep it updated.	stoeffel	2016-05-13 06:43:40
612	2016-05-09 18:47:09	@sindresorhus: @naehrstoff and I did work on your feedback and think it's ready now. Would be great if you could have a second look. Please let me know if we should change/add something else. Thanks for your time.	stoeffel	2016-05-13 06:43:40
612	2016-05-13 06:42:27	Looks good. Thanks for working on improving it :) > Maybe also add a succinct one-two sentences about functional programming at the top. I'd still like to see this :arrow_up:	sindresorhus	2016-05-13 06:43:40
612	2016-05-13 06:49:01	I have a snippet of text that we can use as a short introduction to functional programming. Will add it soon-ish :)	naehrstoff	2016-05-13 06:43:40
612	2016-05-18 04:51:03	Thanks @sindresorhus for merging and the great feedback! PS: Sorry for the late "thank you". I was really busy 😊	stoeffel	2016-05-13 06:43:40
611	2016-04-12 08:52:04		jtoy	2016-04-21 13:18:34
611	2016-04-15 17:43:03	My feedback in the previous pull request https://github.com/sindresorhus/awesome/pull/596 is not resolved. > The list could use some improving when it comes to formatting and grammar. **You've pretty much have 5 different ways of writing TensorFlow in there. Please keep it consistent.** Same with ending an item description in a . or not. It's GitHub, not Github. > > **With TensorFlow Libraries, t…	sindresorhus	2016-04-21 13:18:34
611	2016-04-15 17:44:03	Even the repo description is inconsistent: > **TensorFlow** - A curated list of resources dedicated to **tensorflow** Also no need to mention TensorFlow twice there.	sindresorhus	2016-04-21 13:18:34
611	2016-04-15 17:50:38	> more info here: http://tensorflow.org `More`	sindresorhus	2016-04-21 13:18:34
611	2016-04-15 17:50:40	- Move the `Contributions` section to the bottom. It should also link to the `contributing.md` file. - The Table of Contents is out of sync with the content. - Would be nice to add a TensorFlow logo/graphics to the readme. See https://github.com/websemantics/awesome-synthetic-biology and https://github.com/sindresorhus/awesome-npm - Add a `Community` section. E.g. https://github.com/sindresorhus/…	sindresorhus	2016-04-21 13:18:34
611	2016-04-19 20:36:06	@sindresorhus think I got everything :)	jtoy	2016-04-21 13:18:34
611	2016-04-21 13:18:43	Ok. Looks good now. Added :)	sindresorhus	2016-04-21 13:18:34
611	2016-04-21 13:20:11	You missed the mailinglist: https://groups.google.com/a/tensorflow.org/forum/#!forum/discuss And would like to see: > Would be nice to add a TensorFlow logo/graphics to the readme. See https://github.com/websemantics/awesome-synthetic-biology and https://github.com/sindresorhus/awesome-npm	sindresorhus	2016-04-21 13:18:34
610	2016-04-12 04:43:11	https://github.com/Junnplus/awesome-python-books Some awesome books of Python programming language	Junnplus	2016-04-24 03:13:29
610	2016-04-21 13:16:31	Some feedback: - The contributing.md file could be improved. See: https://github.com/sindresorhus/awesome-nodejs/blob/master/contributing.md - `Resources` should be named `Table of Contents` - Would look nicer if the `Grammar` section used sub-headings instead of sub-lists. - It looks very messy having the links on the right side. I would instead linkify the whole thing to the book and have extra…	sindresorhus	2016-04-24 03:13:29
610	2016-04-22 03:02:38	@sindresorhus Thanks for the feedback! :D - [x] Update contributing.md. - [x] `Resources` renamed `Table of Contents`. - [x] Used sub-headings instead of sub-lists in `Grammar` section. - [ ] Fixed messy links on the right side.	Junnplus	2016-04-24 03:13:29
610	2016-04-22 13:07:32	> Fixed messy links on the right side. I don't see this change? Did you understand what I was referring to?	sindresorhus	2016-04-24 03:13:29
610	2016-05-01 07:04:53	❓	sindresorhus	2016-04-24 03:13:29
609	2016-04-11 18:39:26	https://github.com/briatte/awesome-network-analysis - over 100 links right now - the table of contents is partly based on the Deep Learning list - the license is identical to yours Hope you like it!	briatte	2016-04-21 13:01:24
609	2016-04-21 13:03:00	Added. Generally looks good, but I think you should be a bit more [picky](https://github.com/briatte/awesome-network-analysis/issues/16) with what you add. I don't think the items in the `Table of Contents` should be bold. That's just distracting. I would like to see more commentary for items. Why is it there. Why is it awesome.	sindresorhus	2016-04-21 13:01:24
609	2016-04-21 13:22:32	Thanks for the insightful comments. > Generally looks good, but I think you should be a bit more picky with what you add. Yes, trimming will happen as soon as I exhaust my list of interesting stuff. > I don't think the items in the Table of Contents should be bold. That's just distracting. Will fix in next commit. > I would like to see more commentary for items. Why is it there. Why is it awesome…	briatte	2016-04-21 13:01:24
608	2016-04-11 18:09:27	as per https://github.com/sindresorhus/awesome/pull/32 Kind of old, but figured I'd get the things you mentioned taken care of. Added screenshots, and some more up to date templates that have been trending. Also added `code-of-conduct.md`, and awesome badge at the top. You originally said to add this to the web development section, which doesn't seem to be there anymore. Added to front-end develo…	therebelrobot	2016-05-13 07:52:15
608	2016-04-12 16:43:10	Cool. > Note: while this repo is mainly Bootstrap specific themes, if there is a free theme that looks nice, it'll definitely be considered for inclusion. I think you should keep the focus to Bootstrap themes and remove that note. ## I don't see the point in the `link` column. Just linkify the title. I'd also like to see some more info about each theme. Are all of them free? Each item should incl…	sindresorhus	2016-05-13 07:52:15
608	2016-04-30 17:07:35	ping :)	sindresorhus	2016-05-13 07:52:15
607	2016-04-10 14:41:46	PyroCMS, great PHP framework / CMS platform for Web development .. definitely deserves an AWESOME badge ..	websemantics	2016-04-10 17:53:19
607	2016-04-10 15:31:45	I feel like it's a little lightweight on content currently to be considered really useful.	kevva	2016-04-10 17:53:19
607	2016-04-10 15:56:41	Totally understand, .. it's relatively new framework, built initially for CodeIgniter, but the new release PyroCMS 3 was rebuilt from the grounds-up on https://laravel.com, still beta, https://github.com/pyrocms/pyrocms/tree/v3.0.0-beta3 hence not much content / projects, but I'm positive it will become very popular in the PHP community, especially Laravel developers at large for the clean concep…	websemantics	2016-04-10 17:53:19
607	2016-04-10 17:31:47	@kevva While I agree, we've got a lot of content to get up and grow (working on this nearly every day). I agree with @websemantics - I don't think this will be just another CMS. Even in it's relatively early stage - it's been snatched up by small/large development agencies doing work on companies that are a household name, publicly traded, leaders in their industry, etc. Pretty exciting to see, a…	RyanThompson	2016-04-10 17:53:19
607	2016-04-10 17:53:19	Gonna pass on this for now as both the framework and list are too immature. Happy to reconsider in the future :) > definitely deserves an AWESOME badge .. Note that the "awesome" part isn't about the framework/subject, but the list itself. Work hard on making the list really good. You're of course free to use the badge even though the list is not yet included here.	sindresorhus	2016-04-10 17:53:19
606	2016-04-10 14:37:13	This is a new awesome topic with many recent projects (MIT, http://news.mit.edu/2016/programming-language-living-cells-bacteria-0331), .. I just created this list and I know I should wait for it to mature, but I think by having it on your AWESOME list will help others interested in the topic to find, learn and contribute to the science that will change humanity as we know it, .. especially when t…	websemantics	2016-04-12 16:27:52
606	2016-04-12 16:27:52	Awesome header and interesting subject ❤️, but... > I just created this list and I know I should wait for it to mature ...the more people do that, the less likely I am to accept their lists. The rules apply to everyone. > but I think by having it on your AWESOME list will help others interested in the topic to find, learn and contribute to the science that will change humanity as we know it And t…	sindresorhus	2016-04-12 16:27:52
606	2016-04-12 16:29:23	Would for example be useful to have a succinct explanation of what synthetic biology and why it's worth caring about.	sindresorhus	2016-04-12 16:27:52
606	2016-04-12 17:01:38	Would do exactly what you mentioned, .. I think this subject will be next focus for programmers after the apps building frenzy subsides :) .. thanks @sindresorhus,	websemantics	2016-04-12 16:27:52
605	2016-04-09 22:44:34	List of front-end bookmarklet tools	marcobiedermann	2016-05-13 07:52:34
605	2016-04-10 10:56:40	Thanks for the suggestion. :smiley: Please have a read through of the [instructions](https://github.com/sindresorhus/awesome/blob/master/create-list.md) for creating/adding a new list. Could you add contributing guidelines, license and awesome badge? Also https://github.com/marcobiedermann/awesome-bookmarklets/issues/1 should ideally be reviewed. Maybe this list could also do with a bit more cont…	davisonio	2016-05-13 07:52:34
605	2016-04-10 11:19:07	@davisonio Thank you for your suggestion: - [x] badge - [x] license - [x] contribution guidelines	marcobiedermann	2016-05-13 07:52:34
605	2016-04-14 07:17:17	I think the formatting and descriptions could use some work. The awesome badge should be on the right side of the title. The bookmarklet titles should use a `###` heading and description should be on a new line. It seems you've just copied the descriptions, but they're of varying quality. Do some work on improving them. This one: <S_CODE_TOKEN> Could be simplified to: <S_CODE_TOKEN> It's moot to …	sindresorhus	2016-05-13 07:52:34
605	2016-04-30 17:07:11	ping :)	sindresorhus	2016-05-13 07:52:34
604	2016-04-08 12:19:03	A list of curated links regarding Blockchain technology, distributed ledgers and reference implementations (as Bitcoins).	azbarcea	2016-04-08 15:58:08
604	2016-04-08 15:58:08	Why should we add this? This is just a complete copy of @igorbarinov's work https://github.com/igorbarinov/awesome-bitcoin with just a few lines added to the top of the readme. :expressionless: Awesome lists take a lot of hard work...	davisonio	2016-04-08 15:58:08
603	2016-04-08 10:41:03		denar90	2016-05-03 08:41:53
603	2016-04-08 15:50:21	Thanks for the suggestion. :smiley: Please have a read through of the [instructions](https://github.com/sindresorhus/awesome/blob/master/create-list.md) for creating/adding a new list. > Wait at least a couple of weeks after creating a list before submitting to this list to give it a chance to mature. Once the list has matured I can reopen this, just let me know here. :raised_hands:	davisonio	2016-05-03 08:41:53
603	2016-04-08 19:55:49	Sorry, forgot about it.	denar90	2016-05-03 08:41:53
603	2016-05-02 12:20:08	@davisonio can you reopen PR?	denar90	2016-05-03 08:41:53
603	2016-05-03 08:03:51	Fixed merge conflicts	denar90	2016-05-03 08:41:53
603	2016-05-03 08:37:59	> Fixed merge conflicts Not correctly. Please look at the diff.	sindresorhus	2016-05-03 08:41:53
603	2016-05-03 08:41:53	This list needs more work. I would like to see more than just libraries. Include more blog posts, tutorials, videos of talks, book, learning material, etc. You've included way too many boilerplates, pick the best ones. Items needs descriptions. `Unlicense` is not a real licence, please read the awesome manifest for recommendations. Look at some of the other awesome lists for inspiration. Keep in …	sindresorhus	2016-05-03 08:41:53
603	2016-05-03 10:35:58	Ok, thanks)	denar90	2016-05-03 08:41:53
602	2016-04-06 18:32:47		KrishMunot	2016-04-06 18:52:17
602	2016-04-06 18:52:16	Thanks for the suggestion. :smiley: Please have a quick read through of the [instructions](https://github.com/sindresorhus/awesome/blob/master/create-list.md) for creating/adding a new list. Could you add contributing guidelines? Also some of the links need an explanation _why_ they are awesome e.g. Startup Notes should have a description next to it stating what's in the book and why it's useful.…	davisonio	2016-04-06 18:52:17
601	2016-04-04 23:29:05	Hello, Thanks for the awesome list and great inspiration. I've added the [Awesome SQLite](https://github.com/planetopendata/awesome-sqlite) list in the Database section. Would be great to see it get added. If you have any questions, please let me know. Keep it up. Cheers.	geraldb	2016-04-05 07:42:10
601	2016-04-05 07:42:10	I think this needs more work. The formatting is messy which makes the list very hard to read. I'd also like to see more blog posts and learning material. Example: <S_CODE_TOKEN> Should be: <S_CODE_TOKEN> The user doesn't care that it's on GitHub and who made it. ## Put some more work into it. Take a look at some other lists and see how they do it. E.g. https://github.com/sindresorhus/awesome-elec…	sindresorhus	2016-04-05 07:42:10
601	2016-04-05 10:45:20	Thanks for your comments and critique. Thanks for the awesome list. I guess we differ in opinion. That's ok. I care about the authors and about open source (e.g. if the source is browsable on github). I also care deeply about having a nice printable version on paper. Anyways, thanks for the consideration.	geraldb	2016-04-05 07:42:10
600	2016-04-02 18:51:37	A link to "awesome list"	ilearnio	2016-04-02 19:46:10
600	2016-04-02 18:55:21	This is a pull № 600 and if you will merge it will be a commit # 500. It is definitely a sign that you should merge it! :)	ilearnio	2016-04-02 19:46:10
600	2016-04-02 19:46:10	Thanks for the submission, but that list is not complete enough nor high enough quality to be added.	sindresorhus	2016-04-02 19:46:10
599	2016-04-02 18:23:52		ilearnio	2016-04-02 18:41:15
599	2016-04-02 18:41:15	Duplicate of https://github.com/sindresorhus/awesome/pull/384.	sindresorhus	2016-04-02 18:41:15
598	2016-04-02 09:51:22	Merge from origin repo	dynamotn	2016-04-02 09:51:31
597	2016-04-02 06:53:34	https://github.com/Hack-with-Github/Awesome-Hacking	madhuakula	2016-04-02 17:43:28
597	2016-04-02 17:43:28	Thanks for the suggestion, but this is not really an awesome list.	sindresorhus	2016-04-02 17:43:28
596	2016-03-31 07:40:31	a list of awesome Tensorflow items	jtoy	2016-04-12 08:44:30
596	2016-03-31 10:55:23	Thanks for the suggestion :smiley: Please have a quick read through of the [instructions](https://github.com/sindresorhus/awesome/blob/master/create-list.md) for creating a new list. Could you add a license (CC0 preferably) and some contribution guidelines? You can use [this one](https://github.com/sindresorhus/awesome/blob/master/contributing.md) as a template. Also, this pull request: https://g…	davisonio	2016-04-12 08:44:30
596	2016-03-31 12:38:54	awesome suggestions , I've made the changes! let me know if you have other ideas. I update the list about once a week.	jtoy	2016-04-12 08:44:30
596	2016-03-31 20:38:57	I still don't see the license anywhere.	aleksandar-todorovic	2016-04-12 08:44:30
596	2016-03-31 20:49:43	Added	jtoy	2016-04-12 08:44:30
596	2016-04-02 16:27:28	Why should TensorFlow be under `Platform`? The list could use some improving when it comes to formatting and grammar. You've pretty much have 5 different ways of writing TensorFlow in there. Please keep it consistent. Same with ending an item description in a `.` or not. It's `GitHub`, not `Github`. With `TensorFlow Libraries`, the `TensorFlow` prefix is moot. `If you want to contribute to this l…	sindresorhus	2016-04-12 08:44:30
596	2016-04-09 07:32:35	@sindresorhus and all, thanks for the suggestions, I cleaned it all up. Please let me know if you see any other issues. I think ready to merge.	jtoy	2016-04-12 08:44:30
596	2016-04-09 07:44:59	@sindresorhus on the platform question, where do you suggest it goes under then? Platform was the best category out of the current categories. TensorFlow is a platform for writing deep learning models. Its not computer science or theory since its a software library. maybe under programming language? I personally would make a new category called machine learning and put it under that. What do you …	jtoy	2016-04-12 08:44:30
596	2016-04-10 18:03:35	> I personally would make a new category called machine learning and put it under that. What do you think? Could the following existing item go under that new category `Computer Vision`, `Deep Learning (Neural networks)`, `Deep Vision`?	sindresorhus	2016-04-12 08:44:30
596	2016-04-12 08:44:30	I like under deep learning, will do!	jtoy	2016-04-12 08:44:30
596	2016-04-15 17:38:23	No need to open a new pull request. In the future just update the existing pull request. Opening duplicate pull requests just makes the issue tracker noisy. https://github.com/sindresorhus/awesome/blob/master/contributing.md#updating-your-pull-request	sindresorhus	2016-04-12 08:44:30
595	2016-03-30 19:05:04	An [Awesome Tech Conferences](https://github.com/tstringer/awesome-tech-conferences) curated list of upcoming technical conferences happening in the future listed by month/date.	tstringer	2016-03-31 20:37:02
595	2016-03-31 20:37:02	Please read the [`contributing guidelines`](https://github.com/sindresorhus/awesome/blob/master/contributing.md) and the [`guide for creating awesome lists`](https://github.com/sindresorhus/awesome/blob/master/create-list.md). Pay close attention to this part: > Wait at least a couple of weeks after creating a list before submitting to this list to give it a chance to mature. Once your list compl…	aleksandar-todorovic	2016-03-31 20:37:02
594	2016-03-30 13:06:34	This list collects some resource for learning python decorator. It lists the built-in python decorator, what more, also shows some real projects with a short description about how they use python decorator. The repo site is: https://github.com/lord63/awesome-python-decorator	lord63	2016-04-10 18:01:43
594	2016-03-30 14:00:48	I like this! The only suggestion I have is adding a short sentence or two about what decorators are before suggesting people to go and visit those links that explain the topic in full detail.	aleksandar-todorovic	2016-04-10 18:01:43
594	2016-03-31 09:06:05	@aleksandar-todorovic Glad you like it! :laughing: You suggestion makes sense, for example we can add a line: > A decorator is a function or a class that wraps a function or a method. But in my opinion, python decorator is an advanced topic in python, and I prefer listing the PEPs so you can get a better feeling about it :)	lord63	2016-04-10 18:01:43
594	2016-04-02 17:49:03	> But in my opinion, python decorator is an advanced topic in python, and I prefer listing the PEPs so you can get a better feeling about it I think you're missing the point. You should clearly state what the list is about otherwise visitors will go there, not know what it's about, and leave. Might be easier for you if you think of an awesome list as a product landing page. Your job is to retain …	sindresorhus	2016-04-10 18:01:43
594	2016-04-02 17:49:24	I would also add some blog posts and videos about decorators.	sindresorhus	2016-04-10 18:01:43
594	2016-04-10 18:01:43	Closing for lack of activity. Happy to reconsider in a month when you've resolved the feedback and worked on the list some more.	sindresorhus	2016-04-10 18:01:43
593	2016-03-29 05:22:24		ianstormtaylor	2016-03-29 07:17:09
593	2016-03-29 07:19:59	I ❤️ the graphics. Nice touch on the section icons. _(Might want to set the icons to 21px instead of 24px to get perfect retina)._	sindresorhus	2016-03-29 07:17:09
593	2016-03-29 15:22:38	Thanks! Good call on `21px`, updated!	ianstormtaylor	2016-03-29 07:17:09
592	2016-03-28 18:30:31	Hi, I wanted to check with you if it would be acceptable to create an Awesome [Birmingham](https://www.wikiwand.com/en/Birmingham) list? I run a local tech community forum in Birmingham, and feel that this would be a cool little project for the community to get behind - contributing to a list of all the awesome things in Birmingham (attractions, restaurants, companies, areas of natural beauty, et…	LimeBlast	2016-06-23 15:23:43
592	2016-03-28 21:28:06	See https://github.com/sindresorhus/awesome/issues/153.	sindresorhus	2016-06-23 15:23:43
592	2016-06-23 15:23:43	This should probably be closed since #153 is the right place to discuss this.	aleksandar-todorovic	2016-06-23 15:23:43
591	2016-03-27 05:09:47	![Audio Visualization](https://raw.githubusercontent.com/willianjusten/awesome-audio-visualization/master/logo-aav.gif) This PR will add a [curated list](https://github.com/willianjusten/awesome-audio-visualization) of awesome Audio Visualization related resources =)	willianjusten	2016-04-21 12:33:13
591	2016-03-27 09:25:00	Please read the [instructions](https://github.com/sindresorhus/awesome/blob/master/create-list.md) for creating a new list, [contributing guidelines](https://github.com/sindresorhus/awesome/blob/master/contributing.md) and the [awesome manifest](https://github.com/sindresorhus/awesome/blob/master/awesome.md). Especially this part: > Wait at least a couple of weeks after creating a list before sub…	sindresorhus	2016-04-21 12:33:13
591	2016-03-27 09:25:21	I ❤️ the logo btw :)	sindresorhus	2016-04-21 12:33:13
591	2016-03-27 13:24:03	Ops, sorry for that. I forgot about the time to wait. About the content, don't you think it's better to keep in separated files? I thought it was more organized and easier to find and read. And thanks, I love the logo <3	willianjusten	2016-04-21 12:33:13
591	2016-03-27 14:51:27	@willianjusten : I love the idea of the separated lists, but I think it only pays when a list grows too large. Right now, I think it makes navigating your list harder, rather than easier. Also, I find it quite hard to quickly see the focus of your list right now. And I love the logo as well :-)	egeerardyn	2016-04-21 12:33:13
591	2016-03-27 15:36:08	You're right @egeerardyn, I've added all links to the readme for a while, if the list grows to much, I'll separate in files again. I've added a link to [wikipedia](https://en.wikipedia.org/wiki/Music_visualization) explaining more about Audio Visualization. The basic is, you take the frequency and amplitude of sounds to create graphic images, like the old visualizers on Winamp, for example =)	willianjusten	2016-04-21 12:33:13
591	2016-04-11 03:51:18	Hey @sindresorhus, I think we can reopen this issue right? We have 2 weeks passed, more than 150 stars and some great guys contributing on the list =) Btw, look the logo working, hope you like it <3 (http://www.shiz.co/aav/)	willianjusten	2016-04-21 12:33:13
591	2016-04-11 04:37:36	I think this still needs some work. Items in the `Experiments` section should have a short description. Right now it's just an incoherent list of random things. The `Libraries` section should have their project description added so users can easily see what they're about. Items in the `People to Follow` section should have commentary on what they're relevant and should be followed. I would remove…	sindresorhus	2016-04-21 12:33:13
591	2016-04-11 21:44:50	Thanks for the quick answer, I'll fix that =)	willianjusten	2016-04-21 12:33:13
591	2016-04-19 15:57:29	Hi @sindresorhus, I thinks it's ok for now =)	willianjusten	2016-04-21 12:33:13
591	2016-04-21 12:36:13	Looks better now. Added. :) Some more things I'd like to see improved: - Go through a fix all grammar and typos. E.g. "create musics with this sequencer by Joe Harry." `musics` => `music`. - Capitalize the first character in descriptions. `an immersion to the space` => `An immersion to the space` - Don't put newlines between items. Right now it looks very messy.	sindresorhus	2016-04-21 12:33:13
591	2016-04-21 13:52:32	Thanks for your tips and patience =)	willianjusten	2016-04-21 12:33:13
590	2016-03-27 03:17:06	This PR will add a curated [list](https://github.com/unicodeveloper/awesome-tdd) of awesome TDD related resources.	unicodeveloper	2016-03-29 10:01:04
590	2016-03-29 10:01:04	Thanks for the suggestion, but I think the list needs more work. The formatting is suboptimal. Most of the titles are just `TDD something something`, which isn't very useful when trying to figure out which one to click. Include some commentary on why different things were included. Some of the included resources are paid, and that should be clearly marked. Some are low quality, keep in mind that …	sindresorhus	2016-03-29 10:01:04
590	2016-03-29 10:04:36	Thanks for the heads up @sindresorhus . I'll look into that	unicodeveloper	2016-03-29 10:01:04
589	2016-03-27 02:30:20	Lumen is a PHP Microframework. This PR will add a curated [list](https://github.com/unicodeveloper/awesome-lumen) of awesome Lumen related resources.	unicodeveloper	2016-04-12 16:19:42
589	2016-04-12 16:19:32	Put the contribution guidelines in a separate contributing.md file.	sindresorhus	2016-04-12 16:19:42
589	2016-04-12 16:24:35	Thanks for accepting. I will put the contribution guidelines in a separate file	unicodeveloper	2016-04-12 16:19:42
588	2016-03-24 13:41:45	Chef is a configuration management tool. This PR will add curated list of Chef related resources.	joelhandwell	2016-04-10 17:59:25
588	2016-03-24 14:23:00	Cool. Would you mind reading the [contributing guidelines](https://github.com/sindresorhus/awesome/blob/master/contributing.md) and the [awesome manifest](https://github.com/sindresorhus/awesome/blob/master/awesome.md). Thanks 😎👍	sindresorhus	2016-04-10 17:59:25
588	2016-04-05 20:37:09	ping :)	sindresorhus	2016-04-10 17:59:25
588	2016-04-05 20:52:11	@sindresorhus I realize that the repo is racking "Comment on why something is awesome" in many of the list entries. I'll add them and come back to you.	joelhandwell	2016-04-10 17:59:25
588	2016-04-10 17:59:25	> "Comment on why something is awesome" That's not a requirement, just a recommendation, especially for things that you have experience with. That's very helpful for users. ## In general though the list looks ok, but could use some work on formatting, adding descriptions to all items, and add some more learning resources (more articles). Many of the items uses incorrect naming, like `nodejs` => `…	sindresorhus	2016-04-10 17:59:25
587	2016-03-21 12:35:33	Url: https://github.com/eleventigers/awesome-rxjava	eleventigers	2016-03-22 10:22:14
587	2016-03-22 10:20:43	Might be useful to add a `Community` section, like https://github.com/sindresorhus/awesome-electron#community (could take from https://github.com/ReactiveX/RxJava#communication). Would also like to see some more learning resources, like videos, talks, blog posts, etc.	sindresorhus	2016-03-22 10:22:14
587	2016-03-22 10:24:08	Added :)	sindresorhus	2016-03-22 10:22:14
586	2016-03-19 11:55:32	Here is a list of resources for Ionic 2 Repo: https://github.com/candelibas/awesome-ionic2	candelibas	2016-03-20 16:03:05
586	2016-03-20 16:03:33	Looks good :)	sindresorhus	2016-03-20 16:03:05
585	2016-03-19 11:49:23	URL: https://github.com/egeerardyn/awesome-LaTeX I have read your guidelines, so I can understand if you want to wait a few weeks before merging :smile: However, I would love to get any feedback (and hopefully some exposure to attract new contributors).	egeerardyn	2016-03-20 16:12:31
585	2016-03-20 16:11:29	Looks good and thanks for reading the contribution guidelines :)	sindresorhus	2016-03-20 16:12:31
585	2016-03-20 16:12:41	Added.	sindresorhus	2016-03-20 16:12:31
585	2016-03-20 16:14:14	@sindresorhus @egeerardyn Nice to see a LaTeX awesome repo :-) Forking it now.	Ch3ck	2016-03-20 16:12:31
584	2016-03-17 20:34:10		delirehberi	2016-03-18 07:28:37
583	2016-03-16 20:21:44	A comprehensive curated list of available Bug Bounty & Disclosure Programs and write-ups by security researcher. The repo is https://github.com/djadmin/awesome-bug-bounty	djadmin	2016-04-17 12:07:32
583	2016-03-17 00:31:09	Sorry, but I just don't see how listing of a bunch of bug bounty programs is beneficial to anyone. What makes them awesome? What is the criteria used here?	aleksandar-todorovic	2016-04-17 12:07:32
583	2016-03-17 06:07:49	Thanks for asking. For all the security researchers out there and the bug bounty hunters, this curated list is helpful in submitting any security vulnerability via the company's bug bounty program. Each company will have their own set of rules and guidelines to participate in their bug bounty program and using this curated list, anyone can submit vulnerabilities via their bb program. Also, it con…	djadmin	2016-04-17 12:07:32
[truncated: 2,136 more rows]
