# Supplementary material for: Status, identity, and language: A study of issue discussions in GitHub
Source: PLoS One. 2019 Jun 14;14(6):e0215059. doi: 10.1371/journal.pone.0215059 (PMC6568400; doi:10.1371/journal.pone.0215059)
Supplement: S2 Data — (ZIP) [file pone.0215059.s003.zip › sample_46_projs_issues/sindresorhus_awesome/issue_comments_mentioned_committer_NOCODE_FULLBODY.csv]

issue_num	datetime	body	login	mention_login
919	2017-03-24 03:36:07	@sindresorhus I dun think it is something we can control. The name is officially announced and used in all of the places like documents and tutorials. It causes by the problem that AngularJS is so much different to Angular that it is not backward compatible at all. But it is a decision made by the angular team and they need to accept the consequence.	AnthonyTsang	sindresorhus
912	2017-03-17 15:42:32	@davisonio it's done.	bouzlibop	davisonio
909	2017-03-14 19:30:29	@sindresorhus updated!	podo	sindresorhus
902	2017-03-08 22:33:09	@sindresorhus I think I've done the right fixes, thanks	armaldio	sindresorhus
899	2017-03-26 03:16:14	Could you be more specific about what hasn't been followed @sindresorhus? The only point I can see which hasn't been fully met is "Drop all the A / An prefixes in the descriptions." which I'll look at sorting out.	cbovis	sindresorhus
894	2017-03-15 03:09:29	@sindresorhus * changed to the CC0 license * added community resources * added GitHub topic tags * Cleared up non-relevant material I do however want to discuss the wording of `Libraries` over either `Modules` or `Packages`. I did get rid of `Framework` but if you do a Google search for "WebGL Modules" or "WebGL Package" you will not find anything. [Wikipedia](https://en.wikipedia.org/wiki/List_o…	sjfricke	sindresorhus
893	2017-03-06 18:40:45	@davisonio Done	fkromer	davisonio
892	2017-02-23 12:04:12	Thanks @davisonio. So a user should go to [drduh/macOS-Security-and-Privacy-Guide](https://github.com/drduh/macOS-Security-and-Privacy-Guide) through [iCHAIT/awesome-macOS](https://github.com/iCHAIT/awesome-macOS). Does it make sense to put a direct link under Security?	seguri	davisonio
891	2017-02-28 11:40:55	@pokeball99 i don't get you. why are you saying this is bad collection?	clthck	pokeball99
887	2017-03-06 03:47:52	@sindresorhus k I made the changes. How is it now? Thanks.	quangv	sindresorhus
878	2017-02-06 14:31:24	The main motivation for this is like suppose you want to do a certain task, let's say plot a graph for a function to see its behaviour. You come to no-login-web-apps repo, look up the index and quickly find something that works for you, out of the box. No logins, no registrations. Of course, if you will be doing this too often, you might want to create an account on that site. > I honestly rather…	aviaryan	sindresorhus
878	2017-02-18 18:36:27	> @sindresorhus What do you think? :+1: > only has awesome items with descriptions Noticed a few items are missing description. > Each link description starts with an uppercase character and ends with a period. Not followed. > Drop all the A / An prefixes in the descriptions. Not followed. > Consistent naming. For example, Node.js, not NodeJS or node.js. For example, I see both `Youtube` and `you…	sindresorhus	sindresorhus
878	2017-02-20 05:24:38	@sindresorhus I have updated the list with the improvements you suggested. Can you please have a look. Thanks 😊	aviaryan	sindresorhus
872	2017-01-22 20:02:47	@davisonio [yes](https://gist.github.com/ibaaj/95b47b146bf5c70f891ab1fe973330cb)	ibaaj	davisonio
872	2017-01-22 20:03:53	@davisonio you can do whatever you want with.	ibaaj	davisonio
872	2017-01-22 20:08:55	> @davisonio you can do whatever you want with. Ok, if you wouldn't like to continue the project I've created a replacement repository with the content you provided: https://github.com/davisonio/awesome-gif.	davisonio	davisonio
872	2017-01-22 20:12:00	@davisonio perfect!	ibaaj	davisonio
868	2017-01-19 18:57:06	@kasbah I try to order by interestingness.	sindresorhus	kasbah
858	2017-01-19 22:16:33	Thanks for your feedback @sindresorhus. I had not thought about it, but yeah, I agree with you. We can work on that :)	mlcdf	sindresorhus
858	2017-03-07 12:30:35	Sorry @sindresorhus, I forgot to get back to you. Well, we definitely going to work on that, but at our own pace. We don't want to rush this and we're both a bit busy right now, so it going to take some time. So you might want to close this pull request and I'll reopen one in due time.	mlcdf	sindresorhus
857	2017-02-14 11:17:23	Hey @sindresorhus, apologies I haven't had the time to solve those issues. I will take a look this weekend, and will send it again. Thanks!	facundofarias	sindresorhus
857	2017-03-07 12:24:15	Hello @sindresorhus, I've created another pull request (#901), please close this one. Thanks	facundofarias	sindresorhus
848	2016-12-20 19:01:15	Thank you @davisonio 🙇	brianamarie	davisonio
847	2017-01-31 11:43:39	@sindresorhus > includes a succinct description of the project/theme at the top (example), But as a generator, how do we decide what's succinct? Shouldn't it just leave that to the user? 😕 > has an appropriate license It does use CC0 in the readme. > I tried running the generator, but it exited early, before all the prompts were asked Oh! 😮 I'll have a look tonight.	dar5hak	sindresorhus
844	2016-12-21 02:07:45	@aleksandar-todorovic That's why I called that section _"CMS / Blogs"_ because of Ghost and Grav are CMS, Svbtle is a blogging platform and the others are Static Site Generators which can be used to make a blog website. In https://github.com/BubuAnabelas/awesome-markdown/commit/95fe2a6e78e2963164b04eda51e3dc2b339ca1d7 I fixed the descriptions and the consistent naming I'm almost certain, tell me …	BubuAnabelas	aleksandar-todorovic
844	2016-12-21 02:07:45	@aleksandar-todorovic That's why I called that section _"CMS / Blogs"_ because of Ghost and Grav are CMS, Svbtle is a blogging platform and the others are Static Site Generators which can be used to make a blog website. In https://github.com/BubuAnabelas/awesome-markdown/commit/95fe2a6e78e2963164b04eda51e3dc2b339ca1d7 I fixed the descriptions and the consistent naming I'm almost certain, tell me …	BubuAnabelas	davisonio
844	2017-01-18 02:10:53	@sindresorhus Can you tell me specifically where I didn't follow: > "The entry in the Awesome list should include a short description about the list project/theme (not the list itself), and should be added at the bottom of the appropriate category." So I can fix it. Is it because it isn't at the bottom of the category? (because it's an old PR) I'm working on the other points, will push the update…	BubuAnabelas	sindresorhus
844	2017-01-31 23:39:11	@sindresorhus I belive it's all done! :smile:	BubuAnabelas	sindresorhus
842	2016-12-10 16:46:10	@davisonio can you tell me what they are specifically ...fixed some of them .. i dont think it needs description though . is it necessary ?	gauthamzz	davisonio
842	2017-01-07 22:02:55	merge conflict solved , review @sindresorhus @davisonio	gauthamzz	davisonio
842	2017-01-07 22:20:06	Is it okay now @davisonio	gauthamzz	davisonio
842	2017-01-07 23:14:51	> Is it okay now @davisonio missing the or from processor.	davisonio	davisonio
842	2017-01-08 04:21:29	@davisonio any other problems	gauthamzz	davisonio
834	2016-12-10 14:52:37	@davisonio I have made all the changes that you suggested. Thanks for the review.	harpribot	davisonio
834	2016-12-10 15:56:20	@davisonio I have made all the changes that you suggested. I added description of goal for each TREC track, so that it is easy for viewers to find the one they are interested to work with.	harpribot	davisonio
834	2016-12-10 21:09:04	@davisonio , added. Thanks for reviewing.	harpribot	davisonio
834	2016-12-22 06:01:51	I have made all the suggested changes. I have detailed most of the books with reasons of reading them. I have not done that for courses, as there is a lot of overlap between the courses. Also, I have only gone through these courses partially (as I have already taken a course in my university), so my description might be wrong or incomplete (hence misleading). However, other contributor traffic th…	harpribot	sindresorhus
834	2016-12-22 06:01:51	I have made all the suggested changes. I have detailed most of the books with reasons of reading them. I have not done that for courses, as there is a lot of overlap between the courses. Also, I have only gone through these courses partially (as I have already taken a course in my university), so my description might be wrong or incomplete (hence misleading). However, other contributor traffic th…	harpribot	davisonio
834	2017-01-02 06:11:52	@davisonio @sindresorhus wish you all a happy new year. I would be thankful if you review the pull request, and if you find it a good start, please merge it. Thanks Harshal	harpribot	sindresorhus
834	2017-01-02 06:11:52	@davisonio @sindresorhus wish you all a happy new year. I would be thankful if you review the pull request, and if you find it a good start, please merge it. Thanks Harshal	harpribot	davisonio
834	2017-01-11 14:04:07	Thanks @davisonio @sindresorhus	harpribot	sindresorhus
834	2017-01-11 14:04:07	Thanks @davisonio @sindresorhus	harpribot	davisonio
833	2016-11-30 11:18:50	@egeerardyn Can you help to improve the https://github.com/postpdm/awesome-vcs-tools ? :) 3 hours - it's just the time to write the list, Data I have got from my existing file. :)	yn-coder	egeerardyn
830	2016-12-07 11:30:46	@sindresorhus could you please review the changes?	arbox	sindresorhus
830	2016-12-17 11:19:55	@sindresorhus Thank you!	arbox	sindresorhus
827	2016-12-02 07:42:38	@davisonio I have reopened the pull request.	harpribot	davisonio
827	2016-12-05 01:08:04	@davisonio will you reopen this PR, i didn't know that thats why created a new one	harpribot	davisonio
826	2016-11-20 15:14:57	@davisonio all fixed, thanks!	nicolesaidy	davisonio
826	2016-11-24 13:09:21	@sindresorhus all fixed.	nicolesaidy	sindresorhus
825	2016-11-18 07:54:53	@sindresorhus - if I may chime in with a different point of view: having a LICENSE file is a de-facto standard on GitHub and it also allows GitHub to display the license icon at the top of the repository (next to XX contributors). I think it would be useful to have.	cdman	sindresorhus
823	2016-11-16 02:12:04	@aleksandar-todorovic Makes sense!	hungle88	aleksandar-todorovic
821	2016-11-15 18:44:29	Thank you @sindresorhus for your quick review - I've made the required changes. Nonetheless, I think it's only fair to be consistent with other awesome lists, who are showing a different markup, for example [awesome-vagrant](https://github.com/iJackUA/awesome-vagrant), [awesome-docker](https://github.com/veggiemonk/awesome-docker) and / or [awesome-kubernetes](https://github.com/ramitsurana/aweso…	hbokh	sindresorhus
821	2016-12-10 12:19:39	@hbokh can you remove the preceding 'A' from the description here? Seems like there's some conflicts too still	davisonio	hbokh
821	2016-12-10 12:48:19	@davisonio Removed the "A" from the `readme.md` in my fork / `patch-1`. Please forgive my ignorance, but what is going on or wrong?	hbokh	davisonio
821	2016-12-10 18:27:19	> @davisonio Removed the "A" from the readme.md in my fork / patch-1. > Please forgive my ignorance, but what is going on or wrong? Great! The issue is there are some conflicts between your branch and the master branch on this repository.	davisonio	davisonio
821	2016-12-10 18:39:45	@davisonio I was unable to fix this on the git-CLI (I'm open for suggestions), but somehow I did managed to get it fixed using "GitHub Desktop" and merged the remote-tracking branch 'sindresorhus/master' into patch-1.	hbokh	davisonio
818	2016-11-20 06:36:12	@sindresorhus Thanks for the feedback. Fix all of the above, and ready for review :)	nirgn975	sindresorhus
816	2016-11-07 02:54:11	@sindresorhus the list and the PR are updated. Please check again :)	YerkoPalma	sindresorhus
814	2016-11-03 17:23:21	@sindresorhus sure! Changed to awesome-sass 😄	tandavas	sindresorhus
814	2016-11-15 16:53:24	@sindresorhus ready for another review. Sorry for the messed up commits 😢 - [x] I'd like to see some links to community resources: Stack Overflow tag, IRC, chat, forums, communities, etc. Example: https://github.com/sindresorhus/awesome-electron#community - [x] Drop all the A / An prefixes in the descriptions. - [x] There should be a succinct summary at the top about what Sass is, where Sass is l…	tandavas	sindresorhus
814	2016-11-19 07:51:00	@sindresorhus fixed!	tandavas	sindresorhus
812	2016-12-10 22:33:56	@sindresorhus I'm not sure why you're being so heavy-handed with this request when there are many, many other repositories that you've added that also had none of the things you're asking for. I can quickly cite several "awesome" repos that have no curation, don't have logos, don't point to communities, have much poorer writing than mine, are more disorganized than mine, yet you added them to thi…	tedyoung	sindresorhus
812	2017-01-16 22:35:52	@mischah If it were *just* QA, then I'd be happy with it. But asking me to "go find" things as "Awesome lists are hard work.", is a bit insulting in that the whole *point* of making this an open list and spreading the knowledge is so that people can *share* and help improve it, not that it's a perfect or complete list to start with. Isn't that the spirit of open-source? @aleksandar-todorovic & @s…	tedyoung	mischah
812	2017-01-16 22:35:52	@mischah If it were *just* QA, then I'd be happy with it. But asking me to "go find" things as "Awesome lists are hard work.", is a bit insulting in that the whole *point* of making this an open list and spreading the knowledge is so that people can *share* and help improve it, not that it's a perfect or complete list to start with. Isn't that the spirit of open-source? @aleksandar-todorovic & @s…	tedyoung	aleksandar-todorovic
812	2017-01-16 22:35:52	@mischah If it were *just* QA, then I'd be happy with it. But asking me to "go find" things as "Awesome lists are hard work.", is a bit insulting in that the whole *point* of making this an open list and spreading the knowledge is so that people can *share* and help improve it, not that it's a perfect or complete list to start with. Isn't that the spirit of open-source? @aleksandar-todorovic & @s…	tedyoung	sindresorhus
810	2016-10-30 22:36:46	@JesseTG I thought that might make the list cluttered, especially since each entry already has the operating systems next to it. Instead, I added a few sentences pointing to a website that describes most free software licenses. Almost every linked homepage says the license, so it would be easy for a reader to check the website (http://choosealicense.com/licenses/) to find out more.	johnjago	JesseTG
810	2016-11-05 20:53:13	@JesseTG I decided that your suggestion was a good idea based on what you mentioned. The licenses have been added. @sindresorhus The SVG version of the CC0 badge is now in place. Thank you for the ideas on how to make the list better, such as adding more than just computer programs. I will continue exploring and adding more content.	johnjago	JesseTG
810	2016-11-05 20:53:13	@JesseTG I decided that your suggestion was a good idea based on what you mentioned. The licenses have been added. @sindresorhus The SVG version of the CC0 badge is now in place. Thank you for the ideas on how to make the list better, such as adding more than just computer programs. I will continue exploring and adding more content.	johnjago	sindresorhus
808	2016-10-26 18:45:13	@sindresorhus Well I think the truth is always in the middle. It's usually both parties not just the one. Now please take a look at this list [Laravel -> Education](https://github.com/fukuball/Awesome-Laravel-Education/blob/master/langs/en_US.md) that you have under Backend Development section. It doesn't comply with a lot of the rules but for some reason is included. I bet there're others. Don't…	pmatseykanets	sindresorhus
808	2016-10-29 20:57:54	@sindresorhus Please reopen and merge. The author just merged my PR and now list has the awesome badge which I believe was the last thing standing on the way. Thank you in advance.	pmatseykanets	sindresorhus
808	2016-11-03 03:21:20	@sindresorhus Is there any chance this can be merged now that all requirements are met? Thanks	pmatseykanets	sindresorhus
808	2016-11-03 15:48:15	@sindresorhus These are all good suggestions, but it might take some time to implement all of them. Misunderstandings do happen and I jumped the gun in making an assumption that should not have been made. I hope we've cleared the problem and moving forward we do not let this affect us.	dhamaniasad	sindresorhus
808	2017-03-26 21:03:49	@sindresorhus The project logo and summary just got added to the project. Do we satisfy the basic requirements to get this merged now?	dhamaniasad	sindresorhus
804	2016-10-20 19:22:46	@sindresorhus Readme is missing a title more specific on this? everything else is OK.	sger	sindresorhus
804	2016-12-10 12:06:24	> @sindresorhus Readme is missing a title more specific on this? everything else is OK. First line in the readme.md file should be:	davisonio	sindresorhus
804	2016-12-24 07:51:17	@davisonio fixed	sger	davisonio
801	2016-10-19 16:23:49	@aleksandar-todorovic Oh! my bad, guess i should close now	pokeball99	aleksandar-todorovic
800	2016-10-18 13:47:34	@aleksandar-todorovic I'm sorry for that, I've fixed these issues. Thank you	yvoronoy	aleksandar-todorovic
800	2016-10-21 06:57:01	Hi @sindresorhus Thank you so much for such detailed review. I appreciate you for this. I'm going to fix these issues.	yvoronoy	sindresorhus
800	2016-11-29 12:31:52	@sindresorhus I've been fixed the most issues. What the next steps I should do to the pull request has been accepted?	yvoronoy	sindresorhus
800	2017-01-13 05:40:26	@davisonio @sindresorhus Thank you guys. I've fixed all described issues.	yvoronoy	sindresorhus
800	2017-01-13 05:40:26	@davisonio @sindresorhus Thank you guys. I've fixed all described issues.	yvoronoy	davisonio
789	2016-10-20 18:50:14	thanks @sindresorhus	sger	sindresorhus
789	2016-10-20 19:07:56	@sindresorhus new pull request.	sger	sindresorhus
784	2017-03-27 16:27:06	@kminek that sounds really cool. @sindresorhus how many people have signed up for the newsletter?	legodude17	sindresorhus
784	2017-03-27 17:54:41	@sindresorhus Really hope it gets to 1000. Really ❤️ this idea.	legodude17	sindresorhus
781	2016-10-06 08:39:03	@sindresorhus thanks for feedback! Will do.	vitalets	sindresorhus
781	2016-10-13 17:42:17	@sindresorhus what do you think about adding special section _Pending Lists_? It's like incubator for growing lists that allows people to discover and contribute to it making list more community driven and grow faster. But in the same time it cleanly shows that list is not ready yet.	vitalets	sindresorhus
775	2016-10-06 14:31:49	@sindresorhus Thanks for the suggestions and **thanks** for the star. :star2: I've got plenty of traction now! Will look into your suggestions ASAP.	RyanZim	sindresorhus
774	2016-10-06 05:07:11	Thanks @sindresorhus for the merge! Just removed the self-reference in commit https://github.com/kdeldycke/awesome-falsehood/commit/fbdec3c8823917dd933df266ea4b8d7954370c78. Sorry for the noise, I just couldn't resist the meta-humor... :sweat_smile:	kdeldycke	sindresorhus
773	2016-10-21 17:35:32	@sindresorhus Sorry for late answer. Looks like all the points above fixed.	aliesbelik	sindresorhus
773	2016-12-10 12:02:03	@aliesbelik Can you fix these too? 🔝	davisonio	aliesbelik
770	2016-10-01 15:02:34	@davisonio thanks! Fixed it ;)	thibmaek	davisonio
770	2016-10-07 13:49:34	@lilorox please tick the last box so people know the checklist is completed.	thibmaek	lilorox
770	2016-10-08 08:02:50	@lilorox The description should be in short what Raspberry Pi is, not what the list contains. See the other descriptions in the list. Also missing a `.` at the end.	sindresorhus	lilorox
770	2016-10-08 08:51:47	@lilorox I'd suggest changing it to: > Credit card-sized computer aimed to teach kids programming, but capable of doing a lot more.	thibmaek	lilorox
769	2016-10-06 18:12:05	@davisonio I've updated the 'Table of Contents' to just 'Contents', I'd missed that one when submitting this as I've been maintaining Awesome Textpattern for a while now and at the time the other Awesome lists all seemed to use 'Table of Contents' (and still do). As for the use of Textile over Markdown the reasoning is basically the same as yours for using Markdown for the Awesome lists. Markdown…	drmonkeyninja	sindresorhus
769	2016-10-06 18:12:05	@davisonio I've updated the 'Table of Contents' to just 'Contents', I'd missed that one when submitting this as I've been maintaining Awesome Textpattern for a while now and at the time the other Awesome lists all seemed to use 'Table of Contents' (and still do). As for the use of Textile over Markdown the reasoning is basically the same as yours for using Markdown for the Awesome lists. Markdown…	drmonkeyninja	davisonio
769	2016-11-03 20:23:09	@sindresorhus I've fixed the merge conflict and added a description. I've also fixed those issues with Awesome Textpattern. 😀	drmonkeyninja	sindresorhus
769	2016-11-04 07:55:54	Thanks @sindresorhus. I'll look into getting those further points sorted. 😃	drmonkeyninja	sindresorhus
767	2016-09-18 12:29:11	@aleksandar-todorovic I am aware of it and its corresponding ticket #427. It's not what I wanted though. See the 3 bullet points of the OP.	brillout	aleksandar-todorovic
764	2016-09-16 08:54:50	I will fix all the cases, grammar and contents issue. and then create a new pull request @sindresorhus I think the reason that the list is small is because there is not that many people know about this list... I think putting this list in you awesome list will solve this problem, and `Awesome-PowerShell` can get more people to contribute.	chantisnake	sindresorhus
764	2016-09-16 09:25:50	@sindresorhus I see you have unchecked: > has been added at the bottom of the appropriate category. Why PowerShell doesn't belongs in `Development Environment`?	chantisnake	sindresorhus
762	2016-10-01 19:50:42	@davisonio all done!	vinkla	davisonio
761	2016-09-12 11:05:28	- Added `LICENSE` file - Yes, there is much effort to translate into English, http://beta.ant.design. And progress here, https://github.com/ant-design/ant-design/issues/1471 - I also added these links (English translation) to the repo README.md Thanks @aleksandar-todorovic	websemantics	aleksandar-todorovic
761	2016-09-30 19:57:26	I just pushed the changes you highlighted above, I think the list does look nicer without the extra new lines, and long descriptions, Thanks for your feedback @davisonio ,	websemantics	davisonio
761	2016-10-05 19:03:51	Thanks for the feedback @sindresorhus .. I'll get these rectified and update here ..	websemantics	sindresorhus
761	2016-11-26 21:40:38	@sindresorhus sorry for the delay and many thanks for your response, I remove the 'Inspired' paragraph and the link you referenced, I also moved the boilerplates section to the bottom and I will continue to monitor and adjust it, I'm keeping it now as a reference for the community until it grows and better quality projects start to surface, I updated the PR branch with the new content of `readme.…	websemantics	sindresorhus
761	2016-11-29 13:46:14	@websemantics you can use 'git push -f'	Ir1d	websemantics
761	2016-12-16 00:21:00	Thanks @davisonio for the hint, ... This was a huge learning to get right or should I say green hh	websemantics	davisonio
760	2016-10-01 01:24:06	Hi @davisonio Appreciate the feedback. I have added the descriptions and changed the bullets. Good suggestions by the way.	woop	davisonio
760	2016-10-26 07:49:58	@sindresorhus I've added some blogs, articles, and talks. Also applied the other updates you suggested. In terms of personal experiences it is a bit tricky. I haven't personally used most of the devices/apps. We have an open issue to get some more input from actual users (https://github.com/willempienaar/awesome-quantified-self/issues/3).	woop	sindresorhus
755	2016-08-29 10:38:10	@davisonio **Regarding the duplicate:** I am aware of the `awesome-answers` respository that you mentioned. But it solely focuses on programming related questions. My repo, on the other hand, tries to gather links from all disciplines. In fact, very few of the links in my repo are related to programming. So, there is less overlap between the two projects than the titles suggest. :smile: **Regardi…	SandeepTuniki	davisonio
755	2016-09-06 03:27:58	ping @davisonio Any update to my pull request?	SandeepTuniki	davisonio
751	2016-09-30 19:20:21	@d3viant0ne any updates? also please fix the merge conflicts	davisonio	d3viant0ne
751	2016-10-04 21:14:47	I know @d3viant0ne has been bogged down with work, only thing is everything webpack needs to be lower case 'w'. @d3viant0ne let me know if you need help with this. Am willing to do some work with repo.	TheLarkInn	d3viant0ne
751	2016-10-05 21:07:48	@sindresorhus - All requested changes have been made & the list run past @TheLarkInn	d3viant0ne	sindresorhus
748	2016-08-21 00:41:29	@aleksandar-todorovic Thanks for your feedback. I will remember to answer your other points tomorrow (its quite late now in Netherlands) and if I don't forget (the notification is gone now :wink: ). Note however, that I am not in favour of closing a no-longer-maintained list down. That would sell `awesome` short, the technology and PR's are still relevant. You could solve this by having the rule …	aschrijver	aleksandar-todorovic
748	2016-08-21 10:11:37	Hi @aleksandar-todorovic I didn't go to sleep, worked all night, and so didn't forget to return to your issue :wink: but there were not that many points I didn't already respond to, I now see. And @davisonio you are right in stating that would be a working solution. But I would still like to see some of this discussion reflected in the code of conduct. That should not be that much of a problem. T…	aschrijver	aleksandar-todorovic
748	2016-08-21 10:11:37	Hi @aleksandar-todorovic I didn't go to sleep, worked all night, and so didn't forget to return to your issue :wink: but there were not that many points I didn't already respond to, I now see. And @davisonio you are right in stating that would be a working solution. But I would still like to see some of this discussion reflected in the code of conduct. That should not be that much of a problem. T…	aschrijver	davisonio
747	2016-08-26 14:34:45	@sindresorhus Addressed all the review comments.Please check.	SrinivasanTarget	sindresorhus
746	2016-08-29 21:08:36	@sindresorhus Made the changes.	jagracey	sindresorhus
746	2016-08-30 05:55:18	v5.0.0 is available: http://www.unicode.org/versions/Unicode5.0.0/ Not sure what made @jagracey say it isn’t. (Also, why are versions < 4.0.0 not listed on https://github.com/jagracey/Awesome-Unicode#unicode-versions?)	mathiasbynens	jagracey
744	2016-09-08 17:17:29	@davisonio Missed items are now fixed.	pmoulon	davisonio
741	2016-08-20 15:20:47	Going to the list I had no idea what ChatOps were, having read the list, I still have no idea. > ChatOps is a collaboration model that helps to connect people, process, tools, and automation into a transparent workflow (conversation-driven development). This is fine and well, but should also explain why I should care. What makes ChatOps awesome. The first ChatOps word should also link to a resour…	sindresorhus	davisonio
735	2016-08-24 14:01:39	ping @bnb	sindresorhus	bnb
735	2016-08-26 15:18:30	@sindresorhus Sorry, got a new Mac and haven't had GitHub notifications.	bnb	sindresorhus
735	2016-08-26 15:21:39	@sindresorhus Updated!	bnb	sindresorhus
732	2016-08-07 18:03:38	I just created [awesome-guitar](https://github.com/btnwtn/awesome-guitar), for all things guitar related. I would love help pushing resources to the list if anyone has suggestions! @d3viant0ne I would contribute to a skateboarding list.	btnwtn	d3viant0ne
732	2016-08-09 01:52:06	For those who love Rubik's Cube - [awesome-rubiks-cube](https://github.com/nirajpandkar/awesome-rubiks-cube) @sindresorhus But a **major issue** in creating non-{tech,science} awesome-lists will be _lack of contribution_ from real enthusiasts of that corresponding lists. For example, for the above rubik's list, there will be comparatively **few cubers who use Github**. These cubers are the ones w…	nirajpandkar	sindresorhus
732	2016-09-18 12:11:28	@nirajpandkar @sindresorhus About the problem that non-techies don't use GitHub: How about building a frontend? For example, something like the frontend I've built for a list of react components (http://devarchy.com/react-components / #767). It doesn't require any GitHub skills to add an entry to the list. (Once approved, the entry is automatically added to the list on GitHub.)	brillout	sindresorhus
730	2016-08-05 23:24:30	Thanks for the feedback @sindresorhus! Some of these things must have slipped under my radar - sorry for the inconvenience! I made the respective changes in [awesome-pokemon](https://github.com/tobiasbueschel/awesome-pokemon) and also updated the PR to include the correct spelling & description! I love the new logo!! Thank you very much for that :tada: :tada: Oh and for link names such as **[poke…	tobiasbueschel	sindresorhus
730	2016-08-06 00:19:22	@tobiasbueschel Could you squash the conflicts?	aleksandar-todorovic	tobiasbueschel
730	2016-08-06 21:01:42	it should be good to go now :) Thanks for the tips and patience @sindresorhus @aleksandar-todorovic	tobiasbueschel	sindresorhus
730	2016-08-06 21:01:42	it should be good to go now :) Thanks for the tips and patience @sindresorhus @aleksandar-todorovic	tobiasbueschel	aleksandar-todorovic
727	2016-08-24 14:59:19	@jaredmichaelsmith Looks great! I just have some minor nitpick in addition to @aleksandar-todorovic's feedback: - `Table of Contents` => `Contents` - I would name `Resources to Learn` just `Learn`	sindresorhus	aleksandar-todorovic
727	2016-08-24 14:59:53	> Arrange Resources to Learn section alphabetically. @aleksandar-todorovic No, things should be sorted by importance/interestingness, not alphabetically.	sindresorhus	aleksandar-todorovic
727	2016-08-29 22:32:32	Thanks so much @sindresorhus and @aleksandar-todorovic, I will update it now and get back to here.	jaredthecoder	sindresorhus
727	2016-08-29 22:32:32	Thanks so much @sindresorhus and @aleksandar-todorovic, I will update it now and get back to here.	jaredthecoder	aleksandar-todorovic
727	2016-08-29 23:06:02	Okay, I updated with your suggested changes. Is this ready to add in now? @sindresorhus	jaredthecoder	sindresorhus
726	2016-07-31 08:31:02	@sindresorhus Thanks for your reminding. I just finished the checklist above. Please help me to check it again. Thanks :+1:	thangchung	sindresorhus
726	2016-08-15 14:02:52	@sindresorhus I have fixed all suggestions from you. Sorry, this is my first FR into the awesome so that I took a lot of mistakes. Please help me to check once more time. Thanks!	thangchung	sindresorhus
726	2016-08-19 04:04:13	@davisonio Thanks for your comment. I have fixed it. Please help me on that :+1:	thangchung	davisonio
726	2016-08-22 03:56:33	@sindresorhus I fixed all above, but one item I do not quite understand it > - Use the SVG version of the license badge. See the one used here. Is it the awesome badge on the top of the page? I already used the SVG format?	thangchung	sindresorhus
726	2016-08-25 07:03:03	@sindresorhus Sorry, I missed that one, just updated. Thank you very much!	thangchung	sindresorhus
724	2016-07-30 22:21:47	@sindresorhus is there a formatter available for this? - even if we follow the guidelines now, I doubt we'll be able to uphold conventions unless enforceable through tooling	yoshuawuyts	sindresorhus
724	2016-08-08 00:59:30	@sindresorhus thanks for the feedback, it has been added now, please check.	YerkoPalma	sindresorhus
720	2016-07-21 10:58:12	@sindresorhus It is almost time.	jaywcjlove	sindresorhus
718	2016-08-20 10:31:51	@brillout I like your idea. Came to this issue, because I find it frustrating that awesome entries are sometimes waiting for months (`== ages` when converted to `non-IT-standard-time` :wink: ) before being committed, and was going to suggest something similar. Makes `awesome`, well....much less so. (PS I am not blaming the nice chaps that maintain the awesome lists, I know times can be busy). It …	aschrijver	brillout
718	2016-09-02 16:56:16	@brillout, tha would be lovely...seems to me at least :+1:	aschrijver	brillout
718	2016-09-18 12:01:45	I've been running [devarchy.com/react-components](http://devarchy.com/react-components) for a while now. - the community requested 81 new entries - the community upvoted 67 times (excluding OP upvotes) - the community downvoted 4 times - out of these 81 requests, 33 received votes - 48 requests received no votes I recently made UX changes that makes it easier to vote. I expect the number of votes…	brillout	sindresorhus
714	2016-07-26 15:27:10	[My comments](https://github.com/sindresorhus/awesome/pull/348#issuecomment-146644959) about `xgrommx/awesome-redux` seems to still apply. It's messy and more of collection than a curation. Don't get me wrong, it's still a good resource, just not a good fit for this list. @brillout I'm open to adding your list if you're committed to maintaining it. Your list could use more learning resources thou…	sindresorhus	brillout
714	2016-08-01 21:10:52	@sindresorhus Thanks for the link, it looks good. Ok, I'll create a PR once I feel the list to be ready.	brillout	sindresorhus
708	2016-07-09 15:32:47	@sindresorhus Word; thank you for the feedback. Will integrate this into the list, and make it significantly better before re-applying. Alternatively, we could add chbrown's: I'll ping him.	RichardLitt	sindresorhus
706	2016-07-08 08:11:23	@sindresorhus - I just merged the changes done by @jsynowiec covering everything you mentioned above. 👍	TalAter	sindresorhus
706	2016-07-08 08:11:23	@sindresorhus - I just merged the changes done by @jsynowiec covering everything you mentioned above. 👍	TalAter	jsynowiec
704	2016-07-06 11:54:09	@sindresorhus I have updated the content based on your recommendations.	dastergon	sindresorhus
704	2016-07-07 10:55:59	Thank you very much @sindresorhus!	dastergon	sindresorhus
700	2016-07-16 14:04:48	@sindresorhus I improved the list and covered all your points. One thing that remains to be discussed is the license. In my opinion ASL2.0 should be OK. It conforms to your contribution guidelines. Please let me know what you think.	michel-kraemer	sindresorhus
698	2016-06-25 10:35:17	Collaboration would be great. There are so many react components out there. It's astonishing. I think that the awesome-react-components list should not include learning material. I would not merge both lists. They serve two distinct use cases; - If I want to learn about React then I go to awesome-react - If I write code and I need a specific component then I go to awesome-react-components I like …	brillout	sindresorhus
698	2016-06-27 17:11:51	Nice list @brillout ! > has been around for at least 20 days, Looking at the commit history, it would seem like this has only been up on github for 3 days. > is not a duplicate Since the other list, https://github.com/enaqx/awesome-react#components contains components I would consider this a duplicate because eventually the components list will just be a variation of the of the other. > Collabora…	hatzopoulos	brillout
698	2016-06-27 21:58:07	@hatzopoulos > Nice list Thanks :) > this has only been up on github for 3 days. Yes, it's on GitHub since 3 days only. I've started creating it ~2 months ago though. I've interpreted "has been around for at least 20 days" as "has been alive for at least 20 days". If it means "has been public for at least 20 days" then I'll uncheck the checkbox and close the PR. > The way you have categorized the…	brillout	sindresorhus
698	2016-07-04 22:53:50	> Actually, I think that sections that have more than ~15 items should systematically be broken down into sub-sections. And I could see that to be a meaningful rule for creating Awesome Lists. @sindresorhus what do you think? Hard to find a number in scenarios. Common sense should work here. > I'd love to "join forces". 👌	sindresorhus	sindresorhus
692	2016-06-18 10:45:31	@sindresorhus > - The Libraries link in the table of contents has a typo. > - Selected Tutorials => Tutorials. Everything in the list are selected. > - End all descriptions in a . > - node.js => Node.js Fixed in https://github.com/hackerkid/bots/commit/05fe55f46b870af7e7625188005bf4ca9a655e5b > Don't like everything to be prefixed with "resources". All lists contain resources. Maybe just Building…	hackerkid	sindresorhus
690	2016-06-16 09:28:45	@lholznagel @davisonio @psukys : please suggest If anything is wrong	amitshekhariitbhu	davisonio
690	2016-06-16 10:05:27	@sindresorhus : I will tick that after one week so please reopen it	amitshekhariitbhu	sindresorhus
684	2016-06-09 12:37:49	I fully support this new list, great work @rahulkapoor90 and @RiseLedger! The only thing that has to change is the license: MIT is a code license, so not really appropriate for a list (sorry, I didn't spot that one earlier on). I would suggest one of the following [CC licenses](https://creativecommons.org/licenses/): - CC0: most permissive (basically public domain, so you relinquish copyright) - …	egeerardyn	rahulkapoor90
684	2016-06-09 18:48:07	@aleksandar-todorovic and @egeerardyn your suggestions has been added. thank you!	rahulkapoor90	aleksandar-todorovic
684	2016-06-09 18:48:07	@aleksandar-todorovic and @egeerardyn your suggestions has been added. thank you!	rahulkapoor90	egeerardyn
683	2016-06-09 16:16:59	@sindresorhus I am sure that people will find both - ways around such a bot (I can think of a few myself), and - ways to mangle their list such that a bot cannot decide whether a list is good or bad. However, I don't think that would be a problem. I see such a bot as a spam filter. Even if it doesn't get rid of 100% of the problem, it still is an improvement: it could take over a few simple repet…	egeerardyn	sindresorhus
683	2016-06-23 18:53:35	@sobolevn Haven't started yet: I currently have bigger priorities for work.	egeerardyn	sobolevn
680	2016-06-03 20:39:50	@egeerardyn ok by few weeks you meaning 1 month?	sger	egeerardyn
677	2016-06-07 21:48:10	@sindresorhus I am not sure. But this is a really quickly moving field and the owner seems to be not maintaining the list (there are 10 pull requests unanswered, the earliest one from may 2015) Some links are pointing to blank or wrong pages, too.	keon	sindresorhus
675	2016-05-31 12:50:38	@davisonio, up to @sindresorhus	pokeball99	davisonio
672	2016-05-30 20:07:24	@brunocvcunha make sure just to reply back on this to remind sindresorhus about it, instead of opening a new issue :)	pokeball99	brunocvcunha
672	2016-08-04 08:05:21	@sindresorhus: hi! can you review it again, by any chance? thank you!	brunocvcunha	sindresorhus
671	2016-05-29 15:22:11	> Is the one who wrote it originally is not entitled to be added here or is it just you can copy someone's else work and get more stars and go on sending pull request? Is this how the whole thing works? Not at all. You should be the one who should be added to this list. I see what the problem is from these commits: - You originally created content here: September 26 2015 https://github.com/rahulk…	davisonio	rahulkapoor90
671	2016-05-29 15:34:23	First of all, your #326 has **NOT** been closed due to "too little stars" as you mention. Instead, it's the typical reason https://github.com/sindresorhus/awesome/pull/326#issuecomment-141786349: > Wait at least a couple of weeks after creating a list before submitting to this list to give it a chance to mature. By the way, the other list was not accepted at first for the same reason. However, @R…	egeerardyn	davisonio
671	2016-05-29 15:34:23	First of all, your #326 has **NOT** been closed due to "too little stars" as you mention. Instead, it's the typical reason https://github.com/sindresorhus/awesome/pull/326#issuecomment-141786349: > Wait at least a couple of weeks after creating a list before submitting to this list to give it a chance to mature. By the way, the other list was not accepted at first for the same reason. However, @R…	egeerardyn	rahulkapoor90
671	2016-05-29 21:37:44	Hi @rahulkapoor90 . As you mention seems that your list was created earlier then my list. I was not aware that such list exist, that's why I created it in first place. All the apps that I added in [initial commits](https://github.com/RiseLedger/awesome-windows/blob/b3b0ee2acf84f2b1c9d2f6d50d430552054077cc/readme.md) - is application that I use daily on the windows machine for years, and know that…	RiseLedger	egeerardyn
671	2016-05-29 21:37:44	Hi @rahulkapoor90 . As you mention seems that your list was created earlier then my list. I was not aware that such list exist, that's why I created it in first place. All the apps that I added in [initial commits](https://github.com/RiseLedger/awesome-windows/blob/b3b0ee2acf84f2b1c9d2f6d50d430552054077cc/readme.md) - is application that I use daily on the windows machine for years, and know that…	RiseLedger	rahulkapoor90
671	2016-05-30 08:31:35	@egeerardyn i accept that i also included some of the things that @RiseLedger added as i was angry at that time and didn't knew what to do and clearly made a rookie mistake **but** i also thought i would start contributing daily to my repository and people would somehow recognize that mine is the original one but it all went the other way around. and i even added this line - > Some users have mad…	rahulkapoor90	RiseLedger
671	2016-05-30 08:31:35	@egeerardyn i accept that i also included some of the things that @RiseLedger added as i was angry at that time and didn't knew what to do and clearly made a rookie mistake **but** i also thought i would start contributing daily to my repository and people would somehow recognize that mine is the original one but it all went the other way around. and i even added this line - > Some users have mad…	rahulkapoor90	egeerardyn
671	2016-05-30 09:11:55	@rahulkapoor90: I understand why you were angry/disappointed that somebody else did something very similar to your work and gets the credit. However, in such cases it is often most productive to assume no malicious intent and just contact the other author, see what has happened, offer to collaborate and share the workload (because maintaining a good list is quite some work, as you have probably n…	egeerardyn	RiseLedger
671	2016-05-30 09:11:55	@rahulkapoor90: I understand why you were angry/disappointed that somebody else did something very similar to your work and gets the credit. However, in such cases it is often most productive to assume no malicious intent and just contact the other author, see what has happened, offer to collaborate and share the workload (because maintaining a good list is quite some work, as you have probably n…	egeerardyn	rahulkapoor90
671	2016-06-06 18:23:57	Thanks for excellent handling of this @egeerardyn :)	sindresorhus	egeerardyn
671	2016-06-06 18:47:07	@sindresorhus You're welcome. I think both @RiseLedger and @rahulkapoor90 have made huge improvements to their joint list since a week ago. So I hope we can treat their [new list](https://github.com/Awesome-Windows/Awesome) as just a replacement of the old one when both are ready to fully release it.	egeerardyn	RiseLedger
671	2016-06-06 18:47:07	@sindresorhus You're welcome. I think both @RiseLedger and @rahulkapoor90 have made huge improvements to their joint list since a week ago. So I hope we can treat their [new list](https://github.com/Awesome-Windows/Awesome) as just a replacement of the old one when both are ready to fully release it.	egeerardyn	sindresorhus
671	2016-06-06 18:47:07	@sindresorhus You're welcome. I think both @RiseLedger and @rahulkapoor90 have made huge improvements to their joint list since a week ago. So I hope we can treat their [new list](https://github.com/Awesome-Windows/Awesome) as just a replacement of the old one when both are ready to fully release it.	egeerardyn	rahulkapoor90
670	2016-05-31 09:32:05	@sindresorhus Thanks for the review, I hope you like it better now.	egeerardyn	sindresorhus
669	2016-05-28 11:13:33	Thank you @davisonio	checkraiser	davisonio
668	2016-05-29 05:31:29	@nikgraf he would usually just reopen the first issue for cases like yours, no real need to open a new PR @sindresorhus you might want to state this in the contributing guidelines so this happens that much less often	pokeball99	nikgraf
668	2016-05-31 09:06:49	@pokeball99 Sure, wanna do a pull request?	sindresorhus	pokeball99
668	2016-06-13 18:46:40	@sindresorhus just executed on all of the suggestions, makes the whole list nicer, thx 🙌	nikgraf	sindresorhus
668	2016-06-17 21:21:19	@nikgraf You should probably squash those 2 commits into one.	hackerkid	nikgraf
668	2016-06-18 01:09:26	@hackerkid just did so …	nikgraf	hackerkid
668	2016-06-19 08:01:02	@sindresorhus thx, just fixed all the points you mentioned - thx for taking the time 🙌	nikgraf	sindresorhus
666	2016-06-01 05:46:38	@sindresorhus Thank you for the review. Just updated the list according to your feedback: https://github.com/JustServerless/awesome-serverless/blob/master/README.md	pmuens	sindresorhus
665	2016-06-02 07:43:33	@sindresorhus thanks for all the suggestions. It does look better now.	Siddharth11	sindresorhus
664	2016-05-25 06:34:16	@sindresorhus Plowed through all this, added the {N} crew and then completely spaced the "maturation" rule Sorry, I'll give it a few weeks and reopen when my caffeine to blood ratio is a bit more normal :)	d3viant0ne	sindresorhus
658	2016-05-17 22:20:44	@sindresorhus Thanks for all the notes. I'll close this for now.	zero323	sindresorhus
654	2016-05-15 09:17:13	@sindresorhus Understand, but how you want to have two items when a Falcor Library has open totally new paradigm of creating full-stack? I believe the closest competitor to it is Relay/GraphQL which is in Misc category. Can you suggest a category name to put Falcor and GraphQL/Relay next to each other so a reader of your awesome list will know that these two tools are solving similar problems (wh…	przeor	sindresorhus
652	2016-05-19 15:12:15	Hello @sindresorhus and @aleksandar-todorovic, License added (https://github.com/ebu/awesome-broadcasting/pull/41) and issue tracker enabled. Thanks! Michael	barroco	sindresorhus
652	2016-05-19 15:12:15	Hello @sindresorhus and @aleksandar-todorovic, License added (https://github.com/ebu/awesome-broadcasting/pull/41) and issue tracker enabled. Thanks! Michael	barroco	aleksandar-todorovic
649	2016-05-13 09:24:30	Ok @sindresorhus Thanks :smile:	woliveiras	sindresorhus
648	2016-05-10 01:37:00	Cool @davisonio, I will call the creator of the other list to talk about this: @teles.	woliveiras	davisonio
644	2016-05-08 11:35:56	@kjbrum It seems @sindresorhus wants to see a plain structure instead of nested (just compare with other repositories) and who can prove that companies in the provided list are really awesome? What criteria to be added there?	killmenot	sindresorhus
641	2016-05-23 06:12:07	@gitfrage Could you fix the merge conflict?	sindresorhus	gitfrage
641	2016-05-23 09:46:20	@sindresorhus: thanks	gitfrage	sindresorhus
640	2016-04-30 18:29:43	OK got it @sindresorhus , I will work more on that list and re-submit when it will be much more complete ;-)	przeor	sindresorhus
630	2016-07-07 19:14:10	@sindresorhus I guess this maybe ready for a second review?	iCHAIT	sindresorhus
629	2016-06-13 19:24:49	@davisonio, added contributing guidelines and fixed some links	anaibol	davisonio
628	2016-04-19 17:36:12	@davisonio @sindresorhus I think that the number of open PRs is definitely one important perspective. So maybe it is better to use different metrics for bigger and smaller community?	chaconnewu	sindresorhus
628	2016-04-19 17:36:12	@davisonio @sindresorhus I think that the number of open PRs is definitely one important perspective. So maybe it is better to use different metrics for bigger and smaller community?	chaconnewu	davisonio
628	2016-05-05 19:27:56	@davisonio I agree that unreviewed PRs are the better metric to consider. Also, I've reviewed the 1 outstanding PR and updating the list. If anybody out there is interested in being a collaborator on [Awesome Cordova](https://github.com/busterc/awesome-cordova), just let me know (add an issue).	busterc	davisonio
615	2016-04-13 16:42:48	@davisonio Thanks! The list was created on Apr 1, 2016: https://github.com/antontarasenko/awesome-economics/commits/default Should we wait for two more days? )	antontarasenko	davisonio
615	2016-04-16 23:02:08	@davisonio Just reminding that it's been two weeks since creating :) Is the repo eligible now?	antontarasenko	davisonio
615	2016-04-17 12:40:11	@sindresorhus I did. What's wrong?	antontarasenko	sindresorhus
615	2016-04-17 16:05:23	I've edited the request. Thanks for pointing out, guys. @sindresorhus Anything else I should do?	antontarasenko	sindresorhus
615	2016-04-19 08:36:56	@sindresorhus Let me know if you saw the previous message here.	antontarasenko	sindresorhus
615	2016-04-22 18:39:07	@sindresorhus Thanks for the comments. 1. Which of your suggestions are mandatory? 2. How to fix the conflict w/o opening a new request?	antontarasenko	sindresorhus
615	2016-04-26 08:52:44	@sindresorhus 1. Fixed: https://github.com/antontarasenko/awesome-economics 2. That seems to be way beyond what I can. I'm just an economist. Can I just submit a new request, if no one dies from it?	antontarasenko	sindresorhus
614	2016-04-22 15:48:51	@sindresorhus thanks for the feedback and consideration! I'll try to update the repo with your suggestions and then update this PR accordingly.	erictleung	sindresorhus
614	2016-05-03 13:55:46	@sindresorhus thanks for keeping up with the PR! 😄 I've made the small changes of the hyphen and just added a small definition. Still working on the non-library resources at the end.	erictleung	sindresorhus
612	2016-05-09 18:47:09	@sindresorhus: @naehrstoff and I did work on your feedback and think it's ready now. Would be great if you could have a second look. Please let me know if we should change/add something else. Thanks for your time.	stoeffel	sindresorhus
612	2016-05-18 04:51:03	Thanks @sindresorhus for merging and the great feedback! PS: Sorry for the late "thank you". I was really busy 😊	stoeffel	sindresorhus
611	2016-04-19 20:36:06	@sindresorhus think I got everything :)	jtoy	sindresorhus
610	2016-04-22 03:02:38	@sindresorhus Thanks for the feedback! :D - [x] Update contributing.md. - [x] `Resources` renamed `Table of Contents`. - [x] Used sub-headings instead of sub-lists in `Grammar` section. - [ ] Fixed messy links on the right side.	Junnplus	sindresorhus
607	2016-04-10 17:31:47	@kevva While I agree, we've got a lot of content to get up and grow (working on this nearly every day). I agree with @websemantics - I don't think this will be just another CMS. Even in it's relatively early stage - it's been snatched up by small/large development agencies doing work on companies that are a household name, publicly traded, leaders in their industry, etc. Pretty exciting to see, a…	RyanThompson	websemantics
606	2016-04-12 17:01:38	Would do exactly what you mentioned, .. I think this subject will be next focus for programmers after the apps building frenzy subsides :) .. thanks @sindresorhus,	websemantics	sindresorhus
605	2016-04-10 11:19:07	@davisonio Thank you for your suggestion: - [x] badge - [x] license - [x] contribution guidelines	marcobiedermann	davisonio
603	2016-05-02 12:20:08	@davisonio can you reopen PR?	denar90	davisonio
596	2016-04-09 07:32:35	@sindresorhus and all, thanks for the suggestions, I cleaned it all up. Please let me know if you see any other issues. I think ready to merge.	jtoy	sindresorhus
596	2016-04-09 07:44:59	@sindresorhus on the platform question, where do you suggest it goes under then? Platform was the best category out of the current categories. TensorFlow is a platform for writing deep learning models. Its not computer science or theory since its a software library. maybe under programming language? I personally would make a new category called machine learning and put it under that. What do you …	jtoy	sindresorhus
594	2016-03-31 09:06:05	@aleksandar-todorovic Glad you like it! :laughing: You suggestion makes sense, for example we can add a line: > A decorator is a function or a class that wraps a function or a method. But in my opinion, python decorator is an advanced topic in python, and I prefer listing the PEPs so you can get a better feeling about it :)	lord63	aleksandar-todorovic
591	2016-03-27 14:51:27	@willianjusten : I love the idea of the separated lists, but I think it only pays when a list grows too large. Right now, I think it makes navigating your list harder, rather than easier. Also, I find it quite hard to quickly see the focus of your list right now. And I love the logo as well :-)	egeerardyn	willianjusten
591	2016-03-27 15:36:08	You're right @egeerardyn, I've added all links to the readme for a while, if the list grows to much, I'll separate in files again. I've added a link to [wikipedia](https://en.wikipedia.org/wiki/Music_visualization) explaining more about Audio Visualization. The basic is, you take the frequency and amplitude of sounds to create graphic images, like the old visualizers on Winamp, for example =)	willianjusten	egeerardyn
591	2016-04-11 03:51:18	Hey @sindresorhus, I think we can reopen this issue right? We have 2 weeks passed, more than 150 stars and some great guys contributing on the list =) Btw, look the logo working, hope you like it <3 (http://www.shiz.co/aav/)	willianjusten	sindresorhus
591	2016-04-19 15:57:29	Hi @sindresorhus, I thinks it's ok for now =)	willianjusten	sindresorhus
590	2016-03-29 10:04:36	Thanks for the heads up @sindresorhus . I'll look into that	unicodeveloper	sindresorhus
588	2016-04-05 20:52:11	@sindresorhus I realize that the repo is racking "Comment on why something is awesome" in many of the list entries. I'll add them and come back to you.	joelhandwell	sindresorhus
585	2016-03-20 16:14:14	@sindresorhus @egeerardyn Nice to see a LaTeX awesome repo :-) Forking it now.	Ch3ck	sindresorhus
585	2016-03-20 16:14:14	@sindresorhus @egeerardyn Nice to see a LaTeX awesome repo :-) Forking it now.	Ch3ck	egeerardyn
583	2016-03-29 08:43:59	Sorry for the delay. I'll make the required changes in a day and update it here :) @sindresorhus adding the talks related to bug bounty would be a great idea.	djadmin	sindresorhus
583	2016-05-14 09:14:15	Have updated [awesome-bug-bounty](https://github.com/djadmin/awesome-bug-bounty) with all the required changes like License, Contribution guidelines, Code of conduct. Also, I have included getting started with bug bounty links and have changed the order as suggested. Please let me know if I've missed anything. @sindresorhus	djadmin	sindresorhus
583	2016-05-18 19:05:31	@sindresorhus thoughts? :)	djadmin	sindresorhus
583	2016-08-12 20:03:45	@davisonio Thanks for the inputs. I can try to make it more meaningful and of course, awesome. > Surprised that hackerone.com is not included Most of the companies listed are running BB programs on hackerone. Though, I can consider adding hackerone, bugcrowd and similar platforms to a different sections. Edit: Updated platform lists. Thanks to @floSoX	djadmin	davisonio
576	2016-04-19 14:42:00	Hey @sindresorhus. I think it's ready :)	TalAter	sindresorhus
573	2016-03-15 19:15:38	@sindresorhus : Maybe @PaulSec can add the license. @davisonio I updated the section.	techgaun	sindresorhus
557	2016-03-04 10:39:00	Yeah, me neither. `FOSS for Developers` should rather be under Dev Environment. `Open Source Documents` under media too. Thanks for trying though @AllThingsSmitty. Open to other suggestions ;)	sindresorhus	AllThingsSmitty
556	2016-03-03 17:12:23	Okay @sindresorhus ! I take your advise. Please close this false issue! Cheers!	Francolpm	sindresorhus
544	2016-02-24 12:29:39	@aleksandar-todorovic You can ship to Coordinate 3° 12' 43.2" South & 5° 12' 39.6" West Actualy, I'm at moon.	dikiaap	aleksandar-todorovic
536	2016-02-17 07:40:55	@n1trux This was a bit premature. Reverting.	sindresorhus	n1trux
536	2016-02-17 07:54:46	oh, sorry @sindresorhus, I just thought that this technology in particular would be awesome to have on our list, since it'll probably gain momentum soon and people will be searching for it.	n1trux	sindresorhus
536	2016-02-17 08:02:39	@n1trux Sure, but the guidelines are equal for everyone. The two weeks is also used as a test for whether people are actually interested in running a list or just want some short-lived famous points. Lots of now unmaintained lists never ended up here because of this, which is a good thing.	sindresorhus	n1trux
535	2016-02-24 03:46:00	@sindresorhus Thanks for the feedback, we've added an introduction to the list including a few videos of NodeCG being used.	ProbablePrime	sindresorhus
529	2016-02-10 21:19:11	@aleksandar-todorovic I tried before, but it was dead/rejected. Also I think it would disappear in legacy bundles, that make that list at the moment. This one is different. It's about informational resources that can educate.	TomasVotruba	aleksandar-todorovic
529	2016-02-11 15:47:39	@sindresorhus Not sure about that. Please take my second reason in account. I prefer this collection to be about education only.	TomasVotruba	sindresorhus
529	2016-02-11 21:21:30	@davisonio Good idea. Would that be enough?	TomasVotruba	davisonio
529	2016-02-12 10:17:59	> @davisonio Good idea. Would that be enough? I think it'd be better to rename to `awesome-symfony-education` as it would fit with the current submissions we have. (e.g. we have Laravel and Laravel Education)	davisonio	davisonio
529	2016-02-15 14:58:42	@davisonio What exactly do you have in mind?	TomasVotruba	davisonio
529	2016-02-17 15:53:54	Ping @davisonio	TomasVotruba	davisonio
529	2016-02-17 17:43:10	> @davisonio What exactly do you have in mind? Read all about it [here](https://github.com/sindresorhus/awesome/blob/master/create-list.md), it's preferred that awesome lists have some contribution guidelines (such as the guidelines for this repository).	davisonio	davisonio
529	2016-02-19 02:42:14	@TomasVotruba I created PR for this.	b1rdex	TomasVotruba
529	2016-03-04 23:18:22	@sindresorhus Thank you very much!	TomasVotruba	sindresorhus
528	2016-02-11 05:30:51	Hi. I am the other guy in the issue which the screenshot mentioned. I also have a list on this with my own ideas. I do remember another not pleasant story with @lnishan. But honestly, these two lists(by @lnishan and @hkirat ) actually cover different sides of competitive programming, and in my opinion they are both awesome enough to be added into this list. Competitive programming is a big subjec…	Ir1d	lnishan
528	2016-02-11 06:15:02	Well if you go through the conversation properly I mentioned that both the repos would do better together But @lnishan turned the conversation to the direction of separation and adding referral links. I am still up for a merge of both these repos. There is no point of awesome-competitive-coding and awesome-competitive-programming And @lnishan you did not approach me before making the repo it was …	hkirat	lnishan
528	2016-02-11 09:03:19	@sindresorhus I agree with you. But the situation here is that the two lists are quite different in details. If you take a further look, you'll see that @hkirat provides info on each single subject while @lnishan only takes broader view into concern.	Ir1d	hkirat
528	2016-02-11 09:03:19	@sindresorhus I agree with you. But the situation here is that the two lists are quite different in details. If you take a further look, you'll see that @hkirat provides info on each single subject while @lnishan only takes broader view into concern.	Ir1d	lnishan
528	2016-02-11 11:44:19	I am no one to force this merger on you and you are no one to question the activity of my repo @lnishan . If you wan't to continue with different repositories it is fine by me.But don't put forward futile points to make it look that we actually do need two repositories. The whole point of open source is collaboration. The final call is yours. And on weather or not this should be added to the awes…	hkirat	lnishan
528	2016-02-11 13:35:45	@hkirat , Don't get me wrong. From the very beginning, I have always been willing to collaborate. This is also one of my first attempts at contributing to the open source community, so I do try to be as careful and as cooperative as possible. One of the reasons that prompted me to work on this new list is that: there is already a good amount of information available on the Internet. Before @hkira…	lnishan	aleksandar-todorovic
528	2016-02-11 13:35:45	@hkirat , Don't get me wrong. From the very beginning, I have always been willing to collaborate. This is also one of my first attempts at contributing to the open source community, so I do try to be as careful and as cooperative as possible. One of the reasons that prompted me to work on this new list is that: there is already a good amount of information available on the Internet. Before @hkira…	lnishan	hkirat
528	2016-02-11 15:19:01	It is alphabetically sorted @lnishan :)	hkirat	lnishan
528	2016-02-12 15:30:31	Following this direction, @hkirat 's list would probably turn into an organized version of [this](https://discuss.codechef.com/questions/48877/data-structures-and-algorithms) (also notice the size of this list - It's huge even with each item occupying one row). It will also not be a list to get people started because of how the topics are organized. My honest opinion (no offense): There are still…	lnishan	hkirat
528	2016-03-04 11:02:54	Landed this in favor of @hkirat's list (sorry!). As a totally objective person on this topic, this list is just more approachable, comprehensive and better structured.	sindresorhus	hkirat
521	2016-02-07 11:10:45	@sindresorhus [added](https://github.com/watson/awesome-computer-history/blob/master/CONTRIBUTING.md) - thanks :smiley:	watson	sindresorhus
514	2016-02-01 06:46:35	Added. Nice work @uraimo and thanks for reading and adhering to the contribution guidelines :)	sindresorhus	uraimo
511	2016-01-29 17:50:50	@davisonio contribution guidelines was added. About twitter. Last was added long time ago. So I think it's not necessary to add it. In there present gitter chat. It has good activity.	denar90	davisonio
507	2016-01-31 15:35:36	Hi @aleksandar-todorovic , sorry my delayed answer. Thank you very much for your feedback. I went through your suggestions and I modified the list accordingly. Would you mind to take a look and check if it is ok now? Let me know if there is something more for making this list more awesome :)	domenicosolazzo	aleksandar-todorovic
507	2016-02-03 10:41:23	@sindresorhus: made the changes. What do you think?	domenicosolazzo	sindresorhus
505	2016-01-27 20:18:29	@dthree Look at the diff. You're removing some unrelated empty lines.	sindresorhus	dthree
504	2016-01-26 20:05:25	Thanks @davisonio for extensive comments! > I don't think that timestamping is the best possible option though, as @sindresorhus rightly pointed out. Just so it doesn't get lost in the cyberspace, let me quote from what @sindresorhus [exactly said](https://github.com/sindresorhus/awesome-nodejs/issues/432): > I agree with the sentiment in theory, but for packages, using timestamp as a quality met…	dmitriz	davisonio
504	2016-01-27 18:40:23	> @dmitriz > You don't even need to think about how useful this or that metric is. Your readers are grown up enough to figure this out for themselves. Give it to them, and they will use it the way they want and they will thank you for the choice. ;-) I don't think ANY metric can be used universally to solve the problem of lists gathering dust. Different communities just have different dynamics. A…	egeerardyn	davisonio
499	2016-01-21 20:55:12	@davisonio What other lists would be in a `Design` category?	sindresorhus	davisonio
499	2016-01-23 16:25:38	@sindresorhus can you check it again, please. I added description for all items where it was possible. Many items in "speeches" section have self-explain title and i think descriptions for them is too much. @davisonio @sindresorhus yep, awesome-material list more about front-end development and components for material design, sorry. But itself material design is about design :) Anyway found great…	fliptheweb	sindresorhus
499	2016-01-23 16:25:38	@sindresorhus can you check it again, please. I added description for all items where it was possible. Many items in "speeches" section have self-explain title and i think descriptions for them is too much. @davisonio @sindresorhus yep, awesome-material list more about front-end development and components for material design, sorry. But itself material design is about design :) Anyway found great…	fliptheweb	davisonio
497	2016-02-12 16:48:34	Hey @sindresorhus, thanks for the suggestions. Could you take another gander at this repo? Please let me know if you want me to make any changes to the list. Thanks!	dok	sindresorhus
497	2016-02-13 17:00:52	@sindresorhus thanks for the review. I changed the license to CC0 as you suggested and fixed the merge conflict.	dok	sindresorhus
496	2016-01-19 13:04:51	Done @aleksandar-todorovic - see https://github.com/JanWerder/awesome-love2d/commit/be63859b23658634d2ae166465bf67306581119e Awesome badge has been added via https://github.com/JanWerder/awesome-love2d/commit/857d78fddc8aec59a0cd289aac3be973e7051382	rm-code	aleksandar-todorovic
494	2016-01-18 22:39:35	> Thanks for helping out. I added you to the repo :) @sindresorhus Thank you very much! :smiley: Also does that mean it's okay for me to commit directly or would you like me to submit a PR first?	davisonio	sindresorhus
492	2016-01-18 20:06:05	@loverajoel Would be awesome if you could add the [awesome badge](https://github.com/sindresorhus/awesome/blob/master/awesome.md#awesome-badge) to your readme :D @davisonio Maybe you could do a PR :arrow_up:?	sindresorhus	davisonio
487	2016-01-19 00:12:28	PS. @sindresorhus liked the idea first time I suggested. :/	cristianoliveira	sindresorhus
479	2016-01-16 14:04:56	@aleksandar-todorovic Is it really? I thought #153 was about adding a category for lists about _places & countries_. e.g. https://github.com/rubysg/singapore or https://github.com/tedder/awesome-portland-oregon-tech. I'm talking about adding a completely new list of lists in this repository which are in a _different language_. For example in the list we currently have a link to https://github.com…	davisonio	aleksandar-todorovic
477	2016-01-28 12:10:06	@RickyGeek How about this one: [ximaoxo/awesome-mongodb](https://github.com/ximaoxo/awesome-mongodb) ? @sindresorhus would you add it? Does it qualify for your list? Awesome or not, that's a personal opinion ;)	feimosi	sindresorhus
477	2016-03-05 14:31:09	> @ramnes Just tell me if you want me to make a PR. I didn't do it already because of the "few weeks maturation" rule. :) Great list! :+1: It looks good to submit here now considering [first commit](https://github.com/ramnes/awesome-mongodb/commit/0ec1f8f977dc2a581ef2fe91cda1c847add41ef9) was a few months ago.	davisonio	ramnes
477	2016-03-08 19:16:31	@davisonio, done. :+1:	ramnes	davisonio
473	2016-01-08 17:09:26	@sindresorhus , descriptions are placed where needed for software and libraries and not at all necessary in the other places.	Kiloreux	sindresorhus
470	2016-01-07 13:47:07	@pokeball99 The main reason most repos not here might be that they are still building, or they are maintained for personal use.D	Ir1d	pokeball99
470	2016-01-07 13:51:01	@pokeball99 I agree with you.	Ir1d	pokeball99
469	2016-01-17 23:52:01	@sindresorhus Thanks for the links! I've updated my repo with badge and license info. Anything else required to be done before merging?	TomasVotruba	sindresorhus
468	2016-05-07 09:54:47	@sindresorhus How about including this?	egeerardyn	sindresorhus
468	2016-05-08 06:42:11	@egeerardyn The author has yet to read and follow the [instructions](https://github.com/sindresorhus/awesome/blob/master/create-list.md) for creating a new list. Happy to add it when it becomes compliant. The formatting needs some consistency tweaks. Ensure all descriptions starts with a capital letter and ends with a `.`. And the awesome badge should be at the right side of the title.	sindresorhus	egeerardyn
466	2016-01-17 10:03:12	@sindresorhus it's been few weeks, the [list](https://github.com/mazzur/awesome-javascript-design-patterns) has grown and matured a bit, so you might consider reopenning.	mazzur	sindresorhus
466	2016-01-17 14:34:35	@aleksandar-todorovic, the listed resources are all awesome in the same thing - explaining design pattern(s) stated in their titles, which I mentioned in the repo description. But you're right, specific reasons for adding them to the list would be a benefit for the readers and an additional filter for not-that-awesome stuff.	mazzur	aleksandar-todorovic
457	2016-01-06 11:46:47	@sindresorhus Ping !	epoyraz	sindresorhus
442	2015-12-10 10:05:33	@RichardLitt awesome. @sindresorhus Gonna make those changes and come back to this PR	dav009	sindresorhus
442	2015-12-10 10:05:33	@RichardLitt awesome. @sindresorhus Gonna make those changes and come back to this PR	dav009	RichardLitt
442	2015-12-10 18:00:32	@sindresorhus updated: - Added contribution guidelines - License - Expanded Acronyms	dav009	sindresorhus
441	2015-12-13 20:33:22	> am not looking to maintain it for anyone other than myself @RichardLitt :arrow_up: Awesome lists are collaborative. Do a fork that welcomes contributions and I'll be happy to include it.	sindresorhus	RichardLitt
438	2016-02-17 20:34:53	@sindresorhus Sorry for the late reply (busy product launch). Here is the aforementioned ping :wink:	expede	sindresorhus
428	2015-11-26 21:15:18	@aleksandar-todorovic , https://github.com/numetriclabz/awesome-db, this doesn't seem to complie to what you just said, might wanna check ?	Kiloreux	aleksandar-todorovic
428	2015-11-26 21:25:22	@Kiloreux Thanks for letting me know! I have submitted this as an issue in that repository, so we'll see how it goes.	aleksandar-todorovic	Kiloreux
428	2016-01-24 19:34:23	@aleksandar-todorovic mind checking it for me now ?	Kiloreux	aleksandar-todorovic
427	2015-11-27 07:10:09	@alejandronanez Thank for your constructive opinions. @sindresorhus Yes, I agree with you. Writing a general program to parse them will be definitely better and more efficient than convincing people to contribute. Also, thank you for taking time to reply :+1:	lockys	sindresorhus
427	2015-11-27 10:47:15	Thanks for the ping, @sindresorhus! @lockys Cool project :+1: I’m building a tool called [**mdast**](https://github.com/wooorm/mdast) which I think could help. mdast exposes a [syntax tree](https://github.com/wooorm/mdast/blob/master/doc/mdastnode.7.md) for markdown. I hacked this script together: In the [`sindresorhus/awesome-nodejs`](https://github.com/sindresorhus/awesome-nodejs) repo, it prod…	wooorm	sindresorhus
427	2015-11-27 15:02:17	@sindresorhus thanks for finding people who experiencing in markdown :smile: @wooorm `mdast` is pretty remarkable and helpful for me! It really reduces the pain of parsing markdown. I will try that! Thanks for your kindness and help :100:	lockys	sindresorhus
427	2015-11-27 15:25:21	@aleksandar-todorovic what about http://awesomelists.me/?	gepser	aleksandar-todorovic
427	2015-11-27 15:30:26	@aleksandar-todorovic http://awesomethings.me I like http://awesomelists.me too :)	alejandronanez	aleksandar-todorovic
427	2015-11-27 15:55:52	@aleksandar-todorovic wow, it's good. I love `http://awesomelists.me` as well. I don't know how to express my gratitude, ha! Thank for your generosity :smiley:	lockys	aleksandar-todorovic
427	2015-12-22 16:00:43	@RichardLitt Thank you :) We have decided https://awesomelists.top as our final domain name. BTW, `Awesome Search` is better than the previous version for now. Also, we set a cron job to crawl every awesome list including the awesome repo every day. Therefore, it will be up-to-date I think! Take a look if you get interetsed :-)	lockys	RichardLitt
427	2016-01-13 18:17:46	@lockys #470 maybe of use for finding list not on the main awsome list, but as @sindresorhus said, they may be incomplete or such	pokeball99	sindresorhus
427	2016-01-14 15:43:03	@pokeball99, thanks you for telling, I have checked your issue before. But I would use `sindresorhus/awesome` as only source. The reason is that the lists which @sindresorhus decided to put on awesome would be a more mature lists as you mentioned.	lockys	pokeball99
427	2016-01-14 15:43:03	@pokeball99, thanks you for telling, I have checked your issue before. But I would use `sindresorhus/awesome` as only source. The reason is that the lists which @sindresorhus decided to put on awesome would be a more mature lists as you mentioned.	lockys	sindresorhus
425	2015-11-23 10:10:37	@sindresorhus I second @vinkla on this - Fuse is definitely a fully fledged platform for native app development.	bentstamnes	sindresorhus
425	2015-11-23 10:10:37	@sindresorhus I second @vinkla on this - Fuse is definitely a fully fledged platform for native app development.	bentstamnes	vinkla
425	2015-11-23 10:17:40	@sindresorhus I can see the conFUSEion. ;)	bentstamnes	sindresorhus
424	2015-11-23 10:41:12	Hey @sindresorhus, thanks. No problem, I will wait. :)	cristianoliveira	sindresorhus
423	2015-11-23 09:32:28	Consider it done @sindresorhus. :D	RyanNielson	sindresorhus
420	2015-12-10 07:20:11	@sindresorhus can we reopen this? I think the list has really matured since I opened this PR...	meirwah	sindresorhus
419	2015-11-25 14:01:18	@sindresorhus No problem, i wil :)	bricesanchez	sindresorhus
419	2016-01-20 16:08:03	Hello @sindresorhus ! Could you reconsider my PR ? I've made some upgrades : https://github.com/refinerycms-contrib/awesome-refinerycms	bricesanchez	sindresorhus
406	2015-11-07 20:53:06	@herrbischoff Sorry that I have to say: This is still kinda lame and it gets worse. You started this list yesterday and you know since yesterday that @aharris88 is working (with me) to enhance [awesome-cli-app](https://github.com/aharris88/awesome-cli-app) to reopen the PR to add his list to sindresorhus/awesome --> https://github.com/sindresorhus/awesome/pull/379 For reference: - https://github.…	mischah	herrbischoff
406	2015-11-07 21:18:59	You should seriously lighten up a little, @mischah.	herrbischoff	mischah
406	2015-11-08 08:11:39	Closing in favor of #379. I would suggest you instead contribute to the existing list @herrbischoff ;)	sindresorhus	herrbischoff
402	2015-11-05 07:41:04	@augustopedro Would you be interested in forking it and maintaining the fork? Or if not, know anyone that would? Not super happy about adding a list people can't contribute to.	sindresorhus	augustopedro
400	2015-11-05 07:45:20	@mohataher Stop opening new PRs. It creates a lot of noise in the issue tracker. Learn how to update PRs: https://github.com/RichardLitt/docs/blob/master/amending-a-commit-guide.md	sindresorhus	mohataher
385	2015-11-11 21:04:07	@sindresorhus Ping :) There have been a few other updates, but not too many	blindingstars	sindresorhus
385	2015-11-12 17:27:10	@sindresorhus #387 looks to be better organized and we cover a lot of the same material. All of mine will be included in https://github.com/blindingstars/student-resources anyways, so no worries!	blindingstars	sindresorhus
382	2015-10-27 12:11:31	@sindresorhus Yes, the list is still maintained :+1:	leekelleher	sindresorhus
382	2015-10-27 12:27:11	@sindresorhus Cool, no worries - I'll update the link. @tcmorris Thanks for making the PR :+1:	leekelleher	sindresorhus
382	2015-10-27 12:27:11	@sindresorhus Cool, no worries - I'll update the link. @tcmorris Thanks for making the PR :+1:	leekelleher	tcmorris
365	2015-10-27 20:17:38	> Why not mirror the list rather than forking it, aleksandar? That way you can get the best of both worlds. He already answered that: > Since **we want to make the collaboration as easy as possible**, it doesn't seem fair to redirect the visitors to a new site and make it mandatory to create accounts on other services just to be able to contribute to the list. ## @aleksandar-todorovic Maybe go th…	sindresorhus	aleksandar-todorovic
365	2015-11-27 18:44:04	@sindresorhus Everything is up to date now. Sorry it took me so long.	aleksandar-todorovic	sindresorhus
364	2015-10-20 19:52:34	Neat, @Boldewyn! +1 on “code points” (which is what the Unicode Standard uses) vs. “codepoints”.	mathiasbynens	Boldewyn
360	2015-10-18 18:02:15	@sindresorhus thanks for the feedback, I was going to wait until the 2 week mark before submitting the PR :)	donnemartin	sindresorhus
354	2015-10-15 15:33:11	@aleksandar-todorovic @sindresorhus Ok I'll add comments and send you pr. Agree Coding resources is fine name for this repo.	dreamtocode	aleksandar-todorovic
354	2015-10-15 15:33:11	@aleksandar-todorovic @sindresorhus Ok I'll add comments and send you pr. Agree Coding resources is fine name for this repo.	dreamtocode	sindresorhus
349	2016-01-15 18:23:47	@erictleung Did you read and watch all of those and can vouch for their quality?	sindresorhus	erictleung
344	2015-10-07 19:24:58	yeah, sorry I did it for namespacing but it does look a lot better without the "Angular 2 " prefix. The changes are done @sindresorhus	gdi2290	sindresorhus
342	2015-10-07 07:34:56	@aleksandar-todorovic all the elements in the list need to be awesome lists? Close if you think that is not valid	Kikobeats	aleksandar-todorovic
342	2015-10-19 15:45:44	@sindresorhus thank you for add our guide in the awesome list! I [added](https://github.com/open-source-society/computer-science) the awesome badge! :sunglasses:	ericdouglas	sindresorhus
341	2015-10-27 18:03:25	@sindresorhus I have given a couple of weeks for list to mature. If you will consider to add it to your awesome list I will be happy. About order of items in the file I keep it alphabetically as it feels more natural to me despite the fact you mention to add new items at the end of category. To point this out I have a sligtly different [Contribution Guide](https://github.com/RiseLedger/awesome-wi…	RiseLedger	sindresorhus
331	2015-09-23 18:47:06	@sindresorhus It's different because it's not about using Github for development; it's about how Github is changing the way we work. It's also for an entirely difference audience -- an audience that is not necessarily interested in "developing with Github," but using Github for publishing data, writing books or, for example, [organizing a giant conference](https://github.com/mozilla/mozfest-progr…	phillipadsmith	sindresorhus
331	2015-09-23 19:04:24	@sindresorhus It's already in there! ;) Thanks for adding. Appreciated & keep up the Awesome work!	phillipadsmith	sindresorhus
329	2015-10-13 18:34:04	@sindresorhus: I'd like you to check my submission again. Maybe now it's ready to be included. ;) I've done my best to add comprehensive content and even caught the attention of some people already. I'd like to keep the list strictly on topic as many commands are generically applicable to Unix systems of all flavors. This list is about OS X specific commands.	herrbischoff	sindresorhus
324	2015-10-04 00:18:42	Hey @sindresorhus, it's been a couple of weeks and the list has evolved into a few more sections and has had some great contributions. Would you consider reopening this?	wbinnssmith	sindresorhus
318	2015-09-15 13:13:14	@sindresorhus Update PR title & description, what else am I missing?	kpashka	sindresorhus
315	2015-09-13 15:38:23	@sindresorhus It has been changed.	vinkla	sindresorhus
314	2015-09-13 17:11:00	@sindresorhus since all of the links go directly to the JSON endpoint I wanted to give credit to the sites hence the `Sources` section. Since this is a unique case and not in the manifesto should I just remove that section?	jdorfman	sindresorhus
314	2015-09-14 14:23:33	@sindresorhus sure I will just close this PR and resubmit.	jdorfman	sindresorhus
313	2015-09-24 15:28:50	Friendly ping @dthree.	arthurvr	dthree
313	2015-09-24 16:12:28	Hi @arthurvr . Looks like @PharkMillups needs to make some changes on his list before this goes in. I sent him a ping / issue, but it doesn't look like he visits github very often.	dthree	arthurvr
306	2015-09-07 07:29:34	https://github.com/andreis/interview/commit/a7f48fff9b65f41f3f82da2e8535c19710fee8be I'm not sure whether there was a real need for a license, but I aim to please. @n1trux I plan to add some improvements once the repo hits 2k stars, however the processes vs threads question comes up a lot in phone screens.	andreis	n1trux
299	2015-12-15 13:57:21	@sindresorhus ping :).	valentinstoychev	sindresorhus
290	2015-09-01 10:14:16	Thanks @sindresorhus , I thought about this but the name `awesome-git-addons` looks better than `awesome-git-add-ons` as it has one less hyphen.	stevemao	sindresorhus
278	2015-09-03 00:13:38	Hey @sindresorhus I added some resources and it's been two weeks. Thanks !	jonathandion	sindresorhus
276	2015-08-31 18:30:24	@sindresorhus Current status of Awesome Kotlin: :white_check_mark: Add an awesome badge to the top of your list, right to the title. :white_check_mark: Comment on why something is awesome :white_check_mark: Make it clear what the list is about :white_check_mark: Pay attention to grammar :white_check_mark: Choose an appropriate license :white_large_square: Include contribution guidelines :white_ch…	IRus	sindresorhus
276	2016-02-05 14:43:02	cc @sindresorhus	IRus	sindresorhus
276	2016-02-06 22:33:55	@sindresorhus i completely agree with you, i changed our guidelines. But this awesome list can't get rid of js file as main source for adoc document and website. So i pay more attention on it in guidelines, and allow people to just create issues. Also i added ToC (asciidoctor is awesome for this). And improved design on website, thanks @chipolla for this ^^ https://javaby.github.io/awesome-kotlin/	IRus	sindresorhus
272	2015-12-01 14:53:10	@sindresorhus would you like to check it again?	phodal	sindresorhus
272	2016-03-07 13:26:44	@sindresorhus Ping you again~~	phodal	sindresorhus
272	2016-03-07 14:14:04	@aleksandar-todorovic Thanks for Suggestion	phodal	aleksandar-todorovic
269	2015-08-13 16:21:05	@simonv3 Why don't we make a nice 'How to Contribute' guide for all of the awesome lists? Maybe we could make a website for this?	RichardLitt	simonv3
269	2015-08-13 16:31:32	@sindresorhus Is the target demographic just people who have a github account? For example - I started awesome-zines, but the people who most likely know the most about zines might not be very big github users. Of course, maybe asking that people create a github account to contribute to these is a fine minimal step - especially if it gets them exploring the projects that are hosted here - and lik…	simonv3	sindresorhus
269	2015-08-13 16:31:32	@sindresorhus Is the target demographic just people who have a github account? For example - I started awesome-zines, but the people who most likely know the most about zines might not be very big github users. Of course, maybe asking that people create a github account to contribute to these is a fine minimal step - especially if it gets them exploring the projects that are hosted here - and lik…	simonv3	RichardLitt
269	2015-08-13 16:35:31	Do we really need a website for this? In my opinion, this should be an addition to an issue #266 (but that issue will need to be resolved first). I honestly think that creating a couple of pictures into `contributing.md` is all that is needed. @simonv3 Of course there is. The point of the awesome lists is to _only_ include awesome content and tell others why that content is awesome. If your bot i…	aleksandar-todorovic	simonv3
269	2015-08-13 16:44:12	@aleksandar-todorovic You could have people include why they think something is awesome via the bots PR? The bot wouldn't automatically just include links. Pictures would probably go a long way. You could also just link to one contribute.md file from the list (rather than setting up a website). But anyway - doesn't the gh-pages branch automatically create a website for any root level .md files? `…	simonv3	aleksandar-todorovic
264	2015-08-11 19:01:43	@sindresorhus I made the changes. Can you check? :)	raphamorim	sindresorhus
253	2015-08-01 15:30:04	I've added the badge to [Must-Watch CSS](https://github.com/AllThingsSmitty/must-watch-css). Prior I had included this blurb at the top of the list which I think is still valid: > For other great lists check out [@sindresorhus](https://github.com/sindresorhus/)'s curated list of [awesome lists](https://github.com/sindresorhus/awesome/).	AllThingsSmitty	sindresorhus
253	2015-08-04 14:56:58	Added to js-must-watch with PR of @AllThingsSmitty	bolshchikov	AllThingsSmitty
253	2015-08-04 22:04:40	@AllThingsSmitty Yes, that's a great idea :+1: :)	sindresorhus	AllThingsSmitty
253	2015-08-04 23:20:31	@dypsilon, @JStumpp, @weblancaster, @busterc, @jondot, @benoitjadinon: You're receiving this because you have repos listed in @sindresorhus's Awesome repo under the "Platforms" section. We're trying to apply branding to each repo listed therein. Please see the initial comment on this issue for steps on adding the "Awesome" badge to your repo. Please respond with which repos you've updated with th…	AllThingsSmitty	sindresorhus
253	2015-08-04 23:28:46	@sorrycc, @matteocrippa, @vinta, @kud1ing, @krispo, @passy, @avelino, @lauris, @markets @planetruby, @razum2um, @h4cc, @isRuslan, @drobakowski, @svaksha, @LewisJEllis, @aleksandar-todorovic, @fear, @qinwf, @zhaopuming, @hachiojipm, @kdabir, @yissachar, @akullpp, @rizo, @seancoyne, @rabbiabram, @quozd, @ziadoz, @Fr0st-Brutal, @mat0thew, @ahkscript, @veelenga, @dzharii: You're receiving this becaus…	AllThingsSmitty	aleksandar-todorovic
253	2015-08-04 23:28:46	@sorrycc, @matteocrippa, @vinta, @kud1ing, @krispo, @passy, @avelino, @lauris, @markets @planetruby, @razum2um, @h4cc, @isRuslan, @drobakowski, @svaksha, @LewisJEllis, @aleksandar-todorovic, @fear, @qinwf, @zhaopuming, @hachiojipm, @kdabir, @yissachar, @akullpp, @rizo, @seancoyne, @rabbiabram, @quozd, @ziadoz, @Fr0st-Brutal, @mat0thew, @ahkscript, @veelenga, @dzharii: You're receiving this becaus…	AllThingsSmitty	sindresorhus
253	2015-08-04 23:34:03	@addyosmani, @davidsonfellipe, @lvwzhen, @enaqx, @mateusortiz, @Granze, @gianarb, @instanceofpro, @diegocard, @willianjusten, @dnbard, @peterkokot, @NoahBuscher, @nmec, @wasabeef, @cjwirth, @davidtheclark, @Urigo, @turobson, @fonsopacifer, @deanhume, @brunopulis, @sachin1092, @sota0805, @wbkd: You're receiving this because you have repos listed in @sindresorhus's Awesome repo under the "Front-End…	AllThingsSmitty	sindresorhus
253	2015-08-04 23:37:13	@rosarior, @humiaozuzu, @veggiemonk, @iJackUA, @ITCase, @PerfectCarl, @friendsofcake, @EmanueleMinotto, @chiraggude, @ekremkaraca, @sergeyklay, @phanan, @fcambus, @stve: You're receiving this because you have repos listed in @sindresorhus's Awesome repo under the "Back-End Development" section. We're trying to apply branding to each repo listed therein. Please see the initial comment on this issu…	AllThingsSmitty	sindresorhus
253	2015-08-04 23:40:51	@AllThingsSmitty Thanks, added on https://github.com/davidsonfellipe/awesome-wpo/	davidsonfellipe	AllThingsSmitty
253	2015-08-05 01:20:44	Thanks @AllThingsSmitty :)	sindresorhus	AllThingsSmitty
253	2015-08-05 02:10:37	@sindresorhus @AllThingsSmitty OMG guys, that was so annoying. :rage4: I have a backlink to your list, but I am not going to include that badge. ![image](https://cloud.githubusercontent.com/assets/36020/9076771/826878fe-3adb-11e5-900a-4b62b671a5c8.png)	dzharii	AllThingsSmitty
253	2015-08-05 02:10:37	@sindresorhus @AllThingsSmitty OMG guys, that was so annoying. :rage4: I have a backlink to your list, but I am not going to include that badge. ![image](https://cloud.githubusercontent.com/assets/36020/9076771/826878fe-3adb-11e5-900a-4b62b671a5c8.png)	dzharii	sindresorhus
253	2015-08-05 02:14:02	Added on https://github.com/mateusortiz/webcomponents-the-right-way thanks @AllThingsSmitty	mateusortiz	AllThingsSmitty
253	2015-08-05 03:13:49	On Tue, Aug 4, 2015 at 11:29 PM, Matt Smith notifications@github.com wrote: > @planetruby, @razum2um, @h4cc, @isRuslan, @drobakowski, @svaksha, @LewisJEllis, @aleksandar-todorovic, @fear, > You're receiving this because you have repos listed in @sindresorhus's Awesome repo under the "Programming Languages" Added to http://svaksha.github.io/Julia.jl SVAKSHA ॥ http://about.me/svaksha ॥	svaksha	sindresorhus
253	2015-08-05 03:13:49	On Tue, Aug 4, 2015 at 11:29 PM, Matt Smith notifications@github.com wrote: > @planetruby, @razum2um, @h4cc, @isRuslan, @drobakowski, @svaksha, @LewisJEllis, @aleksandar-todorovic, @fear, > You're receiving this because you have repos listed in @sindresorhus's Awesome repo under the "Programming Languages" Added to http://svaksha.github.io/Julia.jl SVAKSHA ॥ http://about.me/svaksha ॥	svaksha	LewisJEllis
253	2015-08-05 03:13:49	On Tue, Aug 4, 2015 at 11:29 PM, Matt Smith notifications@github.com wrote: > @planetruby, @razum2um, @h4cc, @isRuslan, @drobakowski, @svaksha, @LewisJEllis, @aleksandar-todorovic, @fear, > You're receiving this because you have repos listed in @sindresorhus's Awesome repo under the "Programming Languages" Added to http://svaksha.github.io/Julia.jl SVAKSHA ॥ http://about.me/svaksha ॥	svaksha	aleksandar-todorovic
253	2015-08-05 03:28:58	@svaksha Shouldn't it be right to the right (no puns) of the title?	phanan	svaksha
253	2015-08-05 03:44:51	Added on https://github.com/lvwzhen/tools thanks @AllThingsSmitty	lvwzhen	AllThingsSmitty
253	2015-08-05 05:07:08	On Wed, Aug 5, 2015 at 3:29 AM, Phan An notifications@github.com wrote: > @svaksha Shouldn't it be right to the right (no puns) of the title? I dont think so. Each repo is the star with useful information regarding a specific topic and it should stay that way, not clutter or deflect attention to unrelated content - Ideally a badge or link to external resources should be at the bottom or elsewhere…	svaksha	svaksha
253	2015-08-05 17:42:54	@AllThingsSmitty thanks for the ping. [frontend-dev-bookmarks](https://github.com/dypsilon/frontend-dev-bookmarks) are badged.	dypsilon	AllThingsSmitty
253	2015-08-05 19:45:10	@prakhar1989, @okulbilisim, @josephmisiti, @edobashira, @theimpossibleastronaut, @MaciejCzyzewski, @jbhuang0604, @ChristosChristofidis, @kjw0612, @onurakpolat, @caesar0301, @youngwookim, @igorbarinov, @papers-we-love, @JanVanRyswyck, @tayllan, @enjalot/, @owainlewis, @marcobiedermann, @vhf, @ligurio, @dariubs, @hackerkid: You're receiving this because you have repos listed in @sindresorhus's Awes…	AllThingsSmitty	sindresorhus
253	2015-08-05 19:50:19	I did it when @sindresorhus first tweeted about it - https://github.com/prakhar1989/awesome-courses :beers:	prakhar1989	sindresorhus
253	2015-08-05 19:50:27	@sindresorhus the badge has been added to `awesome-machine-learning`	josephmisiti	sindresorhus
253	2015-08-05 19:54:49	@sindresorhus the badge has been added to https://github.com/jbhuang0604/awesome-computer-vision	jbhuang0604	sindresorhus
253	2015-08-05 19:57:57	@dreikanter, @emacs-tw, @mehcode, @ellisonleao, @hzoo, @Calinou, @leereilly, @jondot, @webpro, @alebcay, @unixorn, @stefanbuck, @arslanbilal, @RichardLitt, @cv, @numetriclabz, @shlomi-noach, @dahlia, @mark-rushakoff, @shime, @heyalexej, @brabadu, @hrissimpkins, @therebelrobot, @karlhorky, @matteofigus, @paragonie, @sbilly, @apsdehal, @rshipp, @ashishb, @carpedm20, @paralax, @burningtree, @najela,…	AllThingsSmitty	aleksandar-todorovic
253	2015-08-05 19:57:57	@dreikanter, @emacs-tw, @mehcode, @ellisonleao, @hzoo, @Calinou, @leereilly, @jondot, @webpro, @alebcay, @unixorn, @stefanbuck, @arslanbilal, @RichardLitt, @cv, @numetriclabz, @shlomi-noach, @dahlia, @mark-rushakoff, @shime, @heyalexej, @brabadu, @hrissimpkins, @therebelrobot, @karlhorky, @matteofigus, @paragonie, @sbilly, @apsdehal, @rshipp, @ashishb, @carpedm20, @paralax, @burningtree, @najela,…	AllThingsSmitty	sindresorhus
253	2015-08-05 19:57:57	@dreikanter, @emacs-tw, @mehcode, @ellisonleao, @hzoo, @Calinou, @leereilly, @jondot, @webpro, @alebcay, @unixorn, @stefanbuck, @arslanbilal, @RichardLitt, @cv, @numetriclabz, @shlomi-noach, @dahlia, @mark-rushakoff, @shime, @heyalexej, @brabadu, @hrissimpkins, @therebelrobot, @karlhorky, @matteofigus, @paragonie, @sbilly, @apsdehal, @rshipp, @ashishb, @carpedm20, @paralax, @burningtree, @najela,…	AllThingsSmitty	n1trux
253	2015-08-05 20:00:06	@sindresorhus all owners of repos listed in Awesome have now been notified. So far the response has been quick and positive. It may be a good idea to include something in contributing.md about adding the badge if a repo is approved to be added to the Awesome list.	AllThingsSmitty	sindresorhus
253	2015-08-05 20:01:05	@AllThingsSmitty @sindresorhus https://github.com/ellisonleao/magictools updated	ellisonleao	AllThingsSmitty
253	2015-08-05 20:01:05	@AllThingsSmitty @sindresorhus https://github.com/ellisonleao/magictools updated	ellisonleao	sindresorhus
253	2015-08-05 20:01:13	@sindresorhus The badge has been added to Awesome Talks: https://github.com/JanVanRyswyck/awesome-talks	JanVanRyswyck	sindresorhus
253	2015-08-05 20:16:36	awesome-honeypots updated. thanks - @paralax aka jose nazario On Wed, Aug 5, 2015 at 3:58 PM, Matt Smith notifications@github.com wrote: > @dreikanter https://github.com/dreikanter, @emacs-tw > https://github.com/emacs-tw, @mehcode https://github.com/mehcode, > @ellisonleao https://github.com/ellisonleao, @hzoo > https://github.com/hzoo, @Calinou https://github.com/Calinou, > @leereilly https://g…	paralax	aleksandar-todorovic
253	2015-08-05 20:16:36	awesome-honeypots updated. thanks - @paralax aka jose nazario On Wed, Aug 5, 2015 at 3:58 PM, Matt Smith notifications@github.com wrote: > @dreikanter https://github.com/dreikanter, @emacs-tw > https://github.com/emacs-tw, @mehcode https://github.com/mehcode, > @ellisonleao https://github.com/ellisonleao, @hzoo > https://github.com/hzoo, @Calinou https://github.com/Calinou, > @leereilly https://g…	paralax	sindresorhus
253	2015-08-05 20:16:36	awesome-honeypots updated. thanks - @paralax aka jose nazario On Wed, Aug 5, 2015 at 3:58 PM, Matt Smith notifications@github.com wrote: > @dreikanter https://github.com/dreikanter, @emacs-tw > https://github.com/emacs-tw, @mehcode https://github.com/mehcode, > @ellisonleao https://github.com/ellisonleao, @hzoo > https://github.com/hzoo, @Calinou https://github.com/Calinou, > @leereilly https://g…	paralax	christian-bromann
253	2015-08-05 20:16:36	awesome-honeypots updated. thanks - @paralax aka jose nazario On Wed, Aug 5, 2015 at 3:58 PM, Matt Smith notifications@github.com wrote: > @dreikanter https://github.com/dreikanter, @emacs-tw > https://github.com/emacs-tw, @mehcode https://github.com/mehcode, > @ellisonleao https://github.com/ellisonleao, @hzoo > https://github.com/hzoo, @Calinou https://github.com/Calinou, > @leereilly https://g…	paralax	n1trux
253	2015-08-05 22:22:32	Looks like a few names didn't get highlighted: @enjalot, @chrissimpkins, @jugoncalves, @diessica, @mmccaff, @maxogden, @caesar0301, @lukasz-madon, @melvin0008, @feross, @cjbarber, @aleksandar-todorovic, @NARKOZ, @kilimchoi, @Kickball, @jwaterfaucett, @alferov, @Syskaw, @eug	AllThingsSmitty	aleksandar-todorovic
253	2015-08-05 22:28:47	@AllThingsSmitty That's an expected behavior for those of us who have unsubscribed from this thread.	aleksandar-todorovic	AllThingsSmitty
253	2015-08-05 22:31:46	@aleksandar-todorovic gotcha. Thanks. Sorry if I was spamming you.	AllThingsSmitty	aleksandar-todorovic
253	2015-08-05 22:31:50	Thanks, @AllThingsSmitty Added to [awesome-gulp](https://github.com/alferov/awesome-gulp)	alferov	AllThingsSmitty
253	2015-08-05 22:35:30	Already in [Awesome Sketch](https://github.com/diessica/awesome-sketch). Pretty nice idea, @sindresorhus! :)	diessica	sindresorhus
253	2015-08-24 14:24:06	@AllThingsSmitty Added to [Search Engine Optimization (SEO)](https://github.com/marcobiedermann/search-engine-optimization) :+1:	marcobiedermann	AllThingsSmitty
253	2016-07-28 14:32:20	@sindresorhus Added to https://github.com/SrinivasanTarget/awesome-appium	SrinivasanTarget	sindresorhus
243	2015-07-23 14:59:44	agreed. cool ;) @arthurvr @sindresorhus	fritx	sindresorhus
243	2015-07-23 14:59:44	agreed. cool ;) @arthurvr @sindresorhus	fritx	arthurvr
240	2015-07-20 14:49:21	@arthurvr I don't think that's really necessary. Even though this list does not sort its items alphabetically, that doesn't mean that others cannot do so if they wish.	aleksandar-todorovic	arthurvr
240	2015-07-20 14:54:31	@aleksandar-todorovic If only some items are ordered alphabetically that only causes confusion. Right now they are ordered by date of addition. We required this before too, and people should just learn to read the contribution guidelines ;)	arthurvr	aleksandar-todorovic
240	2015-07-23 14:35:11	@aleksandar-todorovic @arthurvr I think you're talking past eachother. @arthurvr Was commenting on the actual contribution here, not how the referenced list is sorted.	sindresorhus	aleksandar-todorovic
240	2015-07-23 14:35:11	@aleksandar-todorovic @arthurvr I think you're talking past eachother. @arthurvr Was commenting on the actual contribution here, not how the referenced list is sorted.	sindresorhus	arthurvr
240	2015-07-23 14:36:16	@mark-rushakoff Added. Would be awesome if you could link back here in your list so users can easily discover more awesome lists ;)	sindresorhus	mark-rushakoff
239	2015-07-25 21:04:20	@jamesxv7 Would be awesome if you could link back here in your list so users can easily discover more awesome lists ;)	sindresorhus	jamesxv7
219	2015-06-30 15:28:57	@arthurvr Thanks for your suggestion. I will add those later. How about > A curated list of awesome Regular Expression resources, tools, and shiny things	hueitan	arthurvr
219	2015-06-30 15:35:18	Ok @sindresorhus Thanks.	hueitan	sindresorhus
216	2015-06-30 02:28:05	After reading the comments on #201 I think I better understand your point of view @arthurvr . And in fact I agree. The top priority is to make it easy to contribute lists and links. Ordering, flagging new lists and beautifying should be done automatically with a web site generated with the README. Like it was already suggested in #210 by @n1trux :) So feel free to close this issue (or should I cl…	jyguyomarch	n1trux
216	2015-06-30 02:28:05	After reading the comments on #201 I think I better understand your point of view @arthurvr . And in fact I agree. The top priority is to make it easy to contribute lists and links. Ordering, flagging new lists and beautifying should be done automatically with a web site generated with the README. Like it was already suggested in #210 by @n1trux :) So feel free to close this issue (or should I cl…	jyguyomarch	arthurvr
215	2015-06-29 14:09:05	@alferov Of course, but it may not be limited to plugins (which it at the moment kinda is). It can contain articles, guides, boilerplates, ...	arthurvr	alferov
214	2015-06-29 11:38:30	@sindresorhus I'm not looking to defend Titanium but I'd be very interested to know what you don't like about it (sorry about the delete / repost)	shodanuk	sindresorhus
214	2015-06-29 11:48:23	@sindresorhus I also want to know "why not". For me is awesome that you can program native apps for iOS and Android without the need of known obj-C/Java. Pd.- I see, I read your last post. It's not awesome for you by the bugs, but since version 3.3 things changed a lot in matter of stability. I suggest to give it a try again. In any case, you are free to choose, of course.	mcvendrell	sindresorhus
214	2015-06-29 12:04:12	@sindresorhus I agree with @shodanuk your judgement seems to be based on previous experiences.	wienke	sindresorhus
213	2015-06-27 13:44:21	@n1trux I guess we could. Just that GitHub blocks rendering SVGs hosted in GitHub repos, so we would have to use https://rawgit.com like we do in the readme, and they have some kind of rate limiting, though unsure how high it is.	sindresorhus	n1trux
213	2015-06-27 20:06:33	Couldn't we just use our own servers? Base64? @sindresorhus just found out you can actually let Github host the badge. https://github.com/Freeyourgadget/Gadgetbridge does it for example: EDIT: lol, I'm dumb. It's a png. Couldn't we just do that?	n1trux	sindresorhus
213	2015-07-28 19:53:27	@aleksandar-todorovic Same font as in the logo, Orbitron. It's just paths in the badge though.	sindresorhus	aleksandar-todorovic
213	2015-07-30 16:29:20	@sindresorhus Should we notify the list authors about the existence of this badge? Most of the authors already on the list are never going to notice it.	arthurvr	sindresorhus
212	2015-07-02 05:41:31	so, does it look finished for the moment? Should we merge it? @h4cc @aleksandar-todorovic @sindresorhus @arthurvr	n1trux	sindresorhus
212	2015-07-09 13:04:04	@strugee because it highlights the dangers of choosing no license. @sindresorhus incorporated your suggestions.	n1trux	sindresorhus
212	2015-07-09 13:08:05	Thanks @n1trux :)	sindresorhus	n1trux
211	2015-06-27 14:44:57	@sindresorhus I just finished updating the awesome-foss-apps repo with the new descriptions about each project. It also made me drop one when I realized it didn't really fit up to the standards, so I think this is a good idea. I updated the awesome-foss-apps contributing.md for its particular use case, but I'm unsure how to go about doing that for awesome's contributing.md. Maybe there needs to b…	jwaterfaucett	sindresorhus
210	2015-06-26 23:06:30	What @arthurvr said. It could use a succinct description for each item and commentary of why it's there. A screenshot for each item like in the webpage would also be nice. Additionally you currently require users to edit the data file. This makes it a lot harder to contribute as users will now how to edit both that one and the readme. I think the readme should be the source of truth and if you in…	sindresorhus	arthurvr
208	2015-06-30 15:39:47	@veelenga Would be awesome if you could link back here in your list so users can easily discover more awesome lists ;)	sindresorhus	veelenga
207	2015-06-24 21:41:24	@sindresorhus Well, WDYT? https://github.com/dypsilon/frontend-dev-bookmarks. The 54 open PRs...	arthurvr	sindresorhus
207	2015-06-24 21:43:48	@arthurvr Would be happy to change the link to an alternative high quality fork, but don't want to remove it as it's a good resource as is.	sindresorhus	arthurvr
207	2015-06-24 22:01:59	@sindresorhus Maybe creating a new file called something like `guidelines.md` that will explain this process?	aleksandar-todorovic	sindresorhus
207	2015-06-24 22:05:59	@aleksandar-todorovic Yes, that's the idea. Just need to decide on what it should contain first.	sindresorhus	aleksandar-todorovic
207	2015-06-27 12:30:36	> What does that even mean? Elaborate? @sindresorhus Its a term i used for the "we" in your previous sentence: > Maybe we could come up with some guidelines on what's a awesome "certified" list? Defining what is "certified" needs to be a rfc-style decission needed a group of people. Also calling it "certified" might be counterproductive by scaring maintainers and producing competition. A open and…	h4cc	sindresorhus
207	2015-06-27 12:42:43	@n1trux Fixed it for you. Just click the green pull request button in the repo ;)	sindresorhus	n1trux
207	2015-06-29 11:22:08	@sindresorhus I will go through your list and improve the quality of frontend-dev-bookmarks asap. Thank you for your contributions to the community.	dypsilon	sindresorhus
188	2015-06-22 12:32:41	@aleksandar-todorovic Sure, best one yet. Feel free to add it. Though could still use some more content, like [window managers](https://github.com/dhamaniasad/awesome-linux#x-window-managers), apps and books.	sindresorhus	aleksandar-todorovic
171	2015-06-03 13:58:29	@sindresorhus Yeah that's a great ideia, I link back your list :D About use more content I'll include thanks for the feedback	brunopulis	sindresorhus
157	2015-06-07 17:24:46	God, I hate github abandonware. Thanks for the patience @sindresorhus :)	waldyrious	sindresorhus
156	2015-05-30 02:12:14	Done @sindresorhus :smile:	filipelinhares	sindresorhus
153	2015-05-27 13:56:36	@aleksandar-todorovic Cool! :+1:	Stichoza	aleksandar-todorovic
153	2015-06-09 16:56:03	> Found this one: https://github.com/rubysg/singapore This one is mostly a guidebook if you are visiting Singapore. Will curate a list of services in Singapore and report here. @sindresorhus Thanks for the mention :smile:	JuanitoFatas	sindresorhus
153	2016-01-19 19:13:15	@davisonio I dream Github to have upvote button.	getsadzeg	davisonio
153	2016-04-03 11:31:37	@davisonio I create new one https://github.com/GitIndonesia/awesome-indonesia-repo I think it's good for this list request.	dikiaap	davisonio
143	2015-06-03 09:51:05	@sindresorhus I'd like to second @cmmata We can easily extract a software section out of the current misc. Lists that focus on specific software e.g vim, sublime text, git, emacs, zsh, docker etc. @sindresorhus if idea is approved, I will send you a PR. Let me know. Thanks	hbt	sindresorhus
143	2015-06-03 09:59:18	@sindresorhus Looks good. I think we could benefit from a table of contents to discover the big sections instead of scrolling.	hbt	sindresorhus
143	2015-06-03 10:07:11	@sindresorhus great stuff man	hbt	sindresorhus
143	2015-06-03 15:24:27	@sindresorhus awesome is awesomer..! ;)	vamshisuram	sindresorhus
142	2015-05-24 18:37:19	@sindresorhus That really makes sense. The repo has been updated with descriptions of the podcast. Should this PR be reopened?	bltavares	sindresorhus
135	2015-05-19 21:04:33	@jpsilvashy Thanks so much but I didn't understand about adding attribution back, you mean linking back to this list?	ekremkaraca	jpsilvashy
134	2016-07-07 19:36:47	@sindresorhus this looks marture but still needs descriptions as you said	pokeball99	sindresorhus
130	2015-05-17 18:07:38	@sindresorhus then i guess there should be a better description of what does this list include. i bet it will be very helpful to others :)	h-nazzal	sindresorhus
116	2015-05-21 21:55:23	Hmm... no problem @sindresorhus :+1:	obetomuniz	sindresorhus
99	2015-03-18 07:42:17	@sindresorhus awesome! and added some more content :stuck_out_tongue_closed_eyes:	matiassingers	sindresorhus
98	2016-07-07 19:34:32	needs more work but i think it could be awesome after you give some tips on how to improve it @sindresorhus	pokeball99	sindresorhus
98	2016-07-08 16:49:08	@pokeball99 We have put all of our requirements in the [`awesome manifesto`](https://github.com/sindresorhus/awesome/blob/master/awesome.md). So far, this list is obliging to ~50% of those requirements, therefore, it is not included.	aleksandar-todorovic	pokeball99
87	2015-02-21 06:05:42	@sindresorhus would you mind adding the list of [design and development guides](https://github.com/narkoz/guides#guides)?	NARKOZ	sindresorhus
87	2015-02-23 05:09:29	@NARKOZ Sure, just submit a PR ;)	sindresorhus	NARKOZ
74	2015-01-19 10:33:46	@sindresorhus totally agree! Any suggestions for other great examples of READMEs. I initially put something like: "badges, images, etc." But I was also thinking about taking screenshots of each README, see https://github.com/matiassingers/awesome-readme/issues/1	matiassingers	sindresorhus
42	2014-10-16 20:05:02	@sindresorhus Yep. It's done! Thanks - https://github.com/davidsonfellipe/awesome-wpo#other-awesome-lists	davidsonfellipe	sindresorhus
37	2016-07-07 19:29:25	@sindresorhus i think this should be given a 2nd review	pokeball99	sindresorhus
37	2016-07-18 16:07:09	@pokeball99 It doesn't respect almost any of the requirements from our awesome manifesto. Not worth reopening this pull request.	aleksandar-todorovic	pokeball99
903	2017-03-12 12:36:06	@sindresorhus Sorry about other PR, but I created it because to adjust commit message. I think all points are now met.	victorlaerte	sindresorhus
882	2017-02-15 14:56:53	@sindresorhus can anyone help me out here ?	dhaval17	sindresorhus
872	2017-01-22 19:49:58	Seems like it was deleted by @ibaaj. @ibaaj do you have a recent copy which someone else can put back online? Would be a shame to loose a great resource.	davisonio	ibaaj
853	2017-01-12 14:58:11	Ping @sindresorhus	alirezasmr	sindresorhus
842	2017-01-07 22:02:55	merge conflict solved , review @sindresorhus @davisonio	gauthamzz	sindresorhus
834	2016-12-05 01:04:55	@davisonio and @sindresorhus please review.	harpribot	sindresorhus
834	2016-12-05 01:04:55	@davisonio and @sindresorhus please review.	harpribot	davisonio
817	2016-11-08 16:02:17	Maybe you could co-operate with @hackerkid?	sindresorhus	hackerkid
815	2016-10-30 05:39:09	@cglewis not to be the barer of bad news, but this is likely to be closed by @sindresorhus	pokeball99	sindresorhus
806	2016-10-21 15:08:58	**https://github.com/igorbarinov/awesome-blockchain** **It's a list of bitcoin blockchain services** _NOTE: I did not create nor maintain the `awesome-blockchain` list, but would love to see it included considering @igorbarinov's `awesome-bitcoin` list is already included._ - [x] I have read and understood the [contribution guidelines](https://github.com/sindresorhus/awesome/blob/master/contribut…	galenandrew	igorbarinov
806	2016-12-10 12:08:37	@igorbarinov / @galenandrew can you make changes to make this list compliant? 😊	davisonio	igorbarinov
791	2016-10-18 04:39:48	@viatsko Good start, but the list is not very comprehensive. Awesome lists are hard work. Put some more work into it. Take a look at some other lists and see how they do it. E.g. https://github.com/sindresorhus/awesome-electron https://github.com/sindresorhus/awesome-npm Try resubmitting in a couple of months when the list has had some more time to mature and improve :) The content feels random a…	sindresorhus	viatsko
789	2016-10-11 07:20:32	Looking at more and more repos seems the Table of Contents rule isn't always enforced. So it's on @sindresorhus to decide.	nagygergo	sindresorhus
789	2016-10-11 07:24:58	thanks @sindresorhus my format is the same as https://github.com/dariubs/GoBooks	sger	sindresorhus
747	2016-08-24 13:10:59	@sindresorhus Any update on this?	SrinivasanTarget	sindresorhus
725	2016-07-28 01:53:41	Hi @sindresorhus, I think it would be very nice to propose a naming convention (`awesome-listName`) for anyone that makes a new **awesome** list. This would help to find lists easier and thereby prevent duplications. Looking forward to your feedback. Best wishes # ALL THE BELOW CHECKBOXES SHOULD BE DONE AND CHECKED AND THE ABOVE PLACEHOLDERS SHOULD BE FILLED IN BEFORE SUBMITTING A PULL REQUEST! -…	tobiasbueschel	sindresorhus
725	2016-07-31 20:12:18	@sindresorhus as suggested, I've updated the naming convention to `kebab-case` :) Best greetings from Boston, Tobias	tobiasbueschel	sindresorhus
703	2016-06-30 22:47:56	Thank you @sindresorhus and the community for creating such a useful resource. Last week I decided to create an interface for awesome lists by parsing all the lists using python and displaying them using angularJS as a SPA. The repository for the project and link to the interface can be found here: https://github.com/ankitgyawali/awesome-interface I was able to parse most of the awesome lists as …	ankitgyawali	sindresorhus
692	2016-06-17 16:17:59	@sindresorhus Looks like you updated the guidelines. Should I close the PR or wait for the list to reach 20. The list is 14 days old.	hackerkid	sindresorhus
690	2016-06-16 09:55:26	@sindresorhus Please check once I have corrected it now	amitshekhariitbhu	sindresorhus
688	2016-06-15 22:40:43	@sindresorhus could you give a reason for closing?	cjroth	sindresorhus
684	2016-06-09 12:22:39	As suggested by @egeerardyn, the Awesome Windows repository (for reference - #671) is shifted to an organization and all the necessary suggestions, changes has been made. It is ready to be included in the awesome list.	rahulkapoor90	egeerardyn
684	2016-06-09 12:37:49	I fully support this new list, great work @rahulkapoor90 and @RiseLedger! The only thing that has to change is the license: MIT is a code license, so not really appropriate for a list (sorry, I didn't spot that one earlier on). I would suggest one of the following [CC licenses](https://creativecommons.org/licenses/): - CC0: most permissive (basically public domain, so you relinquish copyright) - …	egeerardyn	RiseLedger
681	2016-06-06 18:26:42	@sindresorhus Why you closed this PR?	sergey-tihon	sindresorhus
675	2016-05-31 12:50:38	@davisonio, up to @sindresorhus	pokeball99	sindresorhus
673	2016-05-30 21:02:29	i don't think this is an unreasonable change, or if you want @sindresorhus, I could change it to be underneath the javascript, since JSON is a subset of javascript data	pokeball99	sindresorhus
672	2016-06-26 06:35:49	Reopening. cc @sindresorhus	brunocvcunha	sindresorhus
671	2016-05-29 15:22:11	> Is the one who wrote it originally is not entitled to be added here or is it just you can copy someone's else work and get more stars and go on sending pull request? Is this how the whole thing works? Not at all. You should be the one who should be added to this list. I see what the problem is from these commits: - You originally created content here: September 26 2015 https://github.com/rahulk…	davisonio	RiseLedger
671	2016-05-29 15:34:23	First of all, your #326 has **NOT** been closed due to "too little stars" as you mention. Instead, it's the typical reason https://github.com/sindresorhus/awesome/pull/326#issuecomment-141786349: > Wait at least a couple of weeks after creating a list before submitting to this list to give it a chance to mature. By the way, the other list was not accepted at first for the same reason. However, @R…	egeerardyn	RiseLedger
668	2016-05-29 05:31:29	@nikgraf he would usually just reopen the first issue for cases like yours, no real need to open a new PR @sindresorhus you might want to state this in the contributing guidelines so this happens that much less often	pokeball99	sindresorhus
663	2016-05-24 13:03:42	Well, a lot of resources from there might be useful. I have created a project for `cryptography`: https://github.com/sobolevn/awesome-cryptography It will be a hard work to fill it. Contributions, as always, are welcome. @sindresorhus thanks, for https://github.com/sindresorhus/awesome/blob/master/create-list.md	sobolevn	sindresorhus
661	2016-05-19 12:46:26	https://github.com/awesome-lists this would be great in case some of the repo owners go MIA or else,someone else could pick it up, it would also just be great to put these in a single account @sindresorhus what do you think about this, agree? or maybe the idea needs improvement?	pokeball99	sindresorhus
654	2016-05-15 08:17:41	Hello @sindresorhus again :-) Thank for all your suggestions, sorry that first my two pull requests weren't perfect so I had to improve by following your instructions. We have made all the changes based on your suggestions from PRs: - https://github.com/sindresorhus/awesome/pull/640 - https://github.com/sindresorhus/awesome/pull/645 I've found a second contributor for awesome-falcorjs as you can …	przeor	sindresorhus
648	2016-05-09 14:24:39	There's already a list on SEO: https://github.com/marcobiedermann/search-engine-optimization Perhaps we could merge the content into @marcobiedermann's list considering that one was created first?	davisonio	marcobiedermann
645	2016-05-07 13:47:08	FYI: I've updated the repo based on the feedback from @sindresorhus in my previous pull request at https://github.com/sindresorhus/awesome/pull/640 ... now I think the awesome-falcorjs is much better in terms of quality as I've spent time to updated it and put more value for potential readers. FalcorJS is a new category of libraries that help you make one model of your application everywhere (on …	przeor	sindresorhus
631	2016-04-25 01:21:51	You definitely right, @davidsonfellipe. Sorry and thanks.	marcusgadbem	davidsonfellipe
628	2016-05-03 14:24:17	> So maybe it is better to use different metrics for bigger and smaller community? Not necessarily, I think that mostly the awesome lists need to be monitored manually regularly to check that people's contributions are being taken into account. The most useful thing to generate in my opinion would be to check for unreviewed pull requests. --- @busterc @PerfectCarl @edobashira @jondot Are you able…	davisonio	PerfectCarl
604	2016-04-08 15:58:08	Why should we add this? This is just a complete copy of @igorbarinov's work https://github.com/igorbarinov/awesome-bitcoin with just a few lines added to the top of the readme. :expressionless: Awesome lists take a lot of hard work...	davisonio	igorbarinov
575	2016-03-13 20:34:00	#572 @techgaun I've added you to colaborators. You can change this PR to original on reviewing and updating list. Maybe @sindresorhus will add it then.	enaqx	sindresorhus
573	2016-03-15 19:15:38	@sindresorhus : Maybe @PaulSec can add the license. @davisonio I updated the section.	techgaun	davisonio
551	2016-02-27 14:14:28	Hi, @aleksandar-todorovic . We know this list is still light on content but it contains great resource and useful information for newcomers. What do you think?	felipebueno	aleksandar-todorovic
528	2016-02-10 20:49:40	First of all, I'm not really thrilled with the content in `awesome-competitive-coding`. Second of all, words `programming` and `coding` are considered to be synonyms by a huge chunk of the population and I don't see the reason why we should make any difference between these two words. Third of all, I absolutely do not see any point in having both of these lists here. We should definitely decide o…	aleksandar-todorovic	hkirat
528	2016-02-11 05:30:51	Hi. I am the other guy in the issue which the screenshot mentioned. I also have a list on this with my own ideas. I do remember another not pleasant story with @lnishan. But honestly, these two lists(by @lnishan and @hkirat ) actually cover different sides of competitive programming, and in my opinion they are both awesome enough to be added into this list. Competitive programming is a big subjec…	Ir1d	hkirat
528	2016-02-11 09:03:19	@sindresorhus I agree with you. But the situation here is that the two lists are quite different in details. If you take a further look, you'll see that @hkirat provides info on each single subject while @lnishan only takes broader view into concern.	Ir1d	sindresorhus
528	2016-02-11 11:44:19	I am no one to force this merger on you and you are no one to question the activity of my repo @lnishan . If you wan't to continue with different repositories it is fine by me.But don't put forward futile points to make it look that we actually do need two repositories. The whole point of open source is collaboration. The final call is yours. And on weather or not this should be added to the awes…	hkirat	sindresorhus
528	2016-02-11 13:35:45	@hkirat , Don't get me wrong. From the very beginning, I have always been willing to collaborate. This is also one of my first attempts at contributing to the open source community, so I do try to be as careful and as cooperative as possible. One of the reasons that prompted me to work on this new list is that: there is already a good amount of information available on the Internet. Before @hkira…	lnishan	sindresorhus
527	2016-02-11 04:55:59	// @passy	sindresorhus	passy
504	2016-01-25 19:40:20	First of all, let me thank @sindresorhus and everyone else for your titanic efforts to make these lists so awesome, it is greatly appreciated!!! The problem I'd like to address though, is a challenging task to keep the lists relevant as things can move very fast and projects become deprecated, obsolete, outdated, unmaintained etc. As an example I can mention [the list of AngularJS seed projects](…	dmitriz	sindresorhus
504	2016-01-25 20:00:52	I agree with you here, it's sometimes quite a struggle to check through projects listed in awesome lists for something which you may want to use or learn about. You don't want to be using outdated projects which don't work with recent versions or you don't want to be learning things which are out of date. I don't think that timestamping is the best possible option though, as @sindresorhus rightly…	davisonio	sindresorhus
504	2016-01-26 20:05:25	Thanks @davisonio for extensive comments! > I don't think that timestamping is the best possible option though, as @sindresorhus rightly pointed out. Just so it doesn't get lost in the cyberspace, let me quote from what @sindresorhus [exactly said](https://github.com/sindresorhus/awesome-nodejs/issues/432): > I agree with the sentiment in theory, but for packages, using timestamp as a quality met…	dmitriz	sindresorhus
487	2016-01-18 20:17:51	I don't think `awesome4girls` is a good list title. Maybe something like `For Girls`? // @davisonio	sindresorhus	davisonio
487	2016-01-19 00:07:54	Hey @davisonio. What is the matter with the title? Is the 4Somenthing? Cause we've created this based in another greate project that there is here in Brazil which is Js4Girls.	cristianoliveira	davisonio
487	2016-01-19 01:03:21	예 2016. 1. 19. 오전 5:18에 "Sindre Sorhus" notifications@github.com님이 작성: > I don't think awesome4girls is a good list title. Maybe something like For > Girls? > > // @davisonio https://github.com/davisonio > > — > Reply to this email directly or view it on GitHub > https://github.com/sindresorhus/awesome/pull/487#issuecomment-172643064.	uratang	davisonio
481	2016-01-15 22:45:19	### sindresorhus/awesome now has a Chat Room on Gitter @sindresorhus has just created a chat room. You can visit it here: [https://gitter.im/sindresorhus/awesome](https://gitter.im/sindresorhus/awesome?utm_source=badge&utm_medium=badge&utm_campaign=pr-badge&content=body_link). This pull-request adds this badge to your readme.md: [![Gitter](https://badges.gitter.im/sindresorhus/awesome.svg)](https…	gitter-badger	sindresorhus
427	2015-11-27 07:10:09	@alejandronanez Thank for your constructive opinions. @sindresorhus Yes, I agree with you. Writing a general program to parse them will be definitely better and more efficient than convincing people to contribute. Also, thank you for taking time to reply :+1:	lockys	alejandronanez
427	2015-11-27 07:21:31	@dthree and @wooorm have some experience with parsing Markdown and might be able to point you in the right direction.	sindresorhus	dthree
413	2015-11-12 00:05:26	Hi @sindresorhus As per #380 opening this PR after ~2 weeks of list creation :) Please let me know if there is anything else I need to change. Thanks, MunGell	MunGell	sindresorhus
406	2015-11-07 20:53:06	@herrbischoff Sorry that I have to say: This is still kinda lame and it gets worse. You started this list yesterday and you know since yesterday that @aharris88 is working (with me) to enhance [awesome-cli-app](https://github.com/aharris88/awesome-cli-app) to reopen the PR to add his list to sindresorhus/awesome --> https://github.com/sindresorhus/awesome/pull/379 For reference: - https://github.…	mischah	aharris88
375	2015-10-24 10:31:46	This time I added more description @aleksandar-todorovic :)	dreamtocode	aleksandar-todorovic
366	2015-10-23 17:58:23	Maybe you and @RichardLitt could try to collaborate ;)	sindresorhus	RichardLitt
360	2015-10-18 17:56:35	Looks very comprehensive and high quality, so happy to include it at that point. Just submit a PR then. // @donnemartin	sindresorhus	donnemartin
340	2015-10-03 15:04:46	When we found out that `awesome-c` list has [switched to notabug.org](https://notabug.org/koz.ross/awesome-c) I basically just [forked it](https://github.com/aleksandar-todorovic/awesome-c) to keep in on GitHub. Back then, @sindresorhus said: > Lists should be on GitHub as the whole point of them are community collaboration. [Source](https://github.com/sindresorhus/awesome/issues/167) I agree wit…	aleksandar-todorovic	sindresorhus
334	2015-09-24 17:03:49	@sindresorhus .done()	gdi2290	sindresorhus
269	2015-08-13 16:18:28	Could a bot be set up that does PRs running from a server somewhere that people who don't have github-foo can submit additions to a list for? cc @RichardLitt	simonv3	RichardLitt
265	2015-08-11 12:20:18	@Kikobeats can you comment?	waldyrious	Kikobeats
263	2015-08-10 22:52:51	cc @sindresorhus	feross	sindresorhus
259	2015-08-07 00:19:51	I don't know why, but it's kind of funny to me to see Table of Content listed in Table of Content, so I thought I should submit that as a pull request. ### Note to other collaborators Please let @sindresorhus decide whether or not to accept this. I'm submitting this as a pull request because I don't want to make him mad.	aleksandar-todorovic	sindresorhus
253	2015-08-04 23:20:31	@dypsilon, @JStumpp, @weblancaster, @busterc, @jondot, @benoitjadinon: You're receiving this because you have repos listed in @sindresorhus's Awesome repo under the "Platforms" section. We're trying to apply branding to each repo listed therein. Please see the initial comment on this issue for steps on adding the "Awesome" badge to your repo. Please respond with which repos you've updated with th…	AllThingsSmitty	weblancaster
253	2015-08-04 23:20:31	@dypsilon, @JStumpp, @weblancaster, @busterc, @jondot, @benoitjadinon: You're receiving this because you have repos listed in @sindresorhus's Awesome repo under the "Platforms" section. We're trying to apply branding to each repo listed therein. Please see the initial comment on this issue for steps on adding the "Awesome" badge to your repo. Please respond with which repos you've updated with th…	AllThingsSmitty	JStumpp
253	2015-08-04 23:28:46	@sorrycc, @matteocrippa, @vinta, @kud1ing, @krispo, @passy, @avelino, @lauris, @markets @planetruby, @razum2um, @h4cc, @isRuslan, @drobakowski, @svaksha, @LewisJEllis, @aleksandar-todorovic, @fear, @qinwf, @zhaopuming, @hachiojipm, @kdabir, @yissachar, @akullpp, @rizo, @seancoyne, @rabbiabram, @quozd, @ziadoz, @Fr0st-Brutal, @mat0thew, @ahkscript, @veelenga, @dzharii: You're receiving this becaus…	AllThingsSmitty	passy
253	2015-08-04 23:28:46	@sorrycc, @matteocrippa, @vinta, @kud1ing, @krispo, @passy, @avelino, @lauris, @markets @planetruby, @razum2um, @h4cc, @isRuslan, @drobakowski, @svaksha, @LewisJEllis, @aleksandar-todorovic, @fear, @qinwf, @zhaopuming, @hachiojipm, @kdabir, @yissachar, @akullpp, @rizo, @seancoyne, @rabbiabram, @quozd, @ziadoz, @Fr0st-Brutal, @mat0thew, @ahkscript, @veelenga, @dzharii: You're receiving this becaus…	AllThingsSmitty	yissachar
253	2015-08-04 23:28:46	@sorrycc, @matteocrippa, @vinta, @kud1ing, @krispo, @passy, @avelino, @lauris, @markets @planetruby, @razum2um, @h4cc, @isRuslan, @drobakowski, @svaksha, @LewisJEllis, @aleksandar-todorovic, @fear, @qinwf, @zhaopuming, @hachiojipm, @kdabir, @yissachar, @akullpp, @rizo, @seancoyne, @rabbiabram, @quozd, @ziadoz, @Fr0st-Brutal, @mat0thew, @ahkscript, @veelenga, @dzharii: You're receiving this becaus…	AllThingsSmitty	svaksha
253	2015-08-04 23:28:46	@sorrycc, @matteocrippa, @vinta, @kud1ing, @krispo, @passy, @avelino, @lauris, @markets @planetruby, @razum2um, @h4cc, @isRuslan, @drobakowski, @svaksha, @LewisJEllis, @aleksandar-todorovic, @fear, @qinwf, @zhaopuming, @hachiojipm, @kdabir, @yissachar, @akullpp, @rizo, @seancoyne, @rabbiabram, @quozd, @ziadoz, @Fr0st-Brutal, @mat0thew, @ahkscript, @veelenga, @dzharii: You're receiving this becaus…	AllThingsSmitty	veelenga
253	2015-08-04 23:28:46	@sorrycc, @matteocrippa, @vinta, @kud1ing, @krispo, @passy, @avelino, @lauris, @markets @planetruby, @razum2um, @h4cc, @isRuslan, @drobakowski, @svaksha, @LewisJEllis, @aleksandar-todorovic, @fear, @qinwf, @zhaopuming, @hachiojipm, @kdabir, @yissachar, @akullpp, @rizo, @seancoyne, @rabbiabram, @quozd, @ziadoz, @Fr0st-Brutal, @mat0thew, @ahkscript, @veelenga, @dzharii: You're receiving this becaus…	AllThingsSmitty	isRuslan
253	2015-08-04 23:28:46	@sorrycc, @matteocrippa, @vinta, @kud1ing, @krispo, @passy, @avelino, @lauris, @markets @planetruby, @razum2um, @h4cc, @isRuslan, @drobakowski, @svaksha, @LewisJEllis, @aleksandar-todorovic, @fear, @qinwf, @zhaopuming, @hachiojipm, @kdabir, @yissachar, @akullpp, @rizo, @seancoyne, @rabbiabram, @quozd, @ziadoz, @Fr0st-Brutal, @mat0thew, @ahkscript, @veelenga, @dzharii: You're receiving this becaus…	AllThingsSmitty	LewisJEllis
253	2015-08-04 23:34:03	@addyosmani, @davidsonfellipe, @lvwzhen, @enaqx, @mateusortiz, @Granze, @gianarb, @instanceofpro, @diegocard, @willianjusten, @dnbard, @peterkokot, @NoahBuscher, @nmec, @wasabeef, @cjwirth, @davidtheclark, @Urigo, @turobson, @fonsopacifer, @deanhume, @brunopulis, @sachin1092, @sota0805, @wbkd: You're receiving this because you have repos listed in @sindresorhus's Awesome repo under the "Front-End…	AllThingsSmitty	willianjusten
253	2015-08-04 23:34:03	@addyosmani, @davidsonfellipe, @lvwzhen, @enaqx, @mateusortiz, @Granze, @gianarb, @instanceofpro, @diegocard, @willianjusten, @dnbard, @peterkokot, @NoahBuscher, @nmec, @wasabeef, @cjwirth, @davidtheclark, @Urigo, @turobson, @fonsopacifer, @deanhume, @brunopulis, @sachin1092, @sota0805, @wbkd: You're receiving this because you have repos listed in @sindresorhus's Awesome repo under the "Front-End…	AllThingsSmitty	deanhume
253	2015-08-04 23:34:03	@addyosmani, @davidsonfellipe, @lvwzhen, @enaqx, @mateusortiz, @Granze, @gianarb, @instanceofpro, @diegocard, @willianjusten, @dnbard, @peterkokot, @NoahBuscher, @nmec, @wasabeef, @cjwirth, @davidtheclark, @Urigo, @turobson, @fonsopacifer, @deanhume, @brunopulis, @sachin1092, @sota0805, @wbkd: You're receiving this because you have repos listed in @sindresorhus's Awesome repo under the "Front-End…	AllThingsSmitty	davidsonfellipe
253	2015-08-04 23:34:03	@addyosmani, @davidsonfellipe, @lvwzhen, @enaqx, @mateusortiz, @Granze, @gianarb, @instanceofpro, @diegocard, @willianjusten, @dnbard, @peterkokot, @NoahBuscher, @nmec, @wasabeef, @cjwirth, @davidtheclark, @Urigo, @turobson, @fonsopacifer, @deanhume, @brunopulis, @sachin1092, @sota0805, @wbkd: You're receiving this because you have repos listed in @sindresorhus's Awesome repo under the "Front-End…	AllThingsSmitty	brunopulis
253	2015-08-04 23:34:03	@addyosmani, @davidsonfellipe, @lvwzhen, @enaqx, @mateusortiz, @Granze, @gianarb, @instanceofpro, @diegocard, @willianjusten, @dnbard, @peterkokot, @NoahBuscher, @nmec, @wasabeef, @cjwirth, @davidtheclark, @Urigo, @turobson, @fonsopacifer, @deanhume, @brunopulis, @sachin1092, @sota0805, @wbkd: You're receiving this because you have repos listed in @sindresorhus's Awesome repo under the "Front-End…	AllThingsSmitty	Granze
253	2015-08-04 23:34:03	@addyosmani, @davidsonfellipe, @lvwzhen, @enaqx, @mateusortiz, @Granze, @gianarb, @instanceofpro, @diegocard, @willianjusten, @dnbard, @peterkokot, @NoahBuscher, @nmec, @wasabeef, @cjwirth, @davidtheclark, @Urigo, @turobson, @fonsopacifer, @deanhume, @brunopulis, @sachin1092, @sota0805, @wbkd: You're receiving this because you have repos listed in @sindresorhus's Awesome repo under the "Front-End…	AllThingsSmitty	gianarb
253	2015-08-04 23:34:03	@addyosmani, @davidsonfellipe, @lvwzhen, @enaqx, @mateusortiz, @Granze, @gianarb, @instanceofpro, @diegocard, @willianjusten, @dnbard, @peterkokot, @NoahBuscher, @nmec, @wasabeef, @cjwirth, @davidtheclark, @Urigo, @turobson, @fonsopacifer, @deanhume, @brunopulis, @sachin1092, @sota0805, @wbkd: You're receiving this because you have repos listed in @sindresorhus's Awesome repo under the "Front-End…	AllThingsSmitty	Urigo
253	2015-08-04 23:34:03	@addyosmani, @davidsonfellipe, @lvwzhen, @enaqx, @mateusortiz, @Granze, @gianarb, @instanceofpro, @diegocard, @willianjusten, @dnbard, @peterkokot, @NoahBuscher, @nmec, @wasabeef, @cjwirth, @davidtheclark, @Urigo, @turobson, @fonsopacifer, @deanhume, @brunopulis, @sachin1092, @sota0805, @wbkd: You're receiving this because you have repos listed in @sindresorhus's Awesome repo under the "Front-End…	AllThingsSmitty	sachin1092
253	2015-08-04 23:34:03	@addyosmani, @davidsonfellipe, @lvwzhen, @enaqx, @mateusortiz, @Granze, @gianarb, @instanceofpro, @diegocard, @willianjusten, @dnbard, @peterkokot, @NoahBuscher, @nmec, @wasabeef, @cjwirth, @davidtheclark, @Urigo, @turobson, @fonsopacifer, @deanhume, @brunopulis, @sachin1092, @sota0805, @wbkd: You're receiving this because you have repos listed in @sindresorhus's Awesome repo under the "Front-End…	AllThingsSmitty	dnbard
253	2015-08-04 23:37:13	@rosarior, @humiaozuzu, @veggiemonk, @iJackUA, @ITCase, @PerfectCarl, @friendsofcake, @EmanueleMinotto, @chiraggude, @ekremkaraca, @sergeyklay, @phanan, @fcambus, @stve: You're receiving this because you have repos listed in @sindresorhus's Awesome repo under the "Back-End Development" section. We're trying to apply branding to each repo listed therein. Please see the initial comment on this issu…	AllThingsSmitty	stve
253	2015-08-04 23:37:13	@rosarior, @humiaozuzu, @veggiemonk, @iJackUA, @ITCase, @PerfectCarl, @friendsofcake, @EmanueleMinotto, @chiraggude, @ekremkaraca, @sergeyklay, @phanan, @fcambus, @stve: You're receiving this because you have repos listed in @sindresorhus's Awesome repo under the "Back-End Development" section. We're trying to apply branding to each repo listed therein. Please see the initial comment on this issu…	AllThingsSmitty	chiraggude
253	2015-08-04 23:37:13	@rosarior, @humiaozuzu, @veggiemonk, @iJackUA, @ITCase, @PerfectCarl, @friendsofcake, @EmanueleMinotto, @chiraggude, @ekremkaraca, @sergeyklay, @phanan, @fcambus, @stve: You're receiving this because you have repos listed in @sindresorhus's Awesome repo under the "Back-End Development" section. We're trying to apply branding to each repo listed therein. Please see the initial comment on this issu…	AllThingsSmitty	PerfectCarl
253	2015-08-04 23:37:13	@rosarior, @humiaozuzu, @veggiemonk, @iJackUA, @ITCase, @PerfectCarl, @friendsofcake, @EmanueleMinotto, @chiraggude, @ekremkaraca, @sergeyklay, @phanan, @fcambus, @stve: You're receiving this because you have repos listed in @sindresorhus's Awesome repo under the "Back-End Development" section. We're trying to apply branding to each repo listed therein. Please see the initial comment on this issu…	AllThingsSmitty	phanan
253	2015-08-04 23:37:13	@rosarior, @humiaozuzu, @veggiemonk, @iJackUA, @ITCase, @PerfectCarl, @friendsofcake, @EmanueleMinotto, @chiraggude, @ekremkaraca, @sergeyklay, @phanan, @fcambus, @stve: You're receiving this because you have repos listed in @sindresorhus's Awesome repo under the "Back-End Development" section. We're trying to apply branding to each repo listed therein. Please see the initial comment on this issu…	AllThingsSmitty	veggiemonk
253	2015-08-04 23:37:13	@rosarior, @humiaozuzu, @veggiemonk, @iJackUA, @ITCase, @PerfectCarl, @friendsofcake, @EmanueleMinotto, @chiraggude, @ekremkaraca, @sergeyklay, @phanan, @fcambus, @stve: You're receiving this because you have repos listed in @sindresorhus's Awesome repo under the "Back-End Development" section. We're trying to apply branding to each repo listed therein. Please see the initial comment on this issu…	AllThingsSmitty	sergeyklay
253	2015-08-05 01:20:30	Some additional ones that weren't higlighted: @sturobson @afonsopacifer @sotayamashita	sindresorhus	sturobson
253	2015-08-05 03:13:49	On Tue, Aug 4, 2015 at 11:29 PM, Matt Smith notifications@github.com wrote: > @planetruby, @razum2um, @h4cc, @isRuslan, @drobakowski, @svaksha, @LewisJEllis, @aleksandar-todorovic, @fear, > You're receiving this because you have repos listed in @sindresorhus's Awesome repo under the "Programming Languages" Added to http://svaksha.github.io/Julia.jl SVAKSHA ॥ http://about.me/svaksha ॥	svaksha	isRuslan
253	2015-08-05 03:13:49	On Tue, Aug 4, 2015 at 11:29 PM, Matt Smith notifications@github.com wrote: > @planetruby, @razum2um, @h4cc, @isRuslan, @drobakowski, @svaksha, @LewisJEllis, @aleksandar-todorovic, @fear, > You're receiving this because you have repos listed in @sindresorhus's Awesome repo under the "Programming Languages" Added to http://svaksha.github.io/Julia.jl SVAKSHA ॥ http://about.me/svaksha ॥	svaksha	svaksha
253	2015-08-05 19:45:10	@prakhar1989, @okulbilisim, @josephmisiti, @edobashira, @theimpossibleastronaut, @MaciejCzyzewski, @jbhuang0604, @ChristosChristofidis, @kjw0612, @onurakpolat, @caesar0301, @youngwookim, @igorbarinov, @papers-we-love, @JanVanRyswyck, @tayllan, @enjalot/, @owainlewis, @marcobiedermann, @vhf, @ligurio, @dariubs, @hackerkid: You're receiving this because you have repos listed in @sindresorhus's Awes…	AllThingsSmitty	marcobiedermann
253	2015-08-05 19:45:10	@prakhar1989, @okulbilisim, @josephmisiti, @edobashira, @theimpossibleastronaut, @MaciejCzyzewski, @jbhuang0604, @ChristosChristofidis, @kjw0612, @onurakpolat, @caesar0301, @youngwookim, @igorbarinov, @papers-we-love, @JanVanRyswyck, @tayllan, @enjalot/, @owainlewis, @marcobiedermann, @vhf, @ligurio, @dariubs, @hackerkid: You're receiving this because you have repos listed in @sindresorhus's Awes…	AllThingsSmitty	ChristosChristofidis
253	2015-08-05 19:45:10	@prakhar1989, @okulbilisim, @josephmisiti, @edobashira, @theimpossibleastronaut, @MaciejCzyzewski, @jbhuang0604, @ChristosChristofidis, @kjw0612, @onurakpolat, @caesar0301, @youngwookim, @igorbarinov, @papers-we-love, @JanVanRyswyck, @tayllan, @enjalot/, @owainlewis, @marcobiedermann, @vhf, @ligurio, @dariubs, @hackerkid: You're receiving this because you have repos listed in @sindresorhus's Awes…	AllThingsSmitty	onurakpolat
253	2015-08-05 19:45:10	@prakhar1989, @okulbilisim, @josephmisiti, @edobashira, @theimpossibleastronaut, @MaciejCzyzewski, @jbhuang0604, @ChristosChristofidis, @kjw0612, @onurakpolat, @caesar0301, @youngwookim, @igorbarinov, @papers-we-love, @JanVanRyswyck, @tayllan, @enjalot/, @owainlewis, @marcobiedermann, @vhf, @ligurio, @dariubs, @hackerkid: You're receiving this because you have repos listed in @sindresorhus's Awes…	AllThingsSmitty	hackerkid
253	2015-08-05 19:45:10	@prakhar1989, @okulbilisim, @josephmisiti, @edobashira, @theimpossibleastronaut, @MaciejCzyzewski, @jbhuang0604, @ChristosChristofidis, @kjw0612, @onurakpolat, @caesar0301, @youngwookim, @igorbarinov, @papers-we-love, @JanVanRyswyck, @tayllan, @enjalot/, @owainlewis, @marcobiedermann, @vhf, @ligurio, @dariubs, @hackerkid: You're receiving this because you have repos listed in @sindresorhus's Awes…	AllThingsSmitty	dariubs
253	2015-08-05 19:45:10	@prakhar1989, @okulbilisim, @josephmisiti, @edobashira, @theimpossibleastronaut, @MaciejCzyzewski, @jbhuang0604, @ChristosChristofidis, @kjw0612, @onurakpolat, @caesar0301, @youngwookim, @igorbarinov, @papers-we-love, @JanVanRyswyck, @tayllan, @enjalot/, @owainlewis, @marcobiedermann, @vhf, @ligurio, @dariubs, @hackerkid: You're receiving this because you have repos listed in @sindresorhus's Awes…	AllThingsSmitty	caesar0301
253	2015-08-05 19:45:10	@prakhar1989, @okulbilisim, @josephmisiti, @edobashira, @theimpossibleastronaut, @MaciejCzyzewski, @jbhuang0604, @ChristosChristofidis, @kjw0612, @onurakpolat, @caesar0301, @youngwookim, @igorbarinov, @papers-we-love, @JanVanRyswyck, @tayllan, @enjalot/, @owainlewis, @marcobiedermann, @vhf, @ligurio, @dariubs, @hackerkid: You're receiving this because you have repos listed in @sindresorhus's Awes…	AllThingsSmitty	tayllan
253	2015-08-05 19:45:10	@prakhar1989, @okulbilisim, @josephmisiti, @edobashira, @theimpossibleastronaut, @MaciejCzyzewski, @jbhuang0604, @ChristosChristofidis, @kjw0612, @onurakpolat, @caesar0301, @youngwookim, @igorbarinov, @papers-we-love, @JanVanRyswyck, @tayllan, @enjalot/, @owainlewis, @marcobiedermann, @vhf, @ligurio, @dariubs, @hackerkid: You're receiving this because you have repos listed in @sindresorhus's Awes…	AllThingsSmitty	kjw0612
253	2015-08-05 19:45:10	@prakhar1989, @okulbilisim, @josephmisiti, @edobashira, @theimpossibleastronaut, @MaciejCzyzewski, @jbhuang0604, @ChristosChristofidis, @kjw0612, @onurakpolat, @caesar0301, @youngwookim, @igorbarinov, @papers-we-love, @JanVanRyswyck, @tayllan, @enjalot/, @owainlewis, @marcobiedermann, @vhf, @ligurio, @dariubs, @hackerkid: You're receiving this because you have repos listed in @sindresorhus's Awes…	AllThingsSmitty	igorbarinov
253	2015-08-05 19:57:57	@dreikanter, @emacs-tw, @mehcode, @ellisonleao, @hzoo, @Calinou, @leereilly, @jondot, @webpro, @alebcay, @unixorn, @stefanbuck, @arslanbilal, @RichardLitt, @cv, @numetriclabz, @shlomi-noach, @dahlia, @mark-rushakoff, @shime, @heyalexej, @brabadu, @hrissimpkins, @therebelrobot, @karlhorky, @matteofigus, @paragonie, @sbilly, @apsdehal, @rshipp, @ashishb, @carpedm20, @paralax, @burningtree, @najela,…	AllThingsSmitty	mmccaff
253	2015-08-05 19:57:57	@dreikanter, @emacs-tw, @mehcode, @ellisonleao, @hzoo, @Calinou, @leereilly, @jondot, @webpro, @alebcay, @unixorn, @stefanbuck, @arslanbilal, @RichardLitt, @cv, @numetriclabz, @shlomi-noach, @dahlia, @mark-rushakoff, @shime, @heyalexej, @brabadu, @hrissimpkins, @therebelrobot, @karlhorky, @matteofigus, @paragonie, @sbilly, @apsdehal, @rshipp, @ashishb, @carpedm20, @paralax, @burningtree, @najela,…	AllThingsSmitty	RichardLitt
253	2015-08-05 19:57:57	@dreikanter, @emacs-tw, @mehcode, @ellisonleao, @hzoo, @Calinou, @leereilly, @jondot, @webpro, @alebcay, @unixorn, @stefanbuck, @arslanbilal, @RichardLitt, @cv, @numetriclabz, @shlomi-noach, @dahlia, @mark-rushakoff, @shime, @heyalexej, @brabadu, @hrissimpkins, @therebelrobot, @karlhorky, @matteofigus, @paragonie, @sbilly, @apsdehal, @rshipp, @ashishb, @carpedm20, @paralax, @burningtree, @najela,…	AllThingsSmitty	tmcw
253	2015-08-05 19:57:57	@dreikanter, @emacs-tw, @mehcode, @ellisonleao, @hzoo, @Calinou, @leereilly, @jondot, @webpro, @alebcay, @unixorn, @stefanbuck, @arslanbilal, @RichardLitt, @cv, @numetriclabz, @shlomi-noach, @dahlia, @mark-rushakoff, @shime, @heyalexej, @brabadu, @hrissimpkins, @therebelrobot, @karlhorky, @matteofigus, @paragonie, @sbilly, @apsdehal, @rshipp, @ashishb, @carpedm20, @paralax, @burningtree, @najela,…	AllThingsSmitty	itech001
253	2015-08-05 19:57:57	@dreikanter, @emacs-tw, @mehcode, @ellisonleao, @hzoo, @Calinou, @leereilly, @jondot, @webpro, @alebcay, @unixorn, @stefanbuck, @arslanbilal, @RichardLitt, @cv, @numetriclabz, @shlomi-noach, @dahlia, @mark-rushakoff, @shime, @heyalexej, @brabadu, @hrissimpkins, @therebelrobot, @karlhorky, @matteofigus, @paragonie, @sbilly, @apsdehal, @rshipp, @ashishb, @carpedm20, @paralax, @burningtree, @najela,…	AllThingsSmitty	jwaterfaucett
253	2015-08-05 19:57:57	@dreikanter, @emacs-tw, @mehcode, @ellisonleao, @hzoo, @Calinou, @leereilly, @jondot, @webpro, @alebcay, @unixorn, @stefanbuck, @arslanbilal, @RichardLitt, @cv, @numetriclabz, @shlomi-noach, @dahlia, @mark-rushakoff, @shime, @heyalexej, @brabadu, @hrissimpkins, @therebelrobot, @karlhorky, @matteofigus, @paragonie, @sbilly, @apsdehal, @rshipp, @ashishb, @carpedm20, @paralax, @burningtree, @najela,…	AllThingsSmitty	igorbarinov
253	2015-08-05 19:57:57	@dreikanter, @emacs-tw, @mehcode, @ellisonleao, @hzoo, @Calinou, @leereilly, @jondot, @webpro, @alebcay, @unixorn, @stefanbuck, @arslanbilal, @RichardLitt, @cv, @numetriclabz, @shlomi-noach, @dahlia, @mark-rushakoff, @shime, @heyalexej, @brabadu, @hrissimpkins, @therebelrobot, @karlhorky, @matteofigus, @paragonie, @sbilly, @apsdehal, @rshipp, @ashishb, @carpedm20, @paralax, @burningtree, @najela,…	AllThingsSmitty	matteofigus
253	2015-08-05 19:57:57	@dreikanter, @emacs-tw, @mehcode, @ellisonleao, @hzoo, @Calinou, @leereilly, @jondot, @webpro, @alebcay, @unixorn, @stefanbuck, @arslanbilal, @RichardLitt, @cv, @numetriclabz, @shlomi-noach, @dahlia, @mark-rushakoff, @shime, @heyalexej, @brabadu, @hrissimpkins, @therebelrobot, @karlhorky, @matteofigus, @paragonie, @sbilly, @apsdehal, @rshipp, @ashishb, @carpedm20, @paralax, @burningtree, @najela,…	AllThingsSmitty	melvin0008
253	2015-08-05 19:57:57	@dreikanter, @emacs-tw, @mehcode, @ellisonleao, @hzoo, @Calinou, @leereilly, @jondot, @webpro, @alebcay, @unixorn, @stefanbuck, @arslanbilal, @RichardLitt, @cv, @numetriclabz, @shlomi-noach, @dahlia, @mark-rushakoff, @shime, @heyalexej, @brabadu, @hrissimpkins, @therebelrobot, @karlhorky, @matteofigus, @paragonie, @sbilly, @apsdehal, @rshipp, @ashishb, @carpedm20, @paralax, @burningtree, @najela,…	AllThingsSmitty	mark-rushakoff
253	2015-08-05 19:57:57	@dreikanter, @emacs-tw, @mehcode, @ellisonleao, @hzoo, @Calinou, @leereilly, @jondot, @webpro, @alebcay, @unixorn, @stefanbuck, @arslanbilal, @RichardLitt, @cv, @numetriclabz, @shlomi-noach, @dahlia, @mark-rushakoff, @shime, @heyalexej, @brabadu, @hrissimpkins, @therebelrobot, @karlhorky, @matteofigus, @paragonie, @sbilly, @apsdehal, @rshipp, @ashishb, @carpedm20, @paralax, @burningtree, @najela,…	AllThingsSmitty	caesar0301
253	2015-08-05 19:57:57	@dreikanter, @emacs-tw, @mehcode, @ellisonleao, @hzoo, @Calinou, @leereilly, @jondot, @webpro, @alebcay, @unixorn, @stefanbuck, @arslanbilal, @RichardLitt, @cv, @numetriclabz, @shlomi-noach, @dahlia, @mark-rushakoff, @shime, @heyalexej, @brabadu, @hrissimpkins, @therebelrobot, @karlhorky, @matteofigus, @paragonie, @sbilly, @apsdehal, @rshipp, @ashishb, @carpedm20, @paralax, @burningtree, @najela,…	AllThingsSmitty	matiassingers
253	2015-08-05 19:57:57	@dreikanter, @emacs-tw, @mehcode, @ellisonleao, @hzoo, @Calinou, @leereilly, @jondot, @webpro, @alebcay, @unixorn, @stefanbuck, @arslanbilal, @RichardLitt, @cv, @numetriclabz, @shlomi-noach, @dahlia, @mark-rushakoff, @shime, @heyalexej, @brabadu, @hrissimpkins, @therebelrobot, @karlhorky, @matteofigus, @paragonie, @sbilly, @apsdehal, @rshipp, @ashishb, @carpedm20, @paralax, @burningtree, @najela,…	AllThingsSmitty	filipelinhares
253	2015-08-05 19:57:57	@dreikanter, @emacs-tw, @mehcode, @ellisonleao, @hzoo, @Calinou, @leereilly, @jondot, @webpro, @alebcay, @unixorn, @stefanbuck, @arslanbilal, @RichardLitt, @cv, @numetriclabz, @shlomi-noach, @dahlia, @mark-rushakoff, @shime, @heyalexej, @brabadu, @hrissimpkins, @therebelrobot, @karlhorky, @matteofigus, @paragonie, @sbilly, @apsdehal, @rshipp, @ashishb, @carpedm20, @paralax, @burningtree, @najela,…	AllThingsSmitty	leereilly
253	2015-08-05 19:57:57	@dreikanter, @emacs-tw, @mehcode, @ellisonleao, @hzoo, @Calinou, @leereilly, @jondot, @webpro, @alebcay, @unixorn, @stefanbuck, @arslanbilal, @RichardLitt, @cv, @numetriclabz, @shlomi-noach, @dahlia, @mark-rushakoff, @shime, @heyalexej, @brabadu, @hrissimpkins, @therebelrobot, @karlhorky, @matteofigus, @paragonie, @sbilly, @apsdehal, @rshipp, @ashishb, @carpedm20, @paralax, @burningtree, @najela,…	AllThingsSmitty	unixorn
253	2015-08-05 19:57:57	@dreikanter, @emacs-tw, @mehcode, @ellisonleao, @hzoo, @Calinou, @leereilly, @jondot, @webpro, @alebcay, @unixorn, @stefanbuck, @arslanbilal, @RichardLitt, @cv, @numetriclabz, @shlomi-noach, @dahlia, @mark-rushakoff, @shime, @heyalexej, @brabadu, @hrissimpkins, @therebelrobot, @karlhorky, @matteofigus, @paragonie, @sbilly, @apsdehal, @rshipp, @ashishb, @carpedm20, @paralax, @burningtree, @najela,…	AllThingsSmitty	dahlia
253	2015-08-05 19:57:57	@dreikanter, @emacs-tw, @mehcode, @ellisonleao, @hzoo, @Calinou, @leereilly, @jondot, @webpro, @alebcay, @unixorn, @stefanbuck, @arslanbilal, @RichardLitt, @cv, @numetriclabz, @shlomi-noach, @dahlia, @mark-rushakoff, @shime, @heyalexej, @brabadu, @hrissimpkins, @therebelrobot, @karlhorky, @matteofigus, @paragonie, @sbilly, @apsdehal, @rshipp, @ashishb, @carpedm20, @paralax, @burningtree, @najela,…	AllThingsSmitty	eug
253	2015-08-05 19:57:57	@dreikanter, @emacs-tw, @mehcode, @ellisonleao, @hzoo, @Calinou, @leereilly, @jondot, @webpro, @alebcay, @unixorn, @stefanbuck, @arslanbilal, @RichardLitt, @cv, @numetriclabz, @shlomi-noach, @dahlia, @mark-rushakoff, @shime, @heyalexej, @brabadu, @hrissimpkins, @therebelrobot, @karlhorky, @matteofigus, @paragonie, @sbilly, @apsdehal, @rshipp, @ashishb, @carpedm20, @paralax, @burningtree, @najela,…	AllThingsSmitty	lukasz-madon
253	2015-08-05 19:57:57	@dreikanter, @emacs-tw, @mehcode, @ellisonleao, @hzoo, @Calinou, @leereilly, @jondot, @webpro, @alebcay, @unixorn, @stefanbuck, @arslanbilal, @RichardLitt, @cv, @numetriclabz, @shlomi-noach, @dahlia, @mark-rushakoff, @shime, @heyalexej, @brabadu, @hrissimpkins, @therebelrobot, @karlhorky, @matteofigus, @paragonie, @sbilly, @apsdehal, @rshipp, @ashishb, @carpedm20, @paralax, @burningtree, @najela,…	AllThingsSmitty	karlhorky
253	2015-08-05 19:57:57	@dreikanter, @emacs-tw, @mehcode, @ellisonleao, @hzoo, @Calinou, @leereilly, @jondot, @webpro, @alebcay, @unixorn, @stefanbuck, @arslanbilal, @RichardLitt, @cv, @numetriclabz, @shlomi-noach, @dahlia, @mark-rushakoff, @shime, @heyalexej, @brabadu, @hrissimpkins, @therebelrobot, @karlhorky, @matteofigus, @paragonie, @sbilly, @apsdehal, @rshipp, @ashishb, @carpedm20, @paralax, @burningtree, @najela,…	AllThingsSmitty	christian-bromann
253	2015-08-05 19:57:57	@dreikanter, @emacs-tw, @mehcode, @ellisonleao, @hzoo, @Calinou, @leereilly, @jondot, @webpro, @alebcay, @unixorn, @stefanbuck, @arslanbilal, @RichardLitt, @cv, @numetriclabz, @shlomi-noach, @dahlia, @mark-rushakoff, @shime, @heyalexej, @brabadu, @hrissimpkins, @therebelrobot, @karlhorky, @matteofigus, @paragonie, @sbilly, @apsdehal, @rshipp, @ashishb, @carpedm20, @paralax, @burningtree, @najela,…	AllThingsSmitty	feross
253	2015-08-05 19:57:57	@dreikanter, @emacs-tw, @mehcode, @ellisonleao, @hzoo, @Calinou, @leereilly, @jondot, @webpro, @alebcay, @unixorn, @stefanbuck, @arslanbilal, @RichardLitt, @cv, @numetriclabz, @shlomi-noach, @dahlia, @mark-rushakoff, @shime, @heyalexej, @brabadu, @hrissimpkins, @therebelrobot, @karlhorky, @matteofigus, @paragonie, @sbilly, @apsdehal, @rshipp, @ashishb, @carpedm20, @paralax, @burningtree, @najela,…	AllThingsSmitty	hzoo
253	2015-08-05 19:57:57	@dreikanter, @emacs-tw, @mehcode, @ellisonleao, @hzoo, @Calinou, @leereilly, @jondot, @webpro, @alebcay, @unixorn, @stefanbuck, @arslanbilal, @RichardLitt, @cv, @numetriclabz, @shlomi-noach, @dahlia, @mark-rushakoff, @shime, @heyalexej, @brabadu, @hrissimpkins, @therebelrobot, @karlhorky, @matteofigus, @paragonie, @sbilly, @apsdehal, @rshipp, @ashishb, @carpedm20, @paralax, @burningtree, @najela,…	AllThingsSmitty	Calinou
253	2015-08-05 19:57:57	@dreikanter, @emacs-tw, @mehcode, @ellisonleao, @hzoo, @Calinou, @leereilly, @jondot, @webpro, @alebcay, @unixorn, @stefanbuck, @arslanbilal, @RichardLitt, @cv, @numetriclabz, @shlomi-noach, @dahlia, @mark-rushakoff, @shime, @heyalexej, @brabadu, @hrissimpkins, @therebelrobot, @karlhorky, @matteofigus, @paragonie, @sbilly, @apsdehal, @rshipp, @ashishb, @carpedm20, @paralax, @burningtree, @najela,…	AllThingsSmitty	arslanbilal
253	2015-08-05 19:57:57	@dreikanter, @emacs-tw, @mehcode, @ellisonleao, @hzoo, @Calinou, @leereilly, @jondot, @webpro, @alebcay, @unixorn, @stefanbuck, @arslanbilal, @RichardLitt, @cv, @numetriclabz, @shlomi-noach, @dahlia, @mark-rushakoff, @shime, @heyalexej, @brabadu, @hrissimpkins, @therebelrobot, @karlhorky, @matteofigus, @paragonie, @sbilly, @apsdehal, @rshipp, @ashishb, @carpedm20, @paralax, @burningtree, @najela,…	AllThingsSmitty	webpro
253	2015-08-05 19:57:57	@dreikanter, @emacs-tw, @mehcode, @ellisonleao, @hzoo, @Calinou, @leereilly, @jondot, @webpro, @alebcay, @unixorn, @stefanbuck, @arslanbilal, @RichardLitt, @cv, @numetriclabz, @shlomi-noach, @dahlia, @mark-rushakoff, @shime, @heyalexej, @brabadu, @hrissimpkins, @therebelrobot, @karlhorky, @matteofigus, @paragonie, @sbilly, @apsdehal, @rshipp, @ashishb, @carpedm20, @paralax, @burningtree, @najela,…	AllThingsSmitty	brabadu
253	2015-08-05 19:57:57	@dreikanter, @emacs-tw, @mehcode, @ellisonleao, @hzoo, @Calinou, @leereilly, @jondot, @webpro, @alebcay, @unixorn, @stefanbuck, @arslanbilal, @RichardLitt, @cv, @numetriclabz, @shlomi-noach, @dahlia, @mark-rushakoff, @shime, @heyalexej, @brabadu, @hrissimpkins, @therebelrobot, @karlhorky, @matteofigus, @paragonie, @sbilly, @apsdehal, @rshipp, @ashishb, @carpedm20, @paralax, @burningtree, @najela,…	AllThingsSmitty	NARKOZ
253	2015-08-05 19:57:57	@dreikanter, @emacs-tw, @mehcode, @ellisonleao, @hzoo, @Calinou, @leereilly, @jondot, @webpro, @alebcay, @unixorn, @stefanbuck, @arslanbilal, @RichardLitt, @cv, @numetriclabz, @shlomi-noach, @dahlia, @mark-rushakoff, @shime, @heyalexej, @brabadu, @hrissimpkins, @therebelrobot, @karlhorky, @matteofigus, @paragonie, @sbilly, @apsdehal, @rshipp, @ashishb, @carpedm20, @paralax, @burningtree, @najela,…	AllThingsSmitty	apsdehal
253	2015-08-05 19:57:57	@dreikanter, @emacs-tw, @mehcode, @ellisonleao, @hzoo, @Calinou, @leereilly, @jondot, @webpro, @alebcay, @unixorn, @stefanbuck, @arslanbilal, @RichardLitt, @cv, @numetriclabz, @shlomi-noach, @dahlia, @mark-rushakoff, @shime, @heyalexej, @brabadu, @hrissimpkins, @therebelrobot, @karlhorky, @matteofigus, @paragonie, @sbilly, @apsdehal, @rshipp, @ashishb, @carpedm20, @paralax, @burningtree, @najela,…	AllThingsSmitty	waldyrious
253	2015-08-05 19:57:57	@dreikanter, @emacs-tw, @mehcode, @ellisonleao, @hzoo, @Calinou, @leereilly, @jondot, @webpro, @alebcay, @unixorn, @stefanbuck, @arslanbilal, @RichardLitt, @cv, @numetriclabz, @shlomi-noach, @dahlia, @mark-rushakoff, @shime, @heyalexej, @brabadu, @hrissimpkins, @therebelrobot, @karlhorky, @matteofigus, @paragonie, @sbilly, @apsdehal, @rshipp, @ashishb, @carpedm20, @paralax, @burningtree, @najela,…	AllThingsSmitty	therebelrobot
253	2015-08-05 19:57:57	@dreikanter, @emacs-tw, @mehcode, @ellisonleao, @hzoo, @Calinou, @leereilly, @jondot, @webpro, @alebcay, @unixorn, @stefanbuck, @arslanbilal, @RichardLitt, @cv, @numetriclabz, @shlomi-noach, @dahlia, @mark-rushakoff, @shime, @heyalexej, @brabadu, @hrissimpkins, @therebelrobot, @karlhorky, @matteofigus, @paragonie, @sbilly, @apsdehal, @rshipp, @ashishb, @carpedm20, @paralax, @burningtree, @najela,…	AllThingsSmitty	burningtree
253	2015-08-05 19:57:57	@dreikanter, @emacs-tw, @mehcode, @ellisonleao, @hzoo, @Calinou, @leereilly, @jondot, @webpro, @alebcay, @unixorn, @stefanbuck, @arslanbilal, @RichardLitt, @cv, @numetriclabz, @shlomi-noach, @dahlia, @mark-rushakoff, @shime, @heyalexej, @brabadu, @hrissimpkins, @therebelrobot, @karlhorky, @matteofigus, @paragonie, @sbilly, @apsdehal, @rshipp, @ashishb, @carpedm20, @paralax, @burningtree, @najela,…	AllThingsSmitty	onurakpolat
253	2015-08-05 19:57:57	@dreikanter, @emacs-tw, @mehcode, @ellisonleao, @hzoo, @Calinou, @leereilly, @jondot, @webpro, @alebcay, @unixorn, @stefanbuck, @arslanbilal, @RichardLitt, @cv, @numetriclabz, @shlomi-noach, @dahlia, @mark-rushakoff, @shime, @heyalexej, @brabadu, @hrissimpkins, @therebelrobot, @karlhorky, @matteofigus, @paragonie, @sbilly, @apsdehal, @rshipp, @ashishb, @carpedm20, @paralax, @burningtree, @najela,…	AllThingsSmitty	stefanbuck
253	2015-08-05 20:16:36	awesome-honeypots updated. thanks - @paralax aka jose nazario On Wed, Aug 5, 2015 at 3:58 PM, Matt Smith notifications@github.com wrote: > @dreikanter https://github.com/dreikanter, @emacs-tw > https://github.com/emacs-tw, @mehcode https://github.com/mehcode, > @ellisonleao https://github.com/ellisonleao, @hzoo > https://github.com/hzoo, @Calinou https://github.com/Calinou, > @leereilly https://g…	paralax	mmccaff
253	2015-08-05 20:16:36	awesome-honeypots updated. thanks - @paralax aka jose nazario On Wed, Aug 5, 2015 at 3:58 PM, Matt Smith notifications@github.com wrote: > @dreikanter https://github.com/dreikanter, @emacs-tw > https://github.com/emacs-tw, @mehcode https://github.com/mehcode, > @ellisonleao https://github.com/ellisonleao, @hzoo > https://github.com/hzoo, @Calinou https://github.com/Calinou, > @leereilly https://g…	paralax	RichardLitt
253	2015-08-05 20:16:36	awesome-honeypots updated. thanks - @paralax aka jose nazario On Wed, Aug 5, 2015 at 3:58 PM, Matt Smith notifications@github.com wrote: > @dreikanter https://github.com/dreikanter, @emacs-tw > https://github.com/emacs-tw, @mehcode https://github.com/mehcode, > @ellisonleao https://github.com/ellisonleao, @hzoo > https://github.com/hzoo, @Calinou https://github.com/Calinou, > @leereilly https://g…	paralax	tmcw
253	2015-08-05 20:16:36	awesome-honeypots updated. thanks - @paralax aka jose nazario On Wed, Aug 5, 2015 at 3:58 PM, Matt Smith notifications@github.com wrote: > @dreikanter https://github.com/dreikanter, @emacs-tw > https://github.com/emacs-tw, @mehcode https://github.com/mehcode, > @ellisonleao https://github.com/ellisonleao, @hzoo > https://github.com/hzoo, @Calinou https://github.com/Calinou, > @leereilly https://g…	paralax	itech001
253	2015-08-05 20:16:36	awesome-honeypots updated. thanks - @paralax aka jose nazario On Wed, Aug 5, 2015 at 3:58 PM, Matt Smith notifications@github.com wrote: > @dreikanter https://github.com/dreikanter, @emacs-tw > https://github.com/emacs-tw, @mehcode https://github.com/mehcode, > @ellisonleao https://github.com/ellisonleao, @hzoo > https://github.com/hzoo, @Calinou https://github.com/Calinou, > @leereilly https://g…	paralax	igorbarinov
253	2015-08-05 20:16:36	awesome-honeypots updated. thanks - @paralax aka jose nazario On Wed, Aug 5, 2015 at 3:58 PM, Matt Smith notifications@github.com wrote: > @dreikanter https://github.com/dreikanter, @emacs-tw > https://github.com/emacs-tw, @mehcode https://github.com/mehcode, > @ellisonleao https://github.com/ellisonleao, @hzoo > https://github.com/hzoo, @Calinou https://github.com/Calinou, > @leereilly https://g…	paralax	matteofigus
253	2015-08-05 20:16:36	awesome-honeypots updated. thanks - @paralax aka jose nazario On Wed, Aug 5, 2015 at 3:58 PM, Matt Smith notifications@github.com wrote: > @dreikanter https://github.com/dreikanter, @emacs-tw > https://github.com/emacs-tw, @mehcode https://github.com/mehcode, > @ellisonleao https://github.com/ellisonleao, @hzoo > https://github.com/hzoo, @Calinou https://github.com/Calinou, > @leereilly https://g…	paralax	melvin0008
253	2015-08-05 20:16:36	awesome-honeypots updated. thanks - @paralax aka jose nazario On Wed, Aug 5, 2015 at 3:58 PM, Matt Smith notifications@github.com wrote: > @dreikanter https://github.com/dreikanter, @emacs-tw > https://github.com/emacs-tw, @mehcode https://github.com/mehcode, > @ellisonleao https://github.com/ellisonleao, @hzoo > https://github.com/hzoo, @Calinou https://github.com/Calinou, > @leereilly https://g…	paralax	mark-rushakoff
253	2015-08-05 20:16:36	awesome-honeypots updated. thanks - @paralax aka jose nazario On Wed, Aug 5, 2015 at 3:58 PM, Matt Smith notifications@github.com wrote: > @dreikanter https://github.com/dreikanter, @emacs-tw > https://github.com/emacs-tw, @mehcode https://github.com/mehcode, > @ellisonleao https://github.com/ellisonleao, @hzoo > https://github.com/hzoo, @Calinou https://github.com/Calinou, > @leereilly https://g…	paralax	caesar0301
253	2015-08-05 20:16:36	awesome-honeypots updated. thanks - @paralax aka jose nazario On Wed, Aug 5, 2015 at 3:58 PM, Matt Smith notifications@github.com wrote: > @dreikanter https://github.com/dreikanter, @emacs-tw > https://github.com/emacs-tw, @mehcode https://github.com/mehcode, > @ellisonleao https://github.com/ellisonleao, @hzoo > https://github.com/hzoo, @Calinou https://github.com/Calinou, > @leereilly https://g…	paralax	matiassingers
253	2015-08-05 20:16:36	awesome-honeypots updated. thanks - @paralax aka jose nazario On Wed, Aug 5, 2015 at 3:58 PM, Matt Smith notifications@github.com wrote: > @dreikanter https://github.com/dreikanter, @emacs-tw > https://github.com/emacs-tw, @mehcode https://github.com/mehcode, > @ellisonleao https://github.com/ellisonleao, @hzoo > https://github.com/hzoo, @Calinou https://github.com/Calinou, > @leereilly https://g…	paralax	filipelinhares
253	2015-08-05 20:16:36	awesome-honeypots updated. thanks - @paralax aka jose nazario On Wed, Aug 5, 2015 at 3:58 PM, Matt Smith notifications@github.com wrote: > @dreikanter https://github.com/dreikanter, @emacs-tw > https://github.com/emacs-tw, @mehcode https://github.com/mehcode, > @ellisonleao https://github.com/ellisonleao, @hzoo > https://github.com/hzoo, @Calinou https://github.com/Calinou, > @leereilly https://g…	paralax	leereilly
253	2015-08-05 20:16:36	awesome-honeypots updated. thanks - @paralax aka jose nazario On Wed, Aug 5, 2015 at 3:58 PM, Matt Smith notifications@github.com wrote: > @dreikanter https://github.com/dreikanter, @emacs-tw > https://github.com/emacs-tw, @mehcode https://github.com/mehcode, > @ellisonleao https://github.com/ellisonleao, @hzoo > https://github.com/hzoo, @Calinou https://github.com/Calinou, > @leereilly https://g…	paralax	unixorn
253	2015-08-05 20:16:36	awesome-honeypots updated. thanks - @paralax aka jose nazario On Wed, Aug 5, 2015 at 3:58 PM, Matt Smith notifications@github.com wrote: > @dreikanter https://github.com/dreikanter, @emacs-tw > https://github.com/emacs-tw, @mehcode https://github.com/mehcode, > @ellisonleao https://github.com/ellisonleao, @hzoo > https://github.com/hzoo, @Calinou https://github.com/Calinou, > @leereilly https://g…	paralax	dahlia
253	2015-08-05 20:16:36	awesome-honeypots updated. thanks - @paralax aka jose nazario On Wed, Aug 5, 2015 at 3:58 PM, Matt Smith notifications@github.com wrote: > @dreikanter https://github.com/dreikanter, @emacs-tw > https://github.com/emacs-tw, @mehcode https://github.com/mehcode, > @ellisonleao https://github.com/ellisonleao, @hzoo > https://github.com/hzoo, @Calinou https://github.com/Calinou, > @leereilly https://g…	paralax	eug
253	2015-08-05 20:16:36	awesome-honeypots updated. thanks - @paralax aka jose nazario On Wed, Aug 5, 2015 at 3:58 PM, Matt Smith notifications@github.com wrote: > @dreikanter https://github.com/dreikanter, @emacs-tw > https://github.com/emacs-tw, @mehcode https://github.com/mehcode, > @ellisonleao https://github.com/ellisonleao, @hzoo > https://github.com/hzoo, @Calinou https://github.com/Calinou, > @leereilly https://g…	paralax	lukasz-madon
253	2015-08-05 20:16:36	awesome-honeypots updated. thanks - @paralax aka jose nazario On Wed, Aug 5, 2015 at 3:58 PM, Matt Smith notifications@github.com wrote: > @dreikanter https://github.com/dreikanter, @emacs-tw > https://github.com/emacs-tw, @mehcode https://github.com/mehcode, > @ellisonleao https://github.com/ellisonleao, @hzoo > https://github.com/hzoo, @Calinou https://github.com/Calinou, > @leereilly https://g…	paralax	karlhorky
253	2015-08-05 20:16:36	awesome-honeypots updated. thanks - @paralax aka jose nazario On Wed, Aug 5, 2015 at 3:58 PM, Matt Smith notifications@github.com wrote: > @dreikanter https://github.com/dreikanter, @emacs-tw > https://github.com/emacs-tw, @mehcode https://github.com/mehcode, > @ellisonleao https://github.com/ellisonleao, @hzoo > https://github.com/hzoo, @Calinou https://github.com/Calinou, > @leereilly https://g…	paralax	feross
253	2015-08-05 20:16:36	awesome-honeypots updated. thanks - @paralax aka jose nazario On Wed, Aug 5, 2015 at 3:58 PM, Matt Smith notifications@github.com wrote: > @dreikanter https://github.com/dreikanter, @emacs-tw > https://github.com/emacs-tw, @mehcode https://github.com/mehcode, > @ellisonleao https://github.com/ellisonleao, @hzoo > https://github.com/hzoo, @Calinou https://github.com/Calinou, > @leereilly https://g…	paralax	Calinou
253	2015-08-05 20:16:36	awesome-honeypots updated. thanks - @paralax aka jose nazario On Wed, Aug 5, 2015 at 3:58 PM, Matt Smith notifications@github.com wrote: > @dreikanter https://github.com/dreikanter, @emacs-tw > https://github.com/emacs-tw, @mehcode https://github.com/mehcode, > @ellisonleao https://github.com/ellisonleao, @hzoo > https://github.com/hzoo, @Calinou https://github.com/Calinou, > @leereilly https://g…	paralax	hzoo
253	2015-08-05 20:16:36	awesome-honeypots updated. thanks - @paralax aka jose nazario On Wed, Aug 5, 2015 at 3:58 PM, Matt Smith notifications@github.com wrote: > @dreikanter https://github.com/dreikanter, @emacs-tw > https://github.com/emacs-tw, @mehcode https://github.com/mehcode, > @ellisonleao https://github.com/ellisonleao, @hzoo > https://github.com/hzoo, @Calinou https://github.com/Calinou, > @leereilly https://g…	paralax	arslanbilal
253	2015-08-05 20:16:36	awesome-honeypots updated. thanks - @paralax aka jose nazario On Wed, Aug 5, 2015 at 3:58 PM, Matt Smith notifications@github.com wrote: > @dreikanter https://github.com/dreikanter, @emacs-tw > https://github.com/emacs-tw, @mehcode https://github.com/mehcode, > @ellisonleao https://github.com/ellisonleao, @hzoo > https://github.com/hzoo, @Calinou https://github.com/Calinou, > @leereilly https://g…	paralax	webpro
253	2015-08-05 20:16:36	awesome-honeypots updated. thanks - @paralax aka jose nazario On Wed, Aug 5, 2015 at 3:58 PM, Matt Smith notifications@github.com wrote: > @dreikanter https://github.com/dreikanter, @emacs-tw > https://github.com/emacs-tw, @mehcode https://github.com/mehcode, > @ellisonleao https://github.com/ellisonleao, @hzoo > https://github.com/hzoo, @Calinou https://github.com/Calinou, > @leereilly https://g…	paralax	brabadu
253	2015-08-05 20:16:36	awesome-honeypots updated. thanks - @paralax aka jose nazario On Wed, Aug 5, 2015 at 3:58 PM, Matt Smith notifications@github.com wrote: > @dreikanter https://github.com/dreikanter, @emacs-tw > https://github.com/emacs-tw, @mehcode https://github.com/mehcode, > @ellisonleao https://github.com/ellisonleao, @hzoo > https://github.com/hzoo, @Calinou https://github.com/Calinou, > @leereilly https://g…	paralax	NARKOZ
253	2015-08-05 20:16:36	awesome-honeypots updated. thanks - @paralax aka jose nazario On Wed, Aug 5, 2015 at 3:58 PM, Matt Smith notifications@github.com wrote: > @dreikanter https://github.com/dreikanter, @emacs-tw > https://github.com/emacs-tw, @mehcode https://github.com/mehcode, > @ellisonleao https://github.com/ellisonleao, @hzoo > https://github.com/hzoo, @Calinou https://github.com/Calinou, > @leereilly https://g…	paralax	apsdehal
253	2015-08-05 20:16:36	awesome-honeypots updated. thanks - @paralax aka jose nazario On Wed, Aug 5, 2015 at 3:58 PM, Matt Smith notifications@github.com wrote: > @dreikanter https://github.com/dreikanter, @emacs-tw > https://github.com/emacs-tw, @mehcode https://github.com/mehcode, > @ellisonleao https://github.com/ellisonleao, @hzoo > https://github.com/hzoo, @Calinou https://github.com/Calinou, > @leereilly https://g…	paralax	waldyrious
253	2015-08-05 20:16:36	awesome-honeypots updated. thanks - @paralax aka jose nazario On Wed, Aug 5, 2015 at 3:58 PM, Matt Smith notifications@github.com wrote: > @dreikanter https://github.com/dreikanter, @emacs-tw > https://github.com/emacs-tw, @mehcode https://github.com/mehcode, > @ellisonleao https://github.com/ellisonleao, @hzoo > https://github.com/hzoo, @Calinou https://github.com/Calinou, > @leereilly https://g…	paralax	therebelrobot
253	2015-08-05 20:16:36	awesome-honeypots updated. thanks - @paralax aka jose nazario On Wed, Aug 5, 2015 at 3:58 PM, Matt Smith notifications@github.com wrote: > @dreikanter https://github.com/dreikanter, @emacs-tw > https://github.com/emacs-tw, @mehcode https://github.com/mehcode, > @ellisonleao https://github.com/ellisonleao, @hzoo > https://github.com/hzoo, @Calinou https://github.com/Calinou, > @leereilly https://g…	paralax	burningtree
253	2015-08-05 20:16:36	awesome-honeypots updated. thanks - @paralax aka jose nazario On Wed, Aug 5, 2015 at 3:58 PM, Matt Smith notifications@github.com wrote: > @dreikanter https://github.com/dreikanter, @emacs-tw > https://github.com/emacs-tw, @mehcode https://github.com/mehcode, > @ellisonleao https://github.com/ellisonleao, @hzoo > https://github.com/hzoo, @Calinou https://github.com/Calinou, > @leereilly https://g…	paralax	onurakpolat
253	2015-08-05 20:16:36	awesome-honeypots updated. thanks - @paralax aka jose nazario On Wed, Aug 5, 2015 at 3:58 PM, Matt Smith notifications@github.com wrote: > @dreikanter https://github.com/dreikanter, @emacs-tw > https://github.com/emacs-tw, @mehcode https://github.com/mehcode, > @ellisonleao https://github.com/ellisonleao, @hzoo > https://github.com/hzoo, @Calinou https://github.com/Calinou, > @leereilly https://g…	paralax	stefanbuck
253	2015-08-05 22:22:32	Looks like a few names didn't get highlighted: @enjalot, @chrissimpkins, @jugoncalves, @diessica, @mmccaff, @maxogden, @caesar0301, @lukasz-madon, @melvin0008, @feross, @cjbarber, @aleksandar-todorovic, @NARKOZ, @kilimchoi, @Kickball, @jwaterfaucett, @alferov, @Syskaw, @eug	AllThingsSmitty	jwaterfaucett
253	2015-08-05 22:22:32	Looks like a few names didn't get highlighted: @enjalot, @chrissimpkins, @jugoncalves, @diessica, @mmccaff, @maxogden, @caesar0301, @lukasz-madon, @melvin0008, @feross, @cjbarber, @aleksandar-todorovic, @NARKOZ, @kilimchoi, @Kickball, @jwaterfaucett, @alferov, @Syskaw, @eug	AllThingsSmitty	eug
253	2015-08-05 22:22:32	Looks like a few names didn't get highlighted: @enjalot, @chrissimpkins, @jugoncalves, @diessica, @mmccaff, @maxogden, @caesar0301, @lukasz-madon, @melvin0008, @feross, @cjbarber, @aleksandar-todorovic, @NARKOZ, @kilimchoi, @Kickball, @jwaterfaucett, @alferov, @Syskaw, @eug	AllThingsSmitty	lukasz-madon
253	2015-08-05 22:22:32	Looks like a few names didn't get highlighted: @enjalot, @chrissimpkins, @jugoncalves, @diessica, @mmccaff, @maxogden, @caesar0301, @lukasz-madon, @melvin0008, @feross, @cjbarber, @aleksandar-todorovic, @NARKOZ, @kilimchoi, @Kickball, @jwaterfaucett, @alferov, @Syskaw, @eug	AllThingsSmitty	melvin0008
253	2015-08-05 22:22:32	Looks like a few names didn't get highlighted: @enjalot, @chrissimpkins, @jugoncalves, @diessica, @mmccaff, @maxogden, @caesar0301, @lukasz-madon, @melvin0008, @feross, @cjbarber, @aleksandar-todorovic, @NARKOZ, @kilimchoi, @Kickball, @jwaterfaucett, @alferov, @Syskaw, @eug	AllThingsSmitty	NARKOZ
253	2015-08-05 22:22:32	Looks like a few names didn't get highlighted: @enjalot, @chrissimpkins, @jugoncalves, @diessica, @mmccaff, @maxogden, @caesar0301, @lukasz-madon, @melvin0008, @feross, @cjbarber, @aleksandar-todorovic, @NARKOZ, @kilimchoi, @Kickball, @jwaterfaucett, @alferov, @Syskaw, @eug	AllThingsSmitty	caesar0301
253	2015-08-05 22:22:32	Looks like a few names didn't get highlighted: @enjalot, @chrissimpkins, @jugoncalves, @diessica, @mmccaff, @maxogden, @caesar0301, @lukasz-madon, @melvin0008, @feross, @cjbarber, @aleksandar-todorovic, @NARKOZ, @kilimchoi, @Kickball, @jwaterfaucett, @alferov, @Syskaw, @eug	AllThingsSmitty	chrissimpkins
253	2015-08-05 22:22:32	Looks like a few names didn't get highlighted: @enjalot, @chrissimpkins, @jugoncalves, @diessica, @mmccaff, @maxogden, @caesar0301, @lukasz-madon, @melvin0008, @feross, @cjbarber, @aleksandar-todorovic, @NARKOZ, @kilimchoi, @Kickball, @jwaterfaucett, @alferov, @Syskaw, @eug	AllThingsSmitty	feross
253	2015-08-05 22:22:32	Looks like a few names didn't get highlighted: @enjalot, @chrissimpkins, @jugoncalves, @diessica, @mmccaff, @maxogden, @caesar0301, @lukasz-madon, @melvin0008, @feross, @cjbarber, @aleksandar-todorovic, @NARKOZ, @kilimchoi, @Kickball, @jwaterfaucett, @alferov, @Syskaw, @eug	AllThingsSmitty	mmccaff
253	2015-08-05 22:22:32	Looks like a few names didn't get highlighted: @enjalot, @chrissimpkins, @jugoncalves, @diessica, @mmccaff, @maxogden, @caesar0301, @lukasz-madon, @melvin0008, @feross, @cjbarber, @aleksandar-todorovic, @NARKOZ, @kilimchoi, @Kickball, @jwaterfaucett, @alferov, @Syskaw, @eug	AllThingsSmitty	alferov
216	2015-06-29 16:19:41	I still don't think it's worth the overhead. This list is for discovering new lists, not look up something. > I guess it is to keep track of what's new. Therefore people have the commit log. We just don't order things alphabetically to keep maintenance and contributing easier. > But I find the idea with the new emoji pretty nice. Personally, I'm :-1: but let's hear @sindresorhus.	arthurvr	sindresorhus
212	2015-06-27 13:18:33	// @aleksandar-todorovic @h4cc	sindresorhus	aleksandar-todorovic
212	2015-07-02 05:41:31	so, does it look finished for the moment? Should we merge it? @h4cc @aleksandar-todorovic @sindresorhus @arthurvr	n1trux	aleksandar-todorovic
212	2015-07-02 05:41:31	so, does it look finished for the moment? Should we merge it? @h4cc @aleksandar-todorovic @sindresorhus @arthurvr	n1trux	arthurvr
208	2015-06-27 12:12:36	@n1trux git squash if there are multiple commits so not to litter the changelog with tweak commits ;)	sindresorhus	n1trux
207	2015-06-24 09:31:55	@n1trux	sindresorhus	n1trux
194	2015-06-17 17:14:22	:+1: @n1trux Would be awesome if you could link back here in your list so users can easily discover more awesome lists ;)	sindresorhus	n1trux
168	2015-06-01 09:51:32	@sindresorhus updated	mindreframer	sindresorhus
120	2015-05-10 14:53:53	Duplicate of https://github.com/sindresorhus/awesome/pull/86. @sindresorhus should decide but now it seems maintained again.	arthurvr	sindresorhus
74	2015-01-19 06:33:45	In light of the tweets earlier: > ProTip™: Add a screenshot to your readme. > I can't count the times I've dismissed a project because it's missing a screenshot. > – [@sindresorhus](https://twitter.com/sindresorhus/status/557043742494846977) > > ProTip™: Add a live demo too and you're my favorite person. > – [@sindresorhus](https://twitter.com/sindresorhus/status/557043996673859584)	matiassingers	sindresorhus
58	2014-12-17 17:43:28	@sindresorhus Updated my PR.	arthurvr	sindresorhus
54	2014-12-11 16:45:01	@sindresorhus title updated. Let me know if that works.. thanks.	weblancaster	sindresorhus
11	2014-07-22 23:39:03	any thoughts @sindresorhus ?	ellisonleao	sindresorhus
