# Supplementary material for: Status, identity, and language: A study of issue discussions in GitHub
Source: PLoS One. 2019 Jun 14;14(6):e0215059. doi: 10.1371/journal.pone.0215059 (PMC6568400; doi:10.1371/journal.pone.0215059)
Supplement: S2 Data — (ZIP) [file pone.0215059.s003.zip › sample_46_projs_issues/sindresorhus_awesome/issue_first_in.csv]

857	facundofarias	2017-02-14 11:17:23
11	ellisonleao	2014-07-22 23:39:03
551	felipebueno	2016-02-27 14:14:28
887	quangv	2017-03-06 03:47:52
610	Junnplus	2016-04-22 03:02:38
652	barroco	2016-05-19 15:12:15
466	mazzur	2016-01-17 10:03:12
818	nirgn975	2016-11-20 06:36:12
808	pmatseykanets	2016-10-26 18:45:13
808	dhamaniasad	2016-11-03 15:48:15
612	stoeffel	2016-05-09 18:47:09
806	galenandrew	2016-10-21 15:08:58
806	davisonio	2016-12-10 12:08:37
142	bltavares	2015-05-24 18:37:19
143	hbt	2015-06-03 09:51:05
143	vamshisuram	2015-06-03 15:24:27
269	simonv3	2015-08-13 16:18:28
269	RichardLitt	2015-08-13 16:21:05
269	aleksandar-todorovic	2015-08-13 16:35:31
640	przeor	2016-04-30 18:29:43
773	davisonio	2016-12-10 12:02:03
773	aliesbelik	2016-10-21 17:35:32
306	andreis	2015-09-07 07:29:34
535	ProbablePrime	2016-02-24 03:46:00
276	IRus	2015-08-31 18:30:24
575	enaqx	2016-03-13 20:34:00
213	n1trux	2015-06-27 20:06:33
213	arthurvr	2015-07-30 16:29:20
213	sindresorhus	2015-06-27 13:44:21
499	sindresorhus	2016-01-21 20:55:12
499	fliptheweb	2016-01-23 16:25:38
760	woop	2016-10-01 01:24:06
727	jaredthecoder	2016-08-29 22:32:32
727	sindresorhus	2016-08-24 14:59:19
188	sindresorhus	2015-06-22 12:32:41
120	arthurvr	2015-05-10 14:53:53
536	n1trux	2016-02-17 07:54:46
536	sindresorhus	2016-02-17 07:40:55
157	waldyrious	2015-06-07 17:24:46
767	brillout	2016-09-18 12:29:11
212	n1trux	2015-07-02 05:41:31
212	sindresorhus	2015-06-27 13:18:33
680	sger	2016-06-03 20:39:50
714	brillout	2016-08-01 21:10:52
714	sindresorhus	2016-07-26 15:27:10
628	davisonio	2016-05-03 14:24:17
628	chaconnewu	2016-04-19 17:36:12
628	busterc	2016-05-05 19:27:56
290	stevemao	2015-09-01 10:14:16
665	Siddharth11	2016-06-02 07:43:33
334	gdi2290	2015-09-24 17:03:49
844	BubuAnabelas	2016-12-21 02:07:45
899	cbovis	2017-03-26 03:16:14
375	dreamtocode	2015-10-24 10:31:46
208	sindresorhus	2015-06-27 12:12:36
663	sobolevn	2016-05-24 13:03:42
468	egeerardyn	2016-05-07 09:54:47
468	sindresorhus	2016-05-08 06:42:11
354	dreamtocode	2015-10-15 15:33:11
614	erictleung	2016-04-22 15:48:51
891	clthck	2017-02-28 11:40:55
684	egeerardyn	2016-06-09 12:37:49
684	rahulkapoor90	2016-06-09 12:22:39
344	gdi2290	2015-10-07 19:24:58
644	killmenot	2016-05-08 11:35:56
594	lord63	2016-03-31 09:06:05
671	egeerardyn	2016-05-29 15:34:23
671	RiseLedger	2016-05-29 21:37:44
671	davisonio	2016-05-29 15:22:11
671	rahulkapoor90	2016-05-30 08:31:35
671	sindresorhus	2016-06-06 18:23:57
585	Ch3ck	2016-03-20 16:14:14
774	kdeldycke	2016-10-06 05:07:11
116	obetomuniz	2015-05-21 21:55:23
239	sindresorhus	2015-07-25 21:04:20
341	RiseLedger	2015-10-27 18:03:25
704	dastergon	2016-07-06 11:54:09
668	pokeball99	2016-05-29 05:31:29
668	nikgraf	2016-06-13 18:46:40
668	sindresorhus	2016-05-31 09:06:49
668	hackerkid	2016-06-17 21:21:19
556	Francolpm	2016-03-03 17:12:23
688	cjroth	2016-06-15 22:40:43
496	rm-code	2016-01-19 13:04:51
673	pokeball99	2016-05-30 21:02:29
724	yoshuawuyts	2016-07-30 22:21:47
724	YerkoPalma	2016-08-08 00:59:30
909	podo	2017-03-14 19:30:29
365	aleksandar-todorovic	2015-11-27 18:44:04
365	sindresorhus	2015-10-27 20:17:38
406	mischah	2015-11-07 20:53:06
406	herrbischoff	2015-11-07 21:18:59
406	sindresorhus	2015-11-08 08:11:39
514	sindresorhus	2016-02-01 06:46:35
457	epoyraz	2016-01-06 11:46:47
842	davisonio	2017-01-07 23:14:51
842	gauthamzz	2016-12-10 16:46:10
654	przeor	2016-05-15 08:17:41
87	NARKOZ	2015-02-21 06:05:42
87	sindresorhus	2015-02-23 05:09:29
690	amitshekhariitbhu	2016-06-16 09:28:45
528	aleksandar-todorovic	2016-02-10 20:49:40
528	lnishan	2016-02-11 13:35:45
528	Ir1d	2016-02-11 05:30:51
528	hkirat	2016-02-11 06:15:02
528	sindresorhus	2016-03-04 11:02:54
278	jonathandion	2015-09-03 00:13:38
825	cdman	2016-11-18 07:54:53
591	egeerardyn	2016-03-27 14:51:27
591	willianjusten	2016-03-27 15:36:08
210	sindresorhus	2015-06-26 23:06:30
423	RyanNielson	2015-11-23 09:32:28
631	marcusgadbem	2016-04-25 01:21:51
604	davisonio	2016-04-08 15:58:08
681	sergey-tihon	2016-06-06 18:26:42
441	sindresorhus	2015-12-13 20:33:22
331	phillipadsmith	2015-09-23 18:47:06
259	aleksandar-todorovic	2015-08-07 00:19:51
419	bricesanchez	2015-11-25 14:01:18
817	sindresorhus	2016-11-08 16:02:17
741	sindresorhus	2016-08-20 15:20:47
272	phodal	2015-12-01 14:53:10
596	jtoy	2016-04-09 07:32:35
382	leekelleher	2015-10-27 12:11:31
726	thangchung	2016-07-31 08:31:02
194	sindresorhus	2015-06-17 17:14:22
400	sindresorhus	2015-11-05 07:45:20
720	jaywcjlove	2016-07-21 10:58:12
801	pokeball99	2016-10-19 16:23:49
413	MunGell	2015-11-12 00:05:26
827	harpribot	2016-12-02 07:42:38
708	RichardLitt	2016-07-09 15:32:47
781	vitalets	2016-10-06 08:39:03
573	techgaun	2016-03-15 19:15:38
340	aleksandar-todorovic	2015-10-03 15:04:46
153	getsadzeg	2016-01-19 19:13:15
153	JuanitoFatas	2015-06-09 16:56:03
153	Stichoza	2015-05-27 13:56:36
153	dikiaap	2016-04-03 11:31:37
761	websemantics	2016-09-12 11:05:28
761	Ir1d	2016-11-29 13:46:14
700	michel-kraemer	2016-07-16 14:04:48
755	SandeepTuniki	2016-08-29 10:38:10
830	arbox	2016-12-07 11:30:46
769	drmonkeyninja	2016-10-06 18:12:05
385	blindingstars	2015-11-11 21:04:07
718	brillout	2016-09-18 12:01:45
718	aschrijver	2016-08-20 10:31:51
894	sjfricke	2017-03-15 03:09:29
168	mindreframer	2015-06-01 09:51:32
810	johnjago	2016-10-30 22:36:46
265	waldyrious	2015-08-11 12:20:18
427	pokeball99	2016-01-13 18:17:46
427	wooorm	2015-11-27 10:47:15
427	lockys	2015-11-27 07:10:09
427	sindresorhus	2015-11-27 07:21:31
427	alejandronanez	2015-11-27 15:30:26
427	gepser	2015-11-27 15:25:21
744	pmoulon	2016-09-08 17:17:29
666	pmuens	2016-06-01 05:46:38
664	d3viant0ne	2016-05-25 06:34:16
216	jyguyomarch	2015-06-30 02:28:05
216	arthurvr	2015-06-29 16:19:41
868	sindresorhus	2017-01-19 18:57:06
402	sindresorhus	2015-11-05 07:41:04
219	hueitan	2015-06-30 15:28:57
730	aleksandar-todorovic	2016-08-06 00:19:22
730	tobiasbueschel	2016-08-05 23:24:30
791	sindresorhus	2016-10-18 04:39:48
42	davidsonfellipe	2014-10-16 20:05:02
497	dok	2016-02-12 16:48:34
812	tedyoung	2016-12-10 22:33:56
698	brillout	2016-06-25 10:35:17
698	sindresorhus	2016-07-04 22:53:50
698	hatzopoulos	2016-06-27 17:11:51
853	alirezasmr	2017-01-12 14:58:11
264	raphamorim	2015-08-11 19:01:43
669	checkraiser	2016-05-28 11:13:33
800	yvoronoy	2016-10-18 13:47:34
748	aschrijver	2016-08-21 00:41:29
882	dhaval17	2017-02-15 14:56:53
521	watson	2016-02-07 11:10:45
732	brillout	2016-09-18 12:11:28
732	nirajpandkar	2016-08-09 01:52:06
732	btnwtn	2016-08-07 18:03:38
649	woliveiras	2016-05-13 09:24:30
314	jdorfman	2015-09-13 17:11:00
919	AnthonyTsang	2017-03-24 03:36:07
590	unicodeveloper	2016-03-29 10:04:36
99	matiassingers	2015-03-18 07:42:17
37	pokeball99	2016-07-07 19:29:25
37	aleksandar-todorovic	2016-07-18 16:07:09
527	sindresorhus	2016-02-11 04:55:59
814	tandavas	2016-11-03 17:23:21
349	sindresorhus	2016-01-15 18:23:47
438	expede	2016-02-17 20:34:53
815	pokeball99	2016-10-30 05:39:09
878	aviaryan	2017-02-06 14:31:24
878	sindresorhus	2017-02-18 18:36:27
606	websemantics	2016-04-12 17:01:38
789	sger	2016-10-11 07:24:58
789	nagygergo	2016-10-11 07:20:32
428	Kiloreux	2015-11-26 21:15:18
428	aleksandar-todorovic	2015-11-26 21:25:22
821	hbokh	2016-11-15 18:44:29
821	davisonio	2016-12-10 12:19:39
243	fritx	2015-07-23 14:59:44
342	Kikobeats	2015-10-07 07:34:56
342	ericdouglas	2015-10-19 15:45:44
872	davisonio	2017-01-22 19:49:58
872	ibaaj	2017-01-22 20:02:47
775	RyanZim	2016-10-06 14:31:49
494	davisonio	2016-01-18 22:39:35
706	TalAter	2016-07-08 08:11:23
770	thibmaek	2016-10-01 15:02:34
770	sindresorhus	2016-10-08 08:02:50
645	przeor	2016-05-07 13:47:08
544	dikiaap	2016-02-24 12:29:39
529	TomasVotruba	2016-02-10 21:19:11
529	davisonio	2016-02-12 10:17:59
529	b1rdex	2016-02-19 02:42:14
804	sger	2016-10-20 19:22:46
804	davisonio	2016-12-10 12:06:24
762	vinkla	2016-10-01 19:50:42
903	victorlaerte	2017-03-12 12:36:06
677	keon	2016-06-07 21:48:10
171	brunopulis	2015-06-03 13:58:29
661	pokeball99	2016-05-19 12:46:26
703	ankitgyawali	2016-06-30 22:47:56
833	yn-coder	2016-11-30 11:18:50
607	RyanThompson	2016-04-10 17:31:47
648	davisonio	2016-05-09 14:24:39
648	woliveiras	2016-05-10 01:37:00
54	weblancaster	2014-12-11 16:45:01
826	nicolesaidy	2016-11-20 15:14:57
98	pokeball99	2016-07-07 19:34:32
98	aleksandar-todorovic	2016-07-08 16:49:08
135	ekremkaraca	2015-05-19 21:04:33
784	legodude17	2017-03-27 16:27:06
487	cristianoliveira	2016-01-19 00:07:54
487	uratang	2016-01-19 01:03:21
487	sindresorhus	2016-01-18 20:17:51
492	sindresorhus	2016-01-18 20:06:05
892	seguri	2017-02-23 12:04:12
58	arthurvr	2014-12-17 17:43:28
74	matiassingers	2015-01-19 06:33:45
253	alferov	2015-08-05 22:31:50
253	AllThingsSmitty	2015-08-01 15:30:04
253	jbhuang0604	2015-08-05 19:54:49
253	dypsilon	2015-08-05 17:42:54
253	josephmisiti	2015-08-05 19:50:27
253	lvwzhen	2015-08-05 03:44:51
253	ellisonleao	2015-08-05 20:01:05
253	marcobiedermann	2015-08-24 14:24:06
253	svaksha	2015-08-05 03:13:49
253	davidsonfellipe	2015-08-04 23:40:51
253	diessica	2015-08-05 22:35:30
253	aleksandar-todorovic	2015-08-05 22:28:47
253	SrinivasanTarget	2016-07-28 14:32:20
253	bolshchikov	2015-08-04 14:56:58
253	JanVanRyswyck	2015-08-05 20:01:13
253	mateusortiz	2015-08-05 02:14:02
253	phanan	2015-08-05 03:28:58
253	dzharii	2015-08-05 02:10:37
253	prakhar1989	2015-08-05 19:50:19
253	paralax	2015-08-05 20:16:36
253	sindresorhus	2015-08-04 22:04:40
511	denar90	2016-01-29 17:50:50
507	domenicosolazzo	2016-01-31 15:35:36
504	egeerardyn	2016-01-27 18:40:23
504	davisonio	2016-01-25 20:00:52
504	dmitriz	2016-01-25 19:40:20
603	denar90	2016-05-02 12:20:08
583	djadmin	2016-03-29 08:43:59
214	mcvendrell	2015-06-29 11:48:23
214	shodanuk	2015-06-29 11:38:30
214	wienke	2015-06-29 12:04:12
424	cristianoliveira	2015-11-23 10:41:12
360	donnemartin	2015-10-18 18:02:15
360	sindresorhus	2015-10-18 17:56:35
615	antontarasenko	2016-04-13 16:42:48
893	fkromer	2017-03-06 18:40:45
683	egeerardyn	2016-06-09 16:16:59
324	wbinnssmith	2015-10-04 00:18:42
211	jwaterfaucett	2015-06-27 14:44:57
751	TheLarkInn	2016-10-04 21:14:47
751	davisonio	2016-09-30 19:20:21
751	d3viant0ne	2016-10-05 21:07:48
263	feross	2015-08-10 22:52:51
858	mlcdf	2017-01-19 22:16:33
215	arthurvr	2015-06-29 14:09:05
130	h-nazzal	2015-05-17 18:07:38
470	Ir1d	2016-01-07 13:47:07
692	hackerkid	2016-06-17 16:17:59
764	chantisnake	2016-09-16 08:54:50
420	meirwah	2015-12-10 07:20:11
902	armaldio	2017-03-08 22:33:09
834	harpribot	2016-12-05 01:04:55
505	sindresorhus	2016-01-27 20:18:29
629	anaibol	2016-06-13 19:24:49
366	sindresorhus	2015-10-23 17:58:23
313	arthurvr	2015-09-24 15:28:50
313	dthree	2015-09-24 16:12:28
425	bentstamnes	2015-11-23 10:10:37
605	marcobiedermann	2016-04-10 11:19:07
469	TomasVotruba	2016-01-17 23:52:01
847	dar5hak	2017-01-31 11:43:39
672	pokeball99	2016-05-30 20:07:24
672	brunocvcunha	2016-06-26 06:35:49
588	joelhandwell	2016-04-05 20:52:11
848	brianamarie	2016-12-20 19:01:15
675	pokeball99	2016-05-31 12:50:38
912	bouzlibop	2017-03-17 15:42:32
725	tobiasbueschel	2016-07-28 01:53:41
641	sindresorhus	2016-05-23 06:12:07
641	gitfrage	2016-05-23 09:46:20
658	zero323	2016-05-17 22:20:44
816	YerkoPalma	2016-11-07 02:54:11
473	Kiloreux	2016-01-08 17:09:26
557	sindresorhus	2016-03-04 10:39:00
670	egeerardyn	2016-05-31 09:32:05
364	mathiasbynens	2015-10-20 19:52:34
611	jtoy	2016-04-19 20:36:06
134	pokeball99	2016-07-07 19:36:47
746	mathiasbynens	2016-08-30 05:55:18
746	jagracey	2016-08-29 21:08:36
315	vinkla	2015-09-13 15:38:23
735	bnb	2016-08-26 15:18:30
735	sindresorhus	2016-08-24 14:01:39
823	hungle88	2016-11-16 02:12:04
747	SrinivasanTarget	2016-08-24 13:10:59
442	dav009	2015-12-10 10:05:33
329	herrbischoff	2015-10-13 18:34:04
156	filipelinhares	2015-05-30 02:12:14
318	kpashka	2015-09-15 13:13:14
477	ramnes	2016-03-08 19:16:31
477	davisonio	2016-03-05 14:31:09
477	feimosi	2016-01-28 12:10:06
240	arthurvr	2015-07-20 14:54:31
240	aleksandar-todorovic	2015-07-20 14:49:21
240	sindresorhus	2015-07-23 14:35:11
630	iCHAIT	2016-07-07 19:14:10
481	gitter-badger	2016-01-15 22:45:19
479	davisonio	2016-01-16 14:04:56
576	TalAter	2016-04-19 14:42:00
299	valentinstoychev	2015-12-15 13:57:21
207	dypsilon	2015-06-29 11:22:08
207	aleksandar-todorovic	2015-06-24 22:01:59
207	h4cc	2015-06-27 12:30:36
207	arthurvr	2015-06-24 21:41:24
207	sindresorhus	2015-06-24 09:31:55
