# Supplementary material for: Status, identity, and language: A study of issue discussions in GitHub
Source: PLoS One. 2019 Jun 14;14(6):e0215059. doi: 10.1371/journal.pone.0215059 (PMC6568400; doi:10.1371/journal.pone.0215059)
Supplement: S2 Data — (ZIP) [file pone.0215059.s003.zip › sample_46_projs_issues/zxing_zxing/issue_comments_REPLACECODE.csv]

issue_num	datetime	body	login	close_date
777	2017-03-27 10:08:33	(Please remove this text once you've read and understood it.) ## Contributing The project is in maintenance mode, meaning, changes are driven by contributed patches. There is otherwise no active development or roadmap for this project. It is "DIY". Only proposed changes in the form of a pull request are likely to be acted on, but, these will be acted on promptly. ### Questions Questions should be…	ashuw20001	2017-03-27 10:08:53
777	2017-03-27 10:10:13	I have capture image in gallery .I am trying to decode it but it's giving null value Please suggest	ashuw20001	2017-03-27 10:08:53
776	2017-03-24 09:04:54	I would like to use vertical procedures, I do not know if there is a solution	WZero	2017-03-24 09:11:03
776	2017-03-24 09:11:41	I have found a solution, thank you	WZero	2017-03-24 09:11:03
775	2017-03-23 11:04:58	android.content.res.Resources$NotFoundException: File res/raw/zxing_beep.ogg from drawable resource ID #0x7f08000c at android.content.res.Resources.openRawResourceFd(Resources.java:2322) at com.google.zxing.client.android.BeepManager.playBeepSound(SourceFile:112) at com.google.zxing.client.android.BeepManager.playBeepSoundAndVibrate(SourceFile:82) at com.journeyapps.barcodescanner.c$1.a(SourceFil…	antoninovitale	2017-03-23 11:07:02
775	2017-03-23 11:07:02	This isn't an app problem. SOmething's wrong with your Android or build.	srowen	2017-03-23 11:07:02
775	2017-03-23 11:44:40	It happens in a number of devices (Galaxy S5, Galaxy A7, Galaxy Note4, Galaxy A5, Galaxy Tab2 10.1, Google Pixel, Galaxy Alpha, Galaxy S7, ...), I checked the apk file running "unzip -lv <file_name>.apk" and the zxing_beep.ogg is not compressed apparently. I don't think it's a problem of the build, is there anyway to disable that beep programmatically?	antoninovitale	2017-03-23 11:07:02
774	2017-03-22 14:46:51	Is there a mapping from ZXing version to JDK version? I'm trying to decide if I need to explicitly set the JDK version that I used for my build in the manifest file. example: zxing 2.2 -->jdk 1.6 above zxing 2.3 -->jdk 1.7 above Waiting for your help , your reply will be appreciate!	tinkokuhei	2017-03-22 14:50:49
774	2017-03-22 14:50:49	Questions should go to the mailing list, but you can also find that release 3.0.0 requires Java 7+ from the Releases tab. Before that, I believe 2.x required Java 6, and before that it was Java 4+.	srowen	2017-03-22 14:50:49
774	2017-03-22 15:16:06	Thanks for your answer. I search the realse tab. I find the description of the java version . But I find that the earliest version of ZXing is 2.3.0. Where can I find the old version source file and description of zxing .Example: ZXing 2.2.0,etc. Waiting for your help , your reply will be appreciate!	tinkokuhei	2017-03-22 14:50:49
773	2017-03-22 02:24:15	sorry i'm poor in english ![alt text](http://img.blog.csdn.net/20150630112039097?watermark/2/text/aHR0cDovL2Jsb2cuY3Nkbi5uZXQvYW9jaHVhbmd1eWluZw==/font/5a6L5L2T/fontsize/400/fill/I0JBQkFCMA==/dissolve/70/gravity/Center "title")	vickyleu	2017-03-22 04:59:22
773	2017-03-22 04:59:22	It does decode: https://zxing.org/w/decode?u=https%3A%2F%2Fcamo.githubusercontent.com%2F681d8ccfe1b30ec5a85f2b982aa0c542e24000ec%2F687474703a2f2f696d672e626c6f672e6373646e2e6e65742f32303135303633303131323033393039373f77617465726d61726b2f322f746578742f6148523063446f764c324a736232637559334e6b626935755a5851765957396a61485668626d643165576c755a773d3d2f666f6e742f3561364c354c32542f666f6e7473697a652f3430…	srowen	2017-03-22 04:59:22
773	2017-03-23 05:20:34	Barcode Scanner 4.7.6 demo application identification too slow	vickyleu	2017-03-22 04:59:22
773	2017-03-23 15:44:31	is reappear on Dual camera phone (huawei p8 ,android 7.0)or nubia NX512J (arm64-v8a Android 5.1.1,level 22),any other phones is work smoothly	vickyleu	2017-03-22 04:59:22
772	2017-03-19 17:57:04	Hi! I'm trying to scan large Aztec code (size 151x151 modules). Unfortunately scanner don't recognize them. I've read that it's not only my problem. Platform: Android Example Aztec code: ![407sw](https://cloud.githubusercontent.com/assets/283599/24083353/f32cdd3c-0cd5-11e7-8dc0-0a8cb83d2f12.jpg)	mokry	2017-03-19 20:34:00
772	2017-03-19 20:34:00	I think it is just too big to read. A bit flatter and clearer would probably work.	srowen	2017-03-19 20:34:00
772	2017-03-19 20:37:37	Unfortunately presented code is not generated by my system, but it's needed to red in polish vehicle registration card. Is there any possibility to read this code by zxing library? Maybe you should pull request for some optimization in the source code?	mokry	2017-03-19 20:34:00
772	2017-03-19 20:39:58	My system read it once but can't anymore (400 error on ship.ly something). Try flatter like Sean said. -LP Tous droits réservés. 2009 - 2017. This email may be confidential. Any distribution, use or copying of this email or the information it contains by other than an intended recipient is unauthorized. If you received this email in error, please advise me (by return email or otherwise) immediate…	lpbellier	2017-03-19 20:34:00
772	2017-03-19 20:42:42	@lpbellier, what you mean by flatter?	mokry	2017-03-19 20:34:00
772	2017-03-19 20:46:14	Look at bottom right, it moves. Try shooting the picture flatter. Or put sign on flatter surface maybe. It worked once. Louis-Philippe Bellier Consultant www/seo Sécurité/Ergonomie/E-Commerce Cell: 1.514.806.6233 Tous droits réservés. 2009 - 2017. This email may be confidential. Any distribution, use or copying of this email or the information it contains by other than an intended recipient is un…	lpbellier	2017-03-19 20:34:00
771	2017-03-18 22:55:23	When I try to build my Android project, I get a warning with the following text: AGPBI: {"kind":"warning","text":"The field Intent.FLAG_ACTIVITY_CLEAR_WHEN_TASK_RESET is deprecated","sources":[{"file":"C:\\Users\\OMCSESZ\\AndroidStudioProjects\\VIPCardApp\\app\\src\\main\\java\\hu\\example\\omcsesz\\vipcardapp\\IntentIntegrator.java","position":{"startLine":322,"startColumn":35}}]} Java version: …	Omcsesz	2017-03-19 02:12:45
771	2017-03-19 02:12:45	Not a problem and not related to Java. This constant is deprecated in newer Android but is used for backward compatibility	srowen	2017-03-19 02:12:45
770	2017-03-16 12:06:13	ZXing in version 4.7.6 is unable to recognize the attached Interleaved 2 of 5 barcodes. ![i2o5](https://cloud.githubusercontent.com/assets/8568433/23995291/2e5b67fa-0a49-11e7-82cf-95d490479bc1.png)	vmerkel	2017-03-16 13:35:30
770	2017-03-16 13:35:30	I think the lines are too fat, so it ends up being out of spec. It is likely not really a problem with the code therefore, but if you have a change to suggest that doesn't harm performance elsewhere I can look at it.	srowen	2017-03-16 13:35:30
769	2017-03-10 12:30:48	I am not able to read PDF 417 in my application, As per the SO answer here [http://stackoverflow.com/a/9239991/1225413](url). I need to enable PDF 417. My code is as follows <S_CODE_TOKEN> How to enable PDF417 ?	jainakhil88	2017-03-10 12:37:33
769	2017-03-10 12:41:12	Please help, before closing at-least answer, what is missing in my code? What needs to be done to solve the issue?	jainakhil88	2017-03-10 12:37:33
768	2017-03-08 10:41:35	I've implementend a .net app using zxing barcodereader, it work well but in some case the barcode isn't catch. The barcode image is here https://ibb.co/frUZQa I've tried other tool and some work some not. The code c# is simple : BarcodeReader reader = new BarcodeReader(); reader.Options = new ZXing.Common.DecodingOptions(); reader.Options.PossibleFormats = new List<ZXing.BarcodeFormat>() { ZXing.…	paraflu	2017-03-08 10:52:50
767	2017-03-07 17:56:56	I get this everytime I click on my scan button `FATAL EXCEPTION: main Process: google.zxing.integration.android, PID: 24646 java.lang.NoSuchMethodError: No virtual method initiateScan()Landroid/app/AlertDialog; in class Lcom/google/zxing/integration/android/IntentIntegrator; or its super classes (declaration of 'com.google.zxing.integration.android.IntentIntegrator' appears in /data/app/google.zx…	notetienne	2017-03-07 19:19:37
767	2017-03-07 19:19:37	You have a mismatch somehow between what you compiled the app with and then what was packaged.	srowen	2017-03-07 19:19:37
766	2017-03-05 05:43:24	(Please remove this text once you've read and understood it.) ## Contributing The project is in maintenance mode, meaning, changes are driven by contributed patches. There is otherwise no active development or roadmap for this project. It is "DIY". Only proposed changes in the form of a pull request are likely to be acted on, but, these will be acted on promptly. ### Questions Questions should be…	jinmei339	2017-03-05 09:29:06
765	2017-03-02 21:16:10	I think it's in the lib, someone can help me or have had the same problem. Thank you. Android: 4.4.3 java.lang.IllegalStateException: Surface was already locked at android.view.Surface.lockCanvas(Surface.java:241) at android.view.ViewRootImpl.drawSoftware(ViewRootImpl.java:2431) at android.view.ViewRootImpl.draw(ViewRootImpl.java:2405) at android.view.ViewRootImpl.performDraw(ViewRootImpl.java:22…	viniciussf	2017-03-02 22:40:41
764	2017-03-02 03:16:35	want golang bring about.	zanjs	2017-03-02 06:50:46
763	2017-03-01 06:01:44	(Please remove this text once you've read and understood it.) ## Contributing The project is in maintenance mode, meaning, changes are driven by contributed patches. There is otherwise no active development or roadmap for this project. It is "DIY". Only proposed changes in the form of a pull request are likely to be acted on, but, these will be acted on promptly. ### Questions Questions should be…	imgx64	2017-03-01 06:01:53
763	2017-03-01 06:02:05	Sorry, mistake.	imgx64	2017-03-01 06:01:53
762	2017-02-27 18:12:26	Moved a couple of calculations out of for loops if they aren't affected by the for loop to avoid recalculating the same value.	dsanders11	2017-02-27 18:22:00
761	2017-02-27 12:39:23	Hello, I am a Android developer from China, is using the 3.3.0 version of the library, a problem encountered in the development: I recognize the CODE_128 format of the bar code, the content is 99770280035299, in the frame offset slightly to the left or right of about 20 degrees, will be identified as such as UPC_E, EAN_8 format, such as [UPC_E]01723047, [UPC_E]12668515, [EAN_8]18788082 content, t…	hnty545	2017-02-27 12:43:12
761	2017-02-27 13:49:10	hello,Can you give me some advice on this question?	hnty545	2017-02-27 12:43:12
761	2017-02-28 02:59:21	Can you give me some advice on this question?	hnty545	2017-02-27 12:43:12
760	2017-02-25 14:54:18	Program does not change the camera resolution to the max resolution temporally for scanning ie. I usually have my 16mp camera set for 2mp for web photos. when I open the app the scanner uses 2mp setting for scanning. this is trouble because at 2mp I cannot get a UPC-E Scan.	sundryseth	2017-02-25 16:04:18
759	2017-02-24 17:22:26	Thanks for maintaining zxing, it's probably the best open source library for barcodes out there. Currently, I am trying to scan datamatrix codes, however, scan performance is not very good (see attachment), especially with larger (6x6) datamatrix codes. Scanning from my screen while the codes are enlarged is doable, but It's nearly impossible to scan the attached codes from printed pages. I am aw…	olieidel	2017-02-25 01:31:06
759	2017-02-25 01:31:06	I don't have any suggestions for you, and wouldn't dump another library into this one. If you have a more targeted PR to suggest, you can open one.	srowen	2017-02-25 01:31:06
758	2017-02-24 08:07:11		dsanders11	2017-02-25 01:18:12
758	2017-02-24 08:15:58	# [Codecov](https://codecov.io/gh/zxing/zxing/pull/758?src=pr&el=h1) Report > Merging [#758](https://codecov.io/gh/zxing/zxing/pull/758?src=pr&el=desc) into [master](https://codecov.io/gh/zxing/zxing/commit/484ff7edcfacdb2ab4b47d3677a89bdd7f098ad1?src=pr&el=desc) will **increase** coverage by `0.13%`. > The diff coverage is `n/a`. <S_CODE_TOKEN> | [Impacted Files](https://codecov.io/gh/zxing/zxin…	codecov-io	2017-02-25 01:18:12
757	2017-02-20 13:35:55	Couple of extra tests to get better code coverage in `RGBLuminanceSource`.	dsanders11	2017-02-20 13:58:13
757	2017-02-20 13:43:12	# [Codecov](https://codecov.io/gh/zxing/zxing/pull/757?src=pr&el=h1) Report > Merging [#757](https://codecov.io/gh/zxing/zxing/pull/757?src=pr&el=desc) into [master](https://codecov.io/gh/zxing/zxing/commit/25776d82d9b50838ca6cab7df220146103216c7b?src=pr&el=desc) will **increase** coverage by `0.09%`. > The diff coverage is `n/a`. <S_CODE_TOKEN> | [Impacted Files](https://codecov.io/gh/zxing/zxin…	codecov-io	2017-02-20 13:58:13
756	2017-02-18 12:20:08	The intermediate array only needs to be 10 ints long, not 18. The max value for `j` is 4, so `2 * 4 + 1 = 9`.	dsanders11	2017-02-19 03:51:20
756	2017-02-18 12:25:47	# [Codecov](https://codecov.io/gh/zxing/zxing/pull/756?src=pr&el=h1) Report > Merging [#756](https://codecov.io/gh/zxing/zxing/pull/756?src=pr&el=desc) into [master](https://codecov.io/gh/zxing/zxing/commit/06ccbf72aecaa5f3c21a08dc360e51361c4bbdff?src=pr&el=desc) will **not change** coverage. > The diff coverage is `0%`. <S_CODE_TOKEN> | [Impacted Files](https://codecov.io/gh/zxing/zxing/pull/756…	codecov-io	2017-02-19 03:51:20
756	2017-02-18 12:27:58	Doesn't it need to be 10 if the max index is 9?	srowen	2017-02-19 03:51:20
756	2017-02-19 02:35:41	@srowen, yes, you're correct, whoops. I'm currently porting the 1D barcode code to JavaScript as part of extending [Schibum/barcode.js](https://github.com/Schibum/barcode.js/) to also work with 1D barcodes which is why I noticed this. Having the array be too large was causing a failure because of a for loop over the patterns running into uninitialized values (NaN). Since arrays in JavaScript are …	dsanders11	2017-02-19 03:51:20
755	2017-02-15 08:51:54	Hi, I find a crash when I sent a intent to com.google.zxing.client.android.book.SearchBookContentsActivity. The crash logs generated on emulator is in the following: > 02-15 16:02:08.004 14748-14748/? E/AndroidRuntime: FATAL EXCEPTION: main Process: com.google.zxing.client.android, PID: 14748 java.lang.RuntimeException: Unable to start activity ComponentInfo{com.google.zxing.client.android/com.go…	TinyNiko	2017-02-15 08:52:13
754	2017-02-15 08:44:04	Hi, I find a crash when I sent a intent to com.google.zxing.client.android.book.SearchBookContentsActivity. The crash logs generated on emulator is in the following: > 02-15 16:02:08.004 14748-14748/? E/AndroidRuntime: FATAL EXCEPTION: main Process: com.google.zxing.client.android, PID: 14748 java.lang.RuntimeException: Unable to start activity ComponentInfo{com.google.zxing.client.android/com.go…	TinyNiko	2017-02-15 21:56:02
754	2017-02-15 21:56:02	It's not meant for you to call externally, but, the problem is passing the wrong type for ISBN. It's a string.	srowen	2017-02-15 21:56:02
753	2017-02-11 05:57:29	I have 3 PDF417 samples. They all come from the same type of document. I am able to decode 1 of them but the other two refuse to decode. I tested other online samples that manage to decode all 3. OK sample: ![dui3](https://cloud.githubusercontent.com/assets/3030645/22851584/4b8bcf26-efec-11e6-9a93-6862ffc8c287.jpg) Error samples: ![dui1](https://cloud.githubusercontent.com/assets/3030645/22851586…	benquan	2017-02-11 09:37:53
753	2017-02-11 09:37:53	It's generally true that not all images will decode. These latter two look excessively corrupted. Unless you're suggesting a targeted code change, this won't lead to anything.	srowen	2017-02-11 09:37:53
753	2017-02-22 23:52:35	Studying the zxing code I found a commented section that totally fixed the problem: This is in PDF417ScanningDecoder: <S_CODE_TOKEN>	benquan	2017-02-11 09:37:53
752	2017-02-10 09:15:48	I changed a pom.xml entry to zxing to 3.3.0 <S_CODE_TOKEN> and now I'm getting this: <S_CODE_TOKEN> From what I can find this indicates that something is wrong with the pom file for zxing related to the required versions of java (which I'm using java 8)? The code compiles fine using Maven and Eclipse, but this error occurs when attempting to run a separate ant process. <artifact:dependencies file…	kasdega	2017-02-10 13:23:55
752	2017-02-10 13:23:55	That's odd, I have never seen that error. However, the pom file for this artifact does look like it has an error: http://search.maven.org/#artifactdetails%7Ccom.github.jai-imageio%7Cjai-imageio-core%7C1.3.1%7Cbundle There's a range specified as `[1.8,` which isn't valid. However I don't see why anything would active the profile. You're not building that artifact. You just need to consume it. It's…	srowen	2017-02-10 13:23:55
752	2017-02-10 15:11:14	I think when the artifact:dependencies its thing it is attempting to consume the entire pom file. So even though I may not activate the profile ant is choking on it. Seems like a simple fix to me to just throw a ')' at the end but there isn't anything we can do about that code I guess. Is there anything I can do about this until its changed and released? Answering my own question...its a HACK but…	kasdega	2017-02-10 13:23:55
751	2017-02-09 17:42:33	Barcode scanner seems to be using different type defaults for `ADR` and `TEL` than suggested in the specification (at least for vCard 2.1). For me it defaults to 'private' but it should to 'work'. From looking at the code it seems that there is no default internally. This can also result in wrong order of types, e.g. this vCard data will swap the types of the second and third number. <S_CODE_TOKE…	qrcoder	2017-02-25 02:42:55
751	2017-02-10 13:34:27	I skimmed the code again and it seems like it defaults to nothing at all when there's no type metadata. "private" is perhaps an Android default. I don't know if this app should do something different. What's the scenario where the types are wrong though? That does sound like a problem. The 'types' and values arrays should be of equal length. Are you on the trail of a fix already? if you have a PR…	srowen	2017-02-25 02:42:55
751	2017-02-10 16:42:03	Yes, it seems "private" is the Android default. I think it would be best for ZXing to itself insert a default of "work" as that is the recommended default in the vCard spec. The vCard data above ( [QR Code from it in ZXing Generator](https://zxing.org/w/chart?cht=qr&chs=350x350&chld=L&choe=UTF-8&chl=BEGIN%3AVCARD%0AN%3A%3BJohn%3B%3B%3B%0ATEL%3BWORK%3A10%0ATEL%3A2%0ATEL%3BCELL%3A30%0AEND%3AVCARD++…	qrcoder	2017-02-25 02:42:55
751	2017-02-10 16:50:34	Yeah I have a fix for the actual bug, that part was simple. Do you have a ref for the vCard default? I intend the output of parsing the vCard as a POJO to reflect the source. If it always says 'WORK' when nothing is specified that's kind of changing what the data says. Unless vCard mandates that all contact info has a type and defaults to work I'd hesitate to apply that change.	srowen	2017-02-25 02:42:55
751	2017-02-10 17:46:06	Taking a closer look, the defaults are not so clear after all. vCard 2.1: https://www.imc.org/pdi/vcard-21.rtf searching for `Delivery Address Type` there is a table. It says the default includes several odd types but I think ´WORK´ is most relevant, at least for Android vCard 3.0: https://tools.ietf.org/html/rfc2426#page-20 same defaults as 2.1 for ´ADR´ vCard 4.0: https://tools.ietf.org/html/rf…	qrcoder	2017-02-25 02:42:55
751	2017-02-25 02:42:55	Yeah that is a reasonable argument for enforcing a default, even if there isn't one, really. I end up neutral on it and would prefer to leave that behavior as-is, if neutral.	srowen	2017-02-25 02:42:55
750	2017-02-02 16:23:49	I found two typos in the Javadocs and fixed them	sebkur	2017-02-02 17:28:14
749	2017-01-26 22:25:48	Hi! I already tried the option harder or uses the online decoder. But this image (it is from a telefax) could not decoded - but another app could find the qrcode. Is there a change to get this with zxing? Best wishes Marc ![qr-test](https://cloud.githubusercontent.com/assets/11349949/22353006/bc0d4f06-e41e-11e6-9646-6525fa04fca0.png)	b-t-o	2017-01-27 00:07:19
749	2017-01-27 00:07:19	The actual image is corrupted, so I'm not surprised it doesn't scan. I think you'd find it would work, oddly, if you scanned it off the screen with a phone. This is the use case it's optimized for. You could therefore experiment with trying scanning a lightly blurred image to smooth over telefax artifacts.	srowen	2017-01-27 00:07:19
749	2017-01-27 14:39:50	It is a software which can decode it - called ClearImage. They have different methods to try it. But I don't know exactly, what the do to reconstruct the image. But should zxing be abled to scan those images too?	b-t-o	2017-01-27 00:07:19
748	2017-01-25 16:18:19	Here is my QRCodeRead class: <S_CODE_TOKEN> On site which I test there is src attribute for QRCode image in Base64 format. So when I execute `QRCodeRead.readQRCodeBase64(srcString)` rarely, but sometimes I catch com.google.zxing.NotFoundException. At the same time I am trying to scan this QRCode with my android device and it works fine. Here below is example of such failed reading. Screenshot of …	acidroed	2017-01-25 18:32:05
748	2017-01-25 18:32:05	I'm not quite sure what you mean, because the QR code actually encodes <S_CODE_TOKEN> See http://zxing.org/w/decode?u=https%3A%2F%2Fcloud.githubusercontent.com%2Fassets%2F13766722%2F22298320%2Fc3d947fe-e328-11e6-84a4-d34dc23343bb.png This image always decodes correctly. If you're decoding an image of the image, it's always possible it's not detected correctly in some frames.	srowen	2017-01-25 18:32:05
747	2017-01-25 14:05:10	I'm trying to recreate the qr web app. I'm looking to use it's function in my upcoming project that needs to read qr codes with a phone's camera to retrieve product codes. I've uploaded the files to my site and when accessing: http://mysite.com/zxing-zxing-3.3.0/zxingorg/src/main/webapp/w/decode.jspx I get the following message: "This XML file does not appear to have any style information associa…	Gemori	2017-01-25 14:24:42
747	2017-01-25 14:24:42	As you can see, the web app does work correctly: http://zxing.org/w/decode.jspx It looks like you haven't deployed the web app. You literally uploaded its code to a webserver.	srowen	2017-01-25 14:24:42
747	2017-01-25 14:36:52	May I ask how I go about doing a deployment of this app? I just want to see it working on my webserver.	Gemori	2017-01-25 14:24:42
746	2017-01-13 03:22:05		wahyip	2017-01-13 12:01:07
745	2017-01-13 03:20:51	(Please remove this text once you've read and understood it.) ## Contributing The project is in maintenance mode, meaning, changes are driven by contributed patches. There is otherwise no active development or roadmap for this project. It is "DIY". Only proposed changes in the form of a pull request are likely to be acted on, but, these will be acted on promptly. ### Questions Questions should be…	wahyip	2017-01-13 03:21:19
744	2017-01-11 05:34:52	literally. there's no write encoder for RSS14, RSS-extended. it there any plan to support RSS14, RSS-extended? thank you	yuchulho	2017-01-11 09:26:45
744	2017-01-11 09:26:45	You can ask questions on the mailing list, but no there are no plans for any work at all.	srowen	2017-01-11 09:26:45
743	2017-01-10 14:27:28	As per the document provided it should support the "EAN 13", "CODE 93" and "CODABAR" format, but from my app I am not able to scan it properly.I am using Zxing 3.3.0 and also tested with demo app. Attaching Image for reference. EAN 13: ![barcode ean 13](https://cloud.githubusercontent.com/assets/15977592/21809695/d59153c6-d76e-11e6-927a-79f4c156a065.png) CODE 93 ![code 93](https://cloud.githubuse…	shwetasingh2117	2017-01-10 14:50:40
743	2017-01-10 14:50:40	The first one works fine. http://zxing.org/w/decode?u=https%3A%2F%2Fcloud.githubusercontent.com%2Fassets%2F15977592%2F21809695%2Fd59153c6-d76e-11e6-927a-79f4c156a065.png The code 93 barcode isn't valid. You can probably make out that it starts with a black bar and then a double-width white bar. This can't be correct as the start char begins with black-white-black single-module bars. Likewise the …	srowen	2017-01-10 14:50:40
742	2017-01-09 18:09:59	Please Need help I want to install ZXing Decoder Online next to my domain. http://java.sailorweb.com.br/java/decode.jspx How do I do that ? I downloaded the files and put the contents of the webapp folder next to my domain But it seems that is not correct, when I try to submit any information I get error HTTP Status 404 - / java / decode	LuizBarros	2017-01-09 18:58:52
742	2017-01-09 22:38:37	blockquote, div.yahoo_quoted { margin-left: 0 !important; border-left:1px #715FFA solid !important; padding-left:1ex !important; background-color:white !important; } Why did you close my question? Enviado do Yahoo Mail para iPhone Em segunda-feira, janeiro 9, 2017, 4:59 PM, Sean Owen <notifications@github.com> escreveu: Closed #742. — You are receiving this because you authored the thread. Reply …	LuizBarros	2017-01-09 18:58:52
741	2017-01-07 06:17:53	(Please remove this text once you've read and understood it.) ## Contributing The project is in maintenance mode, meaning, changes are driven by contributed patches. There is otherwise no active development or roadmap for this project. It is "DIY". Only proposed changes in the form of a pull request are likely to be acted on, but, these will be acted on promptly. ### Questions Questions should be…	rdhimar1993	2017-01-07 11:35:33
740	2017-01-06 08:43:06	First sorry for my Chinglish. I define a Class to creat qrcode here: [QRUtil](https://gist.github.com/liu-ning/9debcae8b0bdb81fca7cfb215f63271f) Example: String content = "https://itunes.apple.com/cn/app/id1180510476"; I set `MARGIN ` to 0, but, the result QRCode image's margin is not 0. The QRCodeWriter did not choose the right QR VERSION. `recommendVersion` function return "qr version 5", but t…	liu-ning	2017-01-06 09:09:53
740	2017-01-06 09:09:53	You didn't say why you think version 6 is correct. If version 5 correctly encodes the content, then 5 is correct.	srowen	2017-01-06 09:09:53
739	2017-01-05 18:28:41	This is a copy-and-paste-and-change of the Interleaved 2-of-5 reader to support the non-interleaved or standard variant of the Bar-Code. Two black-box tests also supplied, test suit passes.	l-dobrev	2017-01-16 16:23:55
739	2017-01-05 18:52:03	## [Current coverage](https://codecov.io/gh/zxing/zxing/pull/739?src=pr) is 80.43% (diff: 84.90%) > Merging [#739](https://codecov.io/gh/zxing/zxing/pull/739?src=pr) into [master](https://codecov.io/gh/zxing/zxing/branch/master?src=pr) will increase coverage by **0.03%** <S_CODE_TOKEN> > Powered by [Codecov](https://codecov.io?src=pr). Last update [cdf4fe5...adf9174](https://codecov.io/gh/zxing/z…	codecov-io	2017-01-16 16:23:55
739	2017-01-06 11:58:06	I've attempted to change as little as possible. The narrow line width is a side-result of checking for the start pattern (it's calculated there). I suppose a two phase process could be implemented. I've attempted to re-factor the code so that both standard and interleaved 2-of-5 are read with the same class. This came out to be very messy, since the two codes are similar, but the differences are …	l-dobrev	2017-01-16 16:23:55
738	2017-01-05 09:40:51	bug report. when I tried to encode some numbers, but actually zxing library generates wrong barcode in (zxing 3.3) MultiFormatWriter makes invalid barcodes with below combination. i.g) type : UPC_E, number : 12345670 codes ) BitMatrix result = new MultiFormatWriter().encode("12345670", BarcodeFormat.UPC_E, ??, ??, ??); kindly check this case. - correct barcode ![correct_12345670_upc-e](https://cl…	yuchulho	2017-01-06 14:17:51
738	2017-01-06 14:05:31	Ah, that's much better. The problem is that the UPC-E writer doesn't take into account the number system (first digit) and effectively assumes a 0. That should be an easy fix.	srowen	2017-01-06 14:17:51
737	2017-01-05 08:36:41	bug report. when I tried to encode some numbers, but actually zxing library generates wrong barcode in (zxing 3.3) MultiFormatWriter makes invalid barcodes with below combination. i.g) type : UPC_E, number : 12345670 codes ) BitMatrix result = new MultiFormatWriter().encode("12345670", BarcodeFormat.UPC_E, ??, ??, ??); kindly check this case. thank you	yuchulho	2017-01-05 08:49:49
737	2017-01-05 08:49:48	No info on what you think the problem is. Output looks correct.	srowen	2017-01-05 08:49:49
736	2017-01-05 00:42:45	bug report. when I tried to encode some numbers, but actually zxing library generates wrong barcode in (zxing 3.3) i.g) type : UPC_E, number : 12345670 codes ) BitMatrix result = new MultiFormatWriter().encode("12345670", BarcodeFormat.UPC_E, ??, ??, ??); kindly check this case. thank you	yuchulho	2017-01-05 08:26:26
736	2017-01-05 08:26:26	There is no info on what you think is wrong.	srowen	2017-01-05 08:26:26
735	2017-01-04 10:02:05	when try to build the android project, I meet the error: in the \app\src\main\java\com\google\zxing\client\android\result\CalendarResultHandler.java can not find symbol "getStartTimestamp()" or "getEndTimestamp()". Why? Any way to fix?	liucc07	2017-01-04 10:09:32
735	2017-01-04 10:09:32	Not sure, the project builds fine right now: https://travis-ci.org/zxing/zxing It's something specific to your app or modifications.	srowen	2017-01-04 10:09:32
733	2016-12-29 19:45:56	User can now swap between Front and Rear facing camera on the screen. Preference will be saved.	JacobVanAssche	2017-01-06 14:06:28
733	2016-12-29 19:51:42	## [Current coverage](https://codecov.io/gh/zxing/zxing/pull/733?src=pr) is 80.40% (diff: 100%) > Merging [#733](https://codecov.io/gh/zxing/zxing/pull/733?src=pr) into [master](https://codecov.io/gh/zxing/zxing/branch/master?src=pr) will not change coverage <S_CODE_TOKEN> > Powered by [Codecov](https://codecov.io?src=pr). Last update [cdf4fe5...c70a883](https://codecov.io/gh/zxing/zxing/compare/…	codecov-io	2017-01-06 14:06:28
733	2016-12-29 21:23:36	I think the problem is that this ignores the existing control over the camera selection, including dealing with real cases like not having a front camera. I would not be able to merge this.	srowen	2017-01-06 14:06:28
732	2016-12-29 10:34:30	We are working in a project, need to sweep the two-dimensional code recognition is **embedded in the high light treatment in the background picture, the two-dimensional code is the color**, but they are very regular. We use the WeChat sweep are very quick to identify, but take on the GIT library on the recognition rate is very low. Please give me some solution Thank you very much!	haimingpku	2016-12-29 10:36:52
731	2016-12-28 09:35:54	(Please remove this text once you've read and understood it.) ## Contributing The project is in maintenance mode, meaning, changes are driven by contributed patches. There is otherwise no active development or roadmap for this project. It is "DIY". Only proposed changes in the form of a pull request are likely to be acted on, but, these will be acted on promptly. ### Questions Questions should be…	rayalarajee	2016-12-28 10:42:22
730	2016-12-23 14:37:15	Barcode text description decoded as barcode. For example attached image decoded as EAN-8 with content "21017773". ![000 111_cr](https://cloud.githubusercontent.com/assets/6030277/21456013/de62c526-c935-11e6-8412-1f1829407c3c.png)	andobrol	2016-12-23 14:42:59
730	2016-12-23 14:42:59	Not sure what this means	srowen	2016-12-23 14:42:59
730	2016-12-23 14:51:11	I mean that text on image wrongly determined as barcode. Attached image is a part of large image with normal barcodes.	andobrol	2016-12-23 14:42:59
729	2016-12-22 23:54:25	I made my changes against the 3.3.0 release, so its not so great of a diff. I don't really expect this to be pulled in the end, but maybe it gives someone else a good idea or place to start.	bmccary	2017-02-25 02:41:02
729	2016-12-22 23:59:35	## [Current coverage](https://codecov.io/gh/zxing/zxing/pull/729?src=pr) is 80.40% (diff: 100%) > Merging [#729](https://codecov.io/gh/zxing/zxing/pull/729?src=pr) into [master](https://codecov.io/gh/zxing/zxing/branch/master?src=pr) will not change coverage <S_CODE_TOKEN> > Powered by [Codecov](https://codecov.io?src=pr). Last update [cdf4fe5...874b223](https://codecov.io/gh/zxing/zxing/compare/…	codecov-io	2017-02-25 02:41:02
729	2016-12-29 18:09:46	Thanks connect with gmail	8804645769	2017-02-25 02:41:02
728	2016-12-21 21:57:05	Adding of Privacy Friendly QR Scanner (https://github.com/SecUSo/privacy-friendly-qr-scanner) to TARGET_ALL_KNOWN list. See https://github.com/SilenceIM/Silence/issues/330 I hope this is done correctly ;-)	Yonjuni	2016-12-21 22:37:24
728	2016-12-21 22:16:38	## [Current coverage](https://codecov.io/gh/zxing/zxing/pull/728?src=pr) is 80.40% (diff: 100%) > Merging [#728](https://codecov.io/gh/zxing/zxing/pull/728?src=pr) into [master](https://codecov.io/gh/zxing/zxing/branch/master?src=pr) will not change coverage <S_CODE_TOKEN> > Powered by [Codecov](https://codecov.io?src=pr). Last update [cdf4fe5...0a7c231](https://codecov.io/gh/zxing/zxing/compare/…	codecov-io	2016-12-21 22:37:24
728	2016-12-21 22:37:24	I'd prefer not to merge this because the list is intended to be only the app's package and 'official' derivatives. It's a bit of a slippery slope otherwise: how many more to list? how to verify they faithfully support the intent? the package name of the app you propose implies the main app isn't 'privacy safe', which isn't a bit true. What we could however look at is allowing targeting no package…	srowen	2016-12-21 22:37:24
728	2016-12-22 16:20:52	Thanks for the answer. As Privacy Friendly QR Scanner belongs to the group of Privacy Friendly Apps (more info: secuso.org/pfa) it includes some mechanisms to enhance the user's privacy, but this does not mean, that it is the only privacy-friendly application and better than all others. And we furthermore don't assume that other apps have privacy issues by default. We have send the PR as a user r…	Yonjuni	2016-12-21 22:37:24
727	2016-12-21 09:24:52	This exception happened while the camera/scanner was idle (the camera was focussing the table, a black surface). This might have been caused by interference. Unfortunately, this is hard to reproduce, at least there is a stack trace: <S_CODE_TOKEN>	ened
727	2016-12-21 11:07:15	Yeah, that's tough to debug. I don't have any stack traces like this in the console, and I'm not clear how this can occur.	srowen
727	2016-12-21 11:13:14	I'm not sure a simple `Math.max(index, 0)` would be sufficient enough of a fix. But, negative indices will never work. :-)	ened
726	2016-12-20 19:03:35	The image below can't be decoded by zxing, but can by other decoders. Can anyone tell me what the problem is? It is a simple "hello" message. ![hello-qr](https://cloud.githubusercontent.com/assets/20187287/21364032/60fcf4c8-c6ef-11e6-9071-e5f78cb3920d.png)	atypicalprogrammer	2016-12-20 19:06:56
726	2016-12-20 19:06:56	It's lacking a light/white margin so it's invalid	srowen	2016-12-20 19:06:56
725	2016-12-20 05:58:00		bhargavms	2017-02-25 02:40:43
725	2016-12-20 06:03:25	## [Current coverage](https://codecov.io/gh/zxing/zxing/pull/725?src=pr) is 80.40% (diff: 100%) > Merging [#725](https://codecov.io/gh/zxing/zxing/pull/725?src=pr) into [master](https://codecov.io/gh/zxing/zxing/branch/master?src=pr) will not change coverage <S_CODE_TOKEN> > Powered by [Codecov](https://codecov.io?src=pr). Last update [cdf4fe5...53815a9](https://codecov.io/gh/zxing/zxing/compare/…	codecov-io	2017-02-25 02:40:43
725	2016-12-20 09:28:35	Interesting, but what does this help? the app can't do anything until the camera opens anyway, so it kind of blocks on this anyway. Other init is trivial.	srowen	2017-02-25 02:40:43
725	2016-12-20 09:56:52	@srowen Android has a strict rule that you shouldn't perform long running executions on the main thread, this essentially follows that principle and offloads `camera.open()` to background worker thread, I can add more improvements on this where in I also offload `camera.release()` to this worker thread. Blocking the UI thread is a no no in my book, also the difference in User experience is that o…	bhargavms	2017-02-25 02:40:43
725	2016-12-24 18:12:18	@srowen any updates on this? Can you at least explain why you are adamant about not having this feature put in? I mean it doesn't beak anything, and it actually improves activity launch speed, I have tested this on more than 10 manufacturer devices (including samsung) and it works perfectly normal. May I know whats keeping you apprehensive?	bhargavms	2017-02-25 02:40:43
725	2017-01-02 06:01:52	@srowen from my personal testing I have observed that the scan speed deteriorates due to this change, could you hopefully shed some light on why this might happen? I will update the PR with a fix, as far as I can observer that is the only issue I have encountered so far with the change.	bhargavms	2017-02-25 02:40:43
725	2017-01-06 14:09:04	I don't understand what this helps, because the app must block (from the user's perspective) until the camera is ready no matter what. Yes, you could conceivably do other init while waiting, but it takes essentially no time. Blocking the user thread doesn't matter here because the app is not otherwise active. More generally, I do not have any time to maintain the app anymore, and I can't test thi…	srowen	2017-02-25 02:40:43
725	2017-01-06 14:24:08	@srowen Well the reason I'm suggesting this change is because I've gotten complaints from users that the app stutters when opening the QrScanner (CaptureActivity). On old devices `Camera.open()` takes more than 100ms which creates a bad user experience. This change smooths it out. Anyway like you said a change like this has to be backed up by lot of testing, the reason I gave the PR is in hopes o…	bhargavms	2017-02-25 02:40:43
724	2016-12-13 00:35:46	I'm using this great library to scan QR codes and it works perfect. Btw when I want to scan color invert QR codes, it doesn't work. Here's a link to QR code image. http://prnt.sc/dijmc8 Here's my code. mScannerView = new ZXingScannerView(this); // Programmatically initialize the scanner view setContentView(mScannerView); mScannerView.setResultHandler(this); // Register ourselves as a handler for …	davidjonker	2016-12-13 08:35:50
724	2016-12-13 08:35:50	You have to invert the image to scan it. You can do it in your application and you can see how the app in this project does it.	srowen	2016-12-13 08:35:50
723	2016-12-12 16:17:39	added link to JavaScript Port	DarrellDuane	2016-12-12 16:23:16
722	2016-12-09 07:24:52	I would like to request the update of QZXing's project repository URL in order to keep the readme file up-to-date. Previous location: [SourceForge](https://sourceforge.net/projects/qzxing/) New location: [GitHub](https://github.com/ftylitak/qzxing)	ftylitak	2016-12-09 08:39:11
722	2016-12-09 07:52:36	## [Current coverage](https://codecov.io/gh/zxing/zxing/pull/722?src=pr) is 80.40% (diff: 100%) > Merging [#722](https://codecov.io/gh/zxing/zxing/pull/722?src=pr) into [master](https://codecov.io/gh/zxing/zxing/branch/master?src=pr) will not change coverage <S_CODE_TOKEN> > Powered by [Codecov](https://codecov.io?src=pr). Last update [98ed0e1...c6b23db](https://codecov.io/gh/zxing/zxing/compare/…	codecov-io	2016-12-09 08:39:11
721	2016-12-06 22:08:55	could someone please make this app not think everything with a period in it is a url? It's not quite a bug, but if it's going to interpret it as such, there really is no reason to slap an "http://" to the front of it, because browserd do a perfectly good job of that themselves.	kilroythe5th	2016-12-06 22:35:04
721	2016-12-06 22:35:04	It's really a function of Android linkifying the text. It's too generally useful to disable. Otherwise scanning "google.com" results in something you can't just tap.	srowen	2016-12-06 22:35:04
719	2016-12-04 10:10:03	:-)	rocboronat	2016-12-05 19:13:18
719	2016-12-04 10:15:20	## [Current coverage](https://codecov.io/gh/zxing/zxing/pull/719?src=pr) is 80.40% (diff: 100%) > Merging [#719](https://codecov.io/gh/zxing/zxing/pull/719?src=pr) into [master](https://codecov.io/gh/zxing/zxing/branch/master?src=pr) will not change coverage <S_CODE_TOKEN> > Powered by [Codecov](https://codecov.io?src=pr). Last update [f960d43...46db43f](https://codecov.io/gh/zxing/zxing/compare/…	codecov-io	2016-12-05 19:13:18
718	2016-12-03 09:09:42	Thanks for the great job and inspiration. Sincerely,	Spelt	2016-12-03 09:10:38
718	2016-12-03 09:12:29	Thanks! 2016-12-03 10:11 GMT+01:00 Sean Owen <notifications@github.com>: > Merged #718 <https://github.com/zxing/zxing/pull/718>. > > — > You are receiving this because you authored the thread. > Reply to this email directly, view it on GitHub > <https://github.com/zxing/zxing/pull/718#event-880920633>, or mute the > thread > <https://github.com/notifications/unsubscribe-auth/AMEt1fAT-TQO-UGq9d6y…	Spelt	2016-12-03 09:10:38
717	2016-12-01 10:09:31	Hello, I'm currently working on an app, which exploits the error correction. I already read the qr specification and on page 45 I found the formula: "e + 2t ≤ d - p where: e = number of erasures t = number of errors d = number of error correction codewords p = number of misdecode protection codewords" where p=0 since i'm working with 3-H codes. After creating 11 errors in the data codewords of th…	car5ten	2016-12-06 22:36:58
717	2016-12-01 10:56:29	Off the top of my head - error correction is per block right? You may have more errors loaded into one of the data blocks than it can handle even if the overall error count isn't that high.	srowen	2016-12-06 22:36:58
717	2016-12-01 11:01:47	Thanks for replying: I created 11 errors in the first 11 data codewords of block 1, which consist of total 13 data codewords. Since for error correction two error correction codewords are needed (first locate and then correct) I assume, that when I have 22 error correction codewords in block 1, that I can correct 11 errors.	car5ten	2016-12-06 22:36:58
717	2016-12-06 22:36:58	You can't have that many errors in one block. The EC doesn't span blocks.	srowen	2016-12-06 22:36:58
717	2016-12-07 10:44:43	What you mean bei EC doesn't span blocks? In 3-H QRCodes I have 2 blocks, where they consists of 13 data codewords and 22 error correction codewords. If I manipulate the data codewords of only block 1 and in total manipulate 11 of 13 I should be able to decode the message according to the formula.	car5ten	2016-12-06 22:36:58
717	2016-12-07 14:10:31	I just went through the specification again: In Table 9 of the document "Error correction characteristics for QR Code 2005" it even states that a 3-H QR-Code has a error correction capacity of 11 errors in each block.	car5ten	2016-12-06 22:36:58
717	2017-01-22 19:38:57	Have you found an app which can scan it correctly? If not, that would seem to indicate either: 1. You're interpreting the specs wrong, or 2. The specs are correct, but no one else has it working either.	ScottMcNay	2016-12-06 22:36:58
716	2016-11-27 18:34:29	[CODE 128](https://en.wikipedia.org/wiki/Code_128) encodes all characters in ASCII between Unicode code points 0 and 127, inclusive. However, this fails for all characters u0000 to u0019, inclusive: <S_CODE_TOKEN>	dmyersturnbull	2016-11-27 18:53:07
716	2016-11-27 18:53:07	Looks like the same as https://github.com/zxing/zxing/issues/649 -- same story, you'd have to suggest a fix	srowen	2016-11-27 18:53:07
716	2016-11-27 18:56:53	Got it! Sorry I missed the duplicate.	dmyersturnbull	2016-11-27 18:53:07
715	2016-11-24 13:18:55	Hello. I was trying to get data from QR code, which was photographed from pack of sugar. But the website at https://zxing.org/w/decode.jspx was failed to recognize it ("No Barcode Found"). The data was extracted with another services, but maybe this photo can help to improve this software: ![qr](https://cloud.githubusercontent.com/assets/1242858/20599824/0dcdcb74-b259-11e6-907c-359f2ef8b24d.png)	Vort	2016-11-24 13:31:13
715	2016-11-24 13:31:13	Yeah, not every image is going to decode. This one has a little trouble because the white areas are kind of dark, and there is some bleed at the edge of the blue areas. You may find that small variations on this image work fine.	srowen	2016-11-24 13:31:13
715	2016-11-24 14:52:57	Next attempt was with scanner. Distortions and contrast problems was eliminated. So looks like the color bleed is the main problem. Here is another source and its 1 bpp conversion. The converted picture is decoded fine. Thanks. *(It would be great if at some point software will be able to revert most popular distortions and decode everything that can be decoded by human brain)* ![qr2](https://clo…	Vort	2016-11-24 13:31:13
714	2016-11-22 20:56:45	We have two samples here. The first is the original image that fails. The second image is nudged 10px to the left along the x-axis with no other modifications and it passes. Can somebody on the team explain whether this is expected behavior or a bug and how to deal with this? These samples were tested using the ZXing Decoder Online tool https://zxing.org/w/decode.jspx original image **FAIL** ![ch…	ecolner	2017-01-06 14:13:46
714	2016-11-23 10:45:44	Yeah, it's just one of those cases where the heuristics get it wrong. It doesn't find the corner correctly in the first image because of how it happens to search. The idea is that in the context of a phone this won't matter because the next frame probably decodes. If you have a suggestion that improves the heuristic without causing more failures than it saves, open a PR, otherwise I'd close this.	srowen	2017-01-06 14:13:46
714	2016-11-24 00:38:29	My approach so far has been to crop the image sent to the decoder around the center of the barcode rather than sweeping it across the entire width (which I'm actively trying to avoid). I use a 20px all-white border which seems to help the detector along. Admittedly, I haven't taken a close look at the heuristic but I'd like to understand why my approach works and if/when it won't. If you want to …	ecolner	2017-01-06 14:13:46
714	2016-11-24 03:18:54	I think I see what's going on with this barcode. The WhiteRectangleDetector finds the segment in the center and gives up because it is surrounded by white... My fix would be to check if all the bits are set within the located segment and if so continue searching for the corners. pointA = {ResultPoint@2105} "(307.0,215.0)" pointB = {ResultPoint@2108} "(308.0,271.0)" pointC = {ResultPoint@2107} "(3…	ecolner	2017-01-06 14:13:46
714	2016-11-29 12:19:34	Aha, yeah, it happens to find this region when searching outwards from the center. The region no longer contains the image center though when shifted a bit. You could imagine non-continuous regions in the middle that cause the same problem. It's hard to know when it's a false positive.	srowen	2017-01-06 14:13:46
713	2016-11-20 10:43:55	**Caio P. B. L.** The app can only read barcodes when the phone is oriented at landscape mode. If the phone is in the portrait mode, the reading screen remains in landscape mode and I'm unable to read the code (when [read more...](https://play.google.com/store/apps/details?id=com.google.zxing.client.android&reviewId=Z3A6QU9xcFRPRks1QVVCTXRtX0pxeS1zVW1QQ0JxSFY3QUlzVDc4c2d2cUhDRVVHMV9JbDNnOTBLRXRiS…	lovebdsobuj	2016-11-20 10:44:14
712	2016-11-18 21:41:54	Scan area too small in devices with resolutions higher than full hd.	rafaelescrich	2016-11-18 21:46:32
711	2016-11-18 13:20:53	On this About page: https://zxing.github.io/zxing/ every link under the Project Modules title I click lead to 404 page. You might want to fix that. Regards, Alexey	Snipx	2016-11-18 13:25:53
711	2016-11-18 13:25:53	Here? https://zxing.github.io/zxing/index.html Yeah there is no submodule documentation generated; there's nothing to see there anyway. I am not sure this can be disabled in the mvn site plugin though. I just tried removing the 'index' module and it still generates "About". It's not great but I don't know how to turn it off; let me know if you do.	srowen	2016-11-18 13:25:53
710	2016-11-16 13:29:59	` import android.support.v4.app.ActivityCompat; import android.support.v4.content.ContextCompat; ... @TargetApi(23) private void openCameraWithPermission() { if (ContextCompat.checkSelfPermission(this.activity, Manifest.permission.CAMERA) == PackageManager.PERMISSION_GRANTED) { barcodeView.resume(); } else if(!askedPermission) { ActivityCompat.requestPermissions(this.activity, new String[]{Manife…	kubraozer	2016-11-16 14:07:31
710	2016-11-16 14:07:31	This doesn't relate to this project.	srowen	2016-11-16 14:07:31
710	2016-11-22 10:18:15	Finger sit .Finger Roll good doggy	uuu7	2016-11-16 14:07:31
709	2016-11-15 14:04:00	Hi, We are having some troubles with ZXIng on IOs 10.1. On scanning we are getting this (we are using xamarin) while it crashes: Got a SIGSEGV while executing native code. This usually indicates a fatal error in the mono runtime or one of the native libraries used by your application. Here is a fix (at the end of the thread - in code of zxing - ZXingscannerview.cs), but I don't understand why thi…	Cyber1000	2016-11-15 14:25:47
709	2016-11-15 14:25:47	This code is long since not in the project.	srowen	2016-11-15 14:25:47
708	2016-11-15 09:45:17	Hi, I am using zxing Barcode Scanner , I found it can not decode a utf-8 encoded Chinese String.but I use some apps can decode the QR code correctly .such as wechat .Taobao. if I encode the String with GBK to generate QR code，it works find 。 I traced the code in zxing/core/src/main/java/com/google/zxing/qrcode/decoder/DecodedBitStreamParser.java . I found the decoder goes to wrong mode. mode = Mo…	waitinghu	2016-11-20 10:52:52
708	2016-11-15 10:07:14	It definitely reads UTF-8, and therefore Chinese characters encoded in UTF-8. You would have to use BYTE mode, and would have to make sure it starts with an ECI segment that specifies UTF-8. Otherwise it's not guaranteed to work, and relies on the reader 'guessing' than it's UTF-8. I can't see the barcode at your link so can't debug, but, that is likely the problem.	srowen	2016-11-20 10:52:52
708	2016-11-16 00:51:58	yes ,it works well at the most of time.but in this case it doesn't work. Same QR code pic which WetChat TaoBao can read,but zxing can not .I can't located the root cause of this issue.I think the problem it not the decoder try to "guessing" the encoding of the string.the problem is zxing goes to the wrong mode (it choose KANJI instead of BYTE mode,so it use `StringUtils.SHIFT_JIS` to decode direc…	waitinghu	2016-11-20 10:52:52
708	2016-11-18 01:32:26	Hi,srowen any update?	waitinghu	2016-11-20 10:52:52
708	2016-11-20 10:52:52	Update on what? I explained the problem already. The QR code you describe apparently does not include an ECI segment specifying UTF-8, so it is not valid. The TaoBao reader apparently always guesses a Chinese language encoding, which is fine, but not generally correct. The Barcode Scanner app must work correctly everywhere in the world. You need to fix your QR code.	srowen	2016-11-20 10:52:52
707	2016-11-13 05:51:12	When save to clipboard is selected in settings it is ignored in bulk scanning mode. While it might seem that saving to clipboard is silly during bulk scanning, if the user has requested it in the settings it should be honoured. I have a genuine need of this and expected it to work.	fluffymcdeath	2016-11-14 09:45:11
707	2016-11-13 06:13:56	Looks like this patch is all that's required: <S_CODE_TOKEN>	fluffymcdeath	2016-11-14 09:45:11
707	2016-11-14 09:39:35	Yes you're right, and I agree it should not behave differently in this path. I'll push a slightly different change to achieve a similar result.	srowen	2016-11-14 09:45:11
706	2016-11-11 18:53:33	A fresh git checkout, on Windows. Tried also 3.3.0. The build stops with a message: **Too many files with unapproved license** The rat.txt reports: android/assets/html-zh-rHK I'm new to zxing, maybe someone could fix this? Or give a workaround here, to make it easily findable. Thanks Jarek	jarekczek	2016-11-11 20:07:43
706	2016-11-11 20:07:43	I don't see this while building, and travis doesn't either: https://travis-ci.org/zxing/zxing It could be a Windows-specific issue because that's actually a symlink and checking that out on Windows may not work quite correctly. Actually, that symlink is essentially obsolete now, so, I could just remove it anyway.	srowen	2016-11-11 20:07:43
706	2016-11-11 23:21:53	Works for me. Thank you very much, Sean. I have to switch my production document management system from zbar to zxing. Zbar was failing with an image, that zxing handles correctly. Zbar was giving some warnings and is no longer maintained. I'm happy I found a working product with quick support. Thank you for caring for the project!	jarekczek	2016-11-11 20:07:43
705	2016-11-11 06:32:29	When I clicked on the "or enter code manually" link, I got no response (i.e., not prompted, not redirected). When I looked at the browser's console, it says that there are blocked contents because they are served with http (instead of https). The contents are Jquery and the Droid Sans font. I'm using Mozilla Firefox 49.0.2. It seems that Firefox is, by default, blocking active contents served thr…	rezxv	2016-11-14 15:07:47
705	2016-11-11 10:38:21	What are you referring to? I don't believe anything in the web app uses jquery or a custom font.	srowen	2016-11-14 15:07:47
704	2016-11-09 09:06:39	Is android 5.1.1 required or is there an error?	lolpi98	2016-11-09 09:34:17
703	2016-11-09 07:47:38	The project works on 5.1.1 but not on 5.1.0 is there any way to fix that so it works on 5.1.0? Need it for work so would be nice if someone answered.	lolpi98	2016-11-09 08:43:15
703	2016-11-09 08:43:15	I don't have any indications of regular crash reports from any version and this includes no detail.	srowen	2016-11-09 08:43:15
702	2016-11-07 15:33:32	Hi, I have this photo of a CODE_128 barcode that doesn't seem to be recognized by zxing as a valid barcode. Is there anything wrong with the quality of the photo that makes it difficult to decode the barcode? The photo seems pretty "clear" to me, although there's some kind of reflection in the middle. ![agadbaadzqcxg-a6pgxd9bikya889w97zxkabhyhedp9p64_vyecaaec](https://cloud.githubusercontent.com/…	matteocontrini	2016-11-07 17:55:51
702	2016-11-07 17:55:51	Sometimes that's just how it is, yeah. The issues here are probably mostly the bleed, making the bars a bit too fat, and the luminance variation. Nothing about it is terribly unreadable but I think that's why. (I assume it actually is Code 128!) I don't know if it's actionable unless you have a specific code change in mind.	srowen	2016-11-07 17:55:51
702	2016-11-07 19:23:02	On 07/11/2016 15:33, Matteo Contrini wrote: > Hi, > I have this photo of a CODE_128 barcode that doesn't seem to be > recognized by zxing as a valid barcode. > Is there anything wrong with the quality of the photo that makes it > difficult to decode the barcode? > The photo seems pretty clear to me, although there's some kind of > reflection in the middle. > > agadbaadzqcxg-a6pgxd9bikya889w97zxka…	GadgetSteve	2016-11-07 17:55:51
702	2016-11-07 19:26:24	Thanks!	matteocontrini	2016-11-07 17:55:51
701	2016-11-07 11:44:23	Hi, I want to scan bar code using your lib but I want to display scan preview and half with scanned result how can I do that ?	priyankapc	2016-11-07 11:54:21
700	2016-11-05 21:08:10	how can i load from a fragment? becouse i cant use setContentView inside a fragment.	TheMasterRoot	2016-11-05 23:11:16
699	2016-11-05 20:07:35	hello , im trying to use zxong to read a qr code but there is a problem whem i put the external module on gradle > Error:(46, 13) Failed to resolve: me.dm7.barcodescanner:zxing:1.9 my gradle is: <S_CODE_TOKEN> some one can help me please?	TheMasterRoot	2016-11-05 20:42:03
699	2016-11-05 20:42:03	Different project.	srowen	2016-11-05 20:42:03
698	2016-11-03 09:59:15	I use androidapi is 19。 Error:Execution failed for task ':app:transformClassesWithJarMergingForDebug'. > com.android.build.api.transform.TransformException: java.util.zip.ZipException: duplicate entry: com/google/zxing/BarcodeFormat.class	JNFC-yangdianwen	2016-11-11 20:23:38
697	2016-11-03 09:39:04	I use AndroidStudio to import it ,but run My application throw next error Error:Execution failed for task ':app:transformClassesWithJarMergingForDebug'. > com.android.build.api.transform.TransformException: java.util.zip.ZipException: duplicate entry: com/google/zxing/BarcodeFormat.class	JNFC-yangdianwen	2016-11-03 09:39:43
697	2016-11-03 09:39:43	Not related to this project.	srowen	2016-11-03 09:39:43
696	2016-10-27 20:38:06	I'm the original Basque translator of Barcode Scanner for Android. I've updated the translation.	aldatsa	2016-10-28 12:39:45
696	2016-10-27 20:55:42	## [Current coverage](https://codecov.io/gh/zxing/zxing/pull/696?src=pr) is 80.46% (diff: 100%) > Merging [#696](https://codecov.io/gh/zxing/zxing/pull/696?src=pr) into [master](https://codecov.io/gh/zxing/zxing/branch/master?src=pr) will not change coverage <S_CODE_TOKEN> > Powered by [Codecov](https://codecov.io?src=pr). Last update [c219e28...6e1f81b](https://codecov.io/gh/zxing/zxing/compare/…	codecov-io	2016-10-28 12:39:45
696	2016-10-28 12:39:48	Thank you!	srowen	2016-10-28 12:39:45
695	2016-10-26 06:51:06	My project need the QR code remove the padding, I try to set `EncodeHintType.MARGIN = 0` but not resolve my problem, so I add these codes to help people who have the problem with me.	benjaminwhx	2016-10-26 07:43:53
695	2016-10-26 07:01:31	## [Current coverage](https://codecov.io/gh/zxing/zxing/pull/695?src=pr) is 80.41% (diff: 25.00%) > Merging [#695](https://codecov.io/gh/zxing/zxing/pull/695?src=pr) into [master](https://codecov.io/gh/zxing/zxing/branch/master?src=pr) will decrease coverage by **0.05%** <S_CODE_TOKEN> > Powered by [Codecov](https://codecov.io?src=pr). Last update [c219e28...d742c97](https://codecov.io/gh/zxing/z…	codecov-io	2016-10-26 07:43:53
695	2016-10-26 07:43:53	No, the margin is mandatory. I don't want to add an option to remove it as it becomes invalid.	srowen	2016-10-26 07:43:53
695	2016-10-26 08:18:45	why becomes invalid?	benjaminwhx	2016-10-26 07:43:53
694	2016-10-25 06:07:10	I am trying to decode multiple QR codes in a single page. Where 2 QR codes exists. But i am getting only one result "BARCODE_XBES5FCPBE". this is my image: ![image barcode4](https://cloud.githubusercontent.com/assets/3948440/19674427/c0bf6e34-9aa5-11e6-823c-517c3e869b13.jpg) and my code : <S_CODE_TOKEN> Both the barcodes are of different size. Final result should be : 1. BARCODE_XBES5FCPBE 2. BAR…	tarun14691	2016-11-14 15:08:50
694	2016-10-25 09:10:45	You will definitely have to remove PURE_BARCODE mode. Does it work then?	srowen	2016-11-14 15:08:50
694	2016-10-25 10:00:20	Nope. I have removed PURE_BARCODE mode. Still its not working. Even i tried to decode using zxing.org but its not working.	tarun14691	2016-11-14 15:08:50
694	2016-11-11 20:24:18	Not sure, it's not guaranteed to work given its heuristic. You could investigate what it finds with a debugger and perhaps devise a better strategy.	srowen	2016-11-14 15:08:50
694	2016-11-14 15:08:50	Oh I also noticed that the second barcode doesn't really have enough margin, but, I don't know if that's the problem. Reopen if you want to open a pull request that can get this case right and get all the tests currently in the project right too.	srowen	2016-11-14 15:08:50
693	2016-10-25 01:53:26	(Please remove this text once you've read and understood it.) ## Contributing The project is in maintenance mode, meaning, changes are driven by contributed patches. There is otherwise no active development or roadmap for this project. It is "DIY". Only proposed changes in the form of a pull request are likely to be acted on, but, these will be acted on promptly. ### Questions Questions should be…	liyanfei250	2016-10-25 07:22:22
692	2016-10-24 18:26:08	(Please remove this text once you've read and understood it.) ## Contributing The project is in maintenance mode, meaning, changes are driven by contributed patches. There is otherwise no active development or roadmap for this project. It is "DIY". Only proposed changes in the form of a pull request are likely to be acted on, but, these will be acted on promptly. ### Questions Questions should be…	mrborunda	2016-10-24 18:28:44
691	2016-10-24 10:18:38	(Please remove this text once you've read and understood it.) ## Contributing The project is in maintenance mode, meaning, changes are driven by contributed patches. There is otherwise no active development or roadmap for this project. It is "DIY". Only proposed changes in the form of a pull request are likely to be acted on, but, these will be acted on promptly. ### Questions Questions should be…	ali081	2016-10-24 10:21:23
690	2016-10-20 08:55:28	Hi I have a problem. I copy all the class files and resource files in android&core package(include permission).but when i launch the app,it takes some mistakes. E/Camera-JNI: android_hardware_Camera_native_setup Error: -1 E/Camera: Camera new cameraInitNormal:-1 it launch on huawei MLA-AL00(android 6.0 api 23), on xiaomi 5(android 6.0.1 api 23),it takes other mistake. E/ExtMediaPlayer-JNI: env->I…	Lihengju1990	2016-10-20 08:56:50
690	2016-10-20 08:56:50	I am able to run the app fine on Android up to 7.1. You seem to be asking about your app.	srowen	2016-10-20 08:56:50
689	2016-10-19 23:49:13	(Please remove this text once you've read and understood it.) ## Contributing The project is in maintenance mode, meaning, changes are driven by contributed patches. There is otherwise no active development or roadmap for this project. It is "DIY". Only proposed changes in the form of a pull request are likely to be acted on, but, these will be acted on promptly. ### Questions Questions should be…	Danladijoker	2016-10-20 06:47:27
689	2016-10-19 23:50:00	Help	Danladijoker	2016-10-20 06:47:27
688	2016-10-19 08:36:05	Hi, I am trying to use Zxing with an static photo. I want to read some barcode in 128 and ITF in Unity. I capture the region of the image in which the barcode is in. With the barcodes i need to read, this doesn't work. ![codbarras](https://cloud.githubusercontent.com/assets/17545339/19511466/9cbe1d54-95e7-11e6-8dd3-d432b31b40a6.png) If i try to read another barcodes like this; ![cod1](https://clo…	amaiaespinosa	2016-10-19 08:37:58
688	2016-10-19 08:37:58	Try a little bit of blur / low pass filter to smooth out the noise. Otherwise it's not really a library problem. There will always be things that don't scan.	srowen	2016-10-19 08:37:58
687	2016-10-18 12:55:37	Hi, I am trying to use Zxing with an static photo. I want to read some barcode in 128 and ITF in Unity. I capture the region of the image in which the barcode is in, and the zxing doesn't work. I am using the library with QR and it works so good. If i use my barcodes in a real time video, sometimes zxing works, but the process is so low. Could you tell me why this happend? Is someway of selected …	amaiaespinosa	2016-10-18 12:56:35
687	2016-10-18 12:56:35	Impossible to say without any detail.	srowen	2016-10-18 12:56:35
687	2016-10-18 13:05:54	![image](https://cloud.githubusercontent.com/assets/17545339/19478824/4eac08cc-9544-11e6-9586-ae440941cbf4.png) This is the barcode i am trying to read. But zxing reads nothing.	amaiaespinosa	2016-10-18 12:56:35
686	2016-10-18 06:52:15	For some reason the app will not register this barcode format ![20161018_024757](https://cloud.githubusercontent.com/assets/2266606/19467180/c7944f36-94dd-11e6-86c0-044bcb92b0ac.jpg)	mikeloeven	2016-10-18 07:17:01
686	2016-10-18 06:52:51	![20161018_024735](https://cloud.githubusercontent.com/assets/2266606/19467212/f33f8286-94dd-11e6-94c9-7721bb7a10cb.jpg)	mikeloeven	2016-10-18 07:17:01
686	2016-10-18 07:17:01	It seems like Code 128 which is supported. However it can be hard to scan off the screen especially when the bars are quite thin. I think that may just be the issue; I don't know if there's any step that someone would action here in the project.	srowen	2016-10-18 07:17:01
686	2016-10-18 09:44:04	After seeing your reply I printed out the barcode and tried scanning it again it still did not register	mikeloeven	2016-10-18 07:17:01
685	2016-10-18 02:47:44	In the same code, some device is sucess, however, in nexux(7.0) device, result is null. why? By debug, MultiFormatReader.decodeWithState(...) result is null. What should I do?	guoGavin	2016-10-18 07:15:31
685	2016-10-18 02:57:32	## Core code： protected String doInBackground(Void... params) { Camera.Parameters parameters = mCamera.getParameters(); Camera.Size size = parameters.getPreviewSize(); int width = size.width; int height = size.height; byte[] rotatedData = new byte[mData.length]; for (int y = 0; y < height; y++) { for (int x = 0; x < width; x++) { rotatedData[x \* height + height - y - 1] = mData[x + y \* width]; …	guoGavin	2016-10-18 07:15:31
685	2016-10-18 07:15:31	I have a Nexus 6P with Android 7 and have no problem. You're really asking about your own code, and you'd have to debug that.	srowen	2016-10-18 07:15:31
684	2016-10-06 00:07:07		arkhan	2016-10-06 07:25:21
683	2016-10-05 14:11:40	I found it better to not use this mode becouse it sets focus on start and then never tweak it again later. It is returned in AutofocusManager as currentFocusMode and maks useAutoFocus == false. For me it worked better if currentFocusMode is 'auto' than 'continous-video' becouse it start autofocusing by focus() and autoFocusAgainLater() by AutoFocusManager. "... The focus position is locked after …	verianel6869	2016-10-08 13:42:48
683	2016-10-05 14:20:39	If useAutoFocus is false, then autoFocus() isn't called. The docs say it only locks if this is called. I think it's OK then?	srowen	2016-10-08 13:42:48
683	2016-10-05 14:24:12	## [Current coverage](https://codecov.io/gh/zxing/zxing/pull/683?src=pr) is 80.46% (diff: 100%) > Merging [#683](https://codecov.io/gh/zxing/zxing/pull/683?src=pr) into [master](https://codecov.io/gh/zxing/zxing/branch/master?src=pr) will not change coverage <S_CODE_TOKEN> > Powered by [Codecov](https://codecov.io?src=pr). Last update [c219e28...6e4fcdb](https://codecov.io/gh/zxing/zxing/compare/…	codecov-io	2016-10-08 13:42:48
683	2016-10-05 15:39:56	Ok, you are right but on some older devices (Samsung GT-I9100) focus mode 'continuous-video' does not want to work. I thought it gains focus at start and do not change it later.	verianel6869	2016-10-08 13:42:48
683	2016-10-08 13:42:48	Hm, it seems like a device problem then. I hesitate to do this because it's a generally useful focus mode.	srowen	2016-10-08 13:42:48
682	2016-10-04 16:04:58	When 'No automatic rotation' is on or off, screen not rotated when we change the orientation. In short, there is no effect whether it is on or off. Second thing, when 'No automatic rotation' is on while screen is in landscape mode, lock the device, then change to portrait and unlock your device. The screen is rotated to portrait but there is no preview and whole screen is converted to black. Afte…	BS987	2016-11-11 20:27:44
682	2016-10-04 16:08:51	I can't reproduce any of that on my phone. It could be a device problem. I also don't in general have any crash reports from the app recently.	srowen	2016-11-11 20:27:44
682	2016-10-04 16:19:08	@srowen, Actually it happens less frequently, if you test for so many time, then you can face this issue. If you again send app to background and again bring it to front then it again works. Anyways, what is the use of that setting option ? I don't find any difference whether it is on or off ?	BS987	2016-11-11 20:27:44
682	2016-11-11 20:27:44	If set, then the display won't rotate if you turn the camera 180 degrees over. That might be desirable if you're moving the device around a lot to scan.	srowen	2016-11-11 20:27:44
681	2016-10-04 08:31:53	Hi , I have a problem when run scan code. This is error returned: `Unexpected error initializing camera java.lang.RuntimeException: Fail to connect to camera service at android.hardware.Camera.<init>(Camera.java:563) at android.hardware.Camera.open(Camera.java:371) at com.google.zxing.client.android.camera.open.OpenCameraInterface.open(OpenCameraInterface.java:64) at com.google.zxing.client.andro…	CiccioCicc	2016-10-04 08:45:01
681	2016-10-04 08:45:01	Unfortunately it just means the camera driver hit an error. The app can't do anything	srowen	2016-10-04 08:45:01
681	2016-10-04 08:47:19	Yes, camera permission, was a silly problem ;). Thanks for your answer:)	CiccioCicc	2016-10-04 08:45:01
680	2016-10-03 07:37:14	### Questions hi people , how use zxing on ruby ( nooo jruby ) ?	mm580486	2016-10-03 10:49:02
679	2016-09-30 12:36:22	A couple related improvements from https://groups.google.com/forum/#!topic/zxing/iCODr5bZKHk - UPC-E, EAN-13 and EAN-8 writers should add check digit if not present, like UPC-A does. - They should all check the check digit if provided and reject the barcode if it fails - The default margin for UPC/EAN barcodes should never result in a margin less than the mandated 9 modules - Experiment with less…	srowen	2016-10-01 01:04:38
679	2016-09-30 23:03:03	Sean, I took a (very) quick look at your changes. It may very well be that I am not seeing things right, but I just wanted to make sure. UPC-E checksum is not the same as an application of UPC-A algorithm over a shorter string of data, but rather requires non-intuitive UPC-E->UPC-A conversion (see the table at https://en.wikipedia.org/wiki/Universal_Product_Code#UPC-E) and then an application of …	YurySk	2016-10-01 01:04:38
679	2016-10-01 13:48:36	I think you're right, although it may weirdly be true that it works out the same. I will push a fix that more explicitly makes the UPC-E into UPC-A and then gets the check digit. (I should also enforce the first digit being 0 or 1.) EAN-8 does have a check digit computed directly in the same way as EAN-13 but that's not quite the same.	srowen	2016-10-01 01:04:38
679	2016-10-01 14:11:36	Great stuff, thanks!	YurySk	2016-10-01 01:04:38
679	2016-10-03 20:21:06	There's a similar issue with DATA_MATRIX, it needs a quiet zone of at least one X-dimension to be readable...	YurySk	2016-10-01 01:04:38
678	2016-09-27 13:20:13	(Please remove this text once you've read and understood it.) ## Contributing The project is in maintenance mode, meaning, changes are driven by contributed patches. There is otherwise no active development or roadmap for this project. It is "DIY". Only proposed changes in the form of a pull request are likely to be acted on, but, these will be acted on promptly. ### Questions Questions should be…	virginiadavila67	2016-09-28 14:52:56
677	2016-09-26 13:32:23	When decoding QR Code in binary mode assume encoding ISO-8859-1 instead of the platform default.	l-dobrev	2016-09-26 14:43:05
677	2016-09-26 13:48:20	Ah right, I was going to suggest instead including the ECI segment when encoding even if it encodes ISO-8859-1. Because that will also always override the guessing here, I believe. And, you can force it with a decoding hint, too. What do you think of that instead? The only odd thing about this change is that you return ISO-8859-1 knowingly when it's been 'ruled out'. But, in general the platform …	srowen	2016-09-26 14:43:05
677	2016-09-26 13:56:46	## [Current coverage](https://codecov.io/gh/zxing/zxing/pull/677?src=pr) is 80.42% (diff: 66.66%) > No coverage report found for **master** at 87f00d4. > > Powered by [Codecov](https://codecov.io?src=pr). Last update [87f00d4...79e1030](https://codecov.io/gh/zxing/zxing/compare/87f00d41a747382a1dc34a6e67bfb3b21c4c4236...79e1030fb8f3c563d0f8989035f8cb83730da591?src=pr)	codecov-io	2016-09-26 14:43:05
677	2016-09-26 14:43:05	Right. That seems like a no-win situation. There is a work-around to force ISO-8859-1 ECI to be added by specifying "ISO8859_1" character set. But still there are other ways to generate QR Codes, and those codes may still omit ECI for ISO-8859-1. Hints when scanning on Android are insufficient: Character Set is not supported when using Scanning From Web Pages, or using custom search URL. But I ca…	l-dobrev	2016-09-26 14:43:05
676	2016-09-22 09:36:49	Hello There Support for WPA2 Enterprise Wifi Networks. Requires Android Version 18. But xzing bases an earlier Version, so this does NOT compile!	Grunge	2016-09-28 14:53:04
676	2016-09-22 09:42:26	I'm not going to be able to merge this if it requires API 18, sorry. The app is still on API 15 in the current release, and API 16 for the next one sometime early next year. Setting aside a big legacy Android 2.x user base, there are still about 2.5 million users on API 15 alone, and I don't want to stop updating for them just yet, and also don't really want to maintain multiple branches.	srowen	2016-09-28 14:53:04
676	2016-09-22 09:43:48	## [Current coverage](https://codecov.io/gh/zxing/zxing/pull/676?src=pr) is 80.35% (diff: 35.29%) > No coverage report found for **master** at 87f00d4. > > Powered by [Codecov](https://codecov.io?src=pr). Last update [87f00d4...30c19cc](https://codecov.io/gh/zxing/zxing/compare/87f00d41a747382a1dc34a6e67bfb3b21c4c4236...30c19ccc9a654bade2bca0312b56661120fcb628?src=pr)	codecov-io	2016-09-28 14:53:04
675	2016-09-21 16:48:50	Hi Srowen, Thanks :) for your awesome 'zxing core lib' and 'android sample app'. As you know that new Camera2 API is updated instate of Camera. So, in your sample app the camera object showing deprecated in 24 API level. I'm trying to integrate Camera API 2 in your sample android app code, but unfortunately failed each time.Can you give me a hint or may you create a new sample app using Camera2 A…	dibakarece	2016-09-22 09:40:52
675	2016-09-22 09:40:51	The app supports Android 4, so can't use Camera2. This isn't a sample app that you're intended to use, but the real live Barcode Scanner app. It's your app and I'm afraid you have to investigate Camera2 if you want to use it. This isn't the place to ask.	srowen	2016-09-22 09:40:52
675	2016-09-22 17:20:42	Hi Srowen, I'm really sorry for my comment. I want some flavor from you that is it possible to change the old camera API to the new camera API. I know that you already mentioned that it support android 4 so we can't use Camera2. If we build for above to lollipop then what will be the requirement.	dibakarece	2016-09-22 09:40:52
674	2016-09-20 16:50:55		weatherfish	2016-09-20 16:51:24
674	2016-09-20 16:51:14	hhhhhh	weatherfish	2016-09-20 16:51:24
673	2016-09-20 16:48:04		weatherfish	2016-09-20 16:49:31
672	2016-09-19 07:18:11	Tryinng to add myParam to ret link. 'zxing://scan/?ret=' + location + '?code={CODE}&myParam=' + myParam+ 'SCAN_FORMATS=UPC_A,EAN_13,CODE_93,ITF,CODE_128,CODE_39,EAN_8' Result is location + '?code={CODE} If I put myParam first, code will not be present. Using android app ver. 4.7.6	iiilja	2016-09-19 10:30:26
672	2016-09-19 10:30:45	Not clear what you mean, but you seem to be reporting a problem in how you construct your URL.	srowen	2016-09-19 10:30:26
672	2016-09-19 10:51:57	Maybe You could help me then. URL is 'zxing://scan/?ret=www.mywebapp.com?code={CODE}&myParam=12345&SCAN_FORMATS=UPC_A,EAN_13,CODE_93,ITF,CODE_128,CODE_39,EAN_8' After code scanning application returns me to www.mywebapp.com?code=code but it should return me to www.mywebapp.com?code=code&myParam=12345 How can I achieve that result ?	iiilja	2016-09-19 10:30:26
671	2016-09-15 21:24:25	### Bug Reports Line 162-165 Must be removed	lawrence200801	2016-09-16 11:50:03
671	2016-09-16 11:50:03	I'm not sure what you expect here, with no explanation of why.	srowen	2016-09-16 11:50:03
670	2016-09-15 21:14:51	### Bug Reports com/google/zxing/client/android/LocaleManager.java: Line 107,108 Must be written like this: private static final Collection<String> TRANSLATED_HELP_ASSET_LANGUAGES = Arrays.asList("de", "en", "es", "fr", "it", "ja", "ko", "nl", "pt", "ru", "uk", "zh-CN", "zh-TW", "zh-HK");	lawrence200801	2016-09-16 11:49:42
670	2016-09-16 11:49:42	@lawrence200801 I can't tell what change you're suggesting, or why. The code is fine. You've removed the generic type, which is not correct.	srowen	2016-09-16 11:49:42
669	2016-09-14 17:39:27	EncodeActivity.java: OnOptionItemSelected CaptureActivity.java: OnOptionItemSelected EncodeHandler.java: handleMessage CaptureActivityHandler.java: handleMessage 'switch' statement should be replaced by 'if else' statement when build aar library. The resource ID in aar library is dynamically generated.	lawrence200801	2016-09-15 09:38:51
669	2016-09-15 09:38:51	It's not a library though, it's an app.	srowen	2016-09-15 09:38:51
668	2016-09-14 08:59:34	I tried to scan with barcode scanner but my screen remains black! What can i do?	raduradu81	2016-09-14 12:41:00
667	2016-09-14 08:39:36	It seems the _MultiFormatReader_ is not able to decode a square 4x4 or 6x6 DataMatrix. The function _decodeInternal(BinaryBitmap image)_ will return a _NotFoundException_ while using the attached DataMatrix Code. As I have debugged it it seems that the Dimensions of "code dots" are correct (80x80) and the detection of the code just works fine. So I think there is a problem with the class _DataMat…	MrBlockenpfeffer	2016-09-14 16:51:21
667	2016-09-14 13:28:10	Yeah it doesn't like part of the encoding. It decodes fine up until a bit that starts "Acetylsalicyls"; is the word "Acetylsalicylsäure"? There's an upper shift followed by change to Shift 3, and then the codeword "2". I read the spec, and it's kind of confusing about what's supposed to happen. Clearly the barcode is trying to encode the code point '132' which is 'ä' in extended ASCII. The spec r…	srowen	2016-09-14 16:51:21
667	2016-09-14 16:51:21	Thanks for reapeating so fast. I have mixed up the encoding and did not notice that the value of ä was wrong. It works now as expected.	MrBlockenpfeffer	2016-09-14 16:51:21
667	2016-09-15 09:39:34	OK, I should say I'm not clear the decoder is correct here; I don't know for sure. If you're pretty sure the encoding was wrong, OK.	srowen	2016-09-14 16:51:21
666	2016-09-09 15:43:08	This is my first action on GitHub... be lenient (i speak only french & english... mostly french) The French description of the application is syntactically correct, but semantically fairly consistent ... some passages still misunderstood at the time I speak. I would like to translate the presentation text on the Google playstore in French (the English text into French), but I don't know where (or…	Steinvikel	2016-09-09 17:43:13
666	2016-09-09 15:45:28	(error in my pulling >> wrong "from" ... work in progress)	Steinvikel	2016-09-09 17:43:13
666	2016-09-09 17:43:13	OK, yeah looks like the wrong change.	srowen	2016-09-09 17:43:13
665	2016-09-04 20:16:00	JCommander can't infer custom types without a [diy-ed custom converter](http://jcommander.org/#Custom_types). Though List of Integer/String/Long are supported, List<BarcodeFormat> isn't. source: https://github.com/zxing/zxing/blob/08e5431d995a88d443c06406520e62e2e0d02034/javase/src/main/java/com/google/zxing/client/j2se/DecoderConfig.java#L74 stacktrace from the lib built from source ([master](ht…	aishahalim	2016-09-05 13:30:44
665	2016-09-05 12:56:32	Hm, it seems to work for me. Well, there's a different problem here that you might have to be careful of but it's not the same. <S_CODE_TOKEN> actually fails because it can't know that test1.png isn't a format name. <S_CODE_TOKEN> Succeeds though. What's your command line? I think the declaration works OK as-is despite the doc at http://jcommander.org/#variable-arities	srowen	2016-09-05 13:30:44
665	2016-09-05 13:30:44	Wow, that was it! Even after "fixing" it by adding a converter, the `possibleFormats` variable picked up the main parameter's value as well, so that's really the problem I was running into. It helped to add another flag after (as you demonstrated) or reorder it so that the main parameter (i.e. file/url) comes well before the possible formats flag in the arg list. ~~I'll take a look at why JComman…	aishahalim	2016-09-05 13:30:44
664	2016-09-02 16:19:48	See https://github.com/zxing/zxing/issues/644 CC @fgrieu	srowen	2016-09-09 17:44:10
664	2016-09-06 08:42:31	This resolves issue #644 as far as core is concerned. I wish getNumBits would be used, in particular by the web interface, but that requires changes to at least [decode.jspx](https://github.com/zxing/zxing/blob/master/zxingorg/src/main/webapp/w/decoderesult.jspx), and I'm incompetent for that. Thank you for the good work! It was more involved than I initially thought, and making the right design …	fgrieu	2016-09-09 17:44:10
664	2016-09-09 17:44:08	Yeah I punted on displaying this info for now. Maybe later it becomes clear how to do that cleanly.	srowen	2016-09-09 17:44:10
663	2016-08-31 01:53:41	### Bug Reports hi, my QR Code is quite simple and when I use zxing to scan it, it is always failed or needs a long time to be recognized, Is it an internal problem of zxing or could you tell me how to improve it, thks. following is my test qrcode, it contains a lot of numbers: https://cloud.githubusercontent.com/assets/3714307/18113338/8193c6d4-6f61-11e6-9c73-44a88a136dbb.png ![qrcode](https://c…	leoaran	2016-08-31 12:48:19
663	2016-08-31 12:48:19	This is an invalid QR code. Look at the trimmed edges. It may eventually be scanned, but that's the problem.	srowen	2016-08-31 12:48:19
663	2016-08-31 12:50:02	hi, srowen, but other tools do recognize it	leoaran	2016-08-31 12:48:19
663	2016-08-31 13:08:45	<S_CODE_TOKEN> —You are receiving this because you authored the thread.Reply to this email directly, view it on GitHub, or mute the thread. {"api_version":"1.0","publisher":{"api_key":"05dde50f1d1a384dd78767c55493e4bb","name":"GitHub"},"entity":{"external_key":"github/zxing/zxing","title":"zxing/zxing","subtitle":"GitHub repository","main_image_url":"https://cloud.githubusercontent.com/assets/143…	leoaran	2016-08-31 12:48:19
662	2016-08-30 12:28:47	I got this error when I want to build signed apk! Error:Execution failed for task ':app:transformClassesWithJarMergingForRelease'. > com.android.build.api.transform.TransformException: java.util.zip.ZipException: duplicate entry: com/google/zxing/aztec/AztecDetectorResult.class	yasaman93	2016-08-31 12:48:53
662	2016-08-31 12:48:53	This sounds like an error from your own build, since it doesn't happen for this project's. The error pretty much means what it says, as you somehow included a library twice.	srowen	2016-08-31 12:48:53
662	2016-10-21 03:29:34	@srowen there are two library, which named library1 and library2. library1 contain the compile 'com.google.zxing:core:3.2.1' library2 contain compile 'me.dm7.barcodescanner:zxing:1.9'. but the library which name is 'me.dm7.barcodescanner:zxing:1.9' contain the com.google.zxing too. project use library1 and library2 ,when i gradle assembleRelease the project, log the follow error: - What went wron…	chaozaiai	2016-08-31 12:48:53
662	2017-01-27 07:59:32	how to fix that problem?? i can't fix that problem _duplicate entries com/google/zxing/aztec/Aztec DetectorResult.class_	rizkitroy	2016-08-31 12:48:53
662	2017-02-08 02:04:38	@rizkitroy there are duplicate AztecDetectorResult.class in at least two libraries, find them. then you should use these code below if you use android studio. compile(contain com.google.zxing library) { exclude group: 'com.google.zxing' }	chaozaiai	2016-08-31 12:48:53
662	2017-03-05 09:56:17	@chaozaiai Thanks alot for the solution , it worked very well. compile ('com.journeyapps:zxing-android-embedded:3.4.0'){ exclude group: 'com.google.zxing' }	JamesBuretta	2016-08-31 12:48:53
661	2016-08-29 14:35:54	how can I use this code in React Native? Whether there is some one who had published?	OnMyWayHome	2016-08-29 22:22:33
661	2016-08-30 02:01:51	https://github.com/loveninteb/react-native-SCQrcode	OnMyWayHome	2016-08-29 22:22:33
660	2016-08-29 06:50:39	1) There is not Flash and Cancel button while Implement in UWP native app. 2) While implementing with Xamarin Forms it's call to page navigation and that's why page reload again.	pawanvermadreamorbit	2016-08-29 13:06:25
659	2016-08-27 02:31:00	Hello, thank you for you great project. I have a question about the QR Code Generator, when I generate a QR code image, is it possible that it will be invalid or expired in the future? Can I use it permanent? Does it has a scan time limit? If I need to declaim something when I use the tool, does it has any copyright?	JackLauu	2016-08-28 12:24:56
659	2016-08-28 12:24:56	Asked/answered on the mailing list, which is the right place	srowen	2016-08-28 12:24:56
658	2016-08-25 15:48:26	Hi, I'm experimenting with ITF codes, however the scanner is not always accurate. For example, I have use barcode-generator.org to generate code for 10101010. When I scan it though, sometimes it scans as 76767676 and sometimes as 13131313. It may scan incorrectly once in 10 scans. Samsung Galaxy s5, default example project. How can I improve the accuracy of scanning?	undsoft	2016-08-26 20:41:42
658	2016-08-26 20:41:42	ITF has no checksum IIRC, so it's easy to get false reads. This is why the possible lengths it will return is limited, and you can ask it to ignore anything but a read of a certain length if you know it ahead of time to avoid this. It's not really a bug, in the sense that it's always possible to see a phantom barcode, and this format is particularly prone to it.	srowen	2016-08-26 20:41:42
657	2016-08-25 11:39:18	The question is closed	sunsell	2016-08-26 20:41:46
656	2016-08-24 13:25:05	The QR code in the attached file is not recognized by ZXing Decoder Online. ![barcode](https://cloud.githubusercontent.com/assets/21197899/17932105/c3d1eb96-6a0e-11e6-8437-1d7bfd473608.png)	piotrwendykier	2016-08-24 20:46:00
656	2016-08-24 20:46:00	I tried other libraries and they also don't decode it. zxing says it fails the error correction routine, so maybe the encoding is wrong?	srowen	2016-08-24 20:46:00
656	2016-08-25 08:13:40	I tried scanning this with the QR reader I downloaded and it gave me this text value : > QPVeg	janleeyu	2016-08-24 20:46:00
655	2016-08-24 04:18:38	please help me to resolve the problem. `java.lang.Throwable at com.taobao.fleamarket.zxing.camera.CameraConfigurationManager.getCameraResolution(CameraConfigurationManager.java:95) at com.taobao.fleamarket.zxing.camera.CameraManager.getFramingRectInPreview(CameraManager.java:265) at com.taobao.fleamarket.zxing.camera.CameraManager.buildLuminanceSource(CameraManager.java:314) at com.taobao.fleamar…	David-Kuper	2016-08-24 20:42:28
655	2016-08-24 20:42:28	It's an error in your app -- wrong place to ask.	srowen	2016-08-24 20:42:28
654	2016-08-23 13:59:46	add ability to support Farsi (Persian) Language in app.	PedPak	2017-01-15 10:54:20
654	2016-08-23 16:45:38	Oh interesting, does Android support it as a Locale too? I didn't find an official reference but it looks like it.	srowen	2017-01-15 10:54:20
654	2017-01-15 10:54:20	Thanks @PedPak I merged this at last after a rebase.	srowen	2017-01-15 10:54:20
653	2016-08-22 14:23:38	Further micro-optimize QR data mask recognition; more comment for earlier such changes.	fgrieu	2016-08-28 22:12:25
653	2016-08-22 16:25:08	I have experimentally confirmed that the the existing com.google.zxing.qrcode.decoder.DataMaskTestCase properly insures that the micro-optimization made to the DATA_MASK_110 code is correct.	fgrieu	2016-08-28 22:12:25
653	2016-08-28 22:12:36	Yeah I reasoned through the cases and this is correct.	srowen	2016-08-28 22:12:25
652	2016-08-21 11:49:20		UniQP	2016-08-22 09:33:43
652	2016-08-22 09:33:54	Nice, yeah those are valid.	srowen	2016-08-22 09:33:43
651	2016-08-21 11:49:03		UniQP	2016-08-22 09:29:31
650	2016-08-16 16:37:22	Make zxing recognize WIFI qrcodes with the type field set to WPA2 as WPA.	steelman	2016-08-22 09:35:13
650	2016-08-20 11:18:18	Do you know if it actually works ? WPA isn't the same as WPA2. If the same APi supports it that is fine.	srowen	2016-08-22 09:35:13
650	2016-08-24 20:25:45	I've decoded the string on my PC, removed "2", encoded it again and decoded in on a mobile which connected properly.	steelman	2016-08-22 09:35:13
649	2016-08-16 10:25:14	Bugs Report: When we encode the ASCII for no printable character with Code128, it throw the exception for unsupported character . but the Code 128 support full ASCII character . We test the ASCII , now only support from SPACE（Hex20，Dec32）. The character from 0 to hex(1F) are not support . Code Sample like following : BitMatrix matrix = new MultiFormatWriter().encode((char)2 + "XXX" + (char)3, Bar…	Flattron
649	2016-08-16 13:55:33	Yeah I believe you're correct. I don't know much about Code 128 myself, but the format info seems to say ASCII 0 is encodable but the code rejects it. I wouldn't be able to work on it, but feel free to explore fixing it and submit a PR if you make good progress.	srowen
649	2016-08-17 01:34:09	Thanks,Srowen. We are company to develope barcode scanner and we have many setting barcode have no printable barcode to set the scan engine to different function . we want to make these setting barcode as on-screen barcode to let the scan engine to read them to achieve some different function . We have encode QRCode for these no-printable character , that all OK．This moment ,we need 1D setting ba…	Flattron
649	2016-08-28 12:25:25	@Flattron yes I'm suggesting you prepare a fix if you are interested in resolving this.	srowen
648	2016-08-07 14:09:42	How does the decoding of barcode happens? What algorithm are you using? Please help me. Can you give me the algo? Im a newbie and I want to conduct study about your application.	mello0001	2016-08-08 08:11:05
647	2016-08-03 19:01:16	When I try to upload to zxing.org online decoder then the imperfect image testbld01.png works fine. The other almost perfect one does not decode. ![testbild2i](https://cloud.githubusercontent.com/assets/6117525/17378076/d4a7b6ec-59bc-11e6-8a7d-f90ed54b572a.png) ![testbld01](https://cloud.githubusercontent.com/assets/6117525/17378077/d4a81268-59bc-11e6-97fb-76628312ea0c.PNG) When I print these cod…	wfred101	2016-08-08 10:08:58
647	2016-08-04 03:37:11	I believe the reason is the large size of the "almost perfect" image: 7056x7056 plus border. Mere sub-sampling by a factor of 4, to 1764x1764, fixes it. I do not know exactly what piece of code introduces the limitation. ![1764x1764 plus border](https://cloud.githubusercontent.com/assets/7809433/17389486/15b2fe7e-5a05-11e6-9521-a39edd99e582.png)	fgrieu	2016-08-08 10:08:58
647	2016-08-08 10:08:58	Oh, this is just because the online decoder refuses to deal with an image that's excessively large, and the limit is 10MB or 10 megapixels. The image decodes fine in both cases, it's just that the first one is over the limit. The limit is pretty arbitrary and I don't mind raising it even but just wasn't sure there's much use case for it. Maybe the use case is just to avoid this surprise. I'll rai…	srowen	2016-08-08 10:08:58
647	2016-08-08 11:17:31	Does anyone have an idea why these codes are decoded as UPC-E or UPC-A and sometimes EAN-13 if they are printed (4 x 4 cm, also 8 x 8 cm from screen) and tried to scan with the Zxing app on android ?	wfred101	2016-08-08 10:08:58
646	2016-08-03 14:00:12	Scanning any Aztec code larger than approximately 67x67 with a mobile phone running BarcodeScanner-4.7.5.apk is very difficult in my experience, becoming entirely infeasible at 91x91 (or more); when NeoReader on the same mobile phone (Galaxy S6) scans these with great ease, The problem lies in ZXing core. It is repeatable on test images of excellent visual quality. At size 91x91, ZXing (e.g. as o…	fgrieu	2017-01-06 14:13:40
646	2016-08-08 08:13:08	Yeah this is probably true. I am not actually familiar with how that works (didn't write it) but wouldn't be surprised if it's the limiting factor for detection. I'd welcome changes that improve performance and don't make it much more complex.	srowen	2017-01-06 14:13:40
646	2017-01-06 16:19:41	Is this bug closed because it was fixed, or from some other reason? Right now (2017-01-06) , the [online decoder](https://zxing.org/w/decode.jspx) is still unable to decode either of these two test images: [even-so-slightly-blurred](https://cloud.githubusercontent.com/assets/7809433/17367222/74d267c6-598f-11e6-89ee-6ad673583228.png) and [pixel-perfect-with-0.1-degree-rotation](https://cloud.githu…	fgrieu	2017-01-06 14:13:40
645	2016-08-03 03:12:20	Hey there, The library works just fine but my preview always display my image upside down from my camera. It doesn't affect the ability to read QR Codes but it seems to be a known issue within the library: https://github.com/zxing/zxing/issues/484 Have you seen this issue and know how to fix it? Best regards.	markdrake	2016-08-08 08:10:57
645	2016-08-03 04:36:19	@markdrake this issue already fixed https://github.com/zxing/zxing/commit/f58271e14651c42a6ea2cf1d17dd1281206bf898 please use new version of zxing https://github.com/zxing/zxing/releases/tag/BS-4.7.5	sahir	2016-08-08 08:10:57
645	2016-08-08 08:10:57	... and/or duplicate of https://github.com/zxing/zxing/issues/576	srowen	2016-08-08 08:10:57
644	2016-08-02 19:56:23	The [DecoderResult class](https://github.com/zxing/zxing/blob/master/core/src/main/java/com/google/zxing/common/DecoderResult.java#L28) has a getRawBytes() method returning a byte array with the raw code's content. Problem is, there's no way to know exactly how many bits are in there: up to 7 bits in the last byte can be unused (in which case they are zeroes, and indistinguishable from actual bit…	fgrieu
644	2016-08-08 08:17:26	Yes, the meaning of 'raw bytes' varies a bit from barcode format to format. In any format there may be 0, 1 or more intermediate stages that might be regarded as the 'raw' payload and might be represented as bytes. For QR codes it's obviously the codewords and those are bytes. For Aztec is it not possible to know from the bytes where it ends? it sounds like it is not, that additional 0 bits make …	srowen
644	2016-08-12 11:07:51	@srowen: I feel competent to modify [DecoderResult](https://github.com/zxing/zxing/blob/master/core/src/main/java/com/google/zxing/common/DecoderResult.java#L28) to add a getRawBytesBitSize() method, but not to modify (and test) [decode.jspx](https://github.com/zxing/zxing/blob/master/zxingorg/src/main/webapp/w/decoderesult.jspx) and whatever else might be needed to make use of getRawBytesBitSize…	fgrieu
643	2016-08-02 06:53:40	Fix [issue #642](https://github.com/zxing/zxing/issues/642) (Aztec decoding: incorrect decoding of codes with U/S B/S). This is a 1-line addition to core/src/main/java/com/google/zxing/aztec/decoder/Decoder.java Add test case core/src/test/resources/blackbox/aztec-1/dlusbs.png and matching .txt Change number of test cases. The original code fails tests for core on the added test case; the source …	fgrieu	2016-08-08 08:09:53
643	2016-08-08 08:10:00	Great, thanks a lot for this.	srowen	2016-08-08 08:09:53
642	2016-08-01 15:50:06	ZXing (as of July 25, 2016) decodes the following Aztec code as 3333h3i3j33333, when that should I believe be 3333h3i3jITIT per a literal reading of the ISO/IEC 24778:2008 standard, and is what I get with at least one popular decoder independent of ZXing (NeoReader). ![dlusbs.png](https://cloud.githubusercontent.com/assets/7809433/17298916/4fe36296-580c-11e6-8345-6ba524b7d232.png) The binary sequ…	fgrieu	2016-08-08 08:09:53
642	2016-08-01 21:38:11	Sure, sounds like you have looked into this thoroughly! thank you. Feel free to open a pull request with your change so we can test it (ideally with your test case thrown in). If it all passes, I'll merge it.	srowen	2016-08-08 08:09:53
641	2016-07-31 19:35:26	Hi all, I have an issue decoding barecodes specificaly with a Alcatel onetouch pixi (8070-2AALCZ1) tablet. I have tried to do as said in the "Frequently-Asked-Questions". > First, try disabling camera features in Settings. Look for "Device Bug Workarounds". Usually, disabling one or more of these will work around the issue. But even after trying every combinaisons I have never been able to decode…	maximetohier	2016-08-01 14:27:10
641	2016-08-01 19:25:39	Hi, I'am a bit confused, I try to open this case because i'm using barecode scanner with a windev application and I cannot change it. I see that my case has been closed but I dont know why; I didn't gave enought informations ? Am I in the wrong place to ask ? I need need to find a solution for this alcatel tablets because barecode scanner functionnality is mandatory in my program and I cannot cha…	maximetohier	2016-08-01 14:27:10
640	2016-07-26 10:53:51	I have attached the file. Library can not recognize the code shown on it on any device when loading from storage. ![38e9fe88-5037-11e6-83fc-f416d0601076](https://cloud.githubusercontent.com/assets/4215125/17135409/564ec234-5338-11e6-8c04-bcbc95b74f2b.jpg) Important condition - the presence of text in the image Forwarded from https://github.com/journeyapps/zxing-android-embedded/issues/190	Aazamandius	2016-07-26 16:09:09
640	2016-07-26 16:09:09	This scans on my phone and in the online decoder: http://zxing.org/w/decode?u=https%3A%2F%2Fcloud.githubusercontent.com%2Fassets%2F4215125%2F17135409%2F564ec234-5338-11e6-8c04-bcbc95b74f2b.jpg	srowen	2016-07-26 16:09:09
639	2016-07-26 05:45:40		gaoheming123	2016-07-26 16:09:38
639	2016-07-26 16:09:38	Not sure what this is about.	srowen	2016-07-26 16:09:38
639	2016-07-26 19:17:55	Please don't worry about this, this is a unintentional input On Tue, Jul 26, 2016 at 9:10 AM, Sean Owen notifications@github.com wrote: > Closed #639 https://github.com/zxing/zxing/pull/639. > > — > You are receiving this because you authored the thread. > Reply to this email directly, view it on GitHub > https://github.com/zxing/zxing/pull/639#event-735206198, or mute the > thread > https://gith…	gaoheming123	2016-07-26 16:09:38
638	2016-07-24 17:04:54	[foobar.zip](https://github.com/zxing/zxing/files/380393/foobar.zip) Hello, I don't know whether the following issue is due to your website image reader or due to your zxing library. There is no impressum and no contact on your [website](https://zxing.org/w/decode.jspx) so I put the issue here. When uploading a **plain PBM** image and there's no whitespace in the pbm's raster section, the website…	markusobi	2016-07-29 13:25:29
638	2016-07-26 16:14:02	It is just using Java's ImageIO to read images, so whatever that library supports is what it reads. I have not heard of PBM; it looks like some kind of an _ASCII_ format for encoding monochrome images? I'm not sure that's worth supporting.	srowen	2016-07-29 13:25:29
637	2016-07-23 21:06:10	Add a hint to allow the ability to specify a specific version of QR code. If the specified content won't fit in the version, an exception is thrown. If no hint is provided, the current method of selecting the "smallest" version that fits is used. (I wanted to be able to generate a replica of a code that I had the content for.)	germinator	2016-08-08 10:22:35
637	2016-07-26 16:10:12	What is the use case for making the version higher than needed?	srowen	2016-08-08 10:22:35
637	2016-07-26 22:15:45	I wanted to be able to generate an exact replica of a code that I had content for. As to why the original creator of the code made the choice of a higher version than needed; I couldn't say.	germinator	2016-08-08 10:22:35
637	2016-08-08 10:22:37	OK, looks good. There are some minor formatting / style things I'd like to adjust but I can do that separately.	srowen	2016-08-08 10:22:35
636	2016-07-22 01:35:37	Greetings friends, since upgrade to the latest version when scanning is successful I stop doing beep.	retv12	2016-07-25 08:16:57
635	2016-07-21 12:59:24	Hi, I am pawan and using this library for Xamarin shared project. It's working in UWP but the issues is regarding camera is freeze while press on window button and after longpress of back button relaunch the app. In this case zxing is not reinit to camera for scanning.	AryanVerma	2016-07-25 08:16:45
635	2016-07-25 08:16:45	This sounds like an error with your app, so it's not an issue with this project. If you mean the iOS code when you talk about Xamarin, that's not even part of this project.	srowen	2016-07-25 08:16:45
634	2016-07-14 13:33:40	Hi. I would like to know if it is possible to port Zxing for Java ME platform and also, how I can do that. I know that many people strongly believe that Feature phones are no more in demand but in a recent finding I made, Feature phone are surprisingly still dominating the mobile market and they are still being manufactured by mobile phone giants like Tecno, Gionee, and even Nokia. In that note, …	teqizm	2016-07-16 10:07:00
633	2016-07-08 06:40:00	Hello, I uploaded a test image of the rather simple barcode that was a quick pick three in total. I don't see how that code can represent 18 total 2 digit numbers, a date, and other misc data. Is it possible to automate to scanning of mdgamillions and other lottery codes? I would love to use this as my interface for a free text based app to check on your numbers. Thanks.	5c0tt	2016-07-16 10:06:54
632	2016-07-07 08:47:54	I'm using the latest XE22 firmware on Glass and the latest zxing scanner release I could find for glass: BarcodeScannerGlass-0.2.1.apk from https://github.com/zxing/zxing/releases I noticed the preview image looked a bit weird, and found out, that it looks like the red and blue colors are swapped, it looks something like an RGB vs BGR issue (are you using OpenCV underneath maybe?). The strange th…	scorpeeon	2016-07-29 13:25:24
632	2016-07-16 10:06:46	Could be. I no longer have Google Glass to test. But you can look at the code; it does nothing at all with the preview mode. You can suggest a change if you know of one, but I don't think this would be updated otherwise. I was going to remove the `glass` module as unmaintained later anyway.	srowen	2016-07-29 13:25:24
631	2016-07-07 07:20:22	has a synchronize problem in a high performence device, need set previewHandler to null first	zhaoshuyu	2016-07-19 13:49:34
631	2016-07-07 19:16:45	Did you notice that your pull request failed an automatic test?	tanelihuuskonen	2016-07-19 13:49:34
631	2016-07-17 20:34:44	What problem would this solve though? it doesn't really change anything from a sync/memory model perspective. (Failure was just a style check failure, but would have to be fixed too.)	srowen	2016-07-19 13:49:34
630	2016-07-05 17:11:30	We tried to encode the following sample data string: `JGB<Space>012000001200000042LL139TY2J09TY2J0<Space><Space><Space><Space><Space><Space><Space><Space><Space><Space><Space><Space><Space>` (where `<space>` represents an actual single space character) to a DataMatrix barcode with the following hints: <S_CODE_TOKEN> Resulting barcode: ![blob](https://cloud.githubusercontent.com/assets/7415007/165…	slepmog	2016-07-29 13:25:16
630	2016-07-06 20:18:28	I'm not an expert on Data Matrix enough to say for sure, but, I don't think a particular mode is mandatory throughout the barcode. It can legally latch to whatever mode it likes. Some choices are more efficient than others, but many are legal. You could hack the code to never choose anything but C40 but I don't think that's somehow required by the format.	srowen	2016-07-29 13:25:16
630	2016-07-06 20:39:07	Okay then, if that is the case, the issue turns out to be a feature request rather than a bug report, at which point I will have to look into hacking the code. Regarding the requirement, it's the UK Royal Mail, they want a [MailMark barcode](http://www.royalmail.com/mailmark/technical) on letters (which is a DataMatrix ECC200 barcode), and they absolutely want C40 throughout. They require applica…	slepmog	2016-07-29 13:25:16
630	2016-08-30 15:04:06	Apparently this is by design, all DataMatrix encoders peek into the future characters, and if they see that it would be more compact to encode them with a different encoding mode, they request to change themselves to a different encoder before proceeding. I might have patched this, but I'm not sure if it's worth a pull request. If it is, I'm not sure what would be a better way to do it! One way i…	slepmog	2016-07-29 13:25:16
629	2016-07-05 03:45:31	Hello Zxing, How I can create the Result Object from QRCode content, I have QRCode string/content, now it I need to create the Result object for parsing purpose. Thanks, With Regrads	abhibhosale	2016-07-06 20:17:00
628	2016-07-02 16:13:59	Recently I have a difficulty using zxing to decode bitmap. I search solutions on Internet and I have tried some of them.Here is my try: <S_CODE_TOKEN> `R.drawable.qrcode` is a `.jpg` file. And `BarCodeUtil.java` is: <S_CODE_TOKEN> But when I run the above code,I got a exception: > com.google.zxing.NotFoundException So I search the exception,someone think bitmap size causes this exception.Then I r…	CoXier	2016-07-04 13:40:03
628	2016-07-04 13:40:03	Please don't ask questions here. Use the mailing list. It's not clear what you're asking; it's normal to get NotFoundException in some images. Maybe consider TRY_HARDER or PURE_BARCODE mode.	srowen	2016-07-04 13:40:03
628	2016-07-04 15:42:11	I am sorry for that!	CoXier	2016-07-04 13:40:03
627	2016-07-01 05:36:25	(Please remove this text once you've read and understood it.) ## Contributing The project is in maintenance mode, meaning, changes are driven by contributed patches. There is otherwise no active development or roadmap for this project. It is "DIY". Only proposed changes in the form of a pull request are likely to be acted on, but, these will be acted on promptly. ### Questions Questions should be…	sira42	2016-07-04 13:39:26
626	2016-07-01 03:54:45	using same code as mentioned. <?php include_once('./lib/QrReader.php'); $qrcode = new QrReader('JayaAADHAR.jpg'); var_dump($qrcode); $text = $qrcode->text(); //return decoded text from QR Code var_dump($text); ?> returning bool(false) private $dataWidth => int(1021) private $dataHeight => int(2459) private $left => int(0) private $top => int(0) private $image => class Imagick#42 (0) { } private $…	Jayad	2016-07-04 13:40:13
626	2016-07-04 13:40:13	Not even clear what this means.	srowen	2016-07-04 13:40:13
626	2016-07-13 12:25:39	HI Srowen, When I am trying to extract details from an QR code which is part of an Image, the same is not working, where as when I only use the QR code, its returning result.	Jayad	2016-07-04 13:40:13
626	2016-07-13 12:26:57	When the full Image (with QR code and other details like text and images, logo etc) are used for the online decoder https://zxing.org/w/decode.jspx, it is able to extract properly. My question was why the php wrapper was not behaving exact same as the URL.	Jayad	2016-07-04 13:40:13
626	2016-11-01 12:47:15	This library has a blind spot, depending on the position x qrcode she does not read	crodrigor	2016-07-04 13:40:13
625	2016-07-01 02:01:13	Hey, Is there any way to reduce the amount of time the **scanner is pausing** while the qr code scan performed ? Thanks,	selmanon	2016-07-04 13:39:15
625	2016-07-04 13:39:15	Ask on the mailing list, not here. But, it's also not clear what this even means.	srowen	2016-07-04 13:39:15
624	2016-06-30 07:48:12	Hi everyone, i always get a illegal character exception if i try to create a DataMatrix with following code <S_CODE_TOKEN> **Stacktrace** <S_CODE_TOKEN> Is this a bug or i'm missing something?	bomski
624	2016-07-02 11:26:09	As far as I can tell, it's a bug.	tanelihuuskonen
624	2016-07-04 14:14:16	Agree, it looks like a problem with `HighLevelEncoder.lookAheadTest`. It switches to X12 encodation when it can't encode ".". I debugged it for a bit but am not familiar with this part of the code. It does look like the part of the code labelled "Step R" does not follow the Data Matrix spec, quite. I hacked a quick fix for that, but it caused other test failures. <S_CODE_TOKEN> should be <S_CODE_…	srowen
623	2016-06-30 02:30:47		tianshaokai	2016-07-04 13:38:39
623	2016-07-04 13:38:39	Please don't ask questions here; use the mailing list. But this is also trivial to try in the source code; please self-serve.	srowen	2016-07-04 13:38:39
622	2016-06-29 15:36:37	Hello everyone. i took the example BarcodeScanner from the project and scanning the following barcode (just one example) worked perfectly: https://www.activebarcode.de/codes/code128.html When i take the ViewController from the sample project and move it to a brand new swift project (bridging header etc) the barcode is not detected at all. See sample project: https://www.dropbox.com/s/ubf254eoyui5…	tkohub	2016-06-29 15:42:49
622	2016-06-29 15:42:49	Wrong project	tkohub	2016-06-29 15:42:49
621	2016-06-29 10:33:31		tianshaokai	2016-07-04 13:38:02
621	2016-06-30 04:47:13	compile 'com.google.zxing:core:3.2.1'	danielzyj	2016-07-04 13:38:02
621	2016-06-30 04:48:52	thanks	tianshaokai	2016-07-04 13:38:02
621	2016-07-04 13:38:15	Please use the mailing list for questions	srowen	2016-07-04 13:38:02
620	2016-06-28 14:04:15	Hi, The normal UC is when I scan a valide qrcode I display a screen that show the user is login When I install the app and after the first qr code scan I get white screen randomly. Samsung Galaxy S6 OS : Android 6.0.1 Regrads,	selmanon	2016-07-04 13:37:57
620	2017-02-16 10:43:46	Hi Selmanon, did you find out what was causing this? We are encountering the same problem.	VincentHink	2016-07-04 13:37:57
619	2016-06-27 10:57:53	Running android device - have web page with call for barcode scanner (payed) with return URL string 1, and with return URL string 2 (both pointing to same page, but different GET variables - imagine it as i want to scann to 2 different stacks and process them later.) Problem is, when i call BS with return string 1, barcode opens, and returns correctly all data to URL string 1. It stays open in "l…	neff78	2016-07-04 13:37:53
619	2016-07-04 13:37:53	I am unable to reproduce this. I tried trigger the app with two different links with different return URLs, and in both cases the app redirected to the correct distinct URLs.	srowen	2016-07-04 13:37:53
618	2016-06-27 01:47:14	Hi, Some users report that they get an empty screen when they test the qr code feature in Android 6 (Samsung devices).	selmanon	2016-06-27 06:15:15
618	2016-06-27 06:15:15	I have an Android 6 device and it works fine. It sounds like you may be referring to your own app. Without any more info in any event I don't think this is actionable.	srowen	2016-06-27 06:15:15
618	2016-06-27 08:30:22	I will give more information about the problem ASAP but I just wana to share this : http://stackoverflow.com/questions/9028735/getting-camera-error-in-zxing-barcode-application/36857090#36857090 It's not the description of my case by the way. Actually what I have as information is the screen sequence of qrcode : Login (Activity A) -> Fragment A hosted on Activity B -> click on the qrcode -> Scan …	selmanon	2016-06-27 06:15:15
617	2016-06-23 09:55:22	**My Swagger** <S_CODE_TOKEN> **Issue** http://stackoverflow.com/questions/37955006/using-swagger-with-zxing-org-to-make-a-barcode-reading-api Hi, I am trying to use the online swagger editor (editor.swagger.io) in order to create a post request to the Zxing barcode reader web app (zxing.org/w/decode.jspx) and get back the decoded barcode data. In Postman I use the parameter "f" and the setup bel…	trifwnas	2016-06-23 09:59:07
617	2016-06-23 09:59:07	I'm not sure what swagger is, and you haven't stated a problem. I don't think this is the place for swagger help. Although I don't mind if you send low traffic to zxing.org, if it's significant, you'll want to run your own copy of it.	srowen	2016-06-23 09:59:07
617	2016-06-23 10:33:05	Hi @srowen , Thank you for your reply and for the great work with the Zxing project. I am running my own copy of zxing.org but I do not keep it up when I am not using it so I couldn ask for support on a dead server. My final implementation will work only with my copy. The problem I am facing is probably with the requests that zxing.org accepts. Does it accept XHR calls? How can I apply this fix […	trifwnas	2016-06-23 09:59:07
617	2016-06-23 10:35:29	I'm not sure what XHR is, but it accepts HTTP POSTs. You can see the source code for the web app in this project.	srowen	2016-06-23 09:59:07
617	2016-06-27 20:23:35	Hi @srowen , XHR is basically AJAX. I am writing to let you know that I have figured out how to communicate with my own copy of zxing.org and it seems that probably the one which is hosted in zxing.org does not accept CORS (Cross-Origin Resource Sharing) or maybe it allows specific urls but not the one I was trying from. Thank you for your help anyways.	trifwnas	2016-06-23 09:59:07
617	2016-06-27 20:38:44	I'm not sure what you're referring to, but if you're proposing a change to the code, describe it in a pull request.	srowen	2016-06-23 09:59:07
616	2016-06-23 09:02:18	This pull request improves efficiency of DataMatrix detector in TRY_HARDER mode. Using existing image sets the DataMatrixBlackBox2TestCase decodes 6 more images in 0 degrees rotation, 1 more in 180 degrees rotation and 1 more in 270 degrees rotation. The main motivation for the proposed changes was the poor decode results of DataMatrix reader having as input scanned images that contain DataMatrix…	IliasStavrakis	2016-07-29 13:25:38
616	2016-06-23 09:26:09	Generally that's a good improvement. It is a lot of added code and much of it duplicated. I wonder if it can be refactored? There are also a fair number of variations from the standard Java style of the rest of the code, like spaces around braces and so on.	srowen	2016-07-29 13:25:38
616	2016-06-23 12:43:07	I refactored code to remove duplication. For style issue it would be helpful to add check style constraints to better understand at build time the code that does not mach with the rest. Otherwise, could you show me a sample line and I will refactor the rest.	IliasStavrakis	2016-07-29 13:25:38
616	2016-06-24 09:56:24	OK, I made some additional changes to the checkstyle config that will flag the whitespace changes among other things. I'll look at the rest.	srowen	2016-07-29 13:25:38
616	2016-06-24 11:38:55	Hm, I'm conflicted about this. The performance improvement is good though it will not affect regular scanning use cases. It's a fair bit of extra code complexity even now though.	srowen	2016-07-29 13:25:38
615	2016-06-21 20:15:36		UniQP	2016-06-21 20:20:16
615	2016-06-21 20:20:08	OK, trivial but a typo, yes	srowen	2016-06-21 20:20:16
614	2016-06-20 15:02:56	When I perform this sequence of events, the scrollList on screen goes back to the top: 1. Click on More.. 2. Click on Settings 3. Click on Scroll Down 4. Orientation Change	reverse-unina	2016-06-20 15:20:05
613	2016-06-20 10:34:43	When I perform this sequence of events, the webview on screen disappears: 1. Click on More... 2. Click on Help 3. Orientation Change	reverse-unina	2016-06-20 10:36:43
613	2016-06-20 10:36:43	These are duplicates of https://github.com/zxing/zxing/issues/612 https://github.com/zxing/zxing/issues/611 - please stop opening them.	srowen	2016-06-20 10:36:43
612	2016-06-20 10:23:50	When I perform this sequence of events, the context menu on screen disappears: 1. Click on History 2. Long Click on Item 3. Orientation Change	reverse-unina	2016-06-20 10:28:24
612	2016-06-20 10:28:24	Same as https://github.com/zxing/zxing/issues/611	srowen	2016-06-20 10:28:24
611	2016-06-20 10:22:35	When I perform these sequences of events, the dialog on screen disappears: Sequence 1: 1. Click on History 2. Click on Delete 3. Orientation Change Sequence 2: 1. Click on More.. 2. Click on Settings 3. Click on CustomSearchURLValidator 4. Enter Text Example 5. Click on OK 6. Orientation Change	reverse-unina	2016-06-20 10:28:10
611	2016-06-20 10:28:10	These are intentional, or at least, not something I'd identify as a problem. Usually you stay in landscape orientation in the app, but, changing orientation reasonably cancels a modal dialog	srowen	2016-06-20 10:28:10
610	2016-06-17 20:15:42	<S_CODE_TOKEN> ![kukzarz](https://cloud.githubusercontent.com/assets/822522/16163343/ffdec782-34d8-11e6-8de4-1863f5d1c47e.jpg)	srowen	2016-06-20 08:20:30
609	2016-06-16 19:39:52	I am tryng to implement a barcode reader to scan a printed bank slip (ITF) in xamarin forms but no matter what I do, the code is not read or, rarely, totally misread. I've already tried all the options and parameters that exist and still does not work. I've tried to dowload the sample project from git and got the same result. The xzing app from the play store (https://play.google.com/store/apps/d…	guilherme-mantovani	2016-06-16 19:41:23
608	2016-06-12 08:37:26	when i generate a qrcode, how can i new line in my content , i try %OA and \r\n ,but it doesn't work. is there any suggestion for me? thanks 。 【language :java】	biaotang	2016-06-12 08:50:14
608	2016-06-12 08:50:14	Ask on the mailing list instead. But there is nothing special to do. Just put a newline in the string you encode.	srowen	2016-06-12 08:50:14
607	2016-06-10 12:28:57	When running on a file like https://commons.wikimedia.org/wiki/File:Pix.gif which has only 1 pixel, zxing throws an error: <S_CODE_TOKEN> Obviously barcodes will never exist in files that have 1 pixel, but zxing should not crash for it. (I'm running it on a lot of files, and this happened to be one of them) The issue is that `localLuminance` in [GlobalHistogramBinarizer](https://github.com/zxing/…	AbdealiJK	2016-06-10 13:11:04
607	2016-06-10 12:30:57	Also, I opened this issue as documentation mainly, as I don't plan to provide a PR for it anytime soon :) You can close it (as per your policy).	AbdealiJK	2016-06-10 13:11:04
607	2016-06-10 12:54:58	No problem, this one is so trivial that I can easily reproduce and fix, so I'll just do it.	srowen	2016-06-10 13:11:04
607	2016-06-10 12:57:05	:D Awesome thanks ! :+1:	AbdealiJK	2016-06-10 13:11:04
606	2016-06-10 12:03:25	Any one have implemented support for MSI barcodes in objective C?	rahulNeo	2016-06-10 12:15:42
605	2016-06-07 22:20:11	Hey, I've ran into the following problem using zxing for unity3d. `var bw = new BarcodeWriter(); var encOptions = new ZXing.Common.EncodingOptions() { Width = 300, Height = 300, Margin = 0 }; bw.Options = encOptions; bw.Format = BarcodeFormat.QR_CODE; Color32[] result = bw.Write("test"); texture2DBarcode = new Texture2D(300, 300); texture2DBarcode.SetPixels32(result); texture2DBarcode.Apply();` T…	KevinCollmer	2016-06-07 22:21:19
605	2016-06-07 22:21:19	This is about code from another project.	srowen	2016-06-07 22:21:19
604	2016-05-25 13:06:12	05-25 18:20:42.373: E/AndroidRuntime(10772): FATAL EXCEPTION: main 05-25 18:20:42.373: E/AndroidRuntime(10772): java.lang.RuntimeException: autoFocus failed 05-25 18:20:42.373: E/AndroidRuntime(10772): at android.hardware.Camera.native_autoFocus(Native Method) 05-25 18:20:42.373: E/AndroidRuntime(10772): at android.hardware.Camera.autoFocus(Camera.java:936) 05-25 18:20:42.373: E/AndroidRuntime(10…	mayurchudasama	2016-05-25 13:07:34
604	2016-05-25 13:07:34	This is an Android platform error	srowen	2016-05-25 13:07:34
604	2016-05-26 13:13:18	Do you have solution for this error ?	mayurchudasama	2016-05-25 13:07:34
604	2016-07-05 02:52:54	I have the same problem toooooooooooooo!!!!!!	THEONE10211024	2016-05-25 13:07:34
603	2016-05-25 11:31:45	Added some refactoring to the BitMatrix.java class	dannyhorvath1992	2016-06-20 08:27:57
603	2016-05-25 13:12:14	Hm, I think this is a lot of change and some may not be worth it. For example 32 is so clearly understood as bits in an int and can never change, so not sure it helps to make it a constant. The name would be all caps anyway and I don't think it is a maximum number of bits. I also understand expanding pos to position but I don't think it adds readability net net. There are some indentation issues …	srowen	2016-06-20 08:27:57
602	2016-05-25 09:14:06	I used ZXing in the app to scan the two-dimensional code, but the Android6.0 above the system through the camera imaging is anti!	yangqi1993	2016-05-25 11:48:46
602	2016-06-12 02:18:50	N5x use zxing preview upside down，can you give me the latest zxing jar to solve this problem? or the download url?	yangqi1993	2016-05-25 11:48:46
601	2016-05-24 01:29:20	I simplified a couple of pieces of code while keeping the behavior the same. The message in each commit explains what happened.	nayuki	2016-05-25 11:46:44
601	2016-05-24 13:48:05	Yeah nice simplifications. Lots of this code comes from the J2ME era so was much more limited in what it could call.	srowen	2016-05-25 11:46:44
601	2016-05-24 15:39:23	J2ME - that makes for an interesting project history. Did some incarnation of the ZXing barcode scanner app run on pre-Android phones? Or was ZXing acting as a library for an app to build on top of?	nayuki	2016-05-25 11:46:44
601	2016-05-24 15:45:02	I'm not sure which way you would like to proceed with the pull request. If you'd like, feel free to cherry-pick or edit my commits, or put new ones on top to make corrections. Or if you'd like me to change what I did and submit new commits, please let me know. Thanks!	nayuki	2016-05-25 11:46:44
601	2016-05-24 15:45:07	It predated Android and so the very earliest versions supported J2ME. Here is some history: http://qr.ae/8VkwBg	srowen	2016-05-25 11:46:44
601	2016-05-24 16:52:29	I'd appreciate it if you make additional changes discussed here, if you have the time. Then I will merge.	srowen	2016-05-25 11:46:44
601	2016-05-24 18:54:04	Added new commits to actualize the suggestions.	nayuki	2016-05-25 11:46:44
600	2016-05-20 08:03:42	I have three tabs in my app. The first time swipe from tab1 to Scan tab where the scan window is located, it works perfectly fine. However, if I swipe to another tab then swipe back to Scan tab again. It takes about 8 seconds for the ScanFragment to come back. I'm using Xamarin for Android. I tried to use PauseAnalysis when swipe to a tab other than Scan tab that is when it becomes slow. I tried …	bwwilliam	2016-05-20 10:29:10
600	2016-05-20 08:14:02	please let me know if sample code need to be supplied.	bwwilliam	2016-05-20 10:29:10
600	2016-05-20 10:29:10	I don't think any of this is related to this project's library. It's something to do with your app.	srowen	2016-05-20 10:29:10
600	2016-05-20 10:34:05	thanks for your quick response. any chance you can take a look at this issue for me if I supply you my source code?	bwwilliam	2016-05-20 10:29:10
599	2016-05-20 07:41:47	I'm facing with a really weird issue. ZXing in my android mobile with front camera is inverted and thus i don't get the barcode to work. Instead, in iOS works perfectly. I'm wondering if this is a possible bug with this component in Android version. I would appreciate any advice. Many thanks	abelgs1987	2016-05-20 10:29:52
599	2016-05-20 10:29:52	I'm not sure what you built or what you're running. To get the camera orientation right you need to query the sensor, but the app already does that. Maybe your app is not.	srowen	2016-05-20 10:29:52
599	2016-05-22 16:27:36	I`m so sorry, I don`t know how to help you . At 2016-05-20 15:42:19, "abelgs1987" notifications@github.com wrote: I'm facing with a really weird issue. ZXing in my android mobile with front camera is inverted and thus i don't get the barcode to work. Instead, in iOS works perfectly. I'm wondering if this is a possible bug with this component in Android version. I would appreciate any advice. Many…	linfeng008	2016-05-20 10:29:52
598	2016-05-20 07:33:34	Hi, In Native zxing-BS-4.7.5, when scanning qr code fit to scan area in portrait mode it hadn't scan. But it did scan when the distance between Scan Surface and mobile increase. The same issue hasn't happening in landscape. Please find the Screen Shots for this issue. Advance thanks for any suggestion ![not_scanning_on_fit_scan_area](https://cloud.githubusercontent.com/assets/19486269/15420573/21…	naveen7593	2016-05-20 10:30:28
598	2016-05-20 10:30:28	I'm not sure what you're reporting, but it sounds like an issue in your app. There is no portrait mode in the app here.	srowen	2016-05-20 10:30:28
598	2016-05-20 10:38:25	Hi Sean Owen, Thanks for the response. I have downloaded the source code of Zxing from " https://github.com/zxing/zxing/releases". I have modified the code, in android manifest orientation of CaptureActivity from "sensorLandscape" to "sensorPortrait". when scanning qr code fit to scan area in portrait mode it hadn't scan. But it did scan when the distance between Scan Surface and mobile increase.…	naveen7593	2016-05-20 10:30:28
598	2016-05-20 10:40:42	If you want the apk or the code i have tried of zxing please let me know.	naveen7593	2016-05-20 10:30:28
597	2016-05-16 06:33:20	how to decoding bitmap	githupfisher	2016-05-16 07:22:38
596	2016-05-11 21:23:40	Simplified a few bits of code in BitArray and RGBLuminanceSource, improving performance at least marginally.	tanelihuuskonen	2016-05-12 09:06:04
596	2016-05-12 08:30:16	Yeah looks like nice optimizations, well done. I'll merge it when I get back.	srowen	2016-05-12 09:06:04
596	2016-05-12 10:22:30	Thanks. I like that kind of stuff.	tanelihuuskonen	2016-05-12 09:06:04
595	2016-05-10 15:52:31	### Bug Reports As provided by the bar code picture, it's a `code 128`, `Zxing` can not scan it out, or work slowly, and `ZBar` can quickly scan it out. Please check out what's going on, look forward to improving. ![image](https://cloud.githubusercontent.com/assets/5214214/15153168/ca1b72a8-170a-11e6-9be9-845d4c5fb020.png)	drakeet	2016-05-10 16:16:29
595	2016-05-10 16:16:29	That looks like an invalid barcode, or at least out of tolerances. Even if it's not, it's not a bug that a particular image decodes. There is no ongoing development in this project, so I would have to close this unless you are opening a clean PR.	srowen	2016-05-10 16:16:29
594	2016-05-07 17:58:28	I fixed bug #593 and added one test case. My commits look a bit funny as I forgot the commandment, "Thou shalt not amend an already published commit." I know the licensing policy and agree to it.	tanelihuuskonen	2016-05-08 14:01:41
594	2016-05-07 23:06:26	Thanks for comments, did the changes.	tanelihuuskonen	2016-05-08 14:01:41
594	2016-05-08 08:07:44	OK minus two more tiny comments, this seems fine	srowen	2016-05-08 14:01:41
594	2016-05-08 10:47:19	Done.	tanelihuuskonen	2016-05-08 14:01:41
593	2016-05-06 09:32:45	### Bug Reports i try to encode ucc ean128 whit **not** force_codset_b ( space requirements) if i encode string Chr(241) & "100958" & Chr(241) & "17160526" work if i encode string Chr(241) & "10958" & Chr(241) & "17160526" doesn't work class return **System.FormatException** i guess error returned from https://zxingnet.svn.codeplex.com/svn/trunk/Source/lib/oned/Code128Writer.cs in instruction `pa…	mrprunen	2016-05-06 11:01:16
593	2016-05-06 11:01:16	This is not code from this project.	srowen	2016-05-06 11:01:16
593	2016-05-06 12:34:44	Actually, the same bug occurs here. I tested. I'll see if I can fix it.	tanelihuuskonen	2016-05-06 11:01:16
593	2016-05-07 12:02:21	I have a fix that at least doesn't throw an exception on the cases you mention. I'm working on some further tests before submitting a pull request.	tanelihuuskonen	2016-05-06 11:01:16
592	2016-05-05 20:10:48	Excellent work on this library Sean. I would prefer to use your library over the Google barcode api since this would allow me to support barcode reading on kindles with the same codebase. Unfortunately, when I try to install your app from mine via Intent it cannot find your app on the Amazon store. (I tried installing your apk on my Kindle and it worked great). Is there a way to install via Inten…	Rockvole	2016-05-05 20:20:50
592	2016-05-05 20:20:50	Questions should go to https://groups.google.com/a/cloudera.org/forum/#!forum/zxing I'm not quite sure what you mean, but the version on Amazon is unofficial and not related to the project, published by Amazon itself. I can't help you with it.	srowen	2016-05-05 20:20:50
591	2016-05-05 12:46:20	The Aztec decoder now packs the code bits into bytes and returns them as "raw bytes", even though the error correction codes and stuffing have been already removed. Also added a couple of test cases for the byte-packing function. This fixes issue #381. I hereby grant everyone the right to use and distribute this contribution under the same terms as the original program.	tanelihuuskonen	2016-05-05 20:28:33
591	2016-05-05 19:16:00	Thanks for the comments. I only started learning Java a couple of months ago, so my C habits keep showing up. I just committed my corrections.	tanelihuuskonen	2016-05-05 20:28:33
590	2016-05-05 08:49:27	(Please remove this text once you've read and understood it.) ## Contributing The project is in maintenance mode, meaning, changes are driven by contributed patches. There is otherwise no active development or roadmap for this project. It is "DIY". Only proposed changes in the form of a pull request are likely to be acted on, but, these will be acted on promptly. ### Questions Questions should be…	prateekjain2104	2016-05-05 09:30:12
589	2016-05-04 20:23:57	I attempted to correct some Polish translations. I'm fairly sure my first commit actually fixes two errors, but I don't recommend accepting the second one without a native speaker's approval (and probably some corrections to my corrections). I hereby grant everyone the right to use and distribute this contribution under the same terms as the original program.	tanelihuuskonen	2016-05-04 20:32:41
589	2016-05-04 20:32:43	Thanks!	srowen	2016-05-04 20:32:41
588	2016-05-03 13:38:17	I am using Xamarin Forms and UWP. If you use scanner `ZXingScannerPage scanPage = new ZXingScannerPage();` `scanPage.OnScanResult += async (result) =>` `{ ... }` than CameraCaptureUI is not working or any cammera usage after using the scanner and not killing the app. Only exception is the ZXingScannerPage that works after closing and opening the page. I dont know if it is feature of UWP or actual…	romanryba	2016-05-03 13:39:29
588	2016-05-03 13:39:29	This code is not in this project.	srowen	2016-05-03 13:39:29
587	2016-04-29 17:57:17	When dealing with Ethernet/IP network we deal with erasures instead of errors. We know which packets are missing so RS error correcting capability is increased by giving its position. Therefore, 1 parity symbol can recover from one erasure instead of 2 symbols for one error. I have an idea you must know all these details. Just wondering why there isn't any thing in the docs regarding passing erro…	mushahidh	2016-04-29 19:31:01
587	2016-04-29 19:31:01	The error correction routines do support erasures and errors. You'd have to read the implementation to see how it works though. This isn't an issue report, so I'm closing it.	srowen	2016-04-29 19:31:01
587	2016-04-30 17:11:34	@srowen its better to update docs for newbies . Thanks	mushahidh	2016-04-29 19:31:01
586	2016-04-29 01:11:50	the next is the error log: java.lang.IllegalArgumentException Crop rectangle does not fit within image data. com.haibao.zxing.camera.PlanarYUVLuminanceSource.<init>(PlanarYUVLuminanceSource.java:45) com.haibao.zxing.camera.CameraManager.buildLuminanceSource(CameraManager.java:327) com.haibao.zxing.decoding.DecodeHandler.decode(DecodeHandler.java:85) com.haibao.zxing.decoding.DecodeHandler.handleM…	ehaahe	2016-04-29 07:46:03
586	2016-04-29 01:15:35	Screen resolution of the phone is 1080*1800	ehaahe	2016-04-29 07:46:03
586	2016-04-29 07:46:03	This means you fed image data that was smaller than what the app was expecting. I'm closing this since it is not a question about this project's code, but your modification.	srowen	2016-04-29 07:46:03
585	2016-04-27 06:05:43	While working on your amazing library i got stuck at the point when i need to enlarge the RS coding block size more than `public static final GenericGF AZTEC_DATA_12` . I am trying use RS coding block size equal to 2^16 and i am initializing it like this <S_CODE_TOKEN> But it is very much slow and i guess it is due to the first parameter i am using against x^16+1. How can i make it efficient? And…	mushahidh	2016-04-27 07:34:05
585	2016-04-27 07:34:04	Questions should go to https://groups.google.com/forum/#!forum/zxing I don't think a moderate field size would slow anything down, since operations' time doesn't depend on the field size. You'd have to profile your app to see where the slowdown is.	srowen	2016-04-27 07:34:05
584	2016-04-23 11:17:13	This pull request is a strawman proposal about a novel barcode type TO code. The actual implementation currently is an one java class decoder, baked into the demo android app. The decoder: https://gist.github.com/movedon2otherthings/7d3052473e1c228e5ad389845aa7ccb0 I need an official BarcodeFormat assigned, because as you can see at line 728 I currently use BarcodeFormat.UPC_E, which is not nice.…	movedon2otherthings	2016-04-23 11:25:54
584	2016-04-23 11:25:54	No, I definitely would not add this to the main project if it's a non-existent type. It wouldn't help because there's no code to decode whatever this is. However you can modify your fork however you like.	srowen	2016-04-23 11:25:54
584	2016-04-23 11:27:35	Thank you for letting me know.	movedon2otherthings	2016-04-23 11:25:54
583	2016-04-22 20:53:40	A while back @iSDP complained that the Aztec decoder does not return raw bytes like eg. the QR decoder. He made a PR [#389](https://github.com/zxing/zxing/pull/389), but it was rejected due to formatting issues. I'd really like for this to work. Many Aztec barcodes don't store string data but compressed zlib streams, which get corrupted when turned into strings. The raw bytes would help. I have n…	oelna	2016-05-09 15:59:13
583	2016-04-23 07:23:58	It works as expected: https://m.facebook.com/brainblendr/photos/a.748274335293783.1073741829.726550520799498/748274018627148/?type=3&source=54	iSDP	2016-05-09 15:59:13
583	2016-05-06 12:51:55	Just in case you didn't notice, I wrote a fix for this. I'm afraid I forgot to mention your PR in mine. #591	tanelihuuskonen	2016-05-09 15:59:13
583	2016-05-09 14:31:38	I'm so happy we can put this to rest. Thank you for helping out! (I'm actually hoping this change makes it into ZXingObjC eventually) 😊	oelna	2016-05-09 15:59:13
582	2016-04-20 19:51:07	Found a couple of spelling mistakes in a hard coded error message. This PR fixes this mistake.	ahatzz11	2016-04-20 20:14:53
581	2016-04-19 18:20:38	For a web app I'm working on I am experimenting with adding support for scanning bar codes with the [scan from web](https://github.com/zxing/zxing/wiki/Scanning-From-Web-Pages) option using the zxing URI scheme. Depending on where in the web app the user decides to create a new item, a link like https://example.com/items/new?stuff_id=123 is generated so that certain fields can be prepopulated wit…	bdewater	2016-04-20 08:10:45
581	2016-04-20 08:10:45	You need to URL encode the `&`. Right now it's interpreted as a parameter to the original URL only, where it doesn't do anything.	srowen	2016-04-20 08:10:45
581	2016-04-20 08:57:16	That was very obvious in hindsight. Thanks!	bdewater	2016-04-20 08:10:45
580	2016-04-19 12:53:11	I'm working in an app which uses ZXing and I need to scan 1D Barcode like Code - 128...But after a lot of search in google, didn't found any result...So please help me out so that both 1D Barcode and QRCode can be scanned at a time... This is what I have done:- <S_CODE_TOKEN> Decoder *decoder= [[Decoder alloc] init]; decoder.readers= readers; decoder.delegate= self; And some where I have read tha…	ambujshukla	2016-04-19 13:04:15
580	2016-04-19 13:04:15	This code isn't in the project anymore.	srowen	2016-04-19 13:04:15
580	2016-04-19 13:08:55	Thanks. So do you have any idea when it was supported how they perform this task...Please help...	ambujshukla	2016-04-19 13:04:15
580	2016-04-19 13:09:44	Means they have fully discard the support for iOS. And in previous is this task was possible or not i.e support both the qrcode and barcode via one code..	ambujshukla	2016-04-19 13:04:15
579	2016-04-17 06:14:32	While using Nexus 5X, and setting the minimum SDK as 23 (in order to use the fingerprint scanner in an app having the barcode scanner), I tried to use Zxing library as a standalone scanner. But I received an error message: "Sorry The Android camera encountered a problem. You may need to restart the device." The scanner works properly if the minimum SDK is reduced from 23.	Ankit050	2016-04-17 07:41:25
579	2016-04-17 07:41:25	You didn't provide any error message. It could relate to the new permissions framework.	srowen	2016-04-17 07:41:25
579	2016-04-20 15:01:39	There is no error message. But in the verbose section, I get this: An error occurred while connecting to camera: 0 CaptureActivity: Unexpected error initializing camera java.lang.RuntimeException: Fail to connect to camera service at android.hardware.Camera.<init>(Camera.java:495) at android.hardware.Camera.open(Camera.java:341) at com.google.zxing.client.android.camera.open.OpenCameraInterface.o…	Ankit050	2016-04-17 07:41:25
579	2016-04-20 15:03:36	That means a failure in the driver itself	srowen	2016-04-17 07:41:25
579	2016-04-20 15:06:33	So we would have to wait for any update from Android for the library to work?	Ankit050	2016-04-17 07:41:25
579	2016-04-25 06:03:58	Any other possible work around?	Ankit050	2016-04-17 07:41:25
578	2016-04-15 16:11:53	My app caught the following exception while scanning a barcode with zxing-core 3.2.1: <S_CODE_TOKEN>	akwizgran	2016-07-29 21:30:39
578	2016-04-15 16:19:21	Do you have a reproduction for this? I get reports like this already but never have an image to reproduce. Usually I assume it's a bad driver sending back the wrong size image. If it _never_ works for you, then that's probably it. If it _sometimes_ fails for you, it's almost certainly some corner case in the app.	srowen	2016-07-29 21:30:39
578	2016-04-15 16:23:34	This is the first time I've seen this crash in hundreds of scans on half a dozen devices. Is there some check I can perform on the preview frame before constructing the binarizer to check whether the data's valid?	akwizgran	2016-07-29 21:30:39
578	2016-05-09 14:03:52	I copied the loop code from HybridBinarizer and changed the array reference into a simple check for the index being less than height \* width. It worked for all sizes where 8 <= height < 1000 and 8 <= width < 1000. I suspect the bug is a corner case in the driver.	tanelihuuskonen	2016-07-29 21:30:39
578	2016-05-09 14:11:39	@tanelihuuskonen thanks for checking this out! I agree that a corner case in the driver is likely as I've never run into this exception before or since. What checks should I perform on the preview frame received from the camera to validate it before passing it into the QRCodeReader? Or would it be better to make no assumptions about the preview frame and just catch the exception in the rare case …	akwizgran	2016-07-29 21:30:39
578	2016-05-09 16:01:30	Yeah, I mean obviously the problem is that the expected size of the image doesn't match the actual size of the data from the driver. I'm sure that's the proximate cause already, but the question is why. I have seen this happen in the past when the driver fails to init: you ask for preview size X x Y and it fails to take that config, and you get some default (much smaller) size back. That is, I th…	srowen	2016-07-29 21:30:39
578	2016-05-09 16:41:21	The app calls camera.getParameters().getPreviewSize() in the onPreviewFrame() callback, and uses the resulting width and height to create the decoder, but I guess the parameters may change between the time the preview frame is generated and the time it's delivered to the PreviewCallback, so the data may correspond to a different preview size.	akwizgran	2016-07-29 21:30:39
578	2016-05-09 21:37:40	I don't (yet) see how it changes though. It should be set correctly once at the outset.	srowen	2016-07-29 21:30:39
578	2016-05-10 14:24:38	@akwizgran To avoid the index out of bounds exception, you should make sure the length of the data array is at least the height times the width of the image before calling the constructor of a luminance source. I'm afraid I don't know enough about camera drivers to suggest a proper fix for the underlying problem.	tanelihuuskonen	2016-07-29 21:30:39
577	2016-04-11 22:43:04	(Please contribute all information restored to CertifiedMrLuke account if contributing to any programs) ## Contributing The project is in maintenance mode, meaning, changes are driven by contributed patches. There is otherwise no active development or roadmap for this project. It is "DIY". Only proposed changes in the form of a pull request are likely to be acted on, but, these will be acted on p…	mrCertified	2016-06-17 20:12:36
576	2016-04-04 12:28:37	I'm running version 4.7.5 of the Android application but there are some orientation issues. When the screen is locked on the default orientation, everything is fine. but when disabling the 'No automatic rotation'-option and rotating the screen, the image will be rotated around the long axis of the phone (making up right, but left remaining left). I've tested this on three different devices runnin…	jdepypere
576	2016-04-04 15:57:58	Yeah I have seen this too, not sure why it happens. It's OK in both orientations at startup but rotating doesn't alter the camera orientation. If you'd like to look into it, open a PR here with suggestions.	srowen
576	2016-04-15 11:00:48	+1 I face to same problem. I dot know the `core.jar` version My app run on device: `LG Nexues 5x` and android Version is `6.0`, the activity set `android:screenOrientation="portrait"` but,the capture preview is Opposite direction for example this iamge ![device-2016-04-15-184843](https://cloud.githubusercontent.com/assets/5353708/14559601/7a643a10-033c-11e6-9638-396a123e1da6.png) the computer scr…	carl1990
576	2016-04-28 08:15:42	@carl1990 你解决了吗？官方推荐的兼容方案是什么。	tqlmorepassion
576	2016-05-25 04:23:33	同胞们好，我也遇到这个问题，在6.0一下画面都是正常的，但是在6.0画面就是倒的	douyn
576	2016-05-25 04:26:54	@douyn 你确定是6.0？还只是5X？	tqlmorepassion
576	2016-05-25 05:09:05	@tqlmorepassion 只有一台6.0的手机，确实是 nexus 5x，最近在做6.0适配测试出的问题。刚好看到这里也有这个问题。我想问一下是只有6.0 里边只有5x才有这个问题吗，英文看不太懂啊	douyn
576	2016-05-25 05:25:31	@douyn 好像我查了查isu,就5X吧，然后有人说解决方案也没有帖出来，https://github.com/tqlmorepassion/zxing-android 这个是我之前的解决方案，你可以参考一下。	tqlmorepassion
576	2016-05-25 05:34:22	@tqlmorepassion 只用修改下面的那句代码，其他的不做处理是吧，我去试一下效果，谢谢 if (Build.MODEL.equals("Nexus 5X")) {//兼容5x旋转270度 camera.setDisplayOrientation(270); } else { camera.setDisplayOrientation(90); }	douyn
576	2016-05-25 05:36:08	@douyn 对头~	tqlmorepassion
576	2016-12-15 01:20:29	@srowen I debugged the code, and found that when rotating the screen such as 180 degree, the activity did not invoke the onResume() method, so camera parameters were not been resetting, so we often got wrong surface preview when rotating. **So the key to solve this problem is catching this event and resetting camera parameters.** I give one solution,it may not be a perfect one,but it is workable。…	GuoJinyu
575	2016-04-03 21:40:28	(Please remove this text once you've read and understood it.) ## Contributing The project is in maintenance mode, meaning, changes are driven by contributed patches. There is otherwise no active development or roadmap for this project. It is "DIY". Only proposed changes in the form of a pull request are likely to be acted on, but, these will be acted on promptly. ### Questions Questions should be…	acerflex	2016-04-03 23:26:45
575	2016-04-04 12:55:24	Tnaks	acerflex	2016-04-03 23:26:45
574	2016-04-01 08:00:38	call decodeWithState method in MultiFormatReader class, get the result from the Result.getText() method， sometimes it is a random number. here is a example QR code: ![image](https://cloud.githubusercontent.com/assets/7079919/14201185/c3140d14-f822-11e5-8921-9b4fe466ad69.png) # https://github.com/dm77/barcodescanner/issues/188	vagrant1991	2016-04-01 15:53:58
574	2016-04-01 15:53:58	It is probably just a false positive read, which is common with a non-photo image. You don't want to search for all formats, just QR codes.	srowen	2016-04-01 15:53:58
574	2016-04-05 03:08:35	@srowen so, if i want to scan UPC_E UPC_A QR_CODE format at the same time, how can i do that? it seems zxing decode the qr code as a barcode, so it return a random number, what do you mean a non-photo image? can you explain that..... i am sorry for my bad english.	vagrant1991	2016-04-01 15:53:58
574	2016-04-05 03:14:45	You can reject the false reads by looking at the resulting format. If you know it's a synthetic image like this and not a photo of a barcode, always use the PURE_BARCODE mode to avoid this. In no case is a "random number" returned.	srowen	2016-04-01 15:53:58
573	2016-03-24 15:58:09		Veve2	2016-03-24 16:00:38
572	2016-03-23 21:07:51	IOS Zxing.Mobile will not scan Code_39 barcode on a standard size clothing label.	byrket	2016-03-23 21:23:32
571	2016-03-17 10:27:16	We're working on a QR code scanner and so far it seems to work nicely. However, we noticed that on some devices, when scanning a valid QR code that contains valid JSON, the string has extraneous characters at the end. These characters appear only when scanning JSON QRs, though; when scanning a QR that contains some other text (e.g. ("Hello, world"). So, for example when scanning a QR code that co…	manabreak	2016-03-17 10:50:40
571	2016-03-17 10:33:24	I'm not clear what you are using to encode or decode, whether it's even related to this project. You haven't given an example of the QR code	srowen	2016-03-17 10:50:40
571	2016-03-17 10:44:51	@srowen My mistake. We are using the ZXing library for scanning QR codes in Android. In essence it's like this: <S_CODE_TOKEN> The `Log.d()` line at the end prints the raw string that was in the QR code. Basically if we scan a QR code that contains a JSON string, some devices produce the JSON string with extraneous characters while some don't.	manabreak	2016-03-17 10:50:40
571	2016-03-17 10:46:36	You haven't shown evidence that the decoding is the problem. The QR code probably has the text it says it does, right?	srowen	2016-03-17 10:50:40
571	2016-03-17 10:47:58	@srowen I'm not sure I follow. The output of the decoding varies from device to device when the input and the whole codebase remains the same.	manabreak	2016-03-17 10:50:40
571	2016-03-17 10:50:40	That's a function, likely, of the platform character set and how it renders the chars. The (?) chars mean unprintable. But they really are in the QR code, likely.	srowen	2016-03-17 10:50:40
571	2016-03-17 11:04:11	@srowen They are not part of the QR code.	manabreak	2016-03-17 10:50:40
571	2016-03-17 11:07:59	You haven't posted any QR code, so I don't think we know that. It's the most likely explanation. Why not examine the code and encoder first?	srowen	2016-03-17 10:50:40
571	2016-03-17 11:15:27	@srowen You can try any QR code generator and type the JSON I mentioned.	manabreak	2016-03-17 10:50:40
571	2016-03-17 11:22:45	Works OK for me: https://zxing.org/w/chart?cht=qr&chs=350x350&chld=L&choe=UTF-8&chl=%7B%22foo%22%3A+%22bar%22%7D http://zxing.org/w/decode?u=https%3A%2F%2Fzxing.org%2Fw%2Fchart%3Fcht%3Dqr%26chs%3D350x350%26chld%3DL%26choe%3DUTF-8%26chl%3D%257B%2522foo%2522%253A%2B%2522bar%2522%257D It's an issue with your code and how you're constructing text to display, or an issue with your encoder. This projec…	srowen	2016-03-17 10:50:40
571	2017-02-02 13:09:57	Does Zxing work only in Android? Do we need to conditionally check for other mobile OS's like iOS and Windows?	karthikrchandran	2016-03-17 10:50:40
570	2016-03-15 06:25:46	the class CameraConfigurationUtils has gone , How can I do? Code as follows `cameraResolution = CameraConfigurationUtils.findBestPreviewSizeValue(parameters, screenResolution); Log.i(TAG, "Camera resolution: " + cameraResolution); bestPreviewSize = CameraConfigurationUtils.findBestPreviewSizeValue(parameters, screenResolution); Log.i(TAG, "Best available preview size: " + bestPreviewSize);` `Came…	weixueandroid	2016-03-15 06:56:15
569	2016-03-03 15:46:12	no more make photo, switch to decoder, select file where photo is saved into, decode but scan (and to be fair at least once: ALLOW camera use)	steltenpower	2016-03-03 15:47:49
569	2016-03-03 15:47:49	I don't understand this. Please read `CONTRIBUTING.md` and don't open feature requests	srowen	2016-03-03 15:47:49
569	2016-03-03 16:42:05	See http://serratus.github.io/quaggaJS/examples/live_w_locator.html to see what I mean. There it uses the webcam to scan barcodes immediately Read the thing, found the mailinglist, will go there with this idea now	steltenpower	2016-03-03 15:47:49
568	2016-03-03 14:42:24	Now you fill in a form ==> see all results I propose putting things in the right order: form, text, URL, image and next to editing the form, also allow editing text and URL. Superbonus would be inverse steps, when data allows	steltenpower	2016-03-03 15:47:55
568	2016-03-03 14:43:44	I'm not sure what you mean. You fill in the form (input), and see the QR code and its encoded text (output). What can be different, and how or why could it be inverted?	srowen	2016-03-03 15:47:55
568	2016-03-03 15:06:33	For example I've seen Calendar events including a URL encoded in QR, but the form here doesn't support that. With my suggestions implemented my workflow would be: easily use the form, than manually edit the generated text to make the custom changes. With a LOT of variations in QR support and no time/space for forms for all those combinations this is a nice generic way outside the few 'rather stan…	steltenpower	2016-03-03 15:47:55
568	2016-03-03 15:08:48	You can already enter free text as a type of input if you need to -- see Text. I think this is simpler than having the output text also be input, for the rare use case where you want to customize it. Adding a URL to the calendar form is probably pretty easy in contrast, and I'd look at a PR for that. I still don't see what the inverse would do -- decode a QR code? but there are already apps and o…	srowen	2016-03-03 15:47:55
568	2016-03-03 15:30:21	- Thanks for explanation. - PR, probably simple enough for me in this case, will look into it - will find the QRdecoder from this project	steltenpower	2016-03-03 15:47:55
567	2016-03-02 22:36:05	Correct spelling and/or grammar mistakes in the translated strings.	tacsipacsi	2016-03-03 04:53:59
566	2016-03-02 18:10:34	Can you add an option to read code from an image (jpg, png ...)	homersimpsons	2016-03-02 21:04:38
566	2016-03-02 21:04:38	You can already read from a file. Look in the `javase` module.	srowen	2016-03-02 21:04:38
566	2016-12-08 10:38:32	Is this also possible in android module? (App "Barcode Scanner"). One possible use case is crypto key verification of the app conversations.im which relies on 2D Code scanning via Barcode Scanner app without alternative. It would help work around e.g. this issue: https://github.com/siacs/Conversations/issues/2175 If many people want to reliably trust my key, I'd screenshot my 2D-Code, provide it …	Selaron	2016-03-02 21:04:38
565	2016-03-02 18:09:35	Add an option to generate and export codebar please 😃 This option could be use to display barcode (or qr) when you look in history And an easy way to share 'encrypted' data	homersimpsons	2016-03-02 21:05:24
565	2016-03-02 21:05:24	Not sure what this means; you can already export barcodes and if you want to add extra support, you need to implement it yourself	srowen	2016-03-02 21:05:24
564	2016-02-28 09:22:07	Replaced machine translations with actual translations.	maplejune	2016-02-28 09:28:04
564	2016-02-28 09:27:45	Thanks, this is great.	srowen	2016-02-28 09:28:04
563	2016-02-23 09:43:47	Hi, Just for performance, does it support multi-core devices?	tiger822	2016-02-23 09:53:12
563	2016-02-23 09:53:12	Please ask questions on the mailing list. No, in the sense that decoding is single-threaded, though that's usually plenty fine.	srowen	2016-02-23 09:53:12
562	2016-02-19 15:13:56	Can someone explain what this call does? I looked online and didn't find anything useful. Everything works without it, but I saw it in a sample and would like to understand it better. ![capture](https://cloud.githubusercontent.com/assets/7761823/13179327/742b9156-d6f1-11e5-9538-a51676115b11.PNG)	moflaherty	2016-02-19 15:15:45
562	2016-02-19 15:15:45	Wrong project	srowen	2016-02-19 15:15:45
561	2016-02-19 02:30:30	请问像这样的图片扫不出结果，可以进行优化吗？ ![1971a7e3-d848-4091-95dc-350cb7fbaeec](https://cloud.githubusercontent.com/assets/4308480/13164839/3c934c78-d6f3-11e5-98bd-f3510b5830bc.jpg) ![4886cc42-04d4-4b0c-8ac9-4b5711d84675](https://cloud.githubusercontent.com/assets/4308480/13164841/3cc03d5a-d6f3-11e5-9ef9-e593eb78e7fb.jpg)	yuweiguocn	2016-02-19 08:25:20
560	2016-02-15 07:11:05	@srowen This pull request resolves a race condition seen in printing output in the command line runner. I'm not entirely sure why this occurs, but presumably the multithreaded execution of the command line runner can cause the `println` calls to be executed out of order. This is apparently something that [can happen with println in multithreaded execution](http://stackoverflow.com/questions/19460…	lucaswiman	2016-02-15 21:37:24
560	2016-02-15 09:05:38	That looks fine, but I'd take it a step further, and build up one string over all `Result`s, not one at a time, since several `Result` objects will still pertain to one barcode.	srowen	2016-02-15 21:37:24
560	2016-02-15 21:23:23	That's a good point: I updated the commit as you suggested. Please take a look.	lucaswiman	2016-02-15 21:37:24
559	2016-02-14 23:34:18	While checking out the UWP example app on my Windows 10 Mobile device got reproducable crashes when I rotate the screen while the scanner is active. > "The stream number provided was invalid.\r\nPreviewState" I tried to narrow down the problem and figured that the following code was causing the problem in ZXingScannerControl: <S_CODE_TOKEN> Commenting out this OrientationChanged event handler fix…	bsautermeister	2016-02-14 23:41:48
559	2016-02-14 23:41:48	Wrong project	srowen	2016-02-14 23:41:48
558	2016-02-11 15:07:21	I'm deploying to windows 10 uwp using Xamarin and when I've been testing the zxing platform. I've however run into issues when the phone is in portrait mode. It doesn't seem to scan the barcode or takes an extremely long time to do so. Rotating the phone landscape seems to improve the scanning speed. Here is the method that I'm using to test this. <S_CODE_TOKEN> I've also noticed that if the page…	lengk	2016-02-11 18:05:32
558	2016-02-11 18:05:32	.NET port is not part of this project	srowen	2016-02-11 18:05:32
557	2016-02-11 10:10:11	Hi ZXing Team, I am trying to build ZXing android source code in Android Studio IDE, where i am using **compileSdkVersion 23** and **buildToolsVersion "23.0.2"** in **build.gradle** file. I want to compile source code with Android SDK API 23 to support runtime permission, but IDE shows compile time error for API Level 23 because Android OS remove the **Browser.BookmarkColumns** class from API Lev…	jitendra7020	2016-02-15 14:02:56
557	2016-02-11 11:00:57	How about opening a pull request to just replace those references with the string value of those constants? that's OK by me.	srowen	2016-02-15 14:02:56
557	2016-02-11 12:28:23	Actually i merge code manually in Android Studio, No direct pull request. Also i don't want to make any change on existing code for better code merging in future. So can you provide any solution accordingly.	jitendra7020	2016-02-15 14:02:56
557	2016-02-11 12:33:09	I'm not sure what you mean. I'm asking you to open the change against this project.	srowen	2016-02-15 14:02:56
557	2016-03-09 11:00:04	android.provider.Browser.BOOKMARKS_URI has also been removed but is still used in BookmarkPickerActivity. Should we apply the same fix ? Replace the constant with : Uri.parse("content://browser/bookmarks");	laurre	2016-02-15 14:02:56
557	2016-03-09 11:41:23	From the Android 6.0 Release Notes: "If your app targets Android 6.0 (API level 23) or higher, don't access bookmarks from the global provider or use the bookmark permissions. Instead, your app should store bookmarks data internally." Maybe should we reconsider using bookmarks as it is now not recommended ?	laurre	2016-02-15 14:02:56
557	2016-03-09 11:53:34	Good point, I'll make that change too. The app does not target 23+, but supports 15+ actually. I don't want to remove this function for older Android versions. However the button is disabled in Android 6.	srowen	2016-02-15 14:02:56
556	2016-02-10 12:19:57	When i start scanning, working fine in all devices. But in LG NEXUS 5X Camera preview is showing in reverse preview.	mayurchudasama	2016-02-10 12:40:47
555	2016-02-08 01:11:07	( I should note I am writing a PDF417 encoder -- using ZXing as part of my unit tests to verify my encoder ) I have encoded the following hex-string using mode 924 byte compaction `e7650b61cd02` -- which corresponds to the bytes `231 101 11 97 205`, or the codewords `924 387 700 208 213 302` after byte compaction. Zxing decodes ( through my script: https://gist.github.com/anall/ac92df67abc9541954…	anall	2016-02-08 08:33:28
555	2016-02-08 08:33:28	I'm not quite clear what you're reporting. The content of this barcode is `çe aÍ `. The codewords seem to be, in hex, `8 39C 183 2BC ...` Where are you getting something like `c3a7650b61c38d02`?	srowen	2016-02-08 08:33:28
555	2016-02-08 17:51:09	Right, that image corresponds to the Hex codewords `8 39c 183 2bc d0 d5 12e`, which is the expected codewords for a binary compaction of the bytes `e7 65 0b 61 cd`. The problem is that ZXing outputs `c3 a7 65 0b 61 c3 8d 02`. I do not care about the actual text content of the barcode, but ZXing seems to be converting characters > `7f` to the Unicode representation of the characters, possibly inco…	anall	2016-02-08 08:33:28
555	2016-02-09 06:57:48	What do you mean it outputs `c3a7...`? the text representation is the only "correct" output that matters. Codewords are correct too.	srowen	2016-02-08 08:33:28
554	2016-02-07 19:26:07	I know I can call a scan from a webpage and send the result to that scan to a custom URL. I would like to capture the result of the scan, and insert it into a text box on the same webpage. Is there a way to capture the result of the scan and save it as a variable?	jraklovits	2016-02-07 19:30:35
554	2016-02-07 19:30:35	No, there's no way for the app to address a field on a web page. It can open a URL that does whatever you want but it's a new page. I've remember something along these lines may be possible with some clever javascript in some situations -- dig through the mail archives.	srowen	2016-02-07 19:30:35
554	2016-02-07 19:47:12	Thanks! I'll keep digging.	jraklovits	2016-02-07 19:30:35
553	2016-02-07 08:11:35	I noticed the following when doing some testing of the zxing library. The image below contains a UPC-A barcode and a QR code, but when the `CommandLineRunner` is run with `--multi --try_harder`, it finds a spurious EAN 8 barcode. I'm guessing this is because part of the barcode is creased and UPC-A and EAN-8 use the same encoding. It presumably picks up the creased UPC-A barcode "part way through…	lucaswiman	2016-02-07 08:52:31
553	2016-02-07 08:28:39	Yeah, a false positive is always possible. Given enough pixels, something will look 'close enough' to a barcode. Indeed the whole library is a heuristic. How much like a barcode does every stretch of pixels look like? there's always threshold and rules to balance finding a real barcode vs not finding phantoms. I am sure you can find images that consistently reproduce a false positive since decodi…	srowen	2016-02-07 08:52:31
553	2016-02-07 08:52:31	Alright. If I get a better understanding of the code working with the library further, I'll look in to submitting a patch with this as a test case. Thanks again for your work on this library!	lucaswiman	2016-02-07 08:52:31
552	2016-02-05 16:48:20	Hi, The camera is flipped upside down on nexus 5x so when a barcode is read it reads in reverse/ not correct number. According to this article (http://www.theverge.com/2015/11/9/9696774/google-nexus-5x-upside-down-camera) it is because the app is using a deprecated camera api.	echarny	2016-02-05 18:15:57
552	2016-02-05 18:15:57	The app is OK and I'm unable to reproduce it. This is a duplicate anyway. If you don't have a change to suggest I'd have to close this. Camera API is not deprecated in 5.x, but even if it were it is supposed to be implemented correctly right?	srowen	2016-02-05 18:15:57
552	2016-02-05 18:40:36	Hi,I am running android 6.0.1 not 5.x. This is the post on reddit that is linked to in the verge article I linked earlier. [–]etalvala 53 points 3 months ago Hi - Tech lead for Android's camera framework here.Image sensors on a compliant Android device can be mounted in one of two ways. Most devices use one way, so a lot of camera apps have never been tested on devices that pick the other way.Bec…	echarny	2016-02-05 18:15:57
552	2016-02-05 22:39:27	Did you read the source? Already how it works.	srowen	2016-02-05 18:15:57
551	2016-02-04 09:05:54	Tried XZing scanner on Nexus 7 API 23 (6.0.1) but got the following error: http://pastebin.com/VeEG4d6S ZXing couldn't find any cameras on device. Hope you can help! Thanks.	Straddle	2016-02-04 11:24:06
551	2016-02-04 11:24:06	It works fine with API 23. This sounds like a device problem. The API must always return a camera if it exists	srowen	2016-02-04 11:24:06
550	2016-01-29 18:39:32	Getting this error when building the "android" project after building all libraries in the root folder. <S_CODE_TOKEN>	az-ericso	2016-01-29 19:06:54
550	2016-01-29 19:06:54	You did not mvn install then.	srowen	2016-01-29 19:06:54
550	2016-01-29 19:09:08	In the wiki, I don't see "mvn install". Is there something missing? https://github.com/zxing/zxing/wiki/Getting-Started-Developing	az-ericso	2016-01-29 19:06:54
550	2016-01-29 19:17:08	You can change the description of building the whole project to suggest install instead of package. This is kind of implied in how Maven works and how you are building. On Fri, Jan 29, 2016, 23:09 az-ericso notifications@github.com wrote: > In the wiki, I don't see "mvn install". Is there something missing? > > — > Reply to this email directly or view it on GitHub > https://github.com/zxing/zxing…	srowen	2016-01-29 19:06:54
549	2016-01-29 00:54:39	It is really hard to find the instruction.	az-ericso	2016-01-30 06:54:56
549	2016-01-29 11:12:39	Yes the new layout no longer links wikis on the front page. I am fine with this but I think it should reference getting started _developing_	srowen	2016-01-30 06:54:56
549	2016-01-29 19:32:58	I already did. Is that the wrong link?	az-ericso	2016-01-30 06:54:56
549	2016-01-29 19:40:59	The text you added just talks about 'getting started' but this has only to do with development	srowen	2016-01-30 06:54:56
549	2016-01-29 21:20:09	how about now?	az-ericso	2016-01-30 06:54:56
548	2016-01-28 08:14:42	I've been using ZXing for a long time and it works great except one thing - exiting it is a pain as it always forces landscape mode but with a twist - all navigation buttons seems to be stacked in the middle of the navbar making them completely unusable. The only way to get around that is to either scan proper code and then with it go to another app or go to settings/help and then use the navbar …	woj-tek	2016-01-28 09:05:40
548	2016-01-28 08:44:50	Are you talking about your own app? or the Barcode Scanner app? what nav buttons? I am not sure what you're referring to	srowen	2016-01-28 09:05:40
548	2016-01-28 09:02:55	Barcode Scanner app (from f-droid, `com.google.zxing.client.android`) _Picture speaks more than a thousand words_ so here's screenshot: https://www.dropbox.com/s/mcmcq9s3uyl4t4f/2016-01-28_08_57_182.png?dl	woj-tek	2016-01-28 09:05:40
548	2016-01-28 09:05:40	I'm not sure, that looks normal. It's full-screen -- possibly still showing the Android navigation. You can see the app is a simple full screen landscape app so I don't think it's anything to do with the app. If you have a change to propose in the code open a PR.	srowen	2016-01-28 09:05:40
548	2016-01-28 09:12:14	Well, this is the only app that manifests this behaviour. Unfortunately I'm not and android developer so (for now) I don't have any PR.	woj-tek	2016-01-28 09:05:40
547	2016-01-25 08:18:54	Some Sites support generator of QR Code with prefilled email with address,subject,content. I find it working perfectly with QR Code reader! I can snap QR Code with prefilled email on Android and send it via GMail app without any hassle. However for generation, I need to go to other places than zxing.appspot.com generator. I've found such articles describing format: http://www.labnol.org/internet/…	gwpl
547	2016-01-25 09:20:26	You can make the change in the source code and I'll review it, but I don't otherwise make changes by request.	srowen
547	2016-01-25 10:47:18	Let me try to work on it. On 25 Jan 2016 10:21 a.m., "Sean Owen" notifications@github.com wrote: > You can make the change in the source code and I'll review it, but I don't > otherwise make changes by request. > > — > Reply to this email directly or view it on GitHub > https://github.com/zxing/zxing/issues/547#issuecomment-174445459.	gwpl
543	2016-01-21 11:18:03	I am writing an application to scan QR code. Where I am having two activities first one call second and in second one I am using the me.dm7.barcodescanner.zxing.ZXingScannerView to scan the QR code. 1. First time when I go to second activity for scanning it is working fine 2. When I go back by pressing the device back button and again going to second button the Camera preview is black. Currently …	devmaheshrb458	2016-01-21 11:52:22
543	2016-01-21 11:52:22	You need to ask whoever created `me.dm7`	srowen	2016-01-21 11:52:22
543	2016-01-21 12:35:28	Ohk. Regards, _Mahesh Bhatkande_ On Thu, Jan 21, 2016 at 5:23 PM, Sean Owen notifications@github.com wrote: > You need to ask whoever created me.dm7 > > — > Reply to this email directly or view it on GitHub > https://github.com/zxing/zxing/issues/543#issuecomment-173547846.	devmaheshrb458	2016-01-21 11:52:22
542	2016-01-20 12:13:25	A bug exists in the way zxing calculates the mask to apply during QR code generation. Eight masks have to be tested and the one with the lowest penalty is chosen to be applied to the QR code being created. Each mask is scored on four criteria (rules), and rule 3 gives a penalty based on a particular sequence of black and white squares being present in the code. zxing uses two helper functions `is…	erappos	2016-01-20 12:45:54
542	2016-01-20 12:34:38	I haven't read the code in a while, but I believe the assumption is that anything outside the QR code's boundary is white. This seems to implement that correctly. Is this wrong according to the spec? could be, I haven't looked at this in ages. This could be written more simply I think if so, by checking the range upfront rather than in the loop.	srowen	2016-01-20 12:45:54
542	2016-01-20 12:45:54	Perhaps... not clear in the official specification what is considered "existance of the pattern in the symbol". So best to leave as is then due to lack of certainty. Thanks	erappos	2016-01-20 12:45:54
542	2016-01-20 13:22:20	Yeah, I'm not entirely sure either, but if there's evidence that the interpretation should change, that's fine. As you can see it makes some tests fail, but the tests could be wrong.	srowen	2016-01-20 12:45:54
541	2016-01-14 20:47:01	Hello Sir, I would like to use zxing scanner in my native android application. I have successfully integrated it via intent integrator but am having issues on my Samsung galaxy A5. Unlike other barcode formats which are instantly scanned I am getting really hard time scanning pdf417. It gets easier to scan them when flash is on (only available to turn on using zxing app from store not to pass par…	CroCoder	2016-01-14 23:10:04
541	2016-01-15 10:30:59	I was further testing it on samsung galaxy A3 and it scanned really fast. I will try to do some difference testings like camera zoom lightnings so I can provide you with feedback	CroCoder	2016-01-14 23:10:04
540	2016-01-14 13:45:10	<S_CODE_TOKEN> Possibly connected to #539	l-dobrev	2016-02-08 14:08:34
540	2016-01-14 13:54:07	Darn, that's different. Here it would require customizing how jcommander parses the inputs, or else just taking them in as strings.	srowen	2016-02-08 14:08:34
539	2016-01-14 13:25:43	<S_CODE_TOKEN> Tested with: - Java 1.7 from Oracle - Java 1.8 from Oracle - Java 1.7 from OpenJDK - Java 1.8 from OpenJDK Using ./file-to-decode.png yields the same exception. ZXing: Commit 4e3abafe3008e02695f894eccf05f8257fca4ee9	l-dobrev	2016-01-14 13:50:03
539	2016-01-14 13:50:03	Oops, thank you. Fixed now.	srowen	2016-01-14 13:50:03
538	2016-01-13 07:38:45	Hi maybe you can help me.... I'm trying to decode the follwoing QR Code ![37](https://cloud.githubusercontent.com/assets/16680435/12287909/682bbaae-b9d0-11e5-9c8f-394f433eadd4.png) But the application allways just says no code... But the code seems to be okay when I decode it by hand or with other applications. When I try to debug it, it seems to stop during the calculation of the dimension. Woul…	moebucks	2016-01-13 08:36:12
537	2016-01-12 20:36:12	Hello, there is no encoder for the UPC_E format, but is there a solution to encode them ? For example, for UPC_A the EAN_13 encoder is used, is there a similar way for UPC_E ? Thanks	Spierki	2016-01-12 23:28:04
536	2016-01-11 15:19:05	I'm probably doing something wrong but I have a link like this: <S_CODE_TOKEN> And I keep getting {CODE} back instead of what was scanned. Am I doing something wrong or is there an issue?	DArrigoni	2016-01-12 14:12:01
536	2016-01-11 15:33:42	On a whim, I tried running it unencoded: <S_CODE_TOKEN> And now it works. I'm using Chrome from an Android. Is Chrome doing something to double escape the URL?	DArrigoni	2016-01-12 14:12:01
536	2016-01-11 15:49:51	The latter looks right to me. I would expect both forms to work, but I'm not sure why the latter does only. Yes, in any event it should be something to do with Android or Chrome instead	srowen	2016-01-12 14:12:01
536	2016-01-11 16:09:31	Well, my immediate problem is solved. Unless this warrants more investigation, I'll close this issue.	DArrigoni	2016-01-12 14:12:01
535	2016-01-10 20:43:40	My phone doesn't have a hardware button to operate the camera; this app and the others I've tried all lack a software button to take a picture. the built in camera app works, but none of the barcode scanners do. Is there something I'm missing?	grumpygeek	2016-01-10 20:45:34
535	2016-01-10 20:45:34	The app has never required a button to function. You may be talking about an unrelated app.	srowen	2016-01-10 20:45:34
534	2016-01-07 20:11:46	Not sure why you closed #533 before I could ask this. What is the correct way to call the scan? I was using window.open() from javascript. Thanks.	dlchase	2016-01-07 20:25:14
534	2016-01-07 20:25:14	I replied and closed it -- it doesn't help to open another.	srowen	2016-01-07 20:25:14
533	2016-01-07 19:53:06	I am attempting to do a barcode scan using URL zxing://scan/?ret=.... and I am getting back message below: The webpage at http://scan/ might be temporarily down or it may have moved permanently to a new web address. I have tried both the zxing://scan/ URL and the http://zxing.appspot.com/scan URL and both do the same.	dlchase	2016-01-07 20:02:51
533	2016-01-07 20:02:51	It's something wrong with whatever is invoking that URL. It's trying to open it as a web page, but it isn't one.	srowen	2016-01-07 20:02:51
532	2016-01-03 08:29:04	Hello I know its known that you all do not release to the amazon app store. However, I would like to request that you all to please release it to the amazon app store. Bluntly, my work has to work on all the variants, including amazon. As this seems to have some relation to google, I understand why there is semi aggressive talk of "third part app stores" and the like. Google vs amazon.. but the r…	Starwind0	2016-01-03 08:31:18
532	2016-01-03 08:31:18	I've had bad experiences working with Amazon, and they require you to assign additional rights to Amazon, like being able to modify the app. I won't do this, especially given the huge reach of Play and tht this is in maintenance mode. It's already a library.	srowen	2016-01-03 08:31:18
532	2016-01-03 08:40:31	Fair enough. I will try to figure out how to add the library again..	Starwind0	2016-01-03 08:31:18
531	2016-01-01 07:38:25	Another one java.lang.NullPointerException: Attempt to read from field 'int android.graphics.Point.x' on a null object reference at com.zxing.camera.CameraManager.getFramingRect(CameraManager.java:223) at com.zxing.view.ViewfinderView.onDraw(ViewfinderView.java:74) at android.view.View.draw(View.java:15598) at android.view.View.updateDisplayListIfDirty(View.java:14487) at android.view.View.getDis…	ghost	2016-01-01 13:51:01
531	2017-01-09 13:25:12	i also face same error , searching json data in recyclerview E/AndroidRuntime: FATAL EXCEPTION: main Process: com.enkast.chetan.recycledjson, PID: 2362 java.lang.NullPointerException: Attempt to read from field 'java.lang.Object android.widget.Filter$FilterResults.values' on a null object reference at com.enkast.chetan.recycledjson.adapters.CustomFilter.publishResults(CustomFilter.java:64) at and…	chetanrm	2016-01-01 13:51:01
530	2016-01-01 07:36:31	This is another uncaught exception: java.lang.RuntimeException: startPreview failed at android.hardware.Camera.startPreview(Native Method) at com.zxing.camera.CameraManager.startPreview(CameraManager.java:157) at com.zxing.decoding.CaptureActivityHandler.<init>(CaptureActivityHandler.java:62) at com.ericssonlabs.zxing.ExpressAddBarcodeActivity.initCamera(ExpressAddBarcodeActivity.java:161) at com…	ghost	2016-01-01 13:50:54
529	2016-01-01 07:33:49	HI srowen: I got this crash while using zxing on many hardware platforms. Is it necessary to add null check to 'data' in DecodeHandler.decode? java.lang.NullPointerException at com.zxing.decoding.DecodeHandler.decode(DecodeHandler.java:76) at com.zxing.decoding.DecodeHandler.handleMessage(DecodeHandler.java:57) at android.os.Handler.dispatchMessage(Handler.java:102) at android.os.Looper.loop(Loop…	ghost	2016-01-01 13:50:46
529	2016-01-01 13:50:46	It's not possible to evaluate this without knowing which version of the code you are using; no it is not clear what is null. `data` can't be null unless you've modified the code or have a bad device. I have never seen this reported in the app crash reporter.	srowen	2016-01-01 13:50:46
529	2016-01-03 01:51:38	OK. Thanks	ghost	2016-01-01 13:50:46
528	2015-12-29 11:11:21	Please Scan the Image http://tuteng.sinaapp.com/LotusO2O/upc-a.png expect: upc-a 077330012416 actual: ean-13 0077330012416	totemtec	2015-12-29 11:30:22
528	2015-12-29 11:18:34	Sorry I Used the ZXingObjC https://github.com/TheLevelUp/ZXingObjC The Android Version is OK	totemtec	2015-12-29 11:30:22
527	2015-12-28 21:36:04	I'm using zxing on android via intent. I have followed the instructions of JourneyApps to include zxing in Android Studio. This means I simple call the initiate method of IntentIntegrator to start the scan. But when it starts it goes in 640x360 resolution. I need to change it to 640x480. I think I found the config file where this information is defined: it should be CameraConfigurationUtils.java …	enlob	2015-12-28 21:42:59
527	2015-12-28 21:42:59	(This is for reporting bugs and suggesting changes, rather than questions.) The best supported resolution is automatically selected. You can't control it. You do not integrate the code directly with intents.	srowen	2015-12-28 21:42:59
526	2015-12-27 17:20:24	Since a few weeks the camera picture is scrambled up (Barcode Scanner 4.7.5). I'm not sure but I think think this is happening since I updated to CM13. See the first picture please. A logcat is also attached. At first I thought Barcode Scanner stooped working but then i mentioned that it still scans barcodes well. See the second picture please. So why is my display screwed up and what can we do ?…	sniperle	2015-12-27 17:29:07
526	2015-12-27 17:29:07	This virtually always means the camera says it supports preview data of one size, and when selected, sends a different preview size. It's going to be a device problem of some form.	srowen	2015-12-27 17:29:07
526	2016-01-05 13:40:10	Hi there, I have the exactly same problem. The devices camera (com.google.camera) reports strange FPS rates. Did update to CM13 too and hope it's a problem with my device online. Can someone with da Nexus device and official 6.0 confirm the issue or is it running smooth?!	soenkegissel	2015-12-27 17:29:07
525	2015-12-18 06:08:35	I am using zxing Barcode scanner with my android app. it was working properly. but from last few days when i am calling the app, app is called but camera is not geting open. but when i am clicking on help or setting button and comming back to first screen camara is open and i am able to scan the barcode. I want to know the problem is with my app or zxing barcode scanner app. is there is any probl…	kpurohit	2015-12-18 06:58:31
525	2015-12-18 07:03:27	how can you closed without give any solution	kpurohit	2015-12-18 06:58:31
525	2015-12-18 07:16:42	You provided no detail and appear to be asking about your app.	srowen	2015-12-18 06:58:31
525	2015-12-18 10:49:11	when i am calling the app is opens the app but some times app is not calling camera BUT WHEN I am clicking on help or setting and going back to home screen of the barcode app camera is getting open	kpurohit	2015-12-18 06:58:31
524	2015-12-18 03:29:52	I try scan barcode from bitmap in asp.net. I use File upload control to upload an image ( use camera take a photo and upload it ), then convert it into bitmap and call Result result = barcodeReader.Decode(bm); when i run on chorme in windows, it scan ok. but i run on chorme in mobile ( android and ios ) it return result = null with same picture that i take by camera on mobile. this is my image ta…	phuongtihon	2015-12-18 06:58:22
523	2015-12-14 19:51:02	First, thank you for Zxing and support. I'm one of the owners which device is turning the preview around 180°. After the last update the problem is fixed, but the small result view doesn't. See also: http://1drv.ms/1P2UAim By the way, I'm one of the co developer of the rfo-basic project here on Github, too. So we have the same camera issue. Could you give us an advice, where we have to search? / …	olimaticer	2015-12-29 11:36:21
523	2015-12-14 20:01:18	Hm, I'm not sure what to think about that one. The device should properly understand its orientation and the camera's now. However it's a tricky area, and fraught with occasional device bugs. The result image is taken directly from the preview frame so should match its orientation. I don't know why it would show otherwise. Yes I'd welcome your investigation. I suppose you want to look at the logs…	srowen	2015-12-29 11:36:21
522	2015-12-13 00:35:18	Hi ! Wrong place, sorry!	Fanalys	2015-12-13 11:27:46
522	2015-12-13 11:27:46	I think this is a question you'd have to answer elsewhere, as this app has no fragments. It's to do with your application design.	srowen	2015-12-13 11:27:46
521	2015-12-10 13:19:40	Hi; I have a rare problem. Our company have Code 39 barcodes, with black bars on the red background. ZXing barcode scanner can't read properly this barcodes, somtimes it takes 20 seconds, but reading OK for standart b/w barcodes, it reads in 1-2 second(s). Is there any way to solve/hack this problem? Any configuration, suggestion or similar thing? PS: I've also asked this question on ZXing.Net.Mo…	sadedil	2015-12-10 14:03:46
521	2015-12-10 14:03:46	I think you just want to map your images to black-and-white first. If you know color = white, then you can easily write a transformation from YUV space that boosts "Y" (brightness) to the extent that U differs from V (U = V means no color). I would do this in the library, except that in some cases, people have a color-on-white barcodes for example and so the opposite is desirable. Hm, if you have…	srowen	2015-12-10 14:03:46
520	2015-12-09 17:39:54	I check if i have internet connection when i launch the app and each time when i do a scan. My problem is that the scanner stops after 1st scan , it shows dialog popup , i press ok button and stops the scanning process , but camera is still showing. <S_CODE_TOKEN> and method from Utils <S_CODE_TOKEN> Manifest <S_CODE_TOKEN> gradle <S_CODE_TOKEN>	vasilenastas	2015-12-09 18:54:45
520	2015-12-09 18:54:45	This is a problem in your app. You are not even using this library, but some third party version.	srowen	2015-12-09 18:54:45
519	2015-12-09 00:04:56	Would anyone consider revisiting #39 so that we can utilize continuous scanning (bulk mode) in our apps? I've spent days searching for a snippet or hack, but to no avail. Repeatedly initiating scans is not an efficient solution. (FYI I did adhere to the contributing guidelines by asking on the mailing list first: https://groups.google.com/forum/#!topic/zxing/Z_gYNKRhmpA)	FlyingPikachu	2015-12-29 11:36:14
519	2015-12-09 00:22:59	I don't think so. I think the change would be fairly big since you'd have to define some new way to say the scanning is done and return the results. Right now this app is almost entirely in maintenance mode.	srowen	2015-12-29 11:36:14
518	2015-12-08 18:38:05	When I run the CommandLineRunner in javase it works unless I try to pass it command line arguments (like --try_harder and --crop). Here is the error message: > Exception in thread "main" java.lang.NoClassDefFoundError: com/beust/jcommander/JCommander > at com.google.zxing.client.j2se.CommandLineRunner.main(CommandLineRunner.java:52) > Caused by: java.lang.ClassNotFoundException: com.beust.jcomman…	kevinabrandon	2015-12-09 14:25:35
518	2015-12-09 00:27:28	How are you running this? the command-line programs need jcommander, so it has to be included in some way on the classpath. It's correctly specified in the Maven build.	srowen	2015-12-09 14:25:35
518	2015-12-09 01:28:08	I'm trying to follow the instructions on the [get started developing wiki page](https://github.com/zxing/zxing/wiki/Getting-Started-Developing#javase). Basically I'm running the command: <S_CODE_TOKEN> Here are the steps I originally took (which failed): <S_CODE_TOKEN> I then tried this and it worked: <S_CODE_TOKEN> However, when I do the same for 3.2.1 it fails.	kevinabrandon	2015-12-09 14:25:35
518	2015-12-09 12:25:04	Ah, right. We need a slightly different set of instructions now that jcommander is a dependency. Really you need to include a jar that bundles the dependencies. Let me add that. In the meantime if you add the jcommander jar to your classpath this should work too. But a bundled jar would mean you only need one jar here, and not even the core one, which would be nice.	srowen	2015-12-09 14:25:35
518	2015-12-09 14:25:35	Have a look at the change above and the new instructions at https://github.com/zxing/zxing/wiki/Getting-Started-Developing	srowen	2015-12-09 14:25:35
518	2015-12-10 00:19:59	Excellent! Thanks for the help!	kevinabrandon	2015-12-09 14:25:35
518	2016-02-19 17:55:53	To clarify these instructions slightly, I needed to execute <S_CODE_TOKEN> in the root before performing the <S_CODE_TOKEN> command in java2se/	miverson	2015-12-09 14:25:35
518	2016-02-19 17:58:11	Yeah I'll update to say `install` to build for completeness.	srowen	2015-12-09 14:25:35
518	2017-02-10 10:48:23	Would be nice, if this assembled jar file would be downloadable in https://repo1.maven.org/maven2/com/google/zxing/javase/	Mairu	2015-12-09 14:25:35
517	2015-12-07 19:54:09	Hi, While wanting to generate a QR Code using your tool (which is great by the way), I stumbled upon a problem : it said that my e-mail address was not valid since it uses an unsual extension (@perspectives.marketing) : is there any way to go around that ? Thank you for your answer	Stefanp44	2015-12-07 22:17:35
517	2015-12-07 19:59:12	You're right. For now you can work around this by encoding "Text" with content `mailto:you@perspectives.marketing`. That's all it does anyway. If you're interested in fixing it, take a look at the regex in `Validators.java`, which is simplistic. I will look at it later anyway as it should be a simple clear fix.	srowen	2015-12-07 22:17:35
517	2015-12-07 20:11:13	Thank you Sean for your prompt answer (that was actually really fast !). I'll use the workaround since I'm not proficient in java. You can close the topic, and mark it as resolved. Thanks again.	Stefanp44	2015-12-07 22:17:35
516	2015-12-05 20:16:01	Hi, I'm using an old android 2.2 device using "Barcode Scanner" v4.3.2 to connect to my hidden WPA2 wifi network. When I scan the QRCode containing the following string (containing my network info.) : WIFI:S:MyNetWork;T:WPA2;P:fsdofjddsfjlgmfdgds;H:true; It does not connect my device to that network. Do you need some other information ? Seb.	sebma	2015-12-07 15:55:26
516	2015-12-07 15:54:06	Hi, It does not work either using an Android 4.2.2 device using "Barcode Scanner" v4.7.3. Seb.	sebma	2015-12-07 15:55:26
516	2015-12-07 15:55:26	@sebma do _not_ just open the same issue. As I say, this works in general. Unless you have detail, probably at the level of a pull request, no I can't do anything.	srowen	2015-12-07 15:55:26
516	2015-12-07 16:07:37	What information do you need precisely ?	sebma	2015-12-07 15:55:26
516	2015-12-07 16:09:05	You need to suggest a change to the code or at least identify the issue in it. WPA2 works fine in general as far as I know. There's no way to debug it from this info.	srowen	2015-12-07 15:55:26
516	2015-12-07 16:10:00	How can I get debug info from your application ?	sebma	2015-12-07 15:55:26
516	2015-12-07 16:15:22	Is there any log file produced by your application on the phone or or the SD card filesystem ?	sebma	2015-12-07 15:55:26
516	2015-12-07 16:59:10	Finally figured out why it didn't work: I had forgotten another semicolon at the end of the wifi string to encode so my QRcode was wrong. I am sorry to have wasted your precious time. Your app is a great app, keep up the good work :) Sebastien.	sebma	2015-12-07 15:55:26
515	2015-12-05 19:13:52	Hi, When I scan the QRCode containing the following string : WIFI:S:MyNetWork;T:WPA2;P:fsdofjddsfjlgmfdgds;H:true; It does not connect the device to that wifi network. Can you please fix this ? Seb.	sebma	2015-12-05 19:24:50
515	2015-12-05 19:24:50	This really isn't enough info to go on, as I don't even know what your wi-fi network is like. If you have a pull request, reopen.	srowen	2015-12-05 19:24:50
515	2015-12-05 19:36:59	I'm using an old android 2.2 device using "Barcode Scanner" v4.3.2 What other info would you like to have ?	sebma	2015-12-05 19:24:50
514	2015-12-05 14:19:29	Related Issue #504 "Help screen" goes blank on screen orientation change. Checked Nexus5 (Android6.0/MRA58N)	yoshi389111	2015-12-05 14:25:33
514	2015-12-05 14:21:09	Ah, nice one. Assuming the test passes I'll merge.	srowen	2015-12-05 14:25:33
513	2015-12-04 18:09:12	Hello, I generated a QR code from the following whole-data-events in ics format. #### Bug - The current Zxing Barcode Scanner on Android detects only the first event (20151012) - but **fails to detect/decode the further events**. <S_CODE_TOKEN> here's the code to generate with your online web side: https://zxing.org/w/chart?cht=qr&chs=350x350&chld=L&choe=UTF-8&chl=BEGIN%3AVCALENDAR%0APRODID%3ALea…	Wikinaut
513	2015-12-04 18:36:21	I don't know that this is a bug. Generally you'd put one event in a QR code. I don't know how a device would act on several at once. Still, could be reasonable to support parsing multiple events. I am not working on the project anymore but can look at a pull request	srowen
513	2015-12-04 18:55:51	@srowen so it's at least the correct place to notify about (alleged) bugs of the Zxing Barcode Scanner App, isn't it? I'll will try to build that, too, and perhaps I can find a way to add more than one event. At least the syntax (of the ics file) is correct. So it should be possible to add more than one event. This may indeed be difficult with respect to the "receiving" app like calendar. Perhaps…	Wikinaut
513	2015-12-04 19:06:16	Yes, the right place. I'm sure it's syntactically correct and therefore makes some sense to parse it. After all it's not just phones that use the decoding logic. But I don't think it's possible to send multiple events in an Intent in Android, so would always have to use the first one.	srowen
512	2015-12-04 15:24:21		yoshi389111	2015-12-04 16:36:54
512	2015-12-04 16:36:59	OK, thank you.	srowen	2015-12-04 16:36:54
512	2015-12-05 01:17:04	Thank you! :smile:	yoshi389111	2015-12-04 16:36:54
511	2015-12-04 10:29:17	Cancel Button is not working . Tapping the cancel button is not triggering any events	mohsadster	2015-12-04 10:37:44
511	2015-12-04 10:37:44	What cancel button?	srowen	2015-12-04 10:37:44
510	2015-12-03 00:06:29	Fixed spelling of text within "invalid input" exception.	Kbhredsox	2015-12-03 07:31:36
509	2015-12-02 17:28:09	we have used xzing in our application to scan qr codes using a eurostar tablet model ET7184GQ-B15 running android v5. we are experiencing intermittent issues when scanning qr codes where the focus does no running android v5. we are experiencing intermittent issues when scanning qr codes where the focus does n7184GQ-B1ot get locked and the camera is just trying to focus and not able to. when we re…	saleembhai	2015-12-02 17:38:35
509	2015-12-03 13:23:10	Would appreciate some help	saleembhai	2015-12-02 17:38:35
508	2015-12-02 15:24:49	I've used a QRCode Encoder. When Charset is Shift_JIS, byte mode has been chosen in the content of numeric data. <S_CODE_TOKEN> I think should be chosen numeric mode.	yoshi389111	2015-12-02 15:35:56
508	2015-12-02 15:29:53	Yes I think that's probably fine. Although someone who specifically selects Shift_JIS is probably intending to encode Japanese characters, and this will generally require byte mode, I agree that this doesn't mean numeric mode is not possible if the input is numbers.	srowen	2015-12-02 15:35:56
508	2015-12-02 21:33:54	Thank you very much. :smile:	yoshi389111	2015-12-02 15:35:56
507	2015-11-29 17:33:51	What are your recommendations for the minimum camera that will decode PDF417? Tnx, T3	wb9vxy	2015-11-29 17:56:43
506	2015-11-24 17:37:08	Can you add a format PDF417 in Barcode Scan?.	keyk	2015-11-24 17:39:31
505	2015-11-20 17:44:08	The app is missing a `style.xml` file for Material Design.	vanillajonathan	2015-11-20 18:29:50
505	2015-11-20 18:14:05	This app isn't using Material Design. That's not an issue. (It's a benefit, actually.)	ocdtrekkie	2015-11-20 18:29:50
505	2015-11-20 18:29:50	This project is effectively inactive so I don't think it is going to make sense to even accept a PR to overhaul the UI.	srowen	2015-11-20 18:29:50
505	2015-11-26 16:35:11	Material design would be nice though	ghost	2015-11-20 18:29:50
505	2015-11-26 16:38:39	@ocdtrekkie surprise to see you here btw :) It's almost like you have a crawler looking for github issues on material design?	ghost	2015-11-20 18:29:50
505	2015-11-26 18:14:31	@JasperWeiss No, I just use apps that aren't Material Design. And unfortunately, people like you are constantly coming in asking to ruin the apps I use.	ocdtrekkie	2015-11-20 18:29:50
505	2015-11-26 18:36:50	@ocdtrekkie I'm sorry. Getting the latest patches and security updates means getting the latest version of Android. And 99% of the people just want their apps to be consistent with the rest of the system. As to your concerns about Google, you could start a project that ports holo to new android versions and do that for all the apps you need. I'm sure some people who'd like to help with that. But …	ghost	2015-11-20 18:29:50
505	2015-11-26 18:40:57	I shouldn't have to build my own Android to undo Google's mistakes. I should just leave Android. Oh, wait, it's a monopoly.	ocdtrekkie	2015-11-20 18:29:50
505	2015-11-26 18:47:55	@JasperWeiss 70% of Android users have a Holo version of Android. If 99% want their phone to match, you are wrong, and should stop harassing app developers to ruin their apps.	ocdtrekkie	2015-11-20 18:29:50
505	2015-11-26 19:03:03	Allright I may be wrong on that one. I'm not sure how to say this precisely but I aggree with you on the fact that Google is ruïning Android. Sure Android wouldn't have been where it is now without it, but I two would like Android to be fully free and independenf from Google or any other big commercial entity. I just happen to like the material design better. Ideally Android could be used complet…	ghost	2015-11-20 18:29:50
505	2015-11-26 19:15:12	@JasperWeiss More importantly, any new design needs to improve how I interact with it. Material makes my apps harder to interact with, and I have to scroll a lot more. I don't care how it looks, it can look like Windows 98 for all I care. My phone is a tool, not a toy. And I expect it to be efficient.	ocdtrekkie	2015-11-20 18:29:50
504	2015-11-20 17:42:54		vanillajonathan	2015-12-29 11:36:28
504	2015-11-20 18:28:39	I've seen that but never bothered to figure it out since its not important. I'd be open to a PR if you have the fix, but otherwise nothing will happen	srowen	2015-12-29 11:36:28
504	2015-11-21 14:19:56	Might have something to do with that `screenOrientation` is set, but I don't know. https://github.com/zxing/zxing/blob/master/android/AndroidManifest.xml#L151	vanillajonathan	2015-12-29 11:36:28
504	2015-11-30 12:41:29	That should be fine, in the sense that there's no big reason to not let the help page be in landscape mode. Maybe it makes sense to always match the landscape implementation? I'd take a PR for that if there is support.	srowen	2015-12-29 11:36:28
504	2015-12-03 08:07:44	Hi, I have the same problem on Android.	Grzesik	2015-12-29 11:36:28
504	2015-12-03 10:19:54	@Grzesik do you have a suggestion? other than forcing this to landscape.	srowen	2015-12-29 11:36:28
503	2015-11-19 17:57:37	I have this http://forum.xda-developers.com/xperia-j-e/development/rom-cyanogenmod-10-dual-sim-t2518451 version of cyanogenmod installed. I am using the up-to-date version of Barcode Scanner from f-droid which is probably 4.7.5. I generated a QR code using wolframalpha (http://www.wolframalpha.com/input/?i=qr+code+for+%27%29%3B+DROP+TABLE+user%3B+--) with the text '); DROP TABLE user; -- I think …	schferbe	2015-11-19 18:06:03
503	2015-11-19 18:06:03	Eh, but that's an example of an attempt to attack `wolframalpha.com`, not the QR code app. No app would interpret this content; there's no DB in the app to attack. Everything else you describe sounds like a CM problem. Right?	srowen	2015-11-19 18:06:03
503	2015-11-19 18:12:12	I also think it's probably because of cm. Sadly that version doesn't seem to be maintained. Maybe it'd be a good idea to test the impact on normal Android or other versions of cm.	schferbe	2015-11-19 18:06:03
502	2015-11-19 16:51:20	Pretty much all in the title, but.. When generating a QRCode on an Android device without GooglePlayServices an error alert pops up for a split second and then goes away. The error alert says "This app won't run without Google Play services, Which are missing from your phone." Though the app runs fine and the QRCode is successfully generated. I understand why this may happen when attempting to sc…	JimVanG	2015-11-19 16:54:14
502	2015-11-19 16:54:13	This app does not rely on Play to function. Android has a new built-in barcode service that does. However it is unrelated to this app.	srowen	2015-11-19 16:54:14
501	2015-11-19 10:11:28	I tried to decode the below PDF417 barcode Image, But I am unable to decode it. I know the quality of the Image is not good, is there any work around to decode the Image. How can i Improve the Hybrid binarizer logic to detect the low quality Barcode Images also. could you please suggest me the way to detect the low quality barcode images also. ![img_20151027_172949914](https://cloud.githubusercon…	vrvmadan	2015-11-19 13:25:01
501	2015-11-19 13:25:01	Unless you've got a change to propose, I'll have to close this. THere's no general magic; better quality, different image might scan.	srowen	2015-11-19 13:25:01
500	2015-11-19 09:49:32	Is there a way to stop auto focus on the camera and add a tap to focus feature(Tapping a part of the phone will make the focus of the camera on that part)	pauljie018	2015-11-19 09:55:17
499	2015-11-18 20:02:21	I was write a problem about half years ago, and the problem still stands.(#315) We are solved that problem using the Zbar and the Zxing library in one application. If the Zxing can't decode the QR code, our application use the Zbar library. Now, in some devices fail the QR code determination both with the Zbar and the Zxing library, but the QRDroid successfully decoded the QR Data(with the Zapper…	RexpecT	2015-11-18 21:41:25
499	2015-11-18 21:41:25	That's a weird one. I think it's because QR1 is a little bit distorted: it's stretched vertically. Still I would not expect that it makes it fail to decode. I don't think image quality has much to do with it. If you debug and can suggest a change, reopen it, but otherwise I am not working on this project and can't help.	srowen	2015-11-18 21:41:25
499	2017-02-07 10:23:06	it is often because of the noise. you should retry and 'denoise' the image (apply a slight blur effect)	boussou	2015-11-18 21:41:25
498	2015-11-14 23:29:37	Offer	locoscokas	2015-11-15 00:03:44
497	2015-11-11 14:23:10	Scanning in Zxing sometimes I have different format and number. It happens when I am not moving my camera away from barcode it scans multiples time and then I got different result. What's the problem here?	pmbfish40	2015-11-11 17:10:03
497	2015-11-11 17:10:03	No problem, it's just a false positive read. You can disable formats you don't want to scan for to help this.	srowen	2015-11-11 17:10:03
497	2015-11-12 06:11:56	Thanks for your help I only enabled EAN-13 and same result. Why this is happening?	pmbfish40	2015-11-11 17:10:03
497	2015-11-12 06:38:21	I don't know. What result do you see? You don't describe the problem	srowen	2015-11-11 17:10:03
497	2015-11-12 06:44:25	![img_20151112_104011](https://cloud.githubusercontent.com/assets/5268958/11112187/a32b4abe-8921-11e5-826d-1aaff3ae5438.jpg) I scanned this barcode 10 times and sometimes I see wrong result i.e (981409130867) but original is 8991389730867. I only enabled EAN-13 for the test.	pmbfish40	2015-11-11 17:10:03
497	2015-11-12 08:10:21	It scans as 8991389730867 -- http://zxing.org/w/decode?u=https%3A%2F%2Fcloud.githubusercontent.com%2Fassets%2F5268958%2F11112187%2Fa32b4abe-8921-11e5-826d-1aaff3ae5438.jpg It's possible, though rare, that you can get a misread for EAN.	srowen	2015-11-11 17:10:03
496	2015-11-10 13:12:53	The library is not able to scan some code39 barcodes with check digit. I did the test with different barcodes. - when the barcode ends with - or . checkdigit, it works - when the barcode ends with $, %, + checkdigit, it doesn't work. I think the problem is related to the calculation of the check digit (total variable) where we use the ALPHABET_STRING tab which contains the \* (star) character whe…	Spitfire90	2015-11-30 12:40:38
496	2015-11-10 21:59:36	Agree, good catch. PR coming ...	srowen	2015-11-30 12:40:38
496	2015-11-12 09:05:44	Do you already know when the 3.2.2 milestone will be released ? I'm new on GitHub, not familiar with the process...	Spitfire90	2015-11-30 12:40:38
496	2015-11-30 12:40:38	@Spitfire90 there's no plan to release 3.2.2... I usually wait for a handful of bugs that need a fix, or ~6 months.	srowen	2015-11-30 12:40:38
495	2015-11-10 08:44:50	CODE 128 on c# with only numbers for 80 numbers not correctly. At the end of codabar is not complete! In attachment the examples (not write permission to upload examples) MB	mbenedetti	2015-11-10 19:37:46
495	2015-11-10 19:37:46	There is no C# code in this project. I think you are talking about another project.	srowen	2015-11-10 19:37:46
494	2015-11-08 17:09:59	Translation correction	Matrix44	2015-11-08 18:05:42
494	2015-11-09 16:21:16	Thank you, Laurent Team Leader of DroiD Application translations - Preklady aplikácií http://www.droid.sk Date: Sun, 8 Nov 2015 10:06:28 -0800 From: notifications@github.com To: zxing@noreply.github.com CC: matrix44@hotmail.sk Subject: Re: [zxing] Update strings.xml (#494) Merged #494. — Reply to this email directly or view it on GitHub.	Matrix44	2015-11-08 18:05:42
493	2015-11-08 14:41:44	Many apps used in portrait mode only, buy this lib almost support Land mode only, I had improved a version in my app used portrait（change cameraManager and preview）,but i found the scan may slow the land mode. so can you support land mode official ! thank you!!	pandans	2015-11-08 15:42:52
493	2015-11-08 15:42:52	Duplicate of #111 but this project does not take requests anyway, only PRs	srowen	2015-11-08 15:42:52
492	2015-11-06 14:41:20	As seen at https://groups.google.com/d/msg/zxing/lhTv25QBcBs/db89TTo5CQAJ the auto-focus won't start again if the front light is toggled, and auto-focus is in non-continuous mode.	srowen	2015-11-06 14:43:44
491	2015-11-04 11:39:28	When launched from lock screen, the app starts in portrait mode and the resulting scans screenshot looks weird (stretched or something)	christantoan	2015-11-04 11:40:53
491	2015-11-04 11:40:53	The app is landscape-only. If Android treats it as portrait, it's an Android error or else something that isn't supported.	srowen	2015-11-04 11:40:53
491	2015-11-04 13:06:01	But it didn't happen before last update. It never launched as portrait before	christantoan	2015-11-04 11:40:53
491	2015-11-04 13:07:12	It can handle landscape and reverse-landscape rotation better, but Android should never put it into portrait as it declares that it does not support portrait. If it is, it's an Android problem.	srowen	2015-11-04 11:40:53
490	2015-11-03 13:21:15	I try using Zxing in android on Eclipse. I have this issue. Help me, please ! E/AndroidRuntime(4561): java.lang.RuntimeException: Unable to start activity ComponentInfo{com.fareye.tektris/com.google.zxing.client.android.CaptureActivity}: android.view.InflateException: Binary XML file line #35: Error inflating class android.support.v7.internal.widget.ActionBarView 11-05 18:44:04.569: E/AndroidRunt…	phuongtihon	2015-11-03 15:51:53
490	2015-11-03 15:51:53	This is something wrong with your app.	srowen	2015-11-03 15:51:53
489	2015-11-02 13:44:02	The ability to select camera when calling ZXing via intent: https://github.com/zxing/zxing/pull/135 Version 4.7.4 brakes that. Now when you request a non-default camera in the intent (e.g. camera 1), the scanning intent opens and immediately shows an error dialog: > **Barcode Scanner** > Sorry, the Android camera encountered a problem. You may need to restart the device. > **OK** The following ap…	slepmog	2015-11-02 17:01:58
489	2015-11-02 13:50:23	Hm, yeah this logic changed since it now accommodates requests for a specific camera as well as just a front/back camera. I think the problem is that it will require a rear-facing camera even when one is explicitly requested, and that one is front-facing. Really it should only prefer rear-facing if none was specified. Camera 1 is front-facing right?	srowen	2015-11-02 17:01:58
489	2015-11-02 13:56:51	Yes, camera 1 is front-facing. We're happy to make changes in our app if now it's a matter of asking for "a front camera" as opposed to "camera 1."	slepmog	2015-11-02 17:01:58
489	2015-11-02 14:02:35	That's not exposed at the moment; this is really from splicing in code that supports this from another app. Try the latest commit I just pushed if you can to see if it addresses this.	srowen	2015-11-02 17:01:58
489	2015-11-02 14:19:32	We don't do Java development, so we don't have the tools at the moment. I will see if we can quickly set up a Maven installation to compile it.	slepmog	2015-11-02 17:01:58
489	2015-11-02 16:14:33	Yes, seems to work fine with compiled android-4.7.4-aligned.apk.	slepmog	2015-11-02 17:01:58
489	2015-11-02 17:01:58	Nice one. Let me wait a short while to see if any other issues come in before making 4.7.5	srowen	2015-11-02 17:01:58
488	2015-10-28 01:46:29	Phone: Nexus 5X OS: Android 6.0 - Marshmallow (stock build) Behavior: Camera image is flipped on both axis within the app. Repro: Installed from play store, opened app to scan code. Attempted workaround: Cleared data/cache from app, the issue persisted.	prenetic	2015-10-28 06:34:24
488	2015-10-28 05:46:48	+1 for repro, same steps	thederputy	2015-10-28 06:34:24
488	2015-10-28 06:34:24	Duplicate, have a look at existing closed issues. the 5x is weird.	srowen	2015-10-28 06:34:24
487	2015-10-26 17:40:35	Use code recommended at http://developer.android.com/reference/android/hardware/Camera.html#setDisplayOrientation(int) to properly orient preview for arbitrary camera sensor orientations. Fixes upside down preview on Nexus 5X.	squiddity	2015-10-26 18:01:44
487	2015-10-26 17:44:49	I've already got a better version of this pending -- see the resulting build here -- https://drive.google.com/file/d/0B_hfrkaWlLi4UW9TZWsxSS1GMzA/view I'm not secretive about the change or anything, just making sure it even works for everyone, and it seems like it does.	srowen	2015-10-26 18:01:44
487	2015-10-26 17:46:53	confirmed that binary works as expected with correct preview orientation on a Nexus 5X, please ship it!	squiddity	2015-10-26 18:01:44
487	2015-10-26 18:01:44	Let's track this at https://github.com/zxing/zxing/issues/484 -- merge coming shortly	srowen	2015-10-26 18:01:44
486	2015-10-21 16:19:30	2D-Doc is a specific usage of Datamatrix defined in France, see [1] for more information. There is no issue to read 2D-Doc with zxing. The only issue is about generation because 2D-Doc only uses ASCII encoding and does not optimize the encoding. This patch: - modify HighLevelEncoder to allow bypass of encodation optimization - provide a new specific writer: DDDocWriter - provide a 2D-Doc encoder …	gbm-bailleul	2016-02-08 13:50:55
486	2015-10-21 23:33:59	Hm, my concern here is just about adding code to support a very niche format. It's not much, but also I am not clear how much this is used if ever.	srowen	2016-02-08 13:50:55
486	2015-10-22 06:56:07	I agree that this format looks niche right now. The interest in France is growing but not so quickly. According to the french gov service in charge of this format, there is some interest on that in Germany, but I would not give any value to that information. My first attempt was to only extend the existing DatamatrixWriter but the way HighLevelEncoder is done blocked me. Maybe a better idea would…	gbm-bailleul	2016-02-08 13:50:55
485	2015-10-21 15:59:03	Hi, I use zxing-core to scan datamatrix in an android app, in the same manner that the scan is done in the zxing app. The whole camera preview is shown back on the screen and given to zxing datamatrix reader until a datamtrix is found. It works quite well, but it seems optimal when the damatatrix is pretty small in the global image (datamatrix width less that half the global image width). When th…	axlbonnet	2015-10-21 22:44:41
484	2015-10-20 10:33:34	Could be relating to Issue #480 When opening the app, the image in inverted. Does not affect the ability to scan the QR code however it can be confusing trying to get the QR image in the right place :) See attached image as an example. Thanks ![flipped](https://cloud.githubusercontent.com/assets/3996580/10604722/5bf41f96-771e-11e5-8ec8-8158b66615e8.png)	secopsbot	2015-10-26 18:24:02
484	2015-10-20 14:45:00	Yes, same thing. I don't have a device to reproduce this. However because the app doesn't request any non-default orientation, it seems like a device problem. I don't know for sure but am not in a position to investigate it. However I'd look at a pull request.	srowen	2015-10-26 18:24:02
484	2015-10-23 01:14:41	Looks like it's related to handling the orientation with the Camera1 API - https://code.google.com/p/android/issues/detail?id=191210#c4. I can take a look but I'm not really familiar with the code base so it may not be that fast.	KyleLilly	2015-10-26 18:24:02
484	2015-10-23 02:04:55	To my understanding, I still kinda reject this explanation. Regardless of physical orientation, opening the camera with defaults and flinging the data onto the screen should produce the intuitive result. The image data at the right of the device should be at the right of the screen, etc.	srowen	2015-10-26 18:24:02
484	2015-10-23 16:33:58	I found this article in the Android Developer Google+ Page that seems relevant: https://plus.sandbox.google.com/+AndroidDevelopers/posts/jXNFNKWxsc3	bseils	2015-10-26 18:24:02
484	2015-10-23 19:32:52	Unfortunately, you have to deal with this in the scanner app, as we discussed earlier this year (https://groups.google.com/forum/#!topic/zxing/JqIGVBUXup0). Yes, the API's pretty stupid here. It's one of the things we've fixed in the camera2 API. The old camera API has no connection to the UI framework or to the display metrics, so it has no ability to automatically rotate the preview to be the r…	etalvala	2015-10-26 18:24:02
484	2015-10-23 21:35:33	OK, I know I have indeed had to build around this in the past and I feel like I forget all this and re-learn it about once a year ... probably better to just dig out the code and try to address this than answer emails. On the one hand, I get surprised that this behavior is even possible: would you ever want the image entering at the part of the lens closest to the top of the display not render at…	srowen	2015-10-26 18:24:02
484	2015-10-23 22:36:01	The compatibility requirements need the sensor long edge to line up with the long edge of the device, and the native orientation of phones is portrait. And sensors generally are landscape-oriented themselves (though not all, there are at least some square ones out there). So it's basically never the case for a phone that the sensor top-left matches the native screen top-left. But generally the fo…	etalvala	2015-10-26 18:24:02
484	2015-10-24 00:36:07	Would anyone who's having the problem try this build? https://drive.google.com/open?id=0B_hfrkaWlLi4UW9TZWsxSS1GMzA It's a rough but pretty clean back port of the BS+ version of this handling code.	srowen	2015-10-26 18:24:02
484	2015-10-24 12:50:37	That build works on my 5x.	KyleLilly	2015-10-26 18:24:02
484	2015-10-24 12:57:25	^ Same, correct orientation appears to be present.	secopsbot	2015-10-26 18:24:02
484	2015-10-24 17:11:01	Yeah I expect it does the trick. There is a different problem I have always observed though: if you allow the device orientation to rotate, both in the Android settings and in the BS app, and you open the app and then turn the device over, I think you'll see that the display becomes upside down. I don't see the app pause and resume in this case, which it always should with other orientation chang…	srowen	2015-10-26 18:24:02
484	2015-10-24 17:41:18	I'll check the build on a small pile of Nexus devices on Monday, and will let you know. You're probably seeing problems with a fast 180-degree rotation. (if you go slow and let it do two 90-degree rotations, it's likely fine). That's yet another quirk of the UI system - it doesn't reconfig for a 180-degree change since it doesn't change any metrics. But of course, it's important for a camera app …	etalvala	2015-10-26 18:24:02
484	2015-10-24 17:43:31	Yes that's right, in that I have another app that supports all 4 orientations and each portrait->landscape transition triggers a pause/resume, but here, the only change possible is landscape->reverse landscape no matter how fast or slow. It's pretty niche as a problem since the default of this app is to lock into the orientation that was detected at startup anyway.	srowen	2015-10-26 18:24:02
484	2015-10-24 22:38:52	On 4.7.3 default is phone bottom to right, no auto rotate, camera upside down. Allowing rotate, camera is still upside down BUT frame and camera are correct rotated (phone bottom to left) Also, 4.7.4 beta install fails.	eturk1	2015-10-26 18:24:02
484	2015-10-24 22:43:57	@erolfox you have to uninstall the app to install a debug build	srowen	2015-10-26 18:24:02
484	2015-10-26 18:15:02	Verified that preview is correctly oriented (and that I could scan a barcode just fine on): - Nexus 5x - Nexus 5 - Nexus 6p - Nexus 6 - Nexus 9 - Nexus 10	etalvala	2015-10-26 18:24:02
484	2015-10-26 18:19:33	And also: - N7 (v2, 2013)	etalvala	2015-10-26 18:24:02
484	2015-10-26 18:23:48	Great, thanks all for the testing. In reality I should have back-ported this logic a long time ago. I kept kinda forgetting that it's legitimately needed even for landscape-only apps. I'll cut a new release soon, which also fixes some slightly incorrect usage of the media API that causes the beep to sound funny in Android 6.	srowen	2015-10-26 18:24:02
484	2015-10-28 22:18:35	Thanks for teaching me to install a debug. Sorry about that! OK, this 4.7.4 debug on Nexus 5X: Locked rotation: <S_CODE_TOKEN> Rotation allowed: Again, bottom to right looks correct Flip 180, interface flips to correct (expected) but camera also flips upside down Hope this is helpful! From: Sean Owen [mailto:notifications@github.com] Sent: Saturday, October 24, 2015 3:45 PM To: zxing/zxing zxing@…	eturk1	2015-10-26 18:24:02
484	2015-10-29 07:42:20	Regarding the last problem -- yes I see the same. The gentleman from Google on this thread confirmed that this is kind of weird behavior from the API and might need other workarounds. For the moment I'm leaving that much for Android to sort out. On Wed, Oct 28, 2015 at 10:18 PM, erolfox notifications@github.com wrote: > Thanks for teaching me to install a debug. Sorry about that! > > OK, this 4.7…	srowen	2015-10-26 18:24:02
484	2015-11-02 21:57:55	Is this fix going to make it into an updated release of the ZXing core? http://mvnrepository.com/artifact/com.google.zxing/core	lawloretienne	2015-10-26 18:24:02
484	2015-11-03 08:30:37	No, it has no relation to the core, right? it's in the app. On Mon, Nov 2, 2015 at 9:58 PM, Etienne Lawlor notifications@github.com wrote: > Is this fix going to make it into an updated release of the ZXing core? > http://mvnrepository.com/artifact/com.google.zxing/core > > — > Reply to this email directly or view it on GitHub > https://github.com/zxing/zxing/issues/484#issuecomment-153170060.	srowen	2015-10-26 18:24:02
484	2015-11-03 17:46:52	Well the zxing core also has an issue with an updside down preview image on the Nexus 5X. So how will that issue be addressed?	lawloretienne	2015-10-26 18:24:02
484	2015-11-03 18:03:38	@lawloretienne core has nothing to do with any device. It is just the decoding routines. This issue pertains to how rotation is handled on certain devices, and that only concerns code in `android/`. This is not a library, but an app. Libraries are published in Maven and the Android Apps in Play.	srowen	2015-10-26 18:24:02
484	2015-11-03 18:25:19	So you are saying its not an issue in zxing core. Then what is the fix for the nexus 5X upside down preview? On Tue, Nov 3, 2015 at 10:04 AM, Sean Owen notifications@github.com wrote: > @lawloretienne https://github.com/lawloretienne core has nothing to do > with any device. It is just the decoding routines. This issue pertains to > how rotation is handled on certain devices, and that only concer…	lawloretienne	2015-10-26 18:24:02
484	2015-11-03 18:26:22	See the commit linked in this issue, above? https://github.com/zxing/zxing/commit/f58271e14651c42a6ea2cf1d17dd1281206bf898	srowen	2015-10-26 18:24:02
484	2016-01-02 14:35:29	Hi @srowen Seems the camera rotation is correct now, but the preview rotation is still wrong, see the screenshot in attachment. Can we fix it? Thanks ![screenshot_20160102-222715](https://cloud.githubusercontent.com/assets/1770466/12074763/a9a55a40-b1a0-11e5-98bd-abba5f250df6.png)	nekolab	2015-10-26 18:24:02
484	2016-04-26 19:13:43	This bug is still present in f-droid version of this app!	cirelli94	2015-10-26 18:24:02
484	2016-04-26 19:31:01	There is no "f droid" version. The only official version is on Google Play.	srowen	2015-10-26 18:24:02
484	2016-04-26 20:17:12	Ok thanks. In fact this https://f-droid.org/repository/browse/?fdfilter=scanner&fdid=com.google.zxing.client.android is an old version.	cirelli94	2015-10-26 18:24:02
484	2016-06-12 01:30:05	I meet it also，how to solved this problem？ the code and zxing version，i think i used old zxing version Best to provide a solution to the problem of jar zxing, thank you~	yangqi1993	2015-10-26 18:24:02
484	2017-01-16 11:54:42	Hi, @nekolab I met the same problem, do you have a solution? Thank you !	wangchenyan	2015-10-26 18:24:02
483	2015-10-20 08:23:27	Using Nexus 7 (it's fine for other devices) the image drawn by Barcode Scanner ('android' project) are significantly wider than real objects.	cybuch	2015-10-20 09:19:49
483	2015-10-20 08:46:29	What does this mean? more importantly do you have a change to propose?	srowen	2015-10-20 09:19:49
483	2015-10-20 09:15:49	Here you got link [0] to two pictures - first using barcode scanner and second using built-in camera app. Second image is correct, that glass is at it is. However in barcode scanner it's much wider than it should be. Honestly I've tried to look for solution, but couldn't find it. If you'll look on camera app - it's cropped to some resolution, so probably that's why it's not widening the image, I …	cybuch	2015-10-20 09:19:49
483	2015-10-20 09:19:49	That's normal in that the app will choose a suitable preview size that best matches the aspect ratio of the screen. But, devices don't always provide a lot of choices. In this case it looks like the preview size with sufficient resolution doesn't match the aspect ratio so it renders as stretched. It's just a cosmetic effect. You can see the logic for picking the preview size in the project here. …	srowen	2015-10-20 09:19:49
483	2015-10-20 09:36:00	Some debug information [0]. According to SO answer [1] it would be the best to get information about screen aspect ratio and add some margins? Like in the built-in camera app. I'm new to android and won't stay here too long, but I try to decode aztec codes using your library, however as you know getting the aztec a little wider makes it more difficult to decode. [0] http://pastebin.com/bkGmeQMW […	cybuch	2015-10-20 09:19:49
483	2015-10-20 09:44:53	It already queries the aspect ratio and preview sizes that are available. Ideally devices provide a preview size that matches the screen size; almost all do. I don't want to make a special UI for those that don't. As I say, the stretching has no effect on scanning. It is purely cosmetic. Of course, what the camera sees is not stretched.	srowen	2015-10-20 09:19:49
483	2015-10-20 09:51:22	How to get the non-stretched image then? I try to decode aztec via preprocessing the image in decode() method of DecodeHandler. I get the picture from "activity.getCameraManager().buildLuminanceSource(data, width, height);" of the decode method and I pass it to my preprocessor which then returns preprocessed aztec (at least it should return it) and then again to your decoder. However it is stretc…	cybuch	2015-10-20 09:19:49
483	2015-10-20 10:05:37	The preview frame comes from the camera callback. It is not stretched. Android also flings it onto the preview surface but that's separate, and not something the app does. I'm not sure how your app works since it sounds like you're modifying the open source app, but the OSS app does as I say. For example, if you're reading off the preview surface, that's wrong (and unnecessary)	srowen	2015-10-20 09:19:49
483	2015-10-20 10:08:10	Here's exactly what I do: from the decode method of: https://github.com/zxing/zxing/blob/master/android/src/com/google/zxing/client/android/DecodeHandler.java I pass the 'source' variable (78th line) to my preprocessor and return back to the decoder (reader). However image got from variable 'source' (78th line) is stretched. So normally the 'source' is passed to decoder(reader). I put preprocesso…	cybuch	2015-10-20 09:19:49
482	2015-10-18 22:41:01		mmagician	2015-10-19 07:59:52
481	2015-10-17 13:34:30	The project had a 93 reader, but was missing an encoder. This is addressing it. The encoder is complete with start/stop characters, actual encoding, 2 checksums and a termination bar.	mmagician	2015-10-18 22:24:31
481	2015-10-18 17:08:43	Thanks for those comments - I'm new to contributing. I believe it should be better now.	mmagician	2015-10-18 22:24:31
481	2015-10-18 18:48:01	Are you able to squash all your commits into 1? it'll keep the commit history cleaner.	srowen	2015-10-18 22:24:31
481	2015-10-18 22:24:31	Closing, I will make a new clean PR	mmagician	2015-10-18 22:24:31
481	2015-10-19 07:59:12	@mmagician OK though you can use `git rebase -i HEAD~N` to squash the last N commits you made in your branch into 1, and then `git push --force ...` to update the existing branch and PR.	srowen	2015-10-18 22:24:31
481	2015-10-19 11:41:23	Yes, I realise that, and tried it, but somehow I ended up with 7 commits that you see for this PR... It was just much easier to re-do it, but I'm going to learn how to do this properly so I'll be ready for next time. Thanks for patience.	mmagician	2015-10-18 22:24:31
481	2015-10-19 11:43:59	No problem. It's the `rebase` and marking 6 of the 7 as "squash" that will get you 1 commit.	srowen	2015-10-18 22:24:31
480	2015-10-15 02:45:53	When app is opened in reverse landscape mode, the camera image is reversed (i.e. move camera up, image moves down). Usually happens when app is opened via other apps to scan barcode	christantoan	2015-10-23 13:32:53
480	2015-10-15 11:42:27	I have never been able to reproduce an issue like this, although I have heard others report this in some cases. I think it may be a device problem. I won't be able to work on it, but if you have a PR to propose, please do.	srowen	2015-10-23 13:32:53
479	2015-10-13 21:36:48	I have no problems with my code to detect QR-codes quickly but with datamatrix it always takes a huge amount of adjusting the code in front of the camera to get it recognized. Is there anything to consider when dealing with datamatrix codes? I am using a 640x480 luminance image as source and that is my code <S_CODE_TOKEN>	pke	2015-10-14 07:39:46
479	2015-10-14 07:39:46	Not sure, this code is not part of this project though, not anymore.	srowen	2015-10-14 07:39:46
478	2015-10-13 15:44:36	Hello, I'm not sure if this is an issue on my side, or a feature request. Would it be possible for you to support extended ISSN barcodes? It is an EAN-13 code with extra digits used for added information like issue number: https://en.wikipedia.org/wiki/International_Standard_Serial_Number. Example http://www.free-barcode-generator.net/issn/ - and try example 9772434561006:12001. As I tried the ex…	wzol	2015-10-13 17:13:27
478	2015-10-13 17:13:27	It already reads both the EAN 13 and the extension. It appears to be the same encoding as the "+2" or "+5" extension for UPC/EAN used elsewhere. Note that the extension is not considered part of the barcode and is returned separately as metadata. It's also not going to fail the decode if it sees the EAN but can't read the extension.	srowen	2015-10-13 17:13:27
477	2015-10-12 21:53:23	The README says that Code 93 is supported, but I can't actually generate a code 93 barcode. There isn't a writer class for this code. Is this in the future plans? Thanks!	marcinmagician	2015-10-13 05:22:53
477	2015-10-13 05:22:53	(Questions should go to https://groups.google.com/forum/#!forum/zxing ) There are no plans for any more development at all, but you can create a patch. If it's a clean fit with tests, I can commit it.	srowen	2015-10-13 05:22:53
476	2015-10-12 09:38:04		loikki	2015-10-13 14:44:25
476	2015-10-12 09:40:42	Hi, As I told you last week, I have done the option to choose the correction level (using a string). (By the way, It seems that the tiff reader does not work any more. I still need to do some checks, but as I am using an other computer, I believe that comes from an external library or the code was not clean when I have done the first test). Update: I still do not know why I was able to read tiff …	loikki	2015-10-13 14:44:25
476	2015-10-13 07:20:58	I have done the changes and merge everything in one commit	loikki	2015-10-13 14:44:25
476	2015-10-13 13:13:15	I have done the few improvements	loikki	2015-10-13 14:44:25
475	2015-10-12 09:20:58	Helllo, The specification says that a leading FNC1-character is used to identify GS1 barcodes, and should be decoded as "]d2" (GS1 DataMatrix), "]C1" (GS1-128), "]e0" (GS1 DataBar Omnidirectional) or "]Q3" (GS1 QR Code). Any other occurrences of FNC1-characters should be decoded as ASCII GS-characters (byte value 29). I managed to get FNC1-characters for DataMatrix, QR Code and GS1-128, but canno…	saqada	2015-10-12 11:59:12
475	2015-10-12 11:59:12	What format is "DataBar"? as I understand it's a label on top of other formats. Could you ask questions at https://groups.google.com/forum/#!forum/zxing instead?	srowen	2015-10-12 11:59:12
474	2015-10-08 14:30:58	With my Note 4 and S6 Edge+ I can only get the scanner to scan a barcode at 12 inches or farther away. With a hold htc I still have I can do it at a normal distance. I am not sure why I have to scan from so far away with newer phones. Is there something in this library that sets the resolution or could it be a camera focus thing within the library?	Garguy	2015-10-08 14:31:58
474	2015-10-08 14:31:58	Questions should go to ... https://groups.google.com/forum/#!forum/zxing It's probably because your camera won't focus when it's too close.	srowen	2015-10-08 14:31:58
473	2015-10-03 16:19:07	It would be nice if the scanner could be set to use the front camera rather than the back. Tnx, T3	wb9vxy	2015-10-03 16:41:04
473	2015-10-03 16:41:04	It already does if that is the only camera. Using the front camera is a poor experience, so isn't otherwise available. The BS+ app lets you change it if you really want.	srowen	2015-10-03 16:41:04
473	2015-10-03 17:35:55	Tnx T3 Sent via the Samsung GALAXY S® 5, an AT&T 4G LTE smartphone -------- Original message -------- From: Sean Owen notifications@github.com Date: 10/03/2015 09:41 (GMT-08:00) To: zxing/zxing zxing@noreply.github.com Cc: wb9vxy t3@telemetrix.com Subject: Re: [zxing] Use front camera to scan (#473) It already does if that is the only camera. Using the front camera is a poor experience, so isn't …	wb9vxy	2015-10-03 16:41:04
472	2015-10-01 04:34:09	RGB to gray, the weight of R is 0.299, not 0.229. The comment have a little error. And why add 0x200 ? It may be a error. 306/1024 = 0.2988. 601/1024=0.5869 and 117/1027 = 0.1143.	QingfengLee	2015-10-05 12:30:22
472	2015-10-01 11:18:50	You're right about the comment. The constant factor there implements rounding, effectively, as in https://en.wikipedia.org/wiki/YUV#Full_swing_for_BT.601 You can add this to the comment as well. There are two copies of BufferedImageLuminanceSource actually, unfortunately, for dependency reasons. Update both?	srowen	2015-10-05 12:30:22
471	2015-09-30 23:19:10	I'm not able to generate a QR code using Crome Version 45.0.2454.101 m Also happening in IE I just have a broken image icon.	mtamony	2015-10-01 10:58:39
471	2015-10-01 10:58:39	I restarted zxing.org and it's OK now. I'm having consistent problems with the web service still failing after a week or two, still investigating.	srowen	2015-10-01 10:58:39
471	2015-10-01 15:19:42	Thank you.	mtamony	2015-10-01 10:58:39
470	2015-09-28 12:52:06	Hello, I am facing a problem when zxing decode for datamatrix gives exception ChecksumException based on a failure of method ReedSolomonDecoder.findErrorLocations() that fails with exception ReedSolomonException. The problem is that findErrorLocations() does not find any error since its error counter (the "e" variable) is kept at zero because errorLocator.evaluateAt(i) is never zero. This is of c…	eppesuig	2015-09-29 01:33:34
470	2015-09-28 14:59:54	Entirely possible there's a problem in there, though the tests cover it pretty well. Can you break out a test for this case somehow -- yes it should not be possible to find no zeroes for a non-zero polynomial. I'm wondering exactly what the locator poly was here.	srowen	2015-09-29 01:33:34
470	2015-09-28 15:18:54	I do have a PDF with a datamatrix version 6 that expose the problem. When I read it using the android app the text is correctly read, but if I read it via a java class that directly calls com.google.zxing.datamatrix.DataMatrixReader it fails as said before. I tried to upload the file via github issue window, but it fails to accept it, so I've put it here: http://centrum.lixper.it/~giuseppe/zxing/…	eppesuig	2015-09-29 01:33:34
470	2015-09-29 01:33:34	I tried this one and the problem is that it is read almost correctly but not quite. The result is that it begins parsing but fails for 'too many errors'. That much is normally and actually I think the error polynomial isn't going to have all expected roots when there is too much corruption. Obviously reading everything is better but the RS logic here seems working as intended.	srowen	2015-09-29 01:33:34
470	2015-09-29 06:56:35	I understand the problem might be there, so I have a different question: why the android app correctly read it? Does it act internally different?	eppesuig	2015-09-29 01:33:34
470	2015-09-29 10:13:07	Because the Android app is reading a different image -- an image of the image. The barcode itself decodes just fine. the particular pixels in the image in the PDF fail to decode, just barely.	srowen	2015-09-29 01:33:34
469	2015-09-28 07:11:02	Hi, I have done the modification that I have spoken about, It add an option in the command line encoder for choosing the correction error level. I have chosen an integer to define it due to the different bar code format and their correction level class (the change to a char can be quickly done if needed).	loikki	2015-10-06 06:38:43
469	2015-09-28 08:52:59	I have the same feeling about this code, but I wasn't able to convert the integer to the good class with the hint (I don't have enough experience in java to do it properly). I tried with a different approach more compact but java (with my knowledge of this language) is not permissive enough to do it. The first version was in QRCodeWriter, I was checking the class and if it was an int, I was tryin…	loikki	2015-10-06 06:38:43
469	2015-09-28 09:51:30	Actually, I think that if you tell JCommander that the type is an enum type like ErrorCorrectionLevel, it will know to parse the string value of the flag as an enum for you. Then it's just an object you have to put into a hint Map under key EncodeHintType.ERROR_CORRECTION. Pass that to MultiFormatWriter.encode() as well and I think it works.	srowen	2015-10-06 06:38:43
469	2015-09-28 11:04:55	The problem that I have seen with this approach is with the other kind of bar code that do not have the same kind of ErrorCorrectionLevel (this function is a specific thing for QR code and does not have the same kind of class). I will do a test with your method in a few days	loikki	2015-10-06 06:38:43
469	2015-09-28 14:51:13	You raise a good point. Maybe it should after all be a String, and then, downstream code needs to change to handle the possibility of a String-valued hint for this (and other) types. How about that? then the generic code in the encoder stays quite generic.	srowen	2015-10-06 06:38:43
469	2015-10-05 13:13:46	@loikki I added support for String arguments to most encode hints, including this one. https://github.com/zxing/zxing/commit/a6707cb4407ebe771e1b81ae2cab0e136c548b25	srowen	2015-10-06 06:38:43
469	2015-10-06 06:38:43	Thank you very much Sorry for not taking care of it, I had a lot of thing to do	loikki	2015-10-06 06:38:43
468	2015-09-27 08:16:37	learning zxing	zszdevelop	2015-09-27 08:48:17
467	2015-09-23 13:38:44	Turns out that building a `BufferedImage` from pixels with a number of calls to `setRGB` is inefficient as it constantly allocates tiny arrays for each pixel. Making one big array upfront and setting it should be more efficient.	srowen	2015-09-23 13:50:02
466	2015-09-22 13:31:23	Here is the good commit. Sorry about it	loikki	2015-09-23 07:19:33
466	2015-09-23 07:19:33	Sorry about this but now the code seems to work with TIFF (but if the barcode is not on the first page, it won't be read). I really do not understand why sometimes it works and sometimes it doesn't. I believe that java ImageIO has done an update in order to read the TIFF not so far ago and that sometimes my old version is called. It is really strange with all theses forum saying that the format i…	loikki	2015-09-23 07:19:33
466	2015-09-23 07:34:48	No problem. ImageIO depends on native libraries and so later versions of Java or the OS may improve support. If it possible the image was parsed but not decoded? Also if you are able to share an image offline I can try it, but maybe they have sensitive info.	srowen	2015-09-23 07:19:33
466	2015-09-23 09:14:17	This is the TIFF that I wanted to use for the test in your library (http://www.zamzar.com/getFiles.php?uid=e4898133a697819ad87589adf384593f-6073a0757981abe4&targetID=12Sr3NF0Ch8sOBNQrQinrOM_ZDHIILMpt). I do not remember exactly the error, but it was something like "Exception in thread 'main' java.io.IOException: Could not load file:$FILE_NAME " By the way, I am working on Ubuntu 14.04	loikki	2015-09-23 07:19:33
466	2015-09-23 10:37:48	I can't load this file with ImageIO on OS X + Java 8, so I think you do have a point. However, I found a nice solution. By just adding this plugin to ImageIO, it automatically works for me: https://github.com/jai-imageio/jai-imageio-core I'll add this to `javase` and the you can try it again?	srowen	2015-09-23 07:19:33
466	2015-09-23 11:11:03	Really strange, I have compiled again the source and now the code does not read TIFF format. Nice way to do it, I will try your code as soon as possible.	loikki	2015-09-23 07:19:33
466	2015-09-23 11:30:14	Seems to be perfect, Thank you very much :)	loikki	2015-09-23 07:19:33
465	2015-09-19 20:31:24	Barcode Scanner/+ (PLUS) can't hand over UTF-8 and QUOTED-PRINTABLE encoded VCARD QR-Code addresses to the android contacts app properly. Barcode Scanner/+ (PLUS) recognizes the address data correctly (The preview of the contact shows the correct decoded data.) But the address fields of the android contacts app remain empty if I try to import it. Here an example: ADR;CHARSET=UTF-8;ENCODING=QUOTED…	ToM-MaS	2015-09-20 17:08:55
465	2015-09-19 22:30:03	Is this just the same issue you already opened - that the address fields aren't populated ? I dont see a problem with quoted printable or don't understand what problem there is.	srowen	2015-09-20 17:08:55
465	2015-09-20 15:44:34	OK, you are right. Barcode Scanner/+ is not able to hand over multiple addresses for WORK and/or HOME - that seems to be the problem. It recognizes them in the preview, but can't hand them over to the contacts app. UTF-8 and QUOTED-PRINTABLE encoded addresses are working fine. (In my test example there was a second address which was encoded - the first wasn't encoded. And just the first - not enc…	ToM-MaS	2015-09-20 17:08:55
465	2015-09-20 17:08:55	As I say, I think it's because the Intent supported by the Contacts app doesn't support it. At least, this was true in the past. This is covered by https://github.com/zxing/zxing/issues/25	srowen	2015-09-20 17:08:55
464	2015-09-19 20:17:55	What is the reason that Barcode Scanner/+ (PLUS) can't hand over VCARD QR-Code addresses to the android contacts app properly? The street field always contains all of address data (street, city, state,postal code and country seperated by line breaks). The respective field for city, country etc. remain empty. Direct import of a vcard file by the contacts app works properly as expected.	ToM-MaS	2015-09-19 22:23:21
464	2015-09-19 22:23:21	IIRC it is because the intent API doesn't support these fields individually, or did not. This is already mentioned in another open issue. There is no development on this project now but I can look at PRs.	srowen	2015-09-19 22:23:21
463	2015-09-19 07:58:52	Signed-off-by: t123yh tianyh2000@163.com	t123yh	2015-09-21 09:47:20
463	2015-09-20 17:11:03	OK. You're welcome to add yourself to `AUTHORS` though, or I can. I just meant that's where the consolidated credits go. I'll merge tomorrow either way.	srowen	2015-09-21 09:47:20
462	2015-09-16 15:18:22	It seems that the java ImageIO is not able to read the TIFF format, I add the ImageReader from ImageJ (I put the dependency in maven. The new environment variable IMAGEJ needs to be create. The path is the following: /home/openerp//ImageJ/ij.jar). I think that maybe the ImageJ ImageReader should be used instead of the java one	loikki	2015-09-22 11:36:45
462	2015-09-17 12:39:30	License is OK indeed. It's a 2MB dependency which is big but not crazy. I'm not sure why but I'm a little unsure about adding this to all downstream consumers just to support a few more TIFFs, but it is useful. Taking it to the extreme, I suppose this could be an optional dependency that's loaded only if present. Might be a bit overkill. At least maybe we could refactor the code a bit to try a se…	srowen	2015-09-22 11:36:45
462	2015-09-17 12:39:54	Oh finally, probably worth adding a test image that only decodes when the dependency is added, just to make sure this code path is actually tested!	srowen	2015-09-22 11:36:45
462	2015-09-18 09:57:24	As said before, I do not know maven well enough for this, but I think that we can try to load it only when an optional argument is given (if I have enough time, I will try to do it and the test image). In any case, I still need to work on it for my job (I will try to give an optional argument in order to specify in which area is the barcode [I am thinking about giving a square], read PDF [I think…	loikki	2015-09-22 11:36:45
462	2015-09-18 19:45:56	That much I know, it can be a `<scope>optional</scope>` dependency. The code would have to load it by reflection ... meh, I'm still not sure whether I'm just over-thinking it. At least would be cool to refactor this into some kind of interface with two impls, if you're interested. Otherwise maybe I'll merge this and take a shot at it. Could you squash and rebase your commits after updating the ve…	srowen	2015-09-22 11:36:45
462	2015-09-22 11:36:45	For the two impls, I won't have enough time and my boss won't allow it. For the squash and rebase, I will try (I still need to learn a few things about github). I forgot to close the pull request before my last two commits, you do not need to look at them, it is still under writing (I am trying to give the option in CommandLineEncoder of the Error correction level [it is working for qr code, but …	loikki	2015-09-22 11:36:45
462	2015-09-22 12:35:38	OK NP. You can open a new PR. If you're short on time I can just commit your changes separately (and give you credit) and try some additional refactoring.	srowen	2015-09-22 11:36:45
462	2015-09-22 13:00:52	I have enough time for doing something proper on github. As long as it is useful for my job, I can work on this code, but I won't be able to write a second implementation (at least as I am understanding it). I have done a few stupid thing with my fork, but I will create a proper pull request before tomorrow evening (European time).	loikki	2015-09-22 11:36:45
461	2015-09-14 21:47:59	Added normalizeScheme() to replace manual normalization.	andressantiago	2015-09-14 22:36:43
461	2015-09-14 22:17:14	Bizarre, somehow my compiler didn't pick that up. Completely agree, not worth the upgrade for this. Thanks for the speedy reply!	andressantiago	2015-09-14 22:36:43
461	2015-09-14 22:36:43	I bet it's because the only Maven artifacts for Android 4 are for 4.1.1.4, so the Maven build compiles it fine. It might fail once you get to building the .apk. Thank you in any event.	srowen	2015-09-14 22:36:43
460	2015-09-14 17:24:46	We’re including the Zxing QR decoder into a piece of software that we’re currently building. Essentially, we print a QR code on a document, the document is written on, then scanned and assigned to a MySQL database based on the identifying info in the QR. However, on some (it seems random) QR codes, we’re getting issues with the “version” being incorrect and throwing an invalid argument error, cau…	mikebluecomm	2015-09-19 22:23:39
460	2015-09-14 18:27:20	This typically just means "not found", because of a bogus read. This should trigger `NotFoundException` which you need to catch. But it may be that some code path triggers an unexpected exception. Ideally that's converted to NFE. If you can show the stack trace we can figure out how to catch that. For now, you just treat it like "not found" and keep going.	srowen	2015-09-19 22:23:39
459	2015-09-11 05:46:33	Hi , I want to know whether it supports iOS 7 and 8+ versions?	VinayakGHejib	2015-09-11 05:47:57
458	2015-09-11 05:45:10	Hi , I wnat to know whether it supports iOS 7 and 8+ versions?	VinayakGHejib	2015-09-11 07:53:05
457	2015-09-09 08:55:53	i can't run your project in adroid 4.3 and above	knidhin1	2015-09-09 08:56:14
456	2015-09-05 20:10:32	Wats really going on?	mrruiz49er	2015-09-05 20:55:17
455	2015-09-04 14:02:58	support encoding UPC-E format	RX1226	2015-09-04 14:40:55
455	2015-09-04 14:41:02	Great, thank you!	srowen	2015-09-04 14:40:55
454	2015-09-03 09:57:27		RX1226	2015-09-04 14:40:52
454	2015-09-03 10:46:51	Check the Travis output -- looks like it doesn't build? Is this basically a copy of the `EAN13Writer`? no problem if so, that's probably fine for such a short chunk of code.	srowen	2015-09-04 14:40:52
454	2015-09-03 15:14:31	This's basically a copy of the EAN13Writer, and I correct the import path.	RX1226	2015-09-04 14:40:52
454	2015-09-03 16:16:21	The only small issue I see is that you're using 4-space indent whereas the code uses 2-space. Can you also squash these commits into one and force-push your branch? it would make the commit history tidier as otherwise they all go into the project history as is. It's possible for me to do it manually but takes some work.	srowen	2015-09-04 14:40:52
454	2015-09-03 17:07:41	Thanks you remind, I use 2-space instead of 4-space.	RX1226	2015-09-04 14:40:52
454	2015-09-04 07:01:04	Are you able to squash commits too? Something roughly like `git rebase -i HEAD~5` Change all but the first "pick" to "squash" in an editor and save Edit the commit messages down to one and save `git push --force origin [your branch]` I ask this when the commit history is not just 1-2 commits	srowen	2015-09-04 14:40:52
454	2015-09-04 07:35:24	Sorry I'm new to git, I don't understand how to do this operation. I afraid messed up this.	RX1226	2015-09-04 14:40:52
454	2015-09-04 07:45:56	If you have git on the command line, it's just about that simple as above -- try it out. You can make a new PR from a patch generated from this one too. I can also try to do it manually on this end if it's not working. It just takes some extra steps. I can merge it as-is too but all 5 of your commits show up in the project history.	srowen	2015-09-04 14:40:52
454	2015-09-04 09:31:32	I create a new branch form zxing:master, but can't push it. I put the patch.diff to Dropbox, the path as following https://www.dropbox.com/s/ee5smc2074vzfwv/patch.diff?dl=0	RX1226	2015-09-04 14:40:52
454	2015-09-04 11:06:24	Yes you can't push to this repo; you push to your own repo's branch and open a pull request. You did that correctly already in this pull request. I am happy to commit your patch myself if it's too much trouble; the only downside I suppose is it will appear that I authored the commit.	srowen	2015-09-04 14:40:52
454	2015-09-04 14:07:51	I success to branch and open a new pull requset. Thank you for your patience. :)	RX1226	2015-09-04 14:40:52
453	2015-09-01 12:01:01	Some barcode generators (e.g. Okapi) seem to generate additional barcode rows at the end of the barcode, which can be decoded as valid barcode rows, but actually contain garbage. The barcode metadata states that these additional rows are not part of the barcode. So we ignore those addional rows when parsing the barcode. This could potentially also happen (though quite unlikely) if data after the …	graug	2015-09-01 13:30:44
453	2015-09-01 12:04:18	Interesting, if it doesn't break detection of any existing barcodes, and doesn't introduce significantly false positives (highly unlikely) then this could be a good change. Right now it's failing the CI build because of a style problem -- tabs in one of the lines? https://travis-ci.org/zxing/zxing/jobs/78208877	srowen	2015-09-01 13:30:44
453	2015-09-01 12:20:55	Sorry about the formatting botch. I removed the tabs.	graug	2015-09-01 13:30:44
453	2015-09-01 13:30:42	OK, seems reasonable to me, thank you. I'm going to merge.	srowen	2015-09-01 13:30:44
453	2015-09-01 13:34:04	thx for the review and merging it.	graug	2015-09-01 13:30:44
452	2015-09-01 05:55:56	I have some QR codes in photos that I would like to scan. What do you think about a feature to select an image from the gallery to scan from?	jas4711	2015-09-01 08:46:20
452	2015-09-01 08:46:20	Yes, it exists in https://play.google.com/store/apps/details?id=com.srowen.bs.android and I'd take a look at a pull request, but there is no more work being done on this project otherwise.	srowen	2015-09-01 08:46:20
452	2017-03-21 22:48:02	@srowen Would like this as well. Any chance to have this feature in the near future?	maverick74	2015-09-01 08:46:20
451	2015-08-31 17:35:04	Unable to get https://zxing.appspot.com/scan to work. The web page at https://zxing.appspot.com/scan doesn't recognize the already installed Zxing app. Android 5.0.2 Chrome 44.0.2403.133	andreaskristensson	2015-09-01 08:47:24
451	2015-08-31 17:45:36	Ah, can you try http://zxing.appspot.com/scan (http)? If that works then I think it's simple to just add the https scheme to https://github.com/zxing/zxing/blob/master/android/AndroidManifest.xml	srowen	2015-09-01 08:47:24
451	2015-08-31 19:09:04	No luck unfortunately. I have a working web page on my own that does it, but the example at zxing.appspot.com fails on my device.	andreaskristensson	2015-09-01 08:47:24
451	2015-09-01 08:47:24	Strange, because you can see the app definitely declares that it can respond to this URL. I find that some browsers won't actually interact with the platform to check for apps to handle a URL, but I thought Chrome would. In any event it's either an Android problem or something to do with your setup as the app itself is doing the bit it needs to.	srowen	2015-09-01 08:47:24
450	2015-08-31 15:48:48	I've attached the image and a screenshot of the property values of the ResultPoints class. Why do I have result points which extend way beyond the actual width of this UPC bar code? ![invalidresultpoints](https://cloud.githubusercontent.com/assets/13951130/9582919/37f1c81a-4fd6-11e5-8d10-391f7470c598.jpg) ![10000148-b](https://cloud.githubusercontent.com/assets/13951130/9582923/3c1b2c74-4fd6-11e5…	PokerPro123	2015-08-31 15:50:17
450	2015-08-31 15:50:17	This isn't Java code right? I think you're looking at a port that is not part of this project.	srowen	2015-08-31 15:50:17
450	2015-08-31 16:10:15	You are correct sir. On Mon, Aug 31, 2015 at 11:51 AM, Sean Owen notifications@github.com wrote: > Closed #450 https://github.com/zxing/zxing/issues/450. > > — > Reply to this email directly or view it on GitHub > https://github.com/zxing/zxing/issues/450#event-396807736.	PokerPro123	2015-08-31 15:50:17
449	2015-08-27 23:10:11	The following PDF417 bar code, which was generated using [Okapi](https://github.com/woo-j/OkapiBarcode/) and encodes the text _"This is just a test."_ cannot be decoded by ZXing: ![normal-basic-6-rows-6-columns](https://cloud.githubusercontent.com/assets/178883/9533715/ef3d587e-4ce1-11e5-94bb-98def8edb995.png) It decodes without any issues with a hardware bar code scanner. I would attach a stack …	gredler	2015-09-01 10:02:52
449	2015-09-01 09:17:47	The metadata cointained in the generated barcode does not match the actual barcode. According to the barcode metadata, the barcode is supposed to consist of 4 rows, but it actually consists of 6 rows. The last two rows of the barcode contain garbage. If I ignore the last two rows, the code decodes properly as "This is just a test.". I suggest you report this problem to Okapi. If you cannot fix Ok…	graug	2015-09-01 10:02:52
449	2015-09-01 10:02:52	Nice analysis, thanks @graug . If it's a problem in the generator, then yes that's the place to take it up, unless someone can argue that the decoder is supposed to handle this situation. In the meantime yes that's a decent hack you could apply.	srowen	2015-09-01 10:02:52
449	2015-09-01 12:01:49	Thx @srowen . In this case the problem is the generator, but it could potentially happen (though very unlikely) that the zxing decoder erroneously detects additional rows after the actual barcode rows. I don't have a PDF417 spec, so I don't know how the decoder is supposed to handle this case. If we abide by the general rules for communication, we should be very strict in what we generate, but le…	graug	2015-09-01 10:02:52
448	2015-08-25 10:17:21	Hi, I am working on a project where I need to stream the preview of the camera of Moverio glasses while being able to detect QR codes. I am using libstreaming to take care of the streaming and trying to decode the preview frames using zxing. However, I am running into 2 problems: 1. The QR code is sometimes recognized and sometimes not 2. When it does recognize the code, the application crashes w…	candyss9185	2015-08-25 11:13:57
448	2015-08-25 11:13:57	Many frames will not decode; this is normal. The point is that one will, quickly. You haven't provided any images, so I don't think it's possible to say more about why one image does or doesn't decode. I'm not sure what you mean that it succeeds in decoding, but throws an exception. The best thing would be to provide an image that causes the exception using code in `master` now. However it seems …	srowen	2015-08-25 11:13:57
448	2015-08-25 11:59:40	Hi! Thanks for your feedback. Is there a way to make sure that all the QR codes found will be recognized by the library? The QR code I am using is this one (printed out on paper): https://upload.wikimedia.org/wikipedia/commons/9/9b/Wikipedia_mobile_en.svg What I meant by success is that the QR code is actually recognized but it is not being decoded properly. I will check the size of the image bei…	candyss9185	2015-08-25 11:13:57
448	2015-08-25 13:14:04	The barcode image decodes fine for me. It says "http://en.m.wikipedia.org" and does so every time. (Note you may have to convert it from SVG to something Java libs can read, like PNG)	srowen	2015-08-25 11:13:57
448	2015-08-26 06:41:11	Hi! After hours of trial, I realized that the problem was with the frame. Since it is a frame returned while the streaming is going on, it is encoded in H264 and I guess that the library cannot process it. Is there a way to extract the QR code from a H.264 frame?	candyss9185	2015-08-25 11:13:57
448	2015-08-26 07:38:06	Do you mean that the bytes you're passing as an image are actually H.264 encodings of a frame? yeah that wouldn't work. It's intended to be Planar YUV -- really, that means that the first height x width pixels need to be luminance values. The rest of the array is ignored (U, V chroma planes)	srowen	2015-08-25 11:13:57
448	2015-08-27 06:19:39	Thanks for your help!	candyss9185	2015-08-25 11:13:57
447	2015-08-24 20:10:53	![sample2](https://cloud.githubusercontent.com/assets/13951130/9451133/c2ff9952-4a7a-11e5-86b1-2d8403352f3a.jpg) See image. Any idea how I would calculate the bar code area (x, y, width, and height) for the barcode in the lower right corner?	PokerPro123	2015-08-24 21:05:01
447	2015-08-24 21:05:01	Not sure what this is asking ... detecting the tiny barcode will fail because of the large barcode, so you want to crop the image if you already know where the tiny barcode is.	srowen	2015-08-24 21:05:01
446	2015-08-21 10:29:52	Hello! Sorry, my English not good, I'm Vietnamese user :) I need get the picture after scan found code. I'm using "com.google.zxing.client.android.SCAN". So what i need to do?	amyour19xx	2015-08-21 10:39:25
445	2015-08-18 05:46:07	could you please modify the attribute name for the maxWidth because it conflict with the new android support libraries `com.android.support:preference-(v7,v14):23.0.0` we can't use them unless if this attr is modified in zxing.	k0shk0sh	2015-08-18 05:47:29
445	2015-08-18 05:47:29	Not sure what this is referring to.	srowen	2015-08-18 05:47:29
445	2015-08-18 05:49:49	<S_CODE_TOKEN>	k0shk0sh	2015-08-18 05:47:29
445	2015-08-18 06:28:19	This is an error from your app, not this project	srowen	2015-08-18 05:47:29
445	2015-08-18 06:36:32	in fact there is not such thing in my attrs having the same name, i have investigated more in the zxing source and found out that it does not have any attr at all, i guess its android bug after all. sorry for inconvenience . gradle lied :-1:	k0shk0sh	2015-08-18 05:47:29
444	2015-08-18 00:13:03	https://zxing.org/w/chart?cht=qr&chs=350x350&chld=L&choe=UTF-8&chl=BEGIN%3AVEVENT%0D%0ASUMMARY%3AMy+footprints+%0D%0ADTSTART%3BVALUE%3DDATE%3A20120626%0D%0ADTEND%3BVALUE%3DDATE%3A20150819%0D%0ALOCATION%3ATaiwan%2C+HK%2C+China%2C+Japan%2C+Macau%0D%0ADESCRIPTION%3ANot+sure+if+I+use+Calendar+this+long+%0D%0AEND%3AVEVENT%0D%0A	ed33	2015-08-18 05:46:52
443	2015-08-18 00:13:03	https://zxing.org/w/chart?cht=qr&chs=350x350&chld=L&choe=UTF-8&chl=BEGIN%3AVEVENT%0D%0ASUMMARY%3AMy+footprints+%0D%0ADTSTART%3BVALUE%3DDATE%3A20120626%0D%0ADTEND%3BVALUE%3DDATE%3A20150819%0D%0ALOCATION%3ATaiwan%2C+HK%2C+China%2C+Japan%2C+Macau%0D%0ADESCRIPTION%3ANot+sure+if+I+use+Calendar+this+long+%0D%0AEND%3AVEVENT%0D%0A	ed33	2015-08-18 05:46:42
442	2015-08-17 08:28:29	Dear Sir, I am who are developing an individual. This time, it has decided to create a drug management software in the event of a disaster in the smartphone. Bar code of Japan of medicine GS1-128 and GS1 DataBar Limited (CC-A) has been mainly used. I am who are developing an individual. This time, it has decided to create a drug management software in the event of a disaster in the smartphone. Ba…	chatakun	2015-08-17 08:30:43
442	2015-08-17 08:30:43	There is no commercial version of this library, and no further development is occurring here.	srowen	2015-08-17 08:30:43
441	2015-08-14 01:28:04	I ran across this limitation while comparing zxing PDF417 output to Okapi PDF417 output. The contribution is my original work and I license the work to the project under the project's open source license.	gredler	2015-08-14 07:07:49
441	2015-08-14 07:07:46	Yes that looks fine to me. It's just overloading an existing hint type that seems fit for purpose.	srowen	2015-08-14 07:07:49
441	2016-03-07 08:25:18	Can get a zxing latest jar package download address	fangbingran	2015-08-14 07:07:49
440	2015-08-13 15:35:55	hello there, i'm having an issue with the library, by calling this intent ` IntentIntegrator integrator = new IntentIntegrator(Barcode.this); integrator.setPrompt("Scan a barcode"); integrator.setResultDisplayDuration(0); integrator.initiateScan(); ` it changes my current activity to landscape which causing me this issue as mentioned in this thread at stackoverflow http://stackoverflow.com/questi…	k0shk0sh	2015-08-13 15:39:14
440	2015-08-13 15:39:14	This isn't an issue report; you can ask on the mailing list. The app is always landscape -- is that what you're asking?	srowen	2015-08-13 15:39:14
440	2015-08-13 15:40:43	it is an issue if you had ask me, my question wasn't ( if the app is always landscape ) my question was\* why does calling `initiateScan` changes the current activity orientation ?	k0shk0sh	2015-08-13 15:39:14
439	2015-08-12 19:46:13	I have successfully added the library to my project and it works as expected. One thing that I'm facing is that when I initiate the barcode scanner, the whole application goes blank for couple of seconds and then the camera shows up. The following times, when the camera is initiated the application doesn't go blank. Have anyone faced a similar issue? If yes what was your solution? Thanks!	kfikani	2015-08-12 20:43:57
438	2015-08-06 07:24:26	Firstly, Thank you very much for a great support application. I am developing an application to scan barcode using ZXing on Android with core-2.2.jar but I got the error: NoClassDefFoundError at: 08-06 14:23:49.084: E/AndroidRuntime(31626): FATAL EXCEPTION: main 08-06 14:23:49.084: E/AndroidRuntime(31626): Process: com.foxconn.cnsbg.it.barcodescanner, PID: 31626 08-06 14:23:49.084: E/AndroidRunti…	kienntk	2015-08-06 07:45:27
438	2015-08-06 07:45:27	You didn't put the jar in your project. This is a basic Android question and not suitable here.	srowen	2015-08-06 07:45:27
438	2015-08-06 07:53:22	I had put the jar file into libs folder but it not work. Then I added jar file as external library but still not working.	kienntk	2015-08-06 07:45:27
437	2015-08-05 10:12:50	Hi, It allow use ZXing on low cost phones (low cpu) with 8..12+ Mpx camera.. Problem: Preview picture in phones with good camera is too large for fast cpu decode... Decoding barcode in this phones not work correctly (cpu too slow for decode large preview). Optimisation: File: .\src\com\google\zxing\client\android\camera\CameraConfigurationUtils.java Change set: --- source line: 348 --- Camera.Siz…	Dogm	2015-08-05 10:14:25
437	2015-08-05 10:14:25	This isn't an appropriate change to make in general, no. The preview size is chosen to balance accuracy and speed. However, you can make your own build with whatever changes you like.	srowen	2015-08-05 10:14:25
437	2015-08-05 10:19:33	8) You mean no matter about do not work decoding on huge amount of devices?	Dogm	2015-08-05 10:14:25
437	2015-08-05 10:23:38	I think you're referring to some very limited phones? the app works fine on any mainstream Android phone from the last ~5 years, even low-end phones. So, "no"?	srowen	2015-08-05 10:14:25
437	2015-08-05 10:30:05	On my work it is necessary to face cheap phones with the good camera... I already use own build with this optimisation. Just think about nessesary to implement this for support more phones for mobile decoding barcode ... p/s i use this logic in mobile application of one transport company for courier tracking and processing delivery... This problem refer for newest Huawei phones (sample): - Huawei…	Dogm	2015-08-05 10:14:25
436	2015-08-04 21:25:48	Is it possible to add barcode 32 method recognition? If it's not on your plans, can you probably at least give some advise how to implement it based on your library? Thanks, Max	Samback	2015-08-05 07:34:55
436	2015-08-05 07:34:55	I haven't heard of Barcode 32. In general, there are no plans to ahead anything else; the project is not active now. You can extend `Reader` though.	srowen	2015-08-05 07:34:55
435	2015-07-29 04:06:03	http://zxing.org does not detect any barcode in the attached image. Correctly read by other libraries such as the one used at http://online-barcode-reader.inliteresearch.com/default.aspx ![epqr](https://cloud.githubusercontent.com/assets/13549330/8949757/7c4e1376-3585-11e5-8f5f-d61ad1f40c94.png)	MeWiz	2015-07-29 05:44:54
435	2015-07-29 05:44:54	I suspect it's because of the corruption in the printing. Unless you have a PR though, I'd close this	srowen	2015-07-29 05:44:54
434	2015-07-27 18:52:16	![img_20150727_124638](https://cloud.githubusercontent.com/assets/5369033/8914670/d4a1affc-345d-11e5-8113-b1b48d2bd154.jpg) I've been asked to fix a problematic scan, and the image is as above. If I cover up the red line on the right of the barcode, the scan completes very quickly. However, when that red line is present in the image, it interferes with the scanning. What should I do about this? C…	nealsanche	2015-07-27 19:15:05
434	2015-07-27 19:15:05	(The mailing list is a better place: https://groups.google.com/forum/#!forum/zxing ) Hm, I'd hope it doesn't make a difference as it looks like you have enough quiet zone around the ends, regardless. Maybe not at the right end; that's worth measuring. If you mean it works after you crop the image, then that's probably it. Yes, I think you could, in this case, consider any color as white-ness. If …	srowen	2015-07-27 19:15:05
434	2015-07-27 19:51:46	Thanks @srowen. I've posted a question in the mailing list. Yes, after cropping, the barcode is scanned easily. With the red lines in frame, the code will not scan. I will take a look at the idea of adding UV to the luminance to see what happens to the output.	nealsanche	2015-07-27 19:15:05
433	2015-07-26 08:31:46	With pure HTML phones becoming more popular, I searched for a JavaScript port of ZXing. I could only find this one here https://github.com/wojciechszela/zxingjs but it seems abandoned. Is there a official port to JavaScript planned?	SunboX	2015-07-26 08:34:39
433	2015-07-26 08:34:39	No, nothing is planned in fact. There's no new development in this project, just a little maintenance. I wouldn't be surprised if someone out there tried a port.	srowen	2015-07-26 08:34:39
433	2015-07-26 08:38:04	Thanks for the quick info! That's sad, ZXing is really great and there's no real open source alternitive to it. Maybe it's time for me to look into the abandoned one. Thanks! :)	SunboX	2015-07-26 08:34:39
432	2015-07-24 12:57:31	Replaced machine translations with actual translations and other improvements.	Flitskikker	2015-07-24 14:56:35
432	2015-07-24 14:56:38	Thanks!	srowen	2015-07-24 14:56:35
431	2015-07-22 22:49:31	Hello, Our security team has identified potential security concerns where null checks are not being performed: /common/reedsolomon/ZXGenericGF.m:(Line 41) common/reedsolomon/ZXGenericGF.m:(Line 40) common/ZXHybridBinarizer.m:(Line 59) common/ZXHybridBinarizer.m:(Line 150) common/ZXHybridBinarizer.m:(Line 152) pdf417/decoder/ec/ZXModulusGF.m:(Line 46) pdf417/decoder/ec/ZXModulusGF.m:(Line 47) core…	jkunzelman	2015-07-23 04:49:06
431	2015-07-23 04:49:06	This code is not from this project	srowen	2015-07-23 04:49:06
430	2015-07-22 22:33:06	Hello, Our security team has identified potential security issues: ZXAztecReader.m:(Line 71) ZXAztecReader.m:(Line 65) Impact: Most null pointer issues result in general software reliability problems, but if an attacker can intentionally trigger a null pointer dereference, the attacker might be able to use the resulting exception to bypass security logic or to cause the application to reveal debu…	jkunzelman	2015-07-23 04:49:17
430	2015-07-23 04:49:17	Also not in this project	srowen	2015-07-23 04:49:17
429	2015-07-22 16:23:52	Decoding the image below with this code: <S_CODE_TOKEN> Results in the following raw byte (codeword) array: [4, 1, 2, 3, 33, 33, 33, 33, 33, 33, 33, 33, 33, 33, 33, 33, 33, 33, 33, 33, 33, 33, 33, 33, 33, 33, 33, 33, 33, 33, 33, 33, 33, 33, 33, 33, 33, 33, 33, 33, 33, 33, 33, 33, 33, 33, 33, 33, 33, 33, 33, 33, 33, 33, 33, 33, 33, 33, 33, 33, 33, 33, 33, 33, 33, 33, 33, 33, 33, 33, 33, 33, 33, 33…	gredler	2015-07-22 20:40:17
429	2015-07-22 20:40:17	So, it's not always clear what 'raw bytes' should return since some barcodes have nothing that might be called an underlying byte representation. For some, like this or QR codes there are several layers: raw code words, after error correction is parsed, after the bit stream is parsed, after the bytes are parsed as characters. For QR codes I use the result post error correction. My theory is peopl…	srowen	2015-07-22 20:40:17
429	2015-07-23 22:39:54	ZXing doesn't seem to support MaxiCode in the latest release on F-Droid. What revision does this ticket target?	travisfw	2015-07-22 20:40:17
428	2015-07-21 00:26:43	I wanted to use the zxing readers to check the encoding of barcodes in [Okapi](https://github.com/woo-j/OkapiBarcode/). However, I think I may have found a bug in zxing -- the following image, which encodes "()*,{}~" using Code 93, decodes as "()*,EGH" in zxing. My physical barcode scanner reads "()*,{}~", as does Okapi. ![special-characters-with-ctrl-3](https://cloud.githubusercontent.com/assets…	gredler	2015-07-21 10:09:34
428	2015-07-21 09:59:28	Yeah that's just a bug. I don't know why this escape sequence was never handled correctly. Fix coming shortly ...	srowen	2015-07-21 10:09:34
427	2015-07-20 13:50:52	Hi, I am trying to decode the image attached. It gives a checksum error. I did some digging and found out that it only decoded the first and the last rows only. Any ideas what the problem might be? ![clean07](https://cloud.githubusercontent.com/assets/13418629/8777198/c7c7c1c0-2ef6-11e5-80ad-1fb6a1cfd3f0.png)	proCoderDude	2015-07-21 07:36:43
427	2015-07-20 14:04:00	There are a few possibilities: 1) bug in the code of course, 2) this is not being detected properly -- use PURE_BARCODE mode, 3) the barcode is actually corrupt or not supported. I think you'd have to run the debugger to dig more into why	srowen	2015-07-21 07:36:43
427	2015-07-20 18:34:56	Thanks. I will continue digging. But I know for sure the barcode is not corrupted as I have tested in on andriod app, online decoders and barcode scanner. All gave me results.	proCoderDude	2015-07-21 07:36:43
427	2015-07-20 20:21:19	Hi proCoderDude, as far as I can tell, the barcode is flipped vertically, i.e. it starts with row 33 and ends with row 0. The decoder assumes that the barcode correctly starts with row 0. I flipped the image and managed to decode it, although the content doesn't seem to be readable text. ![pdf417-flipped](https://cloud.githubusercontent.com/assets/4060134/8786268/690d66da-2f2d-11e5-9cfa-0db532c42…	graug	2015-07-21 07:36:43
427	2015-07-21 07:36:43	Hi Guenther, Thank you very much. That was the problem. It works on my side as well after flipping. Thanks a million times. Kind Regards proCodeDude	proCoderDude	2015-07-21 07:36:43
426	2015-07-20 09:26:03	I'm trying to set my own zxing.org server in localhost to make tests. Doing that, i found that the page decode.jspx has an html form with action="decode". I'm just not understanding where is sent that form when i press the button send. As you can see, I'm really noob with jsp, but someone could point me in the good direction from where is sent that form/where is the script that receive them/where…	doritos07	2015-07-20 09:27:27
426	2015-07-20 09:27:27	Ask questions on the mailing list please: https://groups.google.com/forum/#!forum/zxing It goes to DecodeServlet in the web app. Yes, you probably want to read up on how JavaEE web apps are configured.	srowen	2015-07-20 09:27:27
424	2015-07-18 09:07:35	See screenshot: https://www.dropbox.com/s/bujt1h890dwuv4f/2015-05-06-15-10-34.png?dl=0	IlianP	2015-07-18 10:35:48
424	2015-07-18 10:35:48	I think you may be looking at an old version or an app clone. The text box should scroll	srowen	2015-07-18 10:35:48
424	2015-07-18 11:06:11	It scrolls, but the text is displayed on top of the heading, as you can obviously see in the screenshot... Am 18.07.2015 12:36 schrieb "Sean Owen" notifications@github.com: > I think you may be looking at an old version or an app clone. The text box > should scroll > > — > Reply to this email directly or view it on GitHub > https://github.com/zxing/zxing/issues/424#issuecomment-122528080.	IlianP	2015-07-18 10:35:48
423	2015-07-18 09:05:00	When switch from landscape mode into portrait mode and vice versa in the help menu on my LG G2 (Android 4.4.2) the content becomes a white screen.	IlianP	2015-07-18 10:34:56
423	2015-07-18 10:34:56	There is not such a feature in this app	srowen	2015-07-18 10:34:56
423	2015-07-18 11:07:42	I was talking about switching the orientation from landscape to portrait and vice versa. I would do a screencast but you don't seem to appreciate feedback... Am 18.07.2015 12:35 schrieb "Sean Owen" notifications@github.com: > There is not such a feature in this app > > — > Reply to this email directly or view it on GitHub.	IlianP	2015-07-18 10:34:56
423	2015-07-18 11:08:12	I don't remember talking about any feature Am 18.07.2015 13:07 schrieb ilianos1@gmail.com: > I was talking about switching the orientation from landscape to portrait > and vice versa. I would do a screencast but you don't seem to appreciate > feedback... > Am 18.07.2015 12:35 schrieb "Sean Owen" notifications@github.com: > > > There is not such a feature in this app > > > > — > > Reply to this em…	IlianP	2015-07-18 10:34:56
423	2015-07-18 12:01:59	The app is landscape only which makes me think you are talking about another app.	srowen	2015-07-18 10:34:56
423	2015-07-20 21:14:11	So you're not talking about the famous barcode scanner for Android? Take an LG G2 with Android 4.4.2 >> press the 3 dots >> press help [from here, rotation IS possible!] >> switch rotation and see what happens... 2015-07-18 14:02 GMT+02:00 Sean Owen notifications@github.com: > The app is landscape only which makes me think you are talking about > another app. > > — > Reply to this email directly …	IlianP	2015-07-18 10:34:56
423	2015-07-20 21:46:15	You are not talking about the app related to this project. Three dots >> Help leads to no information about rotation. You are talking about another app, which may be a copy of the open source code provided by this app.	srowen	2015-07-18 10:34:56
422	2015-07-17 17:26:44	When Scanning PDF417 it seems that the barcode to be the perfect distance (about 1 inch) from the camera and cannot move at all. When moving it 6 inches away the camera keeps auto focusing and will never scan it I have tested with Manatee and PDF417.mobi and both of those scanners are able too scan the barcodes instantly. I have left the PDF417 barcode in the same position that the other two scan…	StevenDStanton	2015-07-17 18:11:08
422	2015-07-17 17:27:14	[SurfaceView] updateWindow -- OnPreDrawListener, mHaveFrame = true, this = md5e1d4744ef128cd013cac92521f1a8e76.ZXingSurfaceView{4246fe00 V.E..... ........ 0,0-1920,1128} [Camera-JNI] Allocating callback buffer [CameraFramework] handleMessage: 16 [Camera-JNI] setHasPreviewCallback: installed:1, manualBuffer:0 [SurfaceView] updateWindow -- OnPreDrawListener, mHaveFrame = true, this = md5e1d4744ef12…	StevenDStanton	2015-07-17 18:11:08
422	2015-07-17 18:11:08	I probably couldn't say anymore, not having your barcodes. It will either scan in milliseconds or not at all. It's either unscannable due to a problem with the code, your camera hardware, or just a limit of the software. You can propose a PR if you have a change to make but otherwise there's not really an action here -- YMMV.	srowen	2015-07-17 18:11:08
422	2015-07-17 18:31:32	The Barcodes are from the back of drivers licenses. It can't be a problem with the Barcodes because both Manatee and PDF417.Mobi scan them Each scan has been done with the same hardware, at the same distance. It really can't be a software limitation as other companies have developed closed source software which can scan the codes in a few miliseconds. From what I am seeing with the differences in…	StevenDStanton	2015-07-17 18:11:08
422	2015-07-17 18:36:29	I'm not saying it can't be done; I'm saying the software here might not get it done, and there is no further development work here, unless you are yourself proposing a code change. Please use other software if it works better for you in this case.	srowen	2015-07-17 18:11:08
421	2015-07-16 18:44:00		Manouchehri	2015-07-16 20:25:20
420	2015-07-15 14:15:34	I was not able to check if the contents i want to encode are correct according to BarcodeFormat. For example before doing <S_CODE_TOKEN> I would like to check <S_CODE_TOKEN> which could either return true/false or throw Exceptions like the encode method. In Ean13Writer are the validity checks provided at the start of encode(contents) method, so it should not be hard to extract them into separate …	Zavael	2015-07-15 14:52:39
420	2015-07-15 14:52:39	You can simply catch for exceptions. There is a well-defined exception hierarchy for this. It doesn't require an API change, works for all the encoders, and is the intended way to check this.	srowen	2015-07-15 14:52:39
420	2015-07-15 15:30:18	I think it is not really effective to call encode only for the information that the contents are invalid. See pseudocode of your suggestion: <S_CODE_TOKEN> Example case described: Scheduling of object to queue contains its id, code and format. Processing of object means encoding the contents **again**, creating a image and upload to amazon s3 for example. In the moment of processing the exception…	Zavael	2015-07-15 14:52:39
420	2015-07-15 16:05:22	Why do you have to process it twice? It either succeeds or fails in one pass. I suppose my point is the act of deciding whether it's encodable often means executing some or most of the encoding process anyway; there's not much to save. Creating an 'encodable' API is mostly recreating the whole encoding process anyway, to be really sure. The encoding process is also generally very fast, so I think…	srowen	2015-07-15 14:52:39
420	2015-07-16 07:07:39	Thanks for you responses. Because if it suceeds I send the object id, code and codeformat to processing queue. Only there I create the image and only there I need BitMatrix, no reason to create it before, I dont need the bitmatrix in case I only want to validate context. For example in `QRCodeWriter` I am only interested in these lines - and they could be extracted as separate method and call tha…	Zavael	2015-07-15 14:52:39
420	2015-07-16 07:14:32	Yeah, I mean, that's an artifact of how your system works though; in general you can invoke the method once and either get a result or know it could not encode. Honestly it is not worrying about optimizing this by exposing this logic. Having to call the method twice is so cheap. This stuff was written to be efficient on _phones_ even as of 8 years ago. Server-class machines would do this in micro…	srowen	2015-07-15 14:52:39
420	2015-07-16 09:22:27	ok thank you, for now we will call it twice	Zavael	2015-07-15 14:52:39
419	2015-07-15 13:59:46	- fine-grained scaling for PDF_417 generation #418	awenger	2015-07-15 19:05:22
419	2015-07-15 16:40:04	That's probably OK. You likely know this code better than I. Is the effect just that it scales the result from 1-pixel bars rather than always starting at 2? that seems reasonable.	srowen	2015-07-15 19:05:22
418	2015-07-15 13:12:36	Is there a reason to start the PDF_417 generation with a lineThickness of 2 [1] if the barcode is later scalled [2]. This excludes the generation of barcodes with lineThickness of 3 for example. [1] https://github.com/zxing/zxing/blob/master/core/src/main/java/com/google/zxing/pdf417/PDF417Writer.java#L100 [2] https://github.com/zxing/zxing/blob/master/core/src/main/java/com/google/zxing/pdf417/P…	awenger	2015-07-15 13:13:56
418	2015-07-15 13:13:56	I dont' think I get the question (didn't write this code either) but if you can show and explain a change in a PR I can look at it.	srowen	2015-07-15 13:13:56
418	2015-07-15 14:12:38	The current generation starts with lineThickness 2 and scales the barcode later to fit into the available space. This prevents for example the generation of a barcode with scale factor 1,3,5 etc.	awenger	2015-07-15 13:13:56
417	2015-07-11 18:06:40	Hi, Sorry this isn't really an issue so much as something I wanted to let you know about, and I'm afraid I wasn't sure where/how else to do so... I'm the main developer behind the Zint library which you link to in your README.md file. Firstly, can I let you know that I'm no longer developing or supporting Zint, so I think that link should be removed. But also that I am developing a Java-based rep…	woo-j	2015-07-11 20:29:03
417	2015-07-11 18:08:32	OK, do you have a link to the successor project? I'm happy to link to it in addition to removing the old link.	srowen	2015-07-11 20:29:03
417	2015-07-11 19:58:14	Here's the URL: https://github.com/woo-j/OkapiBarcode Thanks.	woo-j	2015-07-11 20:29:03
416	2015-07-09 02:58:22	![0uzb 23k1k7lh40c w qcx0](https://cloud.githubusercontent.com/assets/878260/8587033/2a335648-2629-11e5-8d70-ed29a95bb405.jpg) this special **still** image can't be decoded on iOS , then i tried on zxing.org, still failed. how to get this done? should i do some deep configuration?	adad184	2015-07-09 03:16:47
416	2015-07-09 03:16:47	In `PURE_BARCODE` mode, with an image of just this barcode, it works, and decodes as `CN00000001_USER_2015050911054571219`. When run in normal mode, one of the finder patterns is mis-detected, which is why this doesn't decode by itself. You'll find it does if you scan it off your screen with a phone.	srowen	2015-07-09 03:16:47
416	2015-07-09 03:21:35	i know if i crop the pure barcode, it can be decoded correctly, but with the full image , it's jamed and failed. i decode it in manual mode(by code) , but not scan from camera. there is a similiar image, and this one can be decoded normally ![19ki p74ts _ 1gv unc9fr](https://cloud.githubusercontent.com/assets/878260/8587329/8b7a2780-262c-11e5-8573-967ccc93b020.jpg) here is my code <S_CODE_TOKEN>	adad184	2015-07-09 03:16:47
415	2015-07-08 19:11:51		KrasnayaPloshchad	2015-07-08 19:15:43
415	2015-07-08 19:15:43	No, it is only distributed on Play. I don't think the project can speak for any other distributions of the app	srowen	2015-07-08 19:15:43
415	2015-07-08 19:20:43	Oh~ I am dizzy.	KrasnayaPloshchad	2015-07-08 19:15:43
414	2015-07-08 05:00:07	Please Update Zxing cpp file (porting) for updated code . For Datamatrix ECC200 decoding and PDf417 code.	sathishcse7	2015-07-08 08:37:16
414	2015-07-08 05:00:57	pls Update Porting to CPP file	sathishcse7	2015-07-08 08:37:16
413	2015-07-07 04:59:45	My music videos and download	mopaya188	2015-07-07 07:37:18
412	2015-07-02 15:23:40	Fixed a bug when calling String.substring introduced in https://github.com/zxing/zxing/pull/395, which caused an exception when for example trying to encode "sadfg$sad" in PDF417 with the default encoding (ISO-8859-1)	strguntbr	2015-07-02 16:15:42
412	2015-07-02 15:33:10	Do you have a moment to throw in a minimal unit test for this? if it looks like it would take more than 10 mins to adapt some of the existing code you can forget it and I can try to tack it on	srowen	2015-07-02 16:15:42
412	2015-07-02 16:05:46	Done. The minimal test I added fails on master but passes on this branch.	strguntbr	2015-07-02 16:15:42
411	2015-07-02 13:27:56	Anybody suggest me how can I launch the QR scanner inside the html form (for iOS and android phonegap app)?	nvarshney	2015-07-02 13:28:43
411	2015-07-02 13:29:10	Sent by Outlook for Android From: nvarshney Sent: Thursday, July 2, 6:28 AM Subject: [zxing] Launch QR code scanner inside HTML page (#411) To: zxing/zxing Anybody suggest me how can I launch the QR scanner inside the html form? — Reply to this email directly or view it on GitHub.	RobertMcC86	2015-07-02 13:28:43
411	2015-07-02 13:38:26	Anybody please reply.	nvarshney	2015-07-02 13:28:43
411	2015-07-04 06:20:26	in android, intent filter in manifest.xml meight help you	Vigi0303	2015-07-02 13:28:43
410	2015-07-02 11:06:02	Hi I am trying to use the QRCode reader functionality and have come across an odd one. I generated a png (attached) ![t](https://cloud.githubusercontent.com/assets/305876/8475682/b852f780-20b1-11e5-9683-52576b0848af.png) which I am generating using: <S_CODE_TOKEN> If I use a phone to decode this or use http://zxing.org/w/decode.jspx then it works and I get back the text groovy, but when I use the…	hurleyj	2015-07-02 11:09:26
410	2015-07-02 11:09:25	(This isn't the place for questions -- use the mailing list). Probably a false positive read of a finder pattern. Use pure-barcode mode.	srowen	2015-07-02 11:09:26
410	2015-07-02 12:12:40	I didn't ask any questions. I was reporting a bug and how to recreate the bug. Surely if failing to read an image of a qrcode that the api creates while other ones do is a bug.	hurleyj	2015-07-02 11:09:26
410	2015-07-02 12:14:21	Really, I mean that this is only for proposing patches / pull requests. It will work just like the online decoder if you make it work like the online decoder, and you can look at the source for it. But I'm pretty sure it's that it passes with PURE_BARCODE mode which you aren't trying here.	srowen	2015-07-02 11:09:26
410	2015-07-02 12:19:44	So you are saying that it is not a bug that the api cannot detect a barcode is an image of a pure barcode?	hurleyj	2015-07-02 11:09:26
410	2015-07-02 12:23:46	The problem is that, weirdly, it becomes exceptionally easy to mis-detect a finder pattern in such a barcode. Once those are found incorrectly the rest fails. The heuristics that work exceptionally well in a photo or camera frame have this weakness on a synthetic image, but this is optimizing for camera phones not pure images. Still it's easy to get it right and much faster if you know it's suppo…	srowen	2015-07-02 11:09:26
410	2015-07-02 12:44:20	OK, personally I would describe this as a bug but I can see why you do not. Sorry for wasting your time	hurleyj	2015-07-02 11:09:26
409	2015-07-02 08:37:58	I didn't find the solution in com.google.zxing.client.android.Intents. Or it hasn't be added in the latest version ? help me :)	Vigi0303	2015-07-02 09:02:26
409	2015-07-02 12:23:43	@srowen Could i have some reply please ?	Vigi0303	2015-07-02 09:02:26
409	2015-07-02 12:24:34	This isn't for questions, and this has been reviewed many times on the list and here. Please search.	srowen	2015-07-02 09:02:26
408	2015-07-01 23:00:19	Details:"The function ensureCapacity:() in ZXBitArray.m resizes a block of allocated memory on line 77. Pods/ZXingObjC/ZXingObjC/common/ZXBitArray.m:(Line 77)" Impact:Do not use realloc() to resize buffers that store sensitive information. The function might leave a copy of the sensitive information stranded in memory where it cannot be overwritten. Fix:If sensitive information is stored in memor…	Antonio-strickland	2015-07-01 23:03:11
408	2015-07-01 23:03:11	This code isn't in this project now.	srowen	2015-07-01 23:03:11
407	2015-07-01 20:43:56	Naturalize's renaming suggestions to improve the codebase consistency	condda	2015-07-02 06:47:07
407	2015-07-01 22:26:21	What's this tool? I'd generally say this is too trivial to bother with, but it's really minor anyway. Is there more?	srowen	2015-07-02 06:47:07
406	2015-06-30 16:58:17	##	codewell4	2015-07-01 11:31:33
405	2015-06-30 16:07:26		codewell4	2015-06-30 16:20:00
405	2015-06-30 16:09:32	You should probably try only sending the translation commit in the PR, since the CODE_93 writer commit has already been rejected by the maintainer. ;)	ocdtrekkie	2015-06-30 16:20:00
405	2015-06-30 16:14:39	You're right. Today was my first pull request so I'm still catching up...	codewell4	2015-06-30 16:20:00
405	2015-06-30 16:15:52	Yes please, just revert the last commit, squash and force-push, or just open a new PR with the translation commit	srowen	2015-06-30 16:20:00
405	2015-06-30 16:18:59	I'm bad at git too. ;) Strong advice is to create separate branches off of the master for each separate thing you're working on. Makes it much easier to make clean pull requests.	ocdtrekkie	2015-06-30 16:20:00
405	2015-06-30 16:21:17	Sorry I guess I'll close this pull request. I have to read GitHub instructions how to revert it. I'll take your advice on making a separate branch, that seems logical.	codewell4	2015-06-30 16:20:00
405	2015-06-30 16:35:57	Yeah sometimes it's easier just to restart. Just make a new branch from master, commit, open a new PR from it.	srowen	2015-06-30 16:20:00
405	2015-06-30 16:42:12	Sorry this will take a while. I'll try it again with a new branch. Probably not today :|	codewell4	2015-06-30 16:20:00
404	2015-06-30 15:42:01	The quick and dirty CODE_93 writer. Made with many ugly hacks but it should work as per specification Didn't reuse some of the Code93Reader constants and generally ignored other classes coding styles Had to redesign appendPattern function from OneDimensionalCodeWriter.java because it didn't output my codes right - it is included below the class Didn't test it in the core since I only have Android…	codewell4	2015-06-30 15:44:53
404	2015-06-30 15:44:53	OK, that's fine but if it's a quick hack without tests I'm not going to merge it. It's here for anyone to look at I suppose.	srowen	2015-06-30 15:44:53
403	2015-06-29 11:54:52	I was trying to generate CODE_93 from text but it always says that it can't encode it. So my question is, if generation of this type of code is supported? Below is code sample with text from Wikipedia, but I tried also with valid Code_93 and while the barcode scanner recognizes it, it can't generate it. <S_CODE_TOKEN> Hopefully this is not a stupid question :P	codewell4	2015-06-29 12:59:16
403	2015-06-29 12:59:16	(Use https://groups.google.com/forum/#!forum/zxing for questions) No Code 93 encoding is not supported, unless I'm crazy and forgetting it.	srowen	2015-06-29 12:59:16
403	2015-06-29 22:32:25	Another question. If I make the writer (Code93Writer) myself would you be able to put it into the core? Maybe the code will not be nice as I'm not experienced.	codewell4	2015-06-29 12:59:16
402	2015-06-24 23:22:28		tangoblast817	2015-06-25 01:54:29
401	2015-06-09 04:44:57	Hello, I'm using this amazing library with official PhoneGap plugin (https://github.com/phonegap/phonegap-plugin-barcodescanner). I want to make an scan without showing any frame (silent-invisible) and in portrait mode. So when I start my app, start scanning when I still seeing my webview with an HTML page. Can anyone help me with this?	saenzramiro	2015-06-09 07:23:18
401	2015-06-09 07:23:18	I think that is more a phonegap question, but no there is nothing like this in this project and I wouldn't accept a PR for this at this stage.	srowen	2015-06-09 07:23:18
400	2015-06-07 15:25:31	I am developing web application for custom scan and search products from custom database. It seems that zxing cache and redirect to wrong location. I made a test with that link: http://www.tx9.co.uk/zxingtest.php on my: Nexus 5 android 5.1.1 and Asus MemoPad HD7 4.4.2 but still redirects to wrong location. For example: When a go to a.php and scan - redirect to a.php after that I go to b.php and s…	Tzvetelin88	2015-06-07 15:26:56
400	2015-06-07 15:26:56	This is a duplicate of https://github.com/zxing/zxing/issues/302	srowen	2015-06-07 15:26:56
400	2015-06-07 15:30:28	Hello Srowen, yes it seem to. But I tried that build of Zxing application, and still redirects to wrong place.	Tzvetelin88	2015-06-07 15:26:56
400	2015-06-07 15:31:53	No, I've tested this case and we both confirmed it's fixed. I think you actually aren't using the new build.	srowen	2015-06-07 15:26:56
400	2015-06-07 15:34:00	Is this the link to the new build: https://drive.google.com/file/d/0B_hfrkaWlLi4cVd2WWEtb21FTzA/view?usp=sharing ? because I just tested it on my Nexus 5 Android 5.1.1 and redirects me to the wrong place. Is there anything else that I need to do except installation ?	Tzvetelin88	2015-06-07 15:26:56
400	2015-06-09 06:03:42	Hello srowen, I made a test with the new build given here: https://github.com/zxing/zxing/issues/302 also on my Tablet (Asus Memo 7, Android 4.4.1 with chrome 43.0.2357.92 ) and I can confirmed that it still redirects to the wrong place.	Tzvetelin88	2015-06-07 15:26:56
400	2015-06-09 07:23:50	OK, can you submit a pull request for what you think is wrong? I am not able to work on reproducing this, and can't reproduce it anyway.	srowen	2015-06-07 15:26:56
400	2015-06-09 14:05:14	I did a few tests on my Asus memo pad 7: First test: Chrome Version: 36.0.1985.135 Android Version : 4.4.2 When I go to scan a barcode and get back to php file I notice that barcode scanner doesn't stay open it's closed automatically. If you make new scan, barcode scanner opens again and after scan it's closes. But this is only on old chrome version like 36. --- Second test: Chrome Version: 43.0.…	Tzvetelin88	2015-06-07 15:26:56
400	2015-09-08 16:45:25	why is it closed? the problem is still there :( i've tried it with the newest version from the market and still redirected to the wrong url. the sprintf solution doesn't work. if there is an option to close the application (Tzvetelin88's solution), it would be great and could fix the hole problem	ichrocke	2015-06-07 15:26:56
400	2015-09-08 16:54:18	there is no problem with firefox... it closes the app automatically... chrome doesn't	ichrocke	2015-06-07 15:26:56
400	2016-08-31 03:55:44	how to return zxing barcode result back to actual caller(if it calls from Chrome, it should only return to same browser)?	mithuns14	2015-06-07 15:26:56
399	2015-06-06 20:43:10	For an international number - like +4935100000000 - the meCard doesn't include the required "+". The number will be encoded without and can't be dialed. Using vCard ist working fine.	dsp76	2015-06-06 23:11:47
399	2015-06-06 23:11:47	You haven't specified how you are encoding this value or what the result is.	srowen	2015-06-06 23:11:47
399	2015-06-08 06:20:41	@srowen I used the webbased encoding at https://zxing.appspot.com/generator, selected "contact information" encoded as "meCard". I put "+4935100000000" into the phone number field. The result is lacking the "+" sign for international prefix: MECARD:N:meCard;TEL:4935100000000;; http://zxing.org/w/chart?cht=qr&chs=350x350&chld=L&choe=UTF-8&chl=MECARD%3AN%3AmeCard%3BTEL%3A4935100000000%3B%3B If I en…	dsp76	2015-06-06 23:11:47
399	2015-06-08 08:51:27	MECARD format says this field is digits-only. You need to write + as 00. https://www.nttdocomo.co.jp/english/service/developer/make/content/barcode/function/application/addressbook/index.html	srowen	2015-06-06 23:11:47
399	2015-06-08 16:58:19	"00" is only correct for some countries. Only "+" qualifies as international prefix. If you save your number with "00" as international number, you won't be able to dial it many countries in the world. Have a look here: http://en.wikipedia.org/wiki/List_of_international_call_prefixes So meCard standard has a blind spot here. However almost all soft phones and smart phones are capable of handling …	dsp76	2015-06-06 23:11:47
399	2015-06-08 16:59:30	Yeah that may be, but that's a MECARD issue if anything. It was originally created in the 90s for i-mode in Japan so may not be entirely internationalized. You can use vCard instead.	srowen	2015-06-06 23:11:47
399	2015-06-08 18:23:53	You are right, technically that is absolutely the correct answer. If MECARD "standard" is not maintained anymore, maybe a not so strict implementation might be helpful?	dsp76	2015-06-06 23:11:47
399	2015-06-08 19:41:35	Yeah, I think that's not unreasonable. Do you want to make a patch that would allow this character?	srowen	2015-06-06 23:11:47
399	2015-08-11 19:06:45	If I could, but I'm not a programmer :( Gruß Dirk Tel.: +49 176 3030 4050 2015-06-08 21:42 GMT+02:00 Sean Owen notifications@github.com: > Yeah, I think that's not unreasonable. Do you want to make a patch that > would allow this character? > > — > Reply to this email directly or view it on GitHub > https://github.com/zxing/zxing/issues/399#issuecomment-110116088.	dsp76	2015-06-06 23:11:47
398	2015-05-28 19:41:10	Good evening, I am trying to create [a simple Android app](https://github.com/afarber/android-newbie/tree/master/QREncoder), which would display a QR-coded image. So I have installed HomeBrew, ant and maven at my Mac OS Yosemite notebook and pointed the ANDROID_HOME environment variable to the location of Android SDK. Then I have checked out latest zxing from GitHub and built it (seeming without …	afarber	2015-05-28 20:54:46
398	2015-05-28 20:54:46	You should not include the `android-*` jar; it's not a library to be reused. But that is not your problem. This is something to do with your project setup in Eclipse and not this project.	srowen	2015-05-28 20:54:46
398	2015-05-29 11:05:02	Alright, I've fixed my problem (QR-encoding String to a Bitmap in Android) by looking at the android/src/com/google/zxing/client/android/encode/QRCodeEncoder.java: <S_CODE_TOKEN> The resulting screenshot and more details can be seen in [my Stackoverflow question](http://stackoverflow.com/questions/30515584/qr-encode-a-string-to-image-in-android-project-using-zxing).	afarber	2015-05-28 20:54:46
397	2015-05-23 03:02:42	This allows page titles with HTML entities like `&amp;` to display properly. Before, no decoding would be performed and `&amp;` would be shown where an ampersand should be. Additionally, decoding entities prevents the following string length check from overcounting. To replicate this bug scan an image with a URL pointing to http://stackoverflow.com/questions/tagged/android The title displayed wit…	kmark	2015-05-23 09:07:29
397	2015-05-23 09:07:27	Good point, that part isn't necessarily supposed to have HTML but can contain escapes. This seems like an easy way to parse that.	srowen	2015-05-23 09:07:29
397	2015-05-23 09:48:45	; )	lstella114	2015-05-23 09:07:29
397	2015-05-23 11:06:48	Thanks for the quick merge	kmark	2015-05-23 09:07:29
396	2015-05-20 14:53:56	Hi guys, for the live of me i cannot get zxing to read this barcode, while any other service i try can. ![kannielezen](https://cloud.githubusercontent.com/assets/7721540/7728653/cb13f0a8-ff10-11e4-8cec-264328ac3cb9.png)	TimZaman	2015-05-20 15:00:04
396	2015-05-20 15:00:04	Try the debugger. Probably just not getting found. It seems 'easy' but might be more like a corner case relative to normal images. This isn't a good place to ask questions, but you can supply patches if you have identified a clear fix.	srowen	2015-05-20 15:00:04
396	2015-05-20 15:03:12	Okay, rotated it in any direction, added padding, resized it, tried 30 different methods. No workie, therefore i'd almost say it's a bug. Excellent library regardless, too bad the c++ port was dropped :(. Thanks, Sean, you're the man.	TimZaman	2015-05-20 15:00:04
396	2015-05-20 15:58:36	I had a quick look with the debugger, and it finds the edges of the barcode OK, but yeah this is a case where the heuristic it uses to figure out the dimension falls down on very small barcodes. It doesn't get the dimension right and the result is too messed up to decode. I don't have a simple answer, but if you want to investigate the code, I can give a few more pointers about what's going wrong…	srowen	2015-05-20 15:00:04
396	2015-05-20 16:41:40	Thanks Sean. I'd say since it cannot decode this near perfect code, this is indeed an issue worth keeping open. This is not the place, but can you give me a pointer on how to go about using your library for just decoding from bitstream to error-decoded data? T	TimZaman	2015-05-20 15:00:04
396	2015-05-20 16:48:23	I don't think this is representative of images presented to a phone, so I'm not worried about it. The issue is that one corner of the DM code is always missing, and if you look for a corner on the side that ends in a white module you find the edge of its neighboring black modules. That almost always doesn't make a difference, as you count across the modules to the other corners to identify the nu…	srowen	2015-05-20 15:00:04
395	2015-05-20 14:21:40	Unittest and possible fix for https://github.com/zxing/zxing/issues/394	strguntbr	2015-05-20 17:25:28
395	2015-07-02 14:39:00	Unfortunately i seemed to introduce a new bug in this fix. I called String.substring(start, length) instead of String.substring(start, end). I'll fix it in the next days and create another pull request that hopefully does not contain any more bugs :)	strguntbr	2015-05-20 17:25:28
394	2015-05-20 14:19:44	Trying to encode the string "1%§s ?aG$" with PDF417 encoder (Charset UTF-8, Compaction Byte) throw a "Non-encodable character detected" exception. The problem seems to be that § is encoded as "c2 a7" in unicode and thus for all characters after the § the index in the input-string does not match the index in the encoded byte array.	strguntbr	2015-05-20 17:25:48
394	2015-05-20 16:02:45	Hm yeah, I don't know a lot about this code path, but I can imagine the problem and your fix looks reasonable. Let me think about it a little more, but since tests pass and it doesn't seem to affect other behavior, can't hurt much to merge I think.	srowen	2015-05-20 17:25:48
393	2015-05-20 13:57:17	The proposed change will: - attempt to decode Code39 in Full-ASCII form, and if successful will return it as a result meta-data. - attempt to calculate the checksum and return the state as a result meta-data - display the Code39 Full-ASCII result in the Android scanner screen TODO: - Handle codes that have a checksum and are encoded using the Code39 Full-ASCII form	l-dobrev	2015-05-22 11:11:49
393	2015-05-22 11:11:49	To be rewritten	l-dobrev	2015-05-22 11:11:49
391	2015-05-18 20:56:55	Perhaps in the next major version you could add a prefix to the maven artifact names so that the jars get a decent name in non-library upstream projects (ie WAR)? Right now the jars will have the nondescript and confusing names of `core-x.x.x.jar` and `javase-x.x.x.jar` in a canonical Maven WAR. The ostensible industry standard seems to be to prefix your artifact names with the project name. <S_C…	agentgt	2015-05-18 23:02:11
391	2015-05-18 23:02:10	No, I don't think it's good to change the artifact names at this point, for continuity. The `groupId` already names the project, so I don't think there's a strong need to repeat it in the `artifactId`. Yeah I see a lot of this repetition but since an `artifactId` is never used in isolation in a build it doesn't matter. It does affect the name of generated artifacts, but those can be overridden wh…	srowen	2015-05-18 23:02:11
391	2015-05-19 23:30:36	Well I agree on the continuity but not on consistency given that zxing child modules have a parent module called... `zxing-parent`. Apparently `parent` was too abstract :) Given that you don't seem to care about the artifact name I'm not sure what the continuity buys you given that major revisions are generally not drop in replacement upgrades. Many google and non google projects have changed art…	agentgt	2015-05-18 23:02:11
391	2015-05-20 00:05:13	I agree about `zxing-parent`. I know you're talking about a major version upgrade, though honestly there will likely never be a 4.x, so this is moot. If there ever is 4.x it should be mostly compatible anyway. An entirely new project in a different namespace does probably deserve new artifacts, yes, but that will never be the case in this project. I think you're overlooking a problem with changin…	srowen	2015-05-18 23:02:11
391	2015-05-20 00:36:47	Yes I think I agree with you especially now that I know the project isn't changing drastically for some time. And I am aware of the Maven issue and it is an excellent point. I was thinking major revision + plus namespace change like Jackson or commons lang 3 did but I realize that there are a plethora of projects that don't do namespace changes on major revisions for many of the reasons you menti…	agentgt	2015-05-18 23:02:11
390	2015-05-15 00:11:02	Encoding strings witht zeros left padding (i.e. 00012345674) for EAN_13, writer returns an UPC-A barcode.	gee0292	2015-05-15 00:19:31
389	2015-05-14 21:39:22	Added rawBytes functionality to the Aztec scanner	iSDP	2015-05-14 22:10:54
389	2015-05-14 22:10:54	This reformats a bunch of code with different spacing, or tabs instead of spaces. I can't make out the intended change. Can you reopen with just the code change and no whitespace changes?	srowen	2015-05-14 22:10:54
389	2015-05-14 22:12:16	That's done automatically by Android Studio, sadly.	iSDP	2015-05-14 22:10:54
389	2016-02-26 22:08:31	Was this ever reopened and accepted?	johanhar	2015-05-14 22:10:54
389	2016-04-22 21:09:50	I hope this gets resolved eventually.	oelna	2015-05-14 22:10:54
389	2016-04-23 08:40:28	Me too, didn't have the time to go back and turn tabs back into spaces :( I actually wanted to do this today, until I woke up and saw this! Thank you very much for your effort!	iSDP	2015-05-14 22:10:54
388	2015-05-14 03:02:22	Test Name: splitQuery Unit Test Version: 1.0 Severity (Fatal, Serious, Minor): Minor Type: (Coding Error, Design Issue, Suggestion, Documentation): Coding Error Summary: Method should get rid of repeated specific characters, but it do not. Able to be reproduced? (Yes/No): Yes What is the problem and how can it be reproduced? The Javadoc for the method splitQuery, inside class DecodeHintManager, s…	drewdrewcarlstedt	2015-05-14 08:29:54
388	2015-05-14 08:29:54	This might be easy to fix but I need an example. There's nothing about a reproduction here.	srowen	2015-05-14 08:29:54
387	2015-05-14 02:57:22	Test Name: Monkey Test 24____________ Version: _1__________ Severity (Fatal, Serious, Minor): _Minor____________ Type: (Coding Error, Design Issue, Suggestion, Documentation): _Coding Error__________ Summary: _Waiting to send key event because the focused window has not finished processing all of the input events that were previously delivered to it___________________ Able to be reproduced? (Yes/…	drewdrewcarlstedt	2015-05-14 07:53:14
387	2015-05-14 02:58:01	:Monkey: seed=1431365035477 count=1500 :AllowPackage: com.google.zxing.client.android :IncludeCategory: android.intent.category.LAUNCHER :IncludeCategory: android.intent.category.MONKEY // Event percentages: // 0: 15.0% // 1: 10.0% // 2: 2.0% // 3: 15.0% // 4: -0.0% // 5: 25.0% // 6: 15.0% // 7: 2.0% // 8: 2.0% // 9: 1.0% // 10: 13.0% :Switch: #Intent;action=android.intent.action.MAIN;category=an…	drewdrewcarlstedt	2015-05-14 07:53:14
387	2015-05-14 02:58:17	"Binder_3" prio=5 tid=54 Native | group="main" sCount=1 dsCount=0 obj=0x132fc140 self=0xa2803400 | sysTid=1387 nice=0 cgrp=apps sched=0/0 handle=0xb4656f80 | state=S schedstat=( 0 0 0 ) utm=21 stm=30 core=0 HZ=100 | stack=0xa1633000-0xa1635000 stackSize=1012KB | held mutexes= kernel: futex_wait_queue_me+0xc5/0xfe kernel: futex_wait+0xb9/0x1ca kernel: do_futex+0x8c/0x7a3 kernel: sys_futex+0x88/0xd…	drewdrewcarlstedt	2015-05-14 07:53:14
387	2015-09-01 02:56:42	how to fix it	lgengsy	2015-05-14 07:53:14
386	2015-05-14 02:54:32	Test Name: Monkey Test 8____________ Version: _1__________ Severity (Fatal, Serious, Minor): _Minor____________ Type: (Coding Error, Design Issue, Suggestion, Documentation): _Coding Error__________ Summary: _Waiting because no window has focus but there is a focused application that may eventually add a window when it finishes starting up_____________________ Able to be reproduced? (Yes/No): _Ye…	drewdrewcarlstedt	2015-05-14 07:52:40
386	2015-05-14 02:55:19	:Monkey: seed=1431853507293 count=1500 :AllowPackage: com.google.zxing.client.android :IncludeCategory: android.intent.category.LAUNCHER :IncludeCategory: android.intent.category.MONKEY // Event percentages: // 0: 15.0% // 1: 10.0% // 2: 2.0% // 3: 15.0% // 4: -0.0% // 5: 25.0% // 6: 15.0% // 7: 2.0% // 8: 2.0% // 9: 1.0% // 10: 13.0% :Switch: #Intent;action=android.intent.action.MAIN;category=an…	drewdrewcarlstedt	2015-05-14 07:52:40
386	2015-05-14 02:55:35	"WifiRttService" prio=5 tid=47 Native | group="main" sCount=1 dsCount=0 obj=0x1341e4a0 self=0xa48d1800 | sysTid=1286 nice=0 cgrp=apps sched=0/0 handle=0xa4780100 | state=S schedstat=( 0 0 0 ) utm=0 stm=0 core=0 HZ=100 | stack=0xa23f0000-0xa23f2000 stackSize=1036KB | held mutexes= kernel: sys_epoll_wait+0x173/0x2f4 kernel: sys_epoll_pwait+0x51/0xb4 kernel: syscall_call+0x7/0xb native: #00 pc 00073…	drewdrewcarlstedt	2015-05-14 07:52:40
386	2015-05-14 07:52:40	This doesn't look like an app problem	srowen	2015-05-14 07:52:40
385	2015-05-14 02:52:24	Test Name: Monkey Test 4____________ Version: _1__________ Severity (Fatal, Serious, Minor): _Minor____________ Type: (Coding Error, Design Issue, Suggestion, Documentation): _Coding Error__________ Summary: _Attempt to access a cursor after it has been closed_________________________ Able to be reproduced? (Yes/No): _Yes________ What is the problem and how can it be reproduced? **See Monkey outp…	drewdrewcarlstedt	2015-05-14 07:50:00
385	2015-05-14 02:52:59	:Monkey: seed=1431413465180 count=1500 :AllowPackage: com.google.zxing.client.android :IncludeCategory: android.intent.category.LAUNCHER :IncludeCategory: android.intent.category.MONKEY // Event percentages: // 0: 15.0% // 1: 10.0% // 2: 2.0% // 3: 15.0% // 4: -0.0% // 5: 25.0% // 6: 15.0% // 7: 2.0% // 8: 2.0% // 9: 1.0% // 10: 13.0% :Switch: #Intent;action=android.intent.action.MAIN;category=an…	drewdrewcarlstedt	2015-05-14 07:50:00
385	2015-05-14 07:50:00	This sounds like something fixed a while ago	srowen	2015-05-14 07:50:00
384	2015-05-14 02:10:04	e.g: When selected record from history, then share it via email, mail related applications need to be displayed.	parsg	2015-05-14 07:49:28
384	2015-05-14 02:40:21	Test Name: History Activity Version: 1 Severity (Fatal, Serious, Minor): Minor Type: (Coding Error, Design Issue, Suggestion, Documentation): BlackBox/Acceptance Summary:If contact is selected by mistake instead of email then it remains as default for share via email. Which is wrong it should let user to revert his/her choice of app. Able to be reproduced? (Yes/No): No What is the problem and how…	drewdrewcarlstedt	2015-05-14 07:49:28
383	2015-05-14 02:06:43	The search input is given from the keyboard and on clicking the Done button from keyboard, results are directly displayed without clicking the Search Contents button	parsg	2015-05-14 07:49:18
383	2015-05-14 02:39:42	Test Name: Share Activity Version: 1 Severity (Fatal, Serious, Minor): Minor Type: (Coding Error, Design Issue, Suggestion, Documentation): BlackBox/Acceptance Summary: Unnecessary button "Search contents" Able to be reproduced? (Yes/No): No What is the problem and how can it be reproduced? There was no need of the this button. From keyboard when done was pressed the result were displaying. So it…	drewdrewcarlstedt	2015-05-14 07:49:18
382	2015-05-14 02:02:31	The bug is found in the share activity.	parsg	2015-05-14 07:48:19
382	2015-05-14 02:38:40	Test Name: Display message “No Bookmark found” Version: 1 Severity (Fatal, Serious, Minor): Minor Type: (Coding Error, Design Issue, Suggestion, Documentation): BlackBox/Acceptance Summary: Does not display message “No Bookmark found” Able to be reproduced? (Yes/No): No What is the problem and how can it be reproduced? Does not display the message “No Bookmark found” when there are no bookmarks f…	drewdrewcarlstedt	2015-05-14 07:48:19
382	2015-05-14 07:48:19	This is misdirected. There is no real content to these issue reports, and I'm only accepting pull requests for easy, clear bugs now. Please don't file more.	srowen	2015-05-14 07:48:19
381	2015-05-13 20:21:01	I've found the issue why getRawBytes() is not populated, it can be found [here](https://github.com/zxing/zxing/blob/master/core/src/main/java/com/google/zxing/aztec/decoder/Decoder.java#L79) What needs to be done to pass the raw Bytes along?	iSDP	2015-07-20 11:29:40
381	2015-05-13 22:54:25	Fixed it myself, do you want the code?	iSDP	2015-07-20 11:29:40
381	2015-05-14 08:36:57	Yeah, like turning the 'bits' into a `byte[]`? I think that was never implemented because the code came from a different place. The bytes may or may not be meaningful, but better to return something than nothing. If you have a PR for that, that's fine.	srowen	2015-07-20 11:29:40
381	2015-05-14 12:52:04	I'll look into it	iSDP	2015-07-20 11:29:40
381	2015-05-14 21:41:12	Made a PR: https://github.com/zxing/zxing/pull/389	iSDP	2015-07-20 11:29:40
381	2015-05-24 09:02:40	Tanks	alotaibiatm	2015-07-20 11:29:40
380	2015-05-13 17:00:05	Lollipop has an entirely new camera API: https://developer.android.com/reference/android/hardware/camera2/package-summary.html It might be worth to support it, on API levels 21 and above.	schildbach	2015-05-13 17:03:16
380	2015-05-13 17:03:16	API 21+ still contains the old camera API of course, and I don't think it makes sense to _require_ API 21+ just for this anytime in the next few years. At this point, there is no more dev on this project anyway. So I think this won't happen here, but could happen in another project based on this code.	srowen	2015-05-13 17:03:16
380	2015-05-13 17:13:56	@srowen After following the issues on this repo for a few weeks, might I offer the suggestion that the README be updated to clearly state at the top that this project is in maintenance mode? And the limitations on what pull requests will be accepted and what issues addressed?	ocdtrekkie	2015-05-13 17:03:16
380	2015-05-13 17:20:45	https://github.com/zxing/zxing/blob/master/CONTRIBUTING.md ? this is the standard Github way to pop up a message when opening a PR. Straightforward bug fixes are fine but I don't want to get into new features or moderately complex changes.	srowen	2015-05-13 17:03:16
380	2015-05-13 17:28:01	@srowen Ah, I didn't see that. (Hence the reason for the suggestion in the README, where bold or large print is near impossible to miss when visiting a repo.) When opening an issue, GitHub merely presents a link to the guidelines, which I'm guessing most people don't click on. ;) Just my passing thought. :) I'm actually really glad to see quality apps like this in a very stable position rather th…	ocdtrekkie	2015-05-13 17:03:16
380	2016-09-21 07:45:16	Hi Srowen, Thanks :) for your awesome 'zxing core lib' and 'android sample app'. As you know that now Camera2 API is updated instate of Camera. So, in your sample app the camera object showing deprecated. I'm trying to integrate Camera API 2 in your sample android app code, but unfortunately failed each time.Can you give me a hint or may you create a new sample app using Camera2 API .	dibakarece	2015-05-13 17:03:16
379	2015-05-13 13:38:07	getRawBytes() on scanning Aztec Code returns NULL	iSDP	2015-05-13 13:56:56
379	2015-05-13 13:58:29	Why is this closed?	iSDP	2015-05-13 13:56:56
379	2015-05-13 14:03:11	This doesn't even partly describe a problem, let alone a PR that fixes whatever this is.	srowen	2015-05-13 13:56:56
379	2015-05-13 14:08:57	Sorry, i'm trying to get the raw bytes from an Aztec code, currently the raw bytes method seems to return null. What can I do to get the raw bytes? I'm sorry that I'm not very good in explaining my issue, I hope this clarifies it some more.	iSDP	2015-05-13 13:56:56
379	2015-05-13 14:15:55	[Here is the code that is failing](https://github.com/BRAINBLENDr/AztecCollect/blob/master/app/src/main/java/com/brainblendr/azteccollect/MainActivity.java)	iSDP	2015-05-13 13:56:56
379	2015-05-13 14:32:30	Is this something you can help me with?	iSDP	2015-05-13 13:56:56
378	2015-05-11 14:48:57	App is not able to scan PDF417 barcode (US Driving License) using Samsung tablet cameras (2015 Samsung Galaxy Tab S 10.5 with Auto Focus). However, the same app is able to scan pdf417 barcode using Samsung Galaxy Note 3 phone.	Jimmymp1632	2015-05-11 15:10:43
378	2015-05-11 15:10:43	Yeah, drivers licenses are hard to scan because they're dense and sometimes smudged. It depends a lot on the camera. Unless you have a PR here I don't think there's a change that will come of this.	srowen	2015-05-11 15:10:43
378	2015-05-11 15:17:59	but it works fine with Nexus tablet (5mp with auto focus) which has a worst camera then samsung tablet (8mp with auto focus). Any solutions you can think of ? I really need to implement this feature into our app. Thank you	Jimmymp1632	2015-05-11 15:10:43
377	2015-05-11 14:22:06	Trying this with Xamarin Forms, has no effect on either platform. (iOS, Droid, Wp). (Lib works and we can scan codes). iOS has a flash button, and that turns on the flash. But doing: scanner.Torch(true); or scanner.ToggleTorch(); before starting to scan has no effect. (On Droid, scanner.IsTorchOn=true after the call, but on Wp = false) Am I using it wrong? Thanks	andyhammar	2015-05-11 14:28:34
377	2015-05-11 14:28:34	This is code from a different project that you're talking about	srowen	2015-05-11 14:28:34
377	2015-05-11 14:32:05	Of course, sorry 'bout that. Thanks	andyhammar	2015-05-11 14:28:34
376	2015-05-10 22:22:01	To reproduce, put the following code in a project, perhaps so that it runs when a button is clicked so that the code can easily be ran more than once. <S_CODE_TOKEN> While the camera is initializing (the TopText and BottomText are shown, but nothing from the camera is), hit the back button on the phone to cancel scanning. Then run the above code again to try to scan again. The TopText and BottomT…	neoncube2	2015-05-11 08:13:21
376	2015-05-11 08:13:21	This looks like zxing.net which is a different project.	srowen	2015-05-11 08:13:21
376	2015-05-12 19:46:59	Ah, thanks. Sorry for the trouble.	neoncube2	2015-05-11 08:13:21
375	2015-05-10 02:13:24	When sending extras they aren't returned back in the onActivityResult	steff2632	2015-05-10 20:12:36
375	2015-05-10 20:12:36	I am not sure they're supposed to be?	srowen	2015-05-10 20:12:36
374	2015-05-08 10:09:28	Error while starting application - Unexpected error while initializing camera try restart device...or something similar: - version 4.3.2 works OK - version 4.7.3 does not work The error appear immediately after start of the app I can only close the app...there is no possibility to change any setting. I tried a few versions before 4.7.3 and them don't work too. I have P760 CM12.1 and this problem …	kosnar	2015-05-08 10:18:18
374	2015-05-08 10:18:18	You can see this is an error from the driver, not the app	srowen	2015-05-08 10:18:18
374	2015-05-11 08:02:40	Maybe this error is caused by driver, but older version works great.	kosnar	2015-05-08 10:18:18
373	2015-05-08 10:00:11	At the moment GS1 is only supported for Code128. There is also the possibility to print a GS1-String into a Datamatrix-Code. It would be nice if this would be integrated. http://www.gs1.org/docs/barcodes/GS1_DataMatrix_Guideline.pdf Thanks a lot.	etalon	2015-05-08 10:02:46
373	2015-05-08 10:02:45	This is bring your own patch only at this point.	srowen	2015-05-08 10:02:46
373	2016-07-13 21:43:37	Hi, GS1 support for the datamatrix is missing, so why this issue is closed?	andreygursky	2015-05-08 10:02:46
373	2016-07-14 16:50:57	Am 13.07.2016 um 23:44 schrieb andreygursky: > Hi, > GS1 support for the datamatrix is missing, so why this issue is closed? > > — > You are receiving this because you are subscribed to this thread. > Reply to this email directly, view it on GitHub > https://github.com/zxing/zxing/issues/373#issuecomment-232495969, or > mute the thread > https://github.com/notifications/unsubscribe/AL1sLZUW1euGwl…	oehhar	2015-05-08 10:02:46
373	2016-07-14 19:07:34	Harald, thanks for the patch. Pretty tiny. Now I have to figure out how to build zxing for Android with a one liner. Is the androidtest being packaged as an official .apk?	andreygursky	2015-05-08 10:02:46
373	2016-07-15 06:20:48	Am 14.07.2016 um 21:08 schrieb andreygursky: > Harald, thanks for the patch. Pretty tiny. Now I have to figure out how > to build zxing for Android with a one liner. Is the androidtest being > packaged as an official .apk? On the web site, there is an apk. Nevertheless, I would call it "public" but not "official". The exposed functionality, to extract a contained URL from GS1 (and ASC MH10.31 ind…	oehhar	2015-05-08 10:02:46
372	2015-05-08 07:44:54	#324	SMN9005	2015-05-08 07:48:55
371	2015-05-04 17:56:07	hi, we implemented your zxing/core source in our app and see that it takes 2-4 seconds to scan a 1d barcode from camera preview. your zxing app does this in just milliseconds. do you have any tipps for us to do the scan faster. in other words: does the decode function in your app the same work as in an "own" app. the purpose of this question is, to get a hint if we have to investigate inside the …	daisylassie	2015-05-04 19:22:01
371	2015-05-04 19:22:01	I don't think there's any magic, but indeed you have its entire source to browse and that's up to you. This is for proposing patches rather than questions.	srowen	2015-05-04 19:22:01
370	2015-05-04 14:40:01		BrunoMioto	2015-05-04 20:45:20
370	2015-05-04 14:46:13	This is purely for my own interest, but are these edits just fixing Google Translate or do they maybe represent differences between Portuguese in Brazil and Portugal?	srowen	2015-05-04 20:45:20
370	2015-05-04 14:50:03	Yeah, I think this Google Translation's translation used to be to Portuguese-BR. My translation is for Portuguese-BR. Maybe you should create two docs for this different translations.	BrunoMioto	2015-05-04 20:45:20
369	2015-05-04 07:37:01	Maybe this feature is perfectly functional and i just dont grok the documentation..? I hope its within the projects scope. Maybe its really a tasker "bug"? I want to call zxing from a tasker task and then use the captured barcode from within tasker. I can call zxings scan intent from within tasker but i cant find a way to use the result. It would be nice if zxing could produce a nice tasker/local…	SneakyWhoami	2015-05-04 11:09:13
369	2015-05-04 11:09:13	I don't know what a tasker task is, but have a look at the documentation for invoking via Intent: https://github.com/zxing/zxing/wiki This is for proposing patches, not asking questions. This kind of plugin would be too niche to implement in the main project.	srowen	2015-05-04 11:09:13
369	2015-05-04 11:18:49	Alright, thought as much. Worth a shot though. Thanks and keep up the good work On 4/05/2015 11:09 pm, "Sean Owen" notifications@github.com wrote: > Closed #369 https://github.com/zxing/zxing/issues/369. > > — > Reply to this email directly or view it on GitHub > https://github.com/zxing/zxing/issues/369#event-296150594.	SneakyWhoami	2015-05-04 11:09:13
368	2015-05-03 19:47:51	Reverts zxing/zxing#272	srowen	2015-05-03 19:48:03
367	2015-05-01 07:46:16	how to set custom layout to zxing and scanning multiple times? I need scan without intent mechanism	kailash09dabhi	2015-05-01 07:49:16
367	2015-05-01 08:20:54	Please atleast clear my question.	kailash09dabhi	2015-05-01 07:49:16
367	2015-05-01 08:56:03	There's not a clear question here, and this is not where you ask questions.	srowen	2015-05-01 07:49:16
367	2015-05-02 06:39:10	Ok I got the solution though but I agreed I should not post question here. But Was frustrating to find info about this question i think please you guys should post info regarding this in wiki of this project. And thanks for being responsive.Have a good day.!	kailash09dabhi	2015-05-01 07:49:16
366	2015-04-30 09:15:12	The issue I'm facing is that sometimes when I launch the IntentIntegrator the app crashes because a NullPointerException. I find that the problem is because the activity sometimes is null. I'm launching this Intent from a Fragment, how can I avoid that the app crashes?	xmarston	2015-04-30 12:53:59
366	2015-04-30 12:53:59	Yeah, you can't pass a `null` for the `Activity`. There are separate methods for using `Fragment`s in the same class.	srowen	2015-04-30 12:53:59
366	2015-04-30 14:20:46	I think you don't understand me, probably because I didn't make my explanation very clear. I always use the method that takes the Fragment as variable: <S_CODE_TOKEN> Where fragment is the actual fragment obviously but _sometimes_, not always, I'm receiving a **NullPointerException** in the line of the function findTargetAppPackage that I pointed out previously, this line: <S_CODE_TOKEN>	xmarston	2015-04-30 12:53:59
366	2015-04-30 14:41:49	What is null? activity or PackageManager?	srowen	2015-04-30 12:53:59
365	2015-04-30 05:24:51	When using http://zxing.org/w/decode.jspx with the following image, I noticed that the raw bytes are are wrong, even though the raw text is correct. ![datamatrix](https://cloud.githubusercontent.com/assets/10532201/7406749/862abff2-ef08-11e4-9982-a80ef352abdb.jpg) <S_CODE_TOKEN>	TorstenScheck	2015-04-30 06:19:10
365	2015-04-30 06:19:10	I suspect the raw bytes are in fact correct if the text is, right? These are the encoded codewords themselves. Maybe you are expecting a different codeword encoding than what the encoder chose?	srowen	2015-04-30 06:19:10
365	2015-04-30 13:35:10	II expect an ASCII character set where e.g. a capital 'D' is 0x44, not 0x45. Strangely, the text is correct, but the bytes are not. This makes the online service unusable for anyone interested in the binary data. <S_CODE_TOKEN>	TorstenScheck	2015-04-30 06:19:10
365	2015-04-30 13:39:43	Why do you expect these codewords? There are many valid encodings for a string. That is, this barcode has the bytes it reports. This sounds like a question about controlling your encoder.	srowen	2015-04-30 06:19:10
365	2015-04-30 19:32:07	The image I gave as an example is a franking mark of the Deutsche Post. It uses a very simple ASCII encoding e.g. for the first three bytes: it's always Hex:444541 => ASCII: DEA. See: http://www.deutschepost.de/content/dam/mlm.nf/dpag/images/p/premiumadress/premiumadress_neu/mlfvm_8_premiumadress_1_0_18_en.pdf Maybe I've totally misunderstood the whole concept and you are right about those strang…	TorstenScheck	2015-04-30 06:19:10
365	2015-05-01 07:27:28	Yeah what you see is the Data Matrix "encodation" of the string, which is not a simple ASCII or ISO-8859-1 representation. It has various modes to encode / compress strings. This starts in "ASCII encodation", which actually encodes most characters as ASCII + 1 values.	srowen	2015-04-30 06:19:10
365	2015-05-03 20:31:51	I see. Then my incident is no bug, but an improvement. This service, for instance, prints the original binary data, as defined in the Deutsche Post specification: http://online-barcode-reader.inliteresearch.com/default.aspx <S_CODE_TOKEN>	TorstenScheck	2015-04-30 06:19:10
365	2015-05-03 20:34:45	To simplify, there are three representations of the same data: 1. The Data Matrix encodation, using things like C40 and byte mode, as an array of bytes 2. The string, as an array of characters 3. That same string, encoded according to something like ISO-8859-1 It's not valid to put 3 into the barcode itself; that is not how strings are encoded in a Data Matrix barcode. 1 is how they are encoded. …	srowen	2015-04-30 06:19:10
364	2015-04-28 09:45:51	I am getting crash in one of my developed apps. The crash seems to be device specific as I am unable to reproduce the same at my end. I have listed the entire logcat and also the device model on which this crash occurred. Please help Manufacturer: samsung Model: GT-I9195 java.lang.RuntimeException: setParameters failed at android.hardware.Camera.native_setParameters(Native Method) at android.hard…	gauravnetzwelt	2015-04-28 11:21:38
364	2015-04-28 11:21:38	Yeah, that's an error from the driver rather than the app.	srowen	2015-04-28 11:21:38
364	2015-04-28 11:27:36	You mean to say that the root cause lies within the samsung camera driver, if this is the case can we do something in this regard ?	gauravnetzwelt	2015-04-28 11:21:38
364	2016-08-23 13:57:21	I woudn't agree that see here this might be the reason http://stackoverflow.com/questions/10605560/how-do-you-take-high-resolution-images-using-camera-takepicture/10605793#10605793	arpit999bicubic	2015-04-28 11:21:38
363	2015-04-24 08:35:40	android2.2 java.lang.NoSuchMethodError: java.lang.String.isEmpty at com.google.zxing.oned.OneDimensionalCodeWriter.encode(OneDimensionalCodeWriter.java:53)	yeyutianya	2015-04-24 10:38:06
363	2015-04-24 10:38:06	Yes, it requires Android 4	srowen	2015-04-24 10:38:06
362	2015-04-23 22:22:46	Unfortunately it's not possible to set the title of the activity which shows the QR Code with `IntentIntegrator.shareText()` So just the type will be displayed, e.g. "Text": ![screenshot_2015-04-24-00-18-54](https://cloud.githubusercontent.com/assets/5296073/7308769/87ba55ee-ea17-11e4-877b-2cde9d12fe52.png)	agrajaghh	2015-07-20 11:30:04
362	2015-04-23 23:09:31	Sure, how about a pull request to add this option? as long as it doesn't remove existing methods, that's fine.	srowen	2015-07-20 11:30:04
361	2015-04-23 16:49:11	Given the following encode method: <S_CODE_TOKEN> Calling encode("1234", "DATA_MATRIX", 300, 300, null) throws <S_CODE_TOKEN>	wendykierp	2015-05-03 19:48:11
361	2015-04-23 17:41:08	Can you debug to see what's going on, and suggest a patch? this might be a straightforward one.	srowen	2015-05-03 19:48:11
361	2015-05-03 19:38:06	Hm, I think the change in https://github.com/zxing/zxing/pull/272 was actually incorrect and that's what's causing this. I see it too.	srowen	2015-05-03 19:48:11
361	2015-05-03 19:48:11	Resolved by https://github.com/zxing/zxing/pull/368 for now	srowen	2015-05-03 19:48:11
360	2015-04-22 12:20:23	I am trying to use ZXing widget for my iOS swift app. How Can I use it?	sumitjain7	2015-04-22 12:24:04
359	2015-04-20 11:56:02	While decoding an image using the mobile camera I am getting an IndexOutOfBounds exception. The full stack trace is: Caused by: java.lang.ArrayIndexOutOfBoundsException: length=929; index=-247 at com.google.zxing.pdf417.decoder.ec.ModulusGF.multiply(ModulusGF.java:105) at com.google.zxing.pdf417.decoder.ec.ModulusPoly.evaluateAt(ModulusPoly.java:99) at com.google.zxing.pdf417.decoder.ec.ErrorCorr…	droidpl	2015-08-13 17:36:49
359	2015-07-20 11:28:38	Do you have any info to reproduce this like an example image? or a pull request?	srowen	2015-08-13 17:36:49
358	2015-04-17 13:02:22	I am having trouble getting zxing to respond to my intent to scan a barcode, I am using your app to scan a barcode as described in you API but the app doesnt open :/ it insted crashes my app. After multiple tries, i decided to proceed with my development efforts by adding a catch block which sends an Intent to the store to download the app. The play store responds to the Intent, so I'm wondering …	ProdigiumKami	2015-04-17 13:03:43
358	2015-04-17 13:03:42	Not sure, but it's a function of your app's integration code and your local env. Have a look at the Intent wiki. This is a place for submitting pull requests.	srowen	2015-04-17 13:03:43
357	2015-04-17 11:16:31	When trying do decode generated aztec codes, codes with little data are decoded correctly, but bigger are not - com.google.zxing.FormatException is thrown - see attached files: good and failing one. Codes were generated with some online generator, not zxing. ![good](https://cloud.githubusercontent.com/assets/11993102/7201083/c5ba7b08-e503-11e4-944f-2b2647edab3b.png) ![fail](https://cloud.githubus…	KatarzynaGniadzik	2015-07-20 11:28:10
357	2015-04-17 11:19:47	I'm afraid you'd have to step through and see why as this project is not being developed further. It could be a misread, meaning PURE_BARCODE mode would get it right. It could be a problem with the barcode, or something in the decoder logic. If you have a patch, I can look at it, otherwise I'd have to close this.	srowen	2015-07-20 11:28:10
357	2015-04-17 12:12:11	I've tried to step through - it fails inside ReedSolomonDecoder.findErrorLocations(GenericGFPoly errorLocator), but as I don't know what the algorithm for decoding should be, I can't say why it fails. Any suggestions?	KatarzynaGniadzik	2015-07-20 11:28:10
357	2015-04-17 12:20:00	That could mean that there is some bug in the Aztec RS, which is really hard to figure out, or it means it was misread entirely. Try PURE_BARCODE as that should eliminate misdetecting the barcode.	srowen	2015-07-20 11:28:10
357	2015-04-17 12:32:42	I've tried PURE_BARCODE as well as TRY_HARDER - both fail. Anyway, I searched through the code for AztecReader and it seems it ignores all hints except for NEED_RESULT_POINT_CALLBACK... I've also tried MultiFormatReader, but it ends in AztecReader anyway...	KatarzynaGniadzik	2015-07-20 11:28:10
357	2015-04-22 07:39:48	I found that many people have a problem with that. For example NeoReader app doesn't have a problem with that [sample image](https://cloud.githubusercontent.com/assets/2025949/7269283/d6a07df0-e8d2-11e4-936e-0ac21ae8bdf5.jpg).	sosite	2015-07-20 11:28:10
357	2015-04-22 09:30:10	@sosite are you affiliated with Neomedia? I have had trouble over the years with shills for that company and products	srowen	2015-07-20 11:28:10
357	2015-04-22 09:42:43	@srowen no. Few months ago I just need to work with theirs sdk with shitty license validation.	sosite	2015-07-20 11:28:10
357	2015-04-22 10:28:24	OK, no problem. I still recall a guy standing up at my talk years ago and reciting a detailed ad for Neomedia as a "question". Or a "Neomedia blogger" asking for license fees. Turns out neither were even employees, just people that had lost money investing in them. I get twitchy when I see the name. Good to hear it reads Aztec well though; I'm sure the software itself is great.	srowen	2015-07-20 11:28:10
357	2016-07-16 16:34:46	So what's the concusion. sosite did you found the solution?	sebastianwarmuz	2015-07-20 11:28:10
356	2015-04-17 08:59:30	Hi, Do you think of adding screen decoding feature for Android device? I found Android app [Calculator++](https://play.google.com/store/apps/details?id=org.solovyev.android.calculator) have a floating element which can make calculating on the screen, so I think you can add some floating elements to make a selection, decode and showing the result on the screen.	KrasnayaPloshchad	2015-04-17 09:05:12
356	2015-04-17 09:05:12	This is hard mostly because the app has to have the camera open. There isn't any further development work on this app, so no this would not happen.	srowen	2015-04-17 09:05:12
355	2015-04-15 22:34:24	On my Geeksphone Revolution with CyanogenMod 11, Barcode Scanner always crashes at launch. Here is the stacktrace: <S_CODE_TOKEN>	Rudloff	2015-04-15 22:54:29
355	2015-04-15 22:54:29	That basically means the ROM doesn't represent correctly what the camera does. In particular it advertises some preview size, but doesn't send data in that size. I see this a lot when CM isn't fully customized for a driver.	srowen	2015-04-15 22:54:29
355	2015-04-19 16:01:15	It seems version 4.3.1 works correctly.	Rudloff	2015-04-15 22:54:29
354	2015-04-14 15:04:43	Problem appears when I try to scan some bar-code but there is no light or light is dim. You should add auto-flash if it is not enough light to scan bar-code.	abmmhasan	2015-04-14 15:13:34
354	2015-04-14 15:13:34	Already implemented. Did you look in settings?	srowen	2015-04-14 15:13:34
354	2015-04-14 15:24:12	well, I've set it to auto, but it not working when I was in dark! Which means it does not detecting auto flash. This thing needs improvement!	abmmhasan	2015-04-14 15:13:34
354	2015-04-14 15:30:11	Works OK for me. It has to be pretty dark to trigger as otherwise the flash is not helpful and just generates glare.	srowen	2015-04-14 15:13:34
354	2015-04-15 04:41:57	I've tried by placing finger on sensor of my phone! No result!	abmmhasan	2015-04-14 15:13:34
354	2015-04-15 07:15:09	Works fine for me; walk into a dark bathroom and it comes on. EIther you didn't set to auto, or your device doesn't support an ambient light sensor.	srowen	2015-04-14 15:13:34
354	2015-04-15 17:22:47	I have light sensor! Anyway may be some other bug then!	abmmhasan	2015-04-14 15:13:34
353	2015-04-13 14:57:27	When im trying to start the reader in android 5.0, it crashes... anyone can test it out and figure out why?...	empaaa	2015-04-13 14:59:31
353	2015-04-13 14:59:57	Certainly does not. There is no info here at all.	srowen	2015-04-13 14:59:31
352	2015-04-12 11:42:37	Hi, My problem is that when scanner is working if user goes to settings or messages by using the top menu or any notification scanner crashes. I tried to handle deactivated event by cancelling scanner however it didn't solve my problem. Forgot to say, I am developing for windows phone.	haktancinkilic	2015-04-12 12:05:44
352	2015-04-12 12:05:44	There is no app for windows phone here, so this is not the place to report problems with your app.	srowen	2015-04-12 12:05:44
351	2015-04-09 14:39:45	I tested a android scan app based on zxing, I can read other barcode formats like code39, code128, qrcode, but codabar, even the resources in test directory, the same thing had happened on iOS client(on AppStore). I used a old version zxing?	dawncold	2015-04-09 19:49:38
351	2015-04-10 00:49:27	@srowen BarcodeScanner latest release scan these well!	dawncold	2015-04-09 19:49:38
350	2015-04-05 03:45:03	Dear Mr.&Mrs., We urgently need to read the scanned history data but can't read them successfully. For example, one history scanned data was saved as an URL https://l4e.us/62O/183610/CORTES-DIAZ/JAVIER/KING-SERVICE that is our customer's contact information but we can't read it now. Could you please help us out? Thank you very much! Jason	Techno-Group	2015-04-05 06:14:02
350	2015-04-05 06:14:02	Not clear what you mean. That is a valid URL as you can see. What's on the other end has nothing to do with barcodes.	srowen	2015-04-05 06:14:02
350	2015-04-05 07:57:26	Hi, The URL is not correct information because we scanned the badges of visitors to our booth. The infirmation of the URL is supposed to be the contact information of visitors but the saved history URL does not show them but linked us to another website. Would u please help to figure out what is going on? Thanks/Jason Sent from Jason Chiu's Galaxy SIII -------- 原始郵件 -------- 自： Sean Owen notifica…	Techno-Group	2015-04-05 06:14:02
350	2015-04-05 08:59:24	OK, but this has nothing to do with the barcode or this app. The barcode contained the exact URL above. The exact URL was saved in history, and exported correctly. In no sense does the app read or parse a random URL.	srowen	2015-04-05 06:14:02
349	2015-04-02 08:53:18	From https://github.com/zxing/zxing/wiki/Frequently-Asked-Questions Wi-Fi section could link to https://zxing.appspot.com/generator/ so that people know how to generate them.	wernight	2015-04-02 09:12:18
349	2015-04-02 09:12:18	OK, done.	srowen	2015-04-02 09:12:18
348	2015-04-01 19:36:27	Please, update ukrainian language.	burunduk	2015-04-04 11:49:48
348	2015-04-01 20:08:29	Sure, this is good. There is one more change to be made though. In `LocaleManager.TRANSLATED_HELP_ASSET_LANGUAGES`, add "uk" to the set of translated languages.	srowen	2015-04-04 11:49:48
348	2015-04-01 21:29:27	How to add «google.com.ua for UA» in search_country?	burunduk	2015-04-04 11:49:48
348	2015-04-01 22:02:13	Ah yes, also update `GOOGLE_COUNTRY_TLD` in the same file.	srowen	2015-04-04 11:49:48
348	2015-04-04 11:49:57	Thanks! will add you to AUTHORS	srowen	2015-04-04 11:49:48
347	2015-03-31 22:12:13	This PR supports IntentIntegrator() for `android.support.v4.app.Fragment` _I license the work to the project under the project's open source license._	Zillode	2015-07-20 11:30:33
347	2015-03-31 22:15:51	Hm, I think this is something that was removed a long time ago from this class. How much need is there today to support fragments across older versions of Android? I think the logic in the past was that there's not much need for this anymore.	srowen	2015-07-20 11:30:33
347	2015-04-01 10:41:52	Well there is at least @drindt, @jiggo and us :) I guess many other developers copy/paste the code or use a workaround. We have a bit more than 130 active users that require the support-v4 branch of our rather small app. Your call	Zillode	2015-07-20 11:30:33
347	2015-08-04 12:40:07	Maybe I am wrong but I am sure that most people use the Support Libraries implementation of Fragment over the standard built in Fragment. That's because, if you want to use the AppCompat library (to support material design across all platforms), then you will need to use the Support implementation.	Nemisis	2015-07-20 11:30:33
347	2015-08-04 15:34:59	@Nemisis it seems that no one cares about this.	drindt	2015-07-20 11:30:33
347	2015-08-04 15:38:26	That's fine. It's easy enough to include in your project and make the switch yourself.	Nemisis	2015-07-20 11:30:33
347	2015-08-04 15:45:23	@Nemisis you can have a look at my quick-fix [here](https://github.com/zxing/zxing/issues/291).	drindt	2015-07-20 11:30:33
347	2016-10-27 09:00:38	add me to the list of people that need this merge...	axd1967	2015-07-20 11:30:33
346	2015-03-24 09:15:59	Hi, I try to implement scanning of barcodes of goods (EAN-13). But unfortunately there is a lot of wrongly read codes (at least on my Nexus 7 II tablet). See screenshots there: http://jdem.cz/brxkr5 On the page there I also uploaded a PDF with some codes I use for testing. Don't you know what can cause these misreads? Thank you	slaha	2015-03-24 09:20:09
346	2015-03-24 09:20:09	Usually it is camera problems that mean you can't scan and eventually will see a phantom EAN8 code. Restrict to the format you want and check your auto focus	srowen	2015-03-24 09:20:09
345	2015-03-23 23:38:09	What is the suggested way to set up Proguard rules for ZXing (the zxing core [http://mvnrepository.com/artifact/com.google.zxing/core/3.2.0]) ?	lawloretienne	2015-03-24 00:00:25
345	2015-03-24 00:00:25	Have a look at how proguard is set up for the Maven plugin in https://github.com/zxing/zxing/blob/master/pom.xml	srowen	2015-03-24 00:00:25
345	2015-03-24 00:25:36	Proguard rules are typically found in a proguard-rules.pro configuration file, but you have directed me to a pom.xml file. Where exactly are the proguard rules there? I guess the rules are here https://github.com/zxing/zxing/blob/a6e466e419ed8c8b36dfd4e479a0b6b7dd614613/android/proguard.cfg Do these rules apply to the core library ? compile 'com.google.zxing:core:3.2.0'	lawloretienne	2015-03-24 00:00:25
345	2015-03-24 00:38:23	Yes, did you look at the Android app? https://github.com/zxing/zxing/tree/master/android The core library itself is not optimized, but the whole thing is optimized together when it is built into an Android app.	srowen	2015-03-24 00:00:25
345	2015-03-24 03:01:32	So ever since I enabled Proguard in my app, users have been complaining about auto-focusing issues (they start trying to scan but it never focuses enough to get a result) Are these Proguard rules supposed to address the issues with auto-focusing? Before I had Proguard enabled I didn't have users complaining about auto-focusing. On Mon, Mar 23, 2015 at 5:38 PM, Sean Owen notifications@github.com w…	lawloretienne	2015-03-24 00:00:25
345	2015-03-24 09:41:52	No Proguard would have nothing to do with autofocus; it's a byte-code optimizer. The file is the Android default with a small change to what optimization is allowed, etc. I can't speak to what your app does but make sure you aren't removing code you use by reflection or something.	srowen	2015-03-24 00:00:25
345	2015-03-26 23:05:06	Line 27 of the proguard.cfg file https://github.com/zxing/zxing/blob/master/android/proguard.cfg#L27 is causing this error to get thrown java.lang.NoClassDefFoundError: android.support.v7.internal.view.menu.MenuBuilder at android.support.v7.widget.ActionMenuView.getMenu(ActionMenuView.java:620) at android.support.v7.widget.Toolbar.ensureMenu(Toolbar.java:825) at android.support.v7.widget.Toolbar.…	lawloretienne	2015-03-24 00:00:25
345	2015-03-26 23:32:55	I can't help with your app but I doubt that is the problem. The line causes it to not remove classes at all.	srowen	2015-03-24 00:00:25
345	2015-03-27 01:48:57	Does ZXing support a tap to focus feature?	lawloretienne	2015-03-24 00:00:25
344	2015-03-22 05:11:04		SuyashLakhotia	2015-03-22 05:11:40
343	2015-03-20 22:30:28	When using the QR code reader with a front facing camera (non-default camera) if you turn the screen off and on (pressing power button) the camera being used changes to the default camera. This occurs because when the screen is turned off and on the surfaceView is not destroyed causing a different behavior in CaptureActivity.onResume(). The surfaceView not being destroyed causes the CameraManager…	nathbenjwolf	2015-03-21 16:37:02
343	2015-03-21 16:37:00	Yes that seems fine to just move the initialization later. Thanks!	srowen	2015-03-21 16:37:02
342	2015-03-20 15:19:57		hamm99922	2015-03-20 15:22:37
342	2015-03-23 01:48:11	مبوخ	hamm99922	2015-03-20 15:22:37
341	2015-03-20 14:59:56	prob: i've created scaning app in android studio using zximg as a library but when i press the scan button new app is generated in phone along with main app	xman99	2015-03-20 15:00:49
340	2015-03-20 03:33:30	prob: i've created scaning app in android studio using zximg as a library but when i press the scan button ,new app is generated in phone along with main app	xman99	2015-03-20 09:04:34
339	2015-03-19 19:10:34	bdid	hamm99922	2015-03-19 19:15:08
339	2015-03-19 19:12:07	تلي	hamm99922	2015-03-19 19:15:08
339	2015-04-11 18:47:44	mbbbbct	hamm99922	2015-03-19 19:15:08
338	2015-03-19 18:43:25	As a cad user I'm evaluating the possibiliti to use qrcode to tag printed sheeets. I would like to be able to scan a series of qrcodes (the drawings) then download and check the results. You have a "history" function. Can that be evolved to my needs? That would be helpfull also to check and scan in/out goods from a warehouse. Thank you	andrearicci	2015-03-19 19:05:15
338	2015-03-19 19:05:15	Good news, it's done this for a long time. Just choose to 'save' the history and it will export as CSV however you like.	srowen	2015-03-19 19:05:15
338	2015-03-22 12:17:33	using android barcode scanner https://play.google.com/store/apps/details?id=com.google.zxing.client.android I can't find the function (or the log) Could you help me? Thank you	andrearicci	2015-03-19 19:05:15
338	2015-03-22 12:40:22	History -> Share icon	srowen	2015-03-19 19:05:15
338	2015-03-22 17:08:14	great, thanks a lot	andrearicci	2015-03-19 19:05:15
337	2015-03-18 17:02:41	Hi everyone, Changing and adding some code I managed to use both back and front camera in both portrait and landscape mode (I think I am not using the latest Zxing release). However, since the front camera does not have autofocus, it is very difficult to scan QRs with it. It scans some of them, depending on the QR, device, light, how close it is to the screen... I wonder if there is anything I ca…	manuelmh	2015-03-18 17:44:56
337	2015-03-18 17:44:56	The lack of focus is a big obstacle, but yeah, the app can't do much about that I'm afraid.	srowen	2015-03-18 17:44:56
337	2015-03-25 17:12:53	Hi again, We just started testing with 33x33 points QR, I think that gives space for 77 characters. Without any encoding or encryption, and both cameras can scan them with no problems and very fast.	manuelmh	2015-03-18 17:44:56
336	2015-03-16 15:34:05	Public libraries in the USA use a 14 digit codabar bar code for membership cards and for books. Please add support for this to the library. Thanks! Reference info for this standard is readily available and easy to find.	stamas1111	2015-03-16 15:36:49
336	2015-03-16 15:36:49	Codabar is already supported, so please test it first. Feature requests are not accepted, but you can propose a patch for things you want done.	srowen	2015-03-16 15:36:49
336	2015-03-16 15:44:26	Android app: Watch Membership uses this library but flags the following codabar enter as invalid: 23006003382595. I have independently confirmed this membership code with built in check digit conforms to the published 14 digit codabar standard (used by USA public libraries). Is this a zxing problem or a Watch Membership app problem?	stamas1111	2015-03-16 15:36:49
336	2015-03-16 15:46:18	I don't think Codabar has a check digit? http://en.wikipedia.org/wiki/Codabar#Check_digit Or at least standard Codabar doesn't. I remember this makes it a bit problematic.	srowen	2015-03-16 15:36:49
336	2015-03-16 15:55:28	The check digit is a numeric code implementation standard used by public libraries. The barcode should only be a graphic translation of the 14 digits. If you can verify the digits -> codabar zxing code works with this 14 digit example, then I can notify the "Watch Membership" android app authors that the problem lies with their use of the zxing library.	stamas1111	2015-03-16 15:36:49
335	2015-03-16 14:23:06	Hello, I am working on the app using Zxing framework. When i use some devices, i got the following exception. 0java.lang.RuntimeException: Adding window failed 1 at android.view.ViewRootImpl.setView(ViewRootImpl.java:648) 2 at android.view.WindowManagerGlobal.addView(WindowManagerGlobal.java:261) 3 at android.view.WindowManagerImpl.addView(WindowManagerImpl.java:71) 4 at android.app.Dialog.show(D…	bestfriend21	2015-03-16 14:24:07
335	2015-03-16 14:24:07	It's failing while trying to report a failure in the camera. Check the device logs. Ultimately it's a problem with the device.	srowen	2015-03-16 14:24:07
334	2015-03-14 10:20:58	New users probablly won't easily find the option to scan a inverted code. That being said, it is still quite time consuming to switch the mode. Maybe someone has the time to to implement automatic detection of inverted codes as enhancement. As amateur I would assume it is pretty easy to spawn to tasks, one for normal and one for inverted, and wait for the first one to generate a hit? On modern ph…	utack	2015-03-14 10:47:21
334	2015-03-14 10:47:21	Yeah the problem is just 'detecting inverted codes' -- this is the same as scanning for a barcode. Yes you can spend more cores on it but you could also spend more cores on reading more frames. The nice thing about using the camera's inverse mode is it's free, in that the CPU is not inverting the image. The drawback is simply that it's not automatic. I think inverted codes are rare enough that it…	srowen	2015-03-14 10:47:21
334	2015-03-14 10:55:23	Performance is a good reason against it, yes. If a patch were to deliver a setting to turn on a entirely optional mode with cpu image inverting and barcode detection, would it more likely be accepted?	utack	2015-03-14 10:47:21
334	2015-03-14 17:36:48	Hm, so the code changes necessary to scan for both are probably not crazy but not trivial either. It would also change functionality that's been in there for a while that people are a little bit used to. It's not a bad idea but this is really in maintenance-only mode now and I'm more interested in keeping it as it is and fixing small bugs rather than evolving how it works. I fear change at this p…	srowen	2015-03-14 10:47:21
333	2015-03-14 08:05:16	Hi I am new to apache cordova or WP app development for that mater. I am having a empty apache cordova app and trying to install XZing.net for barcode scanning functionality. When i am using PM> Install-Package ZXing.Net in package manager console , i am getting following exception. PM> Install-Package ZXing. NetInstalling 'ZXing.Net 0.14.0.1'. Successfully installed 'ZXing.Net 0.14.0.1'. Adding …	pr4v33nv3rm4	2015-03-14 08:08:44
333	2015-03-14 08:08:44	This is not the zxing.net project	srowen	2015-03-14 08:08:44
331	2015-03-13 06:04:29	I can open the app to scan the barcode but it cannot scan successfully ( just happen on Ellipsis 7). Please check the project that I build on :http://www.freeuploadsite.com/do.php?id=67450, tell me if something's wrong.	TuanTruong99	2015-03-13 09:08:02
330	2015-03-12 08:23:39	When I start zxing android application on the phone with authority management, the authority tip pops up after nearly six seconds while other applications that use camera will pop up the authority tip immediately. By the way, as for the phone with authority management, the authority tip will pop up when the third-party application call the camera, the application can open camera only if the appli…	lien1992	2015-03-12 12:03:19
330	2015-03-12 12:03:19	The app opens the camera immediately when it starts. I don't know how this system works, but it is up to this other third-party software when and how it shows this dialog.	srowen	2015-03-12 12:03:19
330	2015-03-12 13:10:38	I have just tried other phones that installed with authority management application, the zxing android application also encounters the problem when I set the camera authority to asking me(three options: always allow, ask me, always disallow). Maybe you can have a try. I found that it costs more time to open camera for the zxing android application when it needs asking user's permit, but I don't k…	lien1992	2015-03-12 12:03:19
330	2015-03-12 14:44:33	This is certainly a question about this third party tool you have installed, right? I have no idea what it is or does.	srowen	2015-03-12 12:03:19
330	2015-03-13 12:08:05	I mean that it's not a question about the third-party tool, but the zxing android application, because it pops up authority tip quickly for other applications that use camera. I have tried to find out what causes that all the day, but no any progress. Thank you for your reply.	lien1992	2015-03-12 12:03:19
330	2015-03-13 12:11:55	As I say, the camera is opened immediately on startup, of course. Look at the source	srowen	2015-03-12 12:03:19
329	2015-03-11 19:06:33	how to scan QRcode from image file, i have image file that i want to select and scan the image	h4h13	2015-03-11 19:08:20
328	2015-03-11 14:17:18	I get the following error when I'm trying to call the .Scan(): Warning: Attempt to present <ZXing_Mobile_ZXingScannerViewController: 0x160d87d0> on <Xamarin_Forms_Platform_iOS_PlatformRenderer: 0x14f6a2f0> whose view is not in the window hierarchy! Anyone got an idea whats wrong? Cheers!	empsortberg	2015-03-11 14:18:58
328	2015-03-11 14:18:58	I think you're asking about another project; there's no such method here.	srowen	2015-03-11 14:18:58
328	2015-03-11 15:03:27	ZXing.Mobile.MobileBarcodeScanner().Scan()?	empsortberg	2015-03-11 14:18:58
328	2015-03-11 15:04:28	That is not part of this project. Maybe you are looking for https://github.com/Redth/ZXing.Net.Mobile ?	srowen	2015-03-11 14:18:58
327	2015-03-11 12:56:17	Hi I am using custom capture layout with zxing integrator Is there any way to set immersive view for such implementation? I would like to use same flags as I use for all activities: <S_CODE_TOKEN> <S_CODE_TOKEN> regards	Venzon	2015-03-11 13:01:42
327	2015-03-11 13:01:42	No, it needs the action bar if that's what you mean. But it's already full screen.	srowen	2015-03-11 13:01:42
327	2015-03-11 13:08:05	@srowen thx for reply So there is no way to use zxing barcode scanner without top and bottom menu and action bar? Why does it need action bar? Maybe with some other view implementation it can be possible?	Venzon	2015-03-11 13:01:42
327	2015-03-11 13:09:31	No, you would need to make your own app.	srowen	2015-03-11 13:01:42
327	2015-03-12 16:50:55	full screen problem solved with https://github.com/dm77/barcodescanner	Venzon	2015-03-11 13:01:42
326	2015-03-10 12:04:45	Can we use ZXing in ios swift app. I have currently use AVFoundation for scanning QR code. Its working but not able to scan qr codes having color in its surroundings.	sumitjain7	2015-03-10 12:08:32
326	2015-03-10 12:37:31	I need some direction for integrating ZXing in swift app. Please steer.	sumitjain7	2015-03-10 12:08:32
325	2015-03-10 07:12:49	I downloaded the latest source code on Feb 27, 2015. I built an apk and run it on the tablet Ellipsis 7 (http://www.verizonwireless.com/tablets/ellipsis-7/) . It doesn't work. But If I install the app Barcode Scanner on PlayStore, it work fine. Are they built on different source code ?	TuanTruong99	2015-03-10 08:24:25
325	2015-03-10 08:24:25	"Doesn't work" doesn't help. No they are built from the same source. It is probably an issue with your env or device.	srowen	2015-03-10 08:24:25
325	2015-03-11 02:51:50	I can open the app to scan the barcode but it cannot scan successfully ( just happen on Ellipsis 7). Please check the project that I build on :http://www.freeuploadsite.com/do.php?id=67450, tell me if something's wrong.	TuanTruong99	2015-03-10 08:24:25
324	2015-03-04 18:31:18	I added the pull request https://github.com/zxing/zxing/pull/323 with my work on support for DMRE as described in http://www.aim-d.de/images/stories/pdfs/Arbeitskreise/Barcode/aim_spec_dmre_2014-09-22.pdf It is functional enough for my needs, but I think it needs at least a good look from a maintainer before proper inclusion into zxing.	dehnhard	2015-07-20 11:29:12
324	2015-07-20 11:29:12	(Only closing this since it's pretty well encapsulated in the pull request itself)	srowen	2015-07-20 11:29:12
323	2015-03-04 18:19:59	This is a functional (but not clean) implementation of Data Matrix Rectangular Extensions as defined in the specification http://www.aim-d.de/images/stories/pdfs/Arbeitskreise/Barcode/aim_spec_dmre_2014-09-22.pdf The implementation is divided in 3 separate commits: https://github.com/zxing/zxing/commit/c815a4babb3708f1ae3e1115bb5dbb61d50cd4b8: This adds the rectangles to the datamatrix definition…	dehnhard	2016-02-08 13:50:48
323	2015-03-07 20:09:24	The extended rectangular data matrix symbols can be created by using a fork of the zint library http://sourceforge.net/u/oehhar/zint/ci/master/tree/ The extension seems to be adopted to ISO http://www.iso.org/iso/iso_technical_committee.html?commid=45332	wfred101	2016-02-08 13:50:48
323	2016-02-10 07:48:07	Great work ! DMRE is really important and will have lots of use cases. For printing, one may use zint: Binaries: http://www.eurodatacouncil.org/de/doks-downloads.html Source Code: https://sourceforge.net/projects/zint/ Thank you, great work, Harald	oehhar	2016-02-08 13:50:48
322	2015-03-04 08:41:47	I have created a label via EPL/ZPL/Fingerprint, which give me an option for narrow/wide bar width (for eg CODE_128). I am porting this to a WPF application, to use a normal windows printer. Is there any option for this width?	dittodhole	2015-03-04 10:00:30
322	2015-03-04 09:12:24	I did some investigations - this could be done, like: - Create your own `IBarcodeRenderer`, where you can inject those widths - Implement your own `Render` methods, where you do some stretching on the narrow(1) or wide(3) bars. But is there any solution implemented in the framework itself?	dittodhole	2015-03-04 10:00:30
322	2015-03-04 10:00:30	I think you are talking about another project? These interfaces aren't in this one.	srowen	2015-03-04 10:00:30
322	2015-03-04 10:32:11	Thanks, my fault! (I intended to go for zxing.net)...	dittodhole	2015-03-04 10:00:30
321	2015-03-03 14:43:23	I am trying to read this QR code with the Zxing 2.0 and latest, without any success. ![43-b35c593a-5d00-4aeb-b976-dfefa909c7ec](https://cloud.githubusercontent.com/assets/11295572/6464442/4868480c-c1cb-11e4-8eb8-fadc21f19242.png) com.google.zxing.FormatException If I fill the square. ![43-b35c593a-5d00-4aeb-b976-dfefa909c7ec](https://cloud.githubusercontent.com/assets/11295572/6464606/7513b1f6-c1…	dimonrv	2015-03-03 14:50:36
321	2015-03-03 14:50:36	Yeah, it's a funny problem. That little region passes the heuristics for a finder pattern quite easily, so it keeps misreading. A little change can change it. Also try rotating the image a bit. It's a weakness of the heuristic that shows up in rare cases like this. I don't know of a good way to fix it without hurting performance for most codes though.	srowen	2015-03-03 14:50:36
321	2015-03-03 14:54:18	Thanks for your fast reply.	dimonrv	2015-03-03 14:50:36
320	2015-03-02 06:29:24	I did not find the source of the issue, however due to changes in "setBestPreviewFPS" method (here https://github.com/zxing/zxing/commit/461d15a8908900772440ee2415f0afb5a17f08fc) camera preview is dark on Google Nexus 5 (5.0.1) device. Example screenshots (same room and light conditions): BS-4.6.4 ![BS-4.6.4](https://dl.dropboxusercontent.com/u/1940399/BS-4.6.4.png) BS-4.7.0 ![BS-4.7.0](https://d…	mvpotter	2015-03-02 07:58:07
320	2015-03-02 07:58:07	What that tends to mean is that the driver has a bug. The basic form is: 1. driver says it supports X, like some preview size 2. app sets X 3. driver fails, and all configuration is ignored As you can see the change has nothing to do with brightness. However I am also not able to reproduce this on a Nexus 4, 5 or 6 on Android 4.x / 5.x. Try the various device bug workaround settings, and try diff…	srowen	2015-03-02 07:58:07
319	2015-03-01 18:55:09		slepmog	2015-03-01 20:03:41
318	2015-02-26 14:36:44	Hey I am facing this problem: E/dalvikvm﹕ Unexpected opcode(281) with kInstrCanBranch set E/dalvikvm﹕ VM aborting A/libc﹕ Fatal signal 11 (SIGSEGV) at 0xdeadd00d (code=1), thread 20681 (Compiler) This happens after playing with Zxing lib after some time. Happens with different devices, any ideia what is this and how I can fix it? Thank you	TMSantos	2015-02-26 14:37:48
318	2015-02-26 14:37:48	Sorry to say that is a bug in dalvik, as you see. It should never crash.	srowen	2015-02-26 14:37:48
318	2015-02-26 14:40:17	Hello srowen, Thank you for your fast reply. Do you know if there is any possible way to catch it/avoid? Hard to manage since is not a regular crash :/	TMSantos	2015-02-26 14:37:48
318	2015-02-26 14:44:32	No, it's a much lower level error. The app running in Dalvik can't trap this; the VM itself dies. Now, one possibility is that the proguard optimization step is producing bytecode that is exotic but valid (or possibly even invalid) and dalvik is unhappy. Even though it should never crash, maybe building without proguard works around it.	srowen	2015-02-26 14:37:48
318	2015-02-26 14:54:01	Unfortunately happens in my debug build also and is not using ProGuard. :/ Thank you for your help! If I find anything I will communicate.	TMSantos	2015-02-26 14:37:48
318	2015-02-26 14:56:22	Just to add: I am using Zxing in a fragment , which is inside an ViewPagerAdapter. Not sure if this can provide unexpected behaviours.	TMSantos	2015-02-26 14:37:48
317	2015-02-24 11:36:16	Updated translation. Please do not use automatic translation! Thanky you, Laurent	Matrix44	2015-02-24 11:38:34
317	2015-02-24 11:38:40	Thanks, that's fine. I have no choice but to use automatic translation myself, but proper translations form native speakers are always welcome.	srowen	2015-02-24 11:38:34
317	2015-02-24 11:41:56	OK, thank you :) Team Leader of DroiD Application translations - Preklady aplikácií http://www.droid.sk Date: Tue, 24 Feb 2015 03:39:07 -0800 From: notifications@github.com To: zxing@noreply.github.com CC: matrix44@hotmail.sk Subject: Re: [zxing] Update strings.xml (#317) Thanks, that's fine. I have no choice but to use automatic translation myself, but proper translations form native speakers ar…	Matrix44	2015-02-24 11:38:34
316	2015-02-20 15:02:41	Instead of using the request code as a parameter, preserves the previous api of `parseActivityResult()` and delegates its implementation to a new `parseActivityResult()` which adds a boolean parameter to determine whether to use the static (hardcoded) REQUEST_CODE, if such parameter is true, it behaves as before, if it false it doesn't check against the request code. A better alternative would be…	eMaringolo	2015-03-13 09:55:30
316	2015-02-20 15:05:25	This doesn't check any request code though. I thought you needed to be able to configure what code you look for? You need to check it at some level.	srowen	2015-03-13 09:55:30
316	2015-02-20 15:17:35	You specify the request code in the `startActivityForResult(..)` of the scan intent caller, once it returns via `onActivityResult(...)` you determine whether to match it or not. It is the responsibility of the caller to match the requestCode. So if I want to use a custom request code I could do: <S_CODE_TOKEN> And then: <S_CODE_TOKEN> In this case the request codes are static, but they could be d…	eMaringolo	2015-03-13 09:55:30
316	2015-02-20 15:32:04	Yes, but I thought you wanted to expose control over the request code to the caller. Right now you can't; I thought this would entail another overloaded `initiateScan` method. I don't recognize the `createScanIntent()` method. Why make the caller handle this logic? the point of the integration code is to handle it for you. At least it does at the moment. Yes it's getting a little overkill to pass…	srowen	2015-03-13 09:55:30
316	2015-02-20 16:44:06	You need the caller to handle the logic because there is only `onActivityResult()` handler per caller, you can't define a result listener for the Integrator. So one way or another, you'll need to map the requestCode (wrapped by the integrator or not) to the caller, to know which integrator made which request. Regarding the `createScanIntent()` I just realized it's not there, I thought it was part…	eMaringolo	2015-03-13 09:55:30
316	2015-02-20 16:52:00	Yes, so the caller has to specify the request code at the outset. I think that can be tacked on to the API without trouble. Yes there is no `createScanIntent` here otherwise.	srowen	2015-03-13 09:55:30
315	2015-02-20 08:34:28	I am trying to read this QR code with the latest Zxing Barcode Scanner, without any success(I was trying with several phones). ![nevtelen](https://cloud.githubusercontent.com/assets/3351437/6283337/54a78786-b8e3-11e4-9098-ddc6097b7257.jpg) The latest QR Droid app reads immediately. What is the problem? Thanks!	RexpecT	2015-05-28 20:52:08
315	2015-02-20 11:06:37	Hm, not sure. It gets detected exactly right but then the second data block fails error correction. How did you encode it?	srowen	2015-05-28 20:52:08
315	2015-02-24 10:21:53	What do you exactly mean by "How did you encode it?" ? The QR payload is alphanumeric, it is a URL and the part of the URL is RSA encrypted. The QR spec: Simbol version (size): (9) 53 x 53; Error corr.: L (7%);	RexpecT	2015-05-28 20:52:08
315	2015-02-24 10:32:54	I mean, what encoder did you use? the decoder 'claims' the error correction is wrong. Although it's not impossible there's a bug in the EC routine, it's pretty battle-tested and unit tested now.	srowen	2015-05-28 20:52:08
315	2015-02-25 12:39:07	Thanks for your fast reply. I will write it to you as soon as possible, currently i am waiting for our partner response.	RexpecT	2015-05-28 20:52:08
315	2015-03-07 19:48:55	I have verified this QR-Code. The image shows the sequence of Codewords. ![zxing](https://cloud.githubusercontent.com/assets/6117525/6543010/0965deec-c50b-11e4-9501-8aaf82d9f0ab.png) It looks normal. Maybe the sequence of Codewords shown in the image helps	wfred101	2015-05-28 20:52:08
315	2015-03-08 13:41:47	The problem is that it fails error correction, and I'm trying to figure out whether the encoding or decoder is wrong.	srowen	2015-05-28 20:52:08
315	2015-03-09 19:20:51	The verifier did not report a fail in the error correction. This looks then very much like a decoder problem and not a encoding failure. Attached is the full report. Ignore the ScanLink section. Thats nonsens. Am 08.03.2015 um 14:42 schrieb Sean Owen: > The problem is that it fails error correction, and I'm trying to > figure out whether the encoding or decoder is wrong. > > — > Reply to this ema…	wfred101	2015-05-28 20:52:08
315	2015-03-09 19:23:26	I'm not working on this project anymore, though I can help a bit with merging fixes. Someone would have to pinpoint the decoder problem if there is one and propose a fix.	srowen	2015-05-28 20:52:08
315	2015-05-28 20:18:10	I have investigated this a little, and I think Sean is right, this is an encoder problem rather than a ZXing bug. Encoding the data with Okapi I get the same codewords and the same ECC codewords as wfred101, but a different looking symbol, so I guess that either the interlacing or the bitmask is incorrect. When I tried the original image from RexpecT using QR Droid it seems to read the data, but …	woo-j	2015-05-28 20:52:08
315	2015-05-31 10:22:15	We will check if the verifier software does not check or find the encodation error and post then the result here. Its of interest for us because a verifier is supposed to be able to report such errors.	wfred101	2015-05-28 20:52:08
315	2015-05-31 11:41:09	I have had another look at this, and picked apart the format information. The original image shows a Version 8 symbol, ECC level L and using bitmask 000. When I force Okapi to apply this bitmask I get the image below, which _does_ scan with ZXing, but which looks identical to the original. So the original image is a valid barcode and ZXing can decode it. I'm now thinking the problem is the qualit…	woo-j	2015-05-28 20:52:08
314	2015-02-19 20:27:49	The current implementation of `initiateScan()` uses a fixed request code when calling `startActivityForResult(...)`, which could be bypassed by calling `createIntent()` and starting the intent activity externally. But `parseActivityResult()` cannot be bypassed, because REQUEST_CODE is hardwired in the code. It would be desirable to have a version of `initiateScan()` and `parseActivityResult()` th…	eMaringolo	2015-03-13 09:55:38
314	2015-02-19 20:30:11	I think that's fine, do you want to make a PR that adds a getter/setter for a request code, which defaults to the current value?	srowen	2015-03-13 09:55:38
313	2015-02-17 19:33:28	...translation Line 80: restitiuta > restituita Line 100: Matrice dati > Data Matrix (currently in Italy this 2d barcode is known with its english name and shouldn't be translated ;-)	rospus	2015-02-17 19:34:16
313	2015-02-17 19:34:20	Thanks!	srowen	2015-02-17 19:34:16
313	2015-02-17 19:35:37	You're welcome (your work is awesome ;-).	rospus	2015-02-17 19:34:16
312	2015-02-15 13:37:40		ChristianBecker	2015-02-15 13:38:12
312	2015-02-15 13:38:17	Oops!	srowen	2015-02-15 13:38:12
311	2015-02-13 16:25:17		KrasnayaPloshchad	2015-02-13 16:32:42
311	2015-02-13 16:32:42	There is no Windows version, so whatever this means I think it's 'no'.	srowen	2015-02-13 16:32:42
310	2015-02-13 16:06:05	I have downloaded the latest stable version of your Android app, but I found some barcodes cannot be identified by your app. they are: https://en.wikipedia.org/wiki/File:MicroQR_Example.png https://en.wikipedia.org/wiki/File:Qr-code-ver-40.png From: https://en.wikipedia.org/wiki/QR_code	KrasnayaPloshchad	2015-02-13 16:10:17
310	2015-02-13 16:10:17	The first one is a Micro QR code, which is actually not a part of the main QR code standard. It is not supported and won't be. The second is a maximally dense QR code and will never be read at that size; past about version 20 it gets hard to read on a camera, although version 40 is actually read just fine by the library. This is a test case even.	srowen	2015-02-13 16:10:17
310	2015-02-13 16:24:18	Oh~	KrasnayaPloshchad	2015-02-13 16:10:17
310	2015-11-13 20:18:13	I found a photo including QR code taken from billboard, I can scanned the code directly with [QuickMark](http://quickmark.com.tw/En/basic/downloadMain.asp), but cannot scanned with your scanner. https://en.m.wikipedia.org/wiki/File:Japan-qr-code-billboard.jpg	KrasnayaPloshchad	2015-02-13 16:10:17
310	2015-11-13 21:39:52	Scans fine for me. Please don't post on old issues. This isn't an issue even; at best, write to the mailing list. @KrasnayaPloshchad	srowen	2015-02-13 16:10:17
309	2015-02-12 19:51:53		mhcuervo	2015-02-12 20:04:56
309	2015-02-12 20:05:32	Thank you. These strings originated with my bad Spanish and Google translate and have slowly been fixed by contributions over the years.	srowen	2015-02-12 20:04:56
308	2015-02-12 14:40:08	According to the DRAE (Dictionary of the Spanish language by the Spanish Royal Academy), there's no noun derived from "escáner" (scanner) that represents the act of scanning something. So, taking into account the original sentence in English: "No barcode scans have been recorded", I think a more appropriate translation would be "Ninguna lectura de código de barras se ha registrado aún", which use…	mhcuervo	2015-02-12 14:42:32
308	2015-02-12 14:42:33	Thank you!	srowen	2015-02-12 14:42:32
308	2015-02-12 15:02:50	You're welcome! I think the earliest commit in this pull request can be omitted. Sorry, I'm not very familiar with Github. The problem seems to be related to the fact that I've pulled your latest changes to my local repository directly, not through Github.	mhcuervo	2015-02-12 14:42:32
308	2015-02-12 15:04:33	Yeah I could have squashed it but I was too lazy.	srowen	2015-02-12 14:42:32
307	2015-02-07 05:31:00	Steps to reproduce: 1. Scan a QR code for a URL containing a vertical bar ("|"). For example, see image attached ![qr with vertical bar url](https://cloud.githubusercontent.com/assets/712270/6090947/9d992b52-ae57-11e4-81d1-44740ad324d5.png) 2. Tap on the URL to visit the page Expected behavior: You should be able to visit the full web address (which includes a vertical bar): http://www.cofchrist.…	dbolton	2015-02-07 13:38:43
307	2015-02-07 13:38:43	No, this decodes correctly to the URL you mentioned. See http://zxing.org/w/decode?u=https%3A%2F%2Fcloud.githubusercontent.com%2Fassets%2F712270%2F6090947%2F9d992b52-ae57-11e4-81d1-44740ad324d5.png Something else must be going wrong. I bet you are clicking the linkified text link that Android presents instead of Open in Browser? How Anrdoid linkifies text is up to Android, and may stop at | I am …	srowen	2015-02-07 13:38:43
306	2015-02-05 10:44:30	Hello all, I generate a barcode, but i didn't try to read it. I used all the hints, barcode formats but still noffound is thrown. ![barcode5](https://cloud.githubusercontent.com/assets/10864292/6058916/b24f500e-ad34-11e4-8192-9a4a57706cea.jpg) Thanks, Baruch	baruchhiz	2015-02-05 10:46:32
306	2015-02-05 10:46:32	It looks malformed. Look at the size of the narrowest bars which seems to vary by a factor of three. Maybe you scaled this image.	srowen	2015-02-05 10:46:32
306	2015-02-05 11:02:56	Hi Sean, Here's barcode6 without any scaling (was cut from pdf), but still not working ![barcode6](https://cloud.githubusercontent.com/assets/10864292/6059145/f8376f5a-ad36-11e4-8ea8-8c74ebfd84ce.JPG) Thanks, Baruch	baruchhiz	2015-02-05 10:46:32
306	2015-02-05 15:45:07	It still looks wrong, compared to other 1D encodings. At best, I can say maybe it's an unsupported format.	srowen	2015-02-05 10:46:32
305	2015-02-05 08:01:12	I have integrated zxing barcode scanning to my application.everything is fine but, i have added a custom cancel button in OverlayView.m file provided by zxing.But, the event action is not performing. I donno what is the reason.It works fine for the IPhone but it is not working for the Ipad. Not only the button click its not recognizing the touch too from entire screen. here is the code i'm using …	CHandooNaani	2015-02-05 09:24:54
305	2015-02-05 09:24:54	This is asking about code not in the project now.	srowen	2015-02-05 09:24:54
305	2015-02-05 10:15:55	Hello srowen, thanx for the reply.this code belongs zxing 2.2.and i have modified the overlay view to add my own custom button to cancel the barcode scanning but its not hapenning	CHandooNaani	2015-02-05 09:24:54
304	2015-02-04 17:04:35	how can i show successfull barcode image in my activity http://stackoverflow.com/questions/28327040/failed-to-show-captured-barcode-image-screen-capture-using-xzing-library	engr-erum	2015-02-04 20:25:46
303	2015-02-01 13:15:28		fakhri626	2015-02-01 19:45:45
302	2015-01-30 10:54:21	I have developed a simple web app we use for tracking boxes at work which updates a database. The boxes all have barcodes attached. This is somewhat simplified, but for the purposes of this bug report I have two pages in the web app: - Look up a box - Add a new box On the "add a new box" page I have a button which links to Barcode Scanner with a URL like: http://zxing.appspot.com/scan?ret=https%3…	tjwood100	2015-01-31 21:52:50
302	2015-01-30 13:56:55	Hm, I might see the problem. Can I send you a debug build to test, or are you in a position to build from a branch here?	srowen	2015-01-31 21:52:50
302	2015-01-30 15:55:42	If you can tell me how to install the debug build, I'm happy to test it. I don't have a rooted phone. I put together a trivial test example - and in creating it found the bug is slightly different to what I thought. http://www.tx9.co.uk/zxingtest.php I cleared app data, then used the "go to a.php" link and scan a barcode, it takes me to a.php Then I use the "go to b.php" link and scan the same co…	tjwood100	2015-01-31 21:52:50
302	2015-01-30 18:22:04	Can you try this build? if you uninstall the app and then click the link, and have chosen in Settings to allow untrusted non-Play apps, it should just install. https://drive.google.com/file/d/0B_hfrkaWlLi4cVd2WWEtb21FTzA/view?usp=sharing	srowen	2015-01-31 21:52:50
302	2015-01-30 19:09:25	Yes, that build does seem to fix the issue.	tjwood100	2015-01-31 21:52:50
302	2015-05-31 09:37:08	Hello, I also have a problem with redirection for my custom web application. I downloaded : https://drive.google.com/file/d/0B_hfrkaWlLi4cVd2WWEtb21FTzA/view?usp=sharing and make a test with: http://www.tx9.co.uk/zxingtest.php on my: Nexus 6 android 5.0.1 and Asus MemoPad HD7 4.4.2 When a go to a.php and scan - redirect to a.php after that I go to b.php and scan - redirect to b.php after that I g…	Tzvetelin88	2015-01-31 21:52:50
302	2015-06-10 08:11:23	I've found a manual solution for this issue. When a go to a.php and scan - redirect to a.php after that I go to b.php and scan - redirect to b.php after that I go to a.php and scan - <font color="blue">[Solution]</font>Press back button until the barcode scanner apps closes. Then scan again and will solve the redirection problem. I don't think this is a optimum solution, hope i am giving a new di…	kckam	2015-01-31 21:52:50
302	2015-06-10 12:08:58	I've just had to deal with this issue myself. I was about to reimplement my app to use a single URL and a session, but before that I tried generating the urls as: <S_CODE_TOKEN> This appears to have solved the problem, with a tad more elegance at least..	orolyn	2015-01-31 21:52:50
302	2015-06-10 12:24:39	@Tzvetelin88 I tried your test again and the app works correctly, and doesn't do what you describe. I'm just using 4.7.3 from Play which has the fix. I'm not sure what's different, since the app clears these values every time it is resumed, and it must be resumed if it's coming from the background. @orolyn I don't think that can be relevant as the old problem was that the previous URL was remembe…	srowen	2015-01-31 21:52:50
302	2015-06-10 12:34:56	@srowen I am also using 4.7.3 My app uses two triggers of this URL, each often scanning the same qr code. My use case is exactly the same as @kckam describes. First and second work fine, but going back to first again, and it repeats the second. Unless I used this modified URL. Or this app was updated on play within the last couple of hours.	orolyn	2015-01-31 21:52:50
302	2015-06-11 13:46:57	Hello, @orolyn , thank you very much! I used you modified link: <?php $url = sprintf('zxing://scan/?ret=my-site.com?code={CODE}&buster=%s', time()); and it is working :). Regards,	Tzvetelin88	2015-01-31 21:52:50
302	2015-06-11 14:13:29	If that works then I think this must be a case of browser caching? The fact that a different URL makes a difference later means the app is passing it through correctly.	srowen	2015-01-31 21:52:50
301	2015-01-30 09:15:23	trying to use a usb scanner to pull straight to a custom search page(=%S). Any way I can do this? or do you have anything written or another app I could use?	IllinoisTyler	2015-01-30 09:16:27
301	2015-01-30 09:16:27	I dont think this is related to this project. You can write whatever code yo want to read from your scanner. This is not an issue report in any event.	srowen	2015-01-30 09:16:27
300	2015-01-29 15:36:41	When trying to encode the string "_DTCP01" (without quotes), the DataMatrixWriter delivers a wrong BitMatrix. The BitMatrix represents the string "_DTCP04 47" (without quotes). The issue is easy to reproduce with the given string. Other examples work. This is actually a very annoying issue, since the reason for the behavior is not clear. Seems to be somehow related to the leading asterix. Remark:…	HeikoOtt	2015-02-04 13:46:06
300	2015-01-29 15:47:10	Simplified test: <S_CODE_TOKEN>	HeikoOtt	2015-02-04 13:46:06
300	2015-01-29 15:47:45	accidentally closed - sorry	HeikoOtt	2015-02-04 13:46:06
300	2015-01-29 15:52:21	I tried this with the latest code in `master`, using `CommandLineEncoder` and `CommandLineRunner`, and got the expected `*DTCP01` out. I think a few issues have been fixed in DM over the past few months, so I would try this again with the latest code to see if that works.	srowen	2015-02-04 13:46:06
300	2015-01-29 21:54:24	I can reproduce it with a min and max size of 10. <CommandLineEncoder> --width=10 --height=10 ... In that case the X12_UNLATCH isn't added in the X12Encoder.	micjahn	2015-02-04 13:46:06
300	2015-01-30 08:14:42	Thanks for the prompt feedback to both of you! I used the latest code and can confirm both observations. The issue is gone when I use my example above. I still have the issue when using 0,0 or 10, 10 as micjahn described.	HeikoOtt	2015-02-04 13:46:06
300	2015-01-30 13:39:23	A-ha, yes I see that. The result is then `*DTCP04 47`. @micjahn have you narrowed it down enough to propose a fix? I usually don't know the formats well enough at this level to fix these things, but, here it might be clear enough once I step through.	srowen	2015-02-04 13:46:06
300	2015-01-30 13:49:44	Hm, in this case, the given dimension is so small that only 5 codewords can be encoded. After encoding 6 of the 7 characters, all 5 are used up. The code doesn't write the unlatch, but a comment in the code says it's not required, which I could believe (i.e. the decoder assumes an unlatch when there can't be another triplet in the stream because there's only 1-2 codewords left). However it has st…	srowen	2015-02-04 13:46:06
300	2015-01-30 19:34:07	I think the followiing patch is the solution: <S_CODE_TOKEN> Small explanation, if one character is left and there is exactly one codeword free than you dont have to unlatch. In all other case you have to unlatch because there is enough room left or adding a codeword will result in a bigger symbol info.	micjahn	2015-02-04 13:46:06
300	2015-01-30 20:03:26	Hm, the previous patch only fixes that one case. If an additional character should be encoded which isn't supported by the X12 encoder than the result is garbage. I added a german umlaut `*DTCP01ä`. If an unlatch is necessary should be decided by the remaining characters in the context. <S_CODE_TOKEN>	micjahn	2015-02-04 13:46:06
300	2015-01-30 21:11:08	I walked through the logic, and it seems OK. All but the last character are encoded as follows: (X12 latch) : 238 `*DT` : 9 10 `CP0` : 104 141 There is no space left at this point within the currently smallest pattern that can fit, which holds 5 codewords. So it skips the unlatch and continues, and ends up encoding the final character in ASCII: `1` : 50 It then picks a 12x12 pattern to fit 8 code…	srowen	2015-02-04 13:46:06
300	2015-02-01 22:09:45	In my opinion the logic isn't OK. The method handleEOD should not only rely on the length of the current buffer. It should be based upon the remaining characters in the context object to determine how many characters are left. As far as I understand the specification the unlatch codeword can only be missed if there is only one character left for encoding before the error correction codewords are …	micjahn	2015-02-04 13:46:06
300	2015-02-01 23:21:36	Yes, all OK except that last part, although I think we're on to a different issue. In 12x12, it sounds like it can't omit the unlatch. I think I understand the logic now. Here's what I have after tweaking the condition a little bit for IMHO a tiny bit of extra clarity: <S_CODE_TOKEN> So in the last clause though, I understand why you don't unlatch with no data left to encode (I don't think this o…	srowen	2015-02-04 13:46:06
300	2015-02-02 20:51:23	I never reached the last clause with getRemainingCharacters == 1. If one is left to encode it was caught by `if (count == 1)`. But you are right. If that one case occurs it should also do an unlatch. Nevertheless, I look through the logic and I think it can be written in a shorter and in my opinion clearer way: <S_CODE_TOKEN> The encode method needs a little modification which makes it also a bit…	micjahn	2015-02-04 13:46:06
300	2015-02-03 11:46:57	Thinking about it the other way around, the only case where you do not unlatch is where there is 1 character left and 1 codeword available, right? I think that matches the logic in both versions of the method above. I like your simpler version; is `context.getRemainingCharacters() != 1 || available != 1` an even simpler condition to latch? The `handleEOD` method is overridden from the parent and …	srowen	2015-02-04 13:46:06
300	2015-02-03 20:10:23	It is not only an even simpler condition. It covers another condition, too. If you give a minimum size for encoding which has more codewords (f.e. 20x20) available then remaining characters than the unlatch is missing in my version. In case of `handleEOD` and the call to `signalEncoderChange`: the call can also be made in the `encode` method after `handleEOD`.	micjahn	2015-02-04 13:46:06
300	2015-02-04 13:46:06	OK I pushed the minimal fix and test case. Comment if I've still missed something.	srowen	2015-02-04 13:46:06
300	2015-02-05 21:27:09	The fix doesn't work for `*DTCP0`. `getRemainingCharacters` and `available` are both 0 in that case, which is `!= 1`. An unnessary unlatch is added. That alone would not be a big issue but because of `if (count > 0)` the encoding isn't changed, X12 is still active. The method HighLevelEncoder.encodeHighLevel adds now an additional unlatch. That are the resulting codewords: `238 9 10 104 141 254 2…	micjahn	2015-02-04 13:46:06
300	2015-02-06 08:23:00	Hm, I added a test case for this though, and it shows that the result is `238 9 10 104 141 254 50 129` in this case. How did you reproduce this	srowen	2015-02-04 13:46:06
300	2015-02-06 19:51:31	<S_CODE_TOKEN> result: `org.junit.ComparisonFailure: expected:<238 9 10 104 141[]> but was:<238 9 10 104 141[ 254 254 129]>`	micjahn	2015-02-04 13:46:06
300	2015-02-06 21:38:58	Got it. I can't think of a simpler working change, so will take yours!	srowen	2015-02-04 13:46:06
300	2015-02-07 21:24:25	Look's good now.	micjahn	2015-02-04 13:46:06
299	2015-01-27 10:23:38	can u please provide me working example code of this library so that i can do encoding for telephone numbers + wifi passwords	engr-erum	2015-01-27 10:48:32
299	2015-01-27 10:48:32	This isnt the place to ask questions, and I'd ask you to have a look around for yourself first. https://github.com/zxing/zxing/wiki/Barcode-Contents	srowen	2015-01-27 10:48:32
298	2015-01-27 07:23:42	i m following this tutorial and have used this code to select image from gallery and want to find the correct code from barcode image https://nizaqatali.wordpress.com/2011/06/15/android-qr-code-reader/ LOGCAT: 01-27 11:41:06.794: I/Image File Path(3411): /storage/emulated/0/DCIM/Camera/0126151235b.jpg 01-27 11:41:06.814: D/AndroidRuntime(3411): Shutting down VM 01-27 11:41:06.814: W/dalvikvm(3411…	engr-erum	2015-01-27 09:54:34
298	2015-01-27 09:54:34	This is not a question about this project	srowen	2015-01-27 09:54:34
297	2015-01-24 11:03:20	i m trying to import library in eclipse ---------->android .................. but i m getting error no projects are found to import what can i do to resolve this issue ?	engr-erum	2015-01-24 11:11:13
297	2015-01-24 11:11:13	Please ask questions on the mailing list; this is for proposing pull requests.	srowen	2015-01-24 11:11:13
296	2015-01-23 11:07:53	Added a new preference to enable and disable history saving (enabled by default).	MicheleMas	2015-01-24 10:54:01
296	2015-01-23 11:30:19	Yes, I think this is OK. There's already a means to disable saving by `Intent`, so OK to have a preference. I think that `HistoryManager` could check this preference and remember it at construction time, and then use it in both `addHistoryItem` and `addHistoryItemDetails`. That way the logic is more centralized. Are you up for making that change?	srowen	2015-01-24 10:54:01
296	2015-01-23 13:18:06	It would be better in this way, but I think that it could have some update issues. From what I can see in debug mode, the `HistoryManager` instance used for saving the records is not updated when I close the preferences activity, so it would keep the old pref value until a restart. If you want I can save a `SharedPreferences` object at construction time in `HistoryManager`, and check the boolean …	MicheleMas	2015-01-24 10:54:01
296	2015-01-23 13:28:40	A-ha, right. The initialization of `HistoryManager` could simply be moved to `onResume`. It is not at all expensive to recreate it. Then it would be initialized every time the main activity resumed.	srowen	2015-01-24 10:54:01
296	2015-01-23 14:21:01	Ok done. Now `HistoryManager` is initialized inside `onResume`, and the boolean value is loaded at construction time. Just one thing, `addHistoryItem` is now skipped if the pref is disabled, but I didn't modified `addHistoryItemDetails` as pointed out in the comment that i found inside the method. `// As we're going to do an update only we don't need need to worry about the preferences; if the it…	MicheleMas	2015-01-24 10:54:01
295	2015-01-22 05:54:55	We use this in ZXING in with our data collection applications for warehouse logistics. Often we scan barcodes that conform to the GS1 standard, that contain multiple fields. For variable length fields, a FNC1 character (ascii 29) is used as a terminator. For 1D Code128 formated barcodes, the FNC1 character is suppressed.	smilog	2015-01-22 09:37:24
295	2015-01-22 08:19:24	What change are you suggesting? Can you make a pull request?	srowen	2015-01-22 09:37:24
295	2015-01-22 09:12:26	I am suggesting that all the data be passed when a code 128 barcode is scanned, including the non-printable characters such as Ascii 29. The behaviour is more correct when scanning a 2D Data Matrix barcode that is has multiple fields that conform to the GS1 standard.	smilog	2015-01-22 09:37:24
295	2015-01-22 09:37:24	Nonprintable characters are still part of the returned string. They are just not visible. I know that it is unspecified, however, what to do with FNC1 in some formats where the reader is not interpreting them as commands. I think DM suggests mapping to ASCII 29 and I did the same in other formats that do not specify. Is the suggestion to make Code 128 behave this way? There is an `ASSUME_GS1` hin…	srowen	2015-01-22 09:37:24
295	2015-03-07 20:02:05	ISO standards demand the following behavior: FNC1 at the first position - This is tranlated to the symbology identifier according ISO/IEC 15424. A Code 128 for example get ]C0 as identifier if there was no FNC1 at the first position. If there was one then the symbology identifier gets ]C1. There is no other translation of FNC1 if it is at the first position. In case the FNC1 is beeing use at anot…	wfred101	2015-01-22 09:37:24
295	2015-03-08 13:42:41	Eh, yes I think that's what is happening here? what is the difference between what happens and what you expect?	srowen	2015-01-22 09:37:24
295	2015-03-09 19:23:26	If its working like that then ignore the posting. Typically this behaviour is working incorrect for most smartphone scanning apps. ;-) Am 08.03.2015 um 14:43 schrieb Sean Owen: > Eh, yes I think that's what is happening here? what is the difference > between what happens and what you expect? > > — > Reply to this email directly or view it on GitHub > https://github.com/zxing/zxing/issues/295#issu…	wfred101	2015-01-22 09:37:24
294	2015-01-22 05:47:56		smilog	2015-01-25 10:29:42
294	2015-01-25 10:29:42	This is controlled by the `ASSUME_GS1` hint. Not all code 128 assumes GS1 semantics about the content.	srowen	2015-01-25 10:29:42
293	2015-01-20 10:43:43	Using Android 2.2 I get an error. <S_CODE_TOKEN> <S_CODE_TOKEN> The method isEmpty was added in Android 2.3 (API 9) See more here http://developer.android.com/reference/java/lang/String.html#isEmpty()	jonasborggren	2015-01-20 10:48:34
293	2015-01-20 10:48:34	Yes, this method did not exist in the Android SDK until 2.3. The current source code supports Android 4.0.3+ only.	srowen	2015-01-20 10:48:34
292	2015-01-19 05:56:40		Tommygun78	2015-01-25 10:29:06
292	2015-01-19 09:06:34	Why do you think this should be reverted?	srowen	2015-01-25 10:29:06
291	2015-01-15 21:58:38	I tried the following inside the android.support.v4.app.Fragment: <S_CODE_TOKEN> The constructor for the Fragment is only available for the native Fragment provided by the SDK in the device not the support-v4 or package. After deeper investigation i find out that the REQUEST_CODE: https://github.com/zxing/zxing/blob/6c522f127a0ac40b2e14518528c9547018e044b2/android-integration/src/main/java/com/go…	drindt	2015-03-13 09:37:39
291	2015-01-15 22:25:02	Further testing brings this as a temporary working solution: <S_CODE_TOKEN> If you like i can fix it and open a pull request.	drindt	2015-03-13 09:37:39
291	2015-01-16 04:28:07	I don't know much about Fragments. What's the problem here though? As I understand the top 16 bits are not used by the app. The request code `0xc0de` and 312 have all 0s in top bits, both. Are you saying a different request code needs to be used? This just seems to try to change which fragment gets the call to `startActivityForResult` but isn't that controlled by passing it into the `IntentIntegr…	srowen	2015-03-13 09:37:39
291	2015-01-20 18:52:37	I don't understand the thing with the "top bits". I think there is another request code required in the constant. I would recommend to remove the Constructor `IntentIntegrator(Fragment fragment)`. If you invoke the Integrator inside a Fragment you can use `getActivity()`. This releases also the dependency to the `Fragment` class. Also the used `Fragment` class is the native Fragment. Google recom…	drindt	2015-03-13 09:37:39
291	2015-01-20 19:19:15	I suppose I'm asking whether the "312" is the necessary change, or calling `startActivity` on the `Fragment`? I would not expect that the value matters as long as its top 16 bits are 0 (these are reserved from Android 3.x onward IIRC). I also expect that you can use the constructor for `Fragment` if you need its method invoked. Do we need a different, other constructor?	srowen	2015-03-13 09:37:39
291	2015-01-20 20:15:49	The "312" i just tried out as a replacement and it works. With the original `REQUEST_CODE` i had no success. Tested both starting from activity and fragment with my adjustments with positive results. I have pushed my fix here for your review: https://github.com/Viselabs/zxing/commit/69d0ee41c727cf1682029de48218e6567f46ad14 I removed unnecessary fragment stuff. Also added conditional flag setting …	drindt	2015-03-13 09:37:39
291	2015-03-13 12:58:49	Hi, I don't know if it's right to comment here, but the issue I got is somewhat related to this. I have a fragment (let's say it A) which has 2 nested fragments (let's say them A1 and A2) with a FragmentPagerAdapter. From A1 I want to start the scanner and therefore I'll do this way <S_CODE_TOKEN> The I intercept `onActivityResult(int requestCode, int resultCode, Intent data)` in the hosting acti…	jiggo	2015-03-13 09:37:39
291	2015-03-13 15:32:29	@jiggo Do you have tried my approach from second comment above?	drindt	2015-03-13 09:37:39
291	2015-03-30 20:32:03	The problem is that there is no constructor for `IntentIntegrator` that takes `android.support.v4.preference.PreferenceFragment`. Could you implement such a constructor? The code in the second comment should work, but I'd rather not use that ugly hack.	Nutomic	2015-03-13 09:37:39
291	2016-10-26 14:17:12	It's strange that the requestCode is produced by the library. Normally it should be the client code that should supply a request code, so that it can switch on it once the scanner library calls back `OnActivityResult`. Instead, the approach chosen obliges to inspect the request via `IntentIntegrator.parseActivityResult()`, which poses at least two issues: 1/ this is needless processing which can …	axd1967	2015-03-13 09:37:39
291	2016-10-27 09:37:47	Yes there's a potential for conflict, though remote. The cost of the switch is trivial. I don't agree it's better to force the client to provide a code, but, it's also no big deal to add an overload that accepts a request code when the request is made and when it's handled.	srowen	2015-03-13 09:37:39
291	2016-10-27 12:31:16	IMHO your arguments are weak. I'm sorry I have to get personal here, but it is my impression that the Android aspect is badly represented in this project. It now feels that the code was written by someone who knows enough about Java but not enough about Android: e.g. imposing the request code, suggesting a non-standard way to handle the return code, not dealing with the Support Library, not accep…	axd1967	2015-03-13 09:37:39
291	2016-10-27 12:33:28	... and just after writing this, I hit this OMG (which solves my problem): https://github.com/axd1967/test_qr_zxing/commit/ec44b051388c230c510d5f31a412a927135386fc I think this is yet another argument that request code handling is wrong, because there is no reason to retransmit the request code back to `IntentIntegrator.parseActivityResult()`. The request code is an implementation detail of the c…	axd1967	2015-03-13 09:37:39
291	2016-10-27 13:00:03	by the way: in my projects I tend to avoid the wiki. why? because the content depends on code evolutions, so the content should be some Markdown (or other format) page inside the repository, that is adapted whenever code changes. (the IMO only advantage of the wiki is the simplified diff tool... it should be implemented everywhere, not only on wiki pages.)	axd1967	2015-03-13 09:37:39
290	2015-01-15 20:03:52	This is to fix the bug reported in https://groups.google.com/forum/#!topic/zxing/q7GQpSAbWk8	shifucun	2015-01-16 04:33:51
289	2015-01-15 15:09:15	hi, I am using the barcode plugin and I want to prevent the user from changing any settings on the scanner. Alternatively the settings can be locked / disabled or something? Thanks, M&M	harish118	2015-01-15 15:25:54
289	2015-01-15 15:25:54	There's no plugin in this project, so you may be talking about something else. No, it would not be good to lock down settings just because the app was invoked by Intent.	srowen	2015-01-15 15:25:54
289	2015-01-15 15:39:57	ok thanks...didn't want people to meddle with settings and then complain that a certain thing does not work as mentioned. Thanks anyway	harish118	2015-01-15 15:25:54
288	2015-01-15 14:57:34	hi, The barcode scanner uses the back camera on my android phone. Is there a way to default / switch to the front camera automatically on startup? Thanks a ton, M&M	harish118	2015-01-15 15:31:17
288	2015-01-15 15:31:17	Hm, no since in general that is not a good camera for scanning. It will choose the front camera if it is the only camera. It can also be selected when opening the app by Intent, since in some cases the calling app knows for sure that it wants only the front camera. There's an option for it in the for-pay "plus" app: https://play.google.com/store/apps/details?id=com.srowen.bs.android I hadn't plan…	srowen	2015-01-15 15:31:17
287	2015-01-14 20:15:16	Hi there! I've discovered, that zxing (a least, android barcode scanner) decodes DataMatrix codes with unicode text as ASCII (and, so brake it). I.e. it displays `ÑÐµÑÑ` instead of `тест` (ciryllic "test"). OTOH, QR-encoded unicode is decoded fine. Can somebody fix that (or, at least, advice/guide me how to fix it)?	msva	2015-01-14 20:17:26
287	2015-01-14 20:17:26	90% of the time people report this it is because the barcode is incorrect. Is it UTF 8 encoded or has an ECI segment? Are you sure it is not your console? Until there is info like a barcode I couldn't say.	srowen	2015-01-14 20:17:26
287	2015-01-14 20:26:55	ok, some additional info: 1) it is UTF-8 barcode (generated by libdmtx. And it decodes fine as unicode by libdmtx too). Although it, exactly, maybe something with libdmtx encryption algo (I'd be glad to test generation with zxing itself to be sure, but neither test app nor scanner can **generate** DMTX) ;) 2) I'm sure it is not my console. 3) There is "тест" message: ![dmtx_test](https://cloud.gi…	msva	2015-01-14 20:17:26
[truncated: 1,160 more rows]
