# Supplementary material for: Status, identity, and language: A study of issue discussions in GitHub
Source: PLoS One. 2019 Jun 14;14(6):e0215059. doi: 10.1371/journal.pone.0215059 (PMC6568400; doi:10.1371/journal.pone.0215059)
Supplement: S2 Data — (ZIP) [file pone.0215059.s003.zip › sample_46_projs_issues/zxing_zxing/issue_comments_mentioned_committer_NOCODE_FULLBODY.csv]

issue_num	datetime	body	login	mention_login
756	2017-02-19 02:35:41	@srowen, yes, you're correct, whoops. I'm currently porting the 1D barcode code to JavaScript as part of extending [Schibum/barcode.js](https://github.com/Schibum/barcode.js/) to also work with 1D barcodes which is why I noticed this. Having the array be too large was causing a failure because of a for loop over the patterns running into uninitialized values (NaN). Since arrays in JavaScript are …	dsanders11	srowen
725	2016-12-20 09:56:52	@srowen Android has a strict rule that you shouldn't perform long running executions on the main thread, this essentially follows that principle and offloads `camera.open()` to background worker thread, I can add more improvements on this where in I also offload `camera.release()` to this worker thread. Blocking the UI thread is a no no in my book, also the difference in User experience is that o…	bhargavms	srowen
725	2016-12-24 18:12:18	@srowen any updates on this? Can you at least explain why you are adamant about not having this feature put in? I mean it doesn't beak anything, and it actually improves activity launch speed, I have tested this on more than 10 manufacturer devices (including samsung) and it works perfectly normal. May I know whats keeping you apprehensive?	bhargavms	srowen
725	2017-01-02 06:01:52	@srowen from my personal testing I have observed that the scan speed deteriorates due to this change, could you hopefully shed some light on why this might happen? I will update the PR with a fix, as far as I can observer that is the only issue I have encountered so far with the change.	bhargavms	srowen
725	2017-01-06 14:24:08	@srowen Well the reason I'm suggesting this change is because I've gotten complaints from users that the app stutters when opening the QrScanner (CaptureActivity). On old devices `Camera.open()` takes more than 100ms which creates a bad user experience. This change smooths it out. Anyway like you said a change like this has to be backed up by lot of testing, the reason I gave the PR is in hopes o…	bhargavms	srowen
682	2016-10-04 16:19:08	@srowen, Actually it happens less frequently, if you test for so many time, then you can face this issue. If you again send app to background and again bring it to front then it again works. Anyways, what is the use of that setting option ? I don't find any difference whether it is on or off ?	BS987	srowen
663	2016-08-31 13:08:45	—You are receiving this because you authored the thread.Reply to this email directly, view it on GitHub, or mute the thread. {"api_version":"1.0","publisher":{"api_key":"05dde50f1d1a384dd78767c55493e4bb","name":"GitHub"},"entity":{"external_key":"github/zxing/zxing","title":"zxing/zxing","subtitle":"GitHub repository","main_image_url":"https://cloud.githubusercontent.com/assets/143418/17495839/a5…	leoaran	srowen
662	2016-10-21 03:29:34	@srowen there are two library, which named library1 and library2. library1 contain the compile 'com.google.zxing:core:3.2.1' library2 contain compile 'me.dm7.barcodescanner:zxing:1.9'. but the library which name is 'me.dm7.barcodescanner:zxing:1.9' contain the com.google.zxing too. project use library1 and library2 ,when i gradle assembleRelease the project, log the follow error: - What went wron…	chaozaiai	srowen
654	2017-01-15 10:54:20	Thanks @PedPak I merged this at last after a rebase.	srowen	PedPak
644	2016-08-12 11:07:51	@srowen: I feel competent to modify [DecoderResult](https://github.com/zxing/zxing/blob/master/core/src/main/java/com/google/zxing/common/DecoderResult.java#L28) to add a getRawBytesBitSize() method, but not to modify (and test) [decode.jspx](https://github.com/zxing/zxing/blob/master/zxingorg/src/main/webapp/w/decoderesult.jspx) and whatever else might be needed to make use of getRawBytesBitSize…	fgrieu	srowen
617	2016-06-23 10:33:05	Hi @srowen , Thank you for your reply and for the great work with the Zxing project. I am running my own copy of zxing.org but I do not keep it up when I am not using it so I couldn ask for support on a dead server. My final implementation will work only with my copy. The problem I am facing is probably with the requests that zxing.org accepts. Does it accept XHR calls? How can I apply this fix […	trifwnas	srowen
617	2016-06-27 20:23:35	Hi @srowen , XHR is basically AJAX. I am writing to let you know that I have figured out how to communicate with my own copy of zxing.org and it seems that probably the one which is hosted in zxing.org does not accept CORS (Cross-Origin Resource Sharing) or maybe it allows specific urls but not the one I was trying from. Thank you for your help anyways.	trifwnas	srowen
587	2016-04-30 17:11:34	@srowen its better to update docs for newbies . Thanks	mushahidh	srowen
578	2016-05-09 14:11:39	@tanelihuuskonen thanks for checking this out! I agree that a corner case in the driver is likely as I've never run into this exception before or since. What checks should I perform on the preview frame received from the camera to validate it before passing it into the QRCodeReader? Or would it be better to make no assumptions about the preview frame and just catch the exception in the rare case …	akwizgran	tanelihuuskonen
576	2016-12-15 01:20:29	@srowen I debugged the code, and found that when rotating the screen such as 180 degree, the activity did not invoke the onResume() method, so camera parameters were not been resetting, so we often got wrong surface preview when rotating. **So the key to solve this problem is catching this event and resetting camera parameters.** I give one solution,it may not be a perfect one,but it is workable。…	GuoJinyu	srowen
574	2016-04-05 03:08:35	@srowen so, if i want to scan UPC_E UPC_A QR_CODE format at the same time, how can i do that? it seems zxing decode the qr code as a barcode, so it return a random number, what do you mean a non-photo image? can you explain that..... i am sorry for my bad english.	vagrant1991	srowen
571	2016-03-17 10:44:51	@srowen My mistake. We are using the ZXing library for scanning QR codes in Android. In essence it's like this: The `Log.d()` line at the end prints the raw string that was in the QR code. Basically if we scan a QR code that contains a JSON string, some devices produce the JSON string with extraneous characters while some don't.	manabreak	srowen
571	2016-03-17 10:47:58	@srowen I'm not sure I follow. The output of the decoding varies from device to device when the input and the whole codebase remains the same.	manabreak	srowen
571	2016-03-17 11:04:11	@srowen They are not part of the QR code.	manabreak	srowen
571	2016-03-17 11:15:27	@srowen You can try any QR code generator and type the JSON I mentioned.	manabreak	srowen
513	2015-12-04 18:55:51	@srowen so it's at least the correct place to notify about (alleged) bugs of the Zxing Barcode Scanner App, isn't it? I'll will try to build that, too, and perhaps I can find a way to add more than one event. At least the syntax (of the ics file) is correct. So it should be possible to add more than one event. This may indeed be difficult with respect to the "receiving" app like calendar. Perhaps…	Wikinaut	srowen
484	2016-01-02 14:35:29	Hi @srowen Seems the camera rotation is correct now, but the preview rotation is still wrong, see the screenshot in attachment. Can we fix it? Thanks ![screenshot_20160102-222715](https://cloud.githubusercontent.com/assets/1770466/12074763/a9a55a40-b1a0-11e5-98bd-abba5f250df6.png)	nekolab	srowen
481	2015-10-19 07:59:12	@mmagician OK though you can use `git rebase -i HEAD~N` to squash the last N commits you made in your branch into 1, and then `git push --force ...` to update the existing branch and PR.	srowen	mmagician
469	2015-10-05 13:13:46	@loikki I added support for String arguments to most encode hints, including this one. https://github.com/zxing/zxing/commit/a6707cb4407ebe771e1b81ae2cab0e136c548b25	srowen	loikki
452	2017-03-21 22:48:02	@srowen Would like this as well. Any chance to have this feature in the near future?	maverick74	srowen
449	2015-09-01 10:02:52	Nice analysis, thanks @graug . If it's a problem in the generator, then yes that's the place to take it up, unless someone can argue that the decoder is supposed to handle this situation. In the meantime yes that's a decent hack you could apply.	srowen	graug
449	2015-09-01 12:01:49	Thx @srowen . In this case the problem is the generator, but it could potentially happen (though very unlikely) that the zxing decoder erroneously detects additional rows after the actual barcode rows. I don't have a PDF417 spec, so I don't know how the decoder is supposed to handle this case. If we abide by the general rules for communication, we should be very strict in what we generate, but le…	graug	srowen
434	2015-07-27 19:51:46	Thanks @srowen. I've posted a question in the mailing list. Yes, after cropping, the barcode is scanned easily. With the red lines in frame, the code will not scan. I will take a look at the idea of adding UV to the luminance to see what happens to the output.	nealsanche	srowen
399	2015-06-08 06:20:41	@srowen I used the webbased encoding at https://zxing.appspot.com/generator, selected "contact information" encoded as "meCard". I put "+4935100000000" into the phone number field. The result is lacking the "+" sign for international prefix: MECARD:N:meCard;TEL:4935100000000;; http://zxing.org/w/chart?cht=qr&chs=350x350&chld=L&choe=UTF-8&chl=MECARD%3AN%3AmeCard%3BTEL%3A4935100000000%3B%3B If I en…	dsp76	srowen
380	2015-05-13 17:13:56	@srowen After following the issues on this repo for a few weeks, might I offer the suggestion that the README be updated to clearly state at the top that this project is in maintenance mode? And the limitations on what pull requests will be accepted and what issues addressed?	ocdtrekkie	srowen
380	2015-05-13 17:28:01	@srowen Ah, I didn't see that. (Hence the reason for the suggestion in the README, where bold or large print is near impossible to miss when visiting a repo.) When opening an issue, GitHub merely presents a link to the guidelines, which I'm guessing most people don't click on. ;) Just my passing thought. :) I'm actually really glad to see quality apps like this in a very stable position rather th…	ocdtrekkie	srowen
357	2015-04-22 09:42:43	@srowen no. Few months ago I just need to work with theirs sdk with shitty license validation.	sosite	srowen
327	2015-03-11 13:08:05	@srowen thx for reply So there is no way to use zxing barcode scanner without top and bottom menu and action bar? Why does it need action bar? Maybe with some other view implementation it can be possible?	Venzon	srowen
302	2015-06-10 12:34:56	@srowen I am also using 4.7.3 My app uses two triggers of this URL, each often scanning the same qr code. My use case is exactly the same as @kckam describes. First and second work fine, but going back to first again, and it repeats the second. Unless I used this modified URL. Or this app was updated on play within the last couple of hours.	orolyn	srowen
287	2017-03-18 20:12:28	The zxing decoder does **not** support ECI with Data Matrix, as evident by the code: at zxing/core/src/main/java/com/google/zxing/datamatrix/decoder/DecodedBitStreamParser.java It looks like @msva was correct in reporting this issue. As zxing does support ECI and auto UTF-8 detection for QR, it should be simple to add these capabilities to the Data Matrix decoder. @srowen, please re-open this iss…	eladts	srowen
273	2014-12-19 14:19:15	@srowen Fair enough, I wasn't too sure about that myself. Anyway, I've made the requested change.	Benjamin-Dobell	srowen
232	2014-10-08 14:32:56	@stevepeak Which files do you mean? I don't want to ignore `com.google` as that is this project's namespace.	srowen	stevepeak
232	2014-10-19 15:37:43	@srowen checking in to see how your experience with Codecov is going? Look forward to hearing from you. Thanks	stevepeak	srowen
226	2014-09-18 06:01:21	@srowen Thank you for your answer. @srowen I'm from china and I'm chinese. @srowen How to use zxing to generate QRcode in C++ ？	aixiaoxianggithub	srowen
194	2016-03-07 14:20:03	Hello Sean Owen @srowen , I got the same problem and I'd like to know whether this issue will be fixed in short term in your library. Thank you very much.	ngfx	srowen
111	2016-06-16 08:37:12	@srowen I think I might find a way to support portrait mode. Here is my steps: 1.I cloned the latest code from version 4.7.6 2.Removing "android:screenOrientation="sensorLandscape"" in [AndroidManifest.xml](https://github.com/zxing/zxing/blob/master/android/AndroidManifest.xml#L60) 2.Removing lines from 172 to 176 in [CaptureActivity.java](https://github.com/zxing/zxing/blob/master/android/src/co…	liyzay	srowen
111	2016-11-28 03:24:05	@srowen I think the most important point to support for Android portrait mode is rotating the YUV preview frame data array, because the preview frame you get is only relative to the camera's orientation (always landscape at nearly all of Android phones) which has no relation to the screen's orientation. So this is my steps to support portrait mode in version 4.7.7: 1. Removing "android:screenOrie…	GuoJinyu	srowen
111	2016-12-15 02:08:51	@srowen sorry for my careless, I just modify my comment above and it can work properly.	GuoJinyu	srowen
102	2014-03-27 15:35:08	@srowen I see that the build is still failing.. however the local tests I ran succeeded... anyway I can track this?	angelnar87	srowen
21	2014-03-24 15:18:57	@srowen It shouldn't really matter which algorithm we use. The papers I found about both algorithms show that they produce the same results. More test cases for error correction and especially for missing values would be much appreciated. I might be able to produce a few myself, once the code is there.	graug	srowen
664	2016-09-02 16:19:48	See https://github.com/zxing/zxing/issues/644 CC @fgrieu	srowen	fgrieu
560	2016-02-15 07:11:05	@srowen This pull request resolves a race condition seen in printing output in the command line runner. I'm not entirely sure why this occurs, but presumably the multithreaded execution of the command line runner can cause the `println` calls to be executed out of order. This is apparently something that [can happen with println in multithreaded execution](http://stackoverflow.com/questions/19460…	lucaswiman	srowen
409	2015-07-02 12:23:43	@srowen Could i have some reply please ?	Vigi0303	srowen
351	2015-04-10 00:49:27	@srowen BarcodeScanner latest release scan these well!	dawncold	srowen
226	2014-09-18 03:06:42	@srowen why close?	aixiaoxianggithub	srowen
129	2014-04-29 07:53:32	Well it's a bit too late, but I just realized that this was fixed a week ago (@srowen) by removing lazy initialization entirely in 391e85ea51c9e4073d6dc2ff41cfcc400cf3bfb0. I was working against v3.0.0 while developing this fix. Closing this PR, although the description might still be a helpful reference for anyone else who experienced exceptions or corruption.	jameswald	srowen
