# Supplementary material for: Status, identity, and language: A study of issue discussions in GitHub
Source: PLoS One. 2019 Jun 14;14(6):e0215059. doi: 10.1371/journal.pone.0215059 (PMC6568400; doi:10.1371/journal.pone.0215059)
Supplement: S2 Data — (ZIP) [file pone.0215059.s003.zip › sample_46_projs_issues/zxing_zxing/issue_first_in.csv]

287	eladts	2017-03-18 20:12:28
111	GuoJinyu	2016-11-28 03:24:05
111	liyzay	2016-06-16 08:37:12
725	bhargavms	2016-12-20 09:56:52
664	srowen	2016-09-02 16:19:48
327	Venzon	2015-03-11 13:08:05
560	lucaswiman	2016-02-15 07:11:05
449	graug	2015-09-01 12:01:49
449	srowen	2015-09-01 10:02:52
578	akwizgran	2016-05-09 14:11:39
663	leoaran	2016-08-31 13:08:45
232	stevepeak	2014-10-19 15:37:43
232	srowen	2014-10-08 14:32:56
302	orolyn	2015-06-10 12:34:56
21	graug	2014-03-24 15:18:57
682	BS987	2016-10-04 16:19:08
226	aixiaoxianggithub	2014-09-18 03:06:42
351	dawncold	2015-04-10 00:49:27
273	Benjamin-Dobell	2014-12-19 14:19:15
380	ocdtrekkie	2015-05-13 17:13:56
571	manabreak	2016-03-17 10:44:51
434	nealsanche	2015-07-27 19:51:46
102	angelnar87	2014-03-27 15:35:08
587	mushahidh	2016-04-30 17:11:34
452	maverick74	2017-03-21 22:48:02
513	Wikinaut	2015-12-04 18:55:51
484	nekolab	2016-01-02 14:35:29
654	srowen	2017-01-15 10:54:20
357	sosite	2015-04-22 09:42:43
756	dsanders11	2017-02-19 02:35:41
399	dsp76	2015-06-08 06:20:41
469	srowen	2015-10-05 13:13:46
409	Vigi0303	2015-07-02 12:23:43
617	trifwnas	2016-06-23 10:33:05
194	ngfx	2016-03-07 14:20:03
644	fgrieu	2016-08-12 11:07:51
481	srowen	2015-10-19 07:59:12
576	GuoJinyu	2016-12-15 01:20:29
574	vagrant1991	2016-04-05 03:08:35
662	chaozaiai	2016-10-21 03:29:34
129	jameswald	2014-04-29 07:53:32
