# Supplementary material for: Status, identity, and language: A study of issue discussions in GitHub
Source: PLoS One. 2019 Jun 14;14(6):e0215059. doi: 10.1371/journal.pone.0215059 (PMC6568400; doi:10.1371/journal.pone.0215059)
Supplement: S2 Data — (ZIP) [file pone.0215059.s003.zip › sample_46_projs_issues/zxing_zxing/issue_comments_mentioned_NOCODE_FULLBODY.csv]

issue_num	datetime	body	login	mention_login
772	2017-03-19 20:42:42	@lpbellier, what you mean by flatter?	mokry	lpbellier
772	2017-03-19 20:46:14	Look at bottom right, it moves. Try shooting the picture flatter. Or put sign on flatter surface maybe. It worked once. Louis-Philippe Bellier Consultant www/seo Sécurité/Ergonomie/E-Commerce Cell: 1.514.806.6233 Tous droits réservés. 2009 - 2017. This email may be confidential. Any distribution, use or copying of this email or the information it contains by other than an intended recipient is un…	lpbellier	lpbellier
756	2017-02-19 02:35:41	@srowen, yes, you're correct, whoops. I'm currently porting the 1D barcode code to JavaScript as part of extending [Schibum/barcode.js](https://github.com/Schibum/barcode.js/) to also work with 1D barcodes which is why I noticed this. Having the array be too large was causing a failure because of a for loop over the patterns running into uninitialized values (NaN). Since arrays in JavaScript are …	dsanders11	srowen
725	2016-12-20 09:56:52	@srowen Android has a strict rule that you shouldn't perform long running executions on the main thread, this essentially follows that principle and offloads `camera.open()` to background worker thread, I can add more improvements on this where in I also offload `camera.release()` to this worker thread. Blocking the UI thread is a no no in my book, also the difference in User experience is that o…	bhargavms	srowen
725	2016-12-24 18:12:18	@srowen any updates on this? Can you at least explain why you are adamant about not having this feature put in? I mean it doesn't beak anything, and it actually improves activity launch speed, I have tested this on more than 10 manufacturer devices (including samsung) and it works perfectly normal. May I know whats keeping you apprehensive?	bhargavms	srowen
725	2017-01-02 06:01:52	@srowen from my personal testing I have observed that the scan speed deteriorates due to this change, could you hopefully shed some light on why this might happen? I will update the PR with a fix, as far as I can observer that is the only issue I have encountered so far with the change.	bhargavms	srowen
725	2017-01-06 14:24:08	@srowen Well the reason I'm suggesting this change is because I've gotten complaints from users that the app stutters when opening the QrScanner (CaptureActivity). On old devices `Camera.open()` takes more than 100ms which creates a bad user experience. This change smooths it out. Anyway like you said a change like this has to be backed up by lot of testing, the reason I gave the PR is in hopes o…	bhargavms	srowen
682	2016-10-04 16:19:08	@srowen, Actually it happens less frequently, if you test for so many time, then you can face this issue. If you again send app to background and again bring it to front then it again works. Anyways, what is the use of that setting option ? I don't find any difference whether it is on or off ?	BS987	srowen
670	2016-09-16 11:49:42	@lawrence200801 I can't tell what change you're suggesting, or why. The code is fine. You've removed the generic type, which is not correct.	srowen	lawrence200801
663	2016-08-31 13:08:45	—You are receiving this because you authored the thread.Reply to this email directly, view it on GitHub, or mute the thread. {"api_version":"1.0","publisher":{"api_key":"05dde50f1d1a384dd78767c55493e4bb","name":"GitHub"},"entity":{"external_key":"github/zxing/zxing","title":"zxing/zxing","subtitle":"GitHub repository","main_image_url":"https://cloud.githubusercontent.com/assets/143418/17495839/a5…	leoaran	srowen
662	2016-10-21 03:29:34	@srowen there are two library, which named library1 and library2. library1 contain the compile 'com.google.zxing:core:3.2.1' library2 contain compile 'me.dm7.barcodescanner:zxing:1.9'. but the library which name is 'me.dm7.barcodescanner:zxing:1.9' contain the com.google.zxing too. project use library1 and library2 ,when i gradle assembleRelease the project, log the follow error: - What went wron…	chaozaiai	srowen
662	2017-02-08 02:04:38	@rizkitroy there are duplicate AztecDetectorResult.class in at least two libraries, find them. then you should use these code below if you use android studio. compile(contain com.google.zxing library) { exclude group: 'com.google.zxing' }	chaozaiai	rizkitroy
662	2017-03-05 09:56:17	@chaozaiai Thanks alot for the solution , it worked very well. compile ('com.journeyapps:zxing-android-embedded:3.4.0'){ exclude group: 'com.google.zxing' }	JamesBuretta	chaozaiai
654	2017-01-15 10:54:20	Thanks @PedPak I merged this at last after a rebase.	srowen	PedPak
649	2016-08-28 12:25:25	@Flattron yes I'm suggesting you prepare a fix if you are interested in resolving this.	srowen	Flattron
645	2016-08-03 04:36:19	@markdrake this issue already fixed https://github.com/zxing/zxing/commit/f58271e14651c42a6ea2cf1d17dd1281206bf898 please use new version of zxing https://github.com/zxing/zxing/releases/tag/BS-4.7.5	sahir	markdrake
644	2016-08-12 11:07:51	@srowen: I feel competent to modify [DecoderResult](https://github.com/zxing/zxing/blob/master/core/src/main/java/com/google/zxing/common/DecoderResult.java#L28) to add a getRawBytesBitSize() method, but not to modify (and test) [decode.jspx](https://github.com/zxing/zxing/blob/master/zxingorg/src/main/webapp/w/decoderesult.jspx) and whatever else might be needed to make use of getRawBytesBitSize…	fgrieu	srowen
617	2016-06-23 10:33:05	Hi @srowen , Thank you for your reply and for the great work with the Zxing project. I am running my own copy of zxing.org but I do not keep it up when I am not using it so I couldn ask for support on a dead server. My final implementation will work only with my copy. The problem I am facing is probably with the requests that zxing.org accepts. Does it accept XHR calls? How can I apply this fix […	trifwnas	srowen
617	2016-06-27 20:23:35	Hi @srowen , XHR is basically AJAX. I am writing to let you know that I have figured out how to communicate with my own copy of zxing.org and it seems that probably the one which is hosted in zxing.org does not accept CORS (Cross-Origin Resource Sharing) or maybe it allows specific urls but not the one I was trying from. Thank you for your help anyways.	trifwnas	srowen
587	2016-04-30 17:11:34	@srowen its better to update docs for newbies . Thanks	mushahidh	srowen
578	2016-05-09 14:11:39	@tanelihuuskonen thanks for checking this out! I agree that a corner case in the driver is likely as I've never run into this exception before or since. What checks should I perform on the preview frame received from the camera to validate it before passing it into the QRCodeReader? Or would it be better to make no assumptions about the preview frame and just catch the exception in the rare case …	akwizgran	tanelihuuskonen
578	2016-05-10 14:24:38	@akwizgran To avoid the index out of bounds exception, you should make sure the length of the data array is at least the height times the width of the image before calling the constructor of a luminance source. I'm afraid I don't know enough about camera drivers to suggest a proper fix for the underlying problem.	tanelihuuskonen	akwizgran
576	2016-04-28 08:15:42	@carl1990 你解决了吗？官方推荐的兼容方案是什么。	tqlmorepassion	carl1990
576	2016-05-25 04:26:54	@douyn 你确定是6.0？还只是5X？	tqlmorepassion	douyn
576	2016-05-25 05:09:05	@tqlmorepassion 只有一台6.0的手机，确实是 nexus 5x，最近在做6.0适配测试出的问题。刚好看到这里也有这个问题。我想问一下是只有6.0 里边只有5x才有这个问题吗，英文看不太懂啊	douyn	tqlmorepassion
576	2016-05-25 05:25:31	@douyn 好像我查了查isu,就5X吧，然后有人说解决方案也没有帖出来，https://github.com/tqlmorepassion/zxing-android 这个是我之前的解决方案，你可以参考一下。	tqlmorepassion	douyn
576	2016-05-25 05:34:22	@tqlmorepassion 只用修改下面的那句代码，其他的不做处理是吧，我去试一下效果，谢谢 if (Build.MODEL.equals("Nexus 5X")) {//兼容5x旋转270度 camera.setDisplayOrientation(270); } else { camera.setDisplayOrientation(90); }	douyn	tqlmorepassion
576	2016-05-25 05:36:08	@douyn 对头~	tqlmorepassion	douyn
576	2016-12-15 01:20:29	@srowen I debugged the code, and found that when rotating the screen such as 180 degree, the activity did not invoke the onResume() method, so camera parameters were not been resetting, so we often got wrong surface preview when rotating. **So the key to solve this problem is catching this event and resetting camera parameters.** I give one solution,it may not be a perfect one,but it is workable。…	GuoJinyu	srowen
574	2016-04-05 03:08:35	@srowen so, if i want to scan UPC_E UPC_A QR_CODE format at the same time, how can i do that? it seems zxing decode the qr code as a barcode, so it return a random number, what do you mean a non-photo image? can you explain that..... i am sorry for my bad english.	vagrant1991	srowen
571	2016-03-17 10:44:51	@srowen My mistake. We are using the ZXing library for scanning QR codes in Android. In essence it's like this: The `Log.d()` line at the end prints the raw string that was in the QR code. Basically if we scan a QR code that contains a JSON string, some devices produce the JSON string with extraneous characters while some don't.	manabreak	srowen
571	2016-03-17 10:47:58	@srowen I'm not sure I follow. The output of the decoding varies from device to device when the input and the whole codebase remains the same.	manabreak	srowen
571	2016-03-17 11:04:11	@srowen They are not part of the QR code.	manabreak	srowen
571	2016-03-17 11:15:27	@srowen You can try any QR code generator and type the JSON I mentioned.	manabreak	srowen
516	2015-12-07 15:55:26	@sebma do _not_ just open the same issue. As I say, this works in general. Unless you have detail, probably at the level of a pull request, no I can't do anything.	srowen	sebma
513	2015-12-04 18:55:51	@srowen so it's at least the correct place to notify about (alleged) bugs of the Zxing Barcode Scanner App, isn't it? I'll will try to build that, too, and perhaps I can find a way to add more than one event. At least the syntax (of the ics file) is correct. So it should be possible to add more than one event. This may indeed be difficult with respect to the "receiving" app like calendar. Perhaps…	Wikinaut	srowen
504	2015-12-03 10:19:54	@Grzesik do you have a suggestion? other than forcing this to landscape.	srowen	Grzesik
496	2015-11-30 12:40:38	@Spitfire90 there's no plan to release 3.2.2... I usually wait for a handful of bugs that need a fix, or ~6 months.	srowen	Spitfire90
484	2015-11-03 18:03:38	@lawloretienne core has nothing to do with any device. It is just the decoding routines. This issue pertains to how rotation is handled on certain devices, and that only concerns code in `android/`. This is not a library, but an app. Libraries are published in Maven and the Android Apps in Play.	srowen	lawloretienne
484	2015-11-03 18:25:19	So you are saying its not an issue in zxing core. Then what is the fix for the nexus 5X upside down preview? On Tue, Nov 3, 2015 at 10:04 AM, Sean Owen notifications@github.com wrote: > @lawloretienne https://github.com/lawloretienne core has nothing to do > with any device. It is just the decoding routines. This issue pertains to > how rotation is handled on certain devices, and that only concer…	lawloretienne	lawloretienne
484	2016-01-02 14:35:29	Hi @srowen Seems the camera rotation is correct now, but the preview rotation is still wrong, see the screenshot in attachment. Can we fix it? Thanks ![screenshot_20160102-222715](https://cloud.githubusercontent.com/assets/1770466/12074763/a9a55a40-b1a0-11e5-98bd-abba5f250df6.png)	nekolab	srowen
484	2017-01-16 11:54:42	Hi, @nekolab I met the same problem, do you have a solution? Thank you !	wangchenyan	nekolab
481	2015-10-19 07:59:12	@mmagician OK though you can use `git rebase -i HEAD~N` to squash the last N commits you made in your branch into 1, and then `git push --force ...` to update the existing branch and PR.	srowen	mmagician
469	2015-10-05 13:13:46	@loikki I added support for String arguments to most encode hints, including this one. https://github.com/zxing/zxing/commit/a6707cb4407ebe771e1b81ae2cab0e136c548b25	srowen	loikki
452	2017-03-21 22:48:02	@srowen Would like this as well. Any chance to have this feature in the near future?	maverick74	srowen
449	2015-09-01 10:02:52	Nice analysis, thanks @graug . If it's a problem in the generator, then yes that's the place to take it up, unless someone can argue that the decoder is supposed to handle this situation. In the meantime yes that's a decent hack you could apply.	srowen	graug
449	2015-09-01 12:01:49	Thx @srowen . In this case the problem is the generator, but it could potentially happen (though very unlikely) that the zxing decoder erroneously detects additional rows after the actual barcode rows. I don't have a PDF417 spec, so I don't know how the decoder is supposed to handle this case. If we abide by the general rules for communication, we should be very strict in what we generate, but le…	graug	srowen
434	2015-07-27 19:51:46	Thanks @srowen. I've posted a question in the mailing list. Yes, after cropping, the barcode is scanned easily. With the red lines in frame, the code will not scan. I will take a look at the idea of adding UV to the luminance to see what happens to the output.	nealsanche	srowen
399	2015-06-08 06:20:41	@srowen I used the webbased encoding at https://zxing.appspot.com/generator, selected "contact information" encoded as "meCard". I put "+4935100000000" into the phone number field. The result is lacking the "+" sign for international prefix: MECARD:N:meCard;TEL:4935100000000;; http://zxing.org/w/chart?cht=qr&chs=350x350&chld=L&choe=UTF-8&chl=MECARD%3AN%3AmeCard%3BTEL%3A4935100000000%3B%3B If I en…	dsp76	srowen
380	2015-05-13 17:13:56	@srowen After following the issues on this repo for a few weeks, might I offer the suggestion that the README be updated to clearly state at the top that this project is in maintenance mode? And the limitations on what pull requests will be accepted and what issues addressed?	ocdtrekkie	srowen
380	2015-05-13 17:28:01	@srowen Ah, I didn't see that. (Hence the reason for the suggestion in the README, where bold or large print is near impossible to miss when visiting a repo.) When opening an issue, GitHub merely presents a link to the guidelines, which I'm guessing most people don't click on. ;) Just my passing thought. :) I'm actually really glad to see quality apps like this in a very stable position rather th…	ocdtrekkie	srowen
357	2015-04-22 09:30:10	@sosite are you affiliated with Neomedia? I have had trouble over the years with shills for that company and products	srowen	sosite
357	2015-04-22 09:42:43	@srowen no. Few months ago I just need to work with theirs sdk with shitty license validation.	sosite	srowen
347	2015-08-04 15:34:59	@Nemisis it seems that no one cares about this.	drindt	Nemisis
347	2015-08-04 15:45:23	@Nemisis you can have a look at my quick-fix [here](https://github.com/zxing/zxing/issues/291).	drindt	Nemisis
327	2015-03-11 13:08:05	@srowen thx for reply So there is no way to use zxing barcode scanner without top and bottom menu and action bar? Why does it need action bar? Maybe with some other view implementation it can be possible?	Venzon	srowen
310	2015-11-13 21:39:52	Scans fine for me. Please don't post on old issues. This isn't an issue even; at best, write to the mailing list. @KrasnayaPloshchad	srowen	KrasnayaPloshchad
302	2015-06-10 12:24:39	@Tzvetelin88 I tried your test again and the app works correctly, and doesn't do what you describe. I'm just using 4.7.3 from Play which has the fix. I'm not sure what's different, since the app clears these values every time it is resumed, and it must be resumed if it's coming from the background. @orolyn I don't think that can be relevant as the old problem was that the previous URL was remembe…	srowen	orolyn
302	2015-06-10 12:24:39	@Tzvetelin88 I tried your test again and the app works correctly, and doesn't do what you describe. I'm just using 4.7.3 from Play which has the fix. I'm not sure what's different, since the app clears these values every time it is resumed, and it must be resumed if it's coming from the background. @orolyn I don't think that can be relevant as the old problem was that the previous URL was remembe…	srowen	Tzvetelin88
302	2015-06-10 12:34:56	@srowen I am also using 4.7.3 My app uses two triggers of this URL, each often scanning the same qr code. My use case is exactly the same as @kckam describes. First and second work fine, but going back to first again, and it repeats the second. Unless I used this modified URL. Or this app was updated on play within the last couple of hours.	orolyn	srowen
302	2015-06-10 12:34:56	@srowen I am also using 4.7.3 My app uses two triggers of this URL, each often scanning the same qr code. My use case is exactly the same as @kckam describes. First and second work fine, but going back to first again, and it repeats the second. Unless I used this modified URL. Or this app was updated on play within the last couple of hours.	orolyn	kckam
302	2015-06-11 13:46:57	Hello, @orolyn , thank you very much! I used you modified link: <?php $url = sprintf('zxing://scan/?ret=my-site.com?code={CODE}&buster=%s', time()); and it is working :). Regards,	Tzvetelin88	orolyn
300	2015-01-30 13:39:23	A-ha, yes I see that. The result is then `*DTCP04 47`. @micjahn have you narrowed it down enough to propose a fix? I usually don't know the formats well enough at this level to fix these things, but, here it might be clear enough once I step through.	srowen	micjahn
291	2015-03-13 15:32:29	@jiggo Do you have tried my approach from second comment above?	drindt	jiggo
287	2017-03-18 20:12:28	The zxing decoder does **not** support ECI with Data Matrix, as evident by the code: at zxing/core/src/main/java/com/google/zxing/datamatrix/decoder/DecodedBitStreamParser.java It looks like @msva was correct in reporting this issue. As zxing does support ECI and auto UTF-8 detection for QR, it should be simple to add these capabilities to the Data Matrix decoder. @srowen, please re-open this iss…	eladts	srowen
287	2017-03-18 20:12:28	The zxing decoder does **not** support ECI with Data Matrix, as evident by the code: at zxing/core/src/main/java/com/google/zxing/datamatrix/decoder/DecodedBitStreamParser.java It looks like @msva was correct in reporting this issue. As zxing does support ECI and auto UTF-8 detection for QR, it should be simple to add these capabilities to the Data Matrix decoder. @srowen, please re-open this iss…	eladts	msva
273	2014-12-19 14:19:15	@srowen Fair enough, I wasn't too sure about that myself. Anyway, I've made the requested change.	Benjamin-Dobell	srowen
264	2016-09-09 09:29:54	@susussa you have use yipianfengye/android-zxingLibrary there is a method "initDisplayOpinion()" in his ZApplication what you need to do is adding "extends ZApplication" in your own Application	hkq325800	susussa
264	2016-12-18 12:05:47	My problem also had resolved, thank you @susussa	wsparse	susussa
262	2014-12-03 15:52:20	@ychtioui Great Younes, sounds like a clear fix. Do you want to open a PR? I can do it but sometimes people like the 'credit' in the PR history. Does it pass the unit tests? It'd be great to add your image to the Data Matrix test suite. @gvsharma Please ask unrelated questions on the mailing list in a new thread.	srowen	gvsharma
262	2014-12-03 15:52:20	@ychtioui Great Younes, sounds like a clear fix. Do you want to open a PR? I can do it but sometimes people like the 'credit' in the PR history. Does it pass the unit tests? It'd be great to add your image to the Data Matrix test suite. @gvsharma Please ask unrelated questions on the mailing list in a new thread.	srowen	ychtioui
261	2015-07-22 20:41:29	@terryburton good to know. I had no understanding of the underlying issue.	srowen	terryburton
232	2014-10-08 14:32:56	@stevepeak Which files do you mean? I don't want to ignore `com.google` as that is this project's namespace.	srowen	stevepeak
232	2014-10-19 15:37:43	@srowen checking in to see how your experience with Codecov is going? Look forward to hearing from you. Thanks	stevepeak	srowen
226	2014-09-18 06:01:21	@srowen Thank you for your answer. @srowen I'm from china and I'm chinese. @srowen How to use zxing to generate QRcode in C++ ？	aixiaoxianggithub	srowen
214	2016-02-12 12:16:00	@dklotz it's closed because nobody is providing a pull request to fix it. You can do so.	srowen	dklotz
194	2016-03-07 14:20:03	Hello Sean Owen @srowen , I got the same problem and I'd like to know whether this issue will be fixed in short term in your library. Thank you very much.	ngfx	srowen
194	2016-05-12 21:12:46	I don't really see the point of changing the mode of the camera to scan inverted barcodes. The following code worked fine on @castersju 's examples: `bitmap = new BinaryBitmap(new HybridBinarizer(source.invert()));` `result = multiFormatReader.decode(bitmap, hints);` I'm working on a proper pull request.	tanelihuuskonen	castersju
194	2017-03-03 17:03:15	@uniphonic, @davidjonker , @L4rS6 yes there is a solution for this. I have put a PR request in barcodescanner lib here: https://github.com/dm77/barcodescanner/pull/265 Looks like maintainer hasn't been too active lately. Hopefully it will be merged soon.	manijshrestha	L4rS6
194	2017-03-03 17:03:15	@uniphonic, @davidjonker , @L4rS6 yes there is a solution for this. I have put a PR request in barcodescanner lib here: https://github.com/dm77/barcodescanner/pull/265 Looks like maintainer hasn't been too active lately. Hopefully it will be merged soon.	manijshrestha	davidjonker
194	2017-03-03 17:03:15	@uniphonic, @davidjonker , @L4rS6 yes there is a solution for this. I have put a PR request in barcodescanner lib here: https://github.com/dm77/barcodescanner/pull/265 Looks like maintainer hasn't been too active lately. Hopefully it will be merged soon.	manijshrestha	uniphonic
166	2014-06-06 13:30:02	@micjahn By the way do you have a reference that Cp437 is the default encoding for PDF417? I looked in the spec again and don't see this. I see a mention or two online but not sure if it's reliable? One online decoder I used doesn't seem to apply Cp437 at all but it could be wrong. That's not directly relevant to the issue since no matter what the default, it should both be consistent and settabl…	srowen	micjahn
165	2014-06-05 19:50:04	@micjahn thanks for this info - which char-set should I take in this case to have the same result as before? And is there a way to supply the charset implementation like http://grepcode.com/file/repo1.maven.org/maven2/de.schlichtherle/truezip/6.8.3/de/schlichtherle/nio/charset/IBM437Charset.java	ligi	micjahn
144	2015-01-08 15:51:26	@tboemker Please take a look at https://github.com/thotypous/zxing/tree/zxing-2.3.0-java6 and https://github.com/thotypous/zxing/releases/tag/zxing-2.3.0-java6. I hope this is useful for you.	thotypous	tboemker
111	2015-04-23 10:45:54	@edy1 @mifa did you read my comment? +1 is just spam unless you are going to contribute code.	srowen	edy1
111	2015-04-23 10:45:54	@edy1 @mifa did you read my comment? +1 is just spam unless you are going to contribute code.	srowen	mifa
111	2016-06-16 08:37:12	@srowen I think I might find a way to support portrait mode. Here is my steps: 1.I cloned the latest code from version 4.7.6 2.Removing "android:screenOrientation="sensorLandscape"" in [AndroidManifest.xml](https://github.com/zxing/zxing/blob/master/android/AndroidManifest.xml#L60) 2.Removing lines from 172 to 176 in [CaptureActivity.java](https://github.com/zxing/zxing/blob/master/android/src/co…	liyzay	srowen
111	2016-10-07 16:55:27	@liyzay I tried your suggested code change on 4.7.7 version, screen is rotated fine and preview rectangle is also good. But it does not scan anything in portrait mode. Can you please suggest me what is wrong ? Did you checked it by scanning anything ?	BS987	liyzay
111	2016-11-28 03:24:05	@srowen I think the most important point to support for Android portrait mode is rotating the YUV preview frame data array, because the preview frame you get is only relative to the camera's orientation (always landscape at nearly all of Android phones) which has no relation to the screen's orientation. So this is my steps to support portrait mode in version 4.7.7: 1. Removing "android:screenOrie…	GuoJinyu	srowen
111	2016-12-09 02:43:35	@BS987 Hi！I meet same problem like you.But QR-code can scan	ChinaBabyFace	BS987
111	2016-12-09 03:05:14	@GuoJinyu 完美	ChinaBabyFace	GuoJinyu
111	2016-12-15 02:08:51	@srowen sorry for my careless, I just modify my comment above and it can work properly.	GuoJinyu	srowen
102	2014-03-27 15:35:08	@srowen I see that the build is still failing.. however the local tests I ran succeeded... anyway I can track this?	angelnar87	srowen
71	2015-02-05 11:42:12	@joshilewis can u tell me how u resolved this issue ? i have resolved the full url isue but failed to scan from url ?	engr-erum	joshilewis
71	2015-02-05 13:44:11	On 5 Feb 2015 15:12, "erumhannan" notifications@github.com wrote: > @joshilewis can u tell me how u resolved this issue ? i have resolved the > full url isue but failed to scan from url ? > > — > Reply to this email directly or view it on GitHub.	marmar44	joshilewis
71	2015-02-05 13:49:58	@marmar44 can u tell me how u scanned from url i m just facing issue in this ?	engr-erum	marmar44
62	2014-02-18 09:16:03	@fortianwei did you actually try it? This is not true at all. Dalvik happily accepts Java 7 byte code. @marcolopes well, Java 6 is EOL, Java 7 has a couple nice features and has been out for 3 years, and it works entirely. Why not?	srowen	marcolopes
62	2014-02-18 09:16:03	@fortianwei did you actually try it? This is not true at all. Dalvik happily accepts Java 7 byte code. @marcolopes well, Java 6 is EOL, Java 7 has a couple nice features and has been out for 3 years, and it works entirely. Why not?	srowen	fortianwei
21	2014-03-24 15:18:57	@srowen It shouldn't really matter which algorithm we use. The papers I found about both algorithms show that they produce the same results. More test cases for error correction and especially for missing values would be much appreciated. I might be able to produce a few myself, once the code is there.	graug	srowen
710	2016-11-16 13:29:59	` import android.support.v4.app.ActivityCompat; import android.support.v4.content.ContextCompat; ... @TargetApi(23) private void openCameraWithPermission() { if (ContextCompat.checkSelfPermission(this.activity, Manifest.permission.CAMERA) == PackageManager.PERMISSION_GRANTED) { barcodeView.resume(); } else if(!askedPermission) { ActivityCompat.requestPermissions(this.activity, new String[]{Manife…	kubraozer	TargetApi
664	2016-09-02 16:19:48	See https://github.com/zxing/zxing/issues/644 CC @fgrieu	srowen	fgrieu
583	2016-04-22 20:53:40	A while back @iSDP complained that the Aztec decoder does not return raw bytes like eg. the QR decoder. He made a PR [#389](https://github.com/zxing/zxing/pull/389), but it was rejected due to formatting issues. I'd really like for this to work. Many Aztec barcodes don't store string data but compressed zlib streams, which get corrupted when turned into strings. The raw bytes would help. I have n…	oelna	iSDP
560	2016-02-15 07:11:05	@srowen This pull request resolves a race condition seen in printing output in the command line runner. I'm not entirely sure why this occurs, but presumably the multithreaded execution of the command line runner can cause the `println` calls to be executed out of order. This is apparently something that [can happen with println in multithreaded execution](http://stackoverflow.com/questions/19460…	lucaswiman	srowen
517	2015-12-07 19:54:09	Hi, While wanting to generate a QR Code using your tool (which is great by the way), I stumbled upon a problem : it said that my e-mail address was not valid since it uses an unsual extension (@perspectives.marketing) : is there any way to go around that ? Thank you for your answer	Stefanp44	perspectives
484	2015-10-24 22:43:57	@erolfox you have to uninstall the app to install a debug build	srowen	erolfox
484	2015-10-28 22:18:35	Thanks for teaching me to install a debug. Sorry about that! OK, this 4.7.4 debug on Nexus 5X: Locked rotation: Rotation allowed: Again, bottom to right looks correct Flip 180, interface flips to correct (expected) but camera also flips upside down Hope this is helpful! From: Sean Owen [mailto:notifications@github.com] Sent: Saturday, October 24, 2015 3:45 PM To: zxing/zxing zxing@noreply.github.…	eturk1	erolfox
484	2015-10-29 07:42:20	Regarding the last problem -- yes I see the same. The gentleman from Google on this thread confirmed that this is kind of weird behavior from the API and might need other workarounds. For the moment I'm leaving that much for Android to sort out. On Wed, Oct 28, 2015 at 10:18 PM, erolfox notifications@github.com wrote: > Thanks for teaching me to install a debug. Sorry about that! > > OK, this 4.7…	srowen	erolfox
484	2015-11-03 18:25:19	So you are saying its not an issue in zxing core. Then what is the fix for the nexus 5X upside down preview? On Tue, Nov 3, 2015 at 10:04 AM, Sean Owen notifications@github.com wrote: > @lawloretienne https://github.com/lawloretienne core has nothing to do > with any device. It is just the decoding routines. This issue pertains to > how rotation is handled on certain devices, and that only concer…	lawloretienne	etiennelawlor
409	2015-07-02 12:23:43	@srowen Could i have some reply please ?	Vigi0303	srowen
387	2015-05-14 02:58:01	:Monkey: seed=1431365035477 count=1500 :AllowPackage: com.google.zxing.client.android :IncludeCategory: android.intent.category.LAUNCHER :IncludeCategory: android.intent.category.MONKEY // Event percentages: // 0: 15.0% // 1: 10.0% // 2: 2.0% // 3: 15.0% // 4: -0.0% // 5: 25.0% // 6: 15.0% // 7: 2.0% // 8: 2.0% // 9: 1.0% // 10: 13.0% :Switch: #Intent;action=android.intent.action.MAIN;category=an…	drewdrewcarlstedt	addr
387	2015-05-14 02:58:17	"Binder_3" prio=5 tid=54 Native | group="main" sCount=1 dsCount=0 obj=0x132fc140 self=0xa2803400 | sysTid=1387 nice=0 cgrp=apps sched=0/0 handle=0xb4656f80 | state=S schedstat=( 0 0 0 ) utm=21 stm=30 core=0 HZ=100 | stack=0xa1633000-0xa1635000 stackSize=1012KB | held mutexes= kernel: futex_wait_queue_me+0xc5/0xfe kernel: futex_wait+0xb9/0x1ca kernel: do_futex+0x8c/0x7a3 kernel: sys_futex+0x88/0xd…	drewdrewcarlstedt	addr
386	2015-05-14 02:55:19	:Monkey: seed=1431853507293 count=1500 :AllowPackage: com.google.zxing.client.android :IncludeCategory: android.intent.category.LAUNCHER :IncludeCategory: android.intent.category.MONKEY // Event percentages: // 0: 15.0% // 1: 10.0% // 2: 2.0% // 3: 15.0% // 4: -0.0% // 5: 25.0% // 6: 15.0% // 7: 2.0% // 8: 2.0% // 9: 1.0% // 10: 13.0% :Switch: #Intent;action=android.intent.action.MAIN;category=an…	drewdrewcarlstedt	addr
386	2015-05-14 02:55:35	"WifiRttService" prio=5 tid=47 Native | group="main" sCount=1 dsCount=0 obj=0x1341e4a0 self=0xa48d1800 | sysTid=1286 nice=0 cgrp=apps sched=0/0 handle=0xa4780100 | state=S schedstat=( 0 0 0 ) utm=0 stm=0 core=0 HZ=100 | stack=0xa23f0000-0xa23f2000 stackSize=1036KB | held mutexes= kernel: sys_epoll_wait+0x173/0x2f4 kernel: sys_epoll_pwait+0x51/0xb4 kernel: syscall_call+0x7/0xb native: #00 pc 00073…	drewdrewcarlstedt	addr
351	2015-04-10 00:49:27	@srowen BarcodeScanner latest release scan these well!	dawncold	srowen
347	2015-04-01 10:41:52	Well there is at least @drindt, @jiggo and us :) I guess many other developers copy/paste the code or use a workaround. We have a bit more than 130 active users that require the support-v4 branch of our rather small app. Your call	Zillode	jiggo
347	2015-04-01 10:41:52	Well there is at least @drindt, @jiggo and us :) I guess many other developers copy/paste the code or use a workaround. We have a bit more than 130 active users that require the support-v4 branch of our rather small app. Your call	Zillode	drindt
305	2015-02-05 08:01:12	I have integrated zxing barcode scanning to my application.everything is fine but, i have added a custom cancel button in OverlayView.m file provided by zxing.But, the event action is not performing. I donno what is the reason.It works fine for the IPhone but it is not working for the Ipad. Not only the button click its not recognizing the touch too from entire screen. here is the code i'm using …	CHandooNaani	selector
256	2014-11-17 17:02:42	Hi, when trying to include zxing aar version 2.0. my app compilation failed because the aar is missing the app_picker_list_item.xml : \ce_zxing-android-minimal\res\layout\app_picker_list_item.xml:7: error: Error: No resource found that matches the given name (at 'padding' with value '@dimen/half_padding'). Thanks for your help	jdaros	dimen
251	2014-11-06 04:32:24	I successfully integrated ZXING and Appcompat_v7 library in my project. I was getting the following exception: Caused by: android.content.res.Resources$NotFoundException:11-05 18:44:04.569: E/AndroidRuntime(4561): FATAL EXCEPTION: main 11-05 18:44:04.569: E/AndroidRuntime(4561): java.lang.RuntimeException: Unable to start activity ComponentInfo{com.fareye.tektris/com.google.zxing.client.android.C…	gsri1987	android
232	2014-10-19 15:55:31	I'll take a look at Emma reporting some more soon and get back to you. > Happy to receive features, questions and comments [`@codecov`](https://twitter.com/codecov) or [hello@codecov.io](mailto:hello@codecov.io) **Thanks again!**	stevepeak	codecov
226	2014-09-18 03:06:42	@srowen why close?	aixiaoxianggithub	srowen
188	2014-07-16 05:46:33	I've just ignored the `QRCodeBlackBox5TestCase` with `@Ignore` and the build passed. So it looks like the problem is isolated to the `QRCodeBlackBox5TestCase`. Executing the build in another vmware instance running Ubuntu 14.01 also succeeded.	mmhelm	Ignore
157	2014-05-29 03:42:10	Mr. Sean Owen, Creator of Zxing library 05-28 21:51:53.906: D/dalvikvm(1004): DexOpt: couldn't find static field Lcom/google/zxing/BarcodeFormat;.DATAMATRIX Here is the current version of BarcodeFormat.java. /* - Copyright 2007 ZXing authors * - Licensed under the Apache License, Version 2.0 (the "License"); - you may not use this file except in compliance with the License. - You may obtain a cop…	frankchang91	author
129	2014-04-29 07:53:32	Well it's a bit too late, but I just realized that this was fixed a week ago (@srowen) by removing lazy initialization entirely in 391e85ea51c9e4073d6dc2ff41cfcc400cf3bfb0. I was working against v3.0.0 while developing this fix. Closing this PR, although the description might still be a helpful reference for anyone else who experienced exceptions or corruption.	jameswald	srowen
