# Supplementary material for: Status, identity, and language: A study of issue discussions in GitHub
Source: PLoS One. 2019 Jun 14;14(6):e0215059. doi: 10.1371/journal.pone.0215059 (PMC6568400; doi:10.1371/journal.pone.0215059)
Supplement: S2 Data — (ZIP) [file pone.0215059.s003.zip › sample_46_projs_issues/chjj_marked/issue_comments_REPLACECODE.csv]

issue_num	datetime	body	login	close_date
877	2017-03-24 18:56:41	Add some way to reset reference links in the lexer. In order to achieve some better isolation when processing multiple pieces of markdown, we want to reset the link references in between runs otherwise references used in a previous message can leak to subsequent messages. Currently when using the `Lexer`, we are achieving this by resetting an internal variable. But I'd rather just pass in an offi…	MadLittleMods
876	2017-03-22 00:38:51	Typo fix: changes "occured" to **occurred**	thauburger
875	2017-03-19 09:11:14	## input <S_CODE_TOKEN> ## output <S_CODE_TOKEN> [DEMO](http://jsbin.com/tiseceyafu/edit?js,console,output)	374632897
874	2017-03-18 14:14:11	I'm having an issue where blockquotes aren't rendered using marked. By considering the following: > This is a blockquote It's expected to be rendered as: > This is a blockquote However, it's rendered as plain text with the following HTML: <p>This is a blockquote</p> The issue seems to lie in the regular expression: `/^( *>[^\n]+(\n(?!def)[^\n]+)*\n*)+/`, found in the `marked.js` file, which doesn…	Kasperfred
874	2017-03-20 17:34:11	++ Same issue here.	broskoski
873	2017-03-17 17:06:02	When writing a link inline without markdown formatting, such as http://www.google.com, it will automatically become a link. Can I change this behavior (I only want it rendered when prepended by `^` or `\s`), or alternatively, disable this feature? I've tried overriding `autolink` in the renderer but it doesn't seem to change anything.	Redsandro
872	2017-03-17 15:05:37	After upgrading marked from 0.3.3 to 0.3.4 I noticed a different output for the following call: <S_CODE_TOKEN> This is was I got so far in marked 0.3.3 – which is also what I would expect: <p><em><a href="https://reddit.com/r/science/comments/5yde1e/its_official_time_crystals_are_a_new_state_of/">https://reddit.com/r/science/comments/5yde1e/its_official_time_crystals_are_a_new_state_of/</a></em><…	p3k
871	2017-03-17 06:34:59	It's possible?	Dzhakhar
870	2017-03-16 21:25:19	Hello here. One of my project dependency depend to marked, so I have a warning in my log during a npm install <S_CODE_TOKEN> Why `"preferGlobal": true,` in package.json ? https://github.com/chjj/marked/blob/master/package.json#L9	ryuran
869	2017-03-14 00:34:50	Reported by SourceClear: https://www.sourceclear.com/registry/security/cross-site-scripting-xss-/javascript/sid-3349	scinos	2017-03-14 01:48:00
869	2017-03-14 00:52:54	Please don't post a new bug ticket just because a tool reported it. Search for existing and report if it has not been created. The details from sourceclear even list the PR. There are already open tickets and a PR: https://github.com/chjj/marked/issues/863 https://github.com/chjj/marked/pull/844	matt-	2017-03-14 01:48:00
869	2017-03-14 01:42:00	Well, technically there is no other open issue mentioning 'XSS', 'Security' or 'Sourceclear' in the title. Feel free to close this if you think it is a dupe. Good to see that the issue is actually being resolved.	scinos	2017-03-14 01:48:00
869	2017-03-14 01:47:59	Technically if you search XSS you can find the issue I linked above (despite it's unfortunate title). https://github.com/chjj/marked/search?q=xss&state=open&type=Issues&utf8=%E2%9C%93 Also if you actually read in the details of the sourceclear link you posted it links to the PR so no question this is a dupe.	matt-	2017-03-14 01:48:00
868	2017-03-12 09:48:18	<S_CODE_TOKEN> How do I escape?	kgtkr
867	2017-03-10 08:26:00	TypeError: src.replace is not a function Please report this to https://github.com/chjj/marked. at Lexer.lex (E:\myGit\node-blog\node_modules\marked\lib\marked.js:138:6) at Function.Lexer.lex (E:\myGit\node-blog\node_modules\marked\lib\marked.js:129:16) at marked (E:\myGit\node-blog\node_modules\marked\lib\marked.js:1219:31) at E:\myGit\node-blog\routes\posts.js:141:16 at newTickHandler (E:\myGit\…	colagao
866	2017-03-07 10:50:19	Cannot read property 'replace' of undefined Please report this to https://github.com/chjj/marked. at Lexer.lex (eval at <anonymous> (app.js:949), <anonymous>:138:5) at Function.Lexer.lex (eval at <anonymous> (app.js:949), <anonymous>:129:16) at marked (eval at <anonymous> (app.js:949), <anonymous>:1219:31) at VueComponent.compiledMarkdown (eval at <anonymous> (app.js:925), <anonymous>:21:53) at W…	zhirui1994
866	2017-03-20 23:04:20	I have the same issue when i try to use it in angular2 project. Any idea to solve this ?	cmalaboeuf
866	2017-03-24 00:49:28	I am also experiencing this, in a React project built with Brunch (Phoenix framework). I only see it in production builds, I think it has to do with minification.	brad-johnson-digisight
865	2017-03-06 13:51:03	Is it possible to extend parser or renderer in this lib somehow? I like this lib and i just had a wish to add support of video in my project but didn't find the way to extend parser or even renderer.	dekhanov-vladislav-yumasoft
864	2017-03-06 09:08:37	I have tried this. <S_CODE_TOKEN> And I get <script/> in chrome debug mode. But gist not display on the screen...	liu0fanyi
863	2017-03-04 10:51:31	✗ High severity vulnerability found on marked@0.3.6 - desc: Cross-site Scripting (XSS) via Data URIs - info: https://snyk.io/vuln/npm:marked:20170112 - from: node_services@1.0.0 > marked@0.3.6 Fix: None available. Consider removing this dependency. ✗ High severity vulnerability found on marked@0.3.6 - desc: Cross-site Scripting (XSS) via Data URIs - info: https://snyk.io/vuln/npm:marked:20170112 …	knoxcard
863	2017-03-06 17:05:39	We are waiting for https://github.com/chjj/marked/pull/844 to be pushed by the maintainer.	matt-
863	2017-03-14 20:30:16	I am keeping this one open until the change is pushed, but I wanted to rename the ticket to make it more search friendly.	matt-
862	2017-03-03 08:01:07	Auto generating links for url in code block doesn't work properly when the url is followed by special characters. For example: <S_CODE_TOKEN> would generate a link for http://test.com&quote GFM doesn't seem to require url in code block to be converted to links.	baonhan
861	2017-02-28 14:19:48	<S_CODE_TOKEN> This element is not parsed/rendered , is there any settings I need update for iframe? Thanks.	naivefun
860	2017-02-26 04:19:02	in this example var markdownString = '<S_CODE_TOKEN>'; what is the syntax `js\n`? i tried looking in all the markdown docs but didn't see this. all i know is that if i try to use a code block using triple backticks, marked just converts it to `<code></code>` without any added classes so i cannot get syntax highlighting, however if i prefix all the code with js\n, the appropriate highlight class i…	ee7klt
860	2017-03-06 18:19:26	That's the language identifier and then a new line character. The `js` just tells the parser that this code block is supposed to be Javascript. The `\n` is an escape character for newlines that will be rendered appropriately by the browser.	trezy
859	2017-02-25 22:52:53	A URL like `http://www.wolframalpha.com/input/?i=antiderivative+for+sqrt((2*(1-t)*t*B+%2B+t%5E2*C)%27%5E2+%2B+(2*(1-t)*t*E)%27%5E2)&incParTime=true` is perfectly fine, but will cause `marked` to treat it as `http://www.wolframalpha.com/input/?i=antiderivative+for+sqrt((2*(1-t` because of the closing parentheses. That's probably worth fixing.	Pomax
859	2017-02-27 21:01:09	Marked "should" support the \) escape.. but it does not for some reason on the closing ). If you URL encode the ) to %29 it should work until this is resolved.	matt-
859	2017-02-27 21:33:41	aye, doing that in the meantime with some preprocessing (I'm pretty sure last time I checked `marked` used regexp for most of its matching, which is insufficient to properly match around nested pairs)	Pomax
858	2017-02-17 17:27:52	Possible to get an exhaustive of markers that are supported and what the convert to? All I have right now is that __ parses to <strong> from the docs. Thanks	cozzbie
857	2017-02-16 18:53:36	On github markdown, a header like this one: ## This & That Section will write out an id like this: `this--that-section` On markdown-loader, it writes out `this-that-section` This breaks links that adhere to github markdowns syntax: <S_CODE_TOKEN> Another example: <S_CODE_TOKEN> Filed originally at https://github.com/peerigon/markdown-loader/issues/17	tannerlinsley
856	2017-02-15 06:46:11	I think def regexp should be support single quote. PS: I am a Chinese boy is not good at English and javascript.Please don't keep in mind if I say something wrong.	Jiang-Xuan
855	2017-02-13 22:01:20	Right now, marked will convert this: <S_CODE_TOKEN> into this: <S_CODE_TOKEN> that is to say: it doesn't convert it at all. It treats the `<div>` as somehow being meaningful syntax rather than "just text without any markdown syntax rules that match it" and so it refuses to convert the content of that div, despite the fact that markdown has no divs: it's just inert text that needs to be preserved.	Pomax
855	2017-02-28 02:30:16	First of all, to have a better chance of this working, you should put an empty line between the `div`s and any markdown. However, as far as I know, this library does not implement the required feature, sadly. But: This library does implement this for `span`s instead of `div`s. That may be sufficient as a workaround for you. (It even works without the empty lines I mentioned, which I guess is nons…	nerai
855	2017-02-28 16:32:45	that depends entirely on how robust the parser's written to be. That said I ended up writing a chunker in the interrim that just takes the input, chops it up into parts that should have markdown applied and parts that don't, and only then runs the parts that do through the conversion library.	Pomax
855	2017-03-01 03:02:29	A lot of specs (actually almost all) do have "raw" html tags like divs: http://spec.commonmark.org/0.27/#example-119 and GFM: <div id="test">this is in a div</div> That said I believe it is correct that in a code block \`\`\` it should return the html encoded version of this as http://spec.commonmark.org/0.27/#example-88 describes	matt-
855	2017-03-01 13:34:41	@matt- Those are just `...`, not <S_CODE_TOKEN> <div style="background:red"> ## x </div> . <S_CODE_TOKEN> <div style="background:red"> ## x </div> . ``` yields ![4](https://cloud.githubusercontent.com/assets/1230531/23461790/9dc2f4ec-fe8b-11e6-96bc-b2b687b0def0.png) This behavior looks wrong to me. Am I missing anything obvious?	nerai
855	2017-03-01 15:59:32	The original code was for terseness, using something more spaced out like <S_CODE_TOKEN> generates: <S_CODE_TOKEN> with the content of the div somehow treated as "I should skip over this" by the library. The real trick isn't whether it should always do one thing or another, this should be something one can toggle, where calling something like: <S_CODE_TOKEN> makes it copy HTML tags verbatim witho…	Pomax
854	2017-02-12 08:42:11	Small fix; I noticed that flags are not used, so I removed it. Flags are hardcoded as parameter in `tablecell`.	NejcZdovc
853	2017-02-10 02:00:34	## 在单下划线或者是单星号中转义单下划线或单星号会导致转义失效 marked('_cma\\_ed_') // output "<p>_mark<em>ed</em></p>" marked('*cma\\*rked*') // output "<p><em>mark</em>ed*</p>" 我认为是这个正则导致了问题的产生： em: /^\b_((?:[^_]|__)+?)_\b|^\*((?:\*\*|[\s\S])+?)\*(?!\*)/ 应该在单下划线或者是单星号的匹配中允许转义字符`\_`、`\*`的出现。	Jiang-Xuan
853	2017-02-25 08:54:44	666, 给外国人提issue也用中文，简直屌。	maicss
852	2017-02-08 20:03:06	**TL;DR:** Leaves link text but removes hyperlink. ## Explanation Currently when there is a link that either cannot be parsed, or is detected to be potentially malicious, **marked** simply hides the entire link. For example, if I had the following markdown: <S_CODE_TOKEN> the output would be the following: > For help: . _This is especially problematic_ when URLs are automatically converted to lin…	jeremyblalock
852	2017-02-09 21:32:12	I like this idea. It looks like a simple change as well, but do you mind adding a test?	matt-
852	2017-02-09 22:03:16	@matt- Yeah, I can add a test for it.	jeremyblalock
852	2017-02-10 18:27:42	@matt- I updated the invalid link test / added a new one for the `decodeURIComponent` failure. On another note, noticed that we are not quite following the recommended test setup as described in the documentation, though. I don't see `links.sanitize.html` in `tests/new`. And so when you run `node test --fix` it will delete this test case, which I'm guessing is not the desired behavior. Are we dit…	jeremyblalock
852	2017-02-28 23:35:35	@matt- @chjj: any decision on this? This will produce the same behavior that github has in their markdown rendering support for data: urls.	jeremyblalock
851	2017-02-07 17:05:57	I just installed `esdoc` and ran it and got this error: <S_CODE_TOKEN> So... I did what I was told. I'm happy to help debug.	iffy
850	2017-02-02 06:10:17	In https://help.github.com/articles/organizing-information-with-tables/, it says that I can align text within cells via the following: <S_CODE_TOKEN> So, I tried outputting the following lines <S_CODE_TOKEN> However, it doesn't do the right alignment in the 2nd column. I tried in this Github editor https://jbt.github.io/markdown-editor/#q9HSCsnILFYAopKMVIWSzJKcVC2tmhquGitdTFCDRUxX1wqo2i0zNSdFwdFK…	AlaRuba	2017-02-02 06:19:45
850	2017-02-02 06:19:45	Nevermind. I looked into the html outputted and it seems right.	AlaRuba	2017-02-02 06:19:45
849	2017-01-31 19:00:56	I find a code block in the list can not contain more than one blank lines. （list下面的代码块有两个以上换行会解析错误） # Solution(解决方法) Let the list matching to the end of the [\s\S]*?\`\`\`,and plus the `(?![\s\S]*?<S_CODE_TOKEN>)`） Change marked.js->line22 To `list: /^( *)(bull) [\s\S]+?(?:hr|def|\n{2,}(?! )(?!\1bull )(?![\s\S]*?<S_CODE_TOKEN>)\n*|\s*$)/,）` --------------------------------------------------- like…	1010543618
849	2017-01-31 19:39:44	test code: <S_CODE_TOKEN>\ncode\n\n<S_CODE_TOKEN> ouput: <S_CODE_TOKEN> code</li> </ul> <p>\<S_CODE_TOKEN>	1010543618
849	2017-02-02 06:23:41	In the 284 line code be truncated by '\n',but the regular is too difficult. <S_CODE_TOKEN>\ncode\n\n<S_CODE_TOKEN>code", // "", // "-", // undefined, // undefined, // undefined, // index : 0, // input : "- test<S_CODE_TOKEN>" //) //this.rules.list:/^( *)((?:[*+-]|\d+\.)) [\s\S]+?(?:\n+(?=\1?(?:[-*_] *){3,}(?:\n+|$))|\n+(?= *\[([^\]]+)\]: *<?([^\s>]+)>?(?: +["(]([^\n]+)[")])? *(?:\n+|$))|\n{2,}(?!…	1010543618
849	2017-02-04 08:09:51	你为什么要把代码区块写成\<S_CODE_TOKEN> \`\`这样的语法是用来写内联的代码块的，如果你想要书写大段的代码块，应该用缩进来处理	Jiang-Xuan
849	2017-02-04 09:15:09	@Jiang-Xuan 测试的时候字符串里没法打回车。 单行代码：\`\`\`testcode\`\`\` 多行代码： \`\`\` testcode testcode2 \`\`\` 我遇到的是列表下面的多行代码有回车会被截断: \- lsit1 \`\`\` testcode1 \`\`\` \- lsit2 \`\`\` testcode2 \`\`\` 这种情况- lsit2被标记成了代码，我是想让testcode1,testcode2成为代码	1010543618
849	2017-02-04 10:22:02	@1010543618 你是想让代码成为列表里面的内容是吧，这样的情况你需要这样写 \- list\n\n\t\tvar helloWiorld = 'hello world' 也就是在列表项后面敲**两个**回车，然后加上**两个**tab键，然后在键入你所想要在列表项里面显示的代码	Jiang-Xuan
849	2017-02-04 10:26:25	@1010543618 也许是我理解有误，不过你的表述应该再清晰点 如果你想要单独的一个代码块，使用一个tab键来缩进你的代码，最好在你的代码区域上下都放置一个空白行，就是只有空格或者是连空格都没有的行。 单独的三个反引号不是用来包裹代码的，是用来当你需要渲染代码的样式的时候用的	Jiang-Xuan
849	2017-02-04 10:39:05	@Jiang-Xuan 我是这几天才看的markdown，以前一直没接触过，感觉每种解析器的解析都有点差别。我是准备想办法让\`\`\`包裹的代码块里的换行不被列表的\-识别了当成结束列表，但js没学好=\_=。我再试试不然就像你说的先结束了列表在用代码块。十分感谢^\_^	1010543618
849	2017-02-04 10:50:13	@1010543618 解析器都有自己的语法，想要自己有一种语法，只能去重写全部源代码或者一部分，我就在重写这个包来让它更符合我的博客站点，所以才看到你的问题=_=。同样是菜鸟	Jiang-Xuan
849	2017-02-04 11:03:10	@Jiang-Xuan 恩，造个轮子可有点难。反正假期有空好好研究研究作者的代码	1010543618
849	2017-02-11 21:45:29	use ` $('.content-markdown').each(function () { var content = $(this).text(); content = content.trim() var markedContent = marked(content); $(this).html(markedContent); });`	fadiquader
849	2017-02-12 16:24:07	@fadiquader eh... I just tried this method,but it can only remove white space characters or other predefined character on either side of the string. I want to remove line feed character in a one string. Maybe I should use regular expression to match \n\n and remove one \n. Thank you.	1010543618
848	2017-01-31 09:52:48	Failing Snyk Test ✗ High severity vulnerability found on marked@0.3.6 - desc: Cross-site Scripting (XSS) via Data URIs - info: https://snyk.io/vuln/npm:marked:20170112 - from: node_services@1.0.0 > npm-shrinkwrap@6.0.2 > msee@0.1.2 > marked@0.3.6 Fix: None available. Consider removing this dependency.	knoxcard	2017-01-31 22:42:38
848	2017-01-31 09:53:34	Holy Snykes!	knoxcard	2017-01-31 22:42:38
848	2017-01-31 22:42:37	Why open another issue when the url you posted has a link to the PR with the fix? This has already been addressed. Waiting for a version bump and push. https://github.com/chjj/marked/pull/844	matt-	2017-01-31 22:42:38
848	2017-02-01 04:50:38	So everyone else is aware, that's why.	knoxcard	2017-01-31 22:42:38
848	2017-02-01 13:47:24	Please don't open bug tickets for issues you know are already merged. -- ../matt	matt-	2017-01-31 22:42:38
847	2017-01-24 19:22:28	This commit will resolve the marked.js issue of responsiveness of images when showing HTML as preview. I've tend to resolve it in one of my project over here : https://github.com/amitmerchant1990/electron-markdownify/commit/ef54685c789c1ccdd5fa8d821f29d1a7b82358a3	amitmerchant1990
846	2017-01-21 22:09:05	Created a basic modular plugin system for adding in custom modules. This needs to be tested more. I created a single custom test to see how it operated. Was unable to figure out how to add it to the standard test suite. This arose, I believe, because my system cannot simply be run strait like marked does in the currently existing test setup, it requires making a call to register a new module befo…	Drew-S
846	2017-02-05 21:40:09	@Drew-S Good idea, vote for this! That's what I needed implementing plugins #821.	rumkin
845	2017-01-20 07:10:33	Is it possible to do some configuration to ignore some characters? For example, forbidden to use the `_` character. I am using Mathjax to render the latex equations, however sometimes `marked` convert `$x_1y_1$` to `$x<em>1y</em>1$`.	badbye
845	2017-01-20 07:46:08	I find the rules of `em` and try to edit it, however it does not work. <S_CODE_TOKEN>	badbye
845	2017-01-20 07:51:41	Alright, I see. Here is my solution: <S_CODE_TOKEN> Please let me know if there is a better solution.	badbye
845	2017-02-10 08:25:17	you want to output '_' char ? you can escape some char. for example: marked('\\_hi\\_') PS: I am a Chinese boy is not good at English and javascript.Please don't keep in mind if I say something wrong.	Jiang-Xuan
845	2017-02-10 08:29:38	@badbye If you edit `marked.InlineLexer.rules.em` to `/^\*((?:\*\*|[\s\S])+?)\*(?!\*)/`. `_marked_` can not to generate `em` element	Jiang-Xuan
844	2017-01-19 23:04:58		matt-	2017-01-20 17:47:30
844	2017-01-25 01:26:00	@chjj I added this along the same lines as the javascript: xss. Can we version bump and push this?	matt-	2017-01-20 17:47:30
844	2017-02-14 01:04:21	Heya @matt- Can we expect a version bump out soon? We're interested in this fix and would like to avoid depending on a specific github commit if possible. ;)	paulirish	2017-01-20 17:47:30
844	2017-02-14 01:25:17	No idea thats up to @chjj. I personally would love to see a bump to get this resolved.	matt-	2017-01-20 17:47:30
844	2017-02-14 02:39:08	k. thank you! @chjj can you add the other contributors here to the npm package so they can publish as well?	paulirish	2017-01-20 17:47:30
844	2017-02-15 17:43:07	@paulirish note in the meantime you can also use a Snyk patch (see the bottom of https://snyk.io/vuln/npm:marked:20170112). When we initially reported the problem it had no fix, but once Matt created a fix we captured it as a Snyk patch too. More about Snyk patches here: https://snyk.io/docs/security	guypod	2017-01-20 17:47:30
844	2017-03-08 03:03:22	Thank you very much to send this pull request, it's help me a lot!	zhangbobell	2017-01-20 17:47:30
843	2017-01-18 19:38:03	bitHound discovered 46 LintIssues, and 2 ComplexFunctions in [test/index.js](https://github.com/chjj/marked/blob/88ce4df47c4d994dc1b1df1477a21fb893e11ddc/test/index.js). For details go to [bitHound](https://www.bithound.io/github/chjj/marked/blob/88ce4df47c4d994dc1b1df1477a21fb893e11ddc/test/index.js).	dudeman805	2017-03-22 02:36:14
843	2017-01-20 00:17:06	Although arguably it should.. this project does not have a lint file or any rules setup. How can you report "lint issues" without having agreed on lint rules / linter config files?	matt-	2017-03-22 02:36:14
842	2017-01-18 03:19:58	## markdown <S_CODE_TOKEN> ## html <S_CODE_TOKEN>	cloudcome
842	2017-02-10 02:15:07	autolink: /^<([^ >]+(@|:\/)[^ >]+)>/ This regexp cause problem. You should modify this regexp to after: autolink: /^<([^ >]+(:\/|@)[^ >]+)>/ I'm from china.	Jiang-Xuan
841	2017-01-14 21:03:57	Maybe this would be better as a configurable option, but I hacked the parser to NOT wrap the block in <p> tags unless there is more than one line, then it functions as normal. Using this for my i18n CMS so that language editors can edit blocks inside header tags and others, where we know it will be one line and having a P tag is undesireable. Welcoming your thoughts and feedback.	jhnsntmthy
841	2017-02-05 19:24:55	I like this idea and would use it if the PR is approved. I do think it should be configurable.	dbaldon
840	2017-01-06 06:52:08	<S_CODE_TOKEN> error: <S_CODE_TOKEN>	sinkcup
839	2017-01-04 07:43:25		mmuallem	2017-01-04 07:43:47
838	2017-01-03 03:35:23	<S_CODE_TOKEN>	mantou132
838	2017-01-03 10:05:28	I have the same problem，a lot of id="-"	ginuim
838	2017-01-17 09:16:51	Renderer.prototype.heading = function(text, level, raw) { return '<h' + level + ' id="' + this.options.headerPrefix + raw.toLowerCase().replace(/[^\w]+/g, '-') + '">' + text + '</h' + level + '>\n'; }; `raw.toLowerCase().replace(/[^\w]+/g, '-').` this line cause problem.	Jiang-Xuan
837	2016-12-30 02:14:17	<S_CODE_TOKEN> Another option, i already tried with registered new renderer, but still doesn't work well.. <S_CODE_TOKEN>	agusmakmun
836	2016-12-27 08:49:46	The README contained two descriptions for "direct access to the lexer and parser if you so desire." One of those can be removed.	jschulenklopper
835	2016-12-18 17:10:37	New line inside paragraph not work. ![immagine](https://cloud.githubusercontent.com/assets/14861632/21295069/35ddac54-c54d-11e6-9816-c9761fb68f4e.png) Instead if i put two spaces after the new line i have the correct result... ![immagine](https://cloud.githubusercontent.com/assets/14861632/21295071/405d5b66-c54d-11e6-8f33-be53290cc2b0.png) why this strange behavior?? Has anyone found a solution?T…	CosmaVito
835	2016-12-21 17:44:36	The latest Commonmark spec says to put a `\` at the end of the line, but I'm not sure it's implemented here	joallard
835	2016-12-27 12:27:24	Have you set `breaks: true`？	j16180339887
834	2016-12-18 04:08:59	Dear Christopher, Could you be so kind to generate <S_CODE_TOKEN> for the rest of us who use Windows w/o Node? I’m told that either [Nexe][1] or [EnclosureJS][2] might help you to achieve that. [1]: https://www.npmjs.com/package/nexe [2]: http://enclosejs.com/	sergeevabc
834	2016-12-22 10:05:35	Is there anything I could do for you to expedite a resolution of this issue?	sergeevabc
833	2016-12-13 17:44:47	We need HTML tags with hyphens for a project with some new Angular components in so I've updated the regex for tag detection. Should help out with #514 and #283	gavmck
832	2016-12-13 03:51:24	Such as `# struct Underscore_Is_Common_In_VariableName` is not handled correctly by marked. It will treat it as italic syntax by mistake. Github renders it correctly! # struct Underscore_Is_Common_In_VariableName Marked will render it something like this: # struct UnderscoreIsCommonInVariableName Thanks very much!	tamlok	2016-12-13 03:53:07
832	2016-12-13 03:53:07	Just a mistake it with Hoedown. Sorry~	tamlok	2016-12-13 03:53:07
831	2016-12-13 03:46:00	How to display a `|` in the table? I tried to use `` `|` ``, but failed. Hoedown, another markdown renderer could handle it correctly! Thanks very much!	tamlok
831	2017-01-06 07:27:13	@Shazoo, one fallback way is to use html tag: <S_CODE_TOKEN>	xcatliu
831	2017-02-21 22:00:58	https://github.com/chjj/marked/issues/595 ` can't convert (\|) as (|) in table #595 `	noraj1337
830	2016-12-08 07:27:19		nalinchhibber	2016-12-08 07:27:36
829	2016-12-06 22:52:47	From https://github.com/Microsoft/vscode/issues/14968 Marked does not seem to properly handle markdown escapes inside of links. Only the link text itself is properly handled, the `title` and `href` are not: <S_CODE_TOKEN> produces: <S_CODE_TOKEN>	mjbvz
828	2016-12-06 10:14:04	I want to have the own escape/unescape functions instead of the internal one.	tagoh
827	2016-12-02 13:04:34	It seems that `> this is a quote` doesn't work out of the box. What kind of option should be added to support this?	josephernest	2016-12-03 21:13:29
827	2016-12-03 21:13:29	Solved by #541	josephernest	2016-12-03 21:13:29
826	2016-11-29 15:43:42	Per the [CommonMark spec](http://spec.commonmark.org/0.26/#thematic-breaks) and GFM, you get a `<hr>` only if all three characters are the same ([Example 26](http://spec.commonmark.org/0.26/#example-26)). This makes that change.	kythyria
825	2016-11-28 00:23:51	So you can change the color of the text using a syntax or command, so you can change the color text either in bold, in italics or in titles h1, h2, h3, etc. And also for links. Something like this: *{#f66} hello* or **{blue} hello** or also #{red} title. it would be a good idea.	hypernova7
825	2016-12-01 19:55:02	Markdown syntax has no support for text color.	jounsss
825	2016-12-02 04:14:25	Yes, I know. But how could you customize it to be able to add that option. What would be the best way to do it and personalize it my way. Basically I want to do something similar like bbcode, but with the markdown syntax.	hypernova7
824	2016-11-16 14:00:43	I'm seeing an issue where parsing a string with a newline character in combination with the inline option creates an infinite loop (it works fine with the default settings) The error is `Uncaught Error: Infinite loop on byte: 10` With an example being `window.marked(stringWithCharacter, { inline: true });`	webfella
823	2016-11-14 11:51:48	Hi, we have users entering text along the lines of: \\\\some\file\path but marked,js is escaping the double backslash when processing the escape inline grammer rule: https://github.com/chjj/marked/blob/master/lib/marked.js#L451 <S_CODE_TOKEN> is there any particular reason this needs to be done? I' have tried tweaking the regex to only contain one of the \\\\ so either: <S_CODE_TOKEN> or: <S_CODE…	robsix	2016-11-14 11:55:18
823	2016-11-14 11:55:18	I see that markdown has special escape characters which explains this	robsix	2016-11-14 11:55:18
822	2016-11-11 14:28:06	For those who need to extend markdown with custom data types I've created mechanism of standard extention. PR at #821. It looks like that: <S_CODE_TOKEN> Plugin call with indentation based block of data.	rumkin
821	2016-11-11 14:11:15	I've added markdown extension mechanism. It uses plugins with such syntax: <S_CODE_TOKEN> Examples: <S_CODE_TOKEN> Plugins are defined with Renderer: <S_CODE_TOKEN> By default if plugin not found it should be ignored.	rumkin
821	2016-11-19 18:32:11	using this on my fork and it works great!	OverFlow636
821	2017-02-05 19:02:24	Just tried this out and its great but there are a few issues. Firstly it throws `Cannot read property 'replace' of undefined` on line 204 of lib/marked.js which seems to be triggered when you have tags without a line break under them due to it looking for block content. The second issue we've run into is that if you have a number of the same tags after each other it "eats" them. That is to say wi…	jHoldroyd
821	2017-02-05 21:31:32	@jHoldroyd Thanks. Fixed this.	rumkin
821	2017-02-08 00:23:27	Nice. Maybe add a plugin examples folder for demo?	naivefun
821	2017-02-10 11:35:01	@naivefun Do you expect to see exact plugin example?	rumkin
821	2017-02-10 11:45:23	@rumkin actually it is very straightforward, but still if there are very common use cases like @youtube, @vimeo, even @tweet, that would be great for beginners to learn.	naivefun
821	2017-02-13 09:37:44	@naivefun Done.	rumkin
821	2017-02-22 17:12:59	Just following up on the previous problem we reported, happy to say the initial error has been resolved since you pulled in my suggestion, the "eating" of tags is still occasionally happening though. I managed to get around it by updating the plugin regex on line 98-100 to: <S_CODE_TOKEN> This allows the script to catch all indented text below a plugin tag but nothing that isn't nested. An exampl…	jHoldroyd
821	2017-03-03 12:48:41	@jHoldroyd There is one issue with that regexp it will not match single space. <S_CODE_TOKEN> This will not be matched, it mean that single tab would not be matched too. So I've replaced `(\s+){2,}` with `(\s{2,}|\t{1,})`, this is [updated regex](https://regex101.com/r/76YMYB/3). Thanks for help.	rumkin
821	2017-03-09 15:41:06	I realise no-plugin block which should return html/text if plugin is not defined: <S_CODE_TOKEN> It currently doesn't support markdown itself.	rumkin
820	2016-11-08 00:49:49	I'm using leafdocs which uses marked to parse markdown in documentation. I find that formatting from tables, code blocks, and lists are all hit or miss. Sometimes they generate close enough html or don't pick up the formatting at all. ### Example: <S_CODE_TOKEN> Obviously expect it to parse into... Several CDN's have Leaflet.Draw available. | CDN and type | URI | | -------------- | --------------…	ddproxy
819	2016-10-26 16:46:29	Currently there's no way to get the number of the list item. Backwards compatible whilst adding functionality. Let me know if you want any changes	woodyrew
819	2017-02-15 06:54:18	Are you sure this can work?	Jiang-Xuan
819	2017-02-15 09:30:23	I'm using this in production, so, yes.	woodyrew
819	2017-02-15 10:00:23	Are you trying to do ol element is generated with a start attribute?But I did not see you to modify the Renderer class. PS: I am a China boy is not at English.Please don't keep in mind if i say something wrong😀.	Jiang-Xuan
819	2017-02-15 13:21:53	Yes, you need to modify the renderer, e.g. <S_CODE_TOKEN>	woodyrew
819	2017-02-16 01:36:49	I understand.You are awesome👍, thank you.	Jiang-Xuan
818	2016-10-26 01:30:37	When styling tables out of a custom renderer subclass, it's useful to know if the tablerow is in the header or body. Tablecells already get a header flag that is set if the tablecell is in the header. This change adds the flag to tablerows.	ksheedlo
817	2016-10-25 16:01:09	Is it possible to specify the order in which the markdown should be rendered? I am currently trying to find a way to render `paragraph` before `em`.	steve-mcqs
816	2016-10-12 12:36:08	Hi, I have little idea to determine table column width by dash characters. For example, if you have next table. <S_CODE_TOKEN> Each column will have 30%, 20%, 20%, 30% width. The percentage value of width is determined by (row dash count / total dash count) \* 100. So, if you want to have the same column width, you can adjust dash as below <S_CODE_TOKEN> Last but not least, to use this feature yo…	swcho
815	2016-10-04 01:17:34	minified file edited "a year ago", while lib/marked.js was edited 2 months ago.	reedspool
815	2016-10-07 12:41:22	We see the same thing, making the release more or less useless for us. Is it possible to re-release it?	jankeesvanandel
815	2017-03-06 22:47:53	The `marked.min.js` file should be updated very quickly. **This is a high priority issue**. I'm seeing **a lot** of FLOSS using this file without knowing that they are vulnerable to #592. This issue is creating potential XSS in all of them. Please @chjj update it!	Framartin
814	2016-09-25 16:26:46	Fixes #813. Tests included.	thisgeek
813	2016-09-25 16:10:46	If an angle bracket appears inline before an autolink, and if content follows immediately after the angle bracket, as for example: <S_CODE_TOKEN> the parser will confuse the first angle bracket as the opening of an HTML tag. Instead of producing: <S_CODE_TOKEN> marked leaves it untouched: <S_CODE_TOKEN>	thisgeek
812	2016-09-22 12:47:15		shinisuz	2016-09-22 12:47:28
811	2016-09-19 21:35:55	Marked explicitly will not render a table within a list item. Test snippet: 1. item 1 | aaa | bbb | | --- | --- | | ccc | ddd | 2. item 2 I think I've read in the past that this was done to satisfy some markdown compatibility test, though I can't find this now. This is a request to reconsider this decision. We've been affected by this behavior several times, and a table within a list item is not …	grant-g
811	2016-09-26 21:51:32	Wow, I didn't even know this! Fact is, list and table regex are already pretty complex as it is...	Feder1co5oave
810	2016-09-18 00:20:08	In my source content, I have: <S_CODE_TOKEN> <S_CODE_TOKEN> <S_CODE_TOKEN> This results in a Javascript error: <S_CODE_TOKEN> If an unknown language is encountered, it should be treated as plain text rather than throwing an exception.	aaronpk
810	2016-09-26 21:54:25	I'm pretty sure this is highlight.js throwing the exception, and marked just reports it. What options are you using?	Feder1co5oave
810	2016-10-22 10:09:25	To prevent this exception, I did: <S_CODE_TOKEN> Hope it helps.	acorbel
809	2016-09-15 12:56:33	<S_CODE_TOKEN> headings with no space between hash and words should work with github flavoured markdown	epoch
809	2016-12-04 18:54:19	Any news about this @chjj ? This would be super useful.	josephernest
808	2016-09-13 15:21:13	see for details: https://www.versioneye.com/Node.JS/marked/0.3.6	venil7	2016-09-15 19:34:50
808	2016-09-15 14:22:36	That vulnerability report is wrong: as I commented on that page, the provided example does not result in code injection. That particular vulnerability was fixed in fd0d1a2. Test case to show this: <S_CODE_TOKEN>	Feder1co5oave	2016-09-15 19:34:50
808	2016-09-15 19:34:50	That page correctly says: Patched versions: >=0.3.6 even though its reporting the issue for 0.3.6. Closing issue.	matt-	2016-09-15 19:34:50
807	2016-09-12 03:13:13	This causes the Closure Compiler to fail in strict mode.	jart
806	2016-09-08 06:28:25	Hi, Using marked in command line and having this markdown file `# This is a test` if I run marked test.md -o test.html this is what I get: `<h1 id="this-is-a-test">This is a test</h1>` Why is id="this-is-a-test" there? What option should I use to prevent that behaviour?	jesus-cortex
806	2016-09-18 00:21:05	This is usually seen as desired behavior, in order to easily provide anchor links to sections based on the header text.	aaronpk
806	2016-11-28 21:58:57	is this still in the code? I desperately need a parser that has this feature.	sneakernets
805	2016-09-07 22:48:43	## Use case I am using marked to process separate markdown files into a website, and because files move around I would like to have my links transformed into appropriate relative links. Since I can't really process links inside of the markdown file, I thought about using link references and feeding how to resolve them directly to marked. Something like: ### MD file <S_CODE_TOKEN> ### JS file <S_C…	ndossougbete
805	2016-09-26 21:46:57	You could always inject the link definitions at the end of the source, before lexing it?	Feder1co5oave
805	2016-09-27 23:04:09	I'm using marked through [metalsmith-markdown](https://github.com/segmentio/metalsmith-markdown), modifying the lexer is an easier workaround for me. I would have to make a metalsmith plugin (or hook some other way into marked) to inject the link definitions at the end of all my markdown files and snippets otherwise.	ndossougbete
804	2016-09-04 10:39:11	I have a markdown file which when parsed, on the most part works, but here is an excerpt showing one are which has not worked... ## Original.md: <S_CODE_TOKEN> ## Output.html: <S_CODE_TOKEN> In my mind, the `##` should parse to `<h2>` and the `-` should parse to `<li>` why isn't this happening, where elsewhere in the file, `## What is NativeScript?` has been parsed as `<h2 id="what-is-nativescrip…	georgeedwards
804	2016-09-26 21:56:45	How are you parsing the markdown source? It looks like you're not lexing it.	Feder1co5oave
804	2017-01-12 19:14:48	I had a similar problem when converting a folder of markdown files and noticed it only happened on files encoded as utf-8. Reencoding them as ASCII fixed the problem. Used a simple: <S_CODE_TOKEN> Not sure what was wrong or why this worked, but it did.	tobinbradley
803	2016-09-03 09:06:34	When i used (```) and don't flow with any program language， it will parse fail and with exception. In my mind, whatever it should not be crash for any type of text. If it is not a markdown syntax，just show it origin.	superbogy
802	2016-09-02 19:58:57	In my console: <S_CODE_TOKEN> How it impacts my user experience: I'm using Statamic CMS v2.1.5 and I'm trying to edit a user file (YAML) in the control panel. No fields on the form will load for me. I just get an infinitely spinning Loading gif.	danielfowler
801	2016-08-31 11:43:24	In HTML5, you can take any unicode and use them as values for id attributes. It’s important for non-english languages. For example: <S_CODE_TOKEN> will be complied by this lib into: <S_CODE_TOKEN> however, the majority of us want it to be: <S_CODE_TOKEN>	Dafrok
800	2016-08-31 00:55:13	When trying to run the vscode I built, I see this. I uninstalled and re-installed as well.	artagnon	2016-08-31 01:15:27
800	2016-08-31 01:15:27	It seems to have fixed itself.	artagnon	2016-08-31 01:15:27
799	2016-08-28 00:53:55	Add an option `math` which, when enabled, disables all processing of math wrapped in `$..$`, `\(..\)`, `\[..\]`, `$$..$$` or `\begin{}..\end{}`. For use with MathJax / KaTeX etc. Similar to #722 and #723, but better (in my opinion).	ViktorQvarfordt
799	2016-08-28 15:39:47	Perhaps it would be nice to allow more fine-grained control by changing the option `math` to an `Array` (instead of `Bool`) and renaming it to `mathDelimiters`. It is the list of delimiters; `mathDelimiters: [["$", "$"], ["\\[", "\\]"]]`. However, `\begin{}..\end{}` is more complicated and must be treated separately, the option for this could simply be `"beginend"`, i.e. `mathDelimiters: [["$", "…	ViktorQvarfordt
799	2016-08-28 23:05:31	The commit has been updated to use the above discussed more flexible variant. Since the option `mathDelimiters` is not a `Bool`, I could not write tests using the existing test suite. However, the following serves a s a good test. <S_CODE_TOKEN> Expected HTML: <S_CODE_TOKEN>	ViktorQvarfordt
799	2016-08-29 08:59:03	If we get this merged, it would be nice to add marked to this list http://docs.mathjax.org/en/latest/misc/mathjax-in-use.html.	ViktorQvarfordt
799	2016-11-06 09:35:28	looks like a cool addition! any objections for merging it? UPD: ah, I see: https://github.com/chjj/marked/commit/f0fd2644ae96179b3252431e8aaa53d9d5b0ee94	anaderi
799	2016-12-19 13:03:30	It looks good anyway. Any updates, BTW?	wookayin
799	2016-12-27 11:01:19	@wookayin I found that [markdown-here](https://github.com/adam-p/markdown-here) forked this project and it support LaTeX. Then I copied his [marked.js](https://github.com/adam-p/markdown-here/blob/master/src/common/marked.js), then <S_CODE_TOKEN> Usage: ${YOUR_LaTeX_Code}$ Ex: `$E = \frac{mc^2}{\sqrt{1-\frac{v^2}{c^2}}}$` ;)	j16180339887
799	2016-12-27 11:18:27	If you want to keep it offline, you should use this PR.	j16180339887
799	2017-01-27 12:10:31	@ViktorQvarfordt Great work! Since you are already parsing the input, do you think you could return the delimeters and the contained TeX separately? This would allow for easy renderers like: <S_CODE_TOKEN> without further parsing.	hgustafsson
799	2017-01-28 18:34:40	That's a cool idea! I've updated the PR to reflect this. But I'm lazy and ignored extracting the `begin` and `end` tags properly, see the code, there is a TODO on [line 617](https://github.com/ViktorQvarfordt/marked/blob/master/lib/marked.js#L617) . Feel free to do this! Note: I also rebased this PR on top of the latest chjj/marked.	ViktorQvarfordt
798	2016-08-27 11:06:31	Hi, I made this project support `Promise` . Consider the following scenario: <S_CODE_TOKEN> then we can solve this by using `Promise` object: <S_CODE_TOKEN> js var marked = require('./index') , fs = require('fs') , util = require('util'); var renderer = new marked.Renderer(); var path = "layout.html"; renderer.heading = function (text, level) { return new Promise((resolve, reject) => { fs.readFil…	crazyguitar
798	2016-09-30 23:30:23	This would be really useful to me.	nchase
797	2016-08-27 05:26:51	The regex in marked.js:388 tends to trim the trail '\n' in markdown table by using non marked match(?:). But it also destory the table structure itself by mistake. So fix it by keeping the table structure.	nekolab
797	2016-08-28 18:34:12	Any tests for this? https://github.com/chjj/marked#running-tests--contributing	matt-
796	2016-08-26 12:37:31	<S_CODE_TOKEN> ## text <S_CODE_TOKEN> <S_CODE_TOKEN> Header **text** will contains **code** inline.	xovel
795	2016-08-24 19:32:54	Triple backticks are currently rendered `<code>foo</code>` which is inline. It should be displayed block-level, so something like `<pre><code>foo</code></pre>` or even `<div>` or a class added `<code class="block">`	brentonstrine
795	2016-09-26 21:59:13	Provide some sample input please.	Feder1co5oave
794	2016-08-23 15:37:52	Webpack could chunk out bundle.js however console log in chrome throw err when rendering: `Uncaught TypeError: src.replace is not a function` `Please report this to https://github.com/chjj/marked.`	boyboi86
793	2016-08-22 14:54:36	A small thing needed to activate Travis CI. If failing tests return errors, travis notify correctly to the user.	parleur
792	2016-08-22 13:12:23	I have two code blocks in my markdown string. This doesn't parse properly: <S_CODE_TOKEN> <S_CODE_TOKEN> <S_CODE_TOKEN> However, this one does: <S_CODE_TOKEN> <S_CODE_TOKEN> <S_CODE_TOKEN> These are the two results: <S_CODE_TOKEN> They are both in the same string, processed at the same time of the same machine... Here you can see the whole file, [markdown](https://gist.githubusercontent.com/georg…	georgeedwards
792	2016-09-26 22:01:21	I have no problem parsing both. Provide your complete source please.	Feder1co5oave
792	2017-03-15 19:22:23	I have a similar issue using v0.3.6, for example: <S_CODE_TOKEN>html <h1> H1 </h1> <h2> H2 </h2> <S_CODE_TOKEN> Would produce: <S_CODE_TOKEN> But if you add a matching `h2` after the code block: <S_CODE_TOKEN>html <h1> H1 </h1> <h2> H2 </h2> <S_CODE_TOKEN> The problem goes away and you'll get a correct code block: <S_CODE_TOKEN> https://runkit.com/5834c46bd8fb6400141ac375/58c98b8b927973001429a666	MohammadYounes
791	2016-08-22 12:37:32	As discussed [here](http://stackoverflow.com/questions/39077150/invalid-html-unexpected-closing-tag-code/39077180), if a code block contains `{` or `}`, it can cause issues with front end frameworks. It would be really useful to set an option to auto-escape brackets in the code block. i.e. <S_CODE_TOKEN> <S_CODE_TOKEN> <S_CODE_TOKEN> => <S_CODE_TOKEN>	georgeedwards
791	2016-08-22 16:44:20	Possibly a better approach would be to parse and curly brackets in code blocks as `&#123;` and `&#125;`?	georgeedwards
790	2016-08-22 07:06:47	I dont know why but the blockquotes are not being rendered. I type `> text` and while sending this message my PHP side converts it to `&gt; text`. When fetched on the client side I get `>text` as the display while the HTML rendered is `<p>&gt; block</p>`	whimsicaldreamer
790	2016-10-28 20:19:02	I have the same issue. I even tried showdown.js and unfortunately it also doesn't render blockquote. I double checked I am using correct syntax for blockquote. Any fixes?	inventionsbyhamid
790	2016-10-28 20:24:11	Probable fix is setting a proper css for the blockquote tag.	whimsicaldreamer
790	2016-10-28 21:36:59	The problem is on my side and not in the library. I have some escaping/unescaping characters issue when using marked on dynamic text. Just tested 'document.getElementById('content').innerHTML = marked('> Test');` and it worked. Adding how I fixed because it might help someone: `document.getElementById('content').innerHTML = marked(document.getElementById('content').innerText);` where div with id …	inventionsbyhamid
790	2016-12-18 03:20:13	I have found the same question! By the suggest of upstairs, I fixed the problem by <S_CODE_TOKEN> Use `<pre></pre>`to save the raw markdown and then transform the content to html, it takes effect in my blog. Hope it can help others.	tangxiangmin
790	2017-01-16 01:58:31	same issue	TangMonk
789	2016-08-21 14:50:13	Marked returns wrong html for this simple markdown: <S_CODE_TOKEN> The expected html for this should be: <S_CODE_TOKEN> But in reality what I get is: <S_CODE_TOKEN> The problem here is that the paragraphs below the nested lists are included inside the 2nd list item of the nested list, instead of being siblings of the nested lists. I'v checked the result of this markdown in different online editor…	nitzantomer
789	2017-03-06 03:11:08	I am having a similar problem with with nested lists where a list with nested items merges into a single list. Like: <S_CODE_TOKEN> Becomes: <S_CODE_TOKEN> This is happening when running my code through `docco` to generate documentation for my code.	hollowdoor
788	2016-08-21 14:07:23	bug: ![image](https://cloud.githubusercontent.com/assets/8930882/17837672/8ca7f266-67eb-11e6-8e94-97e566a60b6c.png) ![image](https://cloud.githubusercontent.com/assets/8930882/17837675/994e91e6-67eb-11e6-882a-8965613db386.png)	keniusuannai
788	2017-03-15 05:27:00	研究marked.js的朋友们大家好，由于很多中国的朋友对英语不是很熟悉，我们做了一个项目，项目介绍在www.osoc.org/A036.html。另外有个QQ群，方便在线交流。群号码：513117837	osoc
787	2016-08-18 22:53:42	Hello, Following [this post](https://github.com/isagalaev/highlight.js/issues/578). <S_CODE_TOKEN> Node version: <S_CODE_TOKEN> Source file: <S_CODE_TOKEN>	stla
787	2016-09-26 22:11:28	You're providing marked with a raw buffer. Use <S_CODE_TOKEN> Reference: https://nodejs.org/api/fs.html#fs_fs_readfile_file_options_callback	Feder1co5oave
786	2016-08-17 10:45:20	(Copied from [the stackoverflow question](http://stackoverflow.com/questions/38994366/how-can-i-get-marked-to-render-tables-without-adding-css) - thanks for reading this! ) I am using [marked](https://www.npmjs.com/package/marked) which supports github flavored markdown. This includes [table support](https://github.com/adam-p/markdown-here/wiki/Markdown-Cheatsheet#tables): <S_CODE_TOKEN> However …	mikemaccana
786	2016-09-26 22:14:53	Why would you want this? Anyway, try removing the colons: <S_CODE_TOKEN> Everything will align on the left.	Feder1co5oave
785	2016-08-17 07:45:37	Using the below code where the php echo is echoing markdown from a database it doesn't output unless the content has only a single line. `<div id="utility-description"></div> <script> $("#utility-description").html(marked("<?php echo $utility["description"]; ?>")); </script>`	D14RAP
784	2016-08-11 12:53:18	# Hello Turns into `"<p>#Hello</p>\n"` But # Hello Turns into `"<h1 id=\"hello-world\">Hello</h1>\n"` In github, you can make a markdown H1 tag with either #Hello or # Hello (Note the space) and it will treat it the same way.	joncodo	2016-09-27 19:50:42
784	2016-09-26 22:16:13	Not true: # Hello #Hello	Feder1co5oave	2016-09-27 19:50:42
784	2016-09-27 19:50:42	I agree with @Feder1co5oave this works exactly the same as Github and works as expected.	matt-	2016-09-27 19:50:42
783	2016-08-10 06:59:26		oleggromov
782	2016-08-08 19:47:14	The version number in bower.json and component.json still says 0.3.4 while the latest release is 0.3.6	ADmad
781	2016-08-03 14:15:17	refusing to install marked as a dependency of itself please how do i go about this?	d-prime	2016-08-10 15:00:35
781	2016-08-03 14:29:55	i was actually trying the installation from a wrong directory,.... got that fixed.	d-prime	2016-08-10 15:00:35
781	2016-08-06 22:02:00	@d-prime Is this issue resolved? If so, please close it. Thanks!	RyanZim	2016-08-10 15:00:35
780	2016-08-02 18:35:08	GFM paragraph regex was checking for headings in the non-GFM format, which caused an extra paragraph break to be inserted, for example, in the text: <S_CODE_TOKEN>	singpolyma
779	2016-08-01 06:31:38	Anyone can tell me how to resolve it ? I just wanna show the characters correctly not its translation code in code-block	poberwong
779	2016-08-07 16:55:10	Are you using `sanitize: true` as an option? Provide some sample input and expected output, please.	Feder1co5oave
779	2016-08-14 00:00:38	Possible duplicate of #529	adam-lynch
779	2016-10-24 06:34:13	`sanitize` can not control this.	hojas
779	2016-11-03 19:04:38	The problem I'm seeing is that the sanitization is happening incorrectly for code blocks specifically, so "&" works fine and shows up as "&", but "``&``" renders as "`&amp;`". Obviously I don't want to disable sanitize, I just want code blocks to de-sanitize. This seems related to #287 which was never addressed.	bholt
778	2016-07-28 00:47:18	A link within parentheses `(`/`)` cannot be correctly parsed. ~~I add some patterns to the link regexp to solve this quirk problem like this:~~ ~~`link: /^!?\[(inside)\]\(href\)/` --> `link: /^!?\[(inside)\]\(href\)(?:\s*$)/`~~ **It cannot worked...**	xovel	2016-07-29 21:42:12
778	2016-07-28 01:05:41	Finally, I turn `(` to `%28` and `)` to `%29`.......	xovel	2016-07-29 21:42:12
777	2016-07-27 18:58:19	Hello! Can anyone explain how to use Marked without requiring it as npm module? For example, I would like to just link to the `min.js` file and do something like this: <S_CODE_TOKEN> What should the above code look like?	kittykatattack	2016-08-07 12:17:54
777	2016-07-27 22:09:55	@kittykatattack Are you running your JS in node.js? If so, you can do: <S_CODE_TOKEN>	RyanZim	2016-08-07 12:17:54
777	2016-08-06 22:02:49	@kittykatattack If this resolves things for you, please close this issue. Thanks!	RyanZim	2016-08-07 12:17:54
776	2016-07-26 08:45:04	If there is markdown area within a div that has had a `v-if` that goes from true to false, it results in a `"Cannot read property 'replace' of undefined."` because the element is no longer in the DOM. This filter is not aware of this. eg) <S_CODE_TOKEN> While that example would easily be solved with a `v-show`, my use case has variations of properties in each item, and the `v-if` contents can han…	AdrianB93	2016-09-29 03:58:55
776	2016-07-26 08:47:58	#758	AdrianB93	2016-09-29 03:58:55
776	2016-08-07 17:02:28	This is specific to Vue.js (which I do not know). Just make sure that `marked` be called upon a string, even an empty one, if needed. It seems that at times that `$root.active_editor.content` becomes undefined.	Feder1co5oave	2016-09-29 03:58:55
776	2016-08-07 18:06:58	Maybe take a look at #752 ?	Feder1co5oave	2016-09-29 03:58:55
775	2016-07-26 07:05:41	`\ -> \\` when I used like `marked('\\dir')`, the output now is `<p>\\dir<p>`, but in HTML, it appears just like `<p>\dir</p>`	AmosJin
775	2016-08-07 17:04:58	Take into account that in Javascript string literals backslashes need to be escaped. So if you want a double backslash you need to write `'\\\\dir'`.	Feder1co5oave
775	2016-08-12 06:04:15	I know that, what I mean is the `marked` should solve this in `code` tag, other tags are unnecessary. For example, if escape all `\` -> `\\`, the html in `code` tag will be strange, like `\\dir` -> `\\\\dir`.	AmosJin
774	2016-07-26 06:51:16	I want to override method of `<img>`, However, I find that `<img>` is not recognized as html. the following method is which I override: <S_CODE_TOKEN> so, which part should be override ?	poberwong
773	2016-07-25 15:19:00	I'm rendering images inside a `<figure>` element like this: <S_CODE_TOKEN> Figure elements are block level, but markdown wraps the output inside a`<p>`: <S_CODE_TOKEN> But this is not valid HTML and renders like this: <S_CODE_TOKEN> I found out that lexers have a `paragraph` type, but I'm not sure how to set these: <S_CODE_TOKEN> **How to prevent a renderer method getting wrapped in a paragraph e…	sn3p	2016-08-11 14:13:47
773	2016-08-07 17:22:46	There's no easy way to do this: you're trying to render a markdown inline element (an image) into an html block element (a figure). A hack a could think of is to override the `paragraph` renderer too, in such a way that when the inline content is just a `<figure>` (outputted by your image renderer), it is not wrapped in `<p>` tags: <S_CODE_TOKEN> I've not tested this. edit: for it to work, you ne…	Feder1co5oave	2016-08-11 14:13:47
773	2016-08-11 14:10:28	Thanks @Feder1co5oave, had something similar in mind but was hoping for a cleaner solution.	sn3p	2016-08-11 14:13:47
772	2016-07-25 04:10:47	<S_CODE_TOKEN> <S_CODE_TOKEN>	xueyuchen	2016-08-30 04:19:08
772	2016-08-07 17:29:53	Always put **two** empty lines in between adjacent lists: <S_CODE_TOKEN> <S_CODE_TOKEN> Maybe next time provide your sample input in a more readable format ;)	Feder1co5oave	2016-08-30 04:19:08
772	2016-08-30 04:19:02	@Feder1co5oave THX	xueyuchen	2016-08-30 04:19:08
772	2016-10-12 21:38:26	I have stumbled upon this ticket after quite a bit of searching. Is this some defined Markdown behavior, or just a quirkiness of this particular implementation? In any case, it is very counter intuitive.	nicbou	2016-08-30 04:19:08
771	2016-07-23 18:05:10	Right now I get images to display when it is properly markdown, but if it is gif or direct link, it won't show. Is there option to enable direct image link to display? For example, if user paste link and link is for image, it will display when it is marked back to html ? I can make small changes or enable options, if there is any. I just started to use this, it is super fast and great! Thank you …	feruzm	2016-08-07 17:45:06
771	2016-08-07 17:34:12	Sorry Feruz, your question is not very clear. Can you rephrase? I have no problems including directly linked images: `![Pulsar](https://upload.wikimedia.org/wikipedia/commons/0/07/Game_of_life_pulsar.gif)` -> `<p><img src="https://upload.wikimedia.org/wikipedia/commons/0/07/Game_of_life_pulsar.gif" alt="Pulsar"></p>` ![Pulsar](https://upload.wikimedia.org/wikipedia/commons/0/07/Game_of_life_pulsa…	Feder1co5oave	2016-08-07 17:45:06
771	2016-08-07 17:45:06	Hi @Feder1co5oave , Yes, I got it working, I meant. If you were to put just a link without formatting `[]()` for images would it parse them correctly. But solution I used was, after filtering links, I filter link to check if it is image and used above markdown as you mentioned.	feruzm	2016-08-07 17:45:06
770	2016-07-15 19:16:36	I would like to create a custom output (not only a string) from the marked. e.g `marked('### ooo')` results to `{tag:'h3', children: 'ooo'`}. The `InlineLexer` and `Parser` works with string output as a default, so you cannot output to a `object` . Now, by overriding `InlineLexer.add` and `Parser.processTokens`, you are able to set custom output (with a custom `Renderer` as well). Could be done l…	vtalas
769	2016-07-11 19:26:26	Perhaps something like `!` at the beginning of the line (not counting whitespace) can exclude the content from the HTML completely, unlike the `<!-- -->` syntax. <S_CODE_TOKEN> should compile to <S_CODE_TOKEN>	cchan
769	2016-07-11 22:25:35	Apparently I'm wrong; `<!-- -->` doesn't do that; it becomes escaped text.	cchan
768	2016-07-08 18:58:29	- Add instructions for installing the cli tool	mdentremont
768	2016-08-02 14:22:00	@chjj @matt- @parleur - This very small pull request will help rid Ember.js of some deprecation warnings, any attention would be much appreciated 👍	mdentremont
768	2016-09-02 13:50:07	@chjj @matt- @parleur any chance this could be looked at?	mdentremont
768	2016-09-15 18:24:55	@chjj @matt- @parleur This has been open and ready to go for months, could you please take a look and merge?	mdentremont
768	2016-10-17 14:15:10	@matt- Thanks! ..you know you wanna hit that green button now, don't ya!	mdentremont
767	2016-07-07 05:53:18	not sure if this is correct? should html comments support a newline with no space?	SimonCropp
766	2016-07-06 01:32:30	An increasing number of developers are using Typings. There is currently an externally-developed Typings file for Marked at DefinitelyTyped (https://github.com/DefinitelyTyped/DefinitelyTyped/blob/master/marked/marked.d.ts), but I am not sure how how well maintained it is. It would be great to simply include that definition in the official marked package to ensure it is kept up to date.	DerekTBrown
765	2016-06-29 17:38:23		arcs-
764	2016-06-28 21:36:05	I'm using markdown as the authoring syntax for a cli tool - I'm able to hook in to the renderer to replace html tags with calls to chalk. The one place I'm not able to decouple markdown from html is escaped characters being converted into html entities. Would you accept a PR to enable turning off html escaping via an option?	wheresrhys
764	2016-07-03 00:13:41	Duplicate of #529	adam-lynch
764	2016-07-03 21:34:15	This would be excellent and a problem we have also run into (in a slightly different context).	mharward
764	2017-01-08 22:55:02	I've worked around this by using lodash's unescape <S_CODE_TOKEN>	amasad
763	2016-06-26 14:40:22	Such like the title . Native : <S_CODE_TOKEN> <S_CODE_TOKEN>	gclove	2016-07-13 09:58:46
763	2016-07-11 04:58:21	the same issue for me！！	liugangnhm	2016-07-13 09:58:46
762	2016-06-18 20:36:39	Is there any support for expanding relative links to absolute ones? [Looks like I'm not the first in need of such feature](https://github.com/optimizely/marked#changes-in-the-fork). I ended up setting [&lt;base&gt;](http://stackoverflow.com/q/1889076) in the document, but this brings some issues of its own.	tallesl
761	2016-06-18 10:38:15	Bug in test due to case.	parleur
760	2016-06-17 17:41:32	Hi! This feature would be helpful to me! Anyway I'm pretty confused with test. I do not find any test on method overwriting master is failing for me. <S_CODE_TOKEN> Looks like a bug. Anyway let me know if you're interested in such a feature. If so I'll finish this with proper test and documentation update. Cheers! ~ Marek	turboMaCk
759	2016-06-16 07:14:48	I want to write an inline-code text within a backtick quotes<S_CODE_TOKEN> js var marked = require('marked'); console.log(marked('`` ` ``')); <S_CODE_TOKEN> html <p><code>` </code></p> ``` An unexpected whitespace was so brightly.	xovel	2016-06-16 07:23:17
759	2016-06-16 07:18:20	Solved by #312.	xovel	2016-06-16 07:23:17
758	2016-06-11 15:21:37	Uncaught TypeError: Cannot read property 'replace' of undefined	AkashKG
758	2016-06-14 22:46:33	Same error here.	jek10
758	2016-07-22 16:19:49	Just got the same error....	CandiW
758	2016-07-27 16:25:52	Me too!	ghettosoak
758	2016-10-01 08:09:26	I just got this error but from some quick debugging it happens when you pass `undefined` to the marked function. Check the variable you're sending to be converted by the marked processor.	silverlight513
757	2016-06-09 22:08:19	Is there a way to get a full html document output in addition to the converted markup?	StormToft
756	2016-06-02 09:13:56	@chjj Seems that you're busy with other projects. This repo has so many open pull requests and if marked would die it would be very sad. So please announce that you want to add some active maintainers for this tool. @ChrisWren @Feder1co5oave @summivox What do you think?	timaschew
756	2016-06-02 13:55:53	I would have said yes if asked 3~4 years ago, but with CommonMark in place I would rather work on a compliant parser. This is actually one of the rare cases where the inverse of (insert mandatory "xkcd standards" here) happens or is about to happen.	summivox
756	2016-06-12 01:57:33	Given @chjj does not respond to email, twitter or github mentions - does anyone know if Is there a process to take over the npm namespace somehow?	tcurdt
756	2016-06-12 07:34:50	He is active on github, just not this project. I don't think you can get that without the permission of the original author,	JCMais
756	2016-06-12 08:39:37	Hey guys. Yes, I've neglected this project. I've been wrapped up in my work for the past 7 months (to the point of obsession, really). I apologize for that. I'm open to adding new maintainers (or owners if we want to move this to its own org), as well as npm owners. Adding maintainers for marked was always an issue for me in the past since marked exploits the living hell out of regexes to get the…	chjj
756	2016-06-12 10:47:46	@chjj Hey Jonathan, thanks a lot for your input. I know it can be hard to let go - I've been there. But it's not that you forgive your rights as the original author and repo owner. You still get the email for the PR and if something is not going the way you want it you can just speak up. By adding other contributors you will just share the load on the easy stuff. You can still veto bigger changes…	tcurdt
756	2016-06-12 11:15:43	@tcurdt, maybe I gave the wrong impression. I have no problem with others taking over development of marked. I have no issues with letting go. In the past I was just hesitant for someone else to have full autonomy because I was so protective of marked's performance. I had pretty strong opinions about what marked should be. Of course, it didn't matter that I didn't have another maintainer back the…	chjj
756	2016-06-13 10:34:43	@chjj It's great that marked won't die. How will you choose maintainers? Public vote for them? Or your personal choice?	lgg
756	2016-06-14 21:21:40	Hi @chjj, I submitted https://github.com/chjj/marked/issues/592 and would be happy to contribute a maintainer. I am currently working for a security company building runtime data flow analysis in Node. I think I would be able to contribute.	matt-
756	2016-06-16 17:14:25	I feel like given the popularity of `marked` we should definitely keep the project going and at least keep it maintained and suitable for use in other important projects! As for me I would be glad to help tidy up the issue list, review and merge pull requests, and work out some fixes as well (I have a pretty good understanding of most of the code by now). Many issues need to be closed or tagged, …	Feder1co5oave
756	2016-06-19 07:01:39	Hey @Feder1co5oave I only made some README improvements a long time ago when I was learning about node.js. I no longer am actively writing node or using this project so I won't be contributing. Would be cool for other people to maintain who are using it and want to add features/improvements.	ChrisWren
756	2016-06-19 12:56:21	Hi, I would be glad to help maintaining this project. I use marked through the Jupyter project. I would be interested in making marked a bit more flexible ( because markdown have too many flavors ), making the repo working with travis ( it will help to clean the PR list ), and of course review others code and merge pull request. Right now I have time to put into. I hope the project won't die.	parleur
756	2016-07-07 05:46:20	so do we have a secondary maintainer yet? or a process for selecting one?	SimonCropp
756	2016-07-07 07:27:19	@chjj Hey Jonathan, could you? Please.	tcurdt
756	2016-07-07 22:55:23	I've added @matt- and @parleur as contributors. Thank you guys for stepping up. This repo needs maintenance. Once we get something going here we can get a better idea of where the project is headed. You guys have full authority for merging PRs. Any major features (i.e. new syntax) should be thoroughly discussed in PRs first. I'll try to keep my eye on PRs that propose any new features and give my…	chjj
756	2016-07-07 23:19:44	@chjj thanks. and awesome work on this library so far	SimonCropp
756	2016-07-07 23:49:30	Thanks, Jonathan!	tcurdt
756	2016-07-08 04:55:07	So we can close this	SimonCropp
756	2016-07-08 05:43:06	@SimonCropp maybe left it open for some more time. until others will recognize that project is still alive?	lgg
756	2016-07-08 06:08:46	better to post an update in the readme	SimonCropp
756	2016-07-08 21:01:42	Releasing a new version is a great way to signal project vitality. Starting a Changelog at this point also be welcome. http://keepachangelog.com/ has a recommended format. The Changelog could highlight the new maintainers/contributors.	markstos
756	2017-02-21 23:09:36	Link this issue: `Perhaps it is time to consider a secondary maintainer of this repo? #727` https://github.com/chjj/marked/issues/727	noraj1337
756	2017-02-21 23:10:26	@chjj won't version bump or push out the currently merged stuff (including security issues). Our hands are tied.	matt-
756	2017-02-21 23:29:03	I guess having someone else being able to push to npm is more important than having access to this repo. Maybe @chjj could just do that?	tcurdt
756	2017-02-22 15:33:20	If transfer of access to active maintainers breaks down, the next step in the open source process is to fork and release under a new name. If the original namespace holder later allows for collaborators, it's possible the forks can merged back into the original name space. If there are pending security fixes, the most important thing is that the security fixes are released to the public *in some …	markstos
756	2017-02-22 18:08:28	@markstos That would work, as long as this repo is deprecated and noted in the README to point to the new, active repo. Otherwise you're just adding one more fork to the existing [1685 forks](https://github.com/chjj/marked/network) out there. 🍴	styfle
756	2017-02-22 18:41:22	@styfle but how many forks have published on NPM? Developers are responsible for evaluating the quality the module they are choosing to integrate into their project. Checking a project's issue tracker for major update bugs, security issues and general maintenance before choosing a module can save considerable headache later. In this case, there is already an open "Call for Maintainers" thread whi…	markstos
755	2016-06-02 02:46:28	TypeError: src.replace is not a function Please report this to https://github.com/chjj/marked. at Lexer.lex (/Users/larry/Desktop/repos/CoolSlide/cool-slide/node_modules/marked/lib/marked.js:138:6) at Function.Lexer.lex (/Users/larry/Desktop/repos/CoolSlide/cool-slide/node_modules/marked/lib/marked.js:129:16) at marked (/Users/larry/Desktop/repos/CoolSlide/cool-slide/node_modules/marked/lib/marke…	Larry850806
755	2016-06-16 08:23:03	+1	twoenzo
755	2016-06-22 20:56:10	Make sure that the first parameter to marked() is a string. Returning null or throwing a custom exception would help diagnose this issue.	uiteoi
754	2016-05-21 01:51:10	In node v6.2.0 and on ubuntu 16.04 LTS, I got `TypeError: src.replace is not a function` when calling <S_CODE_TOKEN>	webarchymeta	2016-05-21 05:10:15
754	2016-05-21 05:10:44	it's an encoding issue on my part ...	webarchymeta	2016-05-21 05:10:15
753	2016-05-19 18:24:06	For similar reason like here: http://stackoverflow.com/questions/10302516/markdown-can-i-have-underscores-w-o-escaping-them-and-not-have-markdown-italic I really want to remove the avoid italic format by underscore from my markdown, can you tell me if there is any option I can use in marked?	intijk
752	2016-05-19 03:22:03	route.js:72Uncaught TypeError: Cannot read property 'replace' of undefined Please report this to https://github.com/chjj/marked. webpack var marked = require("marked") Vue.filter('marked',marked)	chunhei2008
752	2016-05-19 04:41:57	I think the second argument of the `.filter()` method has to be a function that transforms the input: <S_CODE_TOKEN>	tabidots
752	2016-05-19 06:31:38	Thks, I know why i not work , i have try `Vue.filter('marked',function(input){ return marked(input); });` and `filters:{ marked : marked }` . All works , beause the templates `<div> {{{input | marked}}} </div>` input is undefined in the component , defined it in component data ,so fixed	chunhei2008
752	2016-05-24 00:13:41	Example: https://jsfiddle.net/yyx990803/oe7axeab/	ktquez
751	2016-05-18 11:12:43	Immediate Text after `<br>` tag is not enclosed in `<p>` tags.	vikramarka
750	2016-05-15 13:57:53	I am using marked to render Markdown in an application, but I have a situation where I want to create some 'custom' renderings - similar to the way `gimmicks` are used in [md-wiki](http://dynalon.github.io/mdwiki/#!index.md). I want to add some custom rules, such as the following; <S_CODE_TOKEN> And have it render output like... <S_CODE_TOKEN> I've seen that I can do this in `marked` by adding to…	ciel
750	2016-08-17 14:36:42	You could use the [overriding methods](https://github.com/chjj/marked#overriding-renderer-methods) to change the way a link is rendered depending on the link text just like md-wiki does.	lejafar
750	2016-08-30 18:07:27	I think instead of overriding an existing method, what OP wants is to define a custom rule. e.g. All existing rules should stay the same, but maybe `{ some text }` (or something similar) has a custom behavior. Maybe this is relevant? https://github.com/chjj/marked/issues/504	rubencodes
749	2016-05-14 11:07:39	I've learned that I can add custom blocks/behaviors by editing the `var blocks` literal and adding a `replace` function in the marked source code. But I'd like to add some custom things in without modifying the original `marked.js` file. Is there any way to create the logic outside and just get them added? The reason is because I want to keep my changes standalone from the core marked library.	ciel	2016-05-15 13:57:23
749	2016-05-15 13:57:22	Going to close this and open an issue that is more clear about what I'm asking.	ciel	2016-05-15 13:57:23
748	2016-05-09 18:50:05		radarhere
747	2016-05-05 05:30:56	When the header is pure unicode content, the id of the header element would be a single dash(-). This patch fixes it.	4Oranges
746	2016-05-02 13:21:55	There is a rising demand to move towards modularization of *_marked *_ and separate different components in different files(grammar-rules, lexers, parsers and renderers). This though not have been mentioned explicitly, is evident from issues #743, #717, #704. A properly modularized code would make maintenance easy and also allow addition of new grammar, implementation of custom parser, renderer a…	Nalinc
745	2016-05-01 16:07:48	If I change a rule on one lexer, that change ends up getting applied to other lexers as observed with the following: <S_CODE_TOKEN> The change should have only been applied to `lexer` and not `newLexer`. This happens because the rules are not deep copied when a new lexer is constructed.	kramerc
745	2016-06-01 15:03:55	Got exactly the same problem.	Yimiprod
744	2016-04-22 11:19:09	Doesn't seem like # is working as expected, but everything else seems to work. I have also included bootstrap Any idea? http://codepen.io/nelsonlho/pen/GZBmVG?editors=1111	nelsonlho	2016-05-13 19:32:28
744	2016-04-30 01:18:53	@nelsonlho (I'm not affiliated, but...) I tried your link and got a 404. Is your pen still active? (Or did you resolve your issue?)	scott-m-sarsfield	2016-05-13 19:32:28
744	2016-05-13 19:32:27	this is really weird. Let me replicate what I did again, and place a new issue if necessary. Closing this for now. Thanks	nelsonlho	2016-05-13 19:32:28
743	2016-04-20 20:01:51	I would like to add an attribute `data-id` to EVERY html node generated by marked. Is that possible? Maybe with `var renderer = new marked.Renderer();`, but I did not find the way to get ALL nodes.	paulocheque
743	2016-04-20 20:55:05	Maybe something like: <S_CODE_TOKEN> ps: check that we would need to add data-ids to all nodes, includings **children** nodes.	paulocheque
743	2016-04-20 22:33:59	If I am able to include the `data-id` attr only for the parent nodes I guess it will be useful too.	paulocheque
743	2016-04-21 03:39:37	I was able to add this extra attribute but I had to override all methods for each node type. If you guys think this feature will be useful for the core, I can create a PR for that.	paulocheque
742	2016-04-20 17:59:01	I think this is a typo, figured I'd put in a PR just in case.	wski
741	2016-04-19 03:31:00	this can be support muti-languages <S_CODE_TOKEN> =>>> replaced <S_CODE_TOKEN>	humanhuang
740	2016-04-17 16:26:51	Split Lexer.token to Lexer.token and Lexer.tokenLoop This allows to change tokenLoop and create custom markdown tag. Usage example ($$equation$$): <S_CODE_TOKEN> Then you can change Parser.tok: <S_CODE_TOKEN> This is simple way to allow chjj/marked#379 as well as chjj/marked#564 and chjj/marked#425	ghost
740	2016-06-18 09:12:42	Nice work ! However I think it slows down the lib a bit ( I only performed partial bench because robotskirt doesn't compile straightforward in my system). Have you performed full benchmark and could you publish it? Also, one test fails: <S_CODE_TOKEN>	parleur
739	2016-04-14 21:47:57	This PR removes the `preferGlobal` flag from the `package.json` file. This project is used in library-mode by quite a few other projects like `node-notifier` and `testem`. Installing these other projects via NPM however results in the following warning: <S_CODE_TOKEN> There are basically two ways to resolve this warning: - split the library code from the cli code - make sure people understand tha…	Turbo87	2016-06-11 10:47:33
739	2016-04-25 13:34:03	@chjj any comments?	Turbo87	2016-06-11 10:47:33
739	2016-05-12 16:42:20	@chjj friendly ping	stefanpenner	2016-06-11 10:47:33
739	2016-05-12 17:18:20	I don't think this project is maintained anymore.	JCMais	2016-06-11 10:47:33
739	2016-06-11 10:47:33	@chjj feel free to reopen once this repo is maintained again	Turbo87	2016-06-11 10:47:33
739	2016-06-21 19:08:28	@Turbo87 can you reopen this? There are other issues open for the preferGlobal flag to be removed. As long as this issue is closed, then people who search for this issue will conclude it has been resolved or is intentionally not being addressed. Better that the issue be open to indicate it's still an outstanding issue/request.	jasonkarns	2016-06-11 10:47:33
739	2016-07-08 18:14:28	@Turbo87 could we reopen this now that there are new contributors on this repo (@matt- @parleur)	mdentremont	2016-06-11 10:47:33
739	2016-07-08 18:24:04	@mdentremont unfortunately GitHub won't let me undelete the branch so I can't reopen. feel free to take the diff and open a new PR with it though.	Turbo87	2016-06-11 10:47:33
739	2016-07-08 18:58:40	See https://github.com/chjj/marked/pull/768	mdentremont	2016-06-11 10:47:33
738	2016-04-13 13:04:48		nalinchhibber	2016-04-13 13:05:07
737	2016-04-12 12:01:21	Did this can convert html to markdown code?	DirtyHao
737	2016-08-21 14:54:32	I am also interested in converting the html back to markdown format.	popatop15
736	2016-04-06 16:21:30	Code: <S_CODE_TOKEN> Output: <S_CODE_TOKEN> Right should be: (My opinion) <S_CODE_TOKEN> by npm marked@0.3.5, nodejs@4.4.0 --- Thanks ~	xuexb
735	2016-04-01 15:05:49	In Git and StackEditor do not allow to change empty content to em tag `_abc_` -> _abc_ `_ _` -> _ _ `_123 123_`-> _123 123_ but marked change empty content to em tag ![image](https://cloud.githubusercontent.com/assets/6292309/14210955/5d7b6562-f866-11e5-9e9b-549a5a50da80.png)	Vnthf
734	2016-03-31 22:13:20	Looks like from the last update, headers are not converted if a space is not connected. Reading through the discussions around the change, the official markdown documentation says this. Which is fine. However, if we turn on GFM, I believe it should mimic how gihub handles markdown and mmic it's behavior. This is not just to mimic github but there are many other libraries that have created GFM in …	uptownhr	2016-04-08 02:18:25
734	2016-04-08 02:14:36	Is there an options to allow this?	uptownhr	2016-04-08 02:18:25
734	2016-04-08 02:18:25	Ok i just found out that disabling GFM makes this happen. The whole reason i wanted GFM is because I thought GFM allowed no space headers. Closed!@	uptownhr	2016-04-08 02:18:25
733	2016-03-25 00:50:55	https://github.com/chjj/marked/blob/18fb6a639a4a77dd59650879bcad10d833c40067/lib/marked.js#L747	alice0meta
733	2016-03-25 01:02:44	oh, I figured it out, you're unique-ifying for spam harvesters then this issue is a request for you to add a brief comment saying such, for future people :)	alice0meta
733	2016-06-16 16:04:26	The function name and doc ("mangle links") sound pretty self-explanatory to me, to be honest. Additional comments may be appreciated, though.	Feder1co5oave
732	2016-03-23 16:20:56	I was looking at using the alternative `markdown-it` as they have a `renderInline` method to only parse inline elements. I didn't want to pull in their lib due to the extra filesize, so I've made some tweaks to enable this as a configuration option which is disabled by default.	webfella
731	2016-03-21 13:17:02	Currently, it only has a html renderer, but doesn't have a renderer that emits markdown from the tokens. A markdown renderer would be very useful to make this feature complete.	prasannavl
731	2016-06-16 16:06:29	Why would you implement a markdown-to-markdown coverter, if I may ask? And what is preventing you from implementing such a renderer?	Feder1co5oave
731	2016-09-03 20:52:06	Hey, was wondering if you found a solution? The markdown-to-markdown workflow is useful if you want to parse some Markdown, and automatically update some contents, but bring it back to Markdown. Say, to update a README.md file automatically, given some knowledge about the project.	sebastienbarre
731	2016-09-03 21:00:28	@sebastienbarre, yup, that's exactly what I needed it for at the time of filing the issue. Unfortunately though, I didn't have the time to create a custom renderer. So, I ended up using complex regexes in the update phase to solve my particular need. But that was only since the scope of what I needed was limited and well defined in nature.	prasannavl
731	2016-09-03 21:31:09	@prasannavl a good soul just pointed out `remark`. Here is how it can be done. The below example insert a TOC in your Markdown. <S_CODE_TOKEN> which will output: <S_CODE_TOKEN>	sebastienbarre
731	2016-09-03 21:41:55	@sebastienbarre `remark` looks pretty neat. Thanks for sharing. :) As to the issue, I guess it'll just have remain as it is, for now.	prasannavl
730	2016-03-20 13:58:39	Hi, this portion of the readme seems incorrect. (“I am using 3.5.0”) <S_CODE_TOKEN> js var marked = require('marked'); var markdownString = '<S_CODE_TOKEN>'; // Async highlighting with pygmentize-bundled marked.setOptions({ highlight: function (code, lang, callback) { require('pygmentize-bundled')({ lang: lang, format: 'html' }, code, function (err, result) { callback(err, result.toString()); });…	jellytux	2016-03-20 14:12:09
730	2016-03-20 14:12:09	<S_CODE_TOKEN> Have to be used instead of `marked(markdownString)`, my bad. Closed.	jellytux	2016-03-20 14:12:09
729	2016-03-20 10:11:43	Hi! I have such a markdown: <S_CODE_TOKEN> Calling of `marked.lexer` returns such tokens <S_CODE_TOKEN> But `github` displays `h1` and `h2` as headings, not as `paragraph`. This case works fine in `0.3.3` and is broken since `0.3.4`. Thank you!	eGavr
729	2016-11-10 14:09:15	having the same issue in 0.3.6	edsadr
728	2016-03-14 22:56:24	Changed sanitize default from true to false in the example.	nehero	2016-09-08 17:10:39
728	2016-09-08 15:31:49	👍 👍 👍 👍 This really should be merged! People assuming that sanitizing is being done when it's not could lead to big security problems. (I personally think sanitize should be true by default!)	JKillian	2016-09-08 17:10:39
727	2016-03-10 23:49:18		SimonCropp
727	2016-03-12 08:35:18	+1 I'm using marked in all my projects an I hope it is not dead. A second maintainer would be great.	Andifeind
727	2017-02-21 23:07:17	Project is dying (https://github.com/chjj/marked/issues/724), @chjj please add maintainers !	noraj1337
727	2017-02-21 23:10:12	This issue seems more active: ` Please do a call for maintainers #756` https://github.com/chjj/marked/issues/756	noraj1337
727	2017-02-21 23:11:39	Its not a maintainers issue. Many are merged into the master branch and waiting to be published.	matt-
727	2017-02-21 23:22:20	@matt- you're right. @chjj seems to only works on [bcoin](https://github.com/bcoin-org/bcoin) now. That's why is switched to [markdown-it](https://github.com/markdown-it/markdown-it) instead. That is active and support [CommonMark](http://commonmark.org/).	noraj1337
727	2017-02-21 23:27:46	As a maintainer and would love to see this project live, but there is really no point in diving in to the backlog if we can get them out.	matt-
726	2016-03-07 13:52:47	I've looked for an option but I don't see one. When I process my strings/messages, if the original has multiple newlines in a row, they are replaced with a single newline. I would like to preserve those newlines outside of markdown. Is this intended? Is there a way to get around it? Glad to submit a PR if this could be added as a feature or flag...	phutchins
726	2016-03-15 08:54:12	In this regard markdown is like LaTeX, multiple whitespace is crushed into a single one. It just isn't in the philosophy of markdown to allow arbitrary whitespace.	Feder1co5oave
726	2016-03-20 20:59:25	@Feder1co5oave that's what I figured. I'd like to propose adding a feature to the marked lib that allows you to preserve whitespaces. I could always fork and use my own repo but I figure others might benefit from it as well. Thoughts?	phutchins
726	2016-04-14 18:14:13	Whether whitespace is compressed into a single new line should be the choice of the developer.	amZotti
726	2016-04-14 19:43:16	I do think it would be a nice option. I'm open to make the changes if pointed in the right direction.	phutchins
726	2016-04-15 00:00:08	@phutchins One way to do this would be to create a new token of `type: break` in `Lexer.prototype.token`. Modify the current line break regex to parse to add these custom `break` tokens to `this.tokens`. From there just add this new `break` token to the switch statement in `Parser.prototype.tok`. I made this change in my local version and it works perfectly. Although, I doubt @Feder1co5oave would…	amZotti
725	2016-03-02 09:10:13	If i have a link like `http://xxx.com/xx/@xx/xxx`, you will compile it to a mail. The code is at https://github.com/chjj/marked/blob/master/lib/marked.js#L580. I think you can add some more check to it. Thank you.	nanqiu
725	2016-07-28 01:35:40	turn `@` to `%40`	xovel
724	2016-02-22 15:16:01	With this many issues and PRs, I wonder if the project still lives when its 7 months since last update?	Snorlock
724	2016-02-22 18:39:38	+1	lferreirawork
724	2016-02-23 06:15:52	The project not being worked on is not an "issue" with the code, and posting observations like these to the issue tracker is just cluttering it up. If you want to ask the maintainer about this project's future, please just contact him directly.	webbedspace
724	2016-02-23 06:40:59	@webbedspace i feel that it's important to raise the issue to make other who probably are thinking the same, aware of whats happening. I have many times seeked the issuetracker to see if this question have been asked, and if a response have been made. Sometimes this issue can spark the contribution spirit in someone who will fork the project and keep it maintained somewhere else. Its all about sh…	Snorlock
724	2016-02-23 08:25:44	:+1:	anaran
724	2016-02-24 07:58:05	@Snorlock Good point. And since this project's last commit would be nearly 7 months ago ( and 127 PRs waiting to be merged ), it's easy to doubt that if this project is still on the track.	allenfantasy
724	2016-02-24 08:33:41	Yeah I believ it myself, but I want a comment from @chjj	Snorlock
724	2016-02-26 16:43:00	+1	sn3p
724	2016-03-03 13:02:25	i'd say this project is dead.. can anyone recommend a reliable fork to switch to? If not, does anyone have a day or two free to create one and work through the pile of outstanding PRs?	75lb
724	2016-03-03 13:13:01	:+1:	Ir1d
724	2016-03-03 13:21:58	@75lb Not a fork, but https://github.com/markdown-it/markdown-it is the most active markdown plugin for js right now, it was a fork of https://github.com/jonschlinkert/remarkable.	JCMais
724	2016-04-05 06:20:20	How about https://github.com/showdownjs/showdown?	leocaseiro
724	2016-05-01 04:06:31	The Code doesn't age.	ghost
724	2016-05-14 23:18:45	@wifiextender it is kind of sad that now there is a code vulnerability in it and we can't get that fixed. Is there an ability to move this to another maintainer? npm rights and such @chjj	gabrielcsapo
724	2016-05-20 01:41:25	@chjj vscode is using this and they are moving away from it because of lack of movement on the project...	gabrielcsapo
724	2016-06-13 02:26:16	+1	akuma
724	2016-06-13 07:37:40	Please see https://github.com/chjj/marked/issues/756	tcurdt
723	2016-02-20 15:52:41	So I'm creating this thing to make a simple scientific documentation page. For this I am using markdown but needed to get around the use of markdown characters inside TeX equations, so I decided to fork this parser and extend it, maybe It should be made optional? ## TeX formulas Use TeX `$\partial_{\mu} A^\mu = 0$` inside markdown without worrying about the special characters. <S_CODE_TOKEN> Ever…	lejafar	2016-02-28 14:21:48
723	2016-02-28 14:21:48	A bug #722 was found, so more extensive testing is required ...	lejafar	2016-02-28 14:21:48
723	2016-08-27 22:01:54	What's the status on this? I'd like to be able to use MathJax or KaTeX with marked, but this issue is a showstopper.	ViktorQvarfordt	2016-02-28 14:21:48
723	2016-08-27 22:48:53	You can check out my changes changes f0fd2644ae96179b3252431e8aaa53d9d5b0ee94, this is an earlier commit as I might have been to fast accepting the last pull request. Looking at it now, it wasn't inline with what I actually wanted to do ... I basically told marked to ignore everything between '$' or '$$' so that I could use '^' and '_' without worries, then I used the [auto-renderer ](https://git…	lejafar	2016-02-28 14:21:48
723	2016-08-28 00:55:19	I see some issues with this. For instance, it does not handle `\begin{}..\end{}`. Have a look at my new PR #799 and see what you think.	ViktorQvarfordt	2016-02-28 14:21:48
723	2016-08-28 01:11:21	I dislike the idea of interweaving marked and KaTeX. What about support for other math renderers (like MathJax)? What about if markdown is rendered on the server, and math in the browser? I think the markdown rendering and math rendering should be separate, making marked agnostic to how one renders the math. Also, note that does have auto-render like MathJax: https://github.com/Khan/KaTeX/tree/ma…	ViktorQvarfordt	2016-02-28 14:21:48
722	2016-02-20 09:35:40	Here‘s an example, which works: https://gist.github.com/3846masa/cde99a18a8d7ad225cf7	Jasper0819X
722	2016-02-22 17:41:59	[KaTeX](https://github.com/Khan/KaTeX) is the future of math typesetting for the web. KaTex vs. MathJax: ![katex-comparison](http://khan.github.io/KaTeX/katex-comparison.gif)	lejafar
722	2016-02-22 18:07:45	I've submitted a pull request #723 to ignore everything between $ or $$ to allow the use of KaTeX or MathJaX without the user having to worry about using _ or \* in TeX formulas	lejafar
722	2016-02-28 13:33:01	Thanks a lot for your work, and sorry for my late... I've tested your code in vscode and found a bug: ![bug](https://cloud.githubusercontent.com/assets/15362491/13379482/abf381c6-de61-11e5-83dc-cef6f1034f01.png) how to fix it? I know little about js.	Jasper0819X
722	2016-02-28 14:05:23	Thanks for pointing out, I guess I should've made it a block-level grammar rule, I'll change the code and do so more extensive testing ...	lejafar
722	2016-03-01 22:25:28	I implemented this a while ago to use it with MathJax (I'll definitely have a glance at KaTeX since it looks promising). I use it regularly and I find it is quite stable. https://github.com/chjj/marked/compare/master...Feder1co5oave:0341a2f Basically you parse your markdown which includes `$ ... $` (inline math) and `$$ ... $$` (block level displaymath) tags, and then run `MathJax.Process` on the…	Feder1co5oave
722	2016-11-07 04:40:02	would be nice to have it merged if no issues are found. (works fine for me so far)	anaderi
721	2016-02-16 06:07:45	`marked` compiles <pre><code><S_CODE_TOKEN></code></pre> to <S_CODE_TOKEN> Note here is a `\n` before `</code>` which causes [to-markdown](https://github.com/domchristie/to-markdown) compiles the marked-generated DOM to <pre><code><S_CODE_TOKEN></code></pre> Here is an unexpected `\n` before the triple backtick. It will be better to compile the original markdown code to <S_CODE_TOKEN> to prevent …	Foolyou	2016-02-19 07:17:36
720	2016-02-15 19:36:50	It would be great to have extended image attributes as in pandoc: https://github.com/jgm/pandoc/commit/244cd5644b44f43722530379138bd7bb9cbace9b In particular for sizing the image. I'm using jupyter notebooks, which uses marked for rendering in-browser and pandoc for rendering everything else. Having as big an overlap of features between the two would be great.	amueller
720	2016-02-15 19:38:28	or should I do that on my side considering #339?	amueller
720	2016-03-30 15:19:59	+1	spacedawwwg
719	2016-02-14 13:47:45	title. I want to disable parsing images <S_CODE_TOKEN> should **not** be parsed	babbelnedd
719	2016-03-04 16:55:56	See #420	Feder1co5oave
719	2016-05-10 05:47:25	Any updates on how can we disable parsing images?	sahil290791
719	2016-05-10 07:38:56	No commits were made since my last comment. That method I linked is still the easiest one to achieve what you need.	Feder1co5oave
718	2016-02-09 14:43:43	Is there a HTML embeddable editor, which uses marked for rendering?	inf3rno	2016-05-15 18:13:29
718	2016-05-15 14:39:57	SimpleMDE	ciel	2016-05-15 18:13:29
718	2016-05-15 18:13:29	@ciel Thanks!	inf3rno	2016-05-15 18:13:29
717	2016-02-08 16:52:34	I want to add some custom rules like <S_CODE_TOKEN> which should translate to something like <S_CODE_TOKEN>	babbelnedd
717	2016-02-22 11:05:35	+1	MarkusPint
717	2016-02-22 13:54:02	Looking at the code it doesn't seem like it the tokenizer and parser are hard coded if statements. I did it by first parsing what I needed first using regexs then passing the rest to marked. It seems like being able to add custom rules would slow it down and marked seems written for speed. It would also be a nice feature.	thisboyiscrazy
717	2016-02-24 23:03:00	Came here looking for the same. In a similar fashion I'm hoping to convert this in markdown: <S_CODE_TOKEN> To: <S_CODE_TOKEN>	benfrain
717	2016-04-20 22:59:03	+1	auser
716	2016-02-02 08:29:47	<S_CODE_TOKEN> highlight is invalid in the html page display.	taadis
716	2016-06-01 18:32:31	neither works for me.	sebastianjonasson
716	2016-06-01 18:40:32	Actually, it did work by adding the css manually. `<link rel="stylesheet" href="//cdnjs.cloudflare.com/ajax/libs/highlight.js/9.4.0/styles/default.min.css">`	sebastianjonasson
715	2016-02-01 21:17:49	This was a regression in 0.3.4 See issue #641 Test plan: In node, run <S_CODE_TOKEN> Previously, this would give `'<p>_ABC_DEF_</p>\n'`	ariabuckles
715	2016-02-01 21:45:21	Update: forgot to build the minified version, and forgot to do `[\s\S]` instead of `_` after the backslash :/. I updated the commit.	ariabuckles
714	2016-01-30 12:50:51	It doesn't work when I input : hello[^hello] <br/> [^hello]: hi	AlstonYang	2016-02-02 09:16:54
714	2016-02-01 19:41:22	No, footnotes are a non-standard markdown extension and aren't supported, sorry!	ariabuckles	2016-02-02 09:16:54
714	2016-02-02 09:16:54	Okay, thanks for answering. Maybe I can implement it myself.	AlstonYang	2016-02-02 09:16:54
713	2016-01-27 07:11:32	Hi, Would be nice to see the version number in atleast the .js files. This allows systems to use specific version checks. Regards,	haringsrob
713	2016-01-31 16:53:00	Isn't the information you're looking for already available in git?	prewk
713	2016-01-31 16:57:14	It would be nice if for example "marked.min.js" contains: version 3.5.0	haringsrob
713	2016-01-31 21:00:21	I'd recommend you to use npm, your `package.json` will tell you what version you have currently (or `npm list --depth=0 | grep marked`)	prewk
712	2016-01-25 17:40:39	input.md: <S_CODE_TOKEN> 1. see code: \<S_CODE_TOKEN> 2. next item <S_CODE_TOKEN> In `token` method "list" rule captures list items: <S_CODE_TOKEN> here `src` will be: <S_CODE_TOKEN> [key: string]: any; } \<S_CODE_TOKEN>``` I added "\" before block fence.	evil-shrike
712	2016-03-04 16:57:51	Why did you add the backslashes? What is the output you expect from that source?	Feder1co5oave
712	2016-03-04 17:02:18	@Feder1co5oave I added backslashes to prevent parsing this markdown here (by github). Actual source input.md has no "\".	evil-shrike
712	2016-03-04 17:33:01	Ouch, you're right. This does look nasty! I believe the problem is that `[key: string]: any;` is interpreted as a "definition" (a link reference that you usually put at the end of the document, but is expected to be found also inside other elements like lists and blockquotes). Moreover, the output changes whenever the indentation of that code block is changed (I'm used to indent the content of a …	Feder1co5oave
711	2016-01-24 05:02:56		ojongerius
710	2016-01-21 16:45:51	Addresses #133. This is a similar PR to that in #536, except it uses an object literal for the whitelist rather than a Regular Expression. Sample usage: <S_CODE_TOKEN> Output: <S_CODE_TOKEN> The tests aren't very well set up for passing complex parameters (array of strings) through to the options so I've left those out. If someone can explain how I can add these in, I'll be happy to update the PR.	ryan-codingintrigue
710	2016-06-24 21:29:21	+1	nativestranger
709	2016-01-18 05:00:30		pra85	2016-02-09 17:32:58
708	2016-01-12 06:39:44		sandwich99
708	2017-03-15 05:29:24	研究marked.js的朋友们大家好，由于很多中国的朋友对英语不是很熟悉，我们做了一个项目，项目介绍在www.osoc.org/A036.html。另外有个QQ群，方便在线交流。群号码：513117837	osoc
707	2016-01-10 06:41:06	A `<script>` tag's contents is escaped if it's sandwiched between two HTML tags, _and_ the first HTML element has another HTML tag on the line after it. To illustrate: **Input:** <S_CODE_TOKEN> **Output:** <S_CODE_TOKEN> In this output, the contents of the `script` tag are escaped as if they were inside a `p` tag. Adding debug statements inside `Lexer.prototype.token` reveals that the `if (cap = …	nhinds
707	2016-02-16 15:30:47	I think, because the regular of html cannot match all HTML line, like this: I made a html function: <S_CODE_TOKEN> ##### INPUT: <S_CODE_TOKEN> ##### OUTPUT: <S_CODE_TOKEN> So, if only one `\n` between in two or more HTMLtags, the frist HTMLtag cannot been matched.	hxsf
707	2016-02-17 03:36:32	I change the file `marked/lib/marked.js` line 23 ##### Before Change <S_CODE_TOKEN> ##### After Change <S_CODE_TOKEN> then, I fixed my problem,. **but i don't know whether it cause other problems or not.**	hxsf
706	2016-01-06 11:50:57	how to make blockquote regular expression similar to slack?	birendra-ideas2it
705	2016-01-04 14:12:29	The default value of `sanitize` is `false` according to the description of `sanitize` (line 251 of README.md), but the example still listed `true` as the default value. A small test pointed out that the default value is indeed `false`.	RickWieman	2016-01-04 22:47:24
705	2016-01-04 22:47:23	Hmm, I see this is a duplicate of #481, #624, #634, #651 and #666. Therefore, I'll close this one again.	RickWieman	2016-01-04 22:47:24
704	2016-01-02 09:54:26	title. In my case I want to disable images.	babbelnedd
704	2016-01-11 05:48:25	Does this work? <S_CODE_TOKEN>	isiahmeadows
704	2016-01-20 18:03:14	See #420 or use #660 if you just want to disable the _parsing_ of some type of feature, so that the source will appear at the output as-is.	Feder1co5oave
703	2015-12-30 21:54:24	The goal of non-pedantic emphasis is to avoid emphasizing the_middles_of_identifiers. The previous code failed, however, to do this; for example, in this line <S_CODE_TOKEN> emphasis was applied from "underscores" through "another". Implement a variant of the rules in redcarpet. Redcarpet's rules say that an underscore matching `/\S_[A-Za-z0-9]/` does not count.	kohler
702	2015-12-29 07:16:38	It allow marked render Chinese by default like that: <S_CODE_TOKEN> to this: <S_CODE_TOKEN> instead of: <S_CODE_TOKEN>	gengen1988	2017-02-14 02:48:20
702	2016-01-20 18:34:50	The default heading rendered generates IDs just for convenience (many complained about this, too) and it must not be relied upon. Write a custom rendered with a generating function that suits your needs. I might suggest using something like https://github.com/jeremys/uslug	Feder1co5oave	2017-02-14 02:48:20
702	2016-01-21 05:55:27	Thanks for the suggestion. I can use uslug in my own project. However some basic tool like "Atom Editor" use marked to preview markdown, also some tools such as "markdown to pdf" or "markdown toc" depend on it. I cannot force them all use uslug to render a usable heading link in Chinese or Russian. Some python implements will render heading link to a random ID. Maybe we can use that as a default …	gengen1988	2017-02-14 02:48:20
701	2015-12-27 22:01:15	Would you consider an option to convert all links to Markdown files to HTML files? We're using Markdown for our documentation, linking to other Markdown files that are part of this. It would be useful if we could convert these links when generating HTML files.	idleberg
701	2016-01-17 20:42:10	Use a custom renderer for links.	Feder1co5oave
700	2015-12-24 10:37:18	I am getting this error when I try to use this library: TypeError: src.replace is not a function Please report this to https://github.com/chjj/marked. at Lexer.lex (/Volumes/External/projects/BuildCMS/node_modules/marked/lib/marked.js:138:6) at Function.Lexer.lex (/Volumes/External/projects/BuildCMS/node_modules/marked/lib/marked.js:129:16) at marked (/Volumes/External/projects/BuildCMS/node_modu…	raguay
700	2015-12-28 10:04:16	It might be that you are not passing an string trough but an object or array.	joostlawerman
700	2016-01-17 20:41:22	^ Most likely this. #682	Feder1co5oave
700	2016-12-07 18:43:51	I have this same error. I'm using firebase with polymerfire. If i bind a firebase document to `data` then bind `<marked-element id="el" markdown="[[data]]">` I'll get several of these errors. I got around that by setting up this observer: <S_CODE_TOKEN> That works fine but it would be nice if marked.js handled this check for me so i could just bind onto my data and go.	bennypowers
699	2015-12-19 15:31:02	Keep up to date. Thanks :) <!-- Reviewable:start --> [<img src="https://reviewable.io/review_button.png" height=40 alt="Review on Reviewable"/>](https://reviewable.io/reviews/chjj/marked/699) <!-- Reviewable:end -->	mitsuruog	2016-07-23 08:03:40
698	2015-12-19 14:13:03	With sanitize set to false, apostrophes will still be sanitized depending on other content in the input. To recreate, render the following line with {sanitize: false}: <S_CODE_TOKEN> Apostrophes will convert to `&#39;` I don't think this is the intended behavior because rendering `<script>console.log('test1')</script>` (without the div tags) does not convert the apostrophes.	benwasser
698	2016-01-17 20:58:34	Is there any particular reason you wrap a script element into a div like that? `marked` is designed to parse markdown (inline) content in html tokens: <S_CODE_TOKEN> unless the top html element is either `script`, `pre` or `style`. Or, unless you've specified the `pedantic` option: <S_CODE_TOKEN> Unfortunately, `pedantic` triggers full compliance with the old `markdown.pl`, which may not be what …	Feder1co5oave
697	2015-12-18 05:33:28	Fix this issue. In the table cell does not display if bottom right corner of the table cell is empty. This fix #188, fix #476, fix #693, and fix atom/markdown-preview#206 # before the fix ![before_fix](https://cloud.githubusercontent.com/assets/16305594/11890065/b734dc62-a593-11e5-8def-6116cd09f26f.png) # after the fix ![after_fix](https://cloud.githubusercontent.com/assets/16305594/11890073/cfdc…	icm7216
697	2015-12-30 06:19:54	Glad to see that someone already fixed :) Sad that i didn't find it before i started to look into it... It is btw shouldn't if the last empty cell has nothing inside(including no spaces)	DoumanAsh
696	2015-12-16 20:07:10	without the input flag the CLI errors out	wesbos
695	2015-12-10 18:56:41	Sometimes you just want to target specific parts of the input string and it would be nice to just throw a HTML file and say just render `.markdown` elements	kilianc
694	2015-12-05 20:31:18	Some languages like Arabic and Hebrew are written from right to left, and considering many apps and websites now depend on marked, I would like to add support for text direction at the syntax tree level so it benefits every project that depends on marked. Here's how I'd go about it: 1. For elements like headings and paragraphs, perform a check to determine the direction of the text using the `tex…	forabi
694	2016-01-20 14:47:20	i was looking for such feature it really will be helpful	ali4ever4
694	2016-03-28 11:04:38	It would be very helpful to have RTL support in Marked. What do you think @chjj ?	KayvanMazaheri
693	2015-12-02 14:09:15	Markdown code: <S_CODE_TOKEN> Rendered HTML code: <S_CODE_TOKEN> The last row (tr) has only 5 cells (td's) ...	lazytyper
693	2015-12-07 16:13:24	same for me	mathieuales
693	2017-03-15 10:22:16	Same here	loveaurellu
692	2015-12-01 09:35:36	I noticed that between 0.3.3 and 0.3.5 rendering of h3 stopped working if you do not put a space. In 0.3.3 these both work: <S_CODE_TOKEN> But in 0.3.5 this doesn't work anymore: <S_CODE_TOKEN>	iwein
692	2015-12-09 14:19:49	See #671	Feder1co5oave
691	2015-11-28 03:05:01	Hello, Right now I am trying to implement the scroll sync feature for a markdown editor. Suppose I have the **.md** file with content below <S_CODE_TOKEN> which produces the html code <S_CODE_TOKEN> So I want to map the generated html dom element with my markdown content. for example, I want the html code to be <S_CODE_TOKEN> where `data-line="0"` in `<h3 data-line="0">Hello</h3>` is from the **0…	shd101wyy
690	2015-11-23 17:44:15	This is a carbon copy of [this bug](https://github.com/Microsoft/vscode/issues/380#issuecomment-158873568) for _VSCode_. Here is an example where the preview engine in VSCode mis-renders links with parentheses: ![image3](https://cloud.githubusercontent.com/assets/1389609/11311743/8662bd8e-8f86-11e5-932f-885b5f6d7103.png) Looks like a Marked issue - any way to fix it?	dend
690	2015-12-09 14:24:24	There's no way to get around this issue. Just replace closing parentheses with '%29'	Feder1co5oave
690	2015-12-09 23:31:49	Why not? Out of curiosity, the StackOverflow inline editor, for example, fully supports this scenario.	dend
690	2015-12-10 03:26:35	Because that would require regexes that count matching opening and closing brackets. And even that is not correct, because URLs are not guaranteed to have balanced brackets in the first place.	Feder1co5oave
690	2015-12-10 07:30:28	Surely the balanced parentheses case is more common and would cover 99% of the cases here?	dend
690	2015-12-15 14:53:48	Please consider that this behaviour would also break every existing link with escaped closing parens (and unescaped opening ones). **IMO the best solution is to use references like suggested in the linked issue.**	Feder1co5oave
690	2016-02-17 08:10:47	@dend I got the same problem	hingsir
690	2016-02-29 14:28:57	An option that accepts balanced parentheses matching would be nice. I don't care if it's off/false by default.	sn3p
689	2015-11-21 15:40:45	my test code: <S_CODE_TOKEN> results: <S_CODE_TOKEN> my config: <S_CODE_TOKEN>	whisper-bye
689	2015-11-23 14:02:19	I think task lists are not considered part of [GFM](https://help.github.com/articles/github-flavored-markdown/), but as an [additional feature](https://help.github.com/articles/writing-on-github/#task-lists) of GitHub, just like auto-linking of commits/users/issues references.	Feder1co5oave
689	2015-11-27 01:27:57	I was looking for this today as well. Would love to see it added here!	jasondavis
689	2015-11-28 16:27:58	I found this #107 , It works <S_CODE_TOKEN>	whisper-bye
689	2016-04-07 00:26:56	+1 to add this feature by default	vsudakov
688	2015-11-20 09:36:28	This seems like the kind of thing that I want, but how about porting it to .NET? I don't want to run a node.js server on my machine just to render some markdown, and .NET would be pretty portable because of Mono. Failing that, is there anything out there like marked but for .NET?	jez9999
688	2015-12-22 22:52:11	Can you use it in the browser as explained in the [README.md](https://github.com/chjj/marked/blob/master/README.md#browser)? > ### Browser > > <S_CODE_TOKEN> Look at the [`lib/marked.js`](https://github.com/chjj/marked/blob/master/lib/marked.js) file. Regards.	aaroncalderon
687	2015-11-18 19:25:16	using `marked.min.js`: - `marked("- #1 fan")` -> `<ul>\n<li>#1 fan</li>\n</ul>\n` using marked via npm - `marked("- #1 fan")` -> `<ul>\n<li><h1 id="1-fan">1 fan</h1>\n</li>\n</ul>\n`	willrstern
687	2015-11-19 16:35:16	Have you tried updating your npm package? According to https://www.npmjs.com/package/marked it is updated to the last version available here, which includes https://github.com/ledsun/marked/commit/1df58933c788c9a673b35b4463cca8e4a48e51aa that introduced the different behaviour you're seeing.	Feder1co5oave
687	2016-03-15 11:19:24	+1 And the version I am using is 0.3.5 installed from npm. It is generating id's for h tags.	ankitduseja
686	2015-11-17 16:18:22	I found useful undocumented "langPrefix" option :)	shpakovivan
685	2015-11-17 13:22:30	This may well be an edge case, but I’m making an issue anyway. In my markdown, I sometimes want to customize the output a tad by adding HTML, such as adding an icon in front of a heading; `# <span class="font-icon font-icon-logo"></span>Heading text`. This works just fine, but the anchor generation is too stupid in this case, as it will generate the following output; `<h1 id="span-class-font-icon…	Haraldson
684	2015-11-16 23:47:30	An ordered list followed by an unordered list shouldn't be combined, even in non-smartLists mode. Should fix #530.	kohler
684	2016-07-05 13:09:32	Would it be possible to merge this in? it does fix #530	janhui
683	2015-11-16 20:42:45	The `text.smartypants` tests differ between the `test/tests` and `test/new` directories (so after `node test --fix`, `node test` fails the smartypants tests). The `test/tests` versions appear to be the right ones.	kohler
682	2015-11-15 18:55:10	I agree with what @scottgonzalez said here: https://github.com/chjj/marked/issues/417#issuecomment-42740178 I chose to return `null` instead of an empty string in order to let the user know there's a problem, and that it's probably his fault. The `TypeError` is still thrown if a user calls manually `Lexer.lex` and then `Parser.parse`, but I think it's her/his business at this point.	Feder1co5oave
682	2015-11-15 21:40:38	We got several issues opened here because of this: #168 #417 #447 #291 #442 #635 #658 and god knows how many more slipped my search.	Feder1co5oave
682	2015-11-17 22:29:10	Returning `null` is correct, IMO. There's no string to parse, so it shouldn't be cast as one.	ericclemmons
682	2016-06-16 17:06:11	Just for reference, here are some more related issues that should be closed: #681 #755 #758	Feder1co5oave
682	2016-08-07 17:02:39	#776	Feder1co5oave
682	2016-08-23 20:51:03	In my case I was using `fs.readFileSync` (yeah...I know) and passing it's output to `marked()` which failed with this `replace` error. Casting the output through `String()` did the trick for reasons I know not nor have time (for this project) to dig into...sadly. Hopefully the research is helpful, though! Having `marked()` return `null` while correct would've made debugging things for me worse, t…	BigBlueHat
682	2016-08-27 20:37:10	A reasonable alternative could be to return `null` on `null` input, and throw an exception on non-string input. That way the programmer can easily see he's calling `marked` on a wrong type. It looks pretty pointless to pontificate further though, as it seems marked's development is completely stalled.	Feder1co5oave
682	2016-09-26 21:57:57	#787 #794 #802	Feder1co5oave
681	2015-11-15 11:56:28	I used marked in a meteor app	libchaos
681	2015-11-16 05:15:47	It's my fault, I pass marked nothing.	libchaos
680	2015-11-13 13:01:18	Added options.lineNumbers <S_CODE_TOKEN> Renders <S_CODE_TOKEN> Also added lineNumber renderer <S_CODE_TOKEN> **WARNING**: Degrading in performance in node.js due to Extract Method refactoring. From _3496ms_ to _4008ms_. Tests passed	andr2
680	2015-11-15 21:59:52	What possible use of this is there? Also sorry, but output is awful: <S_CODE_TOKEN> ### Spurious wakeups The `pthread` documentation says > Spurious wakeups from the `pthread_cond_wait()` function may occur. Since the return from `pthread_cond_wait()` does not imply anything about the value of this predicate, the predicate should be re-evaluated upon such return. When a "spurious wakeup" happens,…	Feder1co5oave
680	2015-11-18 07:13:57	I use it my editor/preview control. I think it works smooth. Also added a code snippet: # Preview synchonization ## Markdown preview block For markdown preview block on scroll event you can use the following code. **toLine** - float row number (for accurate and smooth synchonization) <S_CODE_TOKEN> ## Ace editor integration <S_CODE_TOKEN>	andr2
680	2015-11-18 07:18:12	@Feder1co5oave line-number inside a blockquote is a bug. I will fix it.	andr2
680	2015-11-18 07:41:25	Fixed blockquote bug. If performance is critical maybe it will be better to inline `find` function	andr2
680	2016-01-26 04:33:41	Hi, I think the line number doesn't work properly for "list". It didn't add line number for each "li" Could you please have a look? Thank you	shd101wyy
680	2016-01-26 07:47:59	@shd101wyy Hello! Unfortunately it only works for top level blocks, because it requires more serious refinement otherwise. You can scroll proportionally by top level blocks	andr2
680	2016-01-26 08:48:31	Thx!	shd101wyy
680	2016-04-20 22:31:13	@andr2 I am having the same issue to solve. Did you stay with that solution? How is the final performance to the end user? ps: I am using percentage of the editor/preview scroll position to synchronise the other panel.	paulocheque
680	2016-04-21 13:11:41	@paulocheque yes. For nested blocks I scroll proportionally (see code sample above). Performance is OK	andr2
679	2015-11-12 15:52:54	<S_CODE_TOKEN> how to get/set original text?? like "~~hello~~" thx~	whisper-bye	2016-07-06 19:36:39
679	2016-06-16 16:16:12	You simply can't. You need to take care yourself of saving the original markdown code you parsed. In your code, the string "~~hello~~" exists only as a literal string in that javascript block, and is lost afterwards.	Feder1co5oave	2016-07-06 19:36:39
678	2015-11-12 15:24:35	**Atom Version**: 1.1.0 **System**: Mac OS X 10.11.1 **Thrown From**: [api-workbench](https://github.com/mulesoft/api-workbench) package, v0.8.6 ### Stack Trace Uncaught TypeError: Cannot read property 'replace' of null Please report this to https://github.com/chjj/marked. <S_CODE_TOKEN> ### Commands <S_CODE_TOKEN> ### Config <S_CODE_TOKEN> ### Installed Packages <S_CODE_TOKEN>	deem0n	2015-11-16 12:10:15
678	2015-11-15 12:18:34	How to solve this?	libchaos	2015-11-16 12:10:15
678	2015-11-15 18:26:34	Gentlemen, this is a known "non-issue". You're passing marked some null value, or something that is not a string. Refer to: #168 #417 #447 #291 #442 #635	Feder1co5oave	2015-11-16 12:10:15
678	2015-11-16 05:17:40	Thanks@Feder1co50oave	libchaos	2015-11-16 12:10:15
678	2015-11-16 12:10:15	Ok, then	deem0n	2015-11-16 12:10:15
677	2015-11-12 13:22:05		kkoehne
676	2015-11-12 13:15:05	marked.js contains the error message ` return '<p>An error occured:</p><pre>' ` This should be ` return '<p>An error occurred:</p><pre>' `	kkoehne
675	2015-11-11 10:11:42	After looking around a bit I didn't see a MD compiler with video support. Because I like to use [remark](https://github.com/gnab/remark) for my presentations, I thought I'd add this renderer. If no one's interested, or it doesn't fit in with the rest that's fine too :+1:	fritzvd
675	2015-11-11 10:27:40	Image images are there, why not videos? +1	alexkravets
675	2016-01-20 18:36:56	This looks useful, although I'm not sure about the default `autoplay loop` options.	Feder1co5oave
674	2015-11-05 15:21:10	Hi, Loving this library by the way. I am trying to add a title/caption to a table. At first i tried to add a `[title/caption here]` as the last line of the table, however that didn't work. Then I tried to center a line of text below the table with `->content here<-` - which is the common way to center text from markdown. Any suggestions of how I can do either of the above in marked? Out of intere…	amlwwalker
673	2015-11-04 11:00:32	Fixes #672	mnylen	2017-03-23 12:44:13
672	2015-11-04 09:49:50	Example says it better: <S_CODE_TOKEN> However, as `renderMarkdown('_ foo_')` produces `<p><em> foo</em></p>`, I'd expect it to work for strikethrough as well.	mnylen
672	2015-11-15 20:45:28	I don't think this behaviour would be widely desired... usually you strike through a word or set of words, and leave untouched the space around them. Notice also that GitHub's markdown doesn't work your way: ~~ text ~~ This behaviour was introduced in https://github.com/chjj/marked/commit/a1080df787d1cfe29ac97e77dc5e263727fa3f20, believing -- I think -- it would adhere better to the standard.	Feder1co5oave
671	2015-11-02 23:56:20	Fixed header formatting for both "#[text]" and "# [text]"	onlineth	2015-11-15 21:46:26
671	2015-11-15 21:02:25	You should provide some simple examples to show this behaviour. Anyway, this problem is only relevant for GFM, since if you disable it you can omit the space between the hash and the header's text. In fact, Github uses hashes to link issues, that's the reason to require a space in between. <S_CODE_TOKEN> ###Header ### Header	Feder1co5oave	2015-11-15 21:46:26
671	2015-11-15 21:31:28	Read #201	Feder1co5oave	2015-11-15 21:46:26
671	2015-11-15 21:46:59	Thank you @Feder1co5oave for pointing that out	onlineth	2015-11-15 21:46:26
670	2015-11-02 23:48:49	It seems that header text with a space in between the "#" and the actual text does not get formatted	onlineth
670	2015-11-03 00:00:01	https://github.com/chjj/marked/pull/671	onlineth
669	2015-10-19 14:05:43	A single unordered list: - one - two - two item1 - two item2 - three The html is rendered as five unordered lists with one item in each list, and no indentation of nested items. Expecting an unordered list with a nested unordered list under item two. Have tested the markdown with the Markdown Web Dingus.	kbhawkey	2015-10-19 15:41:29
669	2015-10-19 15:41:29	The problem was a line between the list items and the amount of indenting to nest the lists. I was following gfm.	kbhawkey	2015-10-19 15:41:29
668	2015-10-15 01:22:46	Since marked provides the language name, highlight.js can run much faster knowing it rather than guessing it. I'm currently working on a static site generator and this simple change just saved me ~200ms (from ~570ms down to ~380ms) on an extremely basic test page with only 3 code blocks. I figure this change would help new users do it the more efficient way from the start. One little problem with…	jakedeichert	2016-11-20 02:05:00
667	2015-10-08 17:20:41	With GFM, both inline code blocks and fenced code blocks provide the following DOM structure: <S_CODE_TOKEN> Inline code block: <S_CODE_TOKEN> Fenced codeblock: <S_CODE_TOKEN> <S_CODE_TOKEN> <S_CODE_TOKEN> I would like to style the inline code block differently with CSS than the fenced code block. How can I do this? There's no way to target the inline code block.	gaui	2015-10-12 18:00:52
667	2015-10-11 17:02:45	What options are you using? It should produce <S_CODE_TOKEN> for fenced/block codes, and <S_CODE_TOKEN> for inline code. For styling you can select `code` for inline and `pre code` for code blocks.	fnky	2015-10-12 18:00:52
667	2015-10-11 17:13:22	It produces in both cases `<p><code>... </code></p>` I'm using default options.	gaui	2015-10-12 18:00:52
667	2015-10-11 17:31:32	Can you give an example of your code and markdown?	fnky	2015-10-12 18:00:52
667	2015-10-11 20:03:55	Here is a screenshot. I'm using `marked()` without any options so it's using default options. As you can see there is no difference between the HTML of an inline code block and a fenced code block. ![image](https://cloud.githubusercontent.com/assets/477881/10418721/2f4a479e-7053-11e5-8378-2dcbb4370e6c.png)	gaui	2015-10-12 18:00:52
667	2015-10-11 23:25:17	This is actually expected behaviour with GFM. It's required to have a newline (`\n`) character after start fence (except you can provide a language extension after start fence) <S_CODE_TOKEN> <S_CODE_TOKEN> <S_CODE_TOKEN> becomes <S_CODE_TOKEN> and <S_CODE_TOKEN> <S_CODE_TOKEN> <S_CODE_TOKEN> becomes <S_CODE_TOKEN> The reason is that inline code uses single back ticks, so unescaped back ticks wil…	fnky	2015-10-12 18:00:52
667	2015-10-12 18:00:52	@fnky Thank you very much. Problem solved. :)	gaui	2015-10-12 18:00:52
666	2015-09-30 19:37:06		bobby-brennan
665	2015-09-30 16:48:16	Hi there, I'm using Marked on my website and I'm trying to override the `list` functions to stop an ordered list being created in certain scenarios: <S_CODE_TOKEN> Ideally should become: <S_CODE_TOKEN> Now, obviously I'm getting the default Markdown behaviour: <S_CODE_TOKEN> Yet neither `list` nor `listitem` will allow me to change the output of the list. I've checked both functions to see what t…	jdrydn
665	2015-11-15 21:08:07	You didn't specify what "certain scenarios" mean. Anyway, I can't understand what you mean with your last paragraph. If you want to suppress the generation of a list you should override `list` and `listitem` in a custom renderer. The latter takes in as `body` argument the text inside the item, and the former takes whatever all calls to `listitem` return.	Feder1co5oave
665	2015-12-15 10:12:05	Imagine a blog post where it's "_Top 10 reasons to use Marked_", and a visitor leaves a comment with the content: <S_CODE_TOKEN> At the moment, if you run that content through `marked` it'll spit out: <S_CODE_TOKEN> Which of course will be rendered as: <S_CODE_TOKEN> Which is obviously not what the original input was!! I'm gonna return to experimenting with `list` and `listitem`, but IIRC it stil…	jdrydn
665	2016-01-11 06:06:07	I have another use case, if this might help: I'm writing a custom renderer that parses regular Markdown, but instead of printing HTML, it prints an equivalent, markdown-ish version that doesn't use newlines, for previews to be loaded via XHR. In my case, I need to either be able to return an object from `listitem` or know in `listitem` if it's in an ordered list or not, so I can return the approp…	isiahmeadows
664	2015-09-27 13:35:22	While trying to render markdown docs from github getting inconsistent anchor / link combinations (due to the header ids being forced to lowercase ). For an example, below is one such doc: <S_CODE_TOKEN> The generated header ids are all [forced lower case](https://github.com/chjj/marked/blob/master/lib/marked.js#L800), while the generated `a href` links are retained "as-is". - Please add an option…	KrishnaPG	2016-06-17 05:05:37
664	2015-11-15 21:20:23	Auto-generated header IDs is a much discussed topic for marked, so any change to the current default behavior is going to upset some people. The official suggestion is to never rely on the IDs generated by the default renderer and create one of your own that suits your needs. For you, the following should do. <S_CODE_TOKEN>	Feder1co5oave	2016-06-17 05:05:37
664	2015-11-16 05:08:45	Thank you. Your code snippet is helpful. However, the problem is not as much about the _the exact IDs generated_, as it is about _consistency between the ID and the internal a href anchors_ When the document authors specify explicit header IDs, they inevitably use them in the anchor tags (for example, to generate TOC). So, creating custom renderers with custom IDs as you have suggested will break…	KrishnaPG	2016-06-17 05:05:37
664	2016-06-16 16:37:57	You speak about explicit IDs for headers, but 1. you don't explain how these explicit IDs should be specified by the author 2. `marked` does not support such a thing right now 3. AFAIK plain markdown does not envision this feature (nor does commonmark)	Feder1co5oave	2016-06-17 05:05:37
663	2015-09-21 13:32:35	When specifying the following Markdown (without any non-default options specified for `marked`): <S_CODE_TOKEN> ... this is the result (beautified, tested via an instance in the browser): <S_CODE_TOKEN> Despite being syntactically valid - two separate lists, delimited by two newlines like any other 'element' in Markdown - strange paragraphs are inserted at the 'intersection' of the two; that is, …	joepie91
663	2015-09-23 23:16:56	@joepie91: Does the `smartLists` option yield the same result?	gscottolson
663	2015-09-23 23:36:02	Yes, it seems to behave the same regardless of the `smartLists` setting.	joepie91
663	2015-11-15 21:37:07	You should put **two empty lines** (aka 3 newlines) in between the two blocks to get two separate lists with marked: <S_CODE_TOKEN> Github doesn't use marked, nor a port of it.	Feder1co5oave
662	2015-09-18 03:22:29	Fixed typo "unnecesarily" to "unnecessarily" in section "Philosophy behind marked" of README.md (line 300).	JTKnox91
661	2015-09-15 01:59:17	I need form fields, how to render input and radio form and others ?	hojas
661	2015-10-19 10:02:44	Just writing original HTML in markdown files.	minwe
660	2015-09-09 21:44:54	A simple change that let you disable any markdown element. It's better creating an option than using [unsafe tricks and hacks](https://github.com/chjj/marked/issues/420#issuecomment-44746538) ## Examples <S_CODE_TOKEN>	Guichaguri
660	2015-09-09 21:53:04	I just found #579. #### Differences - This one works with GFM. - It's an option instead of a new function. - Can be applied to a single marked call (`marked('---', { disableElements: ['hr'] })`)	Guichaguri
659	2015-09-08 23:10:09	I tested locally in the project I wanted to use this with: - by default it behaves the as it does now: links open in the same tab/window - setting it to true via `setOptions`: links opens in a new tab/window - setting it to false via `setOptions`: links open in the same tab/window Also, checked the README entry by looking at it on github. Unit tests would be nice but I don't have time to grok how…	drmuey
659	2015-09-08 23:13:03	NTS: when finalized and merged go back to CDN (i.e. reverse `g show a82fbb3 -- views/layouts` && update version)	drmuey
659	2015-09-09 05:49:57	:+1:	julmot
659	2015-09-11 07:11:18	`target="_blank"` is deprecated according to the whatwg spec. In any case, is there a situation where you would want a user to open _all_ links in a new tab? Is there a more contemporary syntax for this?	chjj
659	2015-09-11 07:25:33	@chjj Could you please provide a reference? For me this seems to be not deprecated (e.g. on [HTML5 Spec](http://www.w3.org/TR/html5/browsers.html#valid-browsing-context-name-or-keyword) or [W3Schools](http://www.w3schools.com/tags/att_a_target.asp). Well of course there are lots of use cases where you want to open specific links (e.g. that were rendered via marked) in a new tab. For example I'm c…	julmot
659	2015-09-11 10:07:41	@julmot, very interesting, the last time I looked at the whatwg spec (probably 2 or 3 years ago), target=_blank was deprecated. I'll reconsider. As a side node, I'd like to see the mailing list posts that got this back into the spec.	chjj
659	2015-09-11 10:16:44	Ok so can we integrate `target`-attribute on links?	julmot
659	2015-09-11 14:20:39	e.g. page content may not want it, user comments definetly want it. I wish github did it in issues/pull requests (but not README.md) so I don't lose my spot in a thread when checking out a related link. Since it doesn't change default behavior no one will be surprised and its there if they do end up needing it. If there is a better way than target="_blank" cool, we can just update this change lat…	drmuey
659	2015-10-08 16:54:12	This would be helpful, and what @drmuey says seems true (won't break prior code). :+1:	posgarou
659	2015-11-13 14:53:09	Any updates on this? It is not the first time that this is a requirement for a project.	namxam
659	2015-11-13 15:09:03	@chjj	julmot
659	2016-04-21 12:42:18	I have some use cases where this would be helpful. Please read .. And then merge :) http://stackoverflow.com/questions/4198788/is-it-alright-to-use-target-blank-in-html5	janneri
659	2016-08-11 18:21:19	linksInNewTab is not working for me. Is there a later version that I'm supposed to install instead of the default version that comes when you npm install?	MiLeung
659	2016-12-05 15:05:55	Any chances to get this merged ?	rzukow
659	2017-01-18 03:37:30	So, I need this and will be manually pulling code from this PR into a project. @chjj, if you need another use case, here's one: I'm working on a Sandstorm app package. Sandstorm runs web apps in a sandbox, and restricts their behavior in the frame in which they live. External links *only* work in Sandstorm apps if they open in a new tab, therefore, all links for this app must have this behavior. …	ocdtrekkie
658	2015-09-07 22:26:17	has no method 'replace' Please report this to https://github.com/chjj/marked. at Lexer.lex (/home/abadawi/work/playground/playground-node/markdown-server/node_modules/marked/lib/marked.js:138:6) at Function.Lexer.lex (/home/abadawi/work/playground/playground-node/markdown-server/node_modules/marked/lib/marked.js:129:16) at marked (/home/abadawi/work/playground/playground-node/markdown-server/node…	ahmedabadawi
658	2015-11-15 12:19:50	Did you solev it ?	libchaos
658	2015-11-15 21:38:27	https://github.com/chjj/marked/issues/678#issuecomment-156841629	Feder1co5oave
657	2015-09-07 17:34:53	default can be false to preserve the current default behavior, it just needs a way to keep certain comments/notes from taking folks offsite when they need to remain (e.g. post comments or ticket notes). something like: `marked.setOptions({ "linksInNewTab" : true });`	drmuey
657	2015-09-08 12:44:31	NTS: https://github.com/chjj/marked/blob/master/lib/marked.js#L882	drmuey
657	2015-09-08 23:17:13	Pull request: #659	drmuey
656	2015-09-04 12:20:22	@chjj First of all, thanks for this project! But it seems you don't have enough time for this project, may be someone can help you maintain this project?	valorkin	2015-09-16 14:33:30
656	2015-09-16 14:10:36	Seems like this was addressed in this issue https://github.com/chjj/marked/issues/618	arlair	2015-09-16 14:33:30
656	2015-09-16 14:33:30	duplicate of #618	valorkin	2015-09-16 14:33:30
655	2015-09-03 19:13:37		julmot
655	2015-09-08 07:58:25	@chjj	julmot
655	2015-09-08 23:15:52	lol, I missed this issue wehn searching. I have apull request in that does this: See #657	drmuey
655	2015-09-11 06:56:47	:+1: When will it be available @chjj?	julmot
655	2015-09-17 15:34:19	Push!? @chjj @drmuey	julmot
655	2015-09-18 12:49:09	@julmot in the meantime, just use a custom renderer with your own link method.	adam-lynch
655	2015-09-23 16:31:52	Render links to external hosts with `target="_blank"`: https://github.com/romanpitak/pfm Just a suggestion...	romanpitak
655	2015-09-23 17:32:29	@adam-lynch Could you please describe how? @romanpitak A URL to a different subdomain would be also a different host but should be handled like an internal link. The same for a different top-level-domain like domain.es and domain.de.	julmot
655	2015-09-23 18:57:25	@julmot **you are right** and that's why it was just a suggestion. I wrote the extension just to suite my own needs.	romanpitak
655	2015-09-26 14:40:53	@julmot : <S_CODE_TOKEN>	hardware
655	2015-12-11 18:26:24	And for the es6-y (and lazy): <S_CODE_TOKEN>	AndrewRayCode
655	2016-04-28 09:23:46	I just want to suggest the following: `{:target="_blank"}` at the end of the link in markdown ([Reference](http://stackoverflow.com/a/4705645/3894981))	julmot
655	2016-05-31 08:42:43	+1 for the @julmot is suggesting! I'm surprised `{:target="_blank"}` doesn't already work!	KingScooty
654	2015-08-31 15:26:45	Example: <S_CODE_TOKEN> 1. First item: <S_CODE_TOKEN>``` github render it's like this: 1. First item: `python >>> class Descr: ... def __get__(self, instance, owner): ... print(owner) ... ` 2. second item But in `marked` - all fine. Any suggestions?	pacahon
653	2015-08-28 13:33:18		joaomilho
652	2015-08-25 21:52:25	<S_CODE_TOKEN> Could you remove [`"preferGlobal": true`](https://github.com/chjj/marked/blob/master/package.json#L9)? It's no any sense and bad practice as well.	monolithed	2015-09-06 13:25:56
652	2015-09-01 17:29:28	The CLI requires to be installed globally, hence the warning.	MichielDeMey	2015-09-06 13:25:56
652	2015-09-01 18:00:46	@MichielDeMey, so why it should be installed globally?	monolithed	2015-09-06 13:25:56
652	2015-09-01 18:09:51	Otherwise your system won't be able to recognize the CLI, unless you add your project's `node_modules` folder to your `$PATH` variable. When installing it locally <S_CODE_TOKEN> When installing it globally <S_CODE_TOKEN>	MichielDeMey	2015-09-06 13:25:56
652	2015-09-01 18:18:01	I see what you mean, but I don't see any sense to install it globally. Why the package should be installed globally?	monolithed	2015-09-06 13:25:56
652	2015-09-01 18:19:37	It doesn't have to be installed globally to use the library, but it has to be if you plan to use the CLI. Hence it's just a warning and not an error.	MichielDeMey	2015-09-06 13:25:56
652	2015-09-01 18:25:06	> but it has to be if you plan to use the CLI. There's a line in `package.json` for that: <S_CODE_TOKEN>	monolithed	2015-09-06 13:25:56
652	2015-09-01 18:34:58	That line won't tell NPM to symlink it to the `$PATH` (unless you install it globally). From the NPM package.json specification: <S_CODE_TOKEN> So commands like <S_CODE_TOKEN> won't work if you install it locally, but will work if you install it globally.	MichielDeMey	2015-09-06 13:25:56
652	2015-09-01 21:03:16	> won't work if you install it locally, but will work if you install it globally. I see what you mean, but why it should be preferred for all users? Npm does not recommend installing packages as root: > Using sudo with npm is Very Not Recommended. Anyone can publish anything, and package installations can run arbitrary scripts." It was explained later in more detail as: > Option 4: HOLY COW NOT R…	monolithed	2015-09-06 13:25:56
652	2015-09-01 21:11:57	You should definitely NOT install anything as sudo. This tool does not force you to install it using the sudo command, so I don't see the issue. There is a difference between <S_CODE_TOKEN> and <S_CODE_TOKEN> The former is not recommended like you said since it gives npm packages sudo powers. If you can't install global npm packages without running sudo then your npm environment is bugged and you…	MichielDeMey	2015-09-06 13:25:56
652	2015-09-01 22:19:55	> Check out SO on how to solve it. In most cases there's no necessity to solve this problem (at least to me) > if you don't need it you may safely disregard the warning. I don't want to see this warning, because there're no any reason for it. Can you answer my question, why it should be preferred for all users? It's really strange.	monolithed	2015-09-06 13:25:56
652	2015-09-01 23:21:03	To use a cli mode, it is recommended to install packages globally. This is because you most likely do not have or want to add the node_modules folder for marked to your system $PATH variable. If you do not want to use cli mode then don't install globally and ignore the message. The warning is meant for people who are expecting to use cli mode since there may be issues in doing so unless the packa…	joeyfromspace	2015-09-06 13:25:56
652	2015-09-01 23:50:38	> The warning is meant for people who are expecting to use cli mode since there may be issues in doing so unless the package is installed globally. Did you see README.md? <S_CODE_TOKEN> Why not: <S_CODE_TOKEN> it's confused! I want to find out why this method of installation is preferred for all users and not documented. If someone wants to use the cli, let them read the doc :yum:	monolithed	2015-09-06 13:25:56
652	2015-09-06 13:25:56	doesn't happen in npm v3 https://github.com/npm/npm/issues/1648	monolithed	2015-09-06 13:25:56
652	2016-02-07 14:53:39	I do see this with npm 3.5.3 and I also think the warning unwarranted. If people want to use the CLI then they should install it globally. No point of having a warning for people who are using it just as a library.	tcurdt	2015-09-06 13:25:56
652	2016-03-07 15:48:09	Many engineers require no warnings or errors during installation of a project. They can cause confusion, especially to less technical people who may think there was an install error. Global dependencies can also make deployment more complicated. In my opinion `preferGlobal` should be deprecated. Is there anything preventing working around the issue with `$PATH`, like running with `./node_modules/…	wprl	2015-09-06 13:25:56
652	2016-06-21 19:10:57	Agreed that this module should not preferGlobal. Even as a cli, it should be used locally with `$(npm bin)` or via an npm run-script. (these are the recommended ways to use CLIs within a project; unless the utility is intentionally not associated with a project, like a scaffold-generators for instance)	jasonkarns	2015-09-06 13:25:56
651	2015-08-24 23:16:27	See: - https://github.com/chjj/marked#sanitize - https://github.com/chjj/marked/blob/master/lib/marked.js#L1245	thejameskyle	2016-01-08 00:23:52
651	2016-01-08 00:23:52	Clearing out old issues, closing for inactivity	thejameskyle	2016-01-08 00:23:52
650	2015-08-24 14:09:35	Since #66 has been opened for quite some time and hasn't received neither acceptance nor rejection, I've decided to create an updated PR that is compatible with the current version of marked. Credit goes to @boomyjee, @davidchambers and @Mithgol	hgGeorg
650	2015-08-25 03:51:01	Awesome!	xcatliu
649	2015-08-21 16:25:24	src is an argument to Lexer.prototype.token so there is no need to declare it as a variable. It doesn’t seem to do any harm, but some linters/compilers (read: Closure Compiler) complain. Since there’s almost zero cost in getting rid of the duplicate declaration, do so.	mina86
648	2015-08-21 16:00:31	Neither Parser nor InlineLexer accept renderer aragument so don’t pass it to them. Caller can set options.renderer property instead.	mina86
647	2015-08-19 18:35:33	I'm trying to render this markdown: <S_CODE_TOKEN> And marked fails to parse the GFM table while it is within the code blocks. If the table is by itself then it's fine, but used with anything else and it fails and just converts it to a paragraph. My options look like this: <S_CODE_TOKEN> where sanitizer is a function that does nothing except mark a flag then return the code, and the custom render…	novacrazy
647	2015-10-19 10:08:12	Anything within HTML tag will be ignored by markdown parser. You should move the table out of the HTML tag. You can add wrapper by customizing table renderer, https://github.com/chjj/marked#overriding-renderer-methods.	minwe
646	2015-08-15 05:16:57	Is there a way to insert dynamic variables into the parser and replace placeholders in `.md`? If not, is there a plan for the support in the future? Thanks. Great library btw :tada: :tada:	danishin
645	2015-08-14 17:23:07	How do I preserve new lines (\n) within a `<code>` block? <S_CODE_TOKEN> js var marked = require('marked') var Promise = require('bluebird') var markedAsync = Promise.promisify(marked) var markdown = [ '<S_CODE_TOKEN>' ].join('\n') console.log(markdown) markedAsync(markdown) .then(console.log) <S_CODE_TOKEN> And the output: <S_CODE_TOKEN> <S_CODE_TOKEN> <pre><code class="lang-js">if (true) { cons…	reggi
645	2015-09-02 21:38:14	I'm not sure if this is the same problem, but I'm also not getting new lines when using a code block with `gym` on: input: ![input](https://s3.amazonaws.com/f.cl.ly/items/3B0G0R41011f0R1n1t1i/Screen%20Shot%202015-09-02%20at%202.36.01%20PM.png) output: `<div> <span>test</span> </div>` expected output: <S_CODE_TOKEN>	chrisdrackett
645	2016-12-08 14:14:42	https://github.com/chjj/marked/blob/38f1727ffee0820975677027b8968bc1954e6637/lib/marked.js#L764 This project simply render inline code and code block as the same. It's a serious bug.	ChiChou
644	2015-08-14 16:05:09	You can see I have to code blocks one with a two space indentation and one with a tab. The tab is oddly converted to 4 spaces. <S_CODE_TOKEN> javascript var marked = require('marked') var Promise = require('bluebird') var markedAsync = Promise.promisify(marked) var markdown = [ '<S_CODE_TOKEN>', '<S_CODE_TOKEN>' ].join('\n') console.log(JSON.stringify(markdown)) markedAsync(markdown) .then(functi…	reggi
644	2016-03-18 22:47:20	Same problem here. I think this is definitely a bug: code blocks should not be modified in any way. That's the behaviour promoted by [CommonMark](http://spec.commonmark.org/0.23/#indented-code-blocks). [Discount](https://github.com/Orc/discount) and [Pandoc](http://pandoc.org), however, also seem to convert tabs to spaces.	mbovel
643	2015-08-13 00:19:04	Use SVG badge for NPM version instead of PNG for better clarity on retina / hi-dpi displays.	sahat
642	2015-08-11 15:56:59	The headings function is creating headings correctly. v0.3.3 "##My Heading" v0.3.4 and up "## My Heading"	ascholz81	2015-08-12 08:19:38
642	2015-08-12 08:18:44	I can't remember the exact issue, but someone made a PR requiring GFM to require a space after. I revised the code a bit (maybe it caused a mixup?). So, original markdown still allows no space after the hash, but GFM requires one. I can't for the life of me remember the specifics, but if it's wrong, here's a temporary fix you can use: <S_CODE_TOKEN> This is a simple 1-character fix in the heading…	chjj	2015-08-12 08:19:38
642	2015-08-12 08:19:13	Looks like GFM does not allow `##Heading`.	chjj	2015-08-12 08:19:38
642	2015-08-19 22:54:40	@chjj Please be careful reviewing such PRs that break backwards compatibility. If necessary, bump the minor or major version for npm package. This rule broke many headings for everyone doing `npm install` in the last week or so.	nilgradisnik	2015-08-12 08:19:38
642	2015-10-01 01:33:52	@chjj please reconsider re-opening this issue. GFM does allow for `##Header` (though strangly not in comments) in repo content: https://github.com/bmneely/spartacus/blob/master/README.md	bmneely	2015-08-12 08:19:38
642	2015-10-01 03:31:34	Would also like to see this reopened. Breaking functionality like this should be intentional, following the guidelines of semantic versioning. Down the road it might be nice to transition to Commonmark, which has a better defined spec, but this change unexpectedly broke some functionality.	getaaron	2015-08-12 08:19:38
642	2015-11-09 04:09:07	I think @bmneely is right and would also like to see this reopened.	FuDesign2008	2015-08-12 08:19:38
642	2015-11-09 06:22:59	Thanks @fudesign2008	getaaron	2015-08-12 08:19:38
641	2015-08-10 04:58:53	In v0.3.3 `_**ABC\_DEF**_` generates `<em><strong>ABC_DEF</strong></em>` In v0.3.4 `_**ABC\_DEF**_` generates `_<strong>ABC_DEF</strong>_` Regression?	cheesypoof
641	2016-02-01 21:18:39	I believe this change is from the [em tag's security fix in 0.3.4](https://github.com/chjj/marked/issues/497). I think it's possible to fix this specific case (escaped underscores) without reintroducing that error. I've fixed this in my marked-derived parser at https://github.com/Khan/simple-markdown/commit/9504ca5f1582f9add845f22b1830e68abd0859da and sent pull request #715 to marked	ariabuckles
640	2015-08-09 11:58:28	If I insert a non-breakable space character, it gets to output as a regular space. This is terribly wrong, we don't want to convert non-breakable space to a regular one. As a workaround one could use `&nbsp;`, but that looks ugly in Markdown files.	chillum
640	2015-09-23 16:33:41	https://github.com/romanpitak/pfm Just a suggestion...	romanpitak
639	2015-08-09 07:47:01		helphi
638	2015-08-07 19:20:34	I noticed in another project that uses marked that the text "http://localtunnel.me!" was being turned into a link that incorrectly included the trailing "!". This PR changes the gfm url regex to explicitly not include a trailing "!". It also expands the tests for gfm links to test for all the possible ending punctuation that the regex doesn't capture as part of the link as well as a test for no t…	bantic
637	2015-08-04 15:19:20	<S_CODE_TOKEN> Turns to this (on Github): | a | b | c | | :-: | :-: | :-: | In marked, it turns to this: ![bug](https://cloud.githubusercontent.com/assets/486818/9064429/22faa10e-3ad5-11e5-98af-d27a1f049622.png) marked HTML output: <S_CODE_TOKEN>	dogancelik
636	2015-08-03 13:39:32	Move escaping of HTML from `InlineLexer` to `Renderer`. This will modularize marked further and allow using it with custom renderers that do not intend to output HTML.	FredrikAppelros
636	2015-08-03 13:53:38	This indirectly addresses the issues #269, #529 and #625. More importantly, it makes marked a little bit more modular. You can now use the parser and lexer components with a different renderer that doesn't output HTML. For the fun of it I also made a small branch which directly fixes the issues mentioned above [here](https://github.com/FredrikAppelros/marked/commit/f85dd76c86fa66e0e85bf3b3f5103cc…	FredrikAppelros
636	2015-08-04 10:26:05	:+1: This should be probably also contain changes to the readme, right? A reason why someone mightn't like it: users overriding renderer methods will inadvertently lose escaping. Why this doesn't matter: this is already the case when overriding link rendering; https://github.com/chjj/marked/blob/18fb6a639a4a77dd59650879bcad10d833c40067/lib/marked.js#L872. > I personally don't understand why you w…	adam-lynch
636	2015-08-04 15:09:08	Yes, this change will affect existing custom renderers that relies on the escaping being done within the lexer. Not sure if it really requires any changes to the README as there was no mention of it being escaped in the first place.	FredrikAppelros
636	2016-04-06 14:03:36	Hi! Is there any chance for this to be reviewed and/or merged? Regards	diega
636	2016-07-21 12:32:52	+1 Please. It has been more than a year...	mercmobily
635	2015-08-03 05:24:12	Learning marked, tried some of the examples in the README file, edited one to read the README.md contents from: https://raw.githubusercontent.com/chjj/marked/master/README.md I get this error/trace from marked on parse: <S_CODE_TOKEN> Here is test file i ran: <S_CODE_TOKEN>	kaiyzen	2015-08-03 05:35:24
635	2015-08-03 05:35:17	<S_CODE_TOKEN> You're passing in a Buffer instead of string. Try: <S_CODE_TOKEN>	chjj	2015-08-03 05:35:24
635	2015-08-03 06:18:34	dam.., my bad, used to just passing buff around forgot to pass the string. thanks for pointing it out awesome module, looking forward to working with it	kaiyzen	2015-08-03 05:35:24
634	2015-08-03 01:59:14	`sanitize: false` by default, according to https://github.com/chjj/marked/blob/18fb6a639a4a77dd59650879bcad10d833c40067/lib/marked.js#L1245	dbkaplun
633	2015-07-29 18:55:20	When I forked the repo and ran `npm install` I get the below error. I [opened an issue](https://github.com/benmills/robotskirt/issues/36) on the roboskirt repo and got a response recommending using hoedown. Do you get the same error? And/Or have a work around? I am running node v0.12.0, not sure if that is an issue? <S_CODE_TOKEN>	bdougie	2015-07-31 09:37:49
633	2015-07-31 09:36:49	It looks like robotskirt doesn't use nan.h now that were in an era of a new v8 api. I'll remove it from the devDependencies for now.	chjj	2015-07-31 09:37:49
632	2015-07-29 16:14:14	I have a value attached to an ng-model. I would like this value to be run through marked. Something like this. JS: <code>var text = "<script>alert('hello scriptio')</script>"; scope.text = marked(text)</code> HTML: `<textarea ng-model="text"></textarea>` Is this possible?	BannedForLife
632	2015-07-29 17:49:38	I'm not sure how the marked function works in the controller, but I'm binding content to my textarea and a div with a marked attribute without any issues: <S_CODE_TOKEN> <S_CODE_TOKEN>	robrothedev
631	2015-07-29 13:31:40	I seem to be having an issue with new lines and paragraphs. The markdown itself will show two lines between content, but the marked content only shows one line. I have breaks: true in the options. Is this a bug or am I missing something?	robrothedev	2015-07-31 09:43:20
631	2015-07-29 13:40:46	On another note, I did notice that <br> tags are accepted, so maybe the intention is to use break tags for new lines?	robrothedev	2015-07-31 09:43:20
631	2015-07-31 09:43:15	`breaks: true` still isn't entirely accurate to how GFM does it. It's a neglected feature right now. I think there is a PR open for it that I might take a look at.	chjj	2015-07-31 09:43:20
630	2015-07-23 17:55:38	This change makes it explicit that this is a RegEx based parser, with all the limitations that come with that (such as not being able to deal with parentheses in URL for inline links)	Pomax
629	2015-07-23 02:49:23		vincentwoo
628	2015-07-22 09:02:56	when I used marked in ie8,there is a error > > > name: "RegExpError", number: -2146823269, Expected ']' in regular expression I found when I remove the <script></script>tag,the issue is resolve. I don't know how to debug,please help me,thanks.	Oscar-ren	2015-07-22 09:13:54
627	2015-07-21 19:31:28		kapouer
627	2015-07-22 13:34:39	:+1:	rgbkrk
626	2015-07-21 17:56:24	This is a meta-issue. As of 2015-07-21, there are 215 open issues and 96 (!) open PRs. @chjj, are you interested in community help with maintaining marked? Some good first steps might be setting up the repo on CI to attach test pass/fail reports to PRs, triaging open issues / PRs, closing old issues, and asking for more eyes and hands. I'm happy to help with any of the above if you'd like.	jsdnxx	2015-07-23 06:15:53
626	2015-07-22 13:33:41	Hey @jden, see #618.	rgbkrk	2015-07-23 06:15:53
626	2015-07-23 06:15:53	@rgbkrk thanks :) I'll close this as a dupe.	jsdnxx	2015-07-23 06:15:53
625	2015-07-16 22:31:47	Hi, At the moment, in a code block, if you have: <S_CODE_TOKEN> It gets turned into: <S_CODE_TOKEN> Regardless of what `sanitize` is. In https://github.com/chjj/marked/issues/160#issuecomment-18611040 @scottgonzalez suggested: <S_CODE_TOKEN> Is there a case were `<code>` blocks should actually be escaped like that, really? Shouldn't this be the default behaviour, without hacking? Sorry I would ha…	mercmobily
625	2016-07-21 12:33:36	Please let us know. There is an open PR for this too... #636	mercmobily
624	2015-07-16 08:05:02	We have recently been attacked with XSS because we did not set marked's `sanitize` option. We did not set the `sanitize` option because the docs says that it is `true` by default in the example: > Example setting options with default values: > > <S_CODE_TOKEN> It is later stated in the docs that `sanitize` is `false` by default: > ### sanitize > > Type: `boolean` > Default: `false`	dtinth	2017-02-06 08:46:00
624	2015-07-16 17:17:30	:+1:	rgbkrk	2017-02-06 08:46:00
624	2015-07-16 17:17:55	Same with smartLists too I presume?	rgbkrk	2017-02-06 08:46:00
624	2015-07-17 04:44:38	Yeah, and that’s included in this PR.	dtinth	2017-02-06 08:46:00
624	2017-02-06 08:46:00	This is already fixed, closing.	dtinth	2017-02-06 08:46:00
623	2015-07-16 04:43:44	I'm using marked.js, I write an example ![2015-07-16 12 44 13](https://cloud.githubusercontent.com/assets/8085088/8715686/689750bc-2bb8-11e5-846a-3fcfb8619147.png) I expect it would split the script and have class like ![2015-07-16 12 40 47](https://cloud.githubusercontent.com/assets/8085088/8715650/077b5d50-2bb8-11e5-8ec8-c8f4d8f33675.png) but it show me ![2015-07-16 12 41 13](https://cloud.gith…	brucejcw	2015-08-19 09:42:32
622	2015-07-15 17:48:06		KhanMaytok
622	2016-07-20 14:34:52	This probably needs to be changed again :smile_cat:	styfle
621	2015-07-15 16:35:20	Hi there, I was wondering if Marked had a feature where I could write: <S_CODE_TOKEN> Where anything inside the "div" is left completely untouched. I need this as I am trying to allow a chain of filter, where first I apply markdown, and then I apply EJS to the file. However, doing so it's impossible since Markdown escapes things. Thank you! Merc.	mercmobily
621	2016-02-11 02:06:35	Sorry to bother... just checking if this was being considered! Thanks...	mercmobily
620	2015-07-14 20:12:01		globetro	2015-07-14 20:12:26
619	2015-07-14 17:36:57	Using the following markup: <S_CODE_TOKEN> leads to a link that actually looks like `青 ("ao"))` with the link's own parenthesis getting cut off (marked seems to be treating the first `)` it sees as link terminator, instead of taking nesting into account)	Pomax
619	2015-07-15 15:38:14	Definitely an issue, that I see happening across the web from users of marked.	rgbkrk
619	2015-07-23 12:49:27	Is there an ETA for a fix on this ?	bendecoste
619	2015-07-23 17:28:08	I have no expectation that @chjj will ever fix this, but it's most a bug stems from a bad assumption in https://github.com/chjj/marked/blob/master/lib/marked.js#L467, which is terminal: unless someone introduces a "respect nesting" operator to JavaScript's RegEx engine, it is impossible to user regular expressions in a way that properly deals with blocks/nesting. (which is why we typically don't …	Pomax
619	2015-07-23 17:56:12	filed https://github.com/chjj/marked/pull/630 as PR to at least make it explicit that this is a pure RegEx parser, with all the limitations that brings with it.	Pomax
618	2015-07-12 19:50:37	This package is great! It would be nice to see additional maintainers come aboard that can help triage existing issues and PRs. After filing my own PRs and issues (with no commentary), I've noticed that :new: PRs and issues have come up without resolution. Would there be a path for adding additional maintainers to this package to help with outstanding PRs or issues? I'm happy to help and fairly w…	rgbkrk
618	2015-07-15 18:28:01	Three days and no answer... @chjj i think this is a great offer!	mercmobily
618	2015-07-15 19:30:48	I try to set aside a day where I do nothing but PRs, but it gets trying. I'm open to more maintainers, which is why I've added a few others already. To be comfortable with someone maintaining the code and accepting PRs, I'd have to know that they understand the code, and know, like you said, that they understand the philosophy of marked (**fast**, one file, the right balance of accurate features …	chjj
618	2015-07-15 19:35:06	Here is a good example of what I mean of "accuracy vs. intuition": https://github.com/chjj/marked/blob/master/doc/broken.md Markdown is broken. People expect it to behave a certain way and the original implementation (and even GFM for some things) does not behave the way one would expect, or in a reasonable way.	chjj
618	2015-07-15 21:29:28	Hooking up CI for benchmarks might be a valuable addition, to keep an eye on performance effects of PRs. [asv](http://asv.readthedocs.org/) may be useful for this. There may be a js analog that I'm not aware of.	minrk
618	2015-07-15 23:02:53	Thanks for the response @chjj! In my case, the "else" I have in mind is likely other Jupyter and IPython developers. We use `marked` and `term.js` for the IPython notebook which is used by lots of researchers, scientists, and data scientists the world over. We'd prefer to help with existing community packages instead of creating complete forks ourselves. At least for me, I think some mentoring ti…	rgbkrk
618	2015-07-23 21:13:34	@chjj What do you think about @Pomax as an additional maintainer?	rgbkrk
618	2015-07-24 16:21:51	This would probably be a bad plan, given my time constraints =( (I'd be happy to weed through some of the PRs, but I wouldn't be able to really do any maintenance myself)	Pomax
618	2015-07-31 09:47:35	> This would probably be a bad plan, given my time constraints =( This usually ends up being the problem. A new maintainer will eventually get roped into something else; including myself. I would also prefer people who have posted PRs here that follow marked's design closely. It's hard to pick maintainers if I don't know what they're capable with when it comes to marked.	chjj
617	2015-07-09 21:56:29	- Currently, the renderer assumes String concatenation, but to support other methods of rendering (like React), implement an overloadable function (`combine`) in the renderer for concatenation. - Passes existing tests, except test 10 which is already failing on master. I'm opening this PR merely mostly for discussion since it negatively affects performance, and in case anyone else is looking to u…	mbranch
617	2015-08-17 15:17:11	+1	nikuph
617	2015-10-07 10:25:40	+1	jonathanewerner
617	2015-10-07 13:15:08	20% slow down sounds like a steep price to pay.	mina86
616	2015-07-07 08:44:55	Fixes #615 There's another test failing (def_blocks), but it was also failing before this fix.	papandreou	2015-07-31 01:08:07
616	2015-07-30 21:27:09	@chjj I don't understand why the test suite [removes all whitespace before comparing the actual and expected output](https://github.com/chjj/marked/blob/master/test/index.js#L115-L116). As you can see from my fumbling around with these highly whitespace-sensitive fixes here, it would have been a great help if the fixtures were matched exactly, and it would also make the error messages from the te…	papandreou	2015-07-31 01:08:07
616	2015-07-31 01:07:58	Interesting. What's the use-case for empty code blocks? Does GFM allow them? Weird. Anyway, yeah, this looks alright. As for the test suite, I didn't want to make the html whitespace output 100% accurate to the original markdown. It's a mess, and I like the way marked does it better. Every engine does it a bit differently and a lot of other markdown engines borrowed what I added to the original t…	chjj	2015-07-31 01:08:07
616	2015-07-31 09:17:17	> Interesting. What's the use-case for empty code blocks? Funny story, actually. We're building an assertion library called [Unexpected](http://unexpected.js.org/), which is very focused on high quality error messages, which we're trying to improve all the time. That makes it a challenge to keep the documentation up-to-date, so we decided to build a test runner of sorts that actually runs the cod…	papandreou	2015-07-31 01:08:07
616	2015-07-31 09:23:53	> As for the test suite, I didn't want to make the html whitespace output 100% accurate to the original > markdown. It's a mess, and I like the way marked does it better. Every engine does it a bit differently > and a lot of other markdown engines borrowed what I added to the original test suite, so I make the > whitespace insignificant: also because it is technically insignificant in the html wo…	papandreou	2015-07-31 01:08:07
616	2015-07-31 09:30:27	@papandreou, your PR caused 2 tests to fail. I've reverted it to the old rule changing `[\s\S]+` to `[\s\S]*` which passes your added tests.	chjj	2015-07-31 01:08:07
616	2015-07-31 09:34:20	> Since the test cases with both the input and the expected output are checked into the test folder here, I maintain that it would be better to match them against each other whitespace sensitively, and then just adjust the expected output of the 10-ish cases where they currently don't match up. At least then we'd know exactly what comes out. Like I said, I think it would be better to keep the tes…	chjj	2015-07-31 01:08:07
616	2015-07-31 09:40:36	Damn, sorry about that. Reverting to the old rule will mean that certain whitespace won't be emitted as part of the output, though, and in my use case all that whitespace is significant. I guess I'll have to come back with another attempt later.	papandreou	2015-07-31 01:08:07
616	2015-07-31 09:51:48	@papandreou, I modified the old rule to allow no text within the code fences, so now the tests you added pass, along with all the others.	chjj	2015-07-31 01:08:07
615	2015-07-03 06:55:47	Originally reported in https://github.com/sourcejs/Source/issues/155#issuecomment-117956180: Marked's parsing of named code blocks is weird. <S_CODE_TOKEN> > var m = require('marked') > m('<S_CODE_TOKEN>') '<p><code>js</code></p>\n' > m('<S_CODE_TOKEN>') '<pre><code class="lang-js">\n\n</code></pre>\n' <S_CODE_TOKEN> Why isn't the first example recognized as an empty block of `lang-js`?	mik01aj	2015-07-31 01:08:07
615	2015-07-03 07:02:25	And one more example, now with custom renderer: <S_CODE_TOKEN> > var renderer = new m.Renderer(); undefined > renderer.code = function(code, lang) { console.log(JSON.stringify(code), lang, 'block!'); } [Function] > renderer.codespan = function(code) { console.log(JSON.stringify(code), 'span!'); } [Function] > m('<S_CODE_TOKEN>', {renderer: renderer}) "js" span! '<p>undefined</p>\n' > m('<S_CODE_T…	mik01aj	2015-07-31 01:08:07
614	2015-07-02 16:59:46	Being a good citizen. <S_CODE_TOKEN>	benjamingr
614	2015-07-02 17:00:49	Oh lol, silly me - forgot to add what triggered it. This was caused because I passed a buffer instead of a String to marked. Passing a string fixed it. This can be fixed by either supporting buffers (by parsing or just `toString`ing them), or throwing a better error before passing it into `Lexer.lex`. If you'd like I can make a PR.	benjamingr
614	2015-08-03 23:31:00	:+1: This same thing confused me too. Thanks for the fix/usage-note @benjamingr	codeshrew
614	2015-12-09 20:58:41	:+1: just bit me - needs obvious error for when a non-string is passed in	AndrewRayCode
614	2015-12-13 16:51:08	:+1: Just had this issue as well, very annoying.	SN4T14
613	2015-07-01 21:26:04	This adds an `--options` option. The use case is if you want to provide more advanced options that are possible with the cli options. For example you might want to provide a syntax highlighting function. You could define a module like: <S_CODE_TOKEN> and then you can use it from the cli: <S_CODE_TOKEN>	matthewp
613	2015-10-01 13:48:15	@chjj any opinion on this?	matthewp
612	2015-06-26 10:33:39	it seems this argument is NOT used.	guotie
611	2015-06-26 10:02:54	file lib/marked.js function replace line 1115, expression: <S_CODE_TOKEN>	guotie	2015-06-26 10:34:40
611	2015-06-26 10:34:40	got it.	guotie	2015-06-26 10:34:40
610	2015-06-25 06:47:38		frosas
609	2015-06-21 00:54:39	I want to make it so that codeblocks are rendered as inline code. Is it possible using marked?	sangyoo91
609	2015-07-23 18:06:10	What do you mean? If you want <S_CODE_TOKEN>` to render like ``var a = "hello"`` then I think it's as simple as: <S_CODE_TOKEN> js var marked = require('marked'); var renderer = new marked.Renderer(); renderer.code = renderer.codespan; marked('<S_CODE_TOKEN>', { renderer: renderer }); // <code>whatever</code> <S_CODE_TOKEN>	heyimalex
608	2015-06-20 22:35:56	Addresses #606 by allowing for spaces in the "language" field. Users that want to read RMarkdown can follow this up with their own parsing logic.	rgbkrk	2016-03-09 22:55:35
608	2015-06-21 00:22:46	Now with tests! The way I'd use this for RMarkdown is overriding `renderer.code`: <S_CODE_TOKEN> Which is working well for me with regular markdown, so thanks for this package!	rgbkrk	2016-03-09 22:55:35
608	2015-06-23 15:43:34	In fact, this is akin to the style of markdown that pandoc will produce and consume as well: http://pandoc.org/demo/example9/pandocs-markdown.html	rgbkrk	2016-03-09 22:55:35
608	2016-03-09 22:55:35	Closing, since I'm using commonmark now and this needs a rebase.	rgbkrk	2016-03-09 22:55:35
607	2015-06-20 22:22:04	On current `master`: <S_CODE_TOKEN> On a side note, it would be nice to activate [Travis for this repo](https://travis-ci.org/chjj/marked). It does have a .travis.yml after all.	rgbkrk	2015-06-20 22:33:42
607	2015-06-20 22:29:10	Hmmm, I tried to do a `git bisect` to find where things differed, using `rm -rf node_modules/ && npm install && npm test` as my eye of sauron. `v0.3.3` - `v0.3.1` all have this issue while `v0.3.0` has a few more: <S_CODE_TOKEN> #10. def_blocks.text failed at offset 20. Near: "<blockquote><p>hello</p></blockquote><hr><blockquo". Got: <blockquote><p>hello</p></blockquote><hr><blockquo Expected: <b…	rgbkrk	2015-06-20 22:33:42
607	2015-06-20 22:32:41	Went back far enough to see when `npm test` got introduced. Guess this is just an open bug for the moment?	rgbkrk	2015-06-20 22:33:42
607	2015-06-20 22:33:42	Closing in favor of #136. Sorry to bother!	rgbkrk	2015-06-20 22:33:42
606	2015-06-20 19:04:11	RMarkdown ends up putting an extra spin on the code fences: <pre> <S_CODE_TOKEN> </pre> Within marked, this ends up getting picked up as paragraph sections, where each empty line delineates the next paragraph. ![screenshot 2015-06-20 14 05 12](https://cloud.githubusercontent.com/assets/836375/8268808/1b02d348-1755-11e5-9bb3-78f2cd194f23.png) Ended up noticing that by overriding paragraph (when I …	rgbkrk
606	2015-06-20 19:04:49	Note: RMarkdown also has YAML front matter which I can already extract out using solutions from #485.	rgbkrk
606	2015-06-20 21:04:32	Here's the [Markdown Document Format](http://rmarkdown.rstudio.com/markdown_document_format.html)	rgbkrk
605	2015-06-16 09:15:53	i'm try to use `<center> ![img](123.jpg) </center>` img is did not translate inside i'm use 'marked.js' parse, it's work fine	djfly
604	2015-06-12 15:56:23	Hi First of all, thanks for great parser and compiler! Seems that cyrillic generated ids from markdown headers have some issues. This <S_CODE_TOKEN> becomes <S_CODE_TOKEN> while it have to be like this: <S_CODE_TOKEN> I understand that it might sound a bit odd, but it's perfectly fine id. Link like `<a href='index.html#заголовок'>link</a>` works as expected (tested in Chrome, Mozilla and IE11).	ArmorDarks
604	2015-06-18 04:51:11	+1	Jayin
604	2015-07-04 02:46:14	_+1_ It would be good if a link could be made like this <S_CODE_TOKEN>	KostyaTretyak
604	2015-11-07 16:07:12	I support this too. Will it ever be fixed? Or can there be an option to disable automatic id generation?	scsmash3r
604	2015-11-07 19:11:14	I fix it, just read [README.md](https://github.com/chjj/marked#overriding-renderer-methods) <S_CODE_TOKEN>	KostyaTretyak
604	2015-11-08 09:49:52	oh, nice. How did I miss it. Thanks. I thinks it would be better to use something like [urlify](https://github.com/Gottox/node-urlify), which will convert cyrillic chars to latin ones, instead of replacing them with null or dash.	ArmorDarks
603	2015-06-10 22:49:34	Per bower/bower.json-spec@a325da3	kkirsche
602	2015-06-05 07:01:24	I had writing `> test` but become `> test` without blockquote. Why?	mzaini30
602	2015-07-05 23:02:28	I noticed the same error.	lindstrm
602	2015-09-05 19:56:59	Me too!!	glantucan
602	2015-09-15 08:11:46	use $('#content').text() to get text works for me.	dongwq
602	2015-11-20 00:02:41	I'm getting the same thing!	EverlessDrop41
601	2015-06-01 08:43:06		PeterDaveHello
600	2015-05-29 08:04:25	Before the patch, this: [blabla](link%28text%29) would generate incorrect href="link(text" now it generate href="link(text)" The fix is to make the regex greedy, so it takes all the characteres in the href until the last ')'	RemiArnaud
600	2016-01-05 15:31:17	+1 Just hit this with inline images	AlastairTaft
600	2016-01-15 00:21:14	If I understand correctly and this would fix the fact that `https://en.wikipedia.org/wiki/Football_(disambiguation)` autolinks to `<a href="https://en.wikipedia.org/wiki/Football_(disambiguation">https://en.wikipedia.org/wiki/Football_(disambiguation</a>)`, then a big :+1:	adam-lynch
600	2016-01-15 05:31:01	Yes it does	RemiArnaud
599	2015-05-28 18:13:04	When I try to italicize a substring like this: <S_CODE_TOKEN> the output is: <S_CODE_TOKEN> Shouldn't it be: <S_CODE_TOKEN> I should mention bold works as expected: <S_CODE_TOKEN> [codepen](http://codepen.io/jwerre/pen/GJrpjV)	jwerre
599	2015-06-10 01:53:42	This is indeed a difference with [GitHub flavoured Markdown](https://help.github.com/articles/github-flavored-markdown/) (GFM) which is enabled by default. > Where Markdown transforms underscores (_) into italics, GFM ignores underscores in words To disable this behaviour, one has to set both `pedantic: true` and `gfm: false`; I can't say whether this behaviour is also an intentional part of non-…	Mashkin
598	2015-05-24 11:09:27	Emphasis should be disabled if gfm is enabled (underscores). Reference: https://help.github.com/articles/github-flavored-markdown/#differences-from-traditional-markdown	jellytux
597	2015-05-23 14:38:47	syntax error	nimojs	2016-10-17 02:36:40
596	2015-05-21 15:45:50	<S_CODE_TOKEN> $ node > var m = require("marked"); undefined > m("<S_CODE_TOKEN>"); '<pre><code>This is code\n</code></pre>' > m("<div><S_CODE_TOKEN></div>"); '<div><code>This is code</code></div>' > m("<div>\n<S_CODE_TOKEN>\n</div>"); '<div>\n<code>This is code</code>\n</div>' <S_CODE_TOKEN> The first example works as expected. The second and third just do &lt;code>, like it's inline. It's not t…	TravisTheTechie
595	2015-05-21 01:04:30	for example: <S_CODE_TOKEN>	helphi
595	2015-05-28 20:57:58	@helphi `|` isn't the [list of escapable characters](http://daringfireball.net/projects/markdown/syntax#backslash), so that may be why it isn't working. (I don't see anything in the GitHub spec about it either.) Interestingly, I am also having trouble parsing tables with `|`, even when they're in code ticks, like so: <S_CODE_TOKEN> This renders correctly on GitHub: | Tables | Are | Cool | | --- |…	getaaron
595	2015-07-28 15:20:15	The error in parsing might have something to do with robotskirt(the parser) failing to build. I got the error when I cloned the repo to get ready to debug locally. There is also failing test for me as well. If the parser is not working and it looks like its no longer being supported as well [deprecation commit](https://github.com/docpad/docpad-plugin-robotskirt/commit/c183c9b74c40c0546a939b8d4c61…	bdougie
595	2015-07-28 20:42:10	I found out that [roboskirt](https://github.com/benmills/robotskirt) is [no longer being supported](https://github.com/benmills/robotskirt/issues/36). The recommendation is to use [hoedown](https://github.com/hoedown/node-hoedown). I am looking into that now.	bdougie
595	2015-08-04 14:17:51	I have a fix: Turns out the `|` is confusing the markdown. If you wrap any pipes in in a `<code></code>` block and replace the pipe with the literal `&#124;` you will be good to go. But the following will work for you <S_CODE_TOKEN>	bdougie
595	2016-03-29 08:48:08	@getaaron Escaping `|` wtih `\|` in tables is actually mentioned in the GitHub documentation [here](https://help.github.com/articles/organizing-information-with-tables/) (at the bottom of the page).	ZombineDev
595	2017-02-21 21:19:27	From https://github.com/hexojs/hexo/issues/2414 @bdougie is right, that doesn't work with backquote either. **Description** : pipes inside inline code block inside an array don't display correctly. Markdown code: <S_CODE_TOKEN> Bugous behaviour: ![](http://i.imgur.com/DY7T8H9.png) Espected behaviour: ![](http://i.imgur.com/0BNVXAp.png) Render is: <S_CODE_TOKEN> Have you plan a permanent fix?	noraj1337
595	2017-02-21 22:32:53	@ZombineDev `\|` is GFM (GitHub Flavored Markdown) (but is not Gruber's original Markdown) so Marked must support it as Marked claims to support GFM (activated by default). Problems comes from the parser : roboskirt. roboskirt is not more updated but node-hoedown seems not either. A better approach is to consider a CommonMark compliant parser (https://github.com/chjj/marked/issues/563). [commonma…	noraj1337
595	2017-02-21 23:14:00	Both <S_CODE_TOKEN> and `\|` work well with markdown-it. As you can see [here](https://github.com/hexojs/hexo/issues/2414#issuecomment-281510945). Maybe consider to use markdown-it, because Marked seems to begin to die (https://github.com/chjj/marked/issues/724).	noraj1337
594	2015-05-20 09:26:39	As described in http://stackoverflow.com/questions/4823468/store-comments-in-markdown-syntax Would be convenient if some section could be completely ignored by parser. <!--- your comment goes here and here -->	jkarttunen
594	2015-09-22 15:07:33	+1	bryanjacquot
593	2015-05-20 02:35:49	When urls are automatically linked, only the ones beginning with http:// or https:// are converted. Would it be possible to support www as well? Or Is there any way I can render them as anchor tags myself?	chanthus	2016-07-04 13:55:25
593	2016-07-04 13:40:50	@chanthus hey, how did you fix this issue?	danderu	2016-07-04 13:55:25
593	2016-07-04 13:55:25	I was using this library in an angular app, so before piping the markdown through _marked_, urls are piped through a filter that prefixes _http://_ which then makes _marked_ render them as proper links.	chanthus	2016-07-04 13:55:25
592	2015-05-19 21:59:37	With the sanitize option on it is possible to create a link with a javascript: protocol with the following: `[URL](javascript&#58document;alert&#40;1&#41;)`. HTML entities in the browser are not strict and parse what they can and leaving the rest behind. For example `&#xNNanything;` would parse the NN hex values but leave behind the string "anything;". "`javascript&#58document;`" with the regex `…	matt-	2016-07-29 19:07:57
592	2015-09-24 14:50:49	:+1: This seems pretty significant.	gscottolson	2016-07-29 19:07:57
592	2015-09-24 19:26:47	I assume this project is dead. I cant see letting an XSS go for this long otherwise. I have moved to a new Lib in my project.	matt-	2016-07-29 19:07:57
592	2016-01-25 20:43:12	<img width="461" alt="screenshot 2016-01-25 12 34 30" src="https://cloud.githubusercontent.com/assets/453602/12563620/06a2c1ee-c360-11e5-9020-ad888513e23b.png"> I created a fork and this PR, but the real solution is to use something else. I am recommending that the node security project mark this project as vulnerable and abandoned.	matt-	2016-07-29 19:07:57
592	2016-01-25 20:47:37	@matt- any recommendation for alternatives?	alexkravets	2016-07-29 19:07:57
592	2016-01-25 23:22:06	https://github.com/jonschlinkert/remarkable has been great for me.	matt-	2016-07-29 19:07:57
592	2016-01-26 10:01:46	@matt- thanks a ton!	alexkravets	2016-07-29 19:07:57
592	2016-01-26 22:29:24	That moment when you realize you didn't comment on an open issue, but rather an open PR. Whelp.	droppedoncaprica	2016-07-29 19:07:57
592	2016-04-18 19:28:28	when will this be pulled?	uptownhr	2016-07-29 19:07:57
592	2016-04-21 04:12:06	+1 Can this please be merged in so we can remove the advisory?	EthanRubinson	2016-07-29 19:07:57
592	2016-04-24 11:35:47	+1	oriweingart	2016-07-29 19:07:57
592	2016-04-25 16:54:29	+1	danactive	2016-07-29 19:07:57
592	2016-04-27 13:24:39	@matt- Remarkable looks great (very very clean) but it's about 6x the size of Marked. For some use-cases (client-side) it seems like Marked would be preferable on those grounds (though for anything else I'm probably going to be using remarkable given the focus on performance).	developit	2016-07-29 19:07:57
592	2016-04-27 13:37:52	the question is, where is the repo maintainer?	uptownhr	2016-07-29 19:07:57
592	2016-04-27 13:40:29	Perhaps on vacation? <img width="718" src="https://cloud.githubusercontent.com/assets/105127/14854051/0849324a-0c5c-11e6-8a20-18bb06c56c18.png">	developit	2016-07-29 19:07:57
592	2016-04-27 13:41:04	+1	drastick	2016-07-29 19:07:57
592	2016-04-27 13:41:50	Vacation for a year? Must be nice.	drastick	2016-07-29 19:07:57
592	2016-06-02 08:56:55	@matt or anyone else... Any chance that you would be willing to help the Modernizr js (https://github.com/Modernizr/Modernizr) swap out its dependency from Marked to Remarkable? I'm too new at programming javascript to take on the task myself.	emveeoh	2016-07-29 19:07:57
592	2016-06-02 12:30:18	~~This appears to be no longer reproducible. I believe the author fixed it and just ignored this PR. Can anyone still reproduce it with the latest version of Marked?~~ EDIT: I was mistaken, this is still valid. Just had some more post processing that was causing it to not be reproducible in my app.	timjrobinson	2016-07-29 19:07:57
592	2016-06-03 15:30:11	"Latest commit 88ce4df on Jul 31, 2015" This issue is not resolved and has not been even been touched. The exact example you gave is the XSS issue. (Put that HTML in a browser and click on it.) javascript: (in any form even with html entities) should be blocked in sanitize mode. Example where marked works correctly: <S_CODE_TOKEN> Example this PR resolves with bad entities: <S_CODE_TOKEN> If you …	matt-	2016-07-29 19:07:57
592	2016-06-03 15:39:09	From the first sentence in this PR: "With the sanitize option on" This lib has a sanitize mode that is intended to block normal HTML and prevent xss. https://github.com/chjj/marked#sanitize It also filters "javascript:" and "vbscript:" as intended in this mode. This is an example of bypassing that with html entities. Executing javascript (an XSS) is much MUCH worse than "plain old hyperlinks". Th…	matt-	2016-07-29 19:07:57
592	2016-06-03 15:46:51	@matt- I was able to reproduce this in indeed. I may have been confused due to the fact that post-process links and images, mitigating this issue.	mvhenten	2016-07-29 19:07:57
592	2016-06-03 15:49:57	@matt- sorry I work with @mvhenten and we thought it was resolved but it was only not affecting us due to post-processing. This is still a valid issue. Thanks for the test cases.	timjrobinson	2016-07-29 19:07:57
592	2016-06-03 15:55:37	I've dropped an old-fashoned e-mail. maybe it helps.	mvhenten	2016-07-29 19:07:57
592	2016-06-07 16:41:03	@matt- You said that you made a fork - have you published in on npm? I agree with you that this module should never be used for any project if it has such a poor record of dealing with security issues, but there are already 1600 modules on npm that depend on it and having a version on npm with your patch applied would make it possible to quickly fix them (and who knows how many other modules that…	rsp	2016-07-29 19:07:57
592	2016-06-12 11:23:10	Especially @matt- please check out https://github.com/chjj/marked/issues/756	tcurdt	2016-07-29 19:07:57
592	2016-06-13 07:41:36	Interesting POV from the showdown project https://github.com/showdownjs/showdown/wiki/Markdown's-XSS-Vulnerability-(and-how-to-mitigate-it)	tcurdt	2016-07-29 19:07:57
592	2016-06-14 18:31:11	Is there any precedent at npm for transferring an insecure package to a new maintainer who can be trusted to move the project forward? I would assume some sort of process would need to be in place in case of a disappearing/deceased/missing maintainer of any sufficiently popular package.	STRML	2016-07-29 19:07:57
592	2016-06-14 18:52:11	@STRML I believe there must be a process - but I am not aware of any. That said - have a look at #756. I guess we just need someone that steps up.	tcurdt	2016-07-29 19:07:57
592	2016-07-08 19:54:14	Besides the _Remarkable_ project, there is also _markdown-it_. The description of this project says: > markdown-it is the result of the decision of the authors who contributed to 99% of the Remarkable code to move to a project with the same authorship but new leadership (Vitaly and Alex). It's not a fork. The API for `markdown-it` looks very similar to _Remarkable_. I don't understand how it's _N…	markstos	2016-07-29 19:07:57
592	2016-07-08 20:02:11	- `markdown-it` has no open bug issues, with 214 closed (only 2 feature requests are open) - `remarkable` has 48 open issues and 120 closed. I'm not sure how many open issues are bugs. - Both projects show commit activity in the last month. - Neither project has open vulnerabilities nodesecurity.io. `remarkable` had one in the past. https://nodesecurity.io/advisories/module/remarkable https://nod…	markstos	2016-07-29 19:07:57
592	2016-07-08 20:44:12	@chjj responded to a call for maintainers https://github.com/chjj/marked/issues/756	mvhenten	2016-07-29 19:07:57
592	2016-07-13 14:52:37	@matt- now that you're a maintainer can you merge / release this please :)	timjrobinson	2016-07-29 19:07:57
592	2016-07-13 15:39:09	I would like to have someone else sign off on the PR (as I am the one that added it). Anyone?	matt-	2016-07-29 19:07:57
592	2016-07-13 15:50:08	Hang on, test 10 is failing: <S_CODE_TOKEN>	STRML	2016-07-29 19:07:57
592	2016-07-13 15:51:12	Would be good to address #321, #474 first so we have test output in the PR.	STRML	2016-07-29 19:07:57
592	2016-07-13 15:56:21	Actually can confirm test 10 is failing on `master`, so it's not a regression. :+1: LGTM, did you want to address the semicolon concern in the line comment?	STRML	2016-07-29 19:07:57
592	2016-07-20 04:14:26	I think we are good on this one?	matt-	2016-07-29 19:07:57
592	2016-07-28 21:00:10	Any plans to publish this patch on npm? marked still triggers "SECURITY VULNERABILITIES IN DEPENDENCIES" warning for nodejs.org at https://david-dm.org/nodejs/nodejs.org	rsp	2016-07-29 19:07:57
592	2016-07-29 18:16:36	No reason to keep delaying on this, please merge @matt-	STRML	2016-07-29 19:07:57
592	2016-07-29 19:15:21	I thought we were waiting for the test 10 is fail.	matt-	2016-07-29 19:07:57
592	2016-07-29 19:39:57	See https://github.com/chjj/marked/pull/592#issuecomment-232400724 Anyway, thanks for the merge!	STRML	2016-07-29 19:07:57
592	2016-07-29 19:41:25	Yep, that was my bad. Happy to finally get this in.	matt-	2016-07-29 19:07:57
592	2016-07-29 20:06:47	@matt- Can you `npm version patch && npm publish` yourself or does it still have to be done by @chjj? The version on npm is still 0.3.5 published 12 months ago: https://www.npmjs.com/package/marked	rsp	2016-07-29 19:07:57
592	2016-07-30 03:07:41	That is all @chjj On Friday, July 29, 2016, Rafał Pocztarski notifications@github.com wrote: > @matt- https://github.com/matt- Can you npm version patch && npm publish > yourself or does it still have to be done by @chjj > https://github.com/chjj? The version of npm is still 0.3.5 published 12 > months ago: https://www.npmjs.com/package/marked > > — > You are receiving this because you were menti…	matt-	2016-07-29 19:07:57
592	2016-07-30 03:10:54	@matt-, published. Great work guys.	chjj	2016-07-29 19:07:57
591	2015-05-18 18:51:43	The parser expects a block surrounded in `$$ ... $$` or an inline component surrounded in `$ ... $`. You supply the renderer, via a `math` option, which is an object with a `render` method that returns a string, representing the outputed math. This is different from #180, in that the renderer is not limited to just MathJax, but KaTeX will work as well.	shovon
590	2015-05-13 19:34:53	This code block <S_CODE_TOKEN> gets converted to <S_CODE_TOKEN> which should really be <S_CODE_TOKEN>	tcurdt
589	2015-05-06 18:07:01		4ok
589	2015-05-08 00:58:50	This changes a lot and adds a lot of method calls. Is the overhead worth the benefit?	chjj
589	2015-05-08 14:39:49	I have no idea how to do differently. The rendering result was originally conceived in order to return a string. To return result in any formats, were invented such a decision. In addition this solution is extensible. Moreover, the method call not greatly affect the speed of execution.	4ok
589	2015-05-22 14:06:39	Look module [markdown-bemjson](https://github.com/bem-incubator/markdown-bemjson), it based on forked marked.	4ok
588	2015-05-06 18:02:14	It is necessary to obtain [BEMJSON](https://en.bem.info/technology/bemjson/v2/bemjson/) from markdown markup.	4ok
587	2015-05-06 07:49:58	Add support for Github Task Lists under the gfm flag. Changes to API - list(_string_ body, _boolean_ ordered, _boolean_ taskList) - listitem(_string_ text, [_boolean_ checked]). `checked` is defined when you have a list item which starts with `[ ]` or `[x]`.If defined its a boolean depending on whether the `x` is present. When checked is defined we add a input type type `checkbox` to the list ite…	jhollingworth
587	2015-05-08 00:39:53	@jhollingworth Very cool. Hopefully this gets merged. However this project doesn't seem very active anymore. You might want to checkout [markdown-it](https://github.com/markdown-it/markdown-it)	styfle
587	2015-05-08 00:57:10	I had an implementation of this that I reverted because I was originally completely against further GFM extras. I thought I had lost it when my laptop bricked, but I realized it wasn't on a separate unpushed branch. It's in the git history: https://github.com/chjj/marked/issues/107 I'll compare these two.	chjj
587	2015-05-08 05:18:23	do you mean 26cef98d7261cb8330c07eceff250254124f20d8 and a5e39a6a59a91a7c8fa88e9113ba4dde7264e33b? The one issue I saw with yours was it does not support the scenario where a list has items that are not checkboxes. - [ ] Foo - Bar - [ ] Baz Also, have your view changed on adding GFM extras or do you not want to merge this?	jhollingworth
587	2015-05-15 22:48:59	@jhollingworth thanks for starting with the lexer as that fits my use case.	toolbear
587	2015-07-24 10:31:08	What's happening with this?	felixSchl
587	2015-10-31 09:01:27	Will this make it to core? Any ETA?	cdaguerre
587	2015-11-11 05:52:42	Using this code in a app right now and seems to work good. Would love to see this getting merged back ![screen shot 2015-11-11 at 2 39 31 pm](https://cloud.githubusercontent.com/assets/688326/11084722/0e9fe3ae-8882-11e5-9381-074905eae76c.png)	dvcrn
587	2015-12-19 03:41:23	Any chance of this getting pulled in in the near future? Would love to have checkboxes available in ipython notebooks, and they're waiting on it to be implemented here. https://github.com/ipython/ipython/pull/8402 https://github.com/ipython/ipython/issues/6288	msto
587	2016-02-09 14:14:03	would love to see this too	noerw
587	2016-02-18 23:39:17	Any updates on this? This would make integration of checklists for https://github.com/wekan/wekan much easier.	Sohalt
587	2016-02-19 07:22:42	Checklist feature is an important feature for wekan project... So merging this pull request would help developpers to finish this other pull request https://github.com/wekan/wekan/issues/298#issuecomment-181293631 and be sure they won't use another alternative...Hope to see this on wekan project soon...	ousamabenyounes
587	2016-04-20 20:17:29	Hi! Any chance this will get merged? We would like top pick up this fix for [VS Code](https://github.com/microsoft/vscode).	chrisdias
587	2016-04-20 23:34:50	This project is definitely dead. I merged this in a own fork and use that for [markright](https://github.com/dvcrn/markright)	dvcrn
587	2016-07-09 14:52:32	@matt- @parleur Thank you for maintaining this project. I would love to +1 this PR.	ZackWard
587	2016-08-03 11:51:09	This should either be merged or feedback given as to why it won't be. What's the hold up?	Xaekai
587	2016-09-25 17:28:29	I hope this branch would be merged	wujr5
587	2017-01-05 23:02:51	I write my notes in [VS Code](https://github.com/microsoft/vscode) using markdown. Every time I go to make a task list I expect GFM behavior, but alas, it never works. I'd love for VS Code to change, but I think they've made [it clear](https://github.com/Microsoft/vscode/issues/2175) that they won't. The state of this project is making me sad. Come on guys, get your act together, be a man, pass t…	richarddavenport
587	2017-01-06 01:59:57	Not sure what "be a man" has to do with this PR. Please try to keep it professional.	matt-
587	2017-01-06 02:55:47	Thanks for approving the changes. May 7th 2015, was the last time any maintainer touched this issue. I was saying be a man about handing over the project to someone that could be more actively involved. For me it's a humbling experience to hand over a project that I started and grew. If you guys are not going to listening to the community, then that is unprofessional. Sometimes people need a litt…	richarddavenport
587	2017-01-06 03:19:16	What does being a man have to do with anything? What about ones sex do you believe solves this PR? Grow up a bit man. You don't get thing done by being a dick. Fork the project and move on if you are so unhappy. That's the great thing about open source.	matt-
587	2017-01-06 04:19:18	It's an expression. [Maybe this will help.](https://www.youtube.com/watch?v=-qtrAMK7_Qk) I already explained my circumstance and I didn't use vulgar language. Sorry if your feelings got hurt. You have so many people and projects practically begging for things to move forward.	richarddavenport
587	2017-01-06 04:37:02	No hurt feelings. Just asking for some professionalism. Maybe too big of an ask, but can we at least get back on the topic of this ticket and less about your general complaints.	matt-
587	2017-01-06 16:07:52	I agree! Sorry I took out some aggression on this issue and the maintainers. Just really want my checkboxes in VS Code!	richarddavenport
587	2017-01-06 18:00:12	@matt- Good to see you approve this PR. What are the next steps to get this merged? Thanks!	styfle
587	2017-01-24 00:31:37	Any plans on getting this merged?	samiraguiar
587	2017-02-22 22:34:10	I'd also love to see this merged!	Agent01
587	2017-03-10 01:34:20	+1	mspiegel
587	2017-03-14 05:47:59	+1 I want this for https://github.com/volca/markdown-preview/issues/34	jpouellet
586	2015-05-05 06:05:48	Hello, When a link targets javascript, the trailing ) is dropped. Example: `[hello](javascript:alert("Hello"))` links to `javascript:alert("Hello"` Thanks for your job! @chtixof	chtixof
585	2015-05-02 07:04:00	allowing dot before extension as github markdown <S_CODE_TOKEN> .md <S_CODE_TOKEN> <S_CODE_TOKEN>	jgermade	2015-05-08 01:01:17
585	2015-05-08 01:01:31	Didn't realize this one. Thanks.	chjj	2015-05-08 01:01:17
584	2015-04-30 01:22:36	There seem to be some spaces coming into my code blocks to play. :) Here is the input: <pre>1. The first step. 2. Another step. We can call it the second one 3. This is obviously the third step. This is indented because it is part of the third step. Don't run this: this is indented with two tabs because it is a command you should never run Possible other command to never run: this is also indente…	khad
583	2015-04-22 18:20:02	Hello! My case: markdown + html parts <S_CODE_TOKEN> output: <S_CODE_TOKEN> Result: Parser replaced `__` to `<strong>` and didn't pay attention to what it has inside html pieces and it's not just one text. Probably I would agree that this is the correct behavior of `marked` module, if I am not checked this case on `Github`, where everything is displayed correctly Thank you for your attention :smi…	tavriaforever	2015-04-30 11:37:00
583	2015-04-26 12:33:20	I have a code fix [here](https://github.com/formulahendry/marked/commit/2f73f6ee82603b49ef4b54c0cc9805d89cf91b25). Hope the pull request could be merged. Unfortunately, this repo has not been updated for over 3 months :(	formulahendry	2015-04-30 11:37:00
583	2015-04-30 11:36:58	Thank you very much! It fixed our case.	tavriaforever	2015-04-30 11:37:00
582	2015-04-22 07:57:40	Marked will render strong or em with a wrong output in below situation. We should not render strong or em when text contains tag. <S_CODE_TOKEN>	formulahendry
582	2015-05-08 01:05:18	This is trickier than it appears since the original markdown doesn't process any html as markdown. It's another question of whether to remain true to markdown or add more of our own dynamic behavior. The negative lookahead for a tag might work, but I want to keep marked from being an html parser. Open to argument here.	chjj
581	2015-04-17 15:48:34	Hi, this may be a feature request, but is there any way to override the way that plain text is rendered? There's no function on Renderer that is called if the string matches the 'text' rule. The closest hack I can do is to override `InlineLexer.prototype.smartypants` but if I add markup it gets escaped and I can't override the escape function from within my application. Those methods aren't ideal…	mattcodez
580	2015-04-16 16:15:35	The '*' character is being parsed form the markdown seemingly at random. I was wondering if you have experienced this behavior before?	BannedForLife
579	2015-04-16 14:11:59	Works by re-assigning noop; gfm must be false.	gbradley
579	2015-05-08 09:15:35	+1. What if something is in `block` and in `inline`? --- @chjj are you planning to merge this then since you closed #562? :smile:	adam-lynch
578	2015-04-15 18:39:39	I'm not really sure what the `breaks` option does, as the link in the readme about [GFM line breaks](https://help.github.com/articles/github-flavored-markdown#newlines) is broken.	buob
578	2015-09-18 12:29:26	Here's the updated link: https://help.github.com/articles/writing-on-github/#newlines	AdrianoFerrari
578	2015-11-04 23:31:39	@buob @chjj doesn't appear to do anything currently.	amccloud
577	2015-04-11 12:02:04	I'm currently using showdown as a markdown parser since its easier [at my skill level] to extend the parser to incorporate what I need: attribute support for links, and custom link types. This engine is however somewhat faster in my case, so I'm trying to port my customisations. My link finder regexp isn't as sophisticated as in this engine. I'm currently battling with this: <S_CODE_TOKEN> which …	frumbert
576	2015-04-09 18:07:40	I have the same issue as the one in [Markdown in JS without enclosing paragraph](http://stackoverflow.com/questions/27663203/markdown-in-js-without-enclosing-p). Do you if there is way to achieve that?	PerfectCarl	2015-04-10 17:42:06
576	2015-04-10 10:29:20	Hey! It's pretty easy to do. I just answered the question on stackoverflow: http://stackoverflow.com/a/29559116/451634 Let me know if it worked or if you need further help. Best from Berlin, Benny	bennyn	2015-04-10 17:42:06
576	2015-04-10 17:42:06	It works perfectly, thanks. It feels a bit that it should be added as an option (or documented in the front page). For reference my code was: <S_CODE_TOKEN> Best from France, C.	PerfectCarl	2015-04-10 17:42:06
575	2015-04-09 12:35:46	Try this one: <S_CODE_TOKEN> It will render: <S_CODE_TOKEN> So the closing `)` is misplaced.	bennyn
575	2015-04-15 05:54:50	Correct links autodetection is non trivial thing. Try http://markdown-it.github.io/linkify-it/ for this task.	puzrin
574	2015-04-09 11:59:14	I have seen that "marked" parses Markdown within links. This should not happen. Here is my example: <S_CODE_TOKEN> The **output** is: <S_CODE_TOKEN> As you can see, the `languageLocale=de_de&cp` has been turned into `languageLocale=de<em>de&amp;cp`, so `de_de` became `de<em>de`, which is wrong.	bennyn
574	2015-05-30 21:13:52	You could surround the link with `<` angle brackets `>` or enable `gfm` for linkifying bare URLs.	1j01
573	2015-04-09 01:15:40	Hey, I'm using your markdown compiler for a while and want to say thank you for it! Btw, I’m little obsessed with typography and wrote a bunch of small, full tested and safe to use typographic modules. That’s why I’m wondering will you prefer to delegate typography to 3rd party packages and concentrate marked’s development only on parsing and compiling? if no, it's fine, I understand. If yes, che…	iamstarkov	2015-05-08 01:07:48
573	2015-04-09 12:42:16	hey, hey =) is anybody here? :ghost:	iamstarkov	2015-05-08 01:07:48
573	2015-04-15 18:41:34	polite ping =)	iamstarkov	2015-05-08 01:07:48
573	2015-04-16 14:17:31	@chjj is project dead and deprecated?	iamstarkov	2015-05-08 01:07:48
573	2015-04-16 19:29:44	@matmuchrapna Project is probably dead, given the number of open issues and pull requests.	JCMais	2015-05-08 01:07:48
573	2015-05-08 01:07:45	If you want to pull those modules' code into marked, I'll reconsider it, but I really don't want marked to have that many dependencies since it should be used easily in the browser as well.	chjj	2015-05-08 01:07:48
573	2015-05-08 01:12:53	All the deps are one-liners, so it’ll be not big deal for browsers, it’s even not _small_ deal	iamstarkov	2015-05-08 01:07:48
573	2015-05-08 01:15:02	on the other side, you will have benefit in form of delegating typography to 3rd party plugins	iamstarkov	2015-05-08 01:07:48
573	2015-05-08 01:43:58	@iamstarkov, marked has no dependencies for a reason. It shouldn't require a build for the browser. A lot of people just `<script src="raw.github.com/.../marked.js>` in their html. There shouldn't be any requires. Changing this would break a lot of pages. If they're just one-liners that's great. Let's include them inline.	chjj	2015-05-08 01:07:48
573	2015-05-08 08:26:47	didn’t about how consumers are using marked, seems reasonable. > If they're just one-liners that's great. Let's include them inline. okay, it will work. but how to deal with responsibility delegation here?	iamstarkov	2015-05-08 01:07:48
572	2015-04-08 15:35:26	Is there an option to keep "marked" away from sanitizing anchor / link elements? I have another library that I want to use for link parsing but when I set sanitize to true for "marked", then it also converts `</a>` to `&lt;/a&gt;`.	bennyn
571	2015-04-08 13:57:15	Hello, is there an option to just render **some** Markdown synatx? In my project I just want to render **strong**, **em** and **code** but I don't want to have support for **titles**, **block quotes**, etc. Can I configure "marked" somehow so that it only checks for specific types (like the ones mentioned)?	bennyn
571	2015-04-14 14:01:31	I'd also love this feature. At the moment I'm having to override the rendeder for each element I don't want and manually revert back to the original input.	gbradley
571	2015-04-27 08:37:51	This would be a great addition!	DanielZwijnenburg
570	2015-04-06 23:53:28		TassosD	2015-05-08 01:09:55
570	2015-04-06 23:55:07	Please take a look to make sure this IS the correct expected HTML outcome	TassosD	2015-05-08 01:09:55
570	2015-05-08 01:09:53	Those tests are failing for a reason. Those `[x]:` definitions shouldn't end up as definitions. It's just there to document the failing behavior for now.	chjj	2015-05-08 01:09:55
569	2015-04-06 06:24:32	This allows the rendering of text nodes to be overwritten. I've found this particularly useful in cases where I needed to escape certain character sequences in all text nodes.	lwansbrough	2015-05-08 01:10:57
568	2015-04-05 15:52:58	Hello can you help me to make a new rule for link? I want to change this `![]()` to this `{>[numer here]<}![]()` the number will be used like id for changing on codemirror... So I need to change the regExp's I tryed to change the link regeExp: `link: /^\{\>index\<\}\!?\[(inside)\]\(href\)(\w*\S*)*/,` And inline_index : `inline._index = /^\{\>?([\s\S]*?)\<\}(?=[^\{\>]*\<\})*/;` but it do not works…	dunets	2015-04-06 17:18:36
567	2015-04-05 13:14:20	Hey, while installing the package with Bower I noticed that package version was not updated in Bower file (according to GitHub releases page and npmjs registry, now it is 0.3.3, while bower addresses 0.3.2). So this PR fixes this.	aspyatkin	2015-05-08 01:15:07
567	2016-03-22 18:57:04	Bower uses git tags for versioning and ignores the `version` property in bower.json (so you might as well just remove `version` from bower.json): https://github.com/bower/spec/blob/master/json.md#version	andrewchilds	2015-05-08 01:15:07
566	2015-04-03 17:42:18	Hi chjj and All, Is it make sense to have support for reStructuredText parsing/rendering. I am looked at code it is pretty clean, and it should be not very hard to add it. But before I fork it and start to crank on it. I am wondering if somebody already done it or going to do that. Thanks.	walnutgeek	2016-10-12 17:57:06
565	2015-04-02 13:47:15	Thanks for the awesome project..the following is an example of something inside `<img onload="" />` which is not being sanitized. <S_CODE_TOKEN>	ruffrey	2015-04-13 19:03:53
564	2015-04-01 09:15:08	I know that the default renderer of the blockquote (so the > in markdown) is like this: <S_CODE_TOKEN> But sometimes I want another color for the blockquote, so I need another renderer for the blockquote. For example that the user can use >> in Markdown and that it renders it like this: <S_CODE_TOKEN> Do can I achieve this? In a few other issues (#383, #425) but I cannot find a clear answer for t…	gercobrandwijk
564	2015-04-01 09:41:45	Checking the parameter _quote_ and check if this startswith an >-sign (so it's >> in the markdown) is not possible, because markdown (of course) creates then nested blockquotes when you use >>. So the 'solution' in issue #425 (answer of user 7c00) is not going to work for me, I really need a solution where someone explains me how to use my custom tag >>. Like how it works with \* (italic) en *\* …	gercobrandwijk
563	2015-03-27 15:16:13	It seems that the precise specification of [CommonMark](http://commonmark.org/) already settled down, so I'm proposing sticking with it to be compatible with most of Markdown flavours and also be predictable. CommonMark is backwards compatible with the original [Gruber's Markdown](http://daringfireball.net/projects/markdown/), so it should be just internal change.	dumblob
563	2015-05-29 19:08:54	I agree - it would be great if marked supported CommonMark! Currently I'm using [Remarkable](https://github.com/jonschlinkert/remarkable) because it has a commonmark option.	nikolas
563	2015-05-30 00:04:19	`marked`'s strong point is it's small size. For commonmark parser you'd better search in "official" list of implementations: https://github.com/jgm/CommonMark/wiki/List-of-CommonMark-Implementations. If you need commonmark support, i see no problem to select appropriate project.	puzrin
563	2017-02-21 22:33:48	It seems a good idea to use [commonmark.js](https://github.com/jgm/commonmark.js), [markdown-it](https://github.com/markdown-it/markdown-it) or [remarkable](https://github.com/jonschlinkert/remarkable).	noraj1337
562	2015-03-21 22:51:31	This allows for headings to be disabled (and therefore treated like paragraphs). I know you can do it without a config option but it's awkward, I just did it. You need to: - Manually use the lexer and parser. - Create your own lexer. - Override the lexer rule with a noop after it's instantiated. - Make sure you do the above correctly or else any future instantiations will also have this noop inst…	adam-lynch	2015-05-08 01:12:20
562	2015-05-08 01:12:18	There might be a better more dynamic way to do this for any rule: see #579	chjj	2015-05-08 01:12:20
561	2015-03-20 18:11:24	The conversion of the german word for exercise: <S_CODE_TOKEN> is converted to: <S_CODE_TOKEN> when no charset is given. With the `<meta charset="UTF-8">` it is converted to: <S_CODE_TOKEN> where the id is wrong and should be `übung-1` instead of `-bung-1`. In any way, the Ü (German umlauts) break the conversion. They work out of the box in any standard HTML5 document when entered directly (with …	fanktom
561	2015-03-27 22:23:05	What do you mean with - when no charset is given? How do you set a charset? Do you write the `<meta charset="UTF-8">` directly in the markdown file? Which charset has the source file?	aroneiermann
561	2015-03-28 11:28:05	@juaron The default HTML5 charset is UTF-8. If I do not specify the meta tag at all and convert the markdown `#Übung` and add it to the body, the resulting string is `<h1 id="-bung-1">Ãœbung 1</h1>`. It should be `<h1 id="übung-1">Übung 1</h1>`. The HTML is saved using UTF-8. If I add the meta tag with UTF-8 to the header, the resulting markdown is: `<h1 id="-bung-1">Übung 1</h1>`. From my point …	fanktom
561	2015-03-28 11:55:37	On my System (Ubuntu 14.04, with marked 0.3.3, and node 0.12.0 ) `marked` return the expected result.	aroneiermann
561	2015-07-09 15:47:49	This seems to be a broader issue with UTF-8 support. On github, my markdown documents render correctly, but using marked, `’`, `…`, and other characters become mangled (becoming `â€™`, and `â€¦`, respectively). Adding `<meta charset="UTF-8">` into the `<head>` tag, as @aroneiermann suggested, does indeed result in correct interpretation on my end. Since I can skip that declaration when the markdo…	sansumbrella
561	2015-07-14 21:27:22	@sansumbrella The github header contains `<meta charset='utf-8'>`. @southdesign The default HTML5 is UTF-8 and the default of HTML4 is ISO-8859-1 (also called Latin 1). But I can still not reproduce this error. Could you please run `console.log(marked("ä"))`? When I run this I get that `<h1 id="-bung">Übung</h1>`. A possible solution would be to use character entity. In special this mean replace …	aroneiermann
561	2015-07-20 08:11:31	@aroneiermann Yes, I get the same `<h1 id="-bung">Übung</h1>`. With UTF-8, I think the right result should be `<h1 id="übung">Übung</h1>`, as it works in URLs as well. So I think this problem is part on the Browser end (you HAVE to declare UTF-8) which the specs say is standard with HTML5, part within the generation of the id tag which does not support UTF-8. Do you think, the ID computation can …	fanktom
561	2015-07-23 20:29:34	Multiple tests are failing after that 33e39804b5e0c116a4c09228d6a35e7e046b282f. I think it prints valid HTML5 code ([w3.org html5 documentation](http://www.w3.org/TR/html5/dom.html#the-id-attribute)). But it is possible that the used markdown documentation says something other.	aroneiermann
560	2015-03-16 07:05:37	Used Uglify-js v2.4.17 Exact command line: `uglifyjs lib/marked.js --comments="/Copyright/" --mangle --compress > marked.min.js`	callahad	2015-05-08 01:14:01
560	2015-03-18 03:43:50	:+1: This should be done long long ago.	tylerlong	2015-05-08 01:14:01
560	2015-04-11 23:37:08	See #553 for a more sensible way to do this	minecrafter	2015-05-08 01:14:01
559	2015-03-11 02:36:37	From README.md: The renderer option allows you to render tokens in a custom manor > manor > noun(also manor house) > a large country house with lands; the principal house of a landed estate. > > manner > noun > a way in which a thing is done or happens Apologies if this was intentional/ironic.	moof2k
558	2015-03-10 19:47:37		F1LT3R	2015-03-10 19:47:46
557	2015-03-08 04:30:43	Current default behavior expects the `src` parameter of `marked` to be a string. While this is a pretty legitimate expectation, in JS there are many possible, perfectly valid, scenarios where this might not be the case (e.g. numbers). This addresses the issue by adding a quick check at the top of `marked`. Basically if the `src` parameter is defined, not a string, and does have a `toString` metho…	rsandor	2015-05-08 01:16:40
557	2015-05-08 01:16:40	I almost think a better solution would be: `src += ''`. We can do that. Otherwise, if you put in bad inputs, expect bad outputs.	chjj	2015-05-08 01:16:40
556	2015-03-06 20:42:45	Is this possible to process the markup within HTML? I have such a markdown code from one jekyll project: <S_CODE_TOKEN> I want to switch into marked. So I need to make code inside the tags with `markdown="1"` attribute processable. How can I do this?	varya
556	2015-03-09 19:58:22	Might want to take a look at #378 and #236.	rymohr
556	2015-03-09 23:24:55	You will probably need to extract the plaintext Markdown from the HTML first. That's what I do with [Markdown Here](https://github.com/adam-p/markdown-here) when getting the MD that the user has typed into an email. My HTML-to-text code is [here](https://github.com/adam-p/markdown-here/blob/master/src/common/jsHtmlToText.js), although there might be better out there.	adam-p
555	2015-03-03 16:15:10	Not sure if already being addressed, but my [David DM](https://david-dm.org/mauvm/documark) shows "SECURITY VULNERABILITIES IN DEPENDENCIES" because of Marked v0.3.3. It links to this article: https://nodesecurity.io/advisories/marked_redos (CVE-PENDING). Which states: > Marked 0.3.3 and earlier is vulnerable to regular expression denial of service (ReDoS) when certain types of input are passed i…	mauvm
555	2015-03-03 17:48:15	see https://github.com/chjj/marked/issues/497 But idk if the author is still supporting this library, so you are better looking into alternatives.	JCMais
554	2015-02-28 08:28:27	My use case is such. I have source templates for a static site, which is a mix of `.html` and `.md` files. I use `marked` to preprocess the `.md` files, then pipe everything to the site generator [(1)](https://github.com/Mitranim/statil). The problem is that with default settings, you can't use template directives like `<%= %>`, since they will be escaped by `marked` before reaching the templatin…	Mitranim
554	2015-03-21 18:08:38	Having the same issue, can't find a solution.	operatino
554	2015-05-07 21:56:28	Interested in this one as well...	craigshoemaker
553	2015-02-26 05:43:35	This currently just handles updating marked.min.js (so we don't have to do things like #548), but Gulp allows for more functionality to be added over time.	minecrafter	2015-05-08 01:14:48
553	2015-03-21 21:10:58	My two cents: use [gulp-load-plugins](https://github.com/jackfranklin/gulp-load-plugins), especially if more functionality will be added over time. It's really simple but I think it's the best plugin out there. It reduces code, adds a little security by making sure any plugin used has to be saved in your `package.json` and therefore checked-in, etc.	adam-lynch	2015-05-08 01:14:48
552	2015-02-26 05:17:00	Although `marked` should be the "main house or mansion on an estate, plantation, etc." of the Markdown world, unfortunately it's not. This fixed a minor README typo: `manor` -> `matter`.	minecrafter	2015-05-08 01:17:02
551	2015-02-24 12:28:39	I added some code for non-exsiting image file. In my project, image files are base64-encoded strings. So, all images in markdown make 404 error. I guess this is also useful for other peoples.	dokenzy
550	2015-02-23 19:55:44	If you add an objective-c code block in a list using GFM, the parsers seems to interpret the `-` in front of the objective-c function declaration as a new list item. With a random JavaScript code snippet this works fine <S_CODE_TOKEN> js > marked("This is a list\n1. Some first item\n2. Some second item\n<S_CODE_TOKEN>\n3. Some third item") '<p>This is a list</p>\n<ol>\n<li>Some first item</li>\n<…	Mattieuga
549	2015-02-23 19:33:44	Hi, would it be stupid to have a method in _Marked_ that returns a data structure that represents the (various types of) blocks structured in the markdown document? Maybe only rendering the inline stuff… I'm using _Marked_ in a javascript based Static Site Generator (_Metalsmith_). One use case for this feature would be being able to use this store (of markdown "fields") in template contexts. Oth…	pnbv	2015-02-23 22:45:17
549	2015-02-23 22:45:17	Since little else should be needed beyond the .lexer method, I'm thinking maybe no one wants or needs to be responsible for any silly suggestions concerning key naming conventions. I'm closing this. Thank you.	pnbv	2015-02-23 22:45:17
548	2015-02-22 14:22:42	Ran marked.js through [javascript-minifier.com](http://javascript-minifier.com/) to get marked.min.js a minimized version for the browser.	wastevensv	2015-02-27 14:42:50
548	2015-02-27 14:42:50	Just realized this was already done in #293. Sorry about that.	wastevensv	2015-02-27 14:42:50
547	2015-02-20 09:52:01		sventschui	2015-05-08 01:20:02
547	2015-05-08 01:20:02	Why would this affect tablerow?	chjj	2015-05-08 01:20:02
547	2015-05-08 18:25:56	We're setting a css class in a custom renderer on the tablerow	sventschui	2015-05-08 01:20:02
547	2015-05-20 06:08:47	@chjj any comments on this?	sventschui	2015-05-08 01:20:02
546	2015-02-20 06:39:48	Hi there, The current version of marked.js is auto-removing backslashes before all `() []` brackets: <S_CODE_TOKEN> This is causing problems for users trying to use markdown inline with LaTeX to typeset equations with tools like MathJax, see volca/markdown-preview#18 The supposed behavior for a markdown rendering engine should not replace/change anything user enters unless user-entered tokens are…	chaserhkj	2015-02-20 11:38:16
546	2015-02-20 11:38:16	After further inspection into other Markdown rendering engines, I found that ignoring backslash before a char is a supposed behavior cause it is considered as escaping the char. So, regarding `\( \) \[ \]` in Markdown directly as math context barrier should be considered as an extension to Markdown language, thus related code should be managed in this way. In conclusion, I made a mistake and plea…	chaserhkj	2015-02-20 11:38:16
545	2015-02-16 09:20:07	Is it possible to get a list of all headers in order to create a table of contents?	mazing
545	2015-02-16 13:07:53	Just define custom renderer. Like this: <S_CODE_TOKEN>	paxidently
545	2015-03-09 15:15:16	Worked great for me, thanks! <S_CODE_TOKEN>	anaran
544	2015-02-06 13:17:13	on rendering: `$A_i, A_{i+1}$` it produces: `<p>$A<em>i, A</em>{i+1}$</p>` expected: `<p>$A_i, A_{i+1}$</p>` i tried the same in stackedit. it works as expected	santhosh-tekuri
544	2015-02-07 00:26:17	This is the same as #343.	mkopala
543	2015-02-02 21:20:56	<S_CODE_TOKEN>	BClark-Grad-Project	2015-02-14 01:05:23
543	2015-02-08 23:09:32	It doesn't handle `null` and `undefined` well - it throws the error above. I either: - use a wrapper function to return an empty string if the input is null or not defined - always pass an empty string to `marked` in such cases	mkopala	2015-02-14 01:05:23
543	2015-02-08 23:17:11	I accounted for it in my code, thought you may be interested in covering it on your side because it can break an applications operation. Not sure what your scope coverage is. Close topic? Or mark for enhancement? -----Original Message----- From: Matt Kopala notifications@github.com Date: Sun, 08 Feb 2015 15:09:39 To: chjj/markedmarked@noreply.github.com Reply-To: chjj/marked reply@reply.github.co…	BClark-Grad-Project	2015-02-14 01:05:23
542	2015-02-02 14:40:31	Hello, I write my email newsletters in Markdown and I don't want email addresses to be mangled (I think spam filters will have trouble with the mangling), so I introduced -mangle/-no-mangle option (-mangle is default). Would you consider this for inclusion? (Warning: no tests, could someone give me a hand on writing a test?)	dchest	2015-05-08 01:21:23
542	2015-05-08 01:21:18	Merging for now. Will probably rename the option.	chjj	2015-05-08 01:21:23
542	2016-12-24 20:49:44	Whats the point of mangling in the first place?	ccorcos	2015-05-08 01:21:23
541	2015-01-30 09:16:25	Testing with: `> blockquote` And it is not being converted properly. Here is the code I am using: <S_CODE_TOKEN>	nodesocket	2015-01-31 00:03:53
541	2015-01-31 00:03:48	Nevermind, I am idiot. Replaced: `$("#content").html()` with `$("#content").text()`	nodesocket	2015-01-31 00:03:53
540	2015-01-28 17:06:25	Hi, according to [Gruber's Smartypants](http://daringfireball.net/projects/smartypants/) `--` result in an `&ndash;`(\u2013) and `---` in an `&mdash;`(\u2n14). As far as I can tell, `marked` converts `--` into `&mdash;`	karland	2015-05-08 01:22:07
540	2015-01-31 16:24:56	+1. I agree with this. It's something I've been meaning to put in as a pull request myself for a while. It's also mentioned in #137 but the discussion never went any further. For me having an em dash surrounded by spaces (as Smartypants gives currently if you use a double hyphen) is ugly; I'd only use an em-dash in certain cases or without spacing. It's good to have a choice, as Gruber's spec ori…	guypursey	2015-05-08 01:22:07
540	2015-05-08 01:22:02	Well done. Merging.	chjj	2015-05-08 01:22:07
539	2015-01-27 11:06:30	In the original markdown [spec](http://daringfireball.net/projects/markdown/syntax), `[id]: http://example.com/` is defined as another way to write a link. The following entries will output an empty string: - `[abc]: abc` - `[abc]:abc` - `[abc]:abc[abc]:abc` - `[abc]:abc[abc]:abc[abc]:abc` `[abc]:abc anotherword` doesn't return the empty string, it outputs exactly what was entered; `[abc]:abc ano…	adam-lynch
539	2015-05-12 22:27:37	I believe that syntax is for reference style links. Sort of like variables in programming. You can create the reference link and the use it elsewhere in the document without having to write the full thing out. <S_CODE_TOKEN>	danwhite85
538	2015-01-26 09:15:16	Running the `marked.js` on client side with a value which is only integer marked throws an error: <S_CODE_TOKEN> ![bildschirmfoto 2015-01-26 um 10 14 06](https://cloud.githubusercontent.com/assets/188901/5897428/2b0ea8da-a544-11e4-9d59-ecc0cb3b6434.png)	nachbarshund	2015-03-25 11:51:26
537	2015-01-23 04:06:23		evilpacket	2015-01-25 22:19:40
537	2015-01-23 04:07:41	Will this fix be merged?	alduethadyn	2015-01-25 22:19:40
537	2015-01-23 11:17:52	Do note that this warrants a new (patch) release, just merging it in won't be sufficient.	yoshuawuyts	2015-01-25 22:19:40
537	2015-01-23 19:13:16	true enough - should have been more clear	alduethadyn	2015-01-25 22:19:40
537	2015-01-25 23:40:00	@chjj Could you publish to npm?	okuryu	2015-01-25 22:19:40
537	2015-01-25 23:52:17	Done.	chjj	2015-01-25 22:19:40
537	2015-01-25 23:55:22	I also want to say to everyone, and @naholyr: PRs for the sanitizer are welcome. The sanitizer is something I added on a whim just because I could. I try to make it as secure as possible, but I would never make a guarantee that it is absolutely secure. If you care about security, you should use a more heavy duty html sanitizer. Hopefully one day we can get to that point though.	chjj	2015-01-25 22:19:40
537	2015-01-28 22:41:04	I'm pretty clear with that, to be fully honest the aim of my comment was more like well, I'm not sur it worth the effort knowing there will always be an unplanned edge case ;) I'd go for a warning in the README (+ link to http://htmlpurifier.org/ for example?).	naholyr	2015-01-25 22:19:40
536	2015-01-21 10:02:29	options: { sanitize: true, allowedTags: 'iframe|img|video' } For https://github.com/chjj/marked/issues/133	mloginov
536	2015-05-08 01:23:43	Please refactor this so a RegExp is not dynamically created each call. A hash table check would be faster than a regex: reduce an array of tags to an object and check the object's property.	chjj
535	2015-01-15 10:50:31	I modified the **'Renderer.prototype.image'** function so that it supports Markdown's image size specification. For example, a Markdown code <S_CODE_TOKEN> can be interpreted as <S_CODE_TOKEN> Thanks!	tatsy
535	2015-01-17 16:35:42	:+1: would be nicer with a test though	capaj
535	2015-03-27 05:50:40	+1 May I know when this pull-request will be merged?	doortts
535	2015-03-27 07:47:34	@tatsy by the way, where can I find `Markdown's image size specification`? Does spec exist?	doortts
535	2015-03-27 07:59:23	Hello @doortts. As you know, official Markdown does not support image size specification. So this is only an option. If you'd like to specify image size in Markdown, I recommend you to use [markdown-it](https://github.com/markdown-it/markdown-it). I already provides the plugin for this to specify image sizes ([markdown-it-imsize](https://github.com/tatsy/markdown-it-imsize)).	tatsy
535	2015-05-08 01:24:41	Which implementations is this currently a part of?	chjj
535	2016-03-27 21:03:30	@chjj Apparently [Mou](http://25.io/mou/) does, but most that actually support this consider themselves derivatives AFAICT [1], like Kramdown and MultiMarkdown. [1] This was only from a simple Google search, BTW. I'm not _that_ aware of the likely hundreds of implementations out there.	isiahmeadows
535	2016-07-25 18:39:49	👍 for this support in the future. Was wondering why this wasn't working. Thanks @tatsy, though it would be better with this merged	webdevbrian
534	2015-01-01 22:56:06	I have news, once in a list with all news and once where a single new is showed. The news on the list has a small cut at 200 chars just like this: <S_CODE_TOKEN> All is working there, the single news is displayed like this: <S_CODE_TOKEN> On the single new the first paragraph is displayed with `<pre><code></code></pre>`. What is the reason for this?	Grief-Code
534	2015-03-25 16:50:39	+1, I don't know why my MD is being wrapped with this as opposed to rendering correctly. Does anyone know why this is happening or what I can do to fix?	jme783
534	2015-09-12 02:12:56	+1, I meet the similar problems.	dongli
534	2015-12-29 03:12:32	This is because your text likely has a lot of indentations, which would be interpreted as a code block. <S_CODE_TOKEN> <S_CODE_TOKEN> Alternatively, you could detect the shortest indentation on any line, and use regex to replace that length of indentation on every line. https://github.com/sindresorhus/strip-indent	jonathantneal
533	2014-12-29 23:13:15	My code blocks are being parsed with six preceding spaces before every line following the first in a code block. So code written in Markdown like this <S_CODE_TOKEN> Becomes parsed like this: <S_CODE_TOKEN> I'm using highlight.js to handle highlighting, but the problem persists when I remove syntax highlighting. The issue also persists no matter how I mark the codeblock in Markdown, e.g., indents…	ughitsaaron	2014-12-29 23:32:20
533	2014-12-29 23:32:20	Nevermind, this is an issue with something else. Sorry!	ughitsaaron	2014-12-29 23:32:20
533	2015-01-14 21:54:58	@aptkf I'm running into a very similar issue. Did you figure out what the problem was (despite it not being with marked)?	joshlasdin	2014-12-29 23:32:20
533	2015-01-15 12:41:55	Hey @joshlasdin, I did figure it out. I was using handlebars for my templates and my expressions were indented which effected the indentation of the preformatted code blocks. Everything was fine once I removed the indentations before my handlebars expressions. Good luck!	ughitsaaron	2014-12-29 23:32:20
532	2014-12-24 11:41:33	<S_CODE_TOKEN> is interpreted as title with gfm true or false but should not (it's a title only if it starts with a #)	acemtp
531	2014-12-24 11:39:31	Hello Christopher, This lib is awesome but when I see there 176 open issues and 79 PR, I wonder if the project is still active. @chjj can you tell us what is the status of your project and what do you plan in a near future?	acemtp
531	2014-12-28 06:51:12	i'd recommend using https://github.com/markdown-it/markdown-it instead	jonathanong
531	2014-12-28 10:04:46	Thanks. It doesn't seem to have a function to just do the Lexer so we can interact with an array of token like in marked.	acemtp
531	2014-12-29 05:10:34	yes you can use internals i believe. https://github.com/markdown-it/markdown-it/tree/master/docs just ask the guy, he'll answer in like an hour.	jonathanong
530	2014-12-18 05:10:57	<S_CODE_TOKEN> Renders as this: ![screenshot 40](https://cloud.githubusercontent.com/assets/87356/5483878/54978340-8639-11e4-961b-7f5f293980c6.jpg) <S_CODE_TOKEN> Renders as ![screenshot 41](https://cloud.githubusercontent.com/assets/87356/5483883/66d6c32c-8639-11e4-87cf-a18d96fd59e8.jpg) And this: <S_CODE_TOKEN> Renders correctly: ![screenshot 42](https://cloud.githubusercontent.com/assets/87356…	Jakobud
530	2015-03-06 23:12:52	Having the same issue. This doesn't happen when rendering multiple ul or ol elements though - only when you mix types.	mattLummus
530	2015-11-10 15:15:55	One more example from me: ![image](https://cloud.githubusercontent.com/assets/3027415/11065934/4d2f7ab0-87c6-11e5-821f-ea1c0fadfdb1.png)	mik01aj
529	2014-12-17 19:24:19	I'd love this please. ### My use case I want to compile markdown for places where HTML isn't supported, just plain strings (like in Mac & Windows 8+ notifications for example). I've already created a custom marked renderer which "cleans" markdown. So I try convert it to the nicest possible plaintext representation I can; i.e. it leaves some things pretty much as they are (like `**strong**`), it c…	adam-lynch
529	2014-12-17 23:08:17	I've gotten around it for now using the innerHTML, innerText trick to unescape HTML. Still would be a nice setting though.	adam-lynch
528	2014-12-12 18:39:07	I am working on a table of contents generator using marked for another project and noticed that marked does not generate unique ids when headers in the same markdown contain the same text. For example a link to `#examples` would always go to the first header. <S_CODE_TOKEN> This PR changes the default behavior making to that duplicate headers are given incrementing integers so they are unique, `e…	patrickarlt	2015-05-08 01:26:34
528	2015-05-08 01:26:21	That 200ms is devestating. There may be a better way to optimize this. I think this uniqueness issue was discussed a while back, but we decided to leave things as they are for the time being. Can we work on optimizing this more?	chjj	2015-05-08 01:26:34
528	2015-05-08 01:26:33	Closing for now.	chjj	2015-05-08 01:26:34
528	2016-12-03 23:40:46	First, congrats for this wonderful library! @chjj @patrickarlt Is there some news on this issue? I also have identical `<h2>` names and then the anchor links #examples / id are not unique, that's a problem. <S_CODE_TOKEN>	josephernest	2015-05-08 01:26:34
527	2014-12-11 20:56:45	This is more to see if anyone has a solution than to suggest a feature, simply because there's a ton of open Issues and I doubt this will get seen anytime soon. It'd be great to have a `sanitizeJS` option. For example, I want people to be able to write HTML (such as `<i class="fa fa-warning"></i>`), but not add JavaScript (like `<i class="fa fa-warning" onmouseover="alert('Now i have your cookies…	gkoberger
527	2015-02-08 22:59:40	I've been using [JsHtmlSanitizer - google-caja](https://code.google.com/p/google-caja/wiki/JsHtmlSanitizer) along with **marked** with nice success.	mkopala
526	2014-12-11 12:24:12	I have such md-file <S_CODE_TOKEN> I've received the tokens of the given markdown by method `marked.lexer`: <S_CODE_TOKEN> But the given markdown does not have any headers.	eGavr
525	2014-12-11 07:39:04	can it parse <S_CODE_TOKEN> to <S_CODE_TOKEN> ? i try, but i can't work	yueisme
524	2014-12-09 21:33:56	I have such md-file <S_CODE_TOKEN> I've received the tokens of the given markdown by method `marked.lexer`: <S_CODE_TOKEN> It seems that it is wrong, the right variant is: <S_CODE_TOKEN> isn't it?	eGavr	2015-04-02 13:24:26
524	2015-04-02 13:08:27	wrong. The github rules, are not the "official rules". the elements number must be greater than 2.	blb78	2015-04-02 13:24:26
524	2015-04-02 13:24:26	Okey, thanks, sorry to bother you.	eGavr	2015-04-02 13:24:26
524	2015-04-02 14:40:49	you dont bother me. and I made a mistake : the elements number must be greater than 1.	blb78	2015-04-02 13:24:26
523	2014-12-09 12:01:01	Hi! I've got the tokens by this command: <S_CODE_TOKEN> Have I the opportunity to get markdown from tokens?	eGavr
522	2014-12-08 01:01:19		tadoli
521	2014-12-06 07:39:03		akiray03	2014-12-06 07:39:50
521	2014-12-06 07:40:52	It was created by mistake, sorry.	akiray03	2014-12-06 07:39:50
520	2014-12-05 02:39:24	Sorry if this is filed incorrectly, but strings like this are not formatted correctly: `Test *italic here **bold italic here** and italic still* end` See also http://ajh.us/babelmark2-asterisks-bold-in-italic-test	alanhogan
520	2015-09-04 19:23:27	It also fails at a very simple: <S_CODE_TOKEN> Result should look like: > text text _five \* six_ text http://johnmacfarlane.net/babelmark2/?normalize=1&text=text+text+*five+\*+six*	CoDEmanX
520	2016-01-04 14:15:33	Anyone got fix for this .	sunil-ideas2it
519	2014-12-04 08:49:03	Linebreaks in table tags were incorrectly parsed into `<br>`.	Lanfei
518	2014-12-03 01:51:08	Updated to handle errors or missing results and respond with original code	brendannee
517	2014-12-01 08:26:01	I don't know if you think is a good change or if I'm just not understanding something but I thought I'd pass it on	greggman
516	2014-11-29 16:42:11	there are highlight package and highlight.js package, someone may install wrong	ArvoGuo	2014-12-04 13:41:35
515	2014-11-28 13:06:27	When using the id's of headers as anchors, the current id's conflict very quickly. It would be very nice to have an option to change the id's, so I can change the id's of h3's to "header2text/header3text" for example. [DocumentUp](http://documentup.com/) currently does this, but in a very hacky way. So I would like to for example, <S_CODE_TOKEN> parse into: <S_CODE_TOKEN> How could this be implem…	peteruithoven
515	2015-04-18 06:13:26	On behalf of over 5000 users of MarkDown Viewer for Firefox (see its usage statistics at https://addons.mozilla.org/en-us/firefox/addon/markdown-viewer/), which depends on marked.js, I ask **not to** implement this request. Since HTML5 header IDs replaced &lt;a name="..."&gt;. Users depend on those auto-generated header IDs to be consistent with 'standard' Jekyll and Markdown, as is used e.g. on …	peter-kehl
515	2015-06-11 09:00:39	+1 for **not** implementing it.	kumarharsh
514	2014-11-19 06:20:24	I want to add some custom html tags like this: <S_CODE_TOKEN> html <example> <file name="index.html"> <S_CODE_TOKEN> </file> </example> <S_CODE_TOKEN> but it seems `<example>` and `<file>` tag are not recognised as a valid html tag. marked think they are paragraph elements and add a couple of `<p>` around them the compiled content is: <S_CODE_TOKEN> This behave make the `<example>` and `<file>` t…	lordfriend
514	2014-11-19 08:41:34	Well, when I added some lines between the custom html tag and code blocks, it seems get worked. but the code blocks failed.	lordfriend
514	2016-03-10 19:08:28	This is very inconvenient, I am creating a documentation for my project which involves displaying the element, however unfortunately is automatically added a paragraph around. My Angular directive: <S_CODE_TOKEN> The results: <S_CODE_TOKEN> Perhaps not the purpose of this project ...	brunowego
514	2016-03-10 19:10:21	@chjj if you have a little time, please take a look on this issue :+1:	brunowego
513	2014-11-19 06:11:47	I've gone through a process to allow for the addition of new unique rules to **marked**. A new rule can be added easily enough by passing a properly formatted POJO to registerRule. The downside of this addition is a increased parse time, by 32.6%, when running the included bench test. The original project was focused on speed, and I wonder if this is enough deviation to be a full fork and not be …	barretts
512	2014-11-19 01:13:05	<S_CODE_TOKEN> It installed latest 0.3.2 version but apparently it is missing some entries. Seems bower is not updated.	pasupulaphani
512	2014-12-01 23:26:34	This problem should be fixed by someone with push access updating the version on bower.json to 0.3.3 (or whatever they prefer) and creating a new tag on master. (I don't think PR's can contain tags, else I'd make a PR.) The current bower.json was added after the most recent tag, 0.3.2. With 0.3.2, it appears that bower might somehow be looking at the file `component.json`, which was intended to b…	martiansnoop
512	2014-12-18 20:55:02	It is unfortunate that no one has yet looked at this very small issue.	pasupulaphani
511	2014-11-18 04:43:52	Do not encode `#hashtag` (no white space) at GFM mode.	ledsun	2015-05-08 01:41:05
510	2014-11-14 20:51:56	Smashing library, much thanks! I may be abusing markdown a little, but I'm using code back ticks in my titles: <S_CODE_TOKEN> This however produces HTML in which the backtick is replaced with a hyphen in the `id` attribute of the resulting header element: <S_CODE_TOKEN> The problem is that I'm using [marked-toc](https://www.npmjs.org/package/marked-toc) to convert this into the following markdown…	bduncanj
510	2014-11-16 22:15:51	I, too, rely heavily on hashes. The naive solution is to override the `heading` renderer and generate ids in the same way marked-toc does. See related issues #432 #450. The problem extends far beyond leading/trailing slashes. I think I proposed a reasonable solution in #456. Feel free to merge it. Notice that you can then override the heading renderer and possibly use `uslug` to generate id attri…	Feder1co5oave
510	2015-03-10 19:38:52	+1 to fixing this out of the box	F1LT3R
509	2014-11-11 17:30:34	Hi, thanks for a brilliant piece of code! We're having a great time working with it. We've hit a snag on Safari with performance. On Chrome a 804kb markdown file takes 500ms to parse and render. On safari the exact same code takes 2 and a half minutes. $(document).ready(function(e) { var start = +new Date(); // log start timestamp <S_CODE_TOKEN> }); when the page loads it takes a local markdown f…	runrevben
509	2014-11-13 16:15:39	Such a long processing time suggests you have encountered a problem with regexes' exponential behaviour. See #497. Typically this is caused by "strange" inputs, such as long sequences of underscores or asterisks.	Feder1co5oave
508	2014-11-11 09:10:34	# 제목입니다. >>>>> <h1 id ="제목입니다.">제목입니다.</h1> ... ok ! but.. real action .. # 제목입니다. >>>>> <h1 id ="-----.">제목입니다.</h1> ... fail	vomvoru
507	2014-11-11 07:47:26	I ran into this issue. Here's some markdown <S_CODE_TOKEN> And here's what gets generated <S_CODE_TOKEN> Is that expected? I thought markdown was supposed to pull out the HTML so those `*` shouldn't become `<em>` marks. Here's a test <S_CODE_TOKEN>	greggman
507	2015-03-09 19:55:06	Related to #378.	rymohr
507	2015-03-11 06:58:53	Here's another parsing issue <S_CODE_TOKEN> The part `' should be code',` does not get turned into code. In fact adding some console.logs to marked.js I see that it sees <S_CODE_TOKEN> as one block of HTML instead of 2 blocks of HTML and a block of markdown in the middle. Changing it to <S_CODE_TOKEN> doesn't help. Adding `<div>`s does <S_CODE_TOKEN> now produces the correct result. Any idea how …	greggman
506	2014-11-11 03:55:14	It used 55s to parse this table data. <S_CODE_TOKEN> <S_CODE_TOKEN>	sorrycc
506	2014-11-12 11:10:34	+1	afc163
506	2014-11-25 10:26:03	The long html string(`<table>...</table>`) would be parsed iteratively many times for autolinking or tagging or something else. I don't think it is nesscessary. https://github.com/chjj/marked/blob/3e02a69921b9b4009d0b17aa1fe0ae2546f96de2/lib/marked.js#L1058	afc163
505	2014-11-07 19:01:36	I'm using marked 0.3.2 and cannot convert the following to HTML using the default settings (i.e. no custom options) <S_CODE_TOKEN> This renders fine in the Markdown preview of Atom.io editor but not via marked. I understand { } are reserved symbols, however escaping the opening brace with \ has no effect, the output is still simply: MyObject =	bduncanj	2014-11-13 16:34:14
505	2014-11-13 16:00:13	Please describe clearly how to replicate this issue. It seems to me that you are doing something not right, because curly braces in fact are not reserved symbols.	Feder1co5oave	2014-11-13 16:34:14
505	2014-11-13 16:34:14	OK, my fault, I should have done a clean test: <S_CODE_TOKEN> You're entirely right that other code I'd written was at fault. Still early days in the world of Node. Closing issue, sorry for the hassle!	bduncanj	2014-11-13 16:34:14
504	2014-10-22 12:12:29	With Marked I can easily ovverride/add/change lexer rules during implementation, and its great! For example I can force to use space between hash sign an text to make a header like this: <S_CODE_TOKEN> Cool! But is there a way, to easily do same for inline lexer? Like i need to make people be able to add an images with next sequence: `%[My Image](http://example.com/img.jpg)`? So i modified: <S_CO…	elennaro
504	2014-11-02 16:05:54	I'm pretty sure there is no way to do this without editing the code itself. The use of the InlineLexer is hardcoded inside the `parser.parse` function: https://github.com/chjj/marked/blob/7be419324986c7a37c8d3e2fd580e925e236db52/lib/marked.js#L918	Feder1co5oave
504	2015-02-02 16:33:17	Actually there is a way without editing the code of marked itself, if you overwrite the prototype. (In this example I surpress parsing of em tags). <S_CODE_TOKEN>	dotcore
503	2014-10-18 11:09:37	Fixes #312. Some simple test cases are included in linked issue.	Feder1co5oave
502	2014-10-16 23:39:23	Many people rely on the `bower.json` being included when installing from bower. The `bower.json` holds a lot of information people rely on when using bower (the version number of the repo, and the `main` property in particular). Currently, this file is not available when installing from bower. Our use case is that we use this [gulp build tool](https://github.com/ck86/main-bower-files) to compile …	kaijarayne
501	2014-10-16 07:12:09	This fails <S_CODE_TOKEN> giving <S_CODE_TOKEN> but this doesn't: <S_CODE_TOKEN> giving <S_CODE_TOKEN>	kapouer
500	2014-10-15 18:10:35	The Eclipse project's Orion [1] markdown editor uses marked both to generate HTML content and to identify the regions in the .md source for syntax styling. Marked's current lack of generated tokens for encountered link definitions makes it impossible for Orion's editor to reliably identify the regions following a link definition. This pull request creates tokens for encountered link definitions. …	grant-g
500	2015-09-27 14:04:00	Wondering if this PR resolves this problem: https://github.com/chjj/marked/issues/664 ? or is this something different?	KrishnaPG
500	2015-09-28 19:25:35	No, #664 is different.	grant-g
500	2015-11-15 21:15:15	+1, I like the idea. Although I would have used `link_def` instead of `def` as the type of the items, since it sounds more clear.	Feder1co5oave
499	2014-10-14 20:04:55	proposed fix for Issue #498 (link definition title on line following link url is parsed as a separate paragraph)	grant-g
498	2014-10-14 18:52:17	http://daringfireball.net/projects/markdown/syntax#link says: ' You can put the title attribute on the next line and use extra spaces or tabs for padding, which tends to look better with longer URLs: <S_CODE_TOKEN> ' However when marked sees this it parses the title line as a separate paragraph from the definition on the line above.	grant-g
497	2014-10-08 01:44:58	Using marked with a certain input seems to lock the process. Repro <S_CODE_TOKEN> CPU hits 100% for a long time, I waited about 5 mins then killed the process.	barisusakli	2015-07-29 10:10:42
497	2014-11-27 22:22:11	Try https://github.com/markdown-it/markdown-it , it's much more safe, because of strict parser implementation.	puzrin	2015-07-29 10:10:42
497	2014-11-27 22:31:50	Probably another case of catastrophic backtracking. I'll look at where I can use negative sets more.	chjj	2015-07-29 10:10:42
497	2015-02-27 04:15:30	Any progress on this?	ilanbiala	2015-07-29 10:10:42
497	2015-03-13 18:21:40	Would also like to know if any work is being done to address this security issue.	knownasilya	2015-07-29 10:10:42
497	2015-07-29 09:41:43	@chjj can you help us? also see https://nodesecurity.io/advisories/marked_redos	iamstarkov	2015-07-29 10:10:42
497	2015-07-29 09:48:40	I'll try to rule out whichever regex rules aren't causing this tomorrow night. I'm almost certain this is a case of catastrophic backtracking since marked has failsafes in place to prevent infinite loops. Most js engines will fail after a certain timeout length, but v8 will keep executing (it will most likely eventually fail after several minutes).	chjj	2015-07-29 10:10:42
497	2015-07-29 09:58:00	After fooling around a bit, it looks like the `em` rule's regexes `((?:__|[\s\S])+?)` is what is causing the backtracking. Changing it to the inaccurate `((?:[\s\S])+?)` fixes the problem. I'll try to rewrite this in a more sensible way.	chjj	2015-07-29 10:10:42
497	2015-07-29 10:11:14	@iamstarkov, rewritten. No more hanging. Tests passing. Should be okay now. Try the latest commit.	chjj	2015-07-29 10:10:42
497	2015-07-29 10:18:40	v0.3.4 commited and published. Fixed.	chjj	2015-07-29 10:10:42
496	2014-10-01 14:07:01	Installing 0.3.2 with bower, the following warning appears (and holds true): <S_CODE_TOKEN> This leads to mainBowerFiles not returning the main js file.	mistertakai
496	2014-10-01 14:19:14	[main-bower-files](https://github.com/ck86/main-bower-files)	adam-lynch
496	2014-10-14 16:01:04	Same thing happens with [wiredep](https://github.com/taptapship/wiredep) not being able to glob in marked. This is due to the lack of the correct bower.json file, which is [currently part of marked's master](https://github.com/chjj/marked/blob/master/bower.json), not being inside of a release tag. @chjj is it possible to please do a release of the latest code to a tag so that bower can more prope…	scottnath
495	2014-09-30 05:08:11	Fix for "broken underscores" in gfm inline text as of Issue #491 and #494. Includes extended tests. Source `jshint`ed on some code lines. Note: Test # 10 def_blocks.text is still broken (as was before).	commenthol
494	2014-09-29 08:06:52	While `gfm` is enabled: <S_CODE_TOKEN> Is it a bug? Or I missed something in markdown syntax?	fyears
494	2014-09-29 12:12:11	it's a bug. see #491	notatestuser
493	2014-09-25 13:38:46	HTML5 Start tags can contain "one or more space characters" (8.1.2.1 #3). A "space character" is space, tab, LF, FF or CR (2.4.1). This change makes marked support any Unicode white space in tags by restricting the autolink to not contain any /\s/ character. It is slightly more permissive than the HTML5 standard, but that is unlikely to be a problem in practice.	tommie
492	2014-09-25 08:40:10	Though set `sanitize` option to `true` could filter some xss code, but it still miss a `link` case in IE. use: `[xss link](vbscript:alert(1&#41;)` will get a link `<a href="vbscript:alert(1)">xss link</a>` this script does not work in IE 11 edge mode, but works in IE 10 compatibility view.	albertshaw	2015-01-25 22:19:43
491	2014-09-22 11:45:53	<S_CODE_TOKEN> becomes ![screen shot 2014-09-22 at 13 43 11](https://cloud.githubusercontent.com/assets/642869/4355542/cb64dfde-424d-11e4-969d-218f9334dbe6.png) And it shouldn't, according to https://help.github.com/articles/github-flavored-markdown#multiple-underscores-in-words. The result should be the same as the input: <S_CODE_TOKEN> Cheers, JD	javoire
491	2014-09-22 11:49:56	Also, this ![screen shot 2014-09-22 at 13 48 42](https://cloud.githubusercontent.com/assets/642869/4355611/7ac14bfc-424e-11e4-8d5d-9b576fe7c9e7.png) becomes ![screen shot 2014-09-22 at 13 48 53](https://cloud.githubusercontent.com/assets/642869/4355614/7e3286de-424e-11e4-80e3-6635f8bf5cd3.png) Should be: <S_CODE_TOKEN> Fix hack (**one** back slash): ![screen shot 2014-09-22 at 13 56 33](https://c…	javoire
491	2014-09-22 11:52:54	lastly: ![screen shot 2014-09-22 at 13 51 45](https://cloud.githubusercontent.com/assets/642869/4355643/ec7a72b4-424e-11e4-9b1a-e27ac76e8534.png) becomes: ![screen shot 2014-09-22 at 13 52 01](https://cloud.githubusercontent.com/assets/642869/4355644/f16680f6-424e-11e4-8b60-2c5041181460.png) Fix hack (**two** backslashes): <S_CODE_TOKEN> cheers!	javoire
491	2014-09-22 12:12:59	the behaviour is not consistent though. In some of our markdown files (with more code blocks and heavier markup) this behaviour is shown, and in others (usually lighter markup) it works as expected. I'll update here when I know more	javoire
491	2014-09-22 17:50:56	Allright, I've finally narrowed a reproducable setup. So this: <S_CODE_TOKEN> Should result in this: Lorem_ipsum dolor sit amet, **consectetur adipisicing** elit. Voluptatem a **ea voluptas nihil** error modi. Lorem_ipsum dolor sit amet, **consectetur adipisicing** elit. Voluptatem a **ea voluptas nihil** error modi. (e.g. identical, [docs](http://daringfireball.net/projects/markdown/syntax#em)) …	javoire
491	2014-09-22 18:05:17	This one also produces wrong output: **in** <S_CODE_TOKEN> **out** <S_CODE_TOKEN>	javoire
491	2014-09-29 09:27:29	I have one too: while this is correct <S_CODE_TOKEN> this is not <S_CODE_TOKEN>	notatestuser
490	2014-09-18 23:48:27	cannot find any document on this topic	fenode	2014-09-19 12:52:56
490	2014-09-19 01:55:38	For example: <S_CODE_TOKEN> I'm sure there are a thousand web sites that use it, but here's mine: http://markdown-here.com/ (My extension effectively uses Marked in the browser as well.)	adam-p	2014-09-19 12:52:56
490	2014-09-19 12:52:56	Tracked in #414.	scottgonzalez	2014-09-19 12:52:56
489	2014-09-17 22:42:20	The `bower.json` file was [added in April](https://github.com/chjj/marked/commits/master/bower.json) but never released, thus we couldn't build or assets because of the missing `main` property. Can you create a new release to include the `bower.json` file? For now, I forked the project and use it from there.	thibaultcha	2014-09-17 22:43:45
489	2014-09-17 22:43:45	Duplicate of #415.	scottgonzalez	2014-09-17 22:43:45
489	2014-09-17 22:46:01	:+1: this is needed	ahmadnassri	2014-09-17 22:43:45
488	2014-09-17 01:56:47	Hi, First: thanks for writing this fantastic library! My issue: I'm using Markdown in documentation for a project, and would like to use &lt;div> tags inside of the Markdown to specify that certain sections should be hidden (or otherwise stylized). For example: <S_CODE_TOKEN> Unfortunately, the Markdown content inside the &lt;div> does not get rendered -- it's copied verbatim into the output. Is …	asadovsky
488	2014-09-21 22:18:15	Weird you're right! I guess marked skips certain elements. You could loop through the elements that have your class, grab the markdown, process the markdown, then replace the contents! Wouldn't be that difficult with jQuery and you wouldn't need to modify marked.	octalmage
488	2014-09-21 22:32:14	I'm using a static site generator and don't want to run JS on the client side at render time. I could run marked in 2 passes as part of site generation (similar to what you suggest), but that's still somewhat of a hassle, especially since it'd require modifying the site generator tool, which I didn't write.	asadovsky
488	2014-09-22 07:34:03	FYI, Markdown specifically skips processing Markdown within block-level HTML; please refer to http://daringfireball.net/projects/markdown/syntax#html	jeffwilcox
488	2014-10-03 20:32:02	but some times you want to have a nice styled panel and use in it some markdown like below <S_CODE_TOKEN> <div class="panel warning"> some random text <S_CODE_TOKEN> </div> <S_CODE_TOKEN> and it is not entirely true that markdown doesn't work in html block as the markdown emphasis work normally. Looking on above sample, if I would but "test" in between of asterisk "**test**" that would be rendere…	derberg
488	2014-10-23 08:39:56	anyone know the line to hack in the js to make this work?	SimonCropp
488	2015-01-04 12:36:52	Reliable Markdown parsing inside HTML is a must. But this will require to remove "indented block = code block" rule entirely, as nested HTML tags are always indented... As GFM style is so much better I think that removal will only improve everything. It was always a fail in original Markdown design to treat indented text as code.	ivan-kleshnin
488	2015-01-15 08:57:04	I love Markdown, but if things like support for markdown in between divs will not be available, markdown will start loosing his position in favour of https://github.com/asciidoctor/asciidoctor.js	derberg
488	2015-02-24 15:37:37	I know this is a bit of a specific case, but I have been trying to get round this for my (jekyll) github pages. My requirement was to wrap a markdown-ed paragraph in a div so I could style it as a panel. In the end I just created an empty, classed div in front of the paragraph and used a [sibling selector](http://css-tricks.com/child-and-sibling-selectors/) `.myclass + p` to reference (and style)…	tombola
488	2016-11-17 22:12:05	This feels like quite a common use case - it would be nice if there was some built in liquid template that could do this for you, although we'll need to ensure that markdown is subsequently parsed and outputted correctly within that liquid block.	sh1989
488	2017-01-17 00:30:47	Some markdown parsers/implementations allow this: <S_CODE_TOKEN> This would be rendered as <S_CODE_TOKEN>` It would be great if marked would support this, too.	franzheidl
488	2017-03-22 15:55:09	just stumbled upon this div case Interestingly, it seems as the following indeed do render correctly: - bold and italics using ``**bold**`` and ``*italics`` - url syntax ``[link text](https://url.com)`` - maybe more However others don't do so in my case: - headings ``#``, ``###`` - lists <S_CODE_TOKEN>` - probably more	schlichtanders
487	2014-09-12 15:14:33	The two quotes from code below will be rendered into single quote. <S_CODE_TOKEN>	alexeypetrushin
486	2014-09-11 18:45:41	A while ago I opened issue #453 because Grunt wiredep was complaining that it could not wire marked into my project due to missing bower.json file. That issue was closed out with a comment that all was needed as a new release. Since then a new release (0.3.2) has been posted and the issue remains. I see a bower.json in the repo, but it's not showing up in the releases.	JAAulde	2014-09-11 18:46:46
486	2014-09-11 18:47:36	Nevermind, I'm wrong--the latest release is from before I opened #453 My apologies for wasting your time with this ticket.	JAAulde	2014-09-11 18:46:46
486	2014-09-20 03:28:21	I encountered the similar problem. <S_CODE_TOKEN> How to deal with this? @JAAulde Thank you.	zhiyelee	2014-09-11 18:46:46
486	2014-09-23 15:00:02	For me it was fairly simple as Grunt's wiredep was trying to use the entry to add the files into my HTML as script tags. I just needed to add it manually outside of the area where wiredep writes.	JAAulde	2014-09-11 18:46:46
486	2014-09-24 07:47:29	@JAAulde Thanks. I found a solution more graceful, you can try this too. `bower install chjj/marked#master`	zhiyelee	2014-09-11 18:46:46
485	2014-09-10 16:34:58	Like this: http://jekyllrb.com/docs/frontmatter/	elliottregan
485	2014-09-10 16:37:09	How exactly do you envision this working? The front matter is metadata for a document, which doesn't fit into the return value for a parsed document, which results in just text. This is really a task that needs to be delegated to whatever software is using marked.	scottgonzalez
485	2014-09-10 17:57:56	First, set an option to return an object rather than just text. If a front matter section is present, Marked could return an object like this: <S_CODE_TOKEN> If there is no front matter, it would just return <S_CODE_TOKEN>	elliottregan
485	2014-09-10 18:29:27	This really seems out of scope for marked, but I'll wait for @chjj to respond.	scottgonzalez
485	2014-09-11 13:59:47	I hear that. I just see a few markdown processors supporting meta data, and it's pretty useful to be able to include it. On Wed, Sep 10, 2014 at 2:29 PM, Scott González notifications@github.com wrote: > ## This really seems out of scope for marked, but I'll wait for @chjj to respond. > > Reply to this email directly or view it on GitHub: > https://github.com/chjj/marked/issues/485#issuecomment-55…	elliottregan
485	2014-09-11 14:52:51	I certainly agree that the pattern itself is showing to be very useful and quite popular. It makes writing documentation and building sites with Markdown a very sane process. If you plan to use the meta data as an object with your template engine, why not just ready it in one swoop as you parse the document string. Maybe even support [HJSON](http://laktak.github.io/hjson/) as well? Though followi…	howardroark
485	2014-10-06 17:48:29	I just ran into a similar problem where I needed to separate YAML front matter from the markdown content. I ended up using the [YAML Front Matter module](https://github.com/dworthen/js-yaml-front-matter). Seems to cover this use case pretty well.	iansinnott
485	2014-10-06 17:51:29	So, the situ on is to "pre-process" the .md file before sending it to the client? I guess if that is out of the scope of what marked is trying to do, that's fine. I think it would still be great to have support for at least removing meta data. On Mon, Oct 6, 2014 at 11:48 AM, Ian Sinnott notifications@github.com wrote: > I just ran into a similar problem where I needed to separate YAML front matt…	elliottregan
485	2014-10-06 20:12:05	IMO it's out of scope. I've had gulp pipelines like this: <S_CODE_TOKEN> It should be removed before hand.	adam-lynch
485	2015-10-23 02:04:35	It's been a year but github is currently parsing front matter into a table. Now that this is part of the official GFM parsing, I think we should put it into marked (into gfm) as well. e.g.: https://github.com/dvcrn/dvcrn.github.io/blob/master/_posts/2015-10-13-my_dream_editor.markdown Front matter: <S_CODE_TOKEN> Output: ![screen shot 2015-10-23 at 11 02 40 am](https://cloud.githubusercontent.com…	dvcrn
485	2015-10-23 14:49:48	@dvcrn if GitHub was, you wouldn't need to use an image as an example right? :stuck_out_tongue_winking_eye:	adam-lynch
485	2015-10-23 16:13:43	Nice catch! @dvcrn ! @adam-lynch click the other link. You can see it at the top of that page.	elliottregan
485	2015-10-23 16:15:13	Elliott, thanks :). Weird how they render markdown differently here hmm On Fri, 23 Oct 2015, 17:13 Elliott Regan notifications@github.com wrote: > Nice catch! @dvcrn https://github.com/dvcrn ! > > @adam-lynch https://github.com/adam-lynch click the other link. You can > see it at the top of that page. > > — > Reply to this email directly or view it on GitHub > https://github.com/chjj/marked/issue…	adam-lynch
485	2015-10-23 16:27:28	They don't mention it in their docs, but they are definitely showing key-values, even complex ones with arrays, as a table. I still prefer JSON because it's easier to work with, but it makes sense for Github to display it Asa table.	elliottregan
485	2015-10-23 17:04:24	> They don't mention it in their docs It's probably just left out because it's unrelated to their markdown parser. See https://github.com/blog/1647-viewing-yaml-metadata-in-your-documents	scottgonzalez
485	2016-02-06 18:30:58	FYI if people are still looking, @adam-lynch's comment [here](https://github.com/chjj/marked/issues/485#issuecomment-58087903) is _conceptually_ the way to go. In terms of _implementation_, [metalsmith](http://www.metalsmith.io/) is really great for this type of thing, and includes a [metalsmith-markdown](https://github.com/segmentio/metalsmith-markdown) plugin that is built on top of [marked](ht…	justinhelmer
484	2014-09-04 20:28:13	Hi folks, I've tried every way I can think of to get marked to render a table with no header. I want a table with body only and no header. Ideal example: |----------------|----------------- | | col 1, row 1 | col2, row 1 | | col 1, row 2 | col2, row 2 | Thanks Sass	sassanp
483	2014-09-03 19:38:08	https://github.com/jgm/stmd	KyleAMathews
483	2014-09-03 19:49:13	Do you care to elaborate on what isn't supported?	scottgonzalez
483	2014-09-03 20:08:53	I haven't done any investigation. I assume there's some discrepancies and that either those be resolved or it be another supported "mode" like Github-flavored Markdown. First step I'd assume would be to run marked.js against the [spec](https://github.com/jgm/stmd/blob/master/spec.txt) to see where marked.js differs. This all, of course, assumes that the maintainers of this library agree with the …	KyleAMathews
483	2014-09-05 11:07:20	Just running the tests of the stmd suite: **marked** <S_CODE_TOKEN> **stmd** <S_CODE_TOKEN>	commenthol
483	2014-09-05 15:35:53	I'm going to be looking at this over the weekend I think. Personally I'd like to get involved with the spec itself, particularly with Lists. I'm almost certain List tests are most likely failing there due to my own biased logical/more-intuitive implementation of them. While standard markdown is robust in that area, I think it still misses some things. Aside from gfm and the behavior muted by peda…	chjj
482	2014-09-03 11:35:37	Markdown text: `[hello \[ ok](http://abc.com)`, should be generated to HTML like this: <S_CODE_TOKEN> But actually, it generates: <S_CODE_TOKEN>	theking-laptop
481	2014-08-30 16:40:48	The text in the README implies that the default options are being shown, but the default option for sanitize is "false". Showing "true" could mistakenly lead a user to assume that they don't need to enable the sanitize option.	hubgit
480	2014-08-29 11:19:05	Ups, posted to wrong place. Please delete and sorry for mistake.	puzrin	2014-08-29 11:24:45
479	2014-08-28 12:48:07		PeterDaveHello	2014-08-28 12:54:55
479	2014-08-28 12:54:55	This is negligible.	scottgonzalez	2014-08-28 12:54:55
478	2014-08-28 12:47:50		PeterDaveHello
477	2014-08-20 20:31:05		kylerush	2014-08-20 20:32:44
477	2014-08-20 20:32:43	sorry meant to merge this into our fork.	kylerush	2014-08-20 20:32:44
476	2014-08-15 02:40:31	I have following mark down file which has a table, notice the 3rd column does not have value, and is empty | Header1 | Header2 | Header3 | Header4 | | :-- | :-: | :-- | :-- | | value1 | value2 | | value4 | it generates following html, notice it has 3 cells, I would expect there is an empty <td></td> after value2. Anyone know what could be issue here? <table> .............. <tbody> <tr> <td align=…	xiaofengzang
476	2015-01-04 21:21:42	+1 This issue is preventing me from using marked for [instant-markdown-d](https://github.com/suan/instant-markdown-d)	suan
475	2014-08-14 23:38:55	This PR combines several trivial readme-related fixes including: #474, #470, #454, #444, #426 and #412 (which can all be closed if this is merged). Also, it looked like the readme was supposed to be wrapped at 80 chars, so I fixed that too.	slang800
474	2014-08-14 22:25:27	you're also going to need to enable travis for this repo, but that should be easy because there's already a `.travis.yml`	slang800
474	2017-02-17 12:02:31	This should really be on the Readme.md. I had to fork the repo and run the tests manually to see which tests were failing.	radiovisual
473	2014-08-14 05:08:02	given the following table: <S_CODE_TOKEN> I get this as a token: <S_CODE_TOKEN> ...as you can see, all the cells in the first column have leading whitespace, while the cells in the other columns do not.	slang800
472	2014-08-12 03:31:44	Arrays don't _really_ support non-numeric keys, so using `ast.links` means I loose the list of links whenever I perform an operation on the array like `map` or `concat`. If you want to read more, Andrew Dupont has a short [essay](http://andrewdupont.net/2006/05/18/javascript-associative-arrays-considered-harmful/) on why this is harmful. So, we should change the format of the AST to something lik…	slang800
472	2014-11-13 16:13:58	+1	Feder1co5oave
471	2014-08-11 04:11:18	with gfm:true, we should get wiki links parsed? ie `[[tomatoes]]` would give a link. or is that a feature specific to the github wiki and not markdown? <S_CODE_TOKEN>	dcsan
471	2014-08-12 03:09:03	It doesn't look like it's part of the GFM spec: https://help.github.com/articles/github-flavored-markdown	slang800
471	2014-09-16 05:31:25	with gfm you just type https://github.com/ and it get's highlighted source: <S_CODE_TOKEN>	alanguir
471	2014-09-22 07:36:17	GitHub wikis (powered by https://github.com/gollum/gollum-lib/) support this syntax, but GFM itself does not recognize the wiki-style links. Gollum implements a filter/translation layer that converts such things into Markdown-friendly links (or HTML) before processing.	jeffwilcox
471	2017-01-08 09:58:13	+1 for @dcsan and @alanguir , would be great to Cover such a thing with out additional `Gollum` filtering level. Maybe with another option ? Like `gfmWiki: true` ?	yakivmospan
471	2017-01-19 09:09:43	For those who still need this, here is the code snippet that converts all of `[[..]]` into `[..](..)`: <S_CODE_TOKEN> Use it before passing into the renderer, Cheers.	yakivmospan
470	2014-08-10 20:42:40		erictheise
469	2014-08-09 20:11:30	Just wanted to mention that I found this pretty odd since we have a `loose_item_start`. Any particular reason for this?	slang800
469	2014-08-11 00:42:07	Actually, it's probably more accurate to say that `loose_item_start` is terminated by `list_item_end`, which is equally weird. Right now I'm using this code as a workaround: <S_CODE_TOKEN>	slang800
468	2014-08-09 00:24:52		bzwheeler	2015-05-08 01:31:05
468	2015-05-08 01:30:55	I like this idea, but I'd rather have a separate option called `sanitizer`.	chjj	2015-05-08 01:31:05
467	2014-08-06 22:01:39	If you try to use a code block with "yaml" or "yml" as the language, it just doesn't work. Example: https://gist.github.com/jipiboily/3ac64d9746ebaa2d7d44 Any ways to get it working or add support to it? If yes, how can I help? Thanks!	jipiboily	2014-08-07 01:04:22
467	2014-08-07 01:04:22	Nevermind, problem is not in marked but in Prism that I also use.	jipiboily	2014-08-07 01:04:22
466	2014-08-06 18:01:17	marked is great, but it lacks of ability to extend it with new syntax constructions. Inspired by asciidoc I suggest to support some macro construction like inline-macro and block-macro (wrapper) to extend it by user One example of usage, just thoughts: inline-macro <S_CODE_TOKEN> block macro <S_CODE_TOKEN> Nested macros: <S_CODE_TOKEN> And nested block macros: <S_CODE_TOKEN> And it would be possi…	golyshevd	2014-08-12 00:20:41
466	2014-08-06 19:51:46	I'm going to have to +1 where your head is at. I think the code and assets powering each `macro` would be an excellent bower package. From there it would only be a matter of including it in your bower file along with marked. The GitHub home of each macro could house all of the operational instructions. The macro's core javascript would just have to register itself with marked before marked runs. …	howardroark	2014-08-12 00:20:41
466	2014-08-06 22:55:02	> I would vote against the complexity of the nesting though. Markdown is meant for writing, not really as a catch all replacement for HTML. It may be a stretch to assume that someone without development experience could wrangle how to use those blocks. But no one writer will be forced to put macro in macro, right? But it is feature :) > Instead what it if macros always expect just a string, maybe…	golyshevd	2014-08-12 00:20:41
466	2014-08-11 22:20:29	It's not `marked`'s [job](http://www.faqs.org/docs/artu/ch01s06.html#id2877537) to extend Markdown. How about <S_CODE_TOKEN> and pass the result of that to `marked`?	anko	2014-08-12 00:20:41
466	2014-08-12 00:20:41	@anko thanks for idea, just published https://www.npmjs.org/package/macroed but separate macro processor	golyshevd	2014-08-12 00:20:41
466	2014-08-12 13:00:09	Good point @anko, the Unix philosophy causes great things. I will check this out @golyshevd! It's awesome how inspired you were to whip this up so quickly :) I plan to start a project that focuses on scientific writing with Markdown. The idea is to have it be a UI that harnesses GitHub OAUTH and hosts papers with GitHub Pages. Just looking to see what open-source is out there to build it all. I t…	howardroark	2014-08-12 00:20:41
466	2014-08-12 20:27:06	@howardroark it is so unstable and just now, we refactor macro syntax to easier indent oriented. The current solution is so poor and it is so conflicting with markdown as post/pre processor. But tomorrow we should complete writing the code, tests and documentation. Our writers marking up so difficult articles and need flexible solution. Comimg soon=)	golyshevd	2014-08-12 00:20:41
466	2014-08-12 20:30:08	@golyshevd I'll keep watching the repo. Good luck!	howardroark	2014-08-12 00:20:41
466	2014-08-14 19:44:36	@howardroark look at that (it is still beta) <S_CODE_TOKEN> <S_CODE_TOKEN>	golyshevd	2014-08-12 00:20:41
465	2014-08-04 18:01:49	I just cloned master and ran `node test`, and got the following failure: <S_CODE_TOKEN> Not sure if this is a known issue or not, but thought I'd open a bug in case you weren't aware of it.	pdubroy
465	2014-08-06 17:58:25	+1 Ditto.	guypursey
465	2014-08-06 19:00:25	Line 2 in `./test/tests/def_blocks.text` <S_CODE_TOKEN> is being treated like a reflink because of line 20 <S_CODE_TOKEN> One can see this is expected behaviour by comparing `./test/tests/links_reference_style.text` with `./test/tests/links_reference_style.html`. If `def_blocks.text` is to pass, the reflink inline lexer (lines 626-641 in `./lib/marked.js`) needs to somehow skip reflinking when we…	guypursey
465	2014-08-06 19:01:51	It might be that want to keep reflinking within blockquotes, of course, in which case it's simply a matter of rewriting `./test/tests/def_blocks.html`. One to discuss?	guypursey
465	2015-01-04 01:00:35	Has any decision been made on this? I see two issues here: 1. Ref links should require two sets of square brackets. As @guypursey pointed out the first instance of [1] is treated as a ref link to the second instance. This should not happen on a single pair of brackets. 2. The test is broken (def_blocks.text, and def_blocks.html). Assuming that this test pair are intended to contain ref links then…	andre-artus
464	2014-08-01 17:41:42	This patch add: - multiple header rows for tables - add colspan for cells - unify nptable & table code	killall5
463	2014-08-01 17:17:51		killall5
463	2015-09-27 14:09:41	Wondering if this PR takes this situation https://github.com/chjj/marked/issues/664 into account or falls prey to the same inconsistent casing problem.	KrishnaPG
463	2015-11-15 21:22:17	Please describe what this PR is for.	Feder1co5oave
462	2014-08-01 15:59:37	This patch enable tables with multiple header rows. Tests pass.	killall5	2014-08-01 17:14:37
461	2014-08-01 15:38:17	This patch enable tables with multiple header rows.	killall5	2014-08-01 15:54:11
460	2014-07-31 20:36:03	Good day! It is simple patch which fixes problem with "unique" references many bloggers use for footnotes to void footnote reference overlapping. John Grubber does add a post date after footnote sequence number like `[^1-2014-07-31]` to avoid such problems. This patch preserves unique reference for link and back link bt does render correct number for footnote sequence. Thanks!	totocaster	2016-10-23 11:17:16
459	2014-07-29 21:04:51	This PR works-around a situation in the v8 regex parser in which, given a sufficiently long string, causes the regular expression engine in node.js/chrome to melt down. This is due to v8's backtracking regular expression implementation. In Firefox and Safari OSX, a 2k long string take 95ms and 41ms respectively to execute. In Chrome, the same string takes 298024ms. During this time, the browser/n…	suprememoocow
458	2014-07-29 00:39:09	It is helpful if one needs to use http to retrieve rich data for rendering.	taylorchu
458	2014-08-11 01:35:46	Is there any case where marked actually needs to perform an async operation during compilation?	slang800
458	2014-08-11 02:47:39	what do you mean by "compilation"?	taylorchu
458	2014-08-11 04:29:25	The operation of turning markdown into HTML.	slang800
458	2014-08-11 04:50:04	if rendering requires to call a function that is not synchronous or this function will run for a while. this will be similar to how code highlighting works. making all rendering functions async will be more consistent.	taylorchu
458	2015-12-01 18:31:52	My use case is this: i want to override `paragraph` to make a call to mongo, fetch a document by id (async) and build the output with that.	jacargentina
458	2017-02-20 14:12:55	+1 for this, I need some enhanced custom markdown that will fetch data from the server to get the info to render the final HTML. e.g. `The head of IT, [function:HEAD_OF_IT], will be in charge of...` Should render: `The head of IT, John Smith, will be in charge of...` This needs to get the person from the server. That will always be accurate when displaying the page, even when the person that's as…	TiboQc
457	2014-07-28 13:46:02	When I have something like <S_CODE_TOKEN> With the default Renderer I get <S_CODE_TOKEN> (notice the trailing dash in the id). This PR fixes this: <S_CODE_TOKEN> **Warning**: this may change the way URLs are generated and break existing links.	Feder1co5oave
456	2014-07-28 13:15:36	PR for #450 I hope it doesn't seem overkilling, I kept it as small as possible. Comments are welcome. I'll be posting some tests, if I can manage to make them work. Meanwhile I tested it with <S_CODE_TOKEN> and I got <S_CODE_TOKEN> which looks good to me.	Feder1co5oave
456	2015-03-10 19:40:43	Is this still being looked at @chjj ?	F1LT3R
456	2015-03-10 20:02:21	@F1LT3R definitely no.	Feder1co5oave
456	2015-03-10 20:07:46	As in... it shouldn't be, or... it hasn't been?	F1LT3R
456	2015-03-10 20:11:35	I meant marked is not being maintained any more	Feder1co5oave
456	2015-03-10 20:13:10	Ah Ok. Thanks @Feder1co5oave. I've just been testing out your clean-segments commit and I think it's a great improvement. Is there something better NPM module for markdown that I should be using instead?	F1LT3R
456	2015-03-10 20:29:45	I'm still with marked, but there exist some more modern and maintained parsers out there. I haven't tried any yet so I can't help you.	Feder1co5oave
456	2015-03-10 21:03:52	Thanks	F1LT3R
456	2015-03-11 13:38:48	@F1LT3R try https://github.com/markdown-it/markdown-it	JCMais
456	2015-03-11 14:32:29	Thanks @JCMais !!	F1LT3R
455	2014-07-26 07:16:43	I am just wondering how I can customize a render to set a css class to an html tag table. The method table(string header, string body) can be used for the table headers but not for the entire table. Is it right ? Thanks	christophebe	2014-07-26 22:00:14
455	2014-07-26 22:00:14	oups sorry for this issue. I found the solution	christophebe	2014-07-26 22:00:14
455	2016-05-02 11:57:01	@christophebe Where?	julmot	2014-07-26 22:00:14
454	2014-07-25 05:32:25	Wanting XHTML-compliance, I started to add my own "xhtml" option before I realized one was already present. Issue #234 makes it sound like this feature was a little controversial - but the support is in the code, so I thought it would be good to mention it in the README. While making that change, I noticed two small misspellings and corrected them.	DavidAnson
454	2014-09-22 07:31:52	Nice find @DavidAnson !	jeffwilcox
453	2014-07-24 18:23:26	Regardless of the version of `marked` I install with bower, Grunt's `wiredep` task gives me: "_marked was not injected in your file_". All my Googling points to packaging issues with a bower component when this error shows up--particularly a missing `bower.json` file or no `main` property therein. In looking at the latest release, I see that `bower.json` is missing, but `component.json` (to which…	JAAulde	2014-07-24 18:29:27
453	2014-07-24 18:29:27	If that's the problem, then there's nothing to do other than release a new version of marked.	scottgonzalez	2014-07-24 18:29:27
453	2014-07-25 15:33:34	I'm a little new to the ins and outs and social protocols of github. From the limited amount I do understand, I have a feeling there's something I can do to help myself out on this, but I am not sure what it would be. That being the case, I'll ask if there's any idea when a new release will be available so that packages which depend on marked (such as angular-marked) are easily used without manua…	JAAulde	2014-07-24 18:29:27
452	2014-07-23 20:24:00	It would be useful if the objects in the array returned by the lexer contained start and end indices so that the markdown source corresponding to each object could be recovered. I'd like to use marked to parse markdown documents and pull out individual sections. It would be nice to be able to store these sections as markdown source, since the object format returned by the lexer could change in fu…	addrummond	2014-07-23 21:59:39
452	2014-07-23 21:59:39	Duplicate of #441.	scottgonzalez	2014-07-23 21:59:39
451	2014-07-23 19:51:51		ericlifka
451	2014-07-24 07:32:37	You could always redefine the `link` renderer method and use a custom title to set the target. I do this automatically with external URLs: <S_CODE_TOKEN> <S_CODE_TOKEN>	Feder1co5oave
451	2014-07-25 20:04:11	Thanks for this suggestion! I don't know why but I didn't think to override the link renderer to do what I wanted. This actually gave me more control as now I can match routes to whitelist certain links to not be external.	ericlifka
451	2014-12-28 17:06:51	Anyhow, I would say the option proposed makes a lot of sense, even if you can override the Renderer. Any chance this pull request gets merged? If we use the custom renderer and the original code has a bugfix/update, we will miss that...	GonzaloAlvarez
451	2014-12-28 17:13:17	`marked` does not seem to be maintained anymore, so the chances that _any_ pull request be merged are very low. Moreover, over the time I've seen the tendency to keep the number of options to a bare minimum especially in the rendering stage, so the use of custom renderer methods is always recommended.	Feder1co5oave
451	2014-12-28 17:14:46	Ok, thanks. That seems reasonable, then.	GonzaloAlvarez
450	2014-07-17 12:55:04	I was working recently about headings' ids and I encountered something like: <S_CODE_TOKEN> Here on github, clean segment links are generated, which only include the "raw" visible part of the heading text, as you can see in this [gist](https://gist.github.com/Feder1co5oave/68d3481c44da15720d74). Now, `marked` with default options returns this: <S_CODE_TOKEN> As you can see, the ids are quite "dir…	Feder1co5oave
450	2014-07-24 05:14:56	That is default behavior, you can overwrite heading with function(text, level, raw) { return '<h' + level + '>' + text + '</h' + level + '>\n';};"	xiaofengzang
450	2014-07-24 07:35:37	I've already overridden the renderer, but the problem is the `raw` argument, which contains raw markdown code. I could lex that and get rid of the dirt, but I don't consider that a viable option.	Feder1co5oave
450	2014-10-20 20:47:13	+1 @Feder1co5oave	gregtandiono
450	2015-03-10 19:38:07	+1	F1LT3R
449	2014-07-17 09:05:27	minor fix/suggestion: - dev (`lib/marked.js`): `search = '\n</code></pre>` `replace = '</code></pre>` - prod (`marked.min.js`): `search = "\n</code></pre>` `replace = "</code></pre>` - notes: - this occurs twice. - it has to do with how the html for code blocks are built. - the trailing CR is inside a `<pre>`, so it adds visible white-space.	warren-bank
449	2014-07-17 12:59:05	In my experience, a single newline at the end of the `<pre>` does not create additional space in the browser. Could you post an example?	Feder1co5oave
449	2014-07-17 18:57:15	I wrote some tests to back-track my code and determine exactly where this problem was introduced. It is partially the result of my doing something "weird". Within the "highlight" callback function to pre-process code blocks.. I was conditionally passing the code to highlight.js ..which rewrites the HTML text.. adding spans and classes and such. However, the one issue I found was that all of the c…	warren-bank
449	2014-07-17 20:15:28	I believe the newline is there for mere sake of readability of the generated html code. Let's hear if @chjj would like to give up a bit of readability in favor of better compatibility.	Feder1co5oave
449	2016-09-14 16:49:07	~~An extra newline before the closing `</code>` tag does add space in the browser. Here is an example:~~ _My example below is incorrect. The newline marked adds does not add space in the browser. I'm leaving my mistaken example and comment here only for history._ <S_CODE_TOKEN> ![pre-newline](https://cloud.githubusercontent.com/assets/12171970/18521251/5f0480f4-7a79-11e6-899a-d232e8f19a6e.png) ~~…	acooper-accusoft
449	2016-09-14 17:14:41	<S_CODE_TOKEN> That's not just a trailing newline. That's a newline plus 4 blanks. My chrome 52 on Linux still ignores a simple trailing newline in a `<pre><code>` block. The default `marked` renderer does not add blanks to indent html. If you generated this with a custom renderer I think it is your responsibility.	Feder1co5oave
449	2016-09-14 17:17:26	So sorry, my mistake. I had generated the HTML by hand and forgot to remove the indenting. It turns out the real issue is with a separate documentation tool we are using which changes the HTML that marked generates. The tool is adding a newline between the closing `</pre>` and `</code>` tags. There's nothing marked can do about this. Thanks for the fast feedback.	acooper-accusoft
449	2016-09-15 14:07:41	No problem!	Feder1co5oave
448	2014-07-15 11:52:17	Given: <S_CODE_TOKEN> The parens aren't consumed in a greedy enough manner and the output is: <S_CODE_TOKEN> I would expect: <S_CODE_TOKEN>	philjackson	2014-07-15 12:42:26
448	2014-07-15 12:42:26	Duplicate of #366.	scottgonzalez	2014-07-15 12:42:26
447	2014-07-13 14:11:12	I'm not quite sure what this means, but I belive I should report it. I guess I passesd an argument to marked with the valie `undefined`. <S_CODE_TOKEN>	phikal	2014-07-13 15:36:28
447	2014-07-13 15:36:28	Duplicate of #417.	scottgonzalez	2014-07-13 15:36:28
446	2014-07-09 22:30:40	Could Marked have References support, like Pandoc? It's like searching a Bibtex file and delivering list of references by using a citation style (APA, Chicago, IEEE...)	anderflash
445	2014-07-07 14:16:49	Firstly, this project is great! I work in the advertising industry and can see how Markdown will start to make headway there. The usage concept is simple enough that new writers and some old will have an easy time getting getting their mind around it. This was always the downfall of HTML. I can foresee a future where developers are delivered plain-text/syntax instead of MS Word documents (or even…	howardroark
445	2014-08-07 09:16:53	Omg i was created a duplicate at #466	golyshevd
445	2014-09-16 16:40:51	I have been further considering this idea and have posted my latest thoughts to jgm/stmd#123	howardroark
444	2014-07-03 22:15:34		KyleAMathews
444	2014-08-14 22:41:35	+1	slang800
443	2014-07-03 18:02:30	previously, when a fenced code block was in the second paragraph of a list, marked would not respect the spacing of the code block in gfm mode. This fixes that bug.	sfrank2147
442	2014-07-03 10:08:40	When calling `marked(undefined)`, you get the error `TypeError: Cannot read property 'replace' of undefined Please report this to https://github.com/chjj/marked.`. This error message is not helpful. Either return an empty string, or raise some kind of ArgumentException. This will help de caller identify the problem quicker.	doekman
442	2014-10-27 13:47:02	+1	fastf0rward
442	2014-10-29 17:04:07	Easies way is to not pass `undefined` to `marked`, e.g.: `marked(myString || '')` -- solved.	kuba-kubula
441	2014-06-23 01:59:26	I'm generating javascript code from .md files and would like to build source map along the way. Is there any way to get line/column number at the moment when renderer handler is invoked?	sidorares
441	2014-06-23 02:10:07	oops, should have used search first - partially duplicate of https://github.com/chjj/marked/issues/382 Though this one is more specific - I only need location data and going to build sourcemap manually in my code which uses marked.	sidorares
441	2014-06-23 02:17:49	Other partially duplicates are #296 and #338	sbruchmann
441	2014-07-25 05:33:49	Yes please :) I tried doing something with a counter on a custom renderer which increments for each `listitem` and clears for the `list`, but that doesn't handle nested lists.	skeggse
441	2014-07-25 05:46:03	I have a work around for my use case: add line number to a language name in fenced code start and then later replace language name back to original (say, renderer is called with code:coffee-123 - this is coffee block starting at line 123, we can combine sourcemap to include this code at offset 123)	sidorares
441	2014-10-23 11:53:02	@sidorares, take a look at https://github.com/jonschlinkert/remarkable . It already has line numbers support for all blocks. We did not implemented columns, because could not find real use cases. Also everything can be monkeypatched.	puzrin
441	2015-08-14 10:56:17	+1	bpasero
441	2015-11-13 13:03:39	Added a pull-request with partial resolution: https://github.com/chjj/marked/pull/680	andr2
441	2015-12-20 03:01:51	@andr2 thanks It's really useful.	Twwy
440	2014-06-23 00:06:36	Hi! Cool project. I am trying to create documentation including inline HTML code samples, i expect the inline HTML samples to be formatted as code. However they are being included verbatim. Repro is as follows: <S_CODE_TOKEN> Produces <S_CODE_TOKEN> Expected `<pre><code>&gt;iframe src=''&lt;&gt;/iframe&lt;</code></pre>` or something similar... Or is there meant to be an alternative way of creatin…	mappu
440	2014-07-17 11:42:44	Yeah, with GFM, you do this: https://help.github.com/articles/github-flavored-markdown#syntax-highlighting Note that for html, you need to use `markup` apparently. That said, it looks like it's escaping it...I am currently looking for a work around though...	jipiboily
440	2015-03-09 19:56:24	Related to #378	rymohr
440	2015-04-29 22:17:27	+1	Ryn830
439	2014-06-21 12:44:28	<S_CODE_TOKEN> Running this in node: <S_CODE_TOKEN> Outputs: <S_CODE_TOKEN> There is some config I should setup to make marked parsing text nodes inside html?	mcasimir
439	2015-09-01 17:41:47	I ran into the exact same issue. Haven't found a solution yet.	MichielDeMey
438	2014-06-18 14:31:37	Issue #387 Fixes the hang related to running these examples. <S_CODE_TOKEN>	xadn
437	2014-06-18 08:29:36	## [markdown syntax guide](http://daringfireball.net/projects/markdown/basics) > Markdown offers two styles of headers: Setext and atx. Setext-style headers for h1 and h2 are created by “underlining” with equal signs (=) and hyphens (-), respectively. To create an atx-style header, you put 1-6 hash marks (#) at the beginning of the line — the number of hashes equals the resulting HTML header leve…	insanehong
436	2014-06-13 05:05:53		wonder365
435	2014-06-12 08:30:23	Allow #fragment links in the `<http://somwhere.com>` link syntax, e.g. `<#Section4>`.	autopulated
434	2014-06-12 03:41:38	How about allowing `<b>` and `<i>` tags in markdown. This can use the same notation defined in markdown, just outputting different tags. <S_CODE_TOKEN> Not everything has be semantic, some stuff just have to be highlighted.	NetoBuenrostro
434	2014-06-30 11:26:49	Why would this configuration be preferred?	roydukkey
434	2014-08-11 01:13:01	The `<b>` and `<i>` tags denote styles, rather than how something should be understood. Markdown (and of course HTML) are not about styles. That's what CSS is for. Markdown/HTML describe ideas that can be represented in many different ways, including: - reading by a screen reader, which would convert `<strong>`/`<em>` into alterations in the tone of the voice - displaying on a full web browser, w…	slang800
433	2014-06-07 14:55:49	<S_CODE_TOKEN> Does anyone have an idea as to why this is happening?	MaazAli	2014-06-07 15:32:42
433	2014-06-07 15:32:41	That's impossible to debug from that error. `Markdown.Editor.js` isn't part of marked, and there is no `Markdown` object created by marked.	scottgonzalez	2014-06-07 15:32:42
432	2014-06-05 06:19:56	Now the logic of generating the id of h tags is `raw.toLowerCase().replace(/[^\w]+/g, '-')`. By using this method, if the header includes other none-English words, the id just is '-'. Then if we need the id to be used as anchors, this won't work. Now I am using [marked-toc](https://github.com/jonschlinkert/marked-toc) to generate index of the headers, it uses [uslug](https://github.com/jeremys/us…	whzhyh
432	2014-07-16 17:06:41	There's no perfect way to slugify any text. I think the best course of action is to define our own slugify function (hopefully based on `uslag`, since it looks pretty good) and use it to generate ids both in marked and in marked-toc. In marked, this is very easy since you can override the renderer function for headings. marked-toc lacks this capability. In fact, I think I'm going to post a pull r…	Feder1co5oave
431	2014-06-01 13:37:30	I've added the footnotes management to marked with the syntax in the [MultiMarkdown project](https://github.com/fletcher/MultiMarkdown/wiki/MultiMarkdown-Syntax-Guide#footnotes). I'm the CTO of a leading italian publisher and I think footnotes could be very useful for the [gitbook](https://www.gitbook.io/) project.	paolocasarini
431	2014-08-11 01:18:16	@paolocasarini Hey, I'm one of the two authors of `gitbook`. We forked `marked` as `kramed` (https://github.com/GitbookIO/kramed), the idea being to move towards `kramdown` support and also be able to move forward without having to wait on @chjj to merge PRs on `marked` (he's done awesome work up till now with, it just seems like he's busy with other more important things these days). Do you want…	AaronO
431	2014-09-16 05:50:06	@paolocasarini Footnotes seem to work, but they're rendered inside a paragraph tag despite this code that should render them inside a blockquote: https://github.com/paolocasarini/marked/blob/d833046f0258710413591ef4bee3181caddbaf21/lib/marked.js#L891-L897 Can you help debug? I'd like to get that `<blockquote>` tag rather than a `<p>` from the `Renderer.prototype.footnote` definition.	alanguir
431	2014-09-16 06:37:14	Yes, I'll check it. Paolo Il 16/set/2014 07:50 "Alan Languirand" notifications@github.com ha scritto: > @paolocasarini https://github.com/paolocasarini Footnotes seems to > work, but they're rendered inside a paragraph tag despite this code that > should render them inside a blockquote: > > https://github.com/paolocasarini/marked/blob/d833046f0258710413591ef4bee3181caddbaf21/lib/marked.js#L891-L8…	paolocasarini
431	2014-10-01 21:52:15	Yes you could use a simple <p> instead of a <blockquote> just replacing it in the code you highlighted. To me, the important thing is to allow specific representation for footnotes. For example, instead a blockquote we can use a specific class: <p class="footnote">... or even better <div class="footnote">... I used the blockquote tag because there is no use of class attributes in the html that is…	paolocasarini
431	2015-07-31 22:37:08	Hi @paolocasarini thank you for this, it helped immensely. Are you able to modify it to include inline footnotes? <S_CODE_TOKEN>	davidmerfield
430	2014-05-30 17:48:50	I created and pushed a [NuGet package] for the library to make it easier for .NET people to consume. If you don't want to maintain it, that's fine. I can check in here and update the package when a new version has been released :smile:	khellang	2015-01-04 18:04:25
429	2014-05-28 04:00:16	I prefer the table format of multimarkdown, which is very powerful to present information. Do we have any plan to support multimarkdown?	ha0ran
428	2014-05-27 15:16:23	[Huboard](https://huboard.com/) (among others) generates multiline HTML comments which were not being parsed by marked.js previous. This fixes that. Regex from: http://php.net/manual/en/function.strip-tags.php#68757	BigBlueHat	2014-05-27 15:59:47
428	2014-05-27 15:59:47	Needs tests....seems to be failing in some of my work... Will keep thinking and will resubmit if/when I get it sorted.	BigBlueHat	2014-05-27 15:59:47
427	2014-05-26 06:24:07	when I try to marked a string like it: <S_CODE_TOKEN> and the result show that <S_CODE_TOKEN> but it isn't what I want.what could I do?	weekeight	2014-05-28 16:15:08
427	2014-05-28 16:15:08	Duplicate of #269.	scottgonzalez	2014-05-28 16:15:08
426	2014-05-25 18:31:18	Same information was repeated twice. Remove one of them.	cirosantilli
425	2014-05-22 04:17:29	@chjj I search the issues in marked,and found the same quetion like #379 #383 etc Is that true we can't add new lexer rules and do something we want using marked?But I think it is very important. I wanna write something like {{{test.html}}} in markdown file,and do something especial about these pattern,is there any way to do this? I don't know whether am I misunderstanding the issues I mentioned …	weekeight
425	2014-05-23 20:54:17	I would like to do this as well. Another use case is to find all "at" symbols and link them to the user name like GitHub does. Example Input: <S_CODE_TOKEN> Example output: <S_CODE_TOKEN> Adding the ability for the dev to customize these rules will make the marked plugin very powerful.	styfle
425	2014-05-26 03:57:34	@styfle Yeah!It's very important!	weekeight
425	2014-05-28 17:12:52	@xingqiba0418 @styfle you can make it in this way https://github.com/chjj/marked#overriding-renderer-methods	7c00
425	2014-05-28 17:33:24	A rough example: <S_CODE_TOKEN>	7c00
425	2014-05-29 01:33:41	@t09def Thanks! I didn't think to override `paragraph` but that makes sense because we don't want to match `@name` if it is in a code block, only in the paragraph block. It still seems odd to me that you have to use the prototype to get the renderer to work properly.	styfle
425	2014-05-29 02:48:11	the original `paragraph` function of the prototype is (see https://github.com/chjj/marked/blob/master/lib/marked.js#L814) <S_CODE_TOKEN> so you can just return `'<p>' + text + '</p>'` in the end of `rndr.paragraph`. since i often code in java, i am accustomed to write `super()` or ...... apply the prototype function in javascript :smile:	7c00
425	2014-05-29 06:02:17	Can i add some class to paragraph, if it contains only one image? It's need to styling images in 100% width on [my project](http://ely.by/erickskrauch).	erickskrauch
425	2014-05-29 16:22:54	I still think it would be sensible to have access to the rule blocks for those instance where you want to take precedence on the current parser. For instance, creating new block types.	nicbou
425	2014-08-05 19:16:02	+1	felixsanz
425	2014-10-21 13:01:59	+1	elennaro
425	2015-02-03 20:04:34	+1	prototypic
425	2015-08-24 17:00:14	+1	the0neWhoKnocks
425	2015-10-27 22:04:20	+1	dr-dimitru
424	2014-05-20 11:07:55	Some of the marked tests are failing. This makes it difficult to know whether changes I'm introducing on my branch are due to problems with my code, or problems on the master branch. This PR allows certain tests to be marked as disabled by renaming the file to `.disabled.text` instead of `.text`. Currently the `def_blocks` test is failing, so I've disabled it.	suprememoocow
423	2014-05-20 11:04:46	The reporting format for tests makes it pretty difficult to figure out what's gone wrong in the test failure. This PR added colour-coded diffs to give you a much better idea of what the difference between the marked output and the original html is.	suprememoocow
422	2014-05-17 10:32:56	I wonder if it's possible to not remove Markdown characters (#, _, *, etc.) from the output but instead wrap them in a tag, e.g.: <S_CODE_TOKEN> Now I know that the renderer methods can by overwritten, but these methods don't have access to the removed characters. Is there any way to achieve this _without editing the core files_?	holmar	2014-06-14 19:01:51
422	2014-06-14 18:49:17	It's possible to do this with CSS, but you need to add rules for each. I would personally do it this way, since the extra characters are presentational, unless you absolutely need the HTML. <S_CODE_TOKEN> ... and so on.	jas	2014-06-14 19:01:51
422	2014-06-14 19:01:51	A custom renderer is the right way to do this if you want the actual characters in the output.	scottgonzalez	2014-06-14 19:01:51
422	2014-06-23 08:35:25	Renderer methods don't have access to the characters that were used to create an item. So for list items, for example, there is no way of distinguishing between a list item inside a `<ol>` and one inside a `<ul>`. CSS would be an option, but I do need the actual HTML. Seems like there is no way around editing the core ...	holmar	2014-06-14 19:01:51
421	2014-05-14 11:35:13	Hello! Error in parsing: Use case: http://yadi.sk/d/yp7YcdLWQBsmZ It turns into this html: http://yadi.sk/d/SsFL4aXLQBtAw The question is: how is it possible to fix it, is it possible to ignore within markdown	tavriaforever	2014-05-14 12:24:21
421	2014-05-14 12:24:21	Use four backticks for the outer instance.	scottgonzalez	2014-05-14 12:24:21
421	2014-05-14 13:35:33	Thank you very much!	tavriaforever	2014-05-14 12:24:21
420	2014-05-13 21:10:05	I would like to disable the hash headers. <S_CODE_TOKEN> Is this possible to turn off this feature using the current API or does it requiring modifying the source?	styfle
420	2014-05-15 23:52:50	If you just need to hide them, replace the heading renderer with an empty function. If you want to keep the hashes in the final output, you can modify the source, simply replacing the regex for headings with `noop`.	Feder1co5oave
420	2014-05-23 22:59:29	@Feder1co5oave I was able to disable headers with the following: <S_CODE_TOKEN> But like you said, the hash is removed. Modifying the source is not desirable. Is it possible to override the lexer/parser so that hash is not recognized as a header?	styfle
420	2014-05-29 23:30:45	:+1: for this. I've seen it mentioned in other issues as well, like #21 and maybe #413. Is there a way to set the `noop` without modifying the source?	khellang
420	2014-05-31 12:04:48	I think I found a way. You've got to play a bit with a Lexer object: <S_CODE_TOKEN> You create a lexer, disable the `heading` regex, lex the source, and then parse the tokens with the default parser. In the end, you get a plain paragraph with the text, including the hash.	Feder1co5oave
420	2014-06-05 02:49:43	@Feder1co5oave This works very well! Much better than my solution of creating a regex that would never match anything. <S_CODE_TOKEN> Yours will probably perform better because it is effectively a noop. Thanks!	styfle
420	2014-12-21 17:50:27	I would love the option to turn this off with a configuration option like Kramdown has.	luketeaford
420	2015-11-13 22:59:09	was looking to accomplish the same thing. thanks @Feder1co5oave for a solution. It'd be nice if we could disable each of the rules in the future.	suchipi
420	2017-02-02 13:20:33	@Feder1co5oave but this only applies to block rules not to inline rules?	herrmannplatz
419	2014-05-13 10:59:21	Do you have plan to add the support of task lists from github flavored markdown? https://github.com/blog/1375%0A-task-lists-in-gfm-issues-pulls-comments	romanesko	2014-05-13 11:58:33
419	2014-05-13 11:58:33	Duplicate of #107.	scottgonzalez	2014-05-13 11:58:33
418	2014-05-12 16:20:30	This is one of the possible solutions. Any thoughts? <!-- Reviewable:start --> [<img src="https://reviewable.io/review_button.png" height=40 alt="Review on Reviewable"/>](https://reviewable.io/reviews/chjj/marked/418) <!-- Reviewable:end -->	meeDamian
418	2014-06-13 20:01:39	:+1:	lifeisfoo
418	2014-06-14 07:55:47	I hope this will be merged soon. E.g. without it isn't possible to add line numbers with prism http://prismjs.com/plugins/line-numbers/	lifeisfoo
418	2014-06-14 15:52:35	@lifeisfoo Until then you can temporarily add this dependency to your `package.json` instead: <S_CODE_TOKEN> remember to `npm install` afterwards.	meeDamian
418	2014-07-18 15:42:05	:+1: This helped me make sure the styles are correct when using marked and highlightjs.	hemp
418	2014-07-20 14:37:52	Thanks for the feature :+1: This is exactly what I needed. Though I think it would be nice to also support an array of string method in order to permit several classes definition.	aymericbeaumet
418	2014-07-20 15:21:31	Since simply passing `classesArray.join(' ')` would work great, I'm not sure if additional check in a library is necessary here. If more people will be pro-Array, though, I can edit my PR to include it.	meeDamian
418	2014-07-20 15:49:59	It could indeed be done as you said, my proposal was just for convenience.	aymericbeaumet
418	2014-09-30 09:57:39	This is what I needed! But I could actually do this with following code just as a workaround. I know this is not a nice way, so I hope this pull request will be merged soon! <S_CODE_TOKEN>	chikathreesix
418	2014-09-30 12:59:11	@chikathreesix I actually ended up with the same solution :+1: Far more flexible	aymericbeaumet
418	2014-09-30 15:26:02	Cool :+1:	chikathreesix
418	2014-10-14 17:46:13	+1	nickcmaynard
418	2014-11-12 21:28:28	+1 for sure.	blairmorris
418	2014-12-07 14:57:16	I set `langPrefix:'hljs '` in `marked.setOptions` to work around	codeboyim
418	2015-01-12 14:18:35	Updated my repo to the latest codebase. Still can't get why it can't be merged.	meeDamian
418	2015-06-16 15:51:04	Bump. @chjj?	xdumaine
418	2015-07-03 20:18:45	Please merge!	stoffeastrom
418	2016-05-04 10:11:53	Please merge!	Huxpro
418	2016-06-11 05:00:25	Please merge!	akuma
418	2016-10-19 13:35:30	Please :)	tzi
418	2016-10-24 14:46:16	it could help a lot of people... instead, we use workaround ..	sovanna
418	2017-01-30 23:25:17	@chjj Please merge this.	wells
418	2017-02-26 04:12:21	@chjj please merge ;)	ee7klt
417	2014-05-10 02:53:37	<S_CODE_TOKEN>	Rowno
417	2014-05-10 03:38:38	Can you share the code where the exception was thrown? Since I’ve seen a similar stack trace very often, I’ll take a guess and say that the string you are passing to `marked` is either `null` or `undefined`.	sbruchmann
417	2014-05-10 03:49:21	Yeah, I think it was, but it was with data returned from the GitHub API so I can't be sure. Here's where the exception was thrown: https://github.com/Rowno/aftermath/blob/master/lib/events.js#L257	Rowno
417	2014-05-10 04:06:41	The quickest workaround I can think of is to use a logical `OR` operator (`||`) and provide an empty string literal when the corresponding value is `null` / `undefined`: `data.content = markdown(event.payload.pull_request.body || '');`	sbruchmann
417	2014-05-10 04:15:27	Yeah, I was going to do that. I just opened the issue because I was asked to. :wink:	Rowno
417	2014-05-10 12:15:27	I feel like this comes up often enough that marked should just convert `null`/`undefined` to an empty string.	scottgonzalez
417	2016-01-31 11:03:24	Yup! Just encountered this issue in a lil tool that uses `marked` <S_CODE_TOKEN>	bnvk
416	2014-05-08 20:26:53	Given a line of the markdown file, I want to an option to add to the output a span with an id at more or less the same position as the line: <S_CODE_TOKEN> so that from my text editor I can set up bindings that do: <S_CODE_TOKEN> Same for browser preview as you type like Dillinger.io. Would PRs for this be considered?	cirosantilli
416	2014-05-09 02:44:25	Why wouldn't you just insert the line into the source yourself?	scottgonzalez
416	2014-05-09 07:25:31	@scottgonzalez you mean insert `<span id="CURRENT_POSITION">` ? That would break the markdown in certain cases unless we have parser information. E.g.: code block inside ordered list: <S_CODE_TOKEN> The only reasonable strategies I can see without parser information are: 1. insert at cursor 2. insert on beginning of previous line (column 1) But: 1. breaks as it becomes literal `&lt;` in the outpu…	cirosantilli
416	2014-05-09 12:04:33	This really seems out of scope for marked, but I'll wait for @chjj to chime in. #338 would make it easy for you to do on your own though.	scottgonzalez
416	2014-05-09 12:23:20	Thanks for the link: if that is implemented it would be easy to implement this with a renderer (and the backward search as well which is seems to be the main focus of that thread). In my case, the only reason I am looking into Marked it because it is Js based, and I want to do preview as you type on a Rails project (AJAX requests to the server would be too slow), and forward search is very import…	cirosantilli
416	2014-05-15 23:34:44	edit: I see this has been partially implemented.	Feder1co5oave
415	2014-05-08 01:39:11	without a new release bower doesn't know that there are newer versions available I don't believe.	lifeiscontent
415	2014-09-17 22:45:46	:+1:	ahmadnassri
415	2014-10-10 21:27:59	:+1: :+1:	StevenClontz
415	2014-10-22 08:20:30	+1	elennaro
414	2014-05-06 13:50:23	- makes it clear that it is possible to embed - gives a copy paste for people to embed Specially important for Node newbs like me who want want to add it to a browser =)	cirosantilli	2014-09-19 14:16:13
414	2014-09-19 12:55:04	Is the actual usage necessary to show sine the full API is already described? Is it not enough to simply state that marked works in browsers?	scottgonzalez	2014-09-19 14:16:13
414	2014-09-19 12:55:31	Closes #367.	scottgonzalez	2014-09-19 14:16:13
414	2014-09-19 13:05:55	The reason I came to marked is that it runs on a browser. So I felt like copy pasting an example and seeing it work. The snippet also contains the (semi obvious) information that the file you need to source is `"lib/marked.js"`. But I can understand if you think it's too obvious for the readme, those things are hard to decide upon.	cirosantilli	2014-09-19 14:16:13
414	2014-09-19 13:26:07	I'm fine including a small HTML sample if it's providing value. Go ahead and update the example.	scottgonzalez	2014-09-19 14:16:13
414	2014-09-19 13:47:23	Changed example to be a minimal valid and sane document (closing tags, etc.)	cirosantilli	2014-09-19 14:16:13
414	2014-09-19 14:16:09	Thanks. That looks good to me.	scottgonzalez	2014-09-19 14:16:13
413	2014-05-06 11:14:38	How to disable images/paragraph/list etc.. ?	hey-red	2014-05-13 22:49:26
413	2014-05-06 18:32:03	Do you mean that you only want marked to parse a subset of the markdown syntax?	scottgonzalez	2014-05-13 22:49:26
413	2014-05-13 22:49:26	Closing due to inactivity.	scottgonzalez	2014-05-13 22:49:26
412	2014-05-05 19:45:54	Benchmarks are now below the old `above` reference. Remove it to avoid future problems in case sections move around again.	cirosantilli
411	2014-05-05 19:38:29	- this is one of the first thing new users will want to know - makes it clear that there is a CLI interface - CLI section is much shorter than the full function documentation, and gets hidden by it if it comes afterwards	cirosantilli
410	2014-05-05 09:31:13	In list items, when one writes: <S_CODE_TOKEN> it renders like this: - hello: i am at newline - This is a sentence. And another one. it is difficult to imagine the newlines weren't really meant.	kapouer
410	2014-05-05 18:53:15	In case you're not aware of it, you can get the behaviour you want with the [`breaks: true` option](https://github.com/chjj/marked#breaks).	adam-p
410	2014-05-05 19:12:40	I knew about --breaks, but i tought it applied everywhere (not only in lists). In lists there is something cute: the dot + indent is a good indicator the newline was really meant.	kapouer
409	2014-05-01 22:29:24	Using the master branch and with a fresh npm install on debian sid and nodejs v0.10.26 I'm getting this failing error <S_CODE_TOKEN>	glassresistor	2014-05-01 22:54:26
409	2014-05-01 22:29:44	Is this known?	glassresistor	2014-05-01 22:54:26
409	2014-05-01 22:54:24	This is a known issue. The test serves as a reminder. It is there for the day when we fix that issue (which I consider to be low priority).	chjj	2014-05-01 22:54:26
409	2014-05-01 23:02:57	Thanks I'm just adding features and its confusing cause i think i broke the test On Thu, May 1, 2014 at 3:54 PM, Christopher Jeffrey < notifications@github.com> wrote: > Closed #409 https://github.com/chjj/marked/issues/409. > > — > Reply to this email directly or view it on GitHubhttps://github.com/chjj/marked/issues/409 > . ## Mikela	glassresistor	2014-05-01 22:54:26
409	2014-05-01 23:03:22	Maybe mark it known failing in test runner output On Thu, May 1, 2014 at 4:02 PM, Mikela Clemmons glassresistor@gmail.comwrote: > Thanks I'm just adding features and its confusing cause i think i broke > the test > > On Thu, May 1, 2014 at 3:54 PM, Christopher Jeffrey < > notifications@github.com> wrote: > > > Closed #409 https://github.com/chjj/marked/issues/409. > > > > — > > Reply to this emai…	glassresistor	2014-05-01 22:54:26
409	2014-05-01 23:42:05	The tests will now give an exit code of 0 even with this one failing test. It used to do this until we fixed the other two tests mentioned in this commit: 1c188ebb55ef512653e03b0a03e60d7209a3bc73	chjj	2014-05-01 22:54:26
408	2014-05-01 16:42:29	Running into a problem when parsing issues numbers for GFM. <S_CODE_TOKEN>	mps	2014-05-01 23:13:37
408	2014-05-01 17:10:38	I don't think there is support for issues using #. This is a github only extension for the markdown. The gfm support implemented has only non github specific related extensions.	JCMais	2014-05-01 23:13:37
408	2014-05-01 23:13:36	Correct. See #359 for a similar request.	scottgonzalez	2014-05-01 23:13:37
407	2014-05-01 09:01:41	Following on from #406, this has been updated to use a static regex. I ran the bench tests for this PR and v0.3.2 (50000 iterations) and there doesn't seem to be any significant difference: | | v0.3.2 | This PR | | --- | --- | --- | | marked | 171160ms | 169728ms. | | marked (gfm) | 186709ms | 188834ms. | | marked (pedantic) | 161621ms | 161455ms. |	mrpotes
406	2014-04-30 13:51:30	The lexer assumes an html block finishes at the next matching close tag, which is often not the case. Instead, the corresponding close tag should be found.	mrpotes	2014-04-30 15:13:00
406	2014-04-30 15:12:57	Duplicate of #236, and already solved with 8f705aaf636e2121852add52710d738b8e6e2356, however, it was never merged due to performance reasons. If I can optimize it, I'll merge it. This PR looks like it might have the potential to be faster. However, compiling a regex every time is going to be incredibly slow. I'll try to optimize my code a bit more soon.	chjj	2014-04-30 15:13:00
406	2014-04-30 16:19:15	Yep, I didn't much like compiling a regex every time, but took comfort from the table, blockquote and list blocks all doing so. I couldn't think of a good way to avoid it though. I wonder if you could do it without having to compile the regex every time by matching the open/close tag at the start and then backtracking the `re.lastIndex` by the length of the next open/close tag to allow you to rec…	mrpotes	2014-04-30 15:13:00
405	2014-04-29 20:56:14	I've noticed that the lexer continues to add to intself when used repeatedly. Whats the best way to use a lexer without it keeping the same lexer. <S_CODE_TOKEN>	glassresistor	2014-05-01 19:24:53
405	2014-04-30 00:13:36	Create a new instance <S_CODE_TOKEN>	JCMais	2014-05-01 19:24:53
405	2014-05-01 19:19:45	Yeah thanks i tried to do something like this and some weird errors saying that undefined doesn't have method lexer.lex <S_CODE_TOKEN>	glassresistor	2014-05-01 19:24:53
404	2014-04-29 09:21:45	In order to install via bower, a new tag (e.g. 0.3.3) is needed.	wzr1337
404	2014-06-24 20:41:32	+1 `git tag 0.3.3 && git push --tags` should solve this in one line and get this and other projects like `angular-marked` working out of the box with bower.	StevenClontz
403	2014-04-29 07:43:24	Could you please help he to put a code block into an ordered list?	szepeviktor	2014-05-01 22:17:25
403	2014-04-29 07:43:33	# Installation ## build the deb package 1. install some basic packages <S_CODE_TOKEN> 1. build package change to source directory <S_CODE_TOKEN> ## install the deb package <S_CODE_TOKEN>	szepeviktor	2014-05-01 22:17:25
403	2014-04-29 07:43:58	This does not compile correctly on marked. As I see not even here on Github.... Both numbers are `1.`	szepeviktor	2014-05-01 22:17:25
403	2014-05-01 22:07:44	Next time, post your code! I managed to obtain the output you intended, both on github and marked # Installation ## build the deb package 1. install some basic packages <S_CODE_TOKEN> 2. build package change to source directory <S_CODE_TOKEN> ## install the deb package <S_CODE_TOKEN> using this code (double-indenting to create a code block inside a list item): <S_CODE_TOKEN> or even this code (co…	Feder1co5oave	2014-05-01 22:17:25
403	2014-05-01 22:17:25	Thank you very much!!	szepeviktor	2014-05-01 22:17:25
402	2014-04-28 17:12:05		clakech	2014-04-28 17:17:11
401	2014-04-28 08:06:55	Input: `[Andrew Marshall](https://en.wikipedia.org/wiki/Andrew_Marshall_(Asia_journalist))’s` Expected output: `<a href="https://en.wikipedia.org/wiki/Andrew_Marshall_(Asia_journalist)">Andrew Marshall</a>’s` Actual output: `<a href="https://en.wikipedia.org/wiki/Andrew_Marshall_(Asia_journalist">Andrew Marshall</a>)’s`	sbruchmann	2014-04-28 09:07:10
401	2014-04-28 09:07:10	Duplicate of #366	sbruchmann	2014-04-28 09:07:10
400	2014-04-27 15:12:37	The following markdown text is not properly converted: <S_CODE_TOKEN> This is the output. As you can see there is one more parenthesis: The history of [Phil Fish](https://en.wikipedia.org/wiki/Phil_Fish_%28video_game_developer%29))	dedalozzo	2014-04-28 00:08:09
400	2014-04-28 00:08:09	#366	scottgonzalez	2014-04-28 00:08:09
399	2014-04-26 22:50:22	Let's say that I have a new element type: <S_CODE_TOKEN> That becomes <S_CODE_TOKEN> How to add it without modifying library files? Or it's not possible?	JCMais	2016-04-11 18:12:43
399	2015-08-04 10:15:18	Same question here, how to introduce a new markup element?	activey	2016-04-11 18:12:43
398	2014-04-26 19:09:19	automated processes need to find bower.json file instead of deprecated component.json	wzr1337	2014-04-27 00:42:38
398	2014-04-28 08:52:55	What? This file is for [component](https://github.com/component/component) and not for bower. You should have created a seperate `bower.json` file	queckezz	2014-04-27 00:42:38
398	2014-04-28 09:10:06	What I get for absent-mindedly merging. Reverted. Feel free to make a bower file.	chjj	2014-04-27 00:42:38
398	2014-04-28 17:16:49	@jonathanong component.json use to be the config file for bower project. So this component.json had something to do with bower. Now component.json are deprecated in bower. @queckezz What? Your PR are welcome ;-) @chjj @wzr1337 Here is a PR that should satisfy most of your users https://github.com/chjj/marked/pull/402 Thanks for this cool stuff! marked rocks!	clakech	2014-04-27 00:42:38
397	2014-04-25 19:33:42	I'm continuing my quest to make marked extentable at the Lexer/Parser level. Besides being able to add rules we also need to be able to execute code in the Lexer to help it work.	glassresistor
396	2014-04-25 16:01:24	I found that the emphasis parsing in marked breaks under a circumstance a customer has exercised. Here is a minimal example of the exponential time increase in parse of the string 'a_b__c' repeating a variable amount of times. At a certain point I cannot tell if the execution will halt (warning, the process executing this will hang). <S_CODE_TOKEN> Is this an unsupported scenario? Any thoughts on…	byronanderson	2014-04-28 00:07:42
396	2014-04-27 22:48:23	+1	Feder1co5oave	2014-04-28 00:07:42
396	2014-04-28 00:07:42	#387	scottgonzalez	2014-04-28 00:07:42
395	2014-04-25 13:42:40	Sometimes I want to write a fragment of markdown and just inject it into template. For example `[Email Example](mailto:mrexample@example.com)`. Marked seems to always wrap it in a `<p>` tag. Is there an existing way to suppress this behaviour? It makes sense if there is no new line character in the string - like this: `marked('[Email Example](mailto:mrexample@example.com)')`. I've tried different…	stockholmux
395	2014-04-27 22:41:27	Just skip the block-lexing part: <S_CODE_TOKEN> e.g.: <S_CODE_TOKEN>	Feder1co5oave
395	2016-06-06 02:14:52	Excellent. IMHO it would be good to have that in the docs. Maybe it's not that common though.	davidgilbertson
394	2014-04-24 22:10:23	Just a pair of code glitches, no bug fixes. Cheers	Feder1co5oave
393	2014-04-24 21:22:04	It appears the highlight.js styles expect an `hljs` class on the enclosing tag (`code`). It renders a `lang-js` class, but not the `hljs` class. https://github.com/chjj/marked/blob/master/lib/marked.js#L773-L777	martypdx
393	2014-05-13 12:19:36	See #418 for potential solution.	scottgonzalez
392	2014-04-23 21:42:58	Rationale: - SVG looks better on mobile devices with high pixel density - SVG file size is smaller	Mithgol
391	2014-04-23 19:54:36	The current method for testing really abstracts the ability to say add the ability to pass in more complex options. Being able to run actual unittests would allow me to implement the ability to do things like test passing in new rules to the lexer and rendered. I'm working on this here but don't want to make a bunch of changes that can't be merged back in. https://github.com/glassresistor/marked/…	glassresistor
391	2014-04-23 19:56:47	I think this kind of testing can be done either but adding plain old nodeunit to the test runner and letting people added tests to either new or a tests.js file and adding that to the test/index.js run process	glassresistor
390	2014-04-23 19:17:07	When i clone master nad run node test --fix and node test i get this result(grepped for clarity) <S_CODE_TOKEN>	glassresistor	2014-05-06 00:13:36
390	2014-04-23 19:19:04	<S_CODE_TOKEN>	glassresistor	2014-05-06 00:13:36
390	2014-05-06 00:13:36	See #409.	scottgonzalez	2014-05-06 00:13:36
389	2014-04-22 23:55:16	Qv: https://gist.github.com/isaacs/11198343 Causing npm/npm-www#737	isaacs	2014-04-26 12:36:58
389	2014-04-22 23:55:46	Hm, looks like it only happens when there's also a comment at the END of the file. Don't know what that's all about.	isaacs	2014-04-26 12:36:58
389	2014-04-24 09:03:34	@isaacs, this appears to be related to #381. I have the fix on a separate branch (da05668dddfb799e75696fa280687749ccbc8b50), but I'll probably merge it once I verify it doesn't hurt performance as much as I thought.	chjj	2014-04-26 12:36:58
389	2014-04-26 12:36:56	Fixed with 288a6478e229ceead86a5587782bc5d16885d0e5	chjj	2014-04-26 12:36:58
388	2014-04-22 15:44:49	Hi, Is there any online demo of marked? I suppose the demo available here is the old version: http://daringfireball.net/projects/markdown/dingus Is it normal behavior? The attacker can execute JavaScript code via JS URI. <S_CODE_TOKEN>	soaj1664	2014-04-22 15:49:05
388	2014-04-22 15:49:05	No, this specific module doesn't have an online demo. The demo you linked to is only related in the sense that it also parses markdown.	scottgonzalez	2014-04-22 15:49:05
388	2014-04-22 15:54:39	I created an online Markdown Here demo, which is a superset of Marked functionality: http://markdown-here.com/livedemo.html As for XSS protection: I don't think that's Marked's responsibility. (Although... I should probably add it to my demo.)	adam-p	2014-04-22 15:49:05
388	2014-04-22 15:57:42	I think if Marked will add support for XSS protection then it would be great ....	soaj1664	2014-04-22 15:49:05
388	2015-09-15 19:13:58	Oh, yes, please consider XSS to be at least partially Marked's responsibility. For data that might go to different environments, such as the command line, we can't escape it just for HTML and then unescape it for other locations, so it needs to be safified last. According to OWASP guidelines, it can be literally this simple: https://github.com/jamiesonbecker/safify.js/blob/master/safify.js#L20 As…	jamiesonbecker	2014-04-22 15:49:05
387	2014-04-22 07:24:14	regex in Marked：^\b((?:|[\s\S])+?)\b|^_((?:__|[\s\S])+?)_(?!*) the test text ：<em>Result <strong></em><em>_</em><em>_</strong>Calculate <strong></em><em>_</em><em>_</strong>TempFile <strong></em><em>_</em><em>_</strong>tmpForCompareFile TransFile <strong></em><em>_</em><em>_</strong>datFile <strong></em><em>_</em>__</strong>2</p>	saighost
387	2014-04-22 12:13:13	Is your test text really malformed HTML? Can you please update your description to have backticks around the text so we can make sure we're looking at the same thing?	scottgonzalez
387	2014-04-22 12:28:06	@scottgonzalez I know what @saighost said. try code below <S_CODE_TOKEN> and your program would hang.	alsotang
387	2014-04-22 12:31:34	And my forum is hang because @saighost use this text in his post this afternoon.	alsotang
387	2014-04-22 12:43:28	So the original text was completely wrong for reproducing this bug? Running that text through marked finishes in less than .1 seconds for me (and that includes spawning a new node process). Based on @alsotang's sample, here's the reduced text that causes marked to hang: <S_CODE_TOKEN> It seems like the processing is growing exponentially as you add more "sections". Up to `d` is pretty much consta…	scottgonzalez
387	2014-04-22 13:30:18	It happens too in my laptop, `node` process eats 100% CPU and I have to kill via Activity: <S_CODE_TOKEN> <S_CODE_TOKEN> Here's that `package.json`: https://github.com/cnodejs/nodeclub/blob/master/package.json#L26	jiyinyiyong
386	2014-04-18 10:46:34	we use marked.js to convert markdown input，when input following characters： "_Result __________Calculate __________TempFile __________tmpForCompareFile TransFile __________datFile __________2" ，cause the browser to crash. The reason is that the regular: em: /^\b_((?:__|[\s\S])+?)_\b|^*((?:**|[\s\S])+?)*(?!*)/,	why520crazy
386	2014-04-18 11:37:55	+1	hetz
386	2014-04-18 12:08:03	(*|_)(.*?)\1 is ok?	hetz
386	2015-06-29 10:03:19	+1	sashimizakana
385	2014-04-18 01:07:54	Can I also transform HTML to Markdown?	Teddy95	2014-04-18 12:19:10
385	2014-04-18 12:19:10	No, this module only parses markdown.	scottgonzalez	2014-04-18 12:19:10
384	2014-04-17 06:27:05	Hi Some of my data is null - when I pass via knockout data-binding, marked does not handle src = null in Lexer.prototype.lex, therefore suggest something like if (src == null) { src = ''; } goes in before the body of the function. Jeremy	jmwnoble
383	2014-04-10 18:27:45	I'd like to add a flavored markdown to marked for use for personal use. I see in the code here is where you setup the inline grammer https://github.com/chjj/marked/blob/master/lib/marked.js#L448-L461 Is there a good way to add my regex and render function but dont like doing ugly patches is there a way to do this from setOptions or another prefered method?	glassresistor	2014-04-10 18:49:47
383	2014-04-10 18:39:07	I believe this is a duplicate of #379. Can you confirm that it is or clarify the question?	scottgonzalez	2014-04-10 18:49:47
382	2014-04-09 12:51:20	[Source maps](https://github.com/madskristensen/WebEssentials2013/issues/830) are very useful for [browser debugging](https://wiki.mozilla.org/DevTools/Features/SourceMap) and [editor enhancements](https://github.com/madskristensen/WebEssentials2013/issues/830) when implementing source-to-source trans-compilers. Unfortunately, there is no markdown compiler out there which generates V3 source-maps…	am11
382	2014-04-09 15:11:53	:+1: it would be helpful, for example, for creating an inline commenting engine (similar to the one at medium.com), where you could select some words and attach a comment to them. Imagine a spell-checker like thing, where people could select some words in your blog, edit them and send a PR to your blog's repo without leaving your blog! Without the source maps it is barely possible. I guess there …	kizu
382	2014-04-09 17:16:25	:+1:	allouis
382	2015-11-15 22:12:44	I leave this here hoping it'll be helpful sometime in the future. Anyone wanting to implement this should better take a look at the [source map specification](https://docs.google.com/document/d/1U1RGAehQwRypUTovF1KRlpiOFze0b-_2gc6fAH0KY0k/edit) and use a [source map generator library](https://github.com/mozilla/source-map).	Feder1co5oave
381	2014-04-07 08:09:27	<S_CODE_TOKEN> Fails to render as correct markdown. It's rendered as one complete `html` token	3rd-Eden	2014-04-26 12:36:21
381	2014-04-07 14:05:27	Correct according to markdown.pl: <S_CODE_TOKEN> Sundown does it differently: <S_CODE_TOKEN> I'll see if there's a convenient way to have both.	chjj	2014-04-26 12:36:21
380	2014-03-31 19:06:30	`Parser.parse` was calling `Parser` with `Parser(options, renderer)` but the constructor didn't handle it. So I just tweaked the constructor so that it now accepts the `renderer` argument.	AaronO
380	2014-03-31 20:34:38	I think you are approaching this upside-down. The `Parser` constructor has the correct, documented way of accepting parameters. It's the static `Parser.parse` method that should be changed to confirmity.	gima
379	2014-03-29 05:14:59	@chjj The README doesn't specify how to add a new rule. Here's what I've tried: <S_CODE_TOKEN> When my text input is `$$$`, the output is not `Three Dollars`. When I log `lexer.lex(text)` my input is identified as a `paragraph`, not `threeDollars`. How do I make my new rule work and how do I order which rules take precedence over others? Thanks for your help.	winduptoy
379	2014-04-08 14:36:05	any ideas? There are temporary, to complement the renderer code <S_CODE_TOKEN> javascript var marked = require('marked'), renderer = new marked.Renderer(); renderer.code = function(code, lang) { if (lang == 'note') { return '<div class="note">' + code + '</div>'; }; return new marked.Renderer().code.apply(this, arguments); } var md = "<S_CODE_TOKEN>`" console.log(marked(md, { renderer: renderer }…	tavriaforever
379	2014-04-10 18:44:56	Yes it is a dublicate of this. I suspect that two people asking this question means there isn't a great way to do this.	glassresistor
378	2014-03-28 23:04:02	Marked does an awesome thing where it lets you write markdown formatted strings inside HTML inside your markdown, so that you can for example make a `<table>` or `<figure>` and not have to resort to using `<strong>` or `<em>`. That is sweet. Just ran into an issue though where `<pre>` tags aren't getting properly skipped for that inline formatting. Basically the [check for whether to skip a block…	ianstormtaylor
378	2014-12-19 22:58:25	Just ran into this one too. @ianstormtaylor have you found a workaround yet? Doesn't seem like this one's being actively maintained anymore.	rymohr
378	2014-12-19 23:10:34	I run into this even with something as simple as <S_CODE_TOKEN> The image gets processed into an `<img>` tag in this case.	rymohr
378	2015-01-23 02:13:47	If you can run javascript, you can set "marked.setOptions({pedantic: false});" to avoid marked breaking from the markdown spec and interpreting inside html blocks altogether. Otherwise quick fix is to just use markdown (triple backticks, etc) inside the html blocks to set preformatted text or include \*, etc. @rymohr I think the html blocks need to be surrounded by blank lines.	lindyblackburn
377	2014-03-27 10:14:07	Marked won't handle possible error callback in highlight function. The following code demonstrates the problem. <S_CODE_TOKEN> js var marked = require('marked'); marked('<S_CODE_TOKEN>`', { highlight: function(code, lang, callback) { callback(new Error('ignored')); } }, function(err, html) { console.log(err, html); }); <S_CODE_TOKEN> Which outputs the following in console: <S_CODE_TOKEN> instead …	ashi009	2014-04-02 15:51:11
376	2014-03-26 15:41:53	I am using Assemble that provides helpers for Markdown through marked in a Grunt project. So far, they (at the date of writing) provide handlebars-helpers along with marked 0.2.10 ... I then changed this old release for the 0.3.0 in order to overwrite `Renderer.prototype.code` et `Renderer.prototype.table` : <S_CODE_TOKEN> On its side, Handlebars-helpers calls marked as follows : <S_CODE_TOKEN> 1…	dgricci	2014-03-28 11:05:19
376	2014-03-26 16:07:56	Can you provide a reduced test case outside of Assemble, just using a custom renderer? Also, I'm not sure why you're assigning so many properties to point to prototype methods when `myRenderer` is already inheriting all of those since it's an instance of `marked.Renderer`.	scottgonzalez	2014-03-28 11:05:19
376	2014-03-28 11:05:19	Here is a test that infirms the above problem : <S_CODE_TOKEN> javascript #!/usr/bin/env node /** * Modules */ var cli= require('cli'); /** * Mimic handlebars-helpers/markdown */ var Markdown= function(marked, options) { this.marked= marked; this.options= options || {}; return this; }; Markdown.prototype.convert= function(src) { this.marked.setOptions(this.options); return this.marked(src); }; /*…	dgricci	2014-03-28 11:05:19
375	2014-03-25 18:02:07	I'm experiencing a subtle bug when using marked in conjunction with highlight.js. I am using your double-escaping workaround for code highlighting to great effect: [optional escape #6](https://github.com/chjj/marked/issues/6), but when I attempt to begin a markdown string with code, as opposed to the other semantic tags, I get an `Uncaught ReferenceError: highlight is not defined`. Here is the co…	wvandaal
375	2014-03-26 17:42:40	Change: <S_CODE_TOKEN> To: <S_CODE_TOKEN> Change: <S_CODE_TOKEN> To: <S_CODE_TOKEN> Change: <S_CODE_TOKEN> To: <S_CODE_TOKEN> All of this is unnecessary though. If you provide a highlight callback, this is done for you.	chjj
375	2014-03-26 17:48:33	Your solution leaves me slightly confused: you mention that this is done by providing a highlight callback, however isn't that what this line of my code accomplishes? <S_CODE_TOKEN>	wvandaal
375	2014-03-26 17:52:21	Yep. All of the rest is unnecessary.	chjj
375	2014-03-26 17:53:18	Ok, but then why is this still a problem?	wvandaal
375	2014-03-26 17:55:49	My current initialization does the following: 1. Sets up highlight callback 2. Rewrites the marked function to call the lexer and parser independently to prevent double-escaping of highlighted code. the `highlight` option should already be defined by the time my new function is defined	wvandaal
375	2014-03-26 18:04:29	Hmm, I think you may have discovered an issue. The non-async highlighting should already prevent double escaping, but it looks like the switch to the renderer broke that. Fixing.	chjj
375	2014-03-26 19:02:21	Thanks! Works perfectly now	wvandaal
375	2014-03-26 19:22:20	Hmm, then again, this shouldn't really affect anything unless the tokens are handled after the `code` method on the renderer is called. Are you sure you were getting double escaped code using just the highlight option before? I'll have to play around with this some more.	chjj
375	2014-03-27 18:58:56	Yeah, initially I tried it with just the highlight callback defined, but I ended up with the code blocks being escaped after they had been highlighted. I switch over to the fix suggested in issue #6, which solved the double escaping but led to this subtle bug in the highlight callback. With the code changes you made yesterday, I was able to remove the workaround suggested in issue #6 and everythi…	wvandaal
374	2014-03-25 04:52:33	More info here https://github.com/kriskowal/q/pull/391	zaggino	2014-03-26 17:38:52
374	2014-03-25 13:25:11	Another related PR here https://github.com/ForbesLindesay/umd/pull/15	zaggino	2014-03-26 17:38:52
373	2014-03-24 21:51:08	... AMD implementations (i.e. almond.js) Fixes https://github.com/chjj/marked/issues/372	mtritschler
372	2014-03-24 21:47:13	almond.js (https://github.com/jrburke/almond/) only loads modules that supply a specific name in `define(name, deps, factory)`. The current implementation just supplies a factory method, without a name or dependencies.	mtritschler
372	2014-03-24 21:54:36	Oops, I thought this would just close the comment box...	mtritschler
372	2015-06-09 09:22:10	It would be awesome to have that PR merged	iloire
371	2014-03-23 08:35:57	This fixes https://github.com/atom/markdown-preview/issues/13 In GFM, if you open a fenced code block and never close it -- a code block is created that spans until the end of the file. I have to admit that it's arguable if this is a bug or a feature, but since that behavior in GFM is not likely to change soon and people seem to rely on it -- it makes sense to match it in marked. Currently, marke…	izuzak	2015-08-02 18:19:54
371	2014-04-23 17:05:59	I consider this behaviour as rather unintuitive. Why would you use an unclosed code fence? And why would you _rely_ on it?	Feder1co5oave	2015-08-02 18:19:54
371	2014-04-23 17:06:43	For live rendering as you type out a document.	scottgonzalez	2015-08-02 18:19:54
371	2014-04-23 17:19:18	Uhm, makes sense to me. The fact is that markdown wasn't created for live-editing. Altering a parser to accommodate this could be a bit overcompensating. An alternative could be to implement code completion for the markdown editor, so that when you type ~~~&crarr; you get ~~~ ^ ~~~ ps. I am actually getting some difficulties to type this in, because of the loose gfm behaviour about code fences --…	Feder1co5oave	2015-08-02 18:19:54
371	2014-04-28 11:06:50	Just curious, why stop at code fences? If I'm typing `**foo` why not bold the world `foo` and everything after it if it is unclosed, all in anticipation of it being closed eventually (for live editing)? This seems rather arbitrary. Can someone explain why code fences are treated specially while nothing else is?	chjj	2015-08-02 18:19:54
371	2014-05-03 18:00:55	Thanks for the feedback @chjj. As I mentioned in the pull request, I'm not looking to argue for or against the current behavior of fenced code blocks on GitHub, or the motivation for this behavior. However, I managed to convince myself that making this particular change in marked would be a Good Thing :tm:, so I'll try to convert you as well. :) If we were designing Markdown today, and if GFM was…	izuzak	2015-08-02 18:19:54
370	2014-03-14 13:45:34	Blockquotes using `>` are not rendered. e.g. <S_CODE_TOKEN> Becomes `> hello world`	myrtleTree33	2014-03-14 13:51:11
370	2014-06-23 16:34:17	Why did you close this issue @myrtleTree33? It seems that this is still a problem, no?	jamesmortensen	2014-03-14 13:51:11
370	2014-09-01 16:26:20	Not working for me either. I'm using marked 0.3.2. It renders just like @myrtleTree33 described.	fegemo	2014-03-14 13:51:11
369	2014-03-14 13:31:32	I am trying to write some coffeescript but `->` gets converted into the HTML symbols, in fenced code blocks. Any way to disable this?	myrtleTree33	2014-03-14 13:51:20
368	2014-03-13 22:09:06	I'm working on a markdown editor live preview, buttons that kind of [thing](http://glassresistor.github.io/demo-markdown-editor/) Its much easier for me to walk the lexer and add/remove from it. Is there a way to generate markdown from a set of tokens.	glassresistor	2014-03-13 22:16:46
368	2014-03-13 22:16:46	`marked.lexer()` takes a string of markdown and returns tokens. `marked.parser()` takes a set of tokens and returns a string of HTML.	scottgonzalez	2014-03-13 22:16:46
368	2014-03-13 22:19:10	I'd like method that takes in the lexer and outputs markdown not the html.	glassresistor	2014-03-13 22:16:46
368	2014-03-13 22:19:39	So markdown = marked.fromlexer(tokens)	glassresistor	2014-03-13 22:16:46
368	2014-03-13 22:22:16	I'm fairly certain marked only works in one direction. I doubt @chjj wants to bundle support for the other direction (even if only from tokens).	scottgonzalez	2014-03-13 22:16:46
368	2014-03-13 22:28:34	Damn well it would be very useful for people trying to make code editors since it lets people do stuff like special character cursor tracking. I might try my hand at a dictionary of s expressions from tokens. I am noticing the lexer only does block level tokens. How do i get inline ones like urls and bolditalic?	glassresistor	2014-03-13 22:16:46
368	2014-03-13 22:33:02	@glassresistor, there are already at least 2 issues open for this (#361 is one of them). There's another one hanging around somewhere.	chjj	2014-03-13 22:16:46
368	2014-03-13 22:35:25	@glassresistor, the lexer only does block level tokens because dealing with inline tokens makes things **extremely** slow. Marked did this a long time ago and it was promptly dropped in favor of rendering it directly (using inline tokens nearly doubled the benchmark times).	chjj	2014-03-13 22:16:46
368	2014-03-13 22:39:04	Thanks for the explination can see how tokens -> markdown could be a pony. Any examples of rendering tokens individually?	glassresistor	2014-03-13 22:16:46
368	2014-03-13 22:41:07	Also, to speak more on this topic. Writing a Renderer to render markdown would be better if you want to alter the tokens - this way you only have to deal with tokens in their abstract form as opposed to changing raw markdown. This is the kind of use-case the Renderer was added for.	chjj	2014-03-13 22:16:46
368	2014-03-13 22:49:51	Wll the thing is in the end i need markdown for storage and editing not html so i have to be able to convert the tokens back to markdown while editing. Otherwise using the tokens doesn't really help me. Seems like walking a dictionary like so would get the job done. <S_CODE_TOKEN>	glassresistor	2014-03-13 22:16:46
367	2014-03-13 16:59:26	The documentation does not say anything about browser support. As such, I initially dismissed marked as an option for my project. However, apparently it does have browser support: - https://github.com/chjj/marked/issues/62 - https://github.com/chjj/marked/blob/master/lib/marked.js#L783-791 but this is useless unless this is advertised. Additionally, minified versions of the library should be avai…	jameshfisher
367	2014-03-18 14:44:10	+1	codeablehq
367	2014-03-24 14:28:49	Agreed. I only have this working because I found this issue.	EndangeredMassa
367	2014-03-30 18:53:44	+1	nickcolley
367	2014-04-03 13:54:00	:+1:	Pym
367	2014-04-05 11:35:31	:+1:	Starcounter-Jack
367	2014-05-13 14:57:33	:+1:	imZack
367	2014-05-21 17:32:14	Ok, so if someone has it working, _can we make a wiki page_? - https://github.com/chjj/marked/wiki/Browser-Support	cptaffe
366	2014-03-13 14:17:31	In github, `[Ajax](http://en.wikipedia.org/wiki/Ajax_(programming))` will be correctly parsed: [Ajax](http://en.wikipedia.org/wiki/Ajax_%28programming%29), but marked will add unnecessary `)`	lufeihaidao
366	2014-04-28 09:20:57	Marked follows original mardown.pl behavior for this. Libupskirt/sundown also shares the same behavior. If we're supposed to allow parentheses in urls, what happens when parentheses are incorrectly closed? <S_CODE_TOKEN> What should happen here? The only way to parse `()` is by keeping state and track of how many levels deep of nested parentheses you're in, but there are no rules for URLs. URLs m…	chjj
366	2014-04-28 14:01:41	I got your point. Since you must have a line break, or a space after an url, or another url, or still you have reached the end of the document, you can simply consider the last parenthesis, like the parenthesis that closes the link. <S_CODE_TOKEN> In the above example, you should have the following link: `http://example.com/foo_(bar`. Using this approach every wikipedia link just works as is. You…	dedalozzo
366	2014-04-28 16:56:12	I just saw this while reading the source code from hoedown, https://github.com/hoedown/hoedown/blob/master/src/autolink.c#L102 It's from the autolink feature, but somewhat related, isn't?	JCMais
366	2014-04-28 17:43:34	I have just known that the bug was fixed in Hoedown long time ago. Yeah, I suppose you right.	dedalozzo
366	2014-05-05 16:18:46	> I got your point. Since you must have a line break, or a space after an url, or another url, or still you have reached the end of the document, you can simply consider the last parenthesis, like the parenthesis that closes the link. That would break links at the end of a parenthetical, which is common enough to be concerning.	scottgonzalez
366	2014-05-15 06:31:12	Perhaps you could also support using double quotes inside the parenthesis and take everything inside the quotes as the url: <S_CODE_TOKEN>	Ernest0x
366	2014-05-15 12:19:37	@chjj I think it's time to close this and just tell people to manually encode the URLs using `%29` instead of `)`.	scottgonzalez
366	2014-05-15 12:21:25	Actually, you'll need to implement paren matching logic for GFM. It looks like GitHub always requires paired parens inside a URL.	scottgonzalez
366	2014-05-15 13:02:08	@scottgonzalez, I've told people that before. It doesn't seem very effective. This is probably the second issue on this. GFM does do it, and I think it's unintelligent, but I'll try it and see how it goes. Maybe it won't hurt performance much and I'll be okay with it despite disagreeing with it philosophically.	chjj
366	2014-05-15 21:37:36	You can't ask people to encode urls, because they simply copy and paste urls from the address bar of a browser. :-( -Filippo On May 15, 2014, at 2:19 PM, Scott González wrote: > @chjj I think it's time to close this and just tell people to manually encode the URLs using %29 instead of ). > > — > Reply to this email directly or view it on GitHub.	dedalozzo
366	2016-02-29 12:23:58	Encoding URLs is not an option :( This is a show stopper for us, and I have the feeling this won't be fixed any time soon... Guess it's time to switch library. What would be a good alternative?	sn3p
366	2016-02-29 18:26:50	I'm using [Hoedown](https://github.com/kjdev/php-ext-hoedown), a PHP extension to the Hoedown library.	dedalozzo
365	2014-03-12 16:00:41	:sheep: I have "cloned" **marked** and create my own parser for my new **Strictdown** language. Welcome to try it. :smile: https://github.com/jakwings/strictdown	jakwings	2014-03-24 13:18:43
365	2014-03-24 12:28:41	BTW, anyone can try to refactor marked.js according to my strictdown.js but I don't want to do that, because I don't know what holy Markdown **really is**. :confused: I found that marked.js was really built for speed, not for accuracy.	jakwings	2014-03-24 13:18:43
365	2014-03-24 13:03:22	@jakwings Is there some action or discussion you were hoping to have or did you file this issue just to let the community know that you created a new project?	scottgonzalez	2014-03-24 13:18:43
365	2014-03-24 13:13:34	@scottgonzalez Well, the source code of strictdown.js is very like marked.js', and better organized. So I think it is helpful for anyone who want to enhance marked or make his/her customed marked.js or the like. I must admit I want to let the community know my project. If anyone is not happy to see such advertisement, please just close it for any reason. ;-) I didn't tend to say much here.	jakwings	2014-03-24 13:18:43
365	2014-03-24 13:18:43	I'll close this as there's no action for marked's maintainers to take.	scottgonzalez	2014-03-24 13:18:43
364	2014-03-09 22:51:45	I'm new here. If this violates protocol, please instruct me on how FR's should be sumittted. . One fuss I had with every implemementation of MD I've used is that by default, it doesn't interpret MD inside of tags. Most of the time this is what you want. But with the DIV tag the default should be to interpret the code. BODY and HTML are similar that way. Some MD implementations have the construct …	sgbotsford
363	2014-03-09 21:31:23	Consider, say, a text like this: `2 125 euro` I've put a non-breaking space between `2` and `125` so that it would always end up on the same line. Marked pre-parses the text and completely removes the original non-breaking characters that I've put there: <S_CODE_TOKEN> This is where the devil hides: `.replace(/\u00a0/g, ' ')` Here is more on why invisible non-breaking space characters are cool: h…	arturi
363	2014-03-12 23:02:01	+1, if anything this should be an option, or configurable	christopherscott
363	2014-03-12 23:02:29	Yes! I've recently lost a few hours of my life tracking this very same thing down.	daleconboy
363	2014-03-13 03:44:01	@daleconboy, I'm sorry to hear that, but many people lost several hours of their lives trying to figure out why their spaces weren't getting processed correctly when text was passed in from the DOM (see #52 - cc @OscarGodson), which is why this was added in the first place. I'll consider adding an option, but I want to keep their removal the default since more people probably get bit by this "fea…	chjj
363	2014-03-14 04:29:37	Hey, thanks for the response. I definitely sympathize with anyone who's been bitten by this quirk in any way, however I would argue against the default being wholesale replacement of non-breaking spaces. Reason being, it's not a bug with marked, but rather a browser behavior which shouldn't be the responsibility of marked to manage. Technically the responsibility should fall on the developer who'…	daleconboy
363	2014-03-14 11:46:20	@daleconboy's argument is pretty convincing. Are there other use cases for no-break spaces in markdown input? I would think a set of tests would help define the severity of the issue.	drscannell
363	2014-03-14 18:14:19	@daleconboy I like your point about the browser, except, in @arturi's post he specifically points out that spaces are good to fix a browser bug haha :) Also, i wouldn't agree that it's a browser issue. Markdown's "spec" doesn't say which kind of spaces are and aren't allowed so IMO Marked, and any markdown parser, should assume all spaces (nbsp, unicode, etc) should be considered what they are: s…	OscarGodson
363	2014-04-08 18:30:52	I’m working on a Markdown-based presentation tool, and I’m using marked to generate HTML. Having control over when and where text wraps is vital in a good presentation. Currently, the only way I can do that with marked is by [overriding the lexer with a custom one](https://github.com/scy/scylec/blob/055c78b/index.js#L76) that does the same things as the original one, except for the NBSP replaceme…	scy
363	2015-06-17 15:39:51	@scy suggestion is nice. Let me extend it with an example. It might be helpful for future readers... <S_CODE_TOKEN>	Lendar
363	2016-02-15 02:46:42	Is anyone aware of an option or a work around for this issue? There should definitely be an option to allow non-breaking spaces to pass to the HTML.	RichardForrester
363	2016-02-15 02:50:29	I’ve solved it by extending lex, as shown here: https://github.com/chjj/marked/issues/363#issuecomment-112853706.	arturi
362	2014-03-05 19:10:35	Hello again :) Only to announce that I made it - hell yea :smile: That with medias, without Fatdown and TextFormatter. I don't know how practical it is, but I download marked.js and add simple function to it to support YouTube, Viddler, DailyMotion, Vimeo AND Autolinking for non-media sites. :smile: For now are only that, but if someone want can add more with simple if-else's ### 02 May 2014: Wor…	tunnckoCore	2014-11-20 10:09:23
362	2014-03-06 09:35:24	Good ideas !	tung-nguyen	2014-11-20 10:09:23
362	2014-03-15 00:06:54	Ohh... First comment of given gist disappears.. :D Not ideas, [reallity](http://tunnckocore.github.io/blankr/markedjs/) :) . May be not so good, but i'm not so fimiliar with js. I just develope this function and set it **on line 559** . I repeat, I don't know how practical it is to be there, but works perfect! :) <S_CODE_TOKEN> Works with huge variants of media links. :) PS: Wrong line, sorry. Ed…	tunnckoCore	2014-11-20 10:09:23
362	2014-03-15 18:15:55	@tunnckoCore i like project your, did you can share project :) with tutorial install, it's amazing!	tung-nguyen	2014-11-20 10:09:23
362	2014-03-16 18:18:43	What project? It's addon to marked.js :) Just add above code to main marked.js file **on line 559** and it works, nothing more :) Link is only for demo :) PS: its possible to add more regex expressions for more medias (Flickr, Gist, JSFiddle, etc.) With updates https://github.com/tunnckoCore/blankr/marked :)	tunnckoCore	2014-11-20 10:09:23
362	2014-03-16 20:26:27	I extremely link your share demo ! Can you share me project :) 2014-03-17 1:18 GMT+07:00 tunnckoCore notifications@github.com: > What project? It's addon to marked.js :) Just add above code to main > marked.js file on line 590 and it works, nothing more :) > Link is only for demo :) > > ## > > Reply to this email directly or view it on GitHubhttps://github.com/chjj/marked/issues/362#issuecomment-…	tung-nguyen	2014-11-20 10:09:23
362	2014-03-16 21:17:09	This works but I think it brakes the idea behind **markdown**. If html is needed, why not just disable the **sanitize** option; that way you can put any html like `<iframe>` etc.	nbari	2014-11-20 10:09:23
362	2014-03-16 22:42:39	@nbari, its like http auto linking.. nothing more. Why have to put all sucking html (or custom iframe/embed codes), when just can paste link and if it is from "media" (like video sites) to be generate automatically <video> tag. It isn't breaks idea behind markdown, all is same. Only video media sites' links are convert to full video with html5 video tag - nothing more. --- Sorry for english, but …	tunnckoCore	2014-11-20 10:09:23
362	2014-07-08 06:51:26	@jonschlinkert, have it in mind for your `remarked` ;] Not the best doc, but look at the given lines for more detail look or tweet me if needs something. That was long time ago, soon i'll create separate module for media parser. Also, it's good idea to see some of issues here. --- Live demo is moved to http://tunnckocore.github.io/blankr/markedjs/, old links edited.	tunnckoCore	2014-11-20 10:09:23
362	2014-09-16 16:42:48	I have been thinking about this problem for some time and have posted my WIP thoughts to jgm/stmd#123	howardroark	2014-11-20 10:09:23
362	2014-11-20 10:09:17	closing.. we already have [jonschlinkert/remarkable](https://github.com/jonschlinkert/remarkable) and also with him and few other guys we planing [RegExps Org](https://github.com/regexps) - [more info for it](https://github.com/regexps/logo-and-discussion/issues/2)	tunnckoCore	2014-11-20 10:09:23
362	2014-11-22 16:02:18	Thanks for that link @tunnckoCore ! It looks like this library should help this concept nicely... https://github.com/rlidwka/remarkable-regexp	howardroark	2014-11-20 10:09:23
362	2014-11-22 18:44:47	@howardroark yea, it looks great! Thanks!	tunnckoCore	2014-11-20 10:09:23
361	2014-03-05 19:06:50	If we add a the original text that was lexed to each token coming out of the lexer we could write a trivial renderer for the tokens that rendered it back into the original text. This would enable people to move chunks of markdown around in a file as tokens or to splice other markdown files into existing markdown files.	Raynos
361	2014-03-11 19:05:59	This seems worthwhile to me as well. I solved this for myself by simply adding `md: cap[0]` to each top level token (I only needed top level).	bdjnk
360	2014-03-03 03:42:18	`--` is rendered in a certain way on github.com and marked doesn't parse it. Examples: ## ## ##	bootstraponline
359	2014-03-02 06:04:39	I would like to do like github has with `@person`. How do I extend marked to look for the `@person`? Thanks for all the help and awesome module.	bvallelunga
359	2014-03-02 06:05:13	@ChrisWren do you have any suggestions?	bvallelunga
359	2014-04-16 17:50:17	It's good idea, but what mention? For github users or twitter? I try to implement it few months ago, but .. nope. Mm.. According to github's implementation in this comment i see it depends on context, erm? This looks good http://jakiestfu.github.io/Mention.js/ , but needs data to base on.	tunnckoCore
359	2014-04-16 18:34:26	@bvallelunga I would use the renderer api in marked. It won't let you do custom tags, but you can customize how tags are rendered.	ChrisWren
359	2014-04-16 21:12:10	I found some good idea at [Markdown-JS #L207](https://github.com/SimonWaldherr/micromarkdown.js/blob/master/micromarkdown.js#L207) Hope it will be useful :+1:	tunnckoCore
359	2014-05-03 21:44:13	@ChrisWren how would one get around the issue of Marked not allowing custom tags? Is there a way that Marked could be extended to have an API for custom tags?	acao
359	2014-10-22 08:58:03	+	elennaro
359	2015-08-04 10:16:54	+10000	activey
359	2015-08-04 10:28:10	You could override all renderer methods. Then inside each, parse the mentions, then call the original renderer methods and return its result.	adam-lynch
359	2015-08-04 10:45:41	@activey use @markdown-it or `jonschlinkert/remarkable` or `bevacqua/megamark` (is awesome!), `ForbesLindesay/supermarked` and etc `marked` is almost dead. Markdown-it is upstream from half year or so. It is highly customizeable, high speed , and have plugins in npm https://www.npmjs.com/browse/keyword/markdown-it	tunnckoCore
359	2015-08-04 10:51:31	Oh, thanks for the info :D	activey
358	2014-03-02 03:39:12	FIxed the case where you have something like this: <S_CODE_TOKEN> with no trailing newline.	andrew-d	2016-03-01 22:06:19
358	2014-04-23 17:41:29	+1	Feder1co5oave	2016-03-01 22:06:19
357	2014-03-01 23:45:44	Currently, if the last cell of a table is empty, it will be dropped from the HTML: <S_CODE_TOKEN> This pull request does the following: 1. Add test for situation described above 2. Fix bug causing the the last cell to not be added during conversion to HTML.	drscannell
357	2014-03-04 13:14:58	+1	rhiokim
357	2014-05-13 20:24:07	+1, also reported in https://github.com/chjj/marked/issues/188	prust
357	2014-05-25 02:57:09	+1	utensil
357	2016-08-24 12:30:10	:+1:	benelog
357	2017-01-07 12:12:58	Is there any reason why this pull request has not been merged?	MaXFalstein
356	2014-02-27 07:20:56	### Steps to reproduce: <S_CODE_TOKEN> ### Actual results: <S_CODE_TOKEN> ### Expected results: <S_CODE_TOKEN> This works fine, but I don't control the input markdown content, so this isn't possible for my app (unless I have to preprocess the markdown): <S_CODE_TOKEN>	pdehaan	2014-03-10 07:25:18
356	2014-03-09 21:51:44	Are you testing with latest code? I think this is the same issue as #56 and was fixed two weeks ago in bcf206e6d731108b893d9eff3fae06cdde41e405.	adam-p	2014-03-10 07:25:18
356	2014-03-09 22:20:55	I did a fresh npm install, but now you have me second guessing myself. I'll create a new project again and do npm install and confirm.	pdehaan	2014-03-10 07:25:18
356	2014-03-09 22:33:11	It looks like @chjj hasn't done a release to npm since he fixed it. So... you're not crazy... and it is fixed... but you can't have the fix.	adam-p	2014-03-10 07:25:18
356	2014-03-10 01:23:54	Current status: ![sad](http://replygif.net/i/701.gif)	pdehaan	2014-03-10 07:25:18
355	2014-02-21 00:55:50	#91 is still preventing us from using marked, we'd love to use marked, but can't until #91 is fixed	balupton	2014-02-21 02:05:01
355	2014-02-21 02:05:44	I didn't merge it because it wasn't ideal. Really just sort of a workaround. I'll merge this and thinking of something better in the meantime.	chjj	2014-02-21 02:05:01
355	2014-02-21 02:07:25	Thanks. Appreciate it.	balupton	2014-02-21 02:05:01
354	2014-02-20 19:59:05	HTML is allowed in markdown and marked, but marked@0.3.1 encodes the doctype. <S_CODE_TOKEN> I imagine this is not a common requirement, but markdown.pl (at least as implemented in BBEdit) passes the doctype un-encoded, as expected.	isao	2016-12-02 17:20:42
354	2014-02-24 07:27:41	Using markdown.pl is not a good argument in favor this feature, unless you want your doctype declaration wrapped in a paragraph element: <S_CODE_TOKEN> You're right about it being unencoded, but how exactly is it useful when it produces flawed markup like the above? Here is discount: <S_CODE_TOKEN> I can't tell whether it's more or less nonsensical. Sundown/upskirt's output is exactly the same as…	chjj	2016-12-02 17:20:42
354	2014-02-24 16:32:37	Interesting, I was using an app (BBEdit) that used markdown.pl under the hood, so I didn't observe the <p> wrapping. If that's the standard behavior then I can't imagine a use case. Just thought accepting doctype would be more correct Feel free to close. Thanks for marked :)	isao	2016-12-02 17:20:42
354	2014-04-05 21:16:55	HTML comments (triple-dashed) seem to have the same issue (seen in atom editor's MD preview) - HTML comments would be nice to have - currently they are displayed in marked output. ![screen shot 2014-04-05 at 23 15 59](https://cloud.githubusercontent.com/assets/114892/2623792/86e6359a-bd07-11e3-9824-2e1e8a86477c.png)	rocco	2016-12-02 17:20:42
354	2016-12-02 08:40:42	If you want kept the doctype in your HTML when you parse an entire HTML page but you want transform others occurences you could use the following code <S_CODE_TOKEN> For example this: <S_CODE_TOKEN> output this <S_CODE_TOKEN> which finally output this <S_CODE_TOKEN> ============= If you want support all DOCTYPE, you could also extract doctype before use `marked` to not parse doctype (it's more sl…	Haeresis	2016-12-02 17:20:42
353	2014-02-20 17:20:36	I want to add another type of rule, what all edits should I do Also I dont want to affect any old syntax. It should be rendered as span How do I create another type of codeblock `\(···\)` It should be replaced by span and it should not be html encoded I want to use mathjax along with marked My regex which properly detects and returns the text > `\\\(((\\\\\)|(?!\\\))).)*\\\)` > There can be `\\)`…	meghprkh	2014-02-26 07:36:13
353	2014-09-24 02:10:31	Sorry @meghprkh, did you find out how to add rules to lexer? Just add a new property to `rules` object?	Timopheym	2014-02-26 07:36:13
352	2014-02-17 21:29:54	I'm considering a pull request that would simplify the overriding of renderer methods. Presently, the `renderer` option is an all-or-nothing approach. Whatever is set as the renderer must implement the entire Renderer interface. So for the common use case where only a couple element renderers actually need customized, one must instantiate the default renderer and override the functions as needed.…	jasonkarns
352	2014-03-17 13:41:31	I think it's already easy enough to extend the default renderer, e.g.: <S_CODE_TOKEN> In my opinion, it's better to keep this explicit.	pdubroy
352	2014-03-17 13:48:57	Easy enough if you want to add Yet Another Dependency for simple use. But aside from the underscore dep, inheriting from 3rd party objects/classes is a Bad Idea (in general). And in this particular case, there is nothing gained from the marked.Renderer object. It provides no value other than a bag of functions, which would more easily be provided as a plain object.	jasonkarns
352	2014-03-17 15:56:35	Well, of course you don't need to pull in all of Underscore just to get `extend` :-) The point was more that there are already easy ways to use a custom renderer that delegates to the default renderer. The main downside I see to doing it implicitly is that you might get surprising behaviour if you omit or mistype a property. But that's just my two cents as a random user of marked :-) What about s…	pdubroy
352	2014-03-18 14:16:28	> The main downside I see to doing it implicitly is that you might get surprising behaviour if you omit or mistype a property. Doing an explicit merge or an implicit merge results in an identical object, so omitting/mistyping a property would have the same outcome in both implementations.	jasonkarns
352	2014-03-18 15:55:04	> Doing an explicit merge or an implicit merge results in an identical object, so omitting/mistyping a property would have the same outcome in both implementations. Yes, of course. It's simply a design decision as to whether that should be explicit or implicit.	pdubroy
351	2014-02-17 08:22:11	Footnotes feature. It looks like MultiMarkdown Footnotes Syntax: <S_CODE_TOKEN> - http://daringfireball.net/2005/07/footnotes - https://github.com/fletcher/MultiMarkdown/wiki/MultiMarkdown-Syntax-Guide#wiki-footnotes - http://six.pairlist.net/pipermail/markdown-discuss/2005-August/001442.html - http://six.pairlist.net/pipermail/markdown-discuss/2005-August/001480.html Related Issue: https://githu…	lepture
351	2014-02-17 08:57:27	**NOTE**: this feature is not fully implemented. There are still works to be done. <S_CODE_TOKEN> We need to hack the text value of footnote, just like a list item.	lepture
351	2014-02-17 13:09:54	Awesome @lepture, I would love this to be finished and pulled in. I began writing this myself a couple of days ago (see also https://github.com/chjj/marked/issues/27#issuecomment-34661022) but couldn't wrap my head around some of the stuff and gave up the first attempt (JS noob here).	prashaantt
351	2014-02-18 13:01:52	@prashaantt I am not sure that @chjj would agree with this feature. I'd like to implement the unfinished part when @chjj says yes.	lepture
351	2014-02-20 03:05:33	This would be amazing @lepture and @chjj, I would love for this feature to be added as well.	contactjiayi
351	2014-02-20 08:44:41	@prashaantt @contactjiayi I've just created a python fork of markdown. And I am working on footnotes feature in this repo: https://github.com/lepture/mistune	lepture
351	2014-02-23 13:56:36	Put up a branch and added a few fixes (footnotes weren't working for two different reasons). I still want to play around with it a bit more. cc @lepture	chjj
351	2014-02-24 02:21:37	@chjj There is still work to do with the footnotes rendering. For example, multiple lines of one footnote. We should unindent each line, and parse the footnote again. Here is what I did in the Python fork https://github.com/lepture/mistune/blob/master/mistune.py#L691	lepture
351	2014-02-24 07:09:15	@lepture, oh, this doesn't handle (unindented) multiparagraph footnotes? I had my own branch written that accomplished this in a really sloppy way, but when I saw your code I assumed you did it a little bit better. I'll push my other branch now.	chjj
351	2014-02-24 07:58:11	@chjj I did it in my Python fork. Seems your solution is better, I'll merge it into mine.	lepture
351	2014-02-24 09:22:46	@chjj Use `footnote_start` and `footnote_end` is a good idea. But I think my way is more elegant now. It looks like **parsing list item**. https://github.com/lepture/mistune/commit/a1f925e3e3f5adbfc6117981ea6d03949b789638	lepture
351	2014-02-24 09:48:21	I'm totally open to different methods. Like I said, I find my way sloppy. I'll take a look at this in a bit.	chjj
351	2014-02-24 17:28:42	Here's the [showdown implementation of footnotes](https://github.com/lhagan/showdown/blob/showdown-extended/src/extensions/footnotes.js) if that helps. Quibbles about footnote class and a[rel="footnote"] vs. a.footnoteRef aside, it's almost identical to discount's implementation. I would love to see this feature in Marked because I want access to the parse tree for other reasons.	mattly
351	2014-02-26 07:56:35	@chjj I'll sort out it soon, and send you my patch. I've finished the Python fork, and it works well.	lepture
351	2014-03-03 14:08:12	:+1:	jonschlinkert
351	2014-03-31 11:00:19	Is this still being worked on or has it been rejected? I'd love to see this feature supported.	hugovincent
351	2014-04-01 01:45:44	I'm relying on marked pretty heavily for some web apps in development so this will be something I will be actively creating in the next 24 hours. Stay tuned!	lawsonry
351	2014-04-02 10:20:17	I've used `marked.js` of this PR as parser of [EpicEditor](https://github.com/OscarGodson/EpicEditor). This results `Invalid regular expression` error. Is it something wrong with that editor?	nournia
351	2014-04-23 16:25:35	Hello @chjj, @lepture, do you guys have any update on this?	prashaantt
351	2014-04-28 10:02:25	Hi @chjj, @lepture, any plans to merge this into `master`? I'm using the `feature-footnotes` branch successfully.	hugovincent
351	2014-05-05 12:52:15	@hugovincent I agree it works in the basic scenario, but not when the footnote text is itself written in Markdown — i.e. MD-formatted links and formatting in the footnote definition don't get parsed into HTML.	prashaantt
351	2014-05-31 11:28:59	In case anybody's interested, I just [pushed an update](https://github.com/prashaantt/marked/commit/dc4a06b4c80e05f6a5b59771c80f4a94e9352689) to my clone of the `feature-footnotes` branch that sacrifices performance and breaks marked's linearity but does get indented multi-para footnotes working correctly with inline Markdown parsing. It basically works, but is still nowhere near the full functio…	prashaantt
351	2015-02-27 10:15:44	Not sure if this will help, but here are several implementations: Support footnotes as implemented in [Multimarkdown](https://github.com/fletcher/MultiMarkdown/wiki/MultiMarkdown-Syntax-Guide), [Marked2](http://brettterpstra.com/2013/10/30/lazy-markdown-footnotes/), [PHP Markdown Extra](https://michelf.ca/projects/php-markdown/extra/#footnotes), and/or [Pandoc](http://johnmacfarlane.net/pandoc/RE…	jeffmcneill
351	2015-05-21 14:19:47	Does it look like this will be implemented?	afischer
351	2015-11-16 19:31:52	Needs rebase. Fwiw, I'd consider multimarkdown(mmd) for their footnote support, but their node package isn't compiling for me. https://github.com/mnichols/node-mmd/issues/4 Hope to see footnotes added to marked soon!	marr
350	2014-02-16 08:15:18	See cause https://github.com/chjj/marked/commit/cd507dd55a9a3760ed5a5d03accd5310535b8658#commitcomment-5389202	lukeapage
349	2014-02-12 21:52:48	Any chance of having a way to make heading-less tables? | | | | --- | --- | | this is the best | we can do atm | --- As far as a proposed solution, I'd say the best way would be to omit the heading row but keep the alignment definition row, like this: <S_CODE_TOKEN>	calvinjuarez
349	2014-08-22 13:13:02	Seconded. The proposed solution is also what pandoc will output if you use the markdown_github output.	SystemParadox
348	2014-02-10 16:38:30	gfm only does newline-to-br conversaion in a paragraph context. This change is aped from gfm source code.	midnightmonster
348	2015-06-12 00:56:43	@chjj Are there any concerns for not merging this issue? This improves inlining HTML a lot.	leesei
347	2014-02-10 09:17:01	As requested, I am reporting this. ![See image](https://f.cloud.github.com/assets/2556751/2123828/29701640-9234-11e3-88db-2227d270225c.png) To reproduce, simply navigate the pages at http://miniblog.memba.com. After a couple of pages, you should get the error and the markup does not update. You can download the code from https://github.com/Memba/Memba-Blog.	jlchereau	2014-02-10 09:58:33
347	2014-02-10 09:58:33	Got confused by the console message. This is actually an highlight.js issue.	jlchereau	2014-02-10 09:58:33
346	2014-02-07 11:27:30	I did not understand why this <S_CODE_TOKEN> leads to this <S_CODE_TOKEN> Whye "paragraph"? why not "html"?	kerzol
346	2014-02-07 11:42:03	ah, ok, now i understood. This happens, because <a> is a svan-level tag not a block-level one.	kerzol
346	2014-02-07 12:41:38	Anyway, it seems that parsing markdown within tags is a bad idea.	kerzol
345	2014-02-06 22:53:43	Allows the renderer to automatically resolve references if they are not defined in the document. This is useful for wiki-type sites. ### Example <S_CODE_TOKEN> ### Example Input <S_CODE_TOKEN> ### Example Output <S_CODE_TOKEN>	ilsken
344	2014-02-06 15:47:11		jasonkarns
344	2015-06-12 15:26:41	ping	jasonkarns
344	2015-11-19 21:54:29	ping	jasonkarns
343	2014-02-06 11:11:20	I'm using _marked.js_ v.0.3.1 with default settings. Seems it breaks with underscores in the middle of word if there is also emphasis block in the same paragraph. For example, this: <S_CODE_TOKEN> becomes this <S_CODE_TOKEN> as expected. But this: <S_CODE_TOKEN> becomes: justa __few_underscores. And here is emphasis._ Output html: <S_CODE_TOKEN>	silentvick
343	2014-09-22 11:35:31	+1	javoire
343	2014-10-21 16:23:41	+1	tylercollier
343	2015-02-08 05:23:38	+1	santhosh-tekuri
343	2015-08-10 08:08:57	+1	suzanshakya
342	2014-01-31 19:00:34	According to [this NodeSec advisory](https://nodesecurity.io/advisories/marked_multiple_content_injection_vulnerabilities), a second release of Marked 0.3.0 was force-pushed to npm with critical security fixes. Force-pushing a security release is irresponsible because it makes it difficult for users to determine whether they have the fixed version or the vulnerable version. It also prevents users…	rgrove	2014-01-31 23:08:35
342	2014-01-31 23:01:51	No release was ever forced-pushed. I don't force publish to npm, ever, unless for something extremely minor like the README being changed. Check 0.3.0 yourself. None of the latest commits are present. In any case, yes, I'll push a bumped version of marked.	chjj	2014-01-31 23:08:35
342	2014-01-31 23:06:42	What's weird is the fixes are present (at least the one I checked for code fences) in 0.3.0 (that I just pulled down) but I know that release was out before I told you about the vulns. Sorry I assumed it was force pushed.	evilpacket	2014-01-31 23:08:35
342	2014-01-31 23:08:33	No worries. Fixed with 52e445f6ee41f151e247f9cf8add54786efae88e.	chjj	2014-01-31 23:08:35
342	2014-01-31 23:14:56	Entirely my fault. I messed up reading the diff this morning and thought that it was pushed. Thank you so much for pushing a point release!	evilpacket	2014-01-31 23:08:35
341	2014-01-30 13:46:30	github rendering of marked README.md and marked rendering of same file produce different results. Coming to conclusion that these are two different dialects of markdown. Wish to be the same.... flavours hurt :)	ljgww	2014-01-30 14:41:58
341	2014-01-30 14:02:45	Please provide actual differences and make sure you haven't disabled the `gfm` option.	scottgonzalez	2014-01-30 14:41:58
341	2014-01-30 14:25:18	Pls accept my Apologize. It's my bad. I figured I was using compiled version of the app that worked with another markdown library. `marked` works like charm incl github markdown flavor. Will have app ready soon.	ljgww	2014-01-30 14:41:58
341	2014-02-02 21:13:10	happy to report your library working here https://github.com/ljgww/DesktopMarkdownReader	ljgww	2014-01-30 14:41:58
340	2014-01-29 20:30:36	<S_CODE_TOKEN> Generates HTML that looks like: ![actual](https://f.cloud.github.com/assets/639216/2033968/235cecce-8924-11e3-8d3b-76e4187bf423.png) Whereas it should look like: ![expected](https://f.cloud.github.com/assets/639216/2033974/2ae3cdf0-8924-11e3-9047-b788b0ca0208.png)	xirzec
340	2014-06-11 12:12:14	+1 having this problem as well, any fixes for it yet?	lukasoppermann
339	2014-01-29 04:05:23	is there any support for changing the size of an image. or do we have to drop back to html?	SimonCropp
339	2014-04-21 20:44:05	+1 Something like this would be great: `![](./pic/pic1_50.png =100x20)` Or just 1-dimension then set other to auto: `![](./pic/pic1s.png =250x)` More info: http://stackoverflow.com/questions/14675913/how-to-change-image-size-markdown	rayshan
339	2014-04-21 20:53:15	I am using the **title** to set the size, maybe this can give an idea: <S_CODE_TOKEN> So you just can use: <S_CODE_TOKEN>	nbari
339	2014-04-21 22:09:41	considering this seems not too hard to implement on my own perhaps this should be documented somewhere and then close this issue??	SimonCropp
339	2014-04-21 23:17:50	It is documented here: https://github.com/chjj/marked#overriding-renderer-methods	nbari
339	2014-04-21 23:28:02	@nbari yep. but it would be nice to have a page with a list of "useful renderer overrides"	SimonCropp
339	2014-04-22 15:41:12	Thanks @nbari! +1 on "useful renderer overrides" in docs. This could be implemented as an option but there may be too many edge cases to cater to (setting just 1 dimension, icon fonts, etc.)	rayshan
339	2014-10-30 16:59:01	+1 for the resize of the image!	sun2rise
339	2014-12-03 04:52:47	+1	nchicong
339	2015-11-21 23:06:10	+1	timlevett
339	2015-12-15 03:54:21	+1	eugeniop
339	2015-12-30 19:48:31	+1	ponyesteves
339	2016-01-16 17:16:44	In my particular case, where I already had to modify the renderer to properly highlight a code block ([known issue](https://github.com/chjj/marked/pull/418)), I just added another method to do just this. <S_CODE_TOKEN> It takes advantage of the fact Marked parses images this way: <S_CODE_TOKEN> <S_CODE_TOKEN> Do note that you can't flip the two: <S_CODE_TOKEN> <S_CODE_TOKEN> --- Although, most de…	isiahmeadows
339	2016-03-03 16:40:16	+1	mustafakasap
339	2016-03-03 16:43:07	Direct HTML coding is not working in MAC VSCode also. this is what I tried: <img src="./imgs/1.5.i001.png" alt="Drawing" style="width: 200px;"/>	mustafakasap
339	2016-03-27 18:02:38	https://github.com/chjj/marked/pull/535	vithar
339	2016-04-15 04:50:52	@isiahmeadows i thought i was going crazy! I know this is months old but your code used href for image! Thanks for the code either way. Works like a charm after you change href to src.	uptownhr
339	2016-04-15 18:45:23	Oops... Oh well. Sorry about that! On Fri, Apr 15, 2016, 00:51 James Lee notifications@github.com wrote: > @isiahmeadows https://github.com/isiahmeadows i thought i was going > crazy! I know this is months old but your code used href for image! Thanks > for the code either way. Works like a charm after you change href to src. > > — > You are receiving this because you were mentioned. > > Reply to…	isiahmeadows
338	2014-01-28 00:21:30	For any connection back from generated HTML to markdown (check ghost.org markdown editor, for example) a line number and character number of markdown token should be passed to the renderer. I'll make a pull request implementing this in some days.	andrewtch	2016-01-13 20:56:07
338	2014-02-20 07:36:19	Are you still working on this ?	rsaccon	2016-01-13 20:56:07
338	2014-02-20 13:13:04	I started the work but I'm a bit busy now, I can continue only after 24th of feb.	andrewtch	2016-01-13 20:56:07
338	2014-03-20 06:56:31	I just want to be notified when @andrewtch has updates…	sbruchmann	2016-01-13 20:56:07
338	2014-04-05 11:17:57	I hate to be pushy, but has there been any updates?	jeffjose	2016-01-13 20:56:07
338	2014-04-05 11:30:39	Sorry guys, moved to another projects temporarily, will start this thing tomorrow )	andrewtch	2016-01-13 20:56:07
338	2014-04-22 10:22:56	Guys, I'm giving up ( current code is soo hard to dig in and implementing this stuff would be a real... 5th wheel. @chjj , can you accept some major refactoring so I can implement this stuff? It will mostly affect `Lexer.prototype.token()`, changing the main loop (`while(src){...`), and separating token creation, like: <S_CODE_TOKEN> instead of current implementation.	andrewtch	2016-01-13 20:56:07
338	2014-05-03 12:33:14	Need this feature too. I'll give it a try. Looks doable.	akfish	2016-01-13 20:56:07
338	2014-05-05 11:28:50	Find some time to write a visualizer to see how last commit works: ![image](https://cloud.githubusercontent.com/assets/922715/2877242/117d05b6-d447-11e3-87db-56348bee13a2.png) It works partially expect for `xxx_start` and `xxx_end` tokens (this affects `list`, `blockquote` and etc). After that is fixed, there're still some test cases to write and modifications to `renderer` (so that location data…	akfish	2016-01-13 20:56:07
338	2014-05-05 11:49:50	Looks awesome! And not just the line number, but the complete location information for each rendered token!	rsaccon	2016-01-13 20:56:07
338	2014-05-05 11:53:12	@rsaccon That's being done. But still too buggy to commit yet.	akfish	2016-01-13 20:56:07
338	2014-05-09 12:25:16	:+1:	cirosantilli	2016-01-13 20:56:07
338	2014-08-05 19:37:58	akfish, are you still working on this ?	rsaccon	2016-01-13 20:56:07
338	2014-08-06 07:49:36	@rsaccon Sorry. Got caught up with other projects since last commit. The issue remaining was with some elements like item list. They consist of a few items, but each item doesn't have a corresponding token (or something like that) causing location information to be lost. It can be done for sure, but not without being hacky. And it will resulting an inconsistent API in which that some elements hav…	akfish	2016-01-13 20:56:07
338	2016-01-13 21:45:10	Wow! After almost 2 years, I did nothing about it! NOTHING! Maybe I'll sit around for another 2 years.	akfish	2016-01-13 20:56:07
338	2016-01-13 21:46:23	...I was just cleaning the issues on github, so much reaction ....	andrewtch	2016-01-13 20:56:07
338	2016-01-13 21:53:50	Well, I was just amazed by how lazy I've been. And now I'm going back to my sitting-around with all my half-not-done projects.	akfish	2016-01-13 20:56:07
337	2014-01-24 20:32:39	The following: <S_CODE_TOKEN> is rendered by marked as: <S_CODE_TOKEN> However, if the `pre` tag is inside another block element: <S_CODE_TOKEN> the output is: <S_CODE_TOKEN> So it seems that `<pre>` tags are not ignored when inside another block element. Definitely an extreme edge case when writing markdown, but also an inconsistency.	sklise
336	2014-01-21 10:12:24	highlightjs version 0.8 stylesheets have replaced "pre code" style with ".hljs" style. So marked.js should at least initialize code blocks as <S_CODE_TOKEN> and not simply <S_CODE_TOKEN> At most, marked should also consider source code language class.	jlchereau	2014-01-27 14:15:56
336	2014-01-26 03:55:55	This is `hljs`-specific. This renderer should do the job: <S_CODE_TOKEN>	Feder1co5oave	2014-01-27 14:15:56
336	2014-01-27 14:15:56	This is exactly what I have done. Thank you anyway. I thought that you should know either to update documentation or code.	jlchereau	2014-01-27 14:15:56
335	2014-01-21 09:14:33	Because text in <embed> svg can be selected and searched, but <img> not.	lilydjwg	2014-02-13 04:08:19
335	2014-01-21 19:42:55	I thought `<embed>` was pretty outmoded now…I think `<img>` makes the most sense still, but `<svg>` would definitely be a better option than `<embed>`.	kennethormandy	2014-02-13 04:08:19
335	2014-01-22 06:25:37	`<embed>` is in HTML 5. `<svg>` does not have a `src` attribute or similar AFAIK.	lilydjwg	2014-02-13 04:08:19
335	2014-01-22 07:14:02	No, it doesn’t, good point. I guess I was meaning that literally embedding it as SVG markup seemed like it would be the more forward-looking option than `<embed>`, while still allowing text searching.	kennethormandy	2014-02-13 04:08:19
335	2014-01-22 08:31:37	Embedding it as SVG data in the HTML output has these issues: - The SVG file must exist and be readable when generating HTML text, while other `<img>`s do not require this. - If the SVG is on a third-party site, marked will have to fetch it. And the site must allow the content to be fetched by marked, e.g. without checking for referrer or user agent string or cookies. - When the SVG file is updat…	lilydjwg	2014-02-13 04:08:19
335	2014-02-05 06:35:04	Parsing the filename/extension of the URI to attempt to determine its type is a direct violation of the definition of the URI and HTTP, which say that the URI is "opaque", only the server that minted it may define what it is. It is frequently the case that an image will have no filename extension at all, especially if the HTTP server is using Content-Type negotiation. Additionally, image/svg+xml …	awwright	2014-02-13 04:08:19
335	2014-02-06 15:40:19	I agree that relying on a `.svg` extension is too error prone. And I'm not convinced that switching to `embed` is a worthy goal anyhow. SVG is a valid image type that can be referenced from an `img` so I'm not sure what problem this solves.	jasonkarns	2014-02-13 04:08:19
335	2014-02-12 19:37:06	I agree with Acubed. Besides, there is no syntax about specifying image type.	jakwings	2014-02-13 04:08:19
335	2014-02-13 04:08:19	I see, sorry for the noise.	lilydjwg	2014-02-13 04:08:19
335	2014-02-13 07:24:41	@lilydjwg no apologies needed! activity and issues are good, as well as the resulting discussion!	jasonkarns	2014-02-13 04:08:19
334	2014-01-17 12:28:53	Would be nice to generate a table of contents from a markdown file, like http://pythonhosted.org/Markdown/extensions/toc.html something like: <S_CODE_TOKEN>	jbenet
334	2014-01-19 19:16:12	I'm currently writing something like that for a project using a custom renderer that automatically populates an array of headlines ([cf. Readme](https://github.com/chjj/marked/#overriding-renderer-methods)).	killercup
334	2014-01-29 04:06:18	@killercup can u share some more specific code?	SimonCropp
334	2014-01-29 10:16:28	Sure. <S_CODE_TOKEN> For a complete implementation see [here](https://github.com/killercup/grock/blob/5280ae63e16c5739e9233d9009bc235ed7d79a50/lib/transforms/markdownComments.coffee#L39-L50). This populates the `toc` array with headline objects. If you want to transform this flat list into a tree, you could use a function like the one found [here](https://github.com/killercup/grock/blob/5280ae63e…	killercup
334	2014-01-29 10:20:16	@killercup you rock	SimonCropp
334	2014-02-05 09:55:57	try this: https://github.com/jonschlinkert/marked-toc.	jonschlinkert
334	2014-06-13 23:28:49	Note that some Markdown implementations/variants support this. Python-markdown comes to mind: https://pythonhosted.org/Markdown/extensions/toc.html However, it’s not common or standardized (sadly, there is basically no such thing as a Markdown standard). [Here’s a bunch of implementations ignoring `[TOC]` on Babelmark 2](http://johnmacfarlane.net/babelmark2/?text=%5BTOC%5D%0A%0A%23+First+H1%0A%0A…	alanhogan
333	2014-01-10 05:34:49	Where can I find the list of changes between versions?	balupton
333	2014-01-10 05:41:12	A changelog would definitely be nice. Personally, I’ve just been been using the [GitHub compare releases links](https://github.com/chjj/marked/compare/v0.3.0...master). So you can see `https://github.com/chjj/marked/compare/v0.3.0...master` or `https://github.com/chjj/marked/compare/v0.2.10...v0.3.0` or whatever. (Not suggesting that’s a complete alternative, but hopefully it’s helpful!)	kennethormandy
333	2014-01-17 04:10:43	I was just looking for the same thing, wondering if there are any potentially breaking changes between 0.2.x and 0.3?	JedWatson
333	2014-03-24 20:48:09	Please start keeping a changelog. Going through hundreds of commits is a bit much.	ponychicken
333	2015-08-12 17:27:20	I'm interested in a Changelog as well. A nice reference for getting started: http://keepachangelog.com/	markstos
332	2014-01-09 20:46:07	I'm not sure how to classify the following issue. The call `marked(">")` always produces `<p>&gt;</p>` independently of the `sanitize` option. Why? Thanks!	chmllr	2014-01-12 10:06:54
331	2014-01-09 13:08:58	Hey all, I ran into the following error when use grunt-docco in my workflow, and since it was fatal, was pointed to this repo to report it. The issue reads: <S_CODE_TOKEN> Is there a fix for this? I am running this on a CentOS server (it does not seem to occur on OS X)	PunkChameleon	2014-01-09 15:08:04
331	2014-01-09 14:59:03	According to the stack trace in your other issue, this error is thrown from inside the highlighter callback. This isn't a problem with marked. Try running it without the highlighter.	chjj	2014-01-09 15:08:04
330	2014-01-06 00:17:08	The HTML that marked synthesizes is now closer to well-formed XML.	dsheets	2014-02-11 21:33:50
330	2014-02-06 15:35:44	+1	jasonkarns	2014-02-11 21:33:50
330	2014-02-06 15:44:12	Just curious. Why? As someone who was once a huge XHTML advocate, I'm sorry to say XHTML was a gigantic failure and has long been dead. I don't see any benefit to adding the trailing slash for self-closing elements. Marked tries to produce modern HTML, and while the HTML5 spec _did_ allow for the trailing slash eventually, it's still essentially meaningless and serves no real purpose. Here's an o…	chjj	2014-02-11 21:33:50
330	2014-02-06 15:57:09	There's no downside for marked. HTML5 specifies two serializations: the lax, non-well-formed HTML serialization that we all expect browsers to 'just deal with' (and they do); and the XHTML serialization. There may not be many people out there still dealing with XML, but those that are don't have many options. Rendering valid XML means that marked can be used in an XML pipeline safely. For those t…	jasonkarns	2014-02-11 21:33:50
330	2014-02-06 16:02:15	HTML is XML is EXI is the DOM. They're all different encodings of the same DOM. And because of this, some of us want to use XML tools to process our documents. Some of us (me) want to embed HTML in XML - for instance, Atom feeds. It's also far simpler and more consistent: [The HTML syntax](http://www.w3.org/TR/html/syntax.html#syntax): 141 printed pages [The XHTML syntax](http://www.w3.org/TR/htm…	awwright	2014-02-11 21:33:50
330	2014-02-11 20:47:43	@jasonkarns, > There's no downside for marked. To be sure. This is a philisophical decision over anything else. Which is why, if it does get added, it's going to be an option. > HTML5 specifies two serializations: the lax, non-well-formed HTML serialization that we all expect browsers to 'just deal with' (and they do); and the XHTML serialization. I already mentioned in my post that the HTML5 spe…	chjj	2014-02-11 21:33:50
330	2014-02-11 21:09:47	It was poor phrasing to say "puts less pressure on parsers". I don't mean to say that it's additional complexity on the parser at all. What I mean is that marked is putting pressure on users to use certain parsers – namely, HTML5 parsers. > Modern HTML parsers parse according to the HTML5 spec. _If_ you have a bug-free, modern parser. marked doesn't need to be making assumptions about the other t…	jasonkarns	2014-02-11 21:33:50
330	2014-02-11 21:14:57	I've been watching this discussion with some interest. When I work in Ruby, I have Nokogiri in my toolbox, and have no trouble parsing and modifying valid HTML5 as you describe it here. But on PHP, I have to suffer through the awful DOMDocument stuff (which can handle HTML5), or I can use XHTML-flavored markup and the SimpleXML interface (which really does live up to its name!). This extra flexib…	walterdavis	2014-02-11 21:33:50
330	2014-02-11 21:33:01	@walterdavis, thank you for the kind words about marked. The first day I wrote marked, I made it a point to exclude the self-closing slashes, knowing that some day there would be an issue posted like this. I sort of smiled at the idea: the chance to explain why no self-closing slashes is better. I have strong opinions about this stuff and I'm really stubborn, but I do realize there are cases like…	chjj	2014-02-11 21:33:50
330	2014-02-11 21:55:29	:+1:	jasonkarns	2014-02-11 21:33:50
330	2014-02-11 22:23:51	Patch author here. Adding it as an option seems worse than not having it at all. I don't want options; I want correctness. I was only using your library because someone else had adopted it as the default markdown parser. I don't understand why you would bother to write this many words defending a stance that fundamentally reduces interop of your library. Further, I don't understand why, instead o…	dsheets	2014-02-11 21:33:50
330	2014-02-11 22:39:49	@dsheets, you'll stop using this because you have to type a total of 10 characters to get it the way you want? You didn't bother participating in the discussion at all. I left it open for discussion and you had several days to post a counterargument that could have swayed me, but didn't. I proposed adding it as an option, and you just ignored it and waited for the outcome.	chjj	2014-02-11 21:33:50
330	2014-02-11 23:00:38	I'll stop using it because I never wanted to use it to begin with and you clearly don't care about my use case which doesn't negatively impact any other uses. I didn't bother participating in the discussion because there's not much to discuss unless you actually have an issue with the implementation rather than some kind of weird political/philosophical difficulty. I don't really care about swayi…	dsheets	2014-02-11 21:33:50
330	2014-02-12 02:48:42	@chjj If XHTML is so dead why does it have an entire section in the HTML specification? Right after and _equal to_ the HTML syntax? HTML parsing still involves building up a DOM, which means putting elements in the correct XML namespace. Whether you like it or not, writing HTML is functionally writing XML. All major Web browsers for _years_ have been able to incrementally render XHTML - again, it…	awwright	2014-02-11 21:33:50
330	2014-02-12 04:15:56	> If XHTML is so dead why does it have an entire section in the HTML specification? You make the mistake of judging whether something is alive or not by whether it's specified somewhere. > <img/> is 100% valid HTML. I'd suggest using that syntax, especially considering that the syntax is a standards-track TR. I never said it wasn't valid HTML. I said it was useless. Scroll up a bit and read my po…	chjj	2014-02-11 21:33:50
330	2014-02-12 05:15:41	@chjj http://www.w3.org/TR/html-polyglot/ remains unimplemented. It is a Web standard - farther along in the standards track than the current work on HTML, I might add. That, RDFa, XForms, and other XHTML technologies are not only under active development, but active adoption, by myself and others in Semantic Web technologies. "I don't/wouldn't use it" is no excuse at all.	awwright	2014-02-11 21:33:50
329	2014-01-05 00:05:42	This <S_CODE_TOKEN> leads to: <S_CODE_TOKEN>	kapouer	2014-01-10 07:15:53
328	2014-01-04 23:32:16	`marked-man --no-breaks README.md | man -l -` will show you what it gives.	kapouer
327	2014-01-02 22:47:18	Closes gh-231	juliantaylor	2014-01-02 23:01:59
327	2014-01-02 23:02:04	Thanks.	chjj	2014-01-02 23:01:59
326	2013-12-31 07:20:09	since we can create custom renderers now, i don't see the point of including this by default. the default renderer should be minimal and simple, and it would close plenty of issues surrounding this issue.	jonathanong
326	2014-01-01 13:42:30	What issues? If you want to avoid id collisions, just use the `headerPrefix` option. I find that headers with ID come handy when I need to reference different parts of the same document.	Feder1co5oave
326	2014-01-06 04:37:10	because it's another option and an opinionated feature. i don't want it at all. easier if it wasn't supported.	jonathanong
326	2014-01-06 07:21:07	I agree with this. It’s nice to have the option, but I think it makes more sense that it’s opt-in.	kennethormandy
326	2014-01-06 17:44:14	I agree in 0.4.0 release it should be removed.	ChrisWren
326	2014-04-23 18:17:31	I'd like to share my implementation of the header renderer with ID creation: <S_CODE_TOKEN> It is useful to keep letters with accents (I included the Italian ones) and removes any leading or trailing dashes: <S_CODE_TOKEN>	Feder1co5oave
326	2015-05-06 17:40:59	I also think it should be switched off by default, since it injects unexpected ids into markup and seems like pretty much opinionated option. Besides, it doesn't work with non-latin headers, which results in quite horrible ids	ArmorDarks
326	2015-08-24 17:10:33	+1 It's far too easy to create issues on a page with dynamically generated ids. At the least, if it's not going to be removed, it should be automatically prefixed with `marked-` or `md-`. Something to set it apart from other ids that may already be on the page. If a plugin or framework is asserting it's opinions on a dev, it should at least do so transparently & in a non-conflicting manor. Aside …	the0neWhoKnocks
326	2016-03-06 02:33:40	+1	brunowego
326	2016-04-09 09:43:15	+1	fedesilvaponte
325	2013-12-30 05:33:09	If I enter some code as the very first text, it is rendered with a &lt;pre&gt; tag. However if the code is preceded by any other content, the 4 spaces are not being understood and the content is rendered as text. Sample input and outputs below Input: marked(' code line',function(err,out){ console.debug("Correct markdown: "+out); }); Output: Correct markdown: &lt;pre&gt;&lt;code&gt;code line&lt;/c…	vivekkodira1	2014-01-03 07:43:08
325	2013-12-30 13:10:41	Use the code element to post code, spaces will then be preserved and the question will look more clear. <S_CODE_TOKEN> javascript > marked(' paragraph') '<p> paragraph</p>\n' > marked(' code block') '<pre><code>code block\n</code></pre>' > marked('paragraph\n wrong code block') '<p>paragraph\n wrong code block</p>\n' > marked('paragraph\n\n code block') '<p>paragraph</p>\n<pre><code>code block\n<…	Feder1co5oave	2014-01-03 07:43:08
325	2014-01-01 19:43:51	@Feder1co5oave is correct, after only one newline, you are still inside the `<p>` block, and Markdown will not nest a code block inside of the paragraph. Two line breaks (or end of article) are required to sufficiently terminate a paragraph block. This happens irregardless of whether or not `breaks` is set to `true` or not.	julianlam	2014-01-03 07:43:08
325	2014-01-03 07:43:08	@Feder1co5oave @julianlam thank you :)	vivekkodira1	2014-01-03 07:43:08
324	2013-12-29 18:18:29		ChrisWren	2013-12-29 18:20:25
323	2013-12-29 13:06:22		Aimeast	2014-04-01 14:50:43
323	2013-12-30 03:30:18	/cc @ykomatsu	Aimeast	2014-04-01 14:50:43
323	2014-04-01 14:50:40	Close via 48c6a43fb9b597510ff980e7524288df241f663d	Aimeast	2014-04-01 14:50:43
322	2013-12-29 09:40:26	All block-level elements have line break after close tag, but indent-style code blocks does not. This bug appeared on [e3692c772b](https://github.com/chjj/marked/commit/e3692c772be8a8e12b53319baa7643fbd37ae666). Input: <S_CODE_TOKEN> Output: <S_CODE_TOKEN>	hail2u	2016-09-08 02:57:16
322	2013-12-30 13:52:40	+1	Feder1co5oave	2016-09-08 02:57:16
321	2013-12-29 00:19:47	I know there was a previous issue to setup Travis CI to run tests on all PRs/commits, but when I look at the [marked page on Travis](https://travis-ci.org/chjj/marked) I don't see any builds being run. @chjj can you go on travisci.org and make sure the repo is synced?	ChrisWren
320	2013-12-28 17:25:30	Hi, in https://github.com/isaacs/npm-www/issues/517 @sindresorhus is mentioning support from GFM for relative image paths (https://github.com/blog/1395-relative-links-in-markup-files) In npm-www we are taking the `readme.md`, which is often hosted on GitHub, too and are rendering markdown for the detail page of the package from it. Sometimes the readme makes use of the relative-img-path-feature f…	robertkowalski
320	2013-12-28 17:26:33	:+1:	sindresorhus
320	2014-03-21 19:26:40	:+1:	tcarlsen
320	2014-06-10 09:33:42	:+1:	mauvm
319	2013-12-24 19:26:36	Added a highlight option description and an example, because I could not correctly highlight with `Renderer.code` by [highlight.js](https://github.com/isagalaev/highlight.js).	comutt	2013-12-25 04:39:26
319	2013-12-25 04:25:20	The highlight option is in limbo right now. It's still included in marked, but its purpose can also be fulfilled by the Renderer. I'm not sure we want to add this back into the README just yet.	chjj	2013-12-25 04:39:26
319	2013-12-25 04:39:26	Okay, I got it.	comutt	2013-12-25 04:39:26
318	2013-12-24 18:47:59		comutt	2013-12-25 04:22:49
318	2013-12-25 04:22:53	Thanks.	chjj	2013-12-25 04:22:49
317	2013-12-24 15:14:20	Added specials for replacing this symbols instead of unicode letters. https://github.com/chjj/marked/issues/316	dab
317	2013-12-29 04:11:43	Sounds good to me. In the meantime you can use the renderer to use your own RegExp for rendering header ids.	ChrisWren
316	2013-12-24 15:11:05	While generating id's in headings, marked cut out all letters but english. But we want to use unicode letters in id's as well.	dab
316	2013-12-25 16:07:15	:+1:	tadatuta
315	2013-12-23 07:43:00		mikeal	2013-12-23 14:06:36
315	2013-12-23 14:06:55	Thanks.	chjj	2013-12-23 14:06:36
314	2013-12-21 15:26:42	Marked is fantastic and while HTML output is great for generating static pages, being able to instead generate a JSON would open up the ability to use the parsed content in a much wider array of applications, including Angular apps, native apps, and even feeds.	Snugug
314	2013-12-30 13:56:24	Do you mean <S_CODE_TOKEN> ?	Feder1co5oave
314	2013-12-30 15:01:46	Not quite what I was looking for, as the final render needs to be passed through a markdown parser as well, but it'll do for what I need.	Snugug
313	2013-12-18 14:01:59	Add license information to `package.json`	paazmaya	2013-12-29 00:09:35
312	2013-12-18 11:13:47	<S_CODE_TOKEN> There is a remaining white space after the backtick that shouldn't be there ! http://daringfireball.net/projects/markdown/syntax#code At the "A single backtick in a code span" part, the output doesn't have that trailing space.	valeriangalliat
312	2013-12-30 14:17:05	this seems to solve <S_CODE_TOKEN> <S_CODE_TOKEN> maybe add a test for this?	Feder1co5oave
312	2014-10-18 08:14:26	Hi, Sorry I totally forgot about this issue. To begin, many thanks @Feder1co5oave, your diff totally solves the issue. I was now looking to add a test for this like you were suggesting but it's not actually possible since [all the whitespaces are removed](https://github.com/chjj/marked/blob/1c188ebb55ef512653e03b0a03e60d7209a3bc73/test/index.js#L115-L116). Anyway, do you think it worths merging y…	valeriangalliat
312	2014-10-18 11:10:45	Thanks for bringing this up again, I think it's worth merging.	Feder1co5oave
312	2016-06-16 07:16:12	Oh, great, THX! But it seems that this bug has not been fixed yet.	xovel
311	2013-12-17 09:04:48	I'm using `marked` with `Angular.js`. When I create a code block, if I type the language wrong like this: <S_CODE_TOKEN> <S_CODE_TOKEN> <S_CODE_TOKEN> Then an error will occur: ![2013-12-17 17 02 39](https://f.cloud.github.com/assets/1324420/1762640/39b50db8-66fa-11e3-8799-d1d84302bb4c.png)	dyzdyz010	2013-12-28 18:03:11
311	2013-12-24 19:19:40	`highlight.js` does not like 'undefined' languages. I solved this by writing <S_CODE_TOKEN>	Feder1co5oave	2013-12-28 18:03:11
311	2013-12-25 02:22:04	Thanks this solved the problem :)	dyzdyz010	2013-12-28 18:03:11
311	2013-12-28 18:03:11	Closing this since it is solved.	ChrisWren	2013-12-28 18:03:11
311	2015-09-21 04:39:24	For someone visiting here later, I had to write `!!(lang && hljs.getLanguage(lang))` for the condition with highlight.js 8.8.0 because it no longer has `LANGUAGES` property.	shuhei	2013-12-28 18:03:11
311	2016-03-04 09:03:10	@shuhei Cool~ Thanks very much!	JimmyLv	2013-12-28 18:03:11
310	2013-12-16 16:16:35	Input: <S_CODE_TOKEN> Output: <S_CODE_TOKEN> Expected (Markdown.pl): <S_CODE_TOKEN>	ykomatsu	2014-04-25 23:15:33
310	2013-12-26 11:08:46	+1	Aimeast	2014-04-25 23:15:33
310	2013-12-29 11:33:40	I find the problem, but still need to find a way to solve it. <S_CODE_TOKEN>	Aimeast	2014-04-25 23:15:33
310	2013-12-30 14:01:50	Add an extra newline to end the list: <S_CODE_TOKEN>	Feder1co5oave	2014-04-25 23:15:33
310	2013-12-31 13:29:38	@Feder1co5oave Thanks for point out a new bug. But I have no ideal for solve it right now. Could please help me?	Aimeast	2014-04-25 23:15:33
310	2014-04-25 22:44:21	Any movement on this? It'd be really nice to have full support for the entire markdown language... If I can help, let me know :)	knksmith57	2014-04-25 23:15:33
310	2014-04-25 23:15:30	Should be fixed with v0.3.2 (see e6082a0f6a19c4c8e1a08eaebeb4a253a6f031d1).	chjj	2014-04-25 23:15:33
310	2016-09-16 03:54:46	@chjj is this resolved? I just pulled v0.3.6 but I'm still seeing: ![image](https://cloud.githubusercontent.com/assets/8988697/18574885/52f8d64e-7b9f-11e6-83fd-c2b7992199ac.png) with this code: <S_CODE_TOKEN>	skipjack	2014-04-25 23:15:33
309	2013-12-11 05:14:09	The header elements get an ID, which can be very useful, but I have a situation where many headers share the same text (essentially a large changelog on a project I'm working on), and they all get the same ID. Since IDs have the be unique for the entire browser context, this is a bit of a problem.	ronkorving	2013-12-11 11:44:14
309	2013-12-11 08:57:23	The heading feature is removed due to the feature of renderer. You can use a renderer to generate your header IDs. **NOTE**: the new version is not released. Since this feature is removed. There is not need for fixing this issue.	lepture	2013-12-11 11:44:14
309	2013-12-11 11:44:14	Great! Looking forward to a release.	ronkorving	2013-12-11 11:44:14
308	2013-12-10 14:05:43	Add a copyright for me. Add a notification for people. Related issue: https://github.com/chjj/marked/issues/307	lepture	2013-12-28 17:32:38
308	2013-12-28 17:32:38	Now that 0.3.0 is pushed this is not relevant any more.	ChrisWren	2013-12-28 17:32:38
307	2013-12-09 10:22:47	As per the example on the README.md, I thought I could customise the Renderer like this: <S_CODE_TOKEN> But the Renderer is _undefined_, meaning I can't access or create a custom Renderer. This has changed in the last version? Btw, I am using the version **0.2.10**.	lucasmotta	2013-12-28 17:33:16
307	2013-12-09 21:00:37	The last release was over a month ago, before what appears to be a pretty major refactor. It's unclear if this is because master is under a WIP state, or if someone forgot to push to npm. I too hope to get some clarification around this.	cozmo	2013-12-28 17:33:16
307	2013-12-09 21:04:30	Yes, to be fair, the README.md @lucasmotta were looking at was probably of the master branch, whereas the Renderer feature is not implemented in 0.2.10. I asked @chjj in #301 to create a new version tag. By now, as I am using this feature, I have just checked out the master branch, but I would rather manage it nicely via npm and package.json.	tvooo	2013-12-28 17:33:16
307	2013-12-10 13:59:15	You need to wait for a moment. The API is not settled yet. Since this feature is introduced by me, I want to keep the API the same as sundown: https://github.com/chjj/marked/issues/305	lepture	2013-12-28 17:33:16
307	2013-12-10 16:03:11	@lepture Some of my pages refered to http://rawgithub.com/chjj/marked/master/lib/marked.js directly. The code changes as the file in `master` changes. Personally I hope it's stable in that branch, with correct docs in the README.	jiyinyiyong	2013-12-28 17:33:16
307	2013-12-10 16:05:40	I think we should revert the addition of renderer to the master readme until the code is published to npm. The readme should reflect the latest version on npm. — Sent from Mailbox for iPhone On Tue, Dec 10, 2013 at 8:03 AM, 题叶 notifications@github.com wrote: > @lepture Some of my pages refered to http://rawgithub.com/chjj/marked/master/lib/marked.js directly. > The code changes as the file in `ma…	ChrisWren	2013-12-28 17:33:16
307	2013-12-10 23:13:29	@ChrisWren I disagree. The README of a given branch or tag reflects the state of the code in this given branch or tag. Thus, if this feature is in the master branch, it should also be documented in the master's README. What I think, though, is that the master branch should reflect the latest, stable, published version; i.e., the latest tag. But I have not looked at this project long enough to rea…	tvooo	2013-12-28 17:33:16
307	2013-12-11 03:02:03	@jiyinyiyong You can't rely the stability on master branch. You can use a given tagged version. @ChrisWren I don't think master means that it is published to npm, that is tag's job.	lepture	2013-12-28 17:33:16
307	2013-12-11 03:38:48	So if I am a user of marked I have no access to docs which reflect the latest version on npm? I think non-default branches can have docs which reflect the state of the code, but the default branch should reflect the state in npm unless there is a website for the project. For marked, I don't see much value in having a site so I think it is best to have the master branch not pull in new docs until …	ChrisWren	2013-12-28 17:33:16
307	2013-12-11 03:43:23	@ChrisWren https://npmjs.org/package/marked this is the latest readme on npm.	lepture	2013-12-28 17:33:16
307	2013-12-11 04:41:48	OK, personally I don't look at the README on npm, I always end up on the GitHub repo, but you are right technically that it was the README pushed with that version. There has been a few improvements since it was pushed, but nothing major. I am curious if you guys usually read project documentation on npm vs GitHub?	ChrisWren	2013-12-28 17:33:16
307	2013-12-11 04:45:07	@lepture Yes, I will change my rawgithub like to the stable tag. Related topic https://github.com/isagalaev/highlight.js/issues/331#issuecomment-30288799 @ChrisWren for me, 1) Official site, 2) README, 3) npm	jiyinyiyong	2013-12-28 17:33:16
307	2013-12-11 09:20:14	For me it's always Github > npm. But I know that it may not be correct, but it's just easier. And also by the fact that most of the public repo's that I've been following, they use [this](http://nvie.com/posts/a-successful-git-branching-model/) flow for their repositories - so which means that master is always the stable, working version (same as npm), and then you would have the **dev** branch w…	lucasmotta	2013-12-28 17:33:16
307	2013-12-19 13:34:20	Excuse me, so what is the situation now? When will it be updated to npm?	heroicyang	2013-12-28 17:33:16
307	2013-12-19 13:51:37	ping @chjj	lepture	2013-12-28 17:33:16
307	2013-12-24 19:15:06	npm is now updated to v0.3.0 tag: https://npmjs.org/package/marked Issue `npm up marked` to get the last version!	Feder1co5oave	2013-12-28 17:33:16
307	2013-12-28 17:33:16	Now that 0.3.0 is pushed, this is no longer relevant.	ChrisWren	2013-12-28 17:33:16
306	2013-12-06 13:25:11	It gives me <S_CODE_TOKEN> I expected the custom version.	yene	2013-12-29 01:05:30
306	2013-12-28 17:36:16	Don't understand what you are asking here. The example in the README doesn't render a h1.	ChrisWren	2013-12-29 01:05:30
306	2013-12-29 01:02:26	My bad, I misinterpreted you. I thought you were talking about the first example, I will take a look. Update: I got the following output which is what I expected: <div class="h-1">h1</div> I would make sure you are using the latest marked version, 0.3.0.	ChrisWren	2013-12-29 01:05:30
305	2013-12-06 07:35:25	Here is a node bind for sundown: robotskirt. https://github.com/benmills/robotskirt It is better to keep the same API as robotskirt: https://github.com/benmills/robotskirt/blob/master/src/html.c#L74	lepture	2013-12-29 00:48:43
305	2013-12-07 09:22:40	why? these are entirely separate modules. the API is fine as it is, i actually prefer it this way.	jonathanong	2013-12-29 00:48:43
305	2013-12-29 00:48:43	Since the new api is already pushed to npm I am going to close this.	ChrisWren	2013-12-29 00:48:43
[truncated: 1,381 more rows]
