# Supplementary material for: Status, identity, and language: A study of issue discussions in GitHub
Source: PLoS One. 2019 Jun 14;14(6):e0215059. doi: 10.1371/journal.pone.0215059 (PMC6568400; doi:10.1371/journal.pone.0215059)
Supplement: S2 Data — (ZIP) [file pone.0215059.s003.zip › sample_46_projs_issues/chjj_marked/issue_comments_mentioned_committer_NOCODE_FULLBODY.csv]

issue_num	datetime	body	login	mention_login
855	2017-03-01 13:34:41	@matt- Those are just `...`, not <div style="background:red"> ## x </div> . <div style="background:red"> ## x </div> . ``` yields ![4](https://cloud.githubusercontent.com/assets/1230531/23461790/9dc2f4ec-fe8b-11e6-96bc-b2b687b0def0.png) This behavior looks wrong to me. Am I missing anything obvious?	nerai	matt-
852	2017-02-09 22:03:16	@matt- Yeah, I can add a test for it.	jeremyblalock	matt-
852	2017-02-10 18:27:42	@matt- I updated the invalid link test / added a new one for the `decodeURIComponent` failure. On another note, noticed that we are not quite following the recommended test setup as described in the documentation, though. I don't see `links.sanitize.html` in `tests/new`. And so when you run `node test --fix` it will delete this test case, which I'm guessing is not the desired behavior. Are we dit…	jeremyblalock	matt-
852	2017-02-28 23:35:35	@matt- @chjj: any decision on this? This will produce the same behavior that github has in their markdown rendering support for data: urls.	jeremyblalock	matt-
844	2017-02-14 01:04:21	Heya @matt- Can we expect a version bump out soon? We're interested in this fix and would like to avoid depending on a specific github commit if possible. ;)	paulirish	matt-
756	2016-06-12 10:47:46	@chjj Hey Jonathan, thanks a lot for your input. I know it can be hard to let go - I've been there. But it's not that you forgive your rights as the original author and repo owner. You still get the email for the PR and if something is not going the way you want it you can just speak up. By adding other contributors you will just share the load on the easy stuff. You can still veto bigger changes…	tcurdt	chjj
756	2016-06-13 10:34:43	@chjj It's great that marked won't die. How will you choose maintainers? Public vote for them? Or your personal choice?	lgg	chjj
756	2016-06-14 21:21:40	Hi @chjj, I submitted https://github.com/chjj/marked/issues/592 and would be happy to contribute a maintainer. I am currently working for a security company building runtime data flow analysis in Node. I think I would be able to contribute.	matt-	chjj
756	2016-06-16 17:14:25	I feel like given the popularity of `marked` we should definitely keep the project going and at least keep it maintained and suitable for use in other important projects! As for me I would be glad to help tidy up the issue list, review and merge pull requests, and work out some fixes as well (I have a pretty good understanding of most of the code by now). Many issues need to be closed or tagged, …	Feder1co5oave	matt-
756	2016-07-07 07:27:19	@chjj Hey Jonathan, could you? Please.	tcurdt	chjj
756	2016-07-07 22:55:23	I've added @matt- and @parleur as contributors. Thank you guys for stepping up. This repo needs maintenance. Once we get something going here we can get a better idea of where the project is headed. You guys have full authority for merging PRs. Any major features (i.e. new syntax) should be thoroughly discussed in PRs first. I'll try to keep my eye on PRs that propose any new features and give my…	chjj	matt-
756	2016-07-07 23:19:44	@chjj thanks. and awesome work on this library so far	SimonCropp	chjj
756	2017-02-21 23:10:26	@chjj won't version bump or push out the currently merged stuff (including security issues). Our hands are tied.	matt-	chjj
756	2017-02-21 23:29:03	I guess having someone else being able to push to npm is more important than having access to this repo. Maybe @chjj could just do that?	tcurdt	chjj
727	2017-02-21 23:22:20	@matt- you're right. @chjj seems to only works on [bcoin](https://github.com/bcoin-org/bcoin) now. That's why is switched to [markdown-it](https://github.com/markdown-it/markdown-it) instead. That is active and support [CommonMark](http://commonmark.org/).	noraj1337	matt-
659	2015-09-11 07:25:33	@chjj Could you please provide a reference? For me this seems to be not deprecated (e.g. on [HTML5 Spec](http://www.w3.org/TR/html5/browsers.html#valid-browsing-context-name-or-keyword) or [W3Schools](http://www.w3schools.com/tags/att_a_target.asp). Well of course there are lots of use cases where you want to open specific links (e.g. that were rendered via marked) in a new tab. For example I'm c…	julmot	chjj
659	2015-11-13 15:09:03	@chjj	julmot	chjj
659	2017-01-18 03:37:30	So, I need this and will be manually pulling code from this PR into a project. @chjj, if you need another use case, here's one: I'm working on a Sandstorm app package. Sandstorm runs web apps in a sandbox, and restricts their behavior in the frame in which they live. External links *only* work in Sandstorm apps if they open in a new tab, therefore, all links for this app must have this behavior. …	ocdtrekkie	chjj
642	2015-08-19 22:54:40	@chjj Please be careful reviewing such PRs that break backwards compatibility. If necessary, bump the minor or major version for npm package. This rule broke many headings for everyone doing `npm install` in the last week or so.	nilgradisnik	chjj
642	2015-10-01 01:33:52	@chjj please reconsider re-opening this issue. GFM does allow for `##Header` (though strangly not in comments) in repo content: https://github.com/bmneely/spartacus/blob/master/README.md	bmneely	chjj
618	2015-07-15 23:02:53	Thanks for the response @chjj! In my case, the "else" I have in mind is likely other Jupyter and IPython developers. We use `marked` and `term.js` for the IPython notebook which is used by lots of researchers, scientists, and data scientists the world over. We'd prefer to help with existing community packages instead of creating complete forks ourselves. At least for me, I think some mentoring ti…	rgbkrk	chjj
618	2015-07-23 21:13:34	@chjj What do you think about @Pomax as an additional maintainer?	rgbkrk	chjj
616	2015-07-31 09:30:27	@papandreou, your PR caused 2 tests to fail. I've reverted it to the old rule changing `[\s\S]+` to `[\s\S]*` which passes your added tests.	chjj	papandreou
616	2015-07-31 09:51:48	@papandreou, I modified the old rule to allow no text within the code fences, so now the tests you added pass, along with all the others.	chjj	papandreou
592	2016-01-25 20:47:37	@matt- any recommendation for alternatives?	alexkravets	matt-
592	2016-01-26 10:01:46	@matt- thanks a ton!	alexkravets	matt-
592	2016-04-27 13:24:39	@matt- Remarkable looks great (very very clean) but it's about 6x the size of Marked. For some use-cases (client-side) it seems like Marked would be preferable on those grounds (though for anything else I'm probably going to be using remarkable given the focus on performance).	developit	matt-
592	2016-06-03 15:46:51	@matt- I was able to reproduce this in indeed. I may have been confused due to the fact that post-process links and images, mitigating this issue.	mvhenten	matt-
592	2016-06-03 15:49:57	@matt- sorry I work with @mvhenten and we thought it was resolved but it was only not affecting us due to post-processing. This is still a valid issue. Thanks for the test cases.	timjrobinson	matt-
592	2016-06-07 16:41:03	@matt- You said that you made a fork - have you published in on npm? I agree with you that this module should never be used for any project if it has such a poor record of dealing with security issues, but there are already 1600 modules on npm that depend on it and having a version on npm with your patch applied would make it possible to quickly fix them (and who knows how many other modules that…	rsp	matt-
592	2016-06-12 11:23:10	Especially @matt- please check out https://github.com/chjj/marked/issues/756	tcurdt	matt-
592	2016-07-13 14:52:37	@matt- now that you're a maintainer can you merge / release this please :)	timjrobinson	matt-
592	2016-07-29 18:16:36	No reason to keep delaying on this, please merge @matt-	STRML	matt-
592	2016-07-29 20:06:47	@matt- Can you `npm version patch && npm publish` yourself or does it still have to be done by @chjj? The version on npm is still 0.3.5 published 12 months ago: https://www.npmjs.com/package/marked	rsp	matt-
592	2016-07-30 03:07:41	That is all @chjj On Friday, July 29, 2016, Rafał Pocztarski notifications@github.com wrote: > @matt- https://github.com/matt- Can you npm version patch && npm publish > yourself or does it still have to be done by @chjj > https://github.com/chjj? The version of npm is still 0.3.5 published 12 > months ago: https://www.npmjs.com/package/marked > > — > You are receiving this because you were menti…	matt-	matt-
592	2016-07-30 03:10:54	@matt-, published. Great work guys.	chjj	matt-
587	2017-01-05 23:02:51	I write my notes in [VS Code](https://github.com/microsoft/vscode) using markdown. Every time I go to make a task list I expect GFM behavior, but alas, it never works. I'd love for VS Code to change, but I think they've made [it clear](https://github.com/Microsoft/vscode/issues/2175) that they won't. The state of this project is making me sad. Come on guys, get your act together, be a man, pass t…	richarddavenport	chjj
587	2017-01-06 18:00:12	@matt- Good to see you approve this PR. What are the next steps to get this merged? Thanks!	styfle	matt-
547	2015-05-20 06:08:47	@chjj any comments on this?	sventschui	chjj
535	2016-03-27 21:03:30	@chjj Apparently [Mou](http://25.io/mou/) does, but most that actually support this consider themselves derivatives AFAICT [1], like Kramdown and MultiMarkdown. [1] This was only from a simple Google search, BTW. I'm not _that_ aware of the likely hundreds of implementations out there.	isiahmeadows	chjj
528	2016-12-03 23:40:46	First, congrats for this wonderful library! @chjj @patrickarlt Is there some news on this issue? I also have identical `<h2>` names and then the anchor links #examples / id are not unique, that's a problem.	josephernest	chjj
497	2015-07-29 09:41:43	@chjj can you help us? also see https://nodesecurity.io/advisories/marked_redos	iamstarkov	chjj
416	2014-05-09 07:25:31	@scottgonzalez you mean insert `<span id="CURRENT_POSITION">` ? That would break the markdown in certain cases unless we have parser information. E.g.: code block inside ordered list: The only reasonable strategies I can see without parser information are: 1. insert at cursor 2. insert on beginning of previous line (column 1) But: 1. breaks as it becomes literal `&lt;` in the output 2. breaks bec…	cirosantilli	scottgonzalez
398	2014-04-28 17:16:49	@jonathanong component.json use to be the config file for bower project. So this component.json had something to do with bower. Now component.json are deprecated in bower. @queckezz What? Your PR are welcome ;-) @chjj @wzr1337 Here is a PR that should satisfy most of your users https://github.com/chjj/marked/pull/402 Thanks for this cool stuff! marked rocks!	clakech	chjj
398	2014-04-28 17:16:49	@jonathanong component.json use to be the config file for bower project. So this component.json had something to do with bower. Now component.json are deprecated in bower. @queckezz What? Your PR are welcome ;-) @chjj @wzr1337 Here is a PR that should satisfy most of your users https://github.com/chjj/marked/pull/402 Thanks for this cool stuff! marked rocks!	clakech	wzr1337
389	2014-04-24 09:03:34	@isaacs, this appears to be related to #381. I have the fix on a separate branch (da05668dddfb799e75696fa280687749ccbc8b50), but I'll probably merge it once I verify it doesn't hurt performance as much as I thought.	chjj	isaacs
387	2014-04-22 12:28:06	@scottgonzalez I know what @saighost said. try code below and your program would hang.	alsotang	scottgonzalez
378	2014-12-19 22:58:25	Just ran into this one too. @ianstormtaylor have you found a workaround yet? Doesn't seem like this one's being actively maintained anymore.	rymohr	ianstormtaylor
371	2014-05-03 18:00:55	Thanks for the feedback @chjj. As I mentioned in the pull request, I'm not looking to argue for or against the current behavior of fenced code blocks on GitHub, or the motivation for this behavior. However, I managed to convince myself that making this particular change in marked would be a Good Thing :tm:, so I'll try to convert you as well. :) If we were designing Markdown today, and if GFM was…	izuzak	chjj
366	2014-05-15 12:19:37	@chjj I think it's time to close this and just tell people to manually encode the URLs using `%29` instead of `)`.	scottgonzalez	chjj
366	2014-05-15 13:02:08	@scottgonzalez, I've told people that before. It doesn't seem very effective. This is probably the second issue on this. GFM does do it, and I think it's unintelligent, but I'll try it and see how it goes. Maybe it won't hurt performance much and I'll be okay with it despite disagreeing with it philosophically.	chjj	scottgonzalez
366	2014-05-15 21:37:36	You can't ask people to encode urls, because they simply copy and paste urls from the address bar of a browser. :-( -Filippo On May 15, 2014, at 2:19 PM, Scott González wrote: > @chjj I think it's time to close this and just tell people to manually encode the URLs using %29 instead of ). > > — > Reply to this email directly or view it on GitHub.	dedalozzo	chjj
365	2014-03-24 13:13:34	@scottgonzalez Well, the source code of strictdown.js is very like marked.js', and better organized. So I think it is helpful for anyone who want to enhance marked or make his/her customed marked.js or the like. I must admit I want to let the community know my project. If anyone is not happy to see such advertisement, please just close it for any reason. ;-) I didn't tend to say much here.	jakwings	scottgonzalez
359	2014-05-03 21:44:13	@ChrisWren how would one get around the issue of Marked not allowing custom tags? Is there a way that Marked could be extended to have an API for custom tags?	acao	ChrisWren
351	2014-02-17 13:09:54	Awesome @lepture, I would love this to be finished and pulled in. I began writing this myself a couple of days ago (see also https://github.com/chjj/marked/issues/27#issuecomment-34661022) but couldn't wrap my head around some of the stuff and gave up the first attempt (JS noob here).	prashaantt	lepture
351	2014-02-20 03:05:33	This would be amazing @lepture and @chjj, I would love for this feature to be added as well.	contactjiayi	lepture
351	2014-02-23 13:56:36	Put up a branch and added a few fixes (footnotes weren't working for two different reasons). I still want to play around with it a bit more. cc @lepture	chjj	lepture
351	2014-02-24 02:21:37	@chjj There is still work to do with the footnotes rendering. For example, multiple lines of one footnote. We should unindent each line, and parse the footnote again. Here is what I did in the Python fork https://github.com/lepture/mistune/blob/master/mistune.py#L691	lepture	chjj
351	2014-02-24 07:09:15	@lepture, oh, this doesn't handle (unindented) multiparagraph footnotes? I had my own branch written that accomplished this in a really sloppy way, but when I saw your code I assumed you did it a little bit better. I'll push my other branch now.	chjj	lepture
351	2014-02-24 07:58:11	@chjj I did it in my Python fork. Seems your solution is better, I'll merge it into mine.	lepture	chjj
351	2014-02-24 09:22:46	@chjj Use `footnote_start` and `footnote_end` is a good idea. But I think my way is more elegant now. It looks like **parsing list item**. https://github.com/lepture/mistune/commit/a1f925e3e3f5adbfc6117981ea6d03949b789638	lepture	chjj
351	2014-02-26 07:56:35	@chjj I'll sort out it soon, and send you my patch. I've finished the Python fork, and it works well.	lepture	chjj
351	2014-04-23 16:25:35	Hello @chjj, @lepture, do you guys have any update on this?	prashaantt	lepture
351	2014-04-23 16:25:35	Hello @chjj, @lepture, do you guys have any update on this?	prashaantt	chjj
351	2014-04-28 10:02:25	Hi @chjj, @lepture, any plans to merge this into `master`? I'm using the `feature-footnotes` branch successfully.	hugovincent	lepture
351	2014-04-28 10:02:25	Hi @chjj, @lepture, any plans to merge this into `master`? I'm using the `feature-footnotes` branch successfully.	hugovincent	chjj
351	2014-05-31 11:28:59	In case anybody's interested, I just [pushed an update](https://github.com/prashaantt/marked/commit/dc4a06b4c80e05f6a5b59771c80f4a94e9352689) to my clone of the `feature-footnotes` branch that sacrifices performance and breaks marked's linearity but does get indented multi-para footnotes working correctly with inline Markdown parsing. It basically works, but is still nowhere near the full functio…	prashaantt	chjj
330	2014-02-11 20:47:43	@jasonkarns, > There's no downside for marked. To be sure. This is a philisophical decision over anything else. Which is why, if it does get added, it's going to be an option. > HTML5 specifies two serializations: the lax, non-well-formed HTML serialization that we all expect browsers to 'just deal with' (and they do); and the XHTML serialization. I already mentioned in my post that the HTML5 spe…	chjj	jasonkarns
330	2014-02-12 02:48:42	@chjj If XHTML is so dead why does it have an entire section in the HTML specification? Right after and _equal to_ the HTML syntax? HTML parsing still involves building up a DOM, which means putting elements in the correct XML namespace. Whether you like it or not, writing HTML is functionally writing XML. All major Web browsers for _years_ have been able to incrementally render XHTML - again, it…	awwright	chjj
330	2014-02-12 05:15:41	@chjj http://www.w3.org/TR/html-polyglot/ remains unimplemented. It is a Web standard - farther along in the standards track than the current work on HTML, I might add. That, RDFa, XForms, and other XHTML technologies are not only under active development, but active adoption, by myself and others in Semantic Web technologies. "I don't/wouldn't use it" is no excuse at all.	awwright	chjj
310	2016-09-16 03:54:46	@chjj is this resolved? I just pulled v0.3.6 but I'm still seeing: ![image](https://cloud.githubusercontent.com/assets/8988697/18574885/52f8d64e-7b9f-11e6-83fd-c2b7992199ac.png) with this code:	skipjack	chjj
307	2013-12-10 16:03:11	@lepture Some of my pages refered to http://rawgithub.com/chjj/marked/master/lib/marked.js directly. The code changes as the file in `master` changes. Personally I hope it's stable in that branch, with correct docs in the README.	jiyinyiyong	lepture
307	2013-12-10 16:05:40	I think we should revert the addition of renderer to the master readme until the code is published to npm. The readme should reflect the latest version on npm. — Sent from Mailbox for iPhone On Tue, Dec 10, 2013 at 8:03 AM, 题叶 notifications@github.com wrote: > @lepture Some of my pages refered to http://rawgithub.com/chjj/marked/master/lib/marked.js directly. > The code changes as the file in `ma…	ChrisWren	lepture
307	2013-12-10 23:13:29	@ChrisWren I disagree. The README of a given branch or tag reflects the state of the code in this given branch or tag. Thus, if this feature is in the master branch, it should also be documented in the master's README. What I think, though, is that the master branch should reflect the latest, stable, published version; i.e., the latest tag. But I have not looked at this project long enough to rea…	tvooo	ChrisWren
307	2013-12-11 03:02:03	@jiyinyiyong You can't rely the stability on master branch. You can use a given tagged version. @ChrisWren I don't think master means that it is published to npm, that is tag's job.	lepture	ChrisWren
307	2013-12-11 03:43:23	@ChrisWren https://npmjs.org/package/marked this is the latest readme on npm.	lepture	ChrisWren
307	2013-12-11 04:45:07	@lepture Yes, I will change my rawgithub like to the stable tag. Related topic https://github.com/isagalaev/highlight.js/issues/331#issuecomment-30288799 @ChrisWren for me, 1) Official site, 2) README, 3) npm	jiyinyiyong	lepture
307	2013-12-11 04:45:07	@lepture Yes, I will change my rawgithub like to the stable tag. Related topic https://github.com/isagalaev/highlight.js/issues/331#issuecomment-30288799 @ChrisWren for me, 1) Official site, 2) README, 3) npm	jiyinyiyong	ChrisWren
302	2014-02-17 08:28:00	@chjj I am wondering why you revert the changes.	lepture	chjj
301	2013-12-05 16:54:14	@chjj Would you mind creating a new version tag with this feature in it?	tvooo	chjj
280	2013-12-12 02:11:24	@Mithgol I just cloned the repo and pulled master branch (for some reason the “test“ folder was omitted in the tarball), and tests still fail: $ npm test > marked@0.2.10 test /Library/GitHub/.../repos/duh/node_modules/marked > node test #1. amps_and_angles_encoding.text completed. #2. auto_links.text completed. #3. autolink_lines.text completed. #4. blockquote_list_item.text completed. #5. backsl…	jcayzac	Mithgol
234	2013-08-24 10:52:35	@Mithgol do you mean something like this? That may work but it's like doing the job twice and could be done with few simple regex without the aid of another module e.g.: The feature is quite easy to implement, there are only few things to handle with tests, tests generation and benchmarks. Anyway thank you for the suggestion!	lpinca	Mithgol
234	2013-08-25 09:04:16	As i already told you on IRC, i agree with your point of view. `<!CDATA[...]>` should be the natural way to deal with this kind of problem, and yes it's doesn't have sense to add XML support only because a particular XML parser doesn't play well with `CDATA`. On the other side, alternatives offer the ability to render XHMTL: - [robotskirt](https://github.com/benmills/robotskirt) allows you to pas…	lpinca	chjj
227	2014-04-24 07:55:01	@chjj I agree with @amitport. Could we have an option that turns only this single pedantic behavior on? Advantages of the original: 1. simpler: to remember and implement on editors. - original: always use 4 spaces - Marked: look at the line above, and copy the number of character before the first char of the list. First person experience with implementing in Vim. 2. The only other major engine th…	cirosantilli	chjj
227	2014-04-24 08:59:08	@cirosantilli, I realize people do sometimes only want certain aspects of original markdown behavior. The `pedantic` option might be my subconscious way of passively aggressively punishing users who want poor markdown behavior ("if you want some of the bad stuff, you might as well take all of it"). I do want to split `pedantic` up into smaller options, but at the same time I don't want marked to …	chjj	cirosantilli
214	2013-08-03 00:27:52	@chjj Thanks for your input. I figured out after hours of working; Since I'm a beginner for your work, I refered **Usage** - Example using all options: as a result, I set `sanitize: true` Obviously, it's not rendered because it's setup so. I'm afraid to say this is so confusing for beginner even having read the document. I know this option is `false` as default, but most people would just follow …	kenokabe	chjj
202	2013-08-04 10:08:48	@Mithgol, I meant the issue: #201.	chjj	Mithgol
201	2013-07-19 08:28:20	@Mithgol according to Markdown documentation there needs to be a space character after the `#`, not combined. Also GitHub doesn't render that as a heading. Edit: for the example I was using GFM's newline support so it renders to paragraphs	jorilallo	Mithgol
201	2013-08-02 18:43:53	@chjj @ilsken Just for the sake of arguments, has anyone ever really used markdown.pl? I would stick with the documentation (which states "# heading") and common sense but that's just me. Having #hashtags and @mentions is pretty common with services.	jorilallo	chjj
201	2014-10-12 10:44:06	Oh, thank you @Mithgol really simple and beautifull!	elennaro	Mithgol
199	2013-09-14 16:41:16	I like this idea. I submitted a PR #247 a few days ago adding custom header markup support, but this is more extensible as it applies to all token types. I am willing to help out to make this PR work as I really want custom header support to get GitHub hover links on headers. I am going to spend some time today looking at the source in reference to @chjj's comment.	ChrisWren	chjj
199	2013-09-15 15:48:34	As I understand from the source code, the highlight option is the only async option. It seems that async highlight is used after Lexer.lex to perform [additional token processing](https://github.com/chjj/marked/blob/master/lib/marked.js#L1085-L1098) before Parser.parse is called on the tokens. If async highlighting isn't enabled, [these lines](https://github.com/chjj/marked/blob/master/lib/marked…	ChrisWren	chjj
193	2013-08-17 16:47:35	As @ChrisWren said, you should pass arguments with 3 arity in order to do asynchronous stuff. Take a look at an API here https://github.com/chjj/marked#markedmarkdownstring-options-callback I'm writing this because I've just got the same error and looked around docs and issues.	smagch	ChrisWren
181	2013-08-04 11:45:13	@jasonkarns, I guess I should make this clear in the readme: test/new is for any test that isn't part of the original markdown test suite. test/original is only for the original markdown test suite. test/tests is where they both reside after being combined (and the markdown test suite being slightly altered) via the `node test --fix` script. It's not a problem. I can fix it.	chjj	jasonkarns
180	2014-03-07 17:51:18	@marfarma : Makes sense. Changed. @nrolland @scottgonzalez : My fault to bring up the "currency" issue. It's clearly off-topic and let's return to supporting mathjax correctly.	summivox	scottgonzalez
173	2013-06-17 11:32:56	@Mithgol yah, I saw #117 and #129 would provide the same functionality except it has been open for several months with a concern on performance. I would gladly take the small perf hit on parsing by using #129. The addition of a single ternary here gets me over the hurdle I am currently facing, the rest of the rendering intercepts would just be nice to have.	phiggins42	Mithgol
170	2013-07-03 07:33:09	@lepture, no, I see what he is saying. You can do it your way, but then you'd have to set it up, no? Especially with my project, I need it to be work natively or I'm most likely not going to support it.	OscarGodson	lepture
167	2013-06-04 14:40:37	@lepture Did Robotskirt considered this problem and added feature for it? Options about disabling the indentation syntax are not found in the repo of Robotskirt :(	jiyinyiyong	lepture
163	2013-08-02 17:36:28	@scottgonzalez, yeah I suppose if this is the reason @minrk started this issue in the first place. While the current behavior doesn't follow markdown.pl exactly, it does agree with html. I wouldn't feel comfortable implementating this anyway.	chjj	scottgonzalez
163	2013-08-02 17:36:28	@scottgonzalez, yeah I suppose if this is the reason @minrk started this issue in the first place. While the current behavior doesn't follow markdown.pl exactly, it does agree with html. I wouldn't feel comfortable implementating this anyway.	chjj	minrk
150	2013-05-29 00:33:56	@chjj Do you want to do anything here?	scottgonzalez	chjj
148	2013-05-29 00:40:35	@scottgonzalez, I just wanted @chjj's or someone else permission before doing so. I don't know @chjj enough to say whether or not he would care about something like this. Can I take your comment as permission?	paranoiacblack	scottgonzalez
144	2013-03-29 14:42:36	@lepture thanks, very interesting @Mithgol certainly the first thing that came to mind, if a bit inelegant @sudhirj thanks; that's a great insight; and if not that, I could at least use that knowledge together with the lexer/parser access to do something spiffy.	katowulf	lepture
144	2013-03-29 14:42:36	@lepture thanks, very interesting @Mithgol certainly the first thing that came to mind, if a bit inelegant @sudhirj thanks; that's a great insight; and if not that, I could at least use that knowledge together with the lexer/parser access to do something spiffy.	katowulf	Mithgol
141	2013-03-30 18:00:22	I don't disagree with the sentiment regarding using spaces in python, and the fact that spaces are treated as 8 characters rankles me, but I cannot force others using tabs to change. (oh how I wish I could) @chjj I ended up doing that replacement On Saturday, March 30, 2013, Hsiaoming Yang wrote: > @Niggler https://github.com/Niggler Makefile is fair. But you should > use tab in python, it is not…	Niggler	chjj
141	2013-03-30 18:08:03	Also @chjj based on my cursory reading of the spec, the tab character isn't supposed to be replaced by spaces. Is it tradition or can you point me to a spec which does mandate it?	Niggler	chjj
141	2013-03-30 19:37:05	@chjj so it is tradition :) I kinda wish the markdown spec would mandate it (unless you consider markdown.pl to be the normative implementation)	Niggler	chjj
140	2013-05-29 01:17:09	@scottgonzalez wanted the version from https://github.com/chjj/marked/pull/139 to be pushed	Niggler	scottgonzalez
139	2013-03-17 03:53:44	@chjj can you push this to npm as well?	Niggler	chjj
130	2013-03-01 11:48:14	@Mithgol this is not a todo list.	lepture	Mithgol
129	2013-03-11 14:42:08	@lepture interesting your work :-) I did testing based on your code. But it's not working **on node v0.8.16 & browser too** And README.md example on `renderer` branch in your github repo too	rhiokim	lepture
129	2013-03-12 09:44:17	@lepture thanks :)	rhiokim	lepture
129	2013-03-22 18:55:00	@lepture, have you benchmarked this? I've considered this before, but the overhead of so many function calls scares me. It doesn't seem like it would be a lot, but when you're calling those functions several thousands of times, it can add a lot of overhead. It all depends on whether v8 does some kind of function inlining optimization there. If the benchmarks check out, I'll merge it.	chjj	lepture
129	2013-03-23 02:19:19	@chjj Yes, I did the benchmark, it is slower, but not much. The convenience worth it. Before this pull request: With this pull request: On my Macbook Pro. Node v0.10.0	lepture	chjj
129	2013-03-26 02:41:52	@chjj ping ...	lepture	chjj
129	2013-03-27 02:09:28	@lepture fenced code block is wrong? please check my code & result. javascript var marked = require('./index'); var renderer = new marked.Renderer(); renderer.blockcode = function(lang, code) { <------- do not called console.log('code language: %s', lang); } var parse = function(src, options) { options = options || {}; return marked.parser(marked.lexer(src, options), options, renderer); }; consol…	rhiokim	lepture
129	2013-03-27 02:48:13	@rhiokim Maybe we need a built-in API to make things easier. But this should be done when @chjj merged this feature.	lepture	chjj
129	2013-03-27 05:11:27	Thanks so much! @lepture I watching this feature, It's very important thing for evolution markdown And I hope merging this :-)	rhiokim	lepture
129	2013-03-30 16:16:32	@chjj I will add span level API when you accept this feature. I am using the block level renderer right now in my project, it is useful (like `sundown` does). We can publish an alpha version in `npm`: And do some experiment in this alpha channel. If you accept this feature, I will add the span level API. We still have time to debug it.	lepture	chjj
129	2013-03-30 16:33:55	@lepture, it's not a matter of writing it. Again, it's a matter of performance. I'll mess around with it and see if I can get decent benchmark times.	chjj	lepture
129	2013-03-30 16:36:38	@chjj It will certainly be slower than the current one. You need to weigh the performance and the convenience and find out the balance. Wait for the news.	lepture	chjj
129	2013-03-30 16:58:33	> @chjj It will certainly be slower than the current one. Yes. It's a question of how much slower. That's what I want to check.	chjj	chjj
129	2013-04-14 11:15:02	ping @chjj Any idea now?	lepture	chjj
129	2013-05-23 01:24:12	ping @chjj	lepture	chjj
129	2013-06-02 00:07:33	@chjj that's a good news.	lepture	chjj
129	2013-07-06 11:44:30	@chjj > Sorry for putting this on hold for so long. I'll merge and revise this tonight I think. Will this be merged ? ping ....	lepture	chjj
129	2013-07-24 02:19:26	After implementing marked into one of my projects, the need for this has come up multiple times (inline stuff, rel=nofollow and target+_blank etc). @chjj :+1: for merging, I hope marked moves forward.	jorilallo	chjj
129	2013-11-26 14:54:42	@chjj would you be kind enough to consider merging this? Or suggest some other way to customize the output. I was surprised to find that marked doesn't have that support and ultimately ended up on this thread. @lepture span level support would make this feature-complete. Looking forward to it. This is awesome, thanks.	aleemb	lepture
129	2013-11-26 14:54:42	@chjj would you be kind enough to consider merging this? Or suggest some other way to customize the output. I was surprised to find that marked doesn't have that support and ultimately ended up on this thread. @lepture span level support would make this feature-complete. Looking forward to it. This is awesome, thanks.	aleemb	chjj
129	2013-11-27 12:59:20	@lepture think you could implement the span-level features to make this feature-complete?	aleemb	lepture
129	2013-12-03 10:17:12	Close now. @chjj when you are ready to accept this feature, please tell me. I would send another pull request. For now. I am going to maintain https://github.com/lepture/markit	lepture	chjj
129	2013-12-04 05:42:14	Yeah, well. This is me breaking out of my shell. I believe the thing that made marked successful in the first place was the attention put on speed. marked does so many weird optimizations that I'm worried only I understand (not because I'm smart, but because I wrote them and I do stupidly-designed optimizations that no sane programmer would do). This is the largest pull request I've ever accepted…	chjj	lepture
129	2013-12-04 05:55:21	@chjj I've already added renderer in InlineLexer. https://github.com/lepture/markit I think you shouldn't merge this patch. Maybe I can send you another clean one.	lepture	chjj
129	2013-12-04 05:59:12	@lepture, I imagine you would prefer that functionality to be handled by the renderer? We can remove it. Being that it was never officially released in an npm verson, we arguably don't have to maintain backward compat. Although, I do worry about a lot of people who simply grab the latest HEAD for their clientside app. Anyway, maybe we could open a new issue for this.	chjj	lepture
129	2013-12-04 06:01:18	@lepture, open another pull request for this and the inline renderer. I'll take a look.	chjj	lepture
129	2013-12-04 06:02:11	@chjj I will start it at https://github.com/chjj/marked/commit/77352ec9fc65ae0250c8eb52eaca3236e55f7d3b	lepture	chjj
129	2013-12-04 06:24:57	@chjj could you please create a new branch at https://github.com/chjj/marked/commit/77352ec9fc65ae0250c8eb52eaca3236e55f7d3b I will send it to this branch. The master branch is a little mess.	lepture	chjj
127	2015-05-11 19:23:55	Thanks, this is perfect. This should be in marked. @lepture I love the renderer, but couldn't figure out how to make this work without forking. Any thoughts?	gkoberger	lepture
126	2013-03-02 05:53:37	@lepture I initially considered using custom render functions, but decided against it for two reasons: - Performance/complexity cost of replacing existing code with configurable function calls - Defining the functions is more than the single line config setting I was looking for, especially when working with multiple types of link.	tqc	lepture
116	2016-05-02 11:58:37	@chjj There should be an option available to set custom classes on some elements.	julmot	chjj
114	2013-01-22 20:26:13	@chjj no, it is for wiki only. I can understand your concern, and believe all github-specific (or other) features should be in a plugin. I added this feature just because it is stupid to parse the whole text myself. #35 also looks like good start.	hlb	chjj
111	2013-11-01 02:35:14	Hi @leeoniya , @chjj does this feature implemented? it's pretty useful. I think we can just render `[ ]` to `<input type="checkbox" disabled>` and render `[x]` to `<input type="checkbox" disabled checked>` don't need to add any css class on `input` element. how do you think?	kindy	chjj
107	2014-02-26 06:02:58	Added a rough implementation for task lists that's been sitting in my todo list file for several months. Let's see how it works on master for now. cc @OscarGodson @walterdavis @Mithgol	chjj	Mithgol
107	2014-05-06 16:56:01	@chjj What was the reason for the revert?	evanwon	chjj
107	2014-05-21 15:24:33	+1 for unicode characters rather than checkboxes (for renderer default behaviour). Anyone can customize it to add checkboxes with the current api @chjj Maybe the implementation makes more sense thinking on a inline level method rather than a block level method? I've noticed the check marks can be ommited on any list items: - [x] Completed - [ ] Not Completed - Not a task at all - [x] Another task…	laconbass	chjj
87	2013-01-08 12:31:02	@chjj Reading the code of `marked.setOptions`, its goal is to replace the default. But it would be more logical to merge it with the existing one there (otherwise the function does not add any value over `marked.defaults = {breaks: true}`). Currently, setting some defaults this way requires merging manually otherwise all other features become disabled (as `undefined` is falsy). and calltime optio…	stof	chjj
87	2013-01-08 23:33:40	@chjj : Nice code rewriting ! :) The ability to access `marked.defaults` amongst others is really nice. But as for `setOptions()`, it's still useless in its current form.. :) I don't think there is a great deal of risk breaking old code that would have relied on it.. _but_ i can think of code relying on its current state that may break in the future if you add new options and defaults in a future…	zipang	chjj
77	2013-05-29 01:24:08	@chjj What's holding this up?	scottgonzalez	chjj
77	2013-08-20 13:30:26	+1 for this issue would be nice to have support for this. By the way thanks for the great work @chjj !	lbdremy	chjj
74	2013-01-03 12:28:09	So, I spent a little while fixing/optimizing/refactoring @kitsonk's implementation a little bit. I'm going to consider this feature experimental for a little while. You can disable it with the `tables` option. @kitsonk, thank you for the PR.	chjj	kitsonk
74	2013-05-01 10:10:52	@kitsonk I mean through markdown so some tables will be rendered bigger or smaller depending on width % set? I am basically thinking how good this will be for writing documents that have tables in them.	hahmed	kitsonk
74	2013-05-01 10:19:34	It isn't part of the standard it is based on, and for good reason. Hard coding presentation in the markup doesn't allow flexibility when it renders. The only potential imrpovement would be to allow the specification of a class for a table, but again, none of the standards out there specify that, so I suspect @chjj wouldn't be interested in adding it, though there are some other issues here that t…	kitsonk	chjj
70	2012-09-03 10:34:47	@chjj it appears to be, I didn't realise that it was there myself until looking at some of the marking being parsed by GFM in my repo. I will look though the GFM code and make my patch match exactly what is supported by GFM as well as link the support to the GFM being enabled or not. I will take a look at your other feedback as well. The following tables are supported by Markdown Extra Tables and…	kitsonk	chjj
67	2013-01-10 02:47:13	Nice one. Thanks, @chjj.	davidchambers	chjj
66	2013-01-23 02:39:56	@chjj [PHP Markdown Extra](http://michelf.ca/projects/php-markdown/extra/#markdown-attr) supports it, so as [Maruku](http://maruku.rubyforge.org/maruku.html), [kramdown](http://kramdown.rubyforge.org/). It exists because authors need to wrap a text block to apply some special style, ex,	hlb	chjj
66	2013-07-10 06:24:04	Being compatible with PHP Markdown Extra (and several other existing implementations of this feature) is more important than a semantically better attribute value. However, @chjj, I suppose you could support `markdown="whatever"` and thus cover both cases: `markdown="1"` (for the compatibility) and `markdown="markdown"` (for XHTML flavour).	Mithgol	chjj
50	2012-08-20 13:49:00	Thank you @chjj, looking forward to see `marked` supporting tables. I will release today a webapp markdown editor that uses `marked` to supply a preview.	danielfilho	chjj
47	2013-01-07 16:05:39	@chjj Would you accept a pull request if I added implement the async API?	fortes	chjj
47	2013-01-08 23:12:11	@chjj I'll take a crack at it when I get some spare cycles, and you can see what you think. I'm not interested in maintaining a fork, so if it's not something that will go into master, I'll come up with another solution for [fortes/enfield](http://github.com/fortes/enfield). Great work on marked, btw. Easily the best of the node.js markdown parsers.	fortes	chjj
44	2012-05-11 19:24:49	@chjj FWIW. I agree with your opinion here on automatic link insertion for GitHub specific links. If this were implemented we would probably need to somehow work around it for EpicEditor since it is not designed to be used specifically with GitHub. RE: https://github.com/OscarGodson/EpicEditor/pull/105	johnmdonahue	chjj
43	2013-04-07 02:43:24	@lazerscience @theron17 the renderer feature would be a good choice. cc @chjj #129	lepture	chjj
43	2013-04-07 07:39:39	@chjj Thanks looks promising, will look into that!	lazerscience	chjj
35	2013-03-01 07:49:46	@lepture I don't think these are the same - you are customizing the output for each instance of a particular match vs specifying a unique helper or plugin independent of existing markdown matches. If I wanted to customize a heading, I'd use CSS.	potench	lepture
27	2012-02-08 21:46:06	I most definitely respect @chjj's choice here to keep marked small. It's much better than the urge to say "yes I'll do this."...and then never do it. I, too, however, would like to see more Markdown extension features, particularly those of Maruku. To that extent I've [created a new repo](https://github.com/gjtorikian/namp) to port these into Node.js. It's empty now but I'll start porting to "sta…	gjtorikian	chjj
27	2012-02-15 02:35:09	@chjj I've started [my own fork](https://github.com/gjtorikian/marked) to hook into the core Marked lib. I think having a plugin system is neat, but just being able to extend it at all is a great asset. I'd be curious to know what you had in mind. Mine is obviously vary naïve.	gjtorikian	chjj
9	2011-12-10 06:08:10	@mikeal, it's on a separate branch right now. It will land in npm eventually.	chjj	mikeal
5	2013-07-25 17:41:35	Hey @pvorb @chjj do you guys have a working example of how to ignore blocks of HTML data?	matsko	chjj
5	2013-07-26 08:15:09	@matsko What do you mean with "blocks of HTML data". Only selected blocks? Comment them out:	pvorb	matsko
5	2013-07-26 08:17:56	@matsko Setting [`sanitize`](https://github.com/chjj/marked#sanitize) to true will ignore all HTML input.	pvorb	matsko
852	2017-02-28 23:35:35	@matt- @chjj: any decision on this? This will produce the same behavior that github has in their markdown rendering support for data: urls.	jeremyblalock	chjj
844	2017-01-25 01:26:00	@chjj I added this along the same lines as the javascript: xss. Can we version bump and push this?	matt-	chjj
844	2017-02-14 01:25:17	No idea thats up to @chjj. I personally would love to see a bump to get this resolved.	matt-	chjj
844	2017-02-14 02:39:08	k. thank you! @chjj can you add the other contributors here to the npm package so they can publish as well?	paulirish	chjj
815	2017-03-06 22:47:53	The `marked.min.js` file should be updated very quickly. **This is a high priority issue**. I'm seeing **a lot** of FLOSS using this file without knowing that they are vulnerable to #592. This issue is creating potential XSS in all of them. Please @chjj update it!	Framartin	chjj
809	2016-12-04 18:54:19	Any news about this @chjj ? This would be super useful.	josephernest	chjj
768	2016-08-02 14:22:00	@chjj @matt- @parleur - This very small pull request will help rid Ember.js of some deprecation warnings, any attention would be much appreciated 👍	mdentremont	matt-
768	2016-08-02 14:22:00	@chjj @matt- @parleur - This very small pull request will help rid Ember.js of some deprecation warnings, any attention would be much appreciated 👍	mdentremont	chjj
768	2016-09-02 13:50:07	@chjj @matt- @parleur any chance this could be looked at?	mdentremont	matt-
768	2016-09-02 13:50:07	@chjj @matt- @parleur any chance this could be looked at?	mdentremont	chjj
768	2016-09-15 18:24:55	@chjj @matt- @parleur This has been open and ready to go for months, could you please take a look and merge?	mdentremont	matt-
768	2016-09-15 18:24:55	@chjj @matt- @parleur This has been open and ready to go for months, could you please take a look and merge?	mdentremont	chjj
768	2016-10-17 14:15:10	@matt- Thanks! ..you know you wanna hit that green button now, don't ya!	mdentremont	matt-
756	2016-06-02 09:13:56	@chjj Seems that you're busy with other projects. This repo has so many open pull requests and if marked would die it would be very sad. So please announce that you want to add some active maintainers for this tool. @ChrisWren @Feder1co5oave @summivox What do you think?	timaschew	chjj
756	2016-06-02 09:13:56	@chjj Seems that you're busy with other projects. This repo has so many open pull requests and if marked would die it would be very sad. So please announce that you want to add some active maintainers for this tool. @ChrisWren @Feder1co5oave @summivox What do you think?	timaschew	ChrisWren
756	2016-06-12 01:57:33	Given @chjj does not respond to email, twitter or github mentions - does anyone know if Is there a process to take over the npm namespace somehow?	tcurdt	chjj
756	2016-06-16 17:14:25	I feel like given the popularity of `marked` we should definitely keep the project going and at least keep it maintained and suitable for use in other important projects! As for me I would be glad to help tidy up the issue list, review and merge pull requests, and work out some fixes as well (I have a pretty good understanding of most of the code by now). Many issues need to be closed or tagged, …	Feder1co5oave	ChrisWren
739	2016-04-25 13:34:03	@chjj any comments?	Turbo87	chjj
739	2016-05-12 16:42:20	@chjj friendly ping	stefanpenner	chjj
739	2016-06-11 10:47:33	@chjj feel free to reopen once this repo is maintained again	Turbo87	chjj
739	2016-07-08 18:14:28	@Turbo87 could we reopen this now that there are new contributors on this repo (@matt- @parleur)	mdentremont	matt-
727	2017-02-21 23:07:17	Project is dying (https://github.com/chjj/marked/issues/724), @chjj please add maintainers !	noraj1337	chjj
727	2017-02-21 23:22:20	@matt- you're right. @chjj seems to only works on [bcoin](https://github.com/bcoin-org/bcoin) now. That's why is switched to [markdown-it](https://github.com/markdown-it/markdown-it) instead. That is active and support [CommonMark](http://commonmark.org/).	noraj1337	chjj
724	2016-02-24 08:33:41	Yeah I believ it myself, but I want a comment from @chjj	Snorlock	chjj
694	2016-03-28 11:04:38	It would be very helpful to have RTL support in Marked. What do you think @chjj ?	KayvanMazaheri	chjj
682	2015-11-15 18:55:10	I agree with what @scottgonzalez said here: https://github.com/chjj/marked/issues/417#issuecomment-42740178 I chose to return `null` instead of an empty string in order to let the user know there's a problem, and that it's probably his fault. The `TypeError` is still thrown if a user calls manually `Lexer.lex` and then `Parser.parse`, but I think it's her/his business at this point.	Feder1co5oave	scottgonzalez
656	2015-09-04 12:20:22	@chjj First of all, thanks for this project! But it seems you don't have enough time for this project, may be someone can help you maintain this project?	valorkin	chjj
655	2015-09-08 07:58:25	@chjj	julmot	chjj
655	2015-09-11 06:56:47	:+1: When will it be available @chjj?	julmot	chjj
655	2015-09-17 15:34:19	Push!? @chjj @drmuey	julmot	chjj
650	2015-08-24 14:09:35	Since #66 has been opened for quite some time and hasn't received neither acceptance nor rejection, I've decided to create an updated PR that is compatible with the current version of marked. Credit goes to @boomyjee, @davidchambers and @Mithgol	hgGeorg	Mithgol
626	2015-07-21 17:56:24	This is a meta-issue. As of 2015-07-21, there are 215 open issues and 96 (!) open PRs. @chjj, are you interested in community help with maintaining marked? Some good first steps might be setting up the repo on CI to attach test pass/fail reports to PRs, triaging open issues / PRs, closing old issues, and asking for more eyes and hands. I'm happy to help with any of the above if you'd like.	jsdnxx	chjj
625	2015-07-16 22:31:47	Hi, At the moment, in a code block, if you have: It gets turned into: Regardless of what `sanitize` is. In https://github.com/chjj/marked/issues/160#issuecomment-18611040 @scottgonzalez suggested: Is there a case were `<code>` blocks should actually be escaped like that, really? Shouldn't this be the default behaviour, without hacking? Sorry I would have reopened #160 but couldn't. Merc.	mercmobily	scottgonzalez
619	2015-07-23 17:28:08	I have no expectation that @chjj will ever fix this, but it's most a bug stems from a bad assumption in https://github.com/chjj/marked/blob/master/lib/marked.js#L467, which is terminal: unless someone introduces a "respect nesting" operator to JavaScript's RegEx engine, it is impossible to user regular expressions in a way that properly deals with blocks/nesting. (which is why we typically don't …	Pomax	chjj
618	2015-07-12 19:50:37	This package is great! It would be nice to see additional maintainers come aboard that can help triage existing issues and PRs. After filing my own PRs and issues (with no commentary), I've noticed that :new: PRs and issues have come up without resolution. Would there be a path for adding additional maintainers to this package to help with outstanding PRs or issues? I'm happy to help and fairly w…	rgbkrk	chjj
618	2015-07-12 19:50:37	This package is great! It would be nice to see additional maintainers come aboard that can help triage existing issues and PRs. After filing my own PRs and issues (with no commentary), I've noticed that :new: PRs and issues have come up without resolution. Would there be a path for adding additional maintainers to this package to help with outstanding PRs or issues? I'm happy to help and fairly w…	rgbkrk	ChrisWren
618	2015-07-12 19:50:37	This package is great! It would be nice to see additional maintainers come aboard that can help triage existing issues and PRs. After filing my own PRs and issues (with no commentary), I've noticed that :new: PRs and issues have come up without resolution. Would there be a path for adding additional maintainers to this package to help with outstanding PRs or issues? I'm happy to help and fairly w…	rgbkrk	minrk
618	2015-07-15 18:28:01	Three days and no answer... @chjj i think this is a great offer!	mercmobily	chjj
616	2015-07-30 21:27:09	@chjj I don't understand why the test suite [removes all whitespace before comparing the actual and expected output](https://github.com/chjj/marked/blob/master/test/index.js#L115-L116). As you can see from my fumbling around with these highly whitespace-sensitive fixes here, it would have been a great help if the fixtures were matched exactly, and it would also make the error messages from the te…	papandreou	chjj
613	2015-10-01 13:48:15	@chjj any opinion on this?	matthewp	chjj
592	2016-07-08 20:44:12	@chjj responded to a call for maintainers https://github.com/chjj/marked/issues/756	mvhenten	chjj
592	2016-07-29 20:06:47	@matt- Can you `npm version patch && npm publish` yourself or does it still have to be done by @chjj? The version on npm is still 0.3.5 published 12 months ago: https://www.npmjs.com/package/marked	rsp	chjj
592	2016-07-30 03:07:41	That is all @chjj On Friday, July 29, 2016, Rafał Pocztarski notifications@github.com wrote: > @matt- https://github.com/matt- Can you npm version patch && npm publish > yourself or does it still have to be done by @chjj > https://github.com/chjj? The version of npm is still 0.3.5 published 12 > months ago: https://www.npmjs.com/package/marked > > — > You are receiving this because you were menti…	matt-	chjj
587	2016-07-09 14:52:32	@matt- @parleur Thank you for maintaining this project. I would love to +1 this PR.	ZackWard	matt-
587	2017-01-05 23:02:51	I write my notes in [VS Code](https://github.com/microsoft/vscode) using markdown. Every time I go to make a task list I expect GFM behavior, but alas, it never works. I'd love for VS Code to change, but I think they've made [it clear](https://github.com/Microsoft/vscode/issues/2175) that they won't. The state of this project is making me sad. Come on guys, get your act together, be a man, pass t…	richarddavenport	matt-
579	2015-05-08 09:15:35	+1. What if something is in `block` and in `inline`? --- @chjj are you planning to merge this then since you closed #562? :smile:	adam-lynch	chjj
578	2015-11-04 23:31:39	@buob @chjj doesn't appear to do anything currently.	amccloud	chjj
573	2015-04-16 14:17:31	@chjj is project dead and deprecated?	iamstarkov	chjj
537	2015-01-25 23:40:00	@chjj Could you publish to npm?	okuryu	chjj
531	2014-12-24 11:39:31	Hello Christopher, This lib is awesome but when I see there 176 open issues and 79 PR, I wonder if the project is still active. @chjj can you tell us what is the status of your project and what do you plan in a near future?	acemtp	chjj
514	2016-03-10 19:10:21	@chjj if you have a little time, please take a look on this issue :+1:	brunowego	chjj
496	2014-10-14 16:01:04	Same thing happens with [wiredep](https://github.com/taptapship/wiredep) not being able to glob in marked. This is due to the lack of the correct bower.json file, which is [currently part of marked's master](https://github.com/chjj/marked/blob/master/bower.json), not being inside of a release tag. @chjj is it possible to please do a release of the latest code to a tag so that bower can more prope…	scottnath	chjj
485	2014-09-10 18:29:27	This really seems out of scope for marked, but I'll wait for @chjj to respond.	scottgonzalez	chjj
485	2014-09-11 13:59:47	I hear that. I just see a few markdown processors supporting meta data, and it's pretty useful to be able to include it. On Wed, Sep 10, 2014 at 2:29 PM, Scott González notifications@github.com wrote: > ## This really seems out of scope for marked, but I'll wait for @chjj to respond. > > Reply to this email directly or view it on GitHub: > https://github.com/chjj/marked/issues/485#issuecomment-55…	elliottregan	chjj
485	2016-02-06 18:30:58	FYI if people are still looking, @adam-lynch's comment [here](https://github.com/chjj/marked/issues/485#issuecomment-58087903) is _conceptually_ the way to go. In terms of _implementation_, [metalsmith](http://www.metalsmith.io/) is really great for this type of thing, and includes a [metalsmith-markdown](https://github.com/segmentio/metalsmith-markdown) plugin that is built on top of [marked](ht…	justinhelmer	chjj
456	2015-03-10 19:40:43	Is this still being looked at @chjj ?	F1LT3R	chjj
449	2014-07-17 20:15:28	I believe the newline is there for mere sake of readability of the generated html code. Let's hear if @chjj would like to give up a bit of readability in favor of better compatibility.	Feder1co5oave	chjj
431	2014-08-11 01:18:16	@paolocasarini Hey, I'm one of the two authors of `gitbook`. We forked `marked` as `kramed` (https://github.com/GitbookIO/kramed), the idea being to move towards `kramdown` support and also be able to move forward without having to wait on @chjj to merge PRs on `marked` (he's done awesome work up till now with, it just seems like he's busy with other more important things these days). Do you want…	AaronO	chjj
425	2014-05-22 04:17:29	@chjj I search the issues in marked,and found the same quetion like #379 #383 etc Is that true we can't add new lexer rules and do something we want using marked?But I think it is very important. I wanna write something like {{{test.html}}} in markdown file,and do something especial about these pattern,is there any way to do this? I don't know whether am I misunderstanding the issues I mentioned …	weekeight	chjj
418	2015-06-16 15:51:04	Bump. @chjj?	xdumaine	chjj
418	2017-01-30 23:25:17	@chjj Please merge this.	wells	chjj
418	2017-02-26 04:12:21	@chjj please merge ;)	ee7klt	chjj
416	2014-05-09 12:04:33	This really seems out of scope for marked, but I'll wait for @chjj to chime in. #338 would make it easy for you to do on your own though.	scottgonzalez	chjj
379	2014-03-29 05:14:59	@chjj The README doesn't specify how to add a new rule. Here's what I've tried: When my text input is `$$$`, the output is not `Three Dollars`. When I log `lexer.lex(text)` my input is identified as a `paragraph`, not `threeDollars`. How do I make my new rule work and how do I order which rules take precedence over others? Thanks for your help.	winduptoy	chjj
368	2014-03-13 22:22:16	I'm fairly certain marked only works in one direction. I doubt @chjj wants to bundle support for the other direction (even if only from tokens).	scottgonzalez	chjj
359	2014-03-02 06:05:13	@ChrisWren do you have any suggestions?	bvallelunga	ChrisWren
356	2014-03-09 22:33:11	It looks like @chjj hasn't done a release to npm since he fixed it. So... you're not crazy... and it is fixed... but you can't have the fix.	adam-p	chjj
351	2014-02-17 08:22:11	Footnotes feature. It looks like MultiMarkdown Footnotes Syntax: - http://daringfireball.net/2005/07/footnotes - https://github.com/fletcher/MultiMarkdown/wiki/MultiMarkdown-Syntax-Guide#wiki-footnotes - http://six.pairlist.net/pipermail/markdown-discuss/2005-August/001442.html - http://six.pairlist.net/pipermail/markdown-discuss/2005-August/001480.html Related Issue: https://github.com/chjj/mark…	lepture	chjj
351	2014-02-18 13:01:52	@prashaantt I am not sure that @chjj would agree with this feature. I'd like to implement the unfinished part when @chjj says yes.	lepture	chjj
351	2014-02-20 03:05:33	This would be amazing @lepture and @chjj, I would love for this feature to be added as well.	contactjiayi	chjj
348	2015-06-12 00:56:43	@chjj Are there any concerns for not merging this issue? This improves inlining HTML a lot.	leesei	chjj
339	2016-01-16 17:16:44	In my particular case, where I already had to modify the renderer to properly highlight a code block ([known issue](https://github.com/chjj/marked/pull/418)), I just added another method to do just this. It takes advantage of the fact Marked parses images this way: Do note that you can't flip the two: --- Although, most definitely +1 @SimonCropp on a "useful renderer overrides" list. @chjj What d…	isiahmeadows	chjj
338	2014-04-22 10:22:56	Guys, I'm giving up ( current code is soo hard to dig in and implementing this stuff would be a real... 5th wheel. @chjj , can you accept some major refactoring so I can implement this stuff? It will mostly affect `Lexer.prototype.token()`, changing the main loop (`while(src){...`), and separating token creation, like: instead of current implementation.	andrewtch	chjj
321	2013-12-29 00:19:47	I know there was a previous issue to setup Travis CI to run tests on all PRs/commits, but when I look at the [marked page on Travis](https://travis-ci.org/chjj/marked) I don't see any builds being run. @chjj can you go on travisci.org and make sure the repo is synced?	ChrisWren	chjj
307	2013-12-09 21:04:30	Yes, to be fair, the README.md @lucasmotta were looking at was probably of the master branch, whereas the Renderer feature is not implemented in 0.2.10. I asked @chjj in #301 to create a new version tag. By now, as I am using this feature, I have just checked out the master branch, but I would rather manage it nicely via npm and package.json.	tvooo	chjj
307	2013-12-19 13:51:37	ping @chjj	lepture	chjj
302	2013-12-04 12:05:38	We have the opportunity to remove: - highlight - langPrefix - headerPrefix - heading IDs In favor of the new renderer. The downside to this (at least for 3 of them): lack of backward compatibility, and less convenience for users used to marked. While I did merge the renderer, I'm **tentatively** reimplementing a few of these options. I think the removal of these features should be discussed in an…	chjj	lepture
284	2015-06-30 22:40:40	@chjj What would it take to get this merged? I'd also like to see this fixed in Marked.	Sarev0k	chjj
280	2013-12-12 12:16:46	I have to admit have no idea when something has gone wrong. Initially I hoped I could find the failing commit in CI build history, but https://travis-ci.org/chjj/marked is empty; apparently @chjj has never logged to Travis CI to flip the CI switch to “on” position.	Mithgol	chjj
278	2013-11-05 21:09:38	I like @ChrisWren's solution here: https://github.com/chjj/marked/pull/181#issuecomment-23844696. However it's achieved I think a simple interface for custom functions would provide users with as much power and flexibility as they need. And really, I'd prefer almost any solution over having marked.js make decisions about how to attributes to my markup.	jonschlinkert	ChrisWren
269	2013-11-04 09:04:34	@chjj would you be open to someone helping out with this project? If so, I'd like to throw my hat in.	jonschlinkert	chjj
269	2014-07-15 12:02:19	any progress? @chjj	weekeight	chjj
259	2014-04-07 16:33:14	+1 @chjj please please please	xaka	chjj
238	2013-09-23 14:14:21	@chjj Have you had the opportunity to review this? It would be great if this feature can be merged for use by the various `marked` dependants (like `npm` and many others). Github currently support emojis in all their markdown but they show up as unparsed codes in projects that pull the README.md's and use marked to parse them	Bartvds	chjj
238	2014-01-29 11:53:18	I've updated the PR so it would merge again: @chjj It would be cool if this could be considered for merging, so all downstream consumers can enjoy easy emoji replacement. The implementation is very basic (generic) so we could use it with whatever image hosting service you want (using the callback you can also filter specific codes).	Bartvds	chjj
232	2013-08-16 11:13:22	Hi @chjj ## Changes - add options wysiwyg line break ## add options wysiwyg line break wysiwyg is option for simply new line break like wysiwyg editor and github issue. if wysiwyg is true : #### Github Support this syntax on issue follow: Hi all. This is insanehong I'm currently at naver corp as a front-end engineer. bye see you.	insanehong	chjj
228	2013-08-12 07:24:09	@chjj Can you publish the latest code to npm?	fengmk2	chjj
220	2013-08-30 05:05:58	/ping @chjj	Mithgol	chjj
220	2013-12-04 06:07:05	@chjj are you cool with this? I would like to see the status of tests for each PR and know if any are currently failing.	ChrisWren	chjj
218	2013-08-05 00:14:53	@chjj This is Standard markdown syntax. other markdown editor support this syntax rendering. plz hotfix! :-D	insanehong	chjj
216	2013-08-07 15:20:34	@chjj :+1: I support this change. It's a really basic but very important change. :) For a possible markdown it might be wise to just escape these underscores:	greduan	chjj
207	2013-07-26 15:37:50	Yea, i like the approach too. Being able to extend/customize token modification would be really nice Any word from @chjj (or someone in charge)?	leeola	chjj
199	2013-07-27 10:06:43	Indeed This pull request is more a proof of concept rather than real code, I don't expect it to be integrated as it is. Now it only works for the callback version and when highlight is enabled. I'm very new to this code base and I needed a quick solution, but if the idea and the approach are good I can try to spend more time and implement it correctly, including unit tests. It would be nice to he…	piuccio	chjj
180	2014-07-07 05:08:15	I'm interested in helping out to get this merged. @chjj if this was rebased would you consider merging it?	jmeas	chjj
180	2014-07-23 00:47:46	Quite suprised to see this attracting attention 1 year after I first wrote it. I did rebase this quite long ago but master has advanced since then. Rebasing doesn't make any more sense if master keep going ahead without merging this in. @chjj : would you mind giving a word on this?	summivox	chjj
163	2013-08-02 17:20:56	@chjj Is there any reason to keep this open now that #155 has been merged?	scottgonzalez	chjj
158	2013-05-29 00:17:13	This should be an easy fix. @chjj Do you want a PR for this?	scottgonzalez	chjj
152	2013-05-29 00:30:33	@chjj This seems like a pretty important fix :-)	scottgonzalez	chjj
148	2013-04-13 18:49:58	Hi @chjj, would you mind it if marked was hosted by CDNJS (https://github.com/cdnjs/cdnjs#cdnjs-script-repository)? I think this would make it more accessible for different development playgrounds like Plunker or jsFiddle. I'm also working on a project licensed under the APGLv3 license (https://github.com/galah-group/galah) and we'd like to avoid licensing and attribution issues from packaging yo…	paranoiacblack	chjj
148	2013-05-29 00:38:49	@paranoiacblack I don't think cdnJS cares who sends pull requests, so you can add marked just as easily as @chjj can.	scottgonzalez	chjj
148	2013-05-29 00:40:35	@scottgonzalez, I just wanted @chjj's or someone else permission before doing so. I don't know @chjj enough to say whether or not he would care about something like this. Can I take your comment as permission?	paranoiacblack	chjj
143	2013-03-20 09:09:13	If we want to use [google-code-prettify](http://google-code-prettify.googlecode.com/svn/trunk/README.html) easily, we need to custom code block pre classname. Set `options.codeClass="prettyprint"` and get `<pre class="prettyprint">` html result is pretty good. @chjj	fengmk2	chjj
140	2013-05-29 01:37:50	Yeah, so you're just waiting for 0.2.9. I asked @chjj about that this morning and he said he'll do a release very soon.	scottgonzalez	chjj
131	2013-03-07 14:38:51	I agree that would be a nice addition, currently just went with the default rendering of github. You can do a lot with some CSS and an empty anchor. But I guess some people would rather have id's on headings or perhaps an alternative inline element. I'll try to bug @chjj on IRC to review this stuff.	Swaagie	chjj
129	2013-03-22 18:40:32	@chjj Has any idea?	lepture	chjj
129	2013-12-04 05:42:14	Yeah, well. This is me breaking out of my shell. I believe the thing that made marked successful in the first place was the attention put on speed. marked does so many weird optimizations that I'm worried only I understand (not because I'm smart, but because I wrote them and I do stupidly-designed optimizations that no sane programmer would do). This is the largest pull request I've ever accepted…	chjj	ChrisWren
127	2013-02-25 15:41:41	@chjj: I'm not sure if you're interested in merging this feature, but I figured I would issue a pull request just in case. Our use-case: Our app has large blocks of technical content in the form of ordered lists and there is occasionally block-level content in the list items (tables, multiple paragraphs, etc). The block-level content breaks up the list, so when a list is resumed, the actual numbe…	prust	chjj
110	2013-05-29 01:12:20	@chjj Unless there's a different answer than "you need to write some code", this should just be closed.	scottgonzalez	chjj
84	2012-10-04 13:01:27	Hey @chjj .... We recently wrapped marked.js as a ruby gem for easy integration into rails apps. This is a similar approach to what https://github.com/rails/jquery-rails does for jquery. Our repo is at: https://github.com/eastmedia/marked-rails We'd be happy to maintain it - but out of deference wanted to offer you the opportunity to take over the repo if you were interested.	nodanaonlyzuul	chjj
60	2013-05-29 01:27:59	This is a pretty broad request. @chjj What are your thoughts on this? Do you want issues for specific features or will most of this be handled by the renderer?	scottgonzalez	chjj
51	2012-11-27 11:44:01	@chjj is there any plan to fix this issue ? It is rather annoying for me as I'm using marked in an editor preview whereas the Markedown will later be rendered server-side by Sundown (which handles the GFM line-breaks)	stof	chjj
48	2012-05-21 15:09:49	@chjj any thoughts on this?	jnordberg	chjj
48	2012-06-03 00:25:30	Consider this another vote for this feature — any interest in accepting the commit, @chjj? Dave	dherman	chjj
35	2013-02-22 19:32:11	Also, @chjj I have a quick question. Unrelated to the above commit some of the tests (10,11,14,19) in `master` are failing in node 0.8.8. Do you want these updated or am I missing something?	potench	chjj
35	2014-09-02 21:09:00	I agree with the direction that the original change and the extensions that @potench proposed. This is a great way to solve a bunch of problems, as all the +1's suggest. The idea of supporting <!-- --> for compat makes me happy too, given that these plug-ins, by their very nature, are going to be site-dependent. Is there some prior art that the ":" syntax for parameter-separation is mimicking? I'…	SteveBenz	chjj
24	2012-01-31 23:54:44	@chjj not interested?	pvorb	chjj
8	2011-12-03 10:04:03	Hmm, @dvv mentioned this the other day in a line comment. It looks like markdown.pl ensures a trailing \n for some reason, but I think you guys are right. It is ugly. I'll have marked slice off the trailing line feed.	chjj	dvv
