# Supplementary material for: Status, identity, and language: A study of issue discussions in GitHub
Source: PLoS One. 2019 Jun 14;14(6):e0215059. doi: 10.1371/journal.pone.0215059 (PMC6568400; doi:10.1371/journal.pone.0215059)
Supplement: S2 Data — (ZIP) [file pone.0215059.s003.zip › sample_46_projs_issues/chjj_marked/issue_first_in.csv]

378	rymohr	2014-12-19 22:58:25
127	prust	2013-02-25 15:41:41
127	gkoberger	2015-05-11 19:23:55
163	scottgonzalez	2013-08-02 17:20:56
163	chjj	2013-08-02 17:36:28
35	SteveBenz	2014-09-02 21:09:00
35	potench	2013-02-22 19:32:11
739	stefanpenner	2016-05-12 16:42:20
739	mdentremont	2016-07-08 18:14:28
739	Turbo87	2016-04-25 13:34:03
234	lpinca	2013-08-24 10:52:35
456	F1LT3R	2015-03-10 19:40:43
497	iamstarkov	2015-07-29 09:41:43
170	OscarGodson	2013-07-03 07:33:09
682	Feder1co5oave	2015-11-15 18:55:10
167	jiyinyiyong	2013-06-04 14:40:37
368	scottgonzalez	2014-03-13 22:22:16
425	weekeight	2014-05-22 04:17:29
5	pvorb	2013-07-26 08:15:09
5	matsko	2013-07-25 17:41:35
67	davidchambers	2013-01-10 02:47:13
269	weekeight	2014-07-15 12:02:19
269	jonschlinkert	2013-11-04 09:04:34
809	josephernest	2016-12-04 18:54:19
587	styfle	2017-01-06 18:00:12
587	ZackWard	2016-07-09 14:52:32
587	richarddavenport	2017-01-05 23:02:51
131	Swaagie	2013-03-07 14:38:51
259	xaka	2014-04-07 16:33:14
193	smagch	2013-08-17 16:47:35
535	isiahmeadows	2016-03-27 21:03:30
216	greduan	2013-08-07 15:20:34
48	jnordberg	2012-05-21 15:09:49
48	dherman	2012-06-03 00:25:30
50	danielfilho	2012-08-20 13:49:00
60	scottgonzalez	2013-05-29 01:27:59
727	noraj1337	2017-02-21 23:07:17
416	cirosantilli	2014-05-09 07:25:31
416	scottgonzalez	2014-05-09 12:04:33
642	nilgradisnik	2015-08-19 22:54:40
642	bmneely	2015-10-01 01:33:52
278	jonschlinkert	2013-11-05 21:09:38
815	Framartin	2017-03-06 22:47:53
338	andrewtch	2014-04-22 10:22:56
232	insanehong	2013-08-16 11:13:22
855	nerai	2017-03-01 13:34:41
616	papandreou	2015-07-30 21:27:09
616	chjj	2015-07-31 09:30:27
387	alsotang	2014-04-22 12:28:06
47	fortes	2013-01-07 16:05:39
659	julmot	2015-09-11 07:25:33
659	ocdtrekkie	2017-01-18 03:37:30
348	leesei	2015-06-12 00:56:43
111	kindy	2013-11-01 02:35:14
844	paulirish	2017-02-14 01:04:21
844	matt-	2017-01-25 01:26:00
110	scottgonzalez	2013-05-29 01:12:20
148	paranoiacblack	2013-04-13 18:49:58
148	scottgonzalez	2013-05-29 00:38:49
144	katowulf	2013-03-29 14:42:36
431	AaronO	2014-08-11 01:18:16
619	Pomax	2015-07-23 17:28:08
141	Niggler	2013-03-30 18:00:22
180	summivox	2014-03-07 17:51:18
180	jmeas	2014-07-07 05:08:15
768	mdentremont	2016-08-02 14:22:00
650	hgGeorg	2015-08-24 14:09:35
158	scottgonzalez	2013-05-29 00:17:13
302	chjj	2013-12-04 12:05:38
302	lepture	2014-02-17 08:28:00
359	bvallelunga	2014-03-02 06:05:13
359	acao	2014-05-03 21:44:13
537	okuryu	2015-01-25 23:40:00
66	hlb	2013-01-23 02:39:56
66	Mithgol	2013-07-10 06:24:04
514	brunowego	2016-03-10 19:10:21
87	zipang	2013-01-08 23:33:40
87	stof	2013-01-08 12:31:02
152	scottgonzalez	2013-05-29 00:30:33
238	Bartvds	2013-09-23 14:14:21
74	hahmed	2013-05-01 10:10:52
74	chjj	2013-01-03 12:28:09
74	kitsonk	2013-05-01 10:19:34
280	jcayzac	2013-12-12 02:11:24
280	Mithgol	2013-12-12 12:16:46
173	phiggins42	2013-06-17 11:32:56
626	jsdnxx	2015-07-21 17:56:24
351	chjj	2014-02-23 13:56:36
351	hugovincent	2014-04-28 10:02:25
351	prashaantt	2014-02-17 13:09:54
351	contactjiayi	2014-02-20 03:05:33
351	lepture	2014-02-17 08:22:11
389	chjj	2014-04-24 09:03:34
126	tqc	2013-03-02 05:53:37
379	winduptoy	2014-03-29 05:14:59
116	julmot	2016-05-02 11:58:37
24	pvorb	2012-01-31 23:54:44
592	rsp	2016-06-07 16:41:03
592	alexkravets	2016-01-25 20:47:37
592	developit	2016-04-27 13:24:39
592	matt-	2016-07-30 03:07:41
592	chjj	2016-07-30 03:10:54
592	mvhenten	2016-06-03 15:46:51
592	timjrobinson	2016-06-03 15:49:57
592	tcurdt	2016-06-12 11:23:10
592	STRML	2016-07-29 18:16:36
218	insanehong	2013-08-05 00:14:53
140	Niggler	2013-05-29 01:17:09
140	scottgonzalez	2013-05-29 01:37:50
130	lepture	2013-03-01 11:48:14
496	scottnath	2014-10-14 16:01:04
694	KayvanMazaheri	2016-03-28 11:04:38
724	Snorlock	2016-02-24 08:33:41
547	sventschui	2015-05-20 06:08:47
77	lbdremy	2013-08-20 13:30:26
77	scottgonzalez	2013-05-29 01:24:08
284	Sarev0k	2015-06-30 22:40:40
365	jakwings	2014-03-24 13:13:34
51	stof	2012-11-27 11:44:01
625	mercmobily	2015-07-16 22:31:47
139	Niggler	2013-03-17 03:53:44
339	isiahmeadows	2016-01-16 17:16:44
366	dedalozzo	2014-05-15 21:37:36
366	chjj	2014-05-15 13:02:08
366	scottgonzalez	2014-05-15 12:19:37
656	valorkin	2015-09-04 12:20:22
201	jorilallo	2013-07-19 08:28:20
201	elennaro	2014-10-12 10:44:06
214	kenokabe	2013-08-03 00:27:52
9	chjj	2011-12-10 06:08:10
531	acemtp	2014-12-24 11:39:31
579	adam-lynch	2015-05-08 09:15:35
528	josephernest	2016-12-03 23:40:46
143	fengmk2	2013-03-20 09:09:13
449	Feder1co5oave	2014-07-17 20:15:28
618	mercmobily	2015-07-15 18:28:01
618	rgbkrk	2015-07-12 19:50:37
202	chjj	2013-08-04 10:08:48
129	chjj	2013-03-22 18:55:00
129	rhiokim	2013-03-11 14:42:08
129	jorilallo	2013-07-24 02:19:26
129	lepture	2013-03-22 18:40:32
129	aleemb	2013-11-26 14:54:42
27	gjtorikian	2012-02-08 21:46:06
613	matthewp	2015-10-01 13:48:15
321	ChrisWren	2013-12-29 00:19:47
655	julmot	2015-09-08 07:58:25
330	chjj	2014-02-11 20:47:43
330	awwright	2014-02-12 02:48:42
310	skipjack	2016-09-16 03:54:46
356	adam-p	2014-03-09 22:33:11
43	lazerscience	2013-04-07 07:39:39
43	lepture	2013-04-07 02:43:24
418	wells	2017-01-30 23:25:17
418	xdumaine	2015-06-16 15:51:04
418	ee7klt	2017-02-26 04:12:21
70	kitsonk	2012-09-03 10:34:47
181	chjj	2013-08-04 11:45:13
301	tvooo	2013-12-05 16:54:14
8	chjj	2011-12-03 10:04:03
114	hlb	2013-01-22 20:26:13
84	nodanaonlyzuul	2012-10-04 13:01:27
398	clakech	2014-04-28 17:16:49
199	ChrisWren	2013-09-14 16:41:16
199	piuccio	2013-07-27 10:06:43
207	leeola	2013-07-26 15:37:50
573	iamstarkov	2015-04-16 14:17:31
578	amccloud	2015-11-04 23:31:39
44	johnmdonahue	2012-05-11 19:24:49
107	evanwon	2014-05-06 16:56:01
107	laconbass	2014-05-21 15:24:33
107	chjj	2014-02-26 06:02:58
371	izuzak	2014-05-03 18:00:55
150	scottgonzalez	2013-05-29 00:33:56
220	Mithgol	2013-08-30 05:05:58
220	ChrisWren	2013-12-04 06:07:05
228	fengmk2	2013-08-12 07:24:09
485	elliottregan	2014-09-11 13:59:47
485	scottgonzalez	2014-09-10 18:29:27
485	justinhelmer	2016-02-06 18:30:58
756	lgg	2016-06-13 10:34:43
756	Feder1co5oave	2016-06-16 17:14:25
756	matt-	2016-06-14 21:21:40
756	timaschew	2016-06-02 09:13:56
756	SimonCropp	2016-07-07 23:19:44
756	tcurdt	2016-06-12 01:57:33
756	chjj	2016-07-07 22:55:23
307	jiyinyiyong	2013-12-10 16:03:11
307	lepture	2013-12-11 03:02:03
307	ChrisWren	2013-12-10 16:05:40
307	tvooo	2013-12-09 21:04:30
852	jeremyblalock	2017-02-09 22:03:16
227	cirosantilli	2014-04-24 07:55:01
227	chjj	2014-04-24 08:59:08
