# Supplementary material for: Status, identity, and language: A study of issue discussions in GitHub
Source: PLoS One. 2019 Jun 14;14(6):e0215059. doi: 10.1371/journal.pone.0215059 (PMC6568400; doi:10.1371/journal.pone.0215059)
Supplement: S2 Data — (ZIP) [file pone.0215059.s003.zip › sample_46_projs_issues/chjj_marked/issue_comments_mentioned_NOCODE_FULLBODY.csv]

issue_num	datetime	body	login	mention_login
855	2017-03-01 13:34:41	@matt- Those are just `...`, not <div style="background:red"> ## x </div> . <div style="background:red"> ## x </div> . ``` yields ![4](https://cloud.githubusercontent.com/assets/1230531/23461790/9dc2f4ec-fe8b-11e6-96bc-b2b687b0def0.png) This behavior looks wrong to me. Am I missing anything obvious?	nerai	matt-
852	2017-02-09 22:03:16	@matt- Yeah, I can add a test for it.	jeremyblalock	matt-
852	2017-02-10 18:27:42	@matt- I updated the invalid link test / added a new one for the `decodeURIComponent` failure. On another note, noticed that we are not quite following the recommended test setup as described in the documentation, though. I don't see `links.sanitize.html` in `tests/new`. And so when you run `node test --fix` it will delete this test case, which I'm guessing is not the desired behavior. Are we dit…	jeremyblalock	matt-
852	2017-02-28 23:35:35	@matt- @chjj: any decision on this? This will produce the same behavior that github has in their markdown rendering support for data: urls.	jeremyblalock	matt-
849	2017-02-04 09:15:09	@Jiang-Xuan 测试的时候字符串里没法打回车。 单行代码：\`\`\`testcode\`\`\` 多行代码： \`\`\` testcode testcode2 \`\`\` 我遇到的是列表下面的多行代码有回车会被截断: \- lsit1 \`\`\` testcode1 \`\`\` \- lsit2 \`\`\` testcode2 \`\`\` 这种情况- lsit2被标记成了代码，我是想让testcode1,testcode2成为代码	1010543618	Jiang-Xuan
849	2017-02-04 10:39:05	@Jiang-Xuan 我是这几天才看的markdown，以前一直没接触过，感觉每种解析器的解析都有点差别。我是准备想办法让\`\`\`包裹的代码块里的换行不被列表的\-识别了当成结束列表，但js没学好=\_=。我再试试不然就像你说的先结束了列表在用代码块。十分感谢^\_^	1010543618	Jiang-Xuan
849	2017-02-04 11:03:10	@Jiang-Xuan 恩，造个轮子可有点难。反正假期有空好好研究研究作者的代码	1010543618	Jiang-Xuan
849	2017-02-12 16:24:07	@fadiquader eh... I just tried this method,but it can only remove white space characters or other predefined character on either side of the string. I want to remove line feed character in a one string. Maybe I should use regular expression to match \n\n and remove one \n. Thank you.	1010543618	fadiquader
846	2017-02-05 21:40:09	@Drew-S Good idea, vote for this! That's what I needed implementing plugins #821.	rumkin	Drew-S
845	2017-02-10 08:29:38	@badbye If you edit `marked.InlineLexer.rules.em` to `/^\*((?:\*\*|[\s\S])+?)\*(?!\*)/`. `_marked_` can not to generate `em` element	Jiang-Xuan	badbye
844	2017-02-14 01:04:21	Heya @matt- Can we expect a version bump out soon? We're interested in this fix and would like to avoid depending on a specific github commit if possible. ;)	paulirish	matt-
844	2017-02-15 17:43:07	@paulirish note in the meantime you can also use a Snyk patch (see the bottom of https://snyk.io/vuln/npm:marked:20170112). When we initially reported the problem it had no fix, but once Matt created a fix we captured it as a Snyk patch too. More about Snyk patches here: https://snyk.io/docs/security	guypod	paulirish
821	2017-02-05 21:31:32	@jHoldroyd Thanks. Fixed this.	rumkin	jHoldroyd
821	2017-02-10 11:35:01	@naivefun Do you expect to see exact plugin example?	rumkin	naivefun
821	2017-02-10 11:45:23	@rumkin actually it is very straightforward, but still if there are very common use cases like @youtube, @vimeo, even @tweet, that would be great for beginners to learn.	naivefun	rumkin
821	2017-02-13 09:37:44	@naivefun Done.	rumkin	naivefun
821	2017-03-03 12:48:41	@jHoldroyd There is one issue with that regexp it will not match single space. This will not be matched, it mean that single tab would not be matched too. So I've replaced `(\s+){2,}` with `(\s{2,}|\t{1,})`, this is [updated regex](https://regex101.com/r/76YMYB/3). Thanks for help.	rumkin	jHoldroyd
799	2016-12-27 11:01:19	@wookayin I found that [markdown-here](https://github.com/adam-p/markdown-here) forked this project and it support LaTeX. Then I copied his [marked.js](https://github.com/adam-p/markdown-here/blob/master/src/common/marked.js), then Usage: ${YOUR_LaTeX_Code}$ Ex: `$E = \frac{mc^2}{\sqrt{1-\frac{v^2}{c^2}}}$` ;)	j16180339887	wookayin
799	2017-01-27 12:10:31	@ViktorQvarfordt Great work! Since you are already parsing the input, do you think you could return the delimeters and the contained TeX separately? This would allow for easy renderers like: without further parsing.	hgustafsson	ViktorQvarfordt
784	2016-09-27 19:50:42	I agree with @Feder1co5oave this works exactly the same as Github and works as expected.	matt-	Feder1co5oave
781	2016-08-06 22:02:00	@d-prime Is this issue resolved? If so, please close it. Thanks!	RyanZim	d-prime
777	2016-07-27 22:09:55	@kittykatattack Are you running your JS in node.js? If so, you can do:	RyanZim	kittykatattack
777	2016-08-06 22:02:49	@kittykatattack If this resolves things for you, please close this issue. Thanks!	RyanZim	kittykatattack
773	2016-08-11 14:10:28	Thanks @Feder1co5oave, had something similar in mind but was hoping for a cleaner solution.	sn3p	Feder1co5oave
772	2016-08-30 04:19:02	@Feder1co5oave THX	xueyuchen	Feder1co5oave
771	2016-08-07 17:45:06	Hi @Feder1co5oave , Yes, I got it working, I meant. If you were to put just a link without formatting `[]()` for images would it parse them correctly. But solution I used was, after filtering links, I filter link to check if it is image and used above markdown as you mentioned.	feruzm	Feder1co5oave
756	2016-06-12 10:47:46	@chjj Hey Jonathan, thanks a lot for your input. I know it can be hard to let go - I've been there. But it's not that you forgive your rights as the original author and repo owner. You still get the email for the PR and if something is not going the way you want it you can just speak up. By adding other contributors you will just share the load on the easy stuff. You can still veto bigger changes…	tcurdt	chjj
756	2016-06-12 11:15:43	@tcurdt, maybe I gave the wrong impression. I have no problem with others taking over development of marked. I have no issues with letting go. In the past I was just hesitant for someone else to have full autonomy because I was so protective of marked's performance. I had pretty strong opinions about what marked should be. Of course, it didn't matter that I didn't have another maintainer back the…	chjj	tcurdt
756	2016-06-13 10:34:43	@chjj It's great that marked won't die. How will you choose maintainers? Public vote for them? Or your personal choice?	lgg	chjj
756	2016-06-14 21:21:40	Hi @chjj, I submitted https://github.com/chjj/marked/issues/592 and would be happy to contribute a maintainer. I am currently working for a security company building runtime data flow analysis in Node. I think I would be able to contribute.	matt-	chjj
756	2016-06-16 17:14:25	I feel like given the popularity of `marked` we should definitely keep the project going and at least keep it maintained and suitable for use in other important projects! As for me I would be glad to help tidy up the issue list, review and merge pull requests, and work out some fixes as well (I have a pretty good understanding of most of the code by now). Many issues need to be closed or tagged, …	Feder1co5oave	matt-
756	2016-06-19 07:01:39	Hey @Feder1co5oave I only made some README improvements a long time ago when I was learning about node.js. I no longer am actively writing node or using this project so I won't be contributing. Would be cool for other people to maintain who are using it and want to add features/improvements.	ChrisWren	Feder1co5oave
756	2016-07-07 07:27:19	@chjj Hey Jonathan, could you? Please.	tcurdt	chjj
756	2016-07-07 22:55:23	I've added @matt- and @parleur as contributors. Thank you guys for stepping up. This repo needs maintenance. Once we get something going here we can get a better idea of where the project is headed. You guys have full authority for merging PRs. Any major features (i.e. new syntax) should be thoroughly discussed in PRs first. I'll try to keep my eye on PRs that propose any new features and give my…	chjj	matt-
756	2016-07-07 22:55:23	I've added @matt- and @parleur as contributors. Thank you guys for stepping up. This repo needs maintenance. Once we get something going here we can get a better idea of where the project is headed. You guys have full authority for merging PRs. Any major features (i.e. new syntax) should be thoroughly discussed in PRs first. I'll try to keep my eye on PRs that propose any new features and give my…	chjj	parleur
756	2016-07-07 23:19:44	@chjj thanks. and awesome work on this library so far	SimonCropp	chjj
756	2016-07-08 05:43:06	@SimonCropp maybe left it open for some more time. until others will recognize that project is still alive?	lgg	SimonCropp
756	2017-02-21 23:10:26	@chjj won't version bump or push out the currently merged stuff (including security issues). Our hands are tied.	matt-	chjj
756	2017-02-21 23:29:03	I guess having someone else being able to push to npm is more important than having access to this repo. Maybe @chjj could just do that?	tcurdt	chjj
756	2017-02-22 18:08:28	@markstos That would work, as long as this repo is deprecated and noted in the README to point to the new, active repo. Otherwise you're just adding one more fork to the existing [1685 forks](https://github.com/chjj/marked/network) out there. 🍴	styfle	markstos
756	2017-02-22 18:41:22	@styfle but how many forks have published on NPM? Developers are responsible for evaluating the quality the module they are choosing to integrate into their project. Checking a project's issue tracker for major update bugs, security issues and general maintenance before choosing a module can save considerable headache later. In this case, there is already an open "Call for Maintainers" thread whi…	markstos	styfle
744	2016-04-30 01:18:53	@nelsonlho (I'm not affiliated, but...) I tried your link and got a 404. Is your pen still active? (Or did you resolve your issue?)	scott-m-sarsfield	nelsonlho
739	2016-06-21 19:08:28	@Turbo87 can you reopen this? There are other issues open for the preferGlobal flag to be removed. As long as this issue is closed, then people who search for this issue will conclude it has been resolved or is intentionally not being addressed. Better that the issue be open to indicate it's still an outstanding issue/request.	jasonkarns	Turbo87
739	2016-07-08 18:14:28	@Turbo87 could we reopen this now that there are new contributors on this repo (@matt- @parleur)	mdentremont	Turbo87
739	2016-07-08 18:24:04	@mdentremont unfortunately GitHub won't let me undelete the branch so I can't reopen. feel free to take the diff and open a new PR with it though.	Turbo87	mdentremont
731	2016-09-03 21:00:28	@sebastienbarre, yup, that's exactly what I needed it for at the time of filing the issue. Unfortunately though, I didn't have the time to create a custom renderer. So, I ended up using complex regexes in the update phase to solve my particular need. But that was only since the scope of what I needed was limited and well defined in nature.	prasannavl	sebastienbarre
731	2016-09-03 21:31:09	@prasannavl a good soul just pointed out `remark`. Here is how it can be done. The below example insert a TOC in your Markdown. which will output:	sebastienbarre	prasannavl
731	2016-09-03 21:41:55	@sebastienbarre `remark` looks pretty neat. Thanks for sharing. :) As to the issue, I guess it'll just have remain as it is, for now.	prasannavl	sebastienbarre
727	2017-02-21 23:22:20	@matt- you're right. @chjj seems to only works on [bcoin](https://github.com/bcoin-org/bcoin) now. That's why is switched to [markdown-it](https://github.com/markdown-it/markdown-it) instead. That is active and support [CommonMark](http://commonmark.org/).	noraj1337	matt-
726	2016-03-20 20:59:25	@Feder1co5oave that's what I figured. I'd like to propose adding a feature to the marked lib that allows you to preserve whitespaces. I could always fork and use my own repo but I figure others might benefit from it as well. Thoughts?	phutchins	Feder1co5oave
726	2016-04-15 00:00:08	@phutchins One way to do this would be to create a new token of `type: break` in `Lexer.prototype.token`. Modify the current line break regex to parse to add these custom `break` tokens to `this.tokens`. From there just add this new `break` token to the switch statement in `Parser.prototype.tok`. I made this change in my local version and it works perfectly. Although, I doubt @Feder1co5oave would…	amZotti	phutchins
726	2016-04-15 00:00:08	@phutchins One way to do this would be to create a new token of `type: break` in `Lexer.prototype.token`. Modify the current line break regex to parse to add these custom `break` tokens to `this.tokens`. From there just add this new `break` token to the switch statement in `Parser.prototype.tok`. I made this change in my local version and it works perfectly. Although, I doubt @Feder1co5oave would…	amZotti	Feder1co5oave
724	2016-02-23 06:40:59	@webbedspace i feel that it's important to raise the issue to make other who probably are thinking the same, aware of whats happening. I have many times seeked the issuetracker to see if this question have been asked, and if a response have been made. Sometimes this issue can spark the contribution spirit in someone who will fork the project and keep it maintained somewhere else. Its all about sh…	Snorlock	webbedspace
724	2016-02-24 07:58:05	@Snorlock Good point. And since this project's last commit would be nearly 7 months ago ( and 127 PRs waiting to be merged ), it's easy to doubt that if this project is still on the track.	allenfantasy	Snorlock
718	2016-05-15 18:13:29	@ciel Thanks!	inf3rno	ciel
712	2016-03-04 17:02:18	@Feder1co5oave I added backslashes to prevent parsing this markdown here (by github). Actual source input.md has no "\".	evil-shrike	Feder1co5oave
690	2016-02-17 08:10:47	@dend I got the same problem	hingsir	dend
682	2016-08-23 20:51:03	In my case I was using `fs.readFileSync` (yeah...I know) and passing it's output to `marked()` which failed with this `replace` error. Casting the output through `String()` did the trick for reasons I know not nor have time (for this project) to dig into...sadly. Hopefully the research is helpful, though! Having `marked()` return `null` while correct would've made debugging things for me worse, t…	BigBlueHat	ericclemmons
680	2015-11-18 07:18:12	@Feder1co5oave line-number inside a blockquote is a bug. I will fix it.	andr2	Feder1co5oave
680	2016-01-26 07:47:59	@shd101wyy Hello! Unfortunately it only works for top level blocks, because it requires more serious refinement otherwise. You can scroll proportionally by top level blocks	andr2	shd101wyy
680	2016-04-20 22:31:13	@andr2 I am having the same issue to solve. Did you stay with that solution? How is the final performance to the end user? ps: I am using percentage of the editor/preview scroll position to synchronise the other panel.	paulocheque	andr2
680	2016-04-21 13:11:41	@paulocheque yes. For nested blocks I scroll proportionally (see code sample above). Performance is OK	andr2	paulocheque
671	2015-11-15 21:46:59	Thank you @Feder1co5oave for pointing that out	onlineth	Feder1co5oave
667	2015-10-12 18:00:52	@fnky Thank you very much. Problem solved. :)	gaui	fnky
663	2015-09-23 23:16:56	@joepie91: Does the `smartLists` option yield the same result?	gscottolson	joepie91
659	2015-09-11 07:25:33	@chjj Could you please provide a reference? For me this seems to be not deprecated (e.g. on [HTML5 Spec](http://www.w3.org/TR/html5/browsers.html#valid-browsing-context-name-or-keyword) or [W3Schools](http://www.w3schools.com/tags/att_a_target.asp). Well of course there are lots of use cases where you want to open specific links (e.g. that were rendered via marked) in a new tab. For example I'm c…	julmot	chjj
659	2015-09-11 10:07:41	@julmot, very interesting, the last time I looked at the whatwg spec (probably 2 or 3 years ago), target=_blank was deprecated. I'll reconsider. As a side node, I'd like to see the mailing list posts that got this back into the spec.	chjj	julmot
659	2015-10-08 16:54:12	This would be helpful, and what @drmuey says seems true (won't break prior code). :+1:	posgarou	drmuey
659	2015-11-13 15:09:03	@chjj	julmot	chjj
659	2017-01-18 03:37:30	So, I need this and will be manually pulling code from this PR into a project. @chjj, if you need another use case, here's one: I'm working on a Sandstorm app package. Sandstorm runs web apps in a sandbox, and restricts their behavior in the frame in which they live. External links *only* work in Sandstorm apps if they open in a new tab, therefore, all links for this app must have this behavior. …	ocdtrekkie	chjj
655	2015-09-17 15:34:19	Push!? @chjj @drmuey	julmot	drmuey
655	2015-09-18 12:49:09	@julmot in the meantime, just use a custom renderer with your own link method.	adam-lynch	julmot
655	2015-09-23 17:32:29	@adam-lynch Could you please describe how? @romanpitak A URL to a different subdomain would be also a different host but should be handled like an internal link. The same for a different top-level-domain like domain.es and domain.de.	julmot	adam-lynch
655	2015-09-23 17:32:29	@adam-lynch Could you please describe how? @romanpitak A URL to a different subdomain would be also a different host but should be handled like an internal link. The same for a different top-level-domain like domain.es and domain.de.	julmot	romanpitak
655	2015-09-23 18:57:25	@julmot **you are right** and that's why it was just a suggestion. I wrote the extension just to suite my own needs.	romanpitak	julmot
655	2015-09-26 14:40:53	@julmot :	hardware	julmot
655	2016-05-31 08:42:43	+1 for the @julmot is suggesting! I'm surprised `{:target="_blank"}` doesn't already work!	KingScooty	julmot
652	2015-09-01 18:00:46	@MichielDeMey, so why it should be installed globally?	monolithed	MichielDeMey
642	2015-08-19 22:54:40	@chjj Please be careful reviewing such PRs that break backwards compatibility. If necessary, bump the minor or major version for npm package. This rule broke many headings for everyone doing `npm install` in the last week or so.	nilgradisnik	chjj
642	2015-10-01 01:33:52	@chjj please reconsider re-opening this issue. GFM does allow for `##Header` (though strangly not in comments) in repo content: https://github.com/bmneely/spartacus/blob/master/README.md	bmneely	chjj
642	2015-11-09 04:09:07	I think @bmneely is right and would also like to see this reopened.	FuDesign2008	bmneely
626	2015-07-23 06:15:53	@rgbkrk thanks :) I'll close this as a dupe.	jsdnxx	rgbkrk
618	2015-07-15 19:30:48	I try to set aside a day where I do nothing but PRs, but it gets trying. I'm open to more maintainers, which is why I've added a few others already. To be comfortable with someone maintaining the code and accepting PRs, I'd have to know that they understand the code, and know, like you said, that they understand the philosophy of marked (**fast**, one file, the right balance of accurate features …	chjj	rgbkrk
618	2015-07-15 23:02:53	Thanks for the response @chjj! In my case, the "else" I have in mind is likely other Jupyter and IPython developers. We use `marked` and `term.js` for the IPython notebook which is used by lots of researchers, scientists, and data scientists the world over. We'd prefer to help with existing community packages instead of creating complete forks ourselves. At least for me, I think some mentoring ti…	rgbkrk	chjj
618	2015-07-23 21:13:34	@chjj What do you think about @Pomax as an additional maintainer?	rgbkrk	chjj
616	2015-07-31 09:30:27	@papandreou, your PR caused 2 tests to fail. I've reverted it to the old rule changing `[\s\S]+` to `[\s\S]*` which passes your added tests.	chjj	papandreou
616	2015-07-31 09:51:48	@papandreou, I modified the old rule to allow no text within the code fences, so now the tests you added pass, along with all the others.	chjj	papandreou
614	2015-08-03 23:31:00	:+1: This same thing confused me too. Thanks for the fix/usage-note @benjamingr	codeshrew	benjamingr
595	2015-05-28 20:57:58	@helphi `|` isn't the [list of escapable characters](http://daringfireball.net/projects/markdown/syntax#backslash), so that may be why it isn't working. (I don't see anything in the GitHub spec about it either.) Interestingly, I am also having trouble parsing tables with `|`, even when they're in code ticks, like so: This renders correctly on GitHub: | Tables | Are | Cool | | --- | :-: | --: | | …	getaaron	helphi
595	2016-03-29 08:48:08	@getaaron Escaping `|` wtih `\|` in tables is actually mentioned in the GitHub documentation [here](https://help.github.com/articles/organizing-information-with-tables/) (at the bottom of the page).	ZombineDev	getaaron
595	2017-02-21 21:19:27	From https://github.com/hexojs/hexo/issues/2414 @bdougie is right, that doesn't work with backquote either. **Description** : pipes inside inline code block inside an array don't display correctly. Markdown code: Bugous behaviour: ![](http://i.imgur.com/DY7T8H9.png) Espected behaviour: ![](http://i.imgur.com/0BNVXAp.png) Render is: Have you plan a permanent fix?	noraj1337	bdougie
595	2017-02-21 22:32:53	@ZombineDev `\|` is GFM (GitHub Flavored Markdown) (but is not Gruber's original Markdown) so Marked must support it as Marked claims to support GFM (activated by default). Problems comes from the parser : roboskirt. roboskirt is not more updated but node-hoedown seems not either. A better approach is to consider a CommonMark compliant parser (https://github.com/chjj/marked/issues/563). [commonma…	noraj1337	ZombineDev
593	2016-07-04 13:40:50	@chanthus hey, how did you fix this issue?	danderu	chanthus
592	2016-01-25 20:47:37	@matt- any recommendation for alternatives?	alexkravets	matt-
592	2016-01-26 10:01:46	@matt- thanks a ton!	alexkravets	matt-
592	2016-04-27 13:24:39	@matt- Remarkable looks great (very very clean) but it's about 6x the size of Marked. For some use-cases (client-side) it seems like Marked would be preferable on those grounds (though for anything else I'm probably going to be using remarkable given the focus on performance).	developit	matt-
592	2016-06-03 15:46:51	@matt- I was able to reproduce this in indeed. I may have been confused due to the fact that post-process links and images, mitigating this issue.	mvhenten	matt-
592	2016-06-03 15:49:57	@matt- sorry I work with @mvhenten and we thought it was resolved but it was only not affecting us due to post-processing. This is still a valid issue. Thanks for the test cases.	timjrobinson	matt-
592	2016-06-03 15:49:57	@matt- sorry I work with @mvhenten and we thought it was resolved but it was only not affecting us due to post-processing. This is still a valid issue. Thanks for the test cases.	timjrobinson	mvhenten
592	2016-06-07 16:41:03	@matt- You said that you made a fork - have you published in on npm? I agree with you that this module should never be used for any project if it has such a poor record of dealing with security issues, but there are already 1600 modules on npm that depend on it and having a version on npm with your patch applied would make it possible to quickly fix them (and who knows how many other modules that…	rsp	matt-
592	2016-06-12 11:23:10	Especially @matt- please check out https://github.com/chjj/marked/issues/756	tcurdt	matt-
592	2016-06-14 18:52:11	@STRML I believe there must be a process - but I am not aware of any. That said - have a look at #756. I guess we just need someone that steps up.	tcurdt	STRML
592	2016-07-13 14:52:37	@matt- now that you're a maintainer can you merge / release this please :)	timjrobinson	matt-
592	2016-07-29 18:16:36	No reason to keep delaying on this, please merge @matt-	STRML	matt-
592	2016-07-29 20:06:47	@matt- Can you `npm version patch && npm publish` yourself or does it still have to be done by @chjj? The version on npm is still 0.3.5 published 12 months ago: https://www.npmjs.com/package/marked	rsp	matt-
592	2016-07-30 03:07:41	That is all @chjj On Friday, July 29, 2016, Rafał Pocztarski notifications@github.com wrote: > @matt- https://github.com/matt- Can you npm version patch && npm publish > yourself or does it still have to be done by @chjj > https://github.com/chjj? The version of npm is still 0.3.5 published 12 > months ago: https://www.npmjs.com/package/marked > > — > You are receiving this because you were menti…	matt-	matt-
592	2016-07-30 03:10:54	@matt-, published. Great work guys.	chjj	matt-
587	2015-05-08 00:39:53	@jhollingworth Very cool. Hopefully this gets merged. However this project doesn't seem very active anymore. You might want to checkout [markdown-it](https://github.com/markdown-it/markdown-it)	styfle	jhollingworth
587	2015-05-15 22:48:59	@jhollingworth thanks for starting with the lexer as that fits my use case.	toolbear	jhollingworth
587	2017-01-05 23:02:51	I write my notes in [VS Code](https://github.com/microsoft/vscode) using markdown. Every time I go to make a task list I expect GFM behavior, but alas, it never works. I'd love for VS Code to change, but I think they've made [it clear](https://github.com/Microsoft/vscode/issues/2175) that they won't. The state of this project is making me sad. Come on guys, get your act together, be a man, pass t…	richarddavenport	chjj
587	2017-01-06 18:00:12	@matt- Good to see you approve this PR. What are the next steps to get this merged? Thanks!	styfle	matt-
578	2015-11-04 23:31:39	@buob @chjj doesn't appear to do anything currently.	amccloud	buob
573	2015-05-08 01:43:58	@iamstarkov, marked has no dependencies for a reason. It shouldn't require a build for the browser. A lot of people just `<script src="raw.github.com/.../marked.js>` in their html. There shouldn't be any requires. Changing this would break a lot of pages. If they're just one-liners that's great. Let's include them inline.	chjj	iamstarkov
561	2015-07-09 15:47:49	This seems to be a broader issue with UTF-8 support. On github, my markdown documents render correctly, but using marked, `’`, `…`, and other characters become mangled (becoming `â€™`, and `â€¦`, respectively). Adding `<meta charset="UTF-8">` into the `<head>` tag, as @aroneiermann suggested, does indeed result in correct interpretation on my end. Since I can skip that declaration when the markdo…	sansumbrella	aroneiermann
561	2015-07-14 21:27:22	@sansumbrella The github header contains `<meta charset='utf-8'>`. @southdesign The default HTML5 is UTF-8 and the default of HTML4 is ISO-8859-1 (also called Latin 1). But I can still not reproduce this error. Could you please run `console.log(marked("ä"))`? When I run this I get that `<h1 id="-bung">Übung</h1>`. A possible solution would be to use character entity. In special this mean replace …	aroneiermann	sansumbrella
561	2015-07-20 08:11:31	@aroneiermann Yes, I get the same `<h1 id="-bung">Übung</h1>`. With UTF-8, I think the right result should be `<h1 id="übung">Übung</h1>`, as it works in URLs as well. So I think this problem is part on the Browser end (you HAVE to declare UTF-8) which the specs say is standard with HTML5, part within the generation of the id tag which does not support UTF-8. Do you think, the ID computation can …	fanktom	aroneiermann
547	2015-05-20 06:08:47	@chjj any comments on this?	sventschui	chjj
535	2015-03-27 07:47:34	@tatsy by the way, where can I find `Markdown's image size specification`? Does spec exist?	doortts	tatsy
535	2015-03-27 07:59:23	Hello @doortts. As you know, official Markdown does not support image size specification. So this is only an option. If you'd like to specify image size in Markdown, I recommend you to use [markdown-it](https://github.com/markdown-it/markdown-it). I already provides the plugin for this to specify image sizes ([markdown-it-imsize](https://github.com/tatsy/markdown-it-imsize)).	tatsy	doortts
535	2016-03-27 21:03:30	@chjj Apparently [Mou](http://25.io/mou/) does, but most that actually support this consider themselves derivatives AFAICT [1], like Kramdown and MultiMarkdown. [1] This was only from a simple Google search, BTW. I'm not _that_ aware of the likely hundreds of implementations out there.	isiahmeadows	chjj
535	2016-07-25 18:39:49	👍 for this support in the future. Was wondering why this wasn't working. Thanks @tatsy, though it would be better with this merged	webdevbrian	tatsy
533	2015-01-15 12:41:55	Hey @joshlasdin, I did figure it out. I was using handlebars for my templates and my expressions were indented which effected the indentation of the preformatted code blocks. Everything was fine once I removed the indentations before my handlebars expressions. Good luck!	ughitsaaron	joshlasdin
528	2016-12-03 23:40:46	First, congrats for this wonderful library! @chjj @patrickarlt Is there some news on this issue? I also have identical `<h2>` names and then the anchor links #examples / id are not unique, that's a problem.	josephernest	chjj
528	2016-12-03 23:40:46	First, congrats for this wonderful library! @chjj @patrickarlt Is there some news on this issue? I also have identical `<h2>` names and then the anchor links #examples / id are not unique, that's a problem.	josephernest	patrickarlt
497	2015-07-29 09:41:43	@chjj can you help us? also see https://nodesecurity.io/advisories/marked_redos	iamstarkov	chjj
497	2015-07-29 10:11:14	@iamstarkov, rewritten. No more hanging. Tests passing. Should be okay now. Try the latest commit.	chjj	iamstarkov
486	2014-09-20 03:28:21	I encountered the similar problem. How to deal with this? @JAAulde Thank you.	zhiyelee	JAAulde
486	2014-09-24 07:47:29	@JAAulde Thanks. I found a solution more graceful, you can try this too. `bower install chjj/marked#master`	zhiyelee	JAAulde
485	2015-10-23 14:49:48	@dvcrn if GitHub was, you wouldn't need to use an image as an example right? :stuck_out_tongue_winking_eye:	adam-lynch	dvcrn
485	2015-10-23 16:13:43	Nice catch! @dvcrn ! @adam-lynch click the other link. You can see it at the top of that page.	elliottregan	adam-lynch
485	2015-10-23 16:13:43	Nice catch! @dvcrn ! @adam-lynch click the other link. You can see it at the top of that page.	elliottregan	dvcrn
485	2015-10-23 16:15:13	Elliott, thanks :). Weird how they render markdown differently here hmm On Fri, 23 Oct 2015, 17:13 Elliott Regan notifications@github.com wrote: > Nice catch! @dvcrn https://github.com/dvcrn ! > > @adam-lynch https://github.com/adam-lynch click the other link. You can > see it at the top of that page. > > — > Reply to this email directly or view it on GitHub > https://github.com/chjj/marked/issue…	adam-lynch	adam-lynch
485	2015-10-23 16:15:13	Elliott, thanks :). Weird how they render markdown differently here hmm On Fri, 23 Oct 2015, 17:13 Elliott Regan notifications@github.com wrote: > Nice catch! @dvcrn https://github.com/dvcrn ! > > @adam-lynch https://github.com/adam-lynch click the other link. You can > see it at the top of that page. > > — > Reply to this email directly or view it on GitHub > https://github.com/chjj/marked/issue…	adam-lynch	dvcrn
485	2016-02-06 18:30:58	FYI if people are still looking, @adam-lynch's comment [here](https://github.com/chjj/marked/issues/485#issuecomment-58087903) is _conceptually_ the way to go. In terms of _implementation_, [metalsmith](http://www.metalsmith.io/) is really great for this type of thing, and includes a [metalsmith-markdown](https://github.com/segmentio/metalsmith-markdown) plugin that is built on top of [marked](ht…	justinhelmer	adam-lynch
471	2017-01-08 09:58:13	+1 for @dcsan and @alanguir , would be great to Cover such a thing with out additional `Gollum` filtering level. Maybe with another option ? Like `gfmWiki: true` ?	yakivmospan	alanguir
471	2017-01-08 09:58:13	+1 for @dcsan and @alanguir , would be great to Cover such a thing with out additional `Gollum` filtering level. Maybe with another option ? Like `gfmWiki: true` ?	yakivmospan	dcsan
466	2014-08-12 00:20:41	@anko thanks for idea, just published https://www.npmjs.org/package/macroed but separate macro processor	golyshevd	anko
466	2014-08-12 13:00:09	Good point @anko, the Unix philosophy causes great things. I will check this out @golyshevd! It's awesome how inspired you were to whip this up so quickly :) I plan to start a project that focuses on scientific writing with Markdown. The idea is to have it be a UI that harnesses GitHub OAUTH and hosts papers with GitHub Pages. Just looking to see what open-source is out there to build it all. I t…	howardroark	golyshevd
466	2014-08-12 13:00:09	Good point @anko, the Unix philosophy causes great things. I will check this out @golyshevd! It's awesome how inspired you were to whip this up so quickly :) I plan to start a project that focuses on scientific writing with Markdown. The idea is to have it be a UI that harnesses GitHub OAUTH and hosts papers with GitHub Pages. Just looking to see what open-source is out there to build it all. I t…	howardroark	anko
466	2014-08-12 20:27:06	@howardroark it is so unstable and just now, we refactor macro syntax to easier indent oriented. The current solution is so poor and it is so conflicting with markdown as post/pre processor. But tomorrow we should complete writing the code, tests and documentation. Our writers marking up so difficult articles and need flexible solution. Comimg soon=)	golyshevd	howardroark
466	2014-08-12 20:30:08	@golyshevd I'll keep watching the repo. Good luck!	howardroark	golyshevd
466	2014-08-14 19:44:36	@howardroark look at that (it is still beta)	golyshevd	howardroark
465	2015-01-04 01:00:35	Has any decision been made on this? I see two issues here: 1. Ref links should require two sets of square brackets. As @guypursey pointed out the first instance of [1] is treated as a ref link to the second instance. This should not happen on a single pair of brackets. 2. The test is broken (def_blocks.text, and def_blocks.html). Assuming that this test pair are intended to contain ref links then…	andre-artus	guypursey
456	2015-03-10 20:02:21	@F1LT3R definitely no.	Feder1co5oave	F1LT3R
456	2015-03-10 20:13:10	Ah Ok. Thanks @Feder1co5oave. I've just been testing out your clean-segments commit and I think it's a great improvement. Is there something better NPM module for markdown that I should be using instead?	F1LT3R	Feder1co5oave
456	2015-03-11 13:38:48	@F1LT3R try https://github.com/markdown-it/markdown-it	JCMais	F1LT3R
456	2015-03-11 14:32:29	Thanks @JCMais !!	F1LT3R	JCMais
455	2016-05-02 11:57:01	@christophebe Where?	julmot	christophebe
454	2014-09-22 07:31:52	Nice find @DavidAnson !	jeffwilcox	DavidAnson
450	2014-10-20 20:47:13	+1 @Feder1co5oave	gregtandiono	Feder1co5oave
441	2014-10-23 11:53:02	@sidorares, take a look at https://github.com/jonschlinkert/remarkable . It already has line numbers support for all blocks. We did not implemented columns, because could not find real use cases. Also everything can be monkeypatched.	puzrin	sidorares
441	2015-12-20 03:01:51	@andr2 thanks It's really useful.	Twwy	andr2
431	2014-08-11 01:18:16	@paolocasarini Hey, I'm one of the two authors of `gitbook`. We forked `marked` as `kramed` (https://github.com/GitbookIO/kramed), the idea being to move towards `kramdown` support and also be able to move forward without having to wait on @chjj to merge PRs on `marked` (he's done awesome work up till now with, it just seems like he's busy with other more important things these days). Do you want…	AaronO	paolocasarini
431	2014-09-16 05:50:06	@paolocasarini Footnotes seem to work, but they're rendered inside a paragraph tag despite this code that should render them inside a blockquote: https://github.com/paolocasarini/marked/blob/d833046f0258710413591ef4bee3181caddbaf21/lib/marked.js#L891-L897 Can you help debug? I'd like to get that `<blockquote>` tag rather than a `<p>` from the `Renderer.prototype.footnote` definition.	alanguir	paolocasarini
431	2014-09-16 06:37:14	Yes, I'll check it. Paolo Il 16/set/2014 07:50 "Alan Languirand" notifications@github.com ha scritto: > @paolocasarini https://github.com/paolocasarini Footnotes seems to > work, but they're rendered inside a paragraph tag despite this code that > should render them inside a blockquote: > > https://github.com/paolocasarini/marked/blob/d833046f0258710413591ef4bee3181caddbaf21/lib/marked.js#L891-L8…	paolocasarini	paolocasarini
431	2014-10-01 21:52:15	Yes you could use a simple <p> instead of a <blockquote> just replacing it in the code you highlighted. To me, the important thing is to allow specific representation for footnotes. For example, instead a blockquote we can use a specific class: <p class="footnote">... or even better <div class="footnote">... I used the blockquote tag because there is no use of class attributes in the html that is…	paolocasarini	paolocasarini
431	2015-07-31 22:37:08	Hi @paolocasarini thank you for this, it helped immensely. Are you able to modify it to include inline footnotes?	davidmerfield	paolocasarini
425	2014-05-26 03:57:34	@styfle Yeah!It's very important!	weekeight	styfle
425	2014-05-28 17:12:52	@xingqiba0418 @styfle you can make it in this way https://github.com/chjj/marked#overriding-renderer-methods	7c00	styfle
420	2014-05-23 22:59:29	@Feder1co5oave I was able to disable headers with the following: But like you said, the hash is removed. Modifying the source is not desirable. Is it possible to override the lexer/parser so that hash is not recognized as a header?	styfle	Feder1co5oave
420	2014-06-05 02:49:43	@Feder1co5oave This works very well! Much better than my solution of creating a regex that would never match anything. Yours will probably perform better because it is effectively a noop. Thanks!	styfle	Feder1co5oave
420	2015-11-13 22:59:09	was looking to accomplish the same thing. thanks @Feder1co5oave for a solution. It'd be nice if we could disable each of the rules in the future.	suchipi	Feder1co5oave
420	2017-02-02 13:20:33	@Feder1co5oave but this only applies to block rules not to inline rules?	herrmannplatz	Feder1co5oave
418	2014-06-14 15:52:35	@lifeisfoo Until then you can temporarily add this dependency to your `package.json` instead: remember to `npm install` afterwards.	meeDamian	lifeisfoo
418	2014-09-30 12:59:11	@chikathreesix I actually ended up with the same solution :+1: Far more flexible	aymericbeaumet	chikathreesix
416	2014-05-09 07:25:31	@scottgonzalez you mean insert `<span id="CURRENT_POSITION">` ? That would break the markdown in certain cases unless we have parser information. E.g.: code block inside ordered list: The only reasonable strategies I can see without parser information are: 1. insert at cursor 2. insert on beginning of previous line (column 1) But: 1. breaks as it becomes literal `&lt;` in the output 2. breaks bec…	cirosantilli	scottgonzalez
398	2014-04-28 17:16:49	@jonathanong component.json use to be the config file for bower project. So this component.json had something to do with bower. Now component.json are deprecated in bower. @queckezz What? Your PR are welcome ;-) @chjj @wzr1337 Here is a PR that should satisfy most of your users https://github.com/chjj/marked/pull/402 Thanks for this cool stuff! marked rocks!	clakech	queckezz
398	2014-04-28 17:16:49	@jonathanong component.json use to be the config file for bower project. So this component.json had something to do with bower. Now component.json are deprecated in bower. @queckezz What? Your PR are welcome ;-) @chjj @wzr1337 Here is a PR that should satisfy most of your users https://github.com/chjj/marked/pull/402 Thanks for this cool stuff! marked rocks!	clakech	chjj
398	2014-04-28 17:16:49	@jonathanong component.json use to be the config file for bower project. So this component.json had something to do with bower. Now component.json are deprecated in bower. @queckezz What? Your PR are welcome ;-) @chjj @wzr1337 Here is a PR that should satisfy most of your users https://github.com/chjj/marked/pull/402 Thanks for this cool stuff! marked rocks!	clakech	wzr1337
389	2014-04-24 09:03:34	@isaacs, this appears to be related to #381. I have the fix on a separate branch (da05668dddfb799e75696fa280687749ccbc8b50), but I'll probably merge it once I verify it doesn't hurt performance as much as I thought.	chjj	isaacs
387	2014-04-22 12:28:06	@scottgonzalez I know what @saighost said. try code below and your program would hang.	alsotang	saighost
387	2014-04-22 12:28:06	@scottgonzalez I know what @saighost said. try code below and your program would hang.	alsotang	scottgonzalez
387	2014-04-22 12:31:34	And my forum is hang because @saighost use this text in his post this afternoon.	alsotang	saighost
387	2014-04-22 12:43:28	So the original text was completely wrong for reproducing this bug? Running that text through marked finishes in less than .1 seconds for me (and that includes spawning a new node process). Based on @alsotang's sample, here's the reduced text that causes marked to hang: It seems like the processing is growing exponentially as you add more "sections". Up to `d` is pretty much constant time (about …	scottgonzalez	alsotang
378	2014-12-19 22:58:25	Just ran into this one too. @ianstormtaylor have you found a workaround yet? Doesn't seem like this one's being actively maintained anymore.	rymohr	ianstormtaylor
378	2015-01-23 02:13:47	If you can run javascript, you can set "marked.setOptions({pedantic: false});" to avoid marked breaking from the markdown spec and interpreting inside html blocks altogether. Otherwise quick fix is to just use markdown (triple backticks, etc) inside the html blocks to set preformatted text or include \*, etc. @rymohr I think the html blocks need to be surrounded by blank lines.	lindyblackburn	rymohr
371	2014-05-03 18:00:55	Thanks for the feedback @chjj. As I mentioned in the pull request, I'm not looking to argue for or against the current behavior of fenced code blocks on GitHub, or the motivation for this behavior. However, I managed to convince myself that making this particular change in marked would be a Good Thing :tm:, so I'll try to convert you as well. :) If we were designing Markdown today, and if GFM was…	izuzak	chjj
370	2014-06-23 16:34:17	Why did you close this issue @myrtleTree33? It seems that this is still a problem, no?	jamesmortensen	myrtleTree33
370	2014-09-01 16:26:20	Not working for me either. I'm using marked 0.3.2. It renders just like @myrtleTree33 described.	fegemo	myrtleTree33
368	2014-03-13 22:33:02	@glassresistor, there are already at least 2 issues open for this (#361 is one of them). There's another one hanging around somewhere.	chjj	glassresistor
368	2014-03-13 22:35:25	@glassresistor, the lexer only does block level tokens because dealing with inline tokens makes things **extremely** slow. Marked did this a long time ago and it was promptly dropped in favor of rendering it directly (using inline tokens nearly doubled the benchmark times).	chjj	glassresistor
366	2014-05-15 12:19:37	@chjj I think it's time to close this and just tell people to manually encode the URLs using `%29` instead of `)`.	scottgonzalez	chjj
366	2014-05-15 13:02:08	@scottgonzalez, I've told people that before. It doesn't seem very effective. This is probably the second issue on this. GFM does do it, and I think it's unintelligent, but I'll try it and see how it goes. Maybe it won't hurt performance much and I'll be okay with it despite disagreeing with it philosophically.	chjj	scottgonzalez
366	2014-05-15 21:37:36	You can't ask people to encode urls, because they simply copy and paste urls from the address bar of a browser. :-( -Filippo On May 15, 2014, at 2:19 PM, Scott González wrote: > @chjj I think it's time to close this and just tell people to manually encode the URLs using %29 instead of ). > > — > Reply to this email directly or view it on GitHub.	dedalozzo	chjj
365	2014-03-24 13:03:22	@jakwings Is there some action or discussion you were hoping to have or did you file this issue just to let the community know that you created a new project?	scottgonzalez	jakwings
365	2014-03-24 13:13:34	@scottgonzalez Well, the source code of strictdown.js is very like marked.js', and better organized. So I think it is helpful for anyone who want to enhance marked or make his/her customed marked.js or the like. I must admit I want to let the community know my project. If anyone is not happy to see such advertisement, please just close it for any reason. ;-) I didn't tend to say much here.	jakwings	scottgonzalez
363	2014-03-13 03:44:01	@daleconboy, I'm sorry to hear that, but many people lost several hours of their lives trying to figure out why their spaces weren't getting processed correctly when text was passed in from the DOM (see #52 - cc @OscarGodson), which is why this was added in the first place. I'll consider adding an option, but I want to keep their removal the default since more people probably get bit by this "fea…	chjj	daleconboy
363	2014-03-14 11:46:20	@daleconboy's argument is pretty convincing. Are there other use cases for no-break spaces in markdown input? I would think a set of tests would help define the severity of the issue.	drscannell	daleconboy
363	2014-03-14 18:14:19	@daleconboy I like your point about the browser, except, in @arturi's post he specifically points out that spaces are good to fix a browser bug haha :) Also, i wouldn't agree that it's a browser issue. Markdown's "spec" doesn't say which kind of spaces are and aren't allowed so IMO Marked, and any markdown parser, should assume all spaces (nbsp, unicode, etc) should be considered what they are: s…	OscarGodson	arturi
363	2014-03-14 18:14:19	@daleconboy I like your point about the browser, except, in @arturi's post he specifically points out that spaces are good to fix a browser bug haha :) Also, i wouldn't agree that it's a browser issue. Markdown's "spec" doesn't say which kind of spaces are and aren't allowed so IMO Marked, and any markdown parser, should assume all spaces (nbsp, unicode, etc) should be considered what they are: s…	OscarGodson	daleconboy
363	2015-06-17 15:39:51	@scy suggestion is nice. Let me extend it with an example. It might be helpful for future readers...	Lendar	scy
362	2014-03-15 18:15:55	@tunnckoCore i like project your, did you can share project :) with tutorial install, it's amazing!	tung-nguyen	tunnckoCore
362	2014-03-16 22:42:39	@nbari, its like http auto linking.. nothing more. Why have to put all sucking html (or custom iframe/embed codes), when just can paste link and if it is from "media" (like video sites) to be generate automatically <video> tag. It isn't breaks idea behind markdown, all is same. Only video media sites' links are convert to full video with html5 video tag - nothing more. --- Sorry for english, but …	tunnckoCore	nbari
362	2014-11-22 16:02:18	Thanks for that link @tunnckoCore ! It looks like this library should help this concept nicely... https://github.com/rlidwka/remarkable-regexp	howardroark	tunnckoCore
362	2014-11-22 18:44:47	@howardroark yea, it looks great! Thanks!	tunnckoCore	howardroark
359	2014-04-16 18:34:26	@bvallelunga I would use the renderer api in marked. It won't let you do custom tags, but you can customize how tags are rendered.	ChrisWren	bvallelunga
359	2014-05-03 21:44:13	@ChrisWren how would one get around the issue of Marked not allowing custom tags? Is there a way that Marked could be extended to have an API for custom tags?	acao	ChrisWren
359	2015-08-04 10:45:41	@activey use @markdown-it or `jonschlinkert/remarkable` or `bevacqua/megamark` (is awesome!), `ForbesLindesay/supermarked` and etc `marked` is almost dead. Markdown-it is upstream from half year or so. It is highly customizeable, high speed , and have plugins in npm https://www.npmjs.com/browse/keyword/markdown-it	tunnckoCore	activey
353	2014-09-24 02:10:31	Sorry @meghprkh, did you find out how to add rules to lexer? Just add a new property to `rules` object?	Timopheym	meghprkh
351	2014-02-17 13:09:54	Awesome @lepture, I would love this to be finished and pulled in. I began writing this myself a couple of days ago (see also https://github.com/chjj/marked/issues/27#issuecomment-34661022) but couldn't wrap my head around some of the stuff and gave up the first attempt (JS noob here).	prashaantt	lepture
351	2014-02-18 13:01:52	@prashaantt I am not sure that @chjj would agree with this feature. I'd like to implement the unfinished part when @chjj says yes.	lepture	prashaantt
351	2014-02-20 03:05:33	This would be amazing @lepture and @chjj, I would love for this feature to be added as well.	contactjiayi	lepture
351	2014-02-20 08:44:41	@prashaantt @contactjiayi I've just created a python fork of markdown. And I am working on footnotes feature in this repo: https://github.com/lepture/mistune	lepture	prashaantt
351	2014-02-20 08:44:41	@prashaantt @contactjiayi I've just created a python fork of markdown. And I am working on footnotes feature in this repo: https://github.com/lepture/mistune	lepture	contactjiayi
351	2014-02-23 13:56:36	Put up a branch and added a few fixes (footnotes weren't working for two different reasons). I still want to play around with it a bit more. cc @lepture	chjj	lepture
351	2014-02-24 02:21:37	@chjj There is still work to do with the footnotes rendering. For example, multiple lines of one footnote. We should unindent each line, and parse the footnote again. Here is what I did in the Python fork https://github.com/lepture/mistune/blob/master/mistune.py#L691	lepture	chjj
351	2014-02-24 07:09:15	@lepture, oh, this doesn't handle (unindented) multiparagraph footnotes? I had my own branch written that accomplished this in a really sloppy way, but when I saw your code I assumed you did it a little bit better. I'll push my other branch now.	chjj	lepture
351	2014-02-24 07:58:11	@chjj I did it in my Python fork. Seems your solution is better, I'll merge it into mine.	lepture	chjj
351	2014-02-24 09:22:46	@chjj Use `footnote_start` and `footnote_end` is a good idea. But I think my way is more elegant now. It looks like **parsing list item**. https://github.com/lepture/mistune/commit/a1f925e3e3f5adbfc6117981ea6d03949b789638	lepture	chjj
351	2014-02-26 07:56:35	@chjj I'll sort out it soon, and send you my patch. I've finished the Python fork, and it works well.	lepture	chjj
351	2014-04-23 16:25:35	Hello @chjj, @lepture, do you guys have any update on this?	prashaantt	lepture
351	2014-04-23 16:25:35	Hello @chjj, @lepture, do you guys have any update on this?	prashaantt	chjj
351	2014-04-28 10:02:25	Hi @chjj, @lepture, any plans to merge this into `master`? I'm using the `feature-footnotes` branch successfully.	hugovincent	lepture
351	2014-04-28 10:02:25	Hi @chjj, @lepture, any plans to merge this into `master`? I'm using the `feature-footnotes` branch successfully.	hugovincent	chjj
351	2014-05-05 12:52:15	@hugovincent I agree it works in the basic scenario, but not when the footnote text is itself written in Markdown — i.e. MD-formatted links and formatting in the footnote definition don't get parsed into HTML.	prashaantt	hugovincent
351	2014-05-31 11:28:59	In case anybody's interested, I just [pushed an update](https://github.com/prashaantt/marked/commit/dc4a06b4c80e05f6a5b59771c80f4a94e9352689) to my clone of the `feature-footnotes` branch that sacrifices performance and breaks marked's linearity but does get indented multi-para footnotes working correctly with inline Markdown parsing. It basically works, but is still nowhere near the full functio…	prashaantt	chjj
339	2014-04-21 23:28:02	@nbari yep. but it would be nice to have a page with a list of "useful renderer overrides"	SimonCropp	nbari
339	2014-04-22 15:41:12	Thanks @nbari! +1 on "useful renderer overrides" in docs. This could be implemented as an option but there may be too many edge cases to cater to (setting just 1 dimension, icon fonts, etc.)	rayshan	nbari
339	2016-01-16 17:16:44	In my particular case, where I already had to modify the renderer to properly highlight a code block ([known issue](https://github.com/chjj/marked/pull/418)), I just added another method to do just this. It takes advantage of the fact Marked parses images this way: Do note that you can't flip the two: --- Although, most definitely +1 @SimonCropp on a "useful renderer overrides" list. @chjj What d…	isiahmeadows	SimonCropp
339	2016-04-15 04:50:52	@isiahmeadows i thought i was going crazy! I know this is months old but your code used href for image! Thanks for the code either way. Works like a charm after you change href to src.	uptownhr	isiahmeadows
339	2016-04-15 18:45:23	Oops... Oh well. Sorry about that! On Fri, Apr 15, 2016, 00:51 James Lee notifications@github.com wrote: > @isiahmeadows https://github.com/isiahmeadows i thought i was going > crazy! I know this is months old but your code used href for image! Thanks > for the code either way. Works like a charm after you change href to src. > > — > You are receiving this because you were mentioned. > > Reply to…	isiahmeadows	isiahmeadows
338	2014-03-20 06:56:31	I just want to be notified when @andrewtch has updates…	sbruchmann	andrewtch
338	2014-05-05 11:53:12	@rsaccon That's being done. But still too buggy to commit yet.	akfish	rsaccon
338	2014-08-06 07:49:36	@rsaccon Sorry. Got caught up with other projects since last commit. The issue remaining was with some elements like item list. They consist of a few items, but each item doesn't have a corresponding token (or something like that) causing location information to be lost. It can be done for sure, but not without being hacky. And it will resulting an inconsistent API in which that some elements hav…	akfish	rsaccon
335	2014-02-13 07:24:41	@lilydjwg no apologies needed! activity and issues are good, as well as the resulting discussion!	jasonkarns	lilydjwg
334	2014-01-29 04:06:18	@killercup can u share some more specific code?	SimonCropp	killercup
334	2014-01-29 10:20:16	@killercup you rock	SimonCropp	killercup
330	2014-02-11 20:47:43	@jasonkarns, > There's no downside for marked. To be sure. This is a philisophical decision over anything else. Which is why, if it does get added, it's going to be an option. > HTML5 specifies two serializations: the lax, non-well-formed HTML serialization that we all expect browsers to 'just deal with' (and they do); and the XHTML serialization. I already mentioned in my post that the HTML5 spe…	chjj	jasonkarns
330	2014-02-11 21:33:01	@walterdavis, thank you for the kind words about marked. The first day I wrote marked, I made it a point to exclude the self-closing slashes, knowing that some day there would be an issue posted like this. I sort of smiled at the idea: the chance to explain why no self-closing slashes is better. I have strong opinions about this stuff and I'm really stubborn, but I do realize there are cases like…	chjj	walterdavis
330	2014-02-11 22:39:49	@dsheets, you'll stop using this because you have to type a total of 10 characters to get it the way you want? You didn't bother participating in the discussion at all. I left it open for discussion and you had several days to post a counterargument that could have swayed me, but didn't. I proposed adding it as an option, and you just ignored it and waited for the outcome.	chjj	dsheets
330	2014-02-12 02:48:42	@chjj If XHTML is so dead why does it have an entire section in the HTML specification? Right after and _equal to_ the HTML syntax? HTML parsing still involves building up a DOM, which means putting elements in the correct XML namespace. Whether you like it or not, writing HTML is functionally writing XML. All major Web browsers for _years_ have been able to incrementally render XHTML - again, it…	awwright	chjj
330	2014-02-12 05:15:41	@chjj http://www.w3.org/TR/html-polyglot/ remains unimplemented. It is a Web standard - farther along in the standards track than the current work on HTML, I might add. That, RDFa, XForms, and other XHTML technologies are not only under active development, but active adoption, by myself and others in Semantic Web technologies. "I don't/wouldn't use it" is no excuse at all.	awwright	chjj
325	2014-01-01 19:43:51	@Feder1co5oave is correct, after only one newline, you are still inside the `<p>` block, and Markdown will not nest a code block inside of the paragraph. Two line breaks (or end of article) are required to sufficiently terminate a paragraph block. This happens irregardless of whether or not `breaks` is set to `true` or not.	julianlam	Feder1co5oave
325	2014-01-03 07:43:08	@Feder1co5oave @julianlam thank you :)	vivekkodira1	julianlam
325	2014-01-03 07:43:08	@Feder1co5oave @julianlam thank you :)	vivekkodira1	Feder1co5oave
312	2014-10-18 08:14:26	Hi, Sorry I totally forgot about this issue. To begin, many thanks @Feder1co5oave, your diff totally solves the issue. I was now looking to add a test for this like you were suggesting but it's not actually possible since [all the whitespaces are removed](https://github.com/chjj/marked/blob/1c188ebb55ef512653e03b0a03e60d7209a3bc73/test/index.js#L115-L116). Anyway, do you think it worths merging y…	valeriangalliat	Feder1co5oave
311	2016-03-04 09:03:10	@shuhei Cool~ Thanks very much!	JimmyLv	shuhei
310	2013-12-31 13:29:38	@Feder1co5oave Thanks for point out a new bug. But I have no ideal for solve it right now. Could please help me?	Aimeast	Feder1co5oave
310	2016-09-16 03:54:46	@chjj is this resolved? I just pulled v0.3.6 but I'm still seeing: ![image](https://cloud.githubusercontent.com/assets/8988697/18574885/52f8d64e-7b9f-11e6-83fd-c2b7992199ac.png) with this code:	skipjack	chjj
307	2013-12-09 21:04:30	Yes, to be fair, the README.md @lucasmotta were looking at was probably of the master branch, whereas the Renderer feature is not implemented in 0.2.10. I asked @chjj in #301 to create a new version tag. By now, as I am using this feature, I have just checked out the master branch, but I would rather manage it nicely via npm and package.json.	tvooo	lucasmotta
307	2013-12-10 16:03:11	@lepture Some of my pages refered to http://rawgithub.com/chjj/marked/master/lib/marked.js directly. The code changes as the file in `master` changes. Personally I hope it's stable in that branch, with correct docs in the README.	jiyinyiyong	lepture
307	2013-12-10 16:05:40	I think we should revert the addition of renderer to the master readme until the code is published to npm. The readme should reflect the latest version on npm. — Sent from Mailbox for iPhone On Tue, Dec 10, 2013 at 8:03 AM, 题叶 notifications@github.com wrote: > @lepture Some of my pages refered to http://rawgithub.com/chjj/marked/master/lib/marked.js directly. > The code changes as the file in `ma…	ChrisWren	lepture
307	2013-12-10 23:13:29	@ChrisWren I disagree. The README of a given branch or tag reflects the state of the code in this given branch or tag. Thus, if this feature is in the master branch, it should also be documented in the master's README. What I think, though, is that the master branch should reflect the latest, stable, published version; i.e., the latest tag. But I have not looked at this project long enough to rea…	tvooo	ChrisWren
307	2013-12-11 03:02:03	@jiyinyiyong You can't rely the stability on master branch. You can use a given tagged version. @ChrisWren I don't think master means that it is published to npm, that is tag's job.	lepture	jiyinyiyong
307	2013-12-11 03:02:03	@jiyinyiyong You can't rely the stability on master branch. You can use a given tagged version. @ChrisWren I don't think master means that it is published to npm, that is tag's job.	lepture	ChrisWren
307	2013-12-11 03:43:23	@ChrisWren https://npmjs.org/package/marked this is the latest readme on npm.	lepture	ChrisWren
307	2013-12-11 04:45:07	@lepture Yes, I will change my rawgithub like to the stable tag. Related topic https://github.com/isagalaev/highlight.js/issues/331#issuecomment-30288799 @ChrisWren for me, 1) Official site, 2) README, 3) npm	jiyinyiyong	lepture
307	2013-12-11 04:45:07	@lepture Yes, I will change my rawgithub like to the stable tag. Related topic https://github.com/isagalaev/highlight.js/issues/331#issuecomment-30288799 @ChrisWren for me, 1) Official site, 2) README, 3) npm	jiyinyiyong	ChrisWren
302	2014-02-17 08:28:00	@chjj I am wondering why you revert the changes.	lepture	chjj
301	2013-12-05 16:54:14	@chjj Would you mind creating a new version tag with this feature in it?	tvooo	chjj
298	2013-12-03 04:57:09	I disagree @adam-p : Dingus does not produce the same results you have mentioned. MD: `this is a simple _italics _without space <br>` Dingus: `<p>this is a simple <em>italics </em>without space <br></p>` Marked: `<p>this is a simple _italics _without space<br></p>` Here is a screenshot of the output in Dingus: ![dingus](https://f.cloud.github.com/assets/1422560/1661211/2011519c-5bd7-11e3-84f6-a2f…	AmarPrabhu	adam-p
280	2013-12-04 14:09:08	My pull request (#220) is finally noticed, discussed and merged, and thus this issue (#280) is probably gone. There were no new versions yet, but you (@jcayzac) may try `npm install https://github.com/chjj/marked/tarball/master` and then `npm test` (in the installed marked's directory) to see if tests pass.	Mithgol	jcayzac
280	2013-12-12 02:11:24	@Mithgol I just cloned the repo and pulled master branch (for some reason the “test“ folder was omitted in the tarball), and tests still fail: $ npm test > marked@0.2.10 test /Library/GitHub/.../repos/duh/node_modules/marked > node test #1. amps_and_angles_encoding.text completed. #2. auto_links.text completed. #3. autolink_lines.text completed. #4. blockquote_list_item.text completed. #5. backsl…	jcayzac	Mithgol
277	2013-11-09 15:39:01	I know this isn't ideal (I'm also advocating a better a solution for header ID's), but for anyone who wants a temporary solution while we're waiting for this to be fixed: This is a pretty basic quickfix, but I don't want to spend too much time working out edge cases on it since the idea is to do something like what @twolfson is proposing	jonschlinkert	twolfson
269	2015-11-28 22:14:37	+1 Faced the same issue (Handlebars + marked) @cri5ti, your suggestion fixes my issue. Thanks!	r0hitsharma	cri5ti
269	2016-07-25 19:14:43	+1 Also ran into this. How is everyone working around this issue? Just applying @cri5ti code change after npm install?	patrickheeney	cri5ti
266	2013-11-29 18:09:39	<del>I agree with @jondlm . You should open a new repo for it. IMO, marked.js should be kept as lightweight as possible, being a good replacement of Showdown.js .</del>(deleted) Tables are really useful sometimes, I also want a Markdown variant to deal with that. :) BTW, adding a number after the vertical bar may be better. And you may like DokuWiki markdown syntax about tables: https://www.dokuw…	jakwings	jondlm
259	2013-12-16 21:42:20	@jiyinyiyong that's the path to the Marked directory (which bower defaults to w/o a main directive). Once this is merged the path will be `bower_components/marked/lib/marked.js`	KyleAMathews	jiyinyiyong
259	2014-04-07 18:14:00	Yay, thanks @KyleAMathews for adding `moduleType`, and keeping this PR up to date!	briancavalier	KyleAMathews
259	2015-12-05 17:49:40	@KyleAMathews this can probably be closed since bower.json was added at the [end of April 2014](https://github.com/chjj/marked/commits/master/bower.json).	OmgImAlexis	KyleAMathews
252	2013-12-07 09:29:50	@jonathanong ? …and why exactly is saving bandwidth and preventing layout bugs because of newline whitespace not an advantage?	adius	jonathanong
252	2014-08-21 19:28:52	@jonathanong I have a good reason for this I'm using marked inside a pre element since it's space sensitive, the margin dont get merged. I cannot remove newline on the resulting string because code block inside the markdown will loose their layout.	MasseGuillaume	jonathanong
252	2014-08-21 19:56:47	I had good reasons as well (…and of course I'm not using inline styles in real code) @jonathanong just seems to be totally unreasonable Good luck at convincing him of anything.	adius	jonathanong
252	2014-08-22 01:56:02	@adius ad homminem, the guys is doing a good job with this free open source project.	MasseGuillaume	adius
252	2014-08-25 18:54:34	@jonathanong nvm you can use `white-space: normal` to discard white spaces in pre	MasseGuillaume	jonathanong
238	2014-01-29 15:49:40	@Bartvds I'm curious about how this works: If emoji image files aren't provided, what happens?	evanwon	Bartvds
238	2014-01-29 16:35:21	Awesome work @Bartvds !	jbueza	Bartvds
238	2014-12-17 22:15:05	@Bartvds either way, I forked + included your commit, and it's working great for us. Thanks a ton :)	gkoberger	Bartvds
234	2013-08-24 10:52:35	@Mithgol do you mean something like this? That may work but it's like doing the job twice and could be done with few simple regex without the aid of another module e.g.: The feature is quite easy to implement, there are only few things to handle with tests, tests generation and benchmarks. Anyway thank you for the suggestion!	lpinca	Mithgol
234	2013-08-25 09:04:16	As i already told you on IRC, i agree with your point of view. `<!CDATA[...]>` should be the natural way to deal with this kind of problem, and yes it's doesn't have sense to add XML support only because a particular XML parser doesn't play well with `CDATA`. On the other side, alternatives offer the ability to render XHMTL: - [robotskirt](https://github.com/benmills/robotskirt) allows you to pas…	lpinca	chjj
232	2013-10-15 23:29:54	@bm-w sorry I miss breaks	insanehong	bm-w
227	2014-04-24 07:55:01	@chjj I agree with @amitport. Could we have an option that turns only this single pedantic behavior on? Advantages of the original: 1. simpler: to remember and implement on editors. - original: always use 4 spaces - Marked: look at the line above, and copy the number of character before the first char of the list. First person experience with implementing in Vim. 2. The only other major engine th…	cirosantilli	amitport
227	2014-04-24 07:55:01	@chjj I agree with @amitport. Could we have an option that turns only this single pedantic behavior on? Advantages of the original: 1. simpler: to remember and implement on editors. - original: always use 4 spaces - Marked: look at the line above, and copy the number of character before the first char of the list. First person experience with implementing in Vim. 2. The only other major engine th…	cirosantilli	chjj
227	2014-04-24 08:59:08	@cirosantilli, I realize people do sometimes only want certain aspects of original markdown behavior. The `pedantic` option might be my subconscious way of passively aggressively punishing users who want poor markdown behavior ("if you want some of the bad stuff, you might as well take all of it"). I do want to split `pedantic` up into smaller options, but at the same time I don't want marked to …	chjj	cirosantilli
214	2013-08-03 00:27:52	@chjj Thanks for your input. I figured out after hours of working; Since I'm a beginner for your work, I refered **Usage** - Example using all options: as a result, I set `sanitize: true` Obviously, it's not rendered because it's setup so. I'm afraid to say this is so confusing for beginner even having read the document. I know this option is `false` as default, but most people would just follow …	kenokabe	chjj
202	2013-08-04 10:08:48	@Mithgol, I meant the issue: #201.	chjj	Mithgol
201	2013-07-19 08:28:20	@Mithgol according to Markdown documentation there needs to be a space character after the `#`, not combined. Also GitHub doesn't render that as a heading. Edit: for the example I was using GFM's newline support so it renders to paragraphs	jorilallo	Mithgol
201	2013-08-02 18:43:53	@chjj @ilsken Just for the sake of arguments, has anyone ever really used markdown.pl? I would stick with the documentation (which states "# heading") and common sense but that's just me. Having #hashtags and @mentions is pretty common with services.	jorilallo	chjj
201	2013-08-02 18:43:53	@chjj @ilsken Just for the sake of arguments, has anyone ever really used markdown.pl? I would stick with the documentation (which states "# heading") and common sense but that's just me. Having #hashtags and @mentions is pretty common with services.	jorilallo	ilsken
201	2013-08-02 21:20:41	+1 for GFM ## Jori Lallo +1 (415) 728 5773 @jorilallo (http://twitter.com/jorilallo) http://kippt.com On Friday, August 2, 2013 at 12:05 PM, Mithgol wrote: > Being backwards compatible with markdown.pl (http://markdown.pl) is important. > However, it seems like the GFM mode could imitate GitHub flavoured Markdown better if it took the whitespace in consideration after the # character. > > — > Rep…	jorilallo	jorilallo
201	2014-10-12 07:07:10	@elennaro It's as easy as manually applying the patch jorilallo/marked@09c26a86aec5c08ca36e2e5f3012b5e192e93011. It replaces only one character in the source code (`*` → `+`) and thus it couldn't be any easier.	Mithgol	elennaro
201	2014-10-12 10:44:06	Oh, thank you @Mithgol really simple and beautifull!	elennaro	Mithgol
200	2013-07-18 17:57:38	@adam-p Looks like it. I'll close as dup.	robertdimarco	adam-p
199	2013-09-14 16:41:16	I like this idea. I submitted a PR #247 a few days ago adding custom header markup support, but this is more extensible as it applies to all token types. I am willing to help out to make this PR work as I really want custom header support to get GitHub hover links on headers. I am going to spend some time today looking at the source in reference to @chjj's comment.	ChrisWren	chjj
199	2013-09-15 15:48:34	As I understand from the source code, the highlight option is the only async option. It seems that async highlight is used after Lexer.lex to perform [additional token processing](https://github.com/chjj/marked/blob/master/lib/marked.js#L1085-L1098) before Parser.parse is called on the tokens. If async highlighting isn't enabled, [these lines](https://github.com/chjj/marked/blob/master/lib/marked…	ChrisWren	chjj
193	2013-08-17 16:47:35	As @ChrisWren said, you should pass arguments with 3 arity in order to do asynchronous stuff. Take a look at an API here https://github.com/chjj/marked#markedmarkdownstring-options-callback I'm writing this because I've just got the same error and looked around docs and issues.	smagch	ChrisWren
181	2013-08-02 22:23:23	@adam-p While I respect the corner you're stuck in, I would consider that a rare edge case. The HTML spec now considers `name` attributes deprecated[1] in favor of `id`. So, use cases similar to yours, I would never recommend them. Until you can customize element rendering (#129), it seems you're limited to manual inline HTML :-( 1. see http://www.w3.org/TR/html5-diff/#changed-attributes (`name` …	jasonkarns	adam-p
181	2013-08-04 11:45:13	@jasonkarns, I guess I should make this clear in the readme: test/new is for any test that isn't part of the original markdown test suite. test/original is only for the original markdown test suite. test/tests is where they both reside after being combined (and the markdown test suite being slightly altered) via the `node test --fix` script. It's not a problem. I can fix it.	chjj	jasonkarns
181	2013-08-24 12:49:57	> Expecting someone to remember to add commas and colons in reference links is a recipe for broken links and inconsistent results. @jonschlinkert Personally, I think using the text-as-id is simpler for authors. The use case is for in-document links so the link author is the same person as the header author. Remembering to add commas and such is easier than trying to remember which characters get …	jasonkarns	jonschlinkert
180	2014-03-07 12:12:10	@nrolland I know (and have used) the `$ ... $` and `$$ ... $$` syntax. However this causes trouble as Markdown documents could easily contain `$` -- which not very surprisingly means "dollar". This is the only reason I implemented in this PR as `$$ ... $$` and `$$$ ... $$$`. And, before the big players agree on a "common markdown" I don't think this chaos could really end.	summivox	nrolland
180	2014-03-07 17:51:18	@marfarma : Makes sense. Changed. @nrolland @scottgonzalez : My fault to bring up the "currency" issue. It's clearly off-topic and let's return to supporting mathjax correctly.	summivox	nrolland
180	2014-03-07 17:51:18	@marfarma : Makes sense. Changed. @nrolland @scottgonzalez : My fault to bring up the "currency" issue. It's clearly off-topic and let's return to supporting mathjax correctly.	summivox	scottgonzalez
180	2014-03-07 17:51:18	@marfarma : Makes sense. Changed. @nrolland @scottgonzalez : My fault to bring up the "currency" issue. It's clearly off-topic and let's return to supporting mathjax correctly.	summivox	marfarma
180	2014-07-23 15:04:00	@julou : I failed to reproduce the bug at 2d3594f .	summivox	julou
180	2014-07-23 15:42:22	@julou : `mathjax: true`	summivox	julou
180	2014-07-30 23:21:42	@summivox @julou I created a fork of `marked` called `kramed` (https://github.com/GitbookIO/kramed). We will be using it for [GitBook](https://github.com/GitbookIO/gitbook). It has your `mathjax` support already integrated and published on `npm` (release `0.4.0`). Here's [Why we forked marked](https://github.com/GitbookIO/kramed#why-fork-marked-)	AaronO	julou
180	2014-07-30 23:21:42	@summivox @julou I created a fork of `marked` called `kramed` (https://github.com/GitbookIO/kramed). We will be using it for [GitBook](https://github.com/GitbookIO/gitbook). It has your `mathjax` support already integrated and published on `npm` (release `0.4.0`). Here's [Why we forked marked](https://github.com/GitbookIO/kramed#why-fork-marked-)	AaronO	summivox
180	2014-07-31 00:57:56	@AaronO : Sweet. Won't close this PR for the time being though.	summivox	AaronO
180	2015-06-26 12:37:08	@cben : I was aware of these work. This fragmentation is unfortunate yet inevitable -- considering we actually have CommonMark now. Very ironic -- this patch was here over 2 years ago.	summivox	cben
173	2013-06-17 11:32:56	@Mithgol yah, I saw #117 and #129 would provide the same functionality except it has been open for several months with a concern on performance. I would gladly take the small perf hit on parsing by using #129. The addition of a single ternary here gets me over the hurdle I am currently facing, the rest of the rendering intercepts would just be nice to have.	phiggins42	Mithgol
170	2013-06-10 14:08:09	@JoseTomasTocino vote for this feature https://github.com/chjj/marked/pull/129 You can easily setup the task feature with renderer.	lepture	JoseTomasTocino
170	2013-06-11 07:20:07	@JoseTomasTocino You must misunderstand, GitHub build gfm on sundown with its renderer feature, there is no such thing as built-in.	lepture	JoseTomasTocino
170	2013-07-03 07:33:09	@lepture, no, I see what he is saying. You can do it your way, but then you'd have to set it up, no? Especially with my project, I need it to be work natively or I'm most likely not going to support it.	OscarGodson	lepture
169	2014-09-22 09:14:00	@gitgrimbo @dantothelz	Dreampie	gitgrimbo
167	2013-06-04 12:51:43	@jiyinyiyong Robotskirt is suggested, which is a sundown binding in Node.	lepture	jiyinyiyong
167	2013-06-04 14:40:37	@lepture Did Robotskirt considered this problem and added feature for it? Options about disabling the indentation syntax are not found in the repo of Robotskirt :(	jiyinyiyong	lepture
167	2013-06-04 23:50:54	@jiyinyiyong Github is powered by sundown. And it has a renderer feature. I am introducing renderer to marked at #129	lepture	jiyinyiyong
163	2013-08-02 17:36:28	@scottgonzalez, yeah I suppose if this is the reason @minrk started this issue in the first place. While the current behavior doesn't follow markdown.pl exactly, it does agree with html. I wouldn't feel comfortable implementating this anyway.	chjj	scottgonzalez
163	2013-08-02 17:36:28	@scottgonzalez, yeah I suppose if this is the reason @minrk started this issue in the first place. While the current behavior doesn't follow markdown.pl exactly, it does agree with html. I wouldn't feel comfortable implementating this anyway.	chjj	minrk
158	2013-06-13 14:31:38	@adam-p Completely agree about leaving CSS out of the markdown engine. Your workaround is nice, thanks for sharing!	nadirs	adam-p
156	2013-05-15 05:59:41	@mkoryak view the benchmarks https://github.com/chjj/marked#benchmarks	lepture	mkoryak
156	2013-05-29 00:26:26	@mkoryak Are there any specific features/topics you were looking for? I think the main difference is highlighted in the very short description of the README, where it says "Built for speed."	scottgonzalez	mkoryak
153	2013-05-29 00:28:26	@Snugug It sounds like you're not `require()`ing marked. You should probably just ask for help on IRC, either in #node.js or #grunt.	scottgonzalez	Snugug
151	2013-05-29 00:32:44	@fish520 Are you able to provide the code that caused this, or a full stack trace?	scottgonzalez	fish520
150	2013-05-29 00:33:56	@chjj Do you want to do anything here?	scottgonzalez	chjj
148	2013-05-29 00:38:49	@paranoiacblack I don't think cdnJS cares who sends pull requests, so you can add marked just as easily as @chjj can.	scottgonzalez	paranoiacblack
148	2013-05-29 00:40:35	@scottgonzalez, I just wanted @chjj's or someone else permission before doing so. I don't know @chjj enough to say whether or not he would care about something like this. Can I take your comment as permission?	paranoiacblack	scottgonzalez
148	2013-05-29 03:28:36	@paranoiacblack, scottgonzalez is right. You're more than welcome to do whatever you want with marked as long as the license is included.	chjj	paranoiacblack
146	2013-05-29 00:44:30	@terietor It looks like you might've called `marked()` with either no parameters or a non-string parameter. It's hard to tell since you didn't copy the first line of output, which has the actual error message.	scottgonzalez	terietor
145	2013-03-29 21:37:30	@kuba-kubula doesn't seem to work actually.	samholmes	kuba-kubula
145	2013-03-30 00:53:42	@samholmes sorry, repaired the code.	kuba-kubula	samholmes
145	2013-03-30 15:44:03	@kuba-kubula is on the right track, but if you grab all the `text` tokens from the lexer, some of them will still have inline markdown in them. Another possibility is the renderer (#129) that's being proposed right now.	chjj	kuba-kubula
144	2013-03-29 14:42:36	@lepture thanks, very interesting @Mithgol certainly the first thing that came to mind, if a bit inelegant @sudhirj thanks; that's a great insight; and if not that, I could at least use that knowledge together with the lexer/parser access to do something spiffy.	katowulf	lepture
144	2013-03-29 14:42:36	@lepture thanks, very interesting @Mithgol certainly the first thing that came to mind, if a bit inelegant @sudhirj thanks; that's a great insight; and if not that, I could at least use that knowledge together with the lexer/parser access to do something spiffy.	katowulf	Mithgol
144	2013-03-29 14:42:36	@lepture thanks, very interesting @Mithgol certainly the first thing that came to mind, if a bit inelegant @sudhirj thanks; that's a great insight; and if not that, I could at least use that knowledge together with the lexer/parser access to do something spiffy.	katowulf	sudhirj
144	2015-04-17 05:05:33	Thanks for the code block @icoxfog417 — I looked it over a little more and also saw an example from the docs for [overriding renderer methods](https://github.com/chjj/marked#overriding-renderer-methods), and the code can more simply be written as such:	mrcoles	icoxfog417
141	2013-03-30 16:37:59	@Niggler Makefile is fair. But you shouldn't use tab in python, it is not pep8 compatible. I hate tabs in Python.	lepture	Niggler
141	2013-03-30 18:00:22	I don't disagree with the sentiment regarding using spaces in python, and the fact that spaces are treated as 8 characters rankles me, but I cannot force others using tabs to change. (oh how I wish I could) @chjj I ended up doing that replacement On Saturday, March 30, 2013, Hsiaoming Yang wrote: > @Niggler https://github.com/Niggler Makefile is fair. But you should > use tab in python, it is not…	Niggler	Niggler
141	2013-03-30 18:00:22	I don't disagree with the sentiment regarding using spaces in python, and the fact that spaces are treated as 8 characters rankles me, but I cannot force others using tabs to change. (oh how I wish I could) @chjj I ended up doing that replacement On Saturday, March 30, 2013, Hsiaoming Yang wrote: > @Niggler https://github.com/Niggler Makefile is fair. But you should > use tab in python, it is not…	Niggler	chjj
141	2013-03-30 18:08:03	Also @chjj based on my cursory reading of the spec, the tab character isn't supposed to be replaced by spaces. Is it tradition or can you point me to a spec which does mandate it?	Niggler	chjj
141	2013-03-30 19:37:05	@chjj so it is tradition :) I kinda wish the markdown spec would mandate it (unless you consider markdown.pl to be the normative implementation)	Niggler	chjj
140	2013-05-29 01:17:09	@scottgonzalez wanted the version from https://github.com/chjj/marked/pull/139 to be pushed	Niggler	scottgonzalez
139	2013-03-17 03:53:44	@chjj can you push this to npm as well?	Niggler	chjj
131	2013-03-06 10:23:32	@Swaagie This could be easily customized with renderer feature, which I provided at #129 .	lepture	Swaagie
130	2013-03-01 11:48:14	@Mithgol this is not a todo list.	lepture	Mithgol
129	2013-03-11 14:42:08	@lepture interesting your work :-) I did testing based on your code. But it's not working **on node v0.8.16 & browser too** And README.md example on `renderer` branch in your github repo too	rhiokim	lepture
129	2013-03-12 04:01:16	@rhiokim the example is not clearly. I've updated readme and this issue. try this:	lepture	rhiokim
129	2013-03-12 09:44:17	@lepture thanks :)	rhiokim	lepture
129	2013-03-22 18:55:00	@lepture, have you benchmarked this? I've considered this before, but the overhead of so many function calls scares me. It doesn't seem like it would be a lot, but when you're calling those functions several thousands of times, it can add a lot of overhead. It all depends on whether v8 does some kind of function inlining optimization there. If the benchmarks check out, I'll merge it.	chjj	lepture
129	2013-03-23 02:19:19	@chjj Yes, I did the benchmark, it is slower, but not much. The convenience worth it. Before this pull request: With this pull request: On my Macbook Pro. Node v0.10.0	lepture	chjj
129	2013-03-26 02:41:52	@chjj ping ...	lepture	chjj
129	2013-03-27 02:09:28	@lepture fenced code block is wrong? please check my code & result. javascript var marked = require('./index'); var renderer = new marked.Renderer(); renderer.blockcode = function(lang, code) { <------- do not called console.log('code language: %s', lang); } var parse = function(src, options) { options = options || {}; return marked.parser(marked.lexer(src, options), options, renderer); }; consol…	rhiokim	lepture
129	2013-03-27 02:35:20	@rhiokim I see. marked treats the block code as a paragraph, because gfm is not enabled. You should pass the `options`: You can use marked defaults options: BTW, it is:	lepture	rhiokim
129	2013-03-27 02:48:13	@rhiokim Maybe we need a built-in API to make things easier. But this should be done when @chjj merged this feature.	lepture	chjj
129	2013-03-27 02:48:13	@rhiokim Maybe we need a built-in API to make things easier. But this should be done when @chjj merged this feature.	lepture	rhiokim
129	2013-03-27 05:11:27	Thanks so much! @lepture I watching this feature, It's very important thing for evolution markdown And I hope merging this :-)	rhiokim	lepture
129	2013-03-30 16:16:32	@chjj I will add span level API when you accept this feature. I am using the block level renderer right now in my project, it is useful (like `sundown` does). We can publish an alpha version in `npm`: And do some experiment in this alpha channel. If you accept this feature, I will add the span level API. We still have time to debug it.	lepture	chjj
129	2013-03-30 16:33:55	@lepture, it's not a matter of writing it. Again, it's a matter of performance. I'll mess around with it and see if I can get decent benchmark times.	chjj	lepture
129	2013-03-30 16:36:38	@chjj It will certainly be slower than the current one. You need to weigh the performance and the convenience and find out the balance. Wait for the news.	lepture	chjj
129	2013-03-30 16:58:33	> @chjj It will certainly be slower than the current one. Yes. It's a question of how much slower. That's what I want to check.	chjj	chjj
129	2013-04-14 11:15:02	ping @chjj Any idea now?	lepture	chjj
129	2013-05-23 01:24:12	ping @chjj	lepture	chjj
129	2013-06-02 00:07:33	@chjj that's a good news.	lepture	chjj
129	2013-07-06 11:44:30	@chjj > Sorry for putting this on hold for so long. I'll merge and revise this tonight I think. Will this be merged ? ping ....	lepture	chjj
129	2013-07-24 02:19:26	After implementing marked into one of my projects, the need for this has come up multiple times (inline stuff, rel=nofollow and target+_blank etc). @chjj :+1: for merging, I hope marked moves forward.	jorilallo	chjj
129	2013-11-26 14:54:42	@chjj would you be kind enough to consider merging this? Or suggest some other way to customize the output. I was surprised to find that marked doesn't have that support and ultimately ended up on this thread. @lepture span level support would make this feature-complete. Looking forward to it. This is awesome, thanks.	aleemb	lepture
129	2013-11-26 14:54:42	@chjj would you be kind enough to consider merging this? Or suggest some other way to customize the output. I was surprised to find that marked doesn't have that support and ultimately ended up on this thread. @lepture span level support would make this feature-complete. Looking forward to it. This is awesome, thanks.	aleemb	chjj
129	2013-11-27 12:59:20	@lepture think you could implement the span-level features to make this feature-complete?	aleemb	lepture
129	2013-11-27 15:04:54	I sent this patch months ago. At that time, `this.options.headerPrefix` was not added. The renderer feature can do the same thing. @aleemb I need to make sure that this renderer feature is accepted before adding more features.	lepture	aleemb
129	2013-12-03 10:17:12	Close now. @chjj when you are ready to accept this feature, please tell me. I would send another pull request. For now. I am going to maintain https://github.com/lepture/markit	lepture	chjj
129	2013-12-04 05:42:14	Yeah, well. This is me breaking out of my shell. I believe the thing that made marked successful in the first place was the attention put on speed. marked does so many weird optimizations that I'm worried only I understand (not because I'm smart, but because I wrote them and I do stupidly-designed optimizations that no sane programmer would do). This is the largest pull request I've ever accepted…	chjj	lepture
129	2013-12-04 05:55:21	@chjj I've already added renderer in InlineLexer. https://github.com/lepture/markit I think you shouldn't merge this patch. Maybe I can send you another clean one.	lepture	chjj
129	2013-12-04 05:59:12	@lepture, I imagine you would prefer that functionality to be handled by the renderer? We can remove it. Being that it was never officially released in an npm verson, we arguably don't have to maintain backward compat. Although, I do worry about a lot of people who simply grab the latest HEAD for their clientside app. Anyway, maybe we could open a new issue for this.	chjj	lepture
129	2013-12-04 06:01:18	@lepture, open another pull request for this and the inline renderer. I'll take a look.	chjj	lepture
129	2013-12-04 06:02:11	@chjj I will start it at https://github.com/chjj/marked/commit/77352ec9fc65ae0250c8eb52eaca3236e55f7d3b	lepture	chjj
129	2013-12-04 06:24:57	@chjj could you please create a new branch at https://github.com/chjj/marked/commit/77352ec9fc65ae0250c8eb52eaca3236e55f7d3b I will send it to this branch. The master branch is a little mess.	lepture	chjj
127	2013-03-01 06:30:05	@prust have a look at my pull request #129 The renderer feature will make it easy to do any customisation.	lepture	prust
127	2015-05-11 19:23:55	Thanks, this is perfect. This should be in marked. @lepture I love the renderer, but couldn't figure out how to make this work without forking. Any thoughts?	gkoberger	lepture
126	2013-03-01 06:26:16	@tqc I am doing it another way. See my pull request #129 After this is merged, we can make the renderer more powerful, and add the inline level renderer.	lepture	tqc
126	2013-03-02 05:53:37	@lepture I initially considered using custom render functions, but decided against it for two reasons: - Performance/complexity cost of replacing existing code with configurable function calls - Defining the functions is more than the single line config setting I was looking for, especially when working with multiple types of link.	tqc	lepture
126	2013-03-02 10:39:49	@tqc - The performance is not a really problem. Yes, it is slower, I did the benchmark, it is about 20ms slower, but who cares! It is still far more fast than any other pure javascript parsers. If I need performance, I will use robotskirt. - Convenience vs customizable. I am still using robotskirt, not coz its performance, but the custom renderer feature. You can do what ever you want with custom…	lepture	tqc
119	2013-02-10 02:11:52	@josdejong, it should be easy to add these things. Bash JS > I suppose there are no built-in options to specify a layout/template file? (like with Jekyll) No, that doesn't exist. It should be easy to layer on that functionality though.	chjj	josdejong
119	2016-10-07 00:46:52	@yuchi Why do you use ending style tag?	heyallan	yuchi
119	2016-10-07 07:46:41	@heyallan this is a pretty old issue. What's your question more specifically?	yuchi	heyallan
119	2016-10-07 16:48:53	@yuchi Nevermind. Sorry. And thanks.	heyallan	yuchi
116	2016-05-02 11:58:37	@chjj There should be an option available to set custom classes on some elements.	julmot	chjj
115	2014-02-10 08:49:39	is the change proposed by @chemzqm a viable fix for this? any chance of it being merged in?	SimonCropp	chemzqm
114	2013-01-22 20:26:13	@chjj no, it is for wiki only. I can understand your concern, and believe all github-specific (or other) features should be in a plugin. I added this feature just because it is stupid to parse the whole text myself. #35 also looks like good start.	hlb	chjj
111	2013-11-01 02:35:14	Hi @leeoniya , @chjj does this feature implemented? it's pretty useful. I think we can just render `[ ]` to `<input type="checkbox" disabled>` and render `[x]` to `<input type="checkbox" disabled checked>` don't need to add any css class on `input` element. how do you think?	kindy	chjj
111	2013-11-01 02:35:14	Hi @leeoniya , @chjj does this feature implemented? it's pretty useful. I think we can just render `[ ]` to `<input type="checkbox" disabled>` and render `[x]` to `<input type="checkbox" disabled checked>` don't need to add any css class on `input` element. how do you think?	kindy	leeoniya
111	2013-11-01 06:14:21	@leeoniya I think the backend support is no need for this UI. as most of us just want a "todo list" like things. for the "not standard" stuff, as we already has `gfm` option, it's no matter to make it more "gfm". if most people like it, it can become "standard" ... btw. when I have time, I'll work on this feature. maybe this weekend. and as other part is render to html, I think we can just render…	kindy	leeoniya
107	2013-07-03 16:37:16	> and there's no commensurate back-end to handle them @walterdavis Marked doesn't provide any backend service at all. All it does is parse out HTML. Without a backend you can't save anything anyway. Even if it's just an H1, it doesn't persist in any way.	OscarGodson	walterdavis
107	2013-07-03 17:26:45	Right. That was my understanding as well, and I was asking to make the point that adding the GFM checkboxes only does half the job. Walter On Jul 3, 2013, at 12:37 PM, Oscar Godson wrote: > and there's no commensurate back-end to handle them > > @walterdavis Marked doesn't provide any backend service at all. All it does is parse out HTML. Without a backend you can't save anything anyway. Even if …	walterdavis	walterdavis
107	2014-02-26 06:02:58	Added a rough implementation for task lists that's been sitting in my todo list file for several months. Let's see how it works on master for now. cc @OscarGodson @walterdavis @Mithgol	chjj	Mithgol
107	2014-02-26 06:02:58	Added a rough implementation for task lists that's been sitting in my todo list file for several months. Let's see how it works on master for now. cc @OscarGodson @walterdavis @Mithgol	chjj	OscarGodson
107	2014-02-26 06:02:58	Added a rough implementation for task lists that's been sitting in my todo list file for several months. Let's see how it works on master for now. cc @OscarGodson @walterdavis @Mithgol	chjj	walterdavis
107	2014-05-06 16:56:01	@chjj What was the reason for the revert?	evanwon	chjj
107	2014-05-21 15:24:33	+1 for unicode characters rather than checkboxes (for renderer default behaviour). Anyone can customize it to add checkboxes with the current api @chjj Maybe the implementation makes more sense thinking on a inline level method rather than a block level method? I've noticed the check marks can be ommited on any list items: - [x] Completed - [ ] Not Completed - Not a task at all - [x] Another task…	laconbass	chjj
105	2015-11-13 08:42:31	@PeterBocan , i needed same future so i added way to optionally pass custom inline and block rules with parse functions. Look at this [branch](https://github.com/davitv/marked#adding-new-rules)	davitv	PeterBocan
87	2013-01-08 12:31:02	@chjj Reading the code of `marked.setOptions`, its goal is to replace the default. But it would be more logical to merge it with the existing one there (otherwise the function does not add any value over `marked.defaults = {breaks: true}`). Currently, setting some defaults this way requires merging manually otherwise all other features become disabled (as `undefined` is falsy). and calltime optio…	stof	chjj
87	2013-01-08 23:33:40	@chjj : Nice code rewriting ! :) The ability to access `marked.defaults` amongst others is really nice. But as for `setOptions()`, it's still useless in its current form.. :) I don't think there is a great deal of risk breaking old code that would have relied on it.. _but_ i can think of code relying on its current state that may break in the future if you add new options and defaults in a future…	zipang	chjj
77	2013-05-29 01:24:08	@chjj What's holding this up?	scottgonzalez	chjj
77	2013-08-20 13:30:26	+1 for this issue would be nice to have support for this. By the way thanks for the great work @chjj !	lbdremy	chjj
74	2013-01-03 12:28:09	So, I spent a little while fixing/optimizing/refactoring @kitsonk's implementation a little bit. I'm going to consider this feature experimental for a little while. You can disable it with the `tables` option. @kitsonk, thank you for the PR.	chjj	kitsonk
74	2013-05-01 10:10:52	@kitsonk I mean through markdown so some tables will be rendered bigger or smaller depending on width % set? I am basically thinking how good this will be for writing documents that have tables in them.	hahmed	kitsonk
74	2013-05-01 10:19:34	It isn't part of the standard it is based on, and for good reason. Hard coding presentation in the markup doesn't allow flexibility when it renders. The only potential imrpovement would be to allow the specification of a class for a table, but again, none of the standards out there specify that, so I suspect @chjj wouldn't be interested in adding it, though there are some other issues here that t…	kitsonk	chjj
73	2013-01-08 06:56:13	@jiewmeng, I'm confused. I don't know why you wouldn't want to escape that angle bracket. Closing this for now. Feel free to post if you still have an issue.	chjj	jiewmeng
70	2012-09-03 10:34:47	@chjj it appears to be, I didn't realise that it was there myself until looking at some of the marking being parsed by GFM in my repo. I will look though the GFM code and make my patch match exactly what is supported by GFM as well as link the support to the GFM being enabled or not. I will take a look at your other feedback as well. The following tables are supported by Markdown Extra Tables and…	kitsonk	gjtorikian
70	2012-09-03 10:34:47	@chjj it appears to be, I didn't realise that it was there myself until looking at some of the marking being parsed by GFM in my repo. I will look though the GFM code and make my patch match exactly what is supported by GFM as well as link the support to the GFM being enabled or not. I will take a look at your other feedback as well. The following tables are supported by Markdown Extra Tables and…	kitsonk	chjj
67	2013-01-10 02:47:13	Nice one. Thanks, @chjj.	davidchambers	chjj
66	2013-01-08 07:02:31	@yuchi is right. It should be `markdown="markdown"`, `markdown=""`, or `markdown`. I'll be honest. I just think this is kind of ugly. Is there any well-known markdown implementation that uses this? I really dislike the idea of adding custom HTML attributes.	chjj	yuchi
66	2013-01-23 02:39:56	@chjj [PHP Markdown Extra](http://michelf.ca/projects/php-markdown/extra/#markdown-attr) supports it, so as [Maruku](http://maruku.rubyforge.org/maruku.html), [kramdown](http://kramdown.rubyforge.org/). It exists because authors need to wrap a text block to apply some special style, ex,	hlb	chjj
66	2013-07-10 06:24:04	Being compatible with PHP Markdown Extra (and several other existing implementations of this feature) is more important than a semantically better attribute value. However, @chjj, I suppose you could support `markdown="whatever"` and thus cover both cases: `markdown="1"` (for the compatibility) and `markdown="markdown"` (for XHTML flavour).	Mithgol	chjj
51	2012-11-27 14:30:12	@midnightmonster your big regex should not be anchored at the beginning of the string, otherwise it will only handle the first newline of the string instead of handling all of them. The working solution is:	stof	midnightmonster
51	2012-12-24 20:00:29	I think it is slightly misleading to state that "marked also implements GFM features" in the README. I found - after integrating marked into my application - that all GFM features were supported _except_ the most prominent one (also the one I had come looking for): GFM line-breaks. Since line break handling is the biggest difference between GFM and strict Markdown (as stated on the [GFM page itse…	vickychijwani	midnightmonster
51	2012-12-24 20:17:43	@midnightmonster there seems to be some slight error with your hack. Take for example this input: On GitHub, this is rendered as expected: **foo** bar baz But using marked and your hack, it renders as: **foo** bar baz ~~I think it might be because the code posted by @firien is from an old version of GFM. The latest version of the code (taken from [here](https://github.com/github/github-flavored-m…	vickychijwani	firien
51	2012-12-24 20:17:43	@midnightmonster there seems to be some slight error with your hack. Take for example this input: On GitHub, this is rendered as expected: **foo** bar baz But using marked and your hack, it renders as: **foo** bar baz ~~I think it might be because the code posted by @firien is from an old version of GFM. The latest version of the code (taken from [here](https://github.com/github/github-flavored-m…	vickychijwani	midnightmonster
51	2012-12-24 20:25:39	Oops, sorry. Forgot to compare the last commit date on that repository with the gist @firien posted from. So if that gist is indeed the latest version, there must be some other error.	vickychijwani	firien
51	2012-12-25 13:45:26	Ok, so I've modified @midnightmonster's workaround to resolve the error mentioned in [my comment earlier](https://github.com/chjj/marked/issues/51#issuecomment-11665460). Basically I've added `\>\*` to the regex to fix GFM line breaks when the line starts with a `>` (blockquote) or `*` (emphasized / strong text). The gist posted on the GFM page ([`gfm.rb`](https://gist.github.com/118964)) doesn't…	vickychijwani	midnightmonster
50	2012-08-20 13:49:00	Thank you @chjj, looking forward to see `marked` supporting tables. I will release today a webapp markdown editor that uses `marked` to supply a preview.	danielfilho	chjj
47	2013-01-07 16:05:39	@chjj Would you accept a pull request if I added implement the async API?	fortes	chjj
47	2013-01-08 07:16:32	@fortes, it depends on how you implement it. I might add it in the way mentioned above, but an entire refactor of the parser is not appealing to me, and I worry about any overhead that the async refactor might add.	chjj	fortes
47	2013-01-08 23:12:11	@chjj I'll take a crack at it when I get some spare cycles, and you can see what you think. I'm not interested in maintaining a fork, so if it's not something that will go into master, I'll come up with another solution for [fortes/enfield](http://github.com/fortes/enfield). Great work on marked, btw. Easily the best of the node.js markdown parsers.	fortes	chjj
44	2012-05-11 19:24:49	@chjj FWIW. I agree with your opinion here on automatic link insertion for GitHub specific links. If this were implemented we would probably need to somehow work around it for EpicEditor since it is not designed to be used specifically with GitHub. RE: https://github.com/OscarGodson/EpicEditor/pull/105	johnmdonahue	chjj
43	2013-04-07 02:43:24	@lazerscience @theron17 the renderer feature would be a good choice. cc @chjj #129	lepture	lazerscience
43	2013-04-07 02:43:24	@lazerscience @theron17 the renderer feature would be a good choice. cc @chjj #129	lepture	chjj
43	2013-04-07 07:39:39	@chjj Thanks looks promising, will look into that!	lazerscience	chjj
35	2013-03-01 07:49:46	@lepture I don't think these are the same - you are customizing the output for each instance of a particular match vs specifying a unique helper or plugin independent of existing markdown matches. If I wanted to customize a heading, I'd use CSS.	potench	lepture
35	2014-09-02 21:09:00	I agree with the direction that the original change and the extensions that @potench proposed. This is a great way to solve a bunch of problems, as all the +1's suggest. The idea of supporting <!-- --> for compat makes me happy too, given that these plug-ins, by their very nature, are going to be site-dependent. Is there some prior art that the ":" syntax for parameter-separation is mimicking? I'…	SteveBenz	potench
35	2014-09-03 18:00:08	I like the idea of having plugins in markdown. The proposal here adds this on a block level but not on an inline level and I am wondering if the syntax proposed fits all possible use-cases. Currently I am working on a markdown preprocessor [markedpp](https://github.com/commenthol/markedpp) which adds support for TOC, numberedheadings, inlining files, aso ... I encountered the problem that there i…	commenthol	SteveBenz
35	2014-09-08 06:57:04	@commenthol has a lot of good ideas. I like your adaption of what I suggested. Using the () for the argument list is a fantastic idea, because I think it looks clearer and it doesn't rely on introducing some new magic character into the markdown syntax. $[plugin](optional-args) is quite consistent with the prior art and I think it strikes the right balance between clarity and backwards compatibil…	SteveBenz	commenthol
35	2014-09-08 13:14:15	Hey @commenthol and @SteveBenz I think what you are describing could be better referred to as "Macros". I have seen it asked for out of Markdown countless times. The idea being that there is one reserved syntax for the purpose of building your own custom markup output that your sub group of Markdown users can benefit from. Like UML diagrams! You just build your own SVG/canvas madness that picks u…	howardroark	commenthol
35	2014-09-08 13:14:15	Hey @commenthol and @SteveBenz I think what you are describing could be better referred to as "Macros". I have seen it asked for out of Markdown countless times. The idea being that there is one reserved syntax for the purpose of building your own custom markup output that your sub group of Markdown users can benefit from. Like UML diagrams! You just build your own SVG/canvas madness that picks u…	howardroark	SteveBenz
27	2012-02-08 21:46:06	I most definitely respect @chjj's choice here to keep marked small. It's much better than the urge to say "yes I'll do this."...and then never do it. I, too, however, would like to see more Markdown extension features, particularly those of Maruku. To that extent I've [created a new repo](https://github.com/gjtorikian/namp) to port these into Node.js. It's empty now but I'll start porting to "sta…	gjtorikian	chjj
27	2012-02-15 02:35:09	@chjj I've started [my own fork](https://github.com/gjtorikian/marked) to hook into the core Marked lib. I think having a plugin system is neat, but just being able to extend it at all is a great asset. I'd be curious to know what you had in mind. Mine is obviously vary naïve.	gjtorikian	chjj
27	2012-07-12 22:49:07	@bootstraponline [it does](https://github.com/chjj/marked#options), just set `gfm`option to `true`. There are some issues though, notably with [GFM line breaks](https://github.com/chjj/marked/issues/51).	instanceofme	bootstraponline
27	2014-04-09 06:27:26	@cabrinoob Thanks for the tip. Awesome Markdown editor!!! I wonder what parser uses.	aruizca	cabrinoob
9	2011-12-10 06:08:10	@mikeal, it's on a separate branch right now. It will land in npm eventually.	chjj	mikeal
5	2013-07-25 17:41:35	Hey @pvorb @chjj do you guys have a working example of how to ignore blocks of HTML data?	matsko	pvorb
5	2013-07-25 17:41:35	Hey @pvorb @chjj do you guys have a working example of how to ignore blocks of HTML data?	matsko	chjj
5	2013-07-26 08:15:09	@matsko What do you mean with "blocks of HTML data". Only selected blocks? Comment them out:	pvorb	matsko
5	2013-07-26 08:17:56	@matsko Setting [`sanitize`](https://github.com/chjj/marked#sanitize) to true will ignore all HTML input.	pvorb	matsko
852	2017-02-28 23:35:35	@matt- @chjj: any decision on this? This will produce the same behavior that github has in their markdown rendering support for data: urls.	jeremyblalock	chjj
844	2017-01-25 01:26:00	@chjj I added this along the same lines as the javascript: xss. Can we version bump and push this?	matt-	chjj
844	2017-02-14 01:25:17	No idea thats up to @chjj. I personally would love to see a bump to get this resolved.	matt-	chjj
844	2017-02-14 02:39:08	k. thank you! @chjj can you add the other contributors here to the npm package so they can publish as well?	paulirish	chjj
831	2017-01-06 07:27:13	@Shazoo, one fallback way is to use html tag:	xcatliu	Shazoo
821	2017-02-10 11:45:23	@rumkin actually it is very straightforward, but still if there are very common use cases like @youtube, @vimeo, even @tweet, that would be great for beginners to learn.	naivefun	vimeo
821	2017-02-10 11:45:23	@rumkin actually it is very straightforward, but still if there are very common use cases like @youtube, @vimeo, even @tweet, that would be great for beginners to learn.	naivefun	tweet
821	2017-02-10 11:45:23	@rumkin actually it is very straightforward, but still if there are very common use cases like @youtube, @vimeo, even @tweet, that would be great for beginners to learn.	naivefun	youtube
815	2017-03-06 22:47:53	The `marked.min.js` file should be updated very quickly. **This is a high priority issue**. I'm seeing **a lot** of FLOSS using this file without knowing that they are vulnerable to #592. This issue is creating potential XSS in all of them. Please @chjj update it!	Framartin	chjj
809	2016-12-04 18:54:19	Any news about this @chjj ? This would be super useful.	josephernest	chjj
768	2016-08-02 14:22:00	@chjj @matt- @parleur - This very small pull request will help rid Ember.js of some deprecation warnings, any attention would be much appreciated 👍	mdentremont	matt-
768	2016-08-02 14:22:00	@chjj @matt- @parleur - This very small pull request will help rid Ember.js of some deprecation warnings, any attention would be much appreciated 👍	mdentremont	chjj
768	2016-08-02 14:22:00	@chjj @matt- @parleur - This very small pull request will help rid Ember.js of some deprecation warnings, any attention would be much appreciated 👍	mdentremont	parleur
768	2016-09-02 13:50:07	@chjj @matt- @parleur any chance this could be looked at?	mdentremont	matt-
768	2016-09-02 13:50:07	@chjj @matt- @parleur any chance this could be looked at?	mdentremont	chjj
768	2016-09-02 13:50:07	@chjj @matt- @parleur any chance this could be looked at?	mdentremont	parleur
768	2016-09-15 18:24:55	@chjj @matt- @parleur This has been open and ready to go for months, could you please take a look and merge?	mdentremont	matt-
768	2016-09-15 18:24:55	@chjj @matt- @parleur This has been open and ready to go for months, could you please take a look and merge?	mdentremont	chjj
768	2016-09-15 18:24:55	@chjj @matt- @parleur This has been open and ready to go for months, could you please take a look and merge?	mdentremont	parleur
768	2016-10-17 14:15:10	@matt- Thanks! ..you know you wanna hit that green button now, don't ya!	mdentremont	matt-
756	2016-06-02 09:13:56	@chjj Seems that you're busy with other projects. This repo has so many open pull requests and if marked would die it would be very sad. So please announce that you want to add some active maintainers for this tool. @ChrisWren @Feder1co5oave @summivox What do you think?	timaschew	chjj
756	2016-06-02 09:13:56	@chjj Seems that you're busy with other projects. This repo has so many open pull requests and if marked would die it would be very sad. So please announce that you want to add some active maintainers for this tool. @ChrisWren @Feder1co5oave @summivox What do you think?	timaschew	ChrisWren
756	2016-06-02 09:13:56	@chjj Seems that you're busy with other projects. This repo has so many open pull requests and if marked would die it would be very sad. So please announce that you want to add some active maintainers for this tool. @ChrisWren @Feder1co5oave @summivox What do you think?	timaschew	Feder1co5oave
756	2016-06-02 09:13:56	@chjj Seems that you're busy with other projects. This repo has so many open pull requests and if marked would die it would be very sad. So please announce that you want to add some active maintainers for this tool. @ChrisWren @Feder1co5oave @summivox What do you think?	timaschew	summivox
756	2016-06-12 01:57:33	Given @chjj does not respond to email, twitter or github mentions - does anyone know if Is there a process to take over the npm namespace somehow?	tcurdt	chjj
756	2016-06-16 17:14:25	I feel like given the popularity of `marked` we should definitely keep the project going and at least keep it maintained and suitable for use in other important projects! As for me I would be glad to help tidy up the issue list, review and merge pull requests, and work out some fixes as well (I have a pretty good understanding of most of the code by now). Many issues need to be closed or tagged, …	Feder1co5oave	ChrisWren
739	2016-04-25 13:34:03	@chjj any comments?	Turbo87	chjj
739	2016-05-12 16:42:20	@chjj friendly ping	stefanpenner	chjj
739	2016-06-11 10:47:33	@chjj feel free to reopen once this repo is maintained again	Turbo87	chjj
739	2016-07-08 18:14:28	@Turbo87 could we reopen this now that there are new contributors on this repo (@matt- @parleur)	mdentremont	matt-
739	2016-07-08 18:14:28	@Turbo87 could we reopen this now that there are new contributors on this repo (@matt- @parleur)	mdentremont	parleur
727	2017-02-21 23:07:17	Project is dying (https://github.com/chjj/marked/issues/724), @chjj please add maintainers !	noraj1337	chjj
727	2017-02-21 23:22:20	@matt- you're right. @chjj seems to only works on [bcoin](https://github.com/bcoin-org/bcoin) now. That's why is switched to [markdown-it](https://github.com/markdown-it/markdown-it) instead. That is active and support [CommonMark](http://commonmark.org/).	noraj1337	chjj
725	2016-03-02 09:10:13	If i have a link like `http://xxx.com/xx/@xx/xxx`, you will compile it to a mail. The code is at https://github.com/chjj/marked/blob/master/lib/marked.js#L580. I think you can add some more check to it. Thank you.	nanqiu	xx
724	2016-02-24 08:33:41	Yeah I believ it myself, but I want a comment from @chjj	Snorlock	chjj
694	2016-03-28 11:04:38	It would be very helpful to have RTL support in Marked. What do you think @chjj ?	KayvanMazaheri	chjj
682	2015-11-15 18:55:10	I agree with what @scottgonzalez said here: https://github.com/chjj/marked/issues/417#issuecomment-42740178 I chose to return `null` instead of an empty string in order to let the user know there's a problem, and that it's probably his fault. The `TypeError` is still thrown if a user calls manually `Lexer.lex` and then `Parser.parse`, but I think it's her/his business at this point.	Feder1co5oave	scottgonzalez
656	2015-09-04 12:20:22	@chjj First of all, thanks for this project! But it seems you don't have enough time for this project, may be someone can help you maintain this project?	valorkin	chjj
655	2015-09-08 07:58:25	@chjj	julmot	chjj
655	2015-09-11 06:56:47	:+1: When will it be available @chjj?	julmot	chjj
655	2015-09-17 15:34:19	Push!? @chjj @drmuey	julmot	chjj
650	2015-08-24 14:09:35	Since #66 has been opened for quite some time and hasn't received neither acceptance nor rejection, I've decided to create an updated PR that is compatible with the current version of marked. Credit goes to @boomyjee, @davidchambers and @Mithgol	hgGeorg	boomyjee
650	2015-08-24 14:09:35	Since #66 has been opened for quite some time and hasn't received neither acceptance nor rejection, I've decided to create an updated PR that is compatible with the current version of marked. Credit goes to @boomyjee, @davidchambers and @Mithgol	hgGeorg	Mithgol
650	2015-08-24 14:09:35	Since #66 has been opened for quite some time and hasn't received neither acceptance nor rejection, I've decided to create an updated PR that is compatible with the current version of marked. Credit goes to @boomyjee, @davidchambers and @Mithgol	hgGeorg	davidchambers
642	2015-11-09 06:22:59	Thanks @fudesign2008	getaaron	fudesign2008
626	2015-07-21 17:56:24	This is a meta-issue. As of 2015-07-21, there are 215 open issues and 96 (!) open PRs. @chjj, are you interested in community help with maintaining marked? Some good first steps might be setting up the repo on CI to attach test pass/fail reports to PRs, triaging open issues / PRs, closing old issues, and asking for more eyes and hands. I'm happy to help with any of the above if you'd like.	jsdnxx	chjj
626	2015-07-22 13:33:41	Hey @jden, see #618.	rgbkrk	jden
625	2015-07-16 22:31:47	Hi, At the moment, in a code block, if you have: It gets turned into: Regardless of what `sanitize` is. In https://github.com/chjj/marked/issues/160#issuecomment-18611040 @scottgonzalez suggested: Is there a case were `<code>` blocks should actually be escaped like that, really? Shouldn't this be the default behaviour, without hacking? Sorry I would have reopened #160 but couldn't. Merc.	mercmobily	scottgonzalez
619	2015-07-23 17:28:08	I have no expectation that @chjj will ever fix this, but it's most a bug stems from a bad assumption in https://github.com/chjj/marked/blob/master/lib/marked.js#L467, which is terminal: unless someone introduces a "respect nesting" operator to JavaScript's RegEx engine, it is impossible to user regular expressions in a way that properly deals with blocks/nesting. (which is why we typically don't …	Pomax	chjj
618	2015-07-12 19:50:37	This package is great! It would be nice to see additional maintainers come aboard that can help triage existing issues and PRs. After filing my own PRs and issues (with no commentary), I've noticed that :new: PRs and issues have come up without resolution. Would there be a path for adding additional maintainers to this package to help with outstanding PRs or issues? I'm happy to help and fairly w…	rgbkrk	chjj
618	2015-07-12 19:50:37	This package is great! It would be nice to see additional maintainers come aboard that can help triage existing issues and PRs. After filing my own PRs and issues (with no commentary), I've noticed that :new: PRs and issues have come up without resolution. Would there be a path for adding additional maintainers to this package to help with outstanding PRs or issues? I'm happy to help and fairly w…	rgbkrk	ChrisWren
618	2015-07-12 19:50:37	This package is great! It would be nice to see additional maintainers come aboard that can help triage existing issues and PRs. After filing my own PRs and issues (with no commentary), I've noticed that :new: PRs and issues have come up without resolution. Would there be a path for adding additional maintainers to this package to help with outstanding PRs or issues? I'm happy to help and fairly w…	rgbkrk	minrk
618	2015-07-12 19:50:37	This package is great! It would be nice to see additional maintainers come aboard that can help triage existing issues and PRs. After filing my own PRs and issues (with no commentary), I've noticed that :new: PRs and issues have come up without resolution. Would there be a path for adding additional maintainers to this package to help with outstanding PRs or issues? I'm happy to help and fairly w…	rgbkrk	jdfreder
618	2015-07-15 18:28:01	Three days and no answer... @chjj i think this is a great offer!	mercmobily	chjj
618	2015-07-23 21:13:34	@chjj What do you think about @Pomax as an additional maintainer?	rgbkrk	Pomax
616	2015-07-30 21:27:09	@chjj I don't understand why the test suite [removes all whitespace before comparing the actual and expected output](https://github.com/chjj/marked/blob/master/test/index.js#L115-L116). As you can see from my fumbling around with these highly whitespace-sensitive fixes here, it would have been a great help if the fixtures were matched exactly, and it would also make the error messages from the te…	papandreou	chjj
613	2015-10-01 13:48:15	@chjj any opinion on this?	matthewp	chjj
592	2016-06-02 08:56:55	@matt or anyone else... Any chance that you would be willing to help the Modernizr js (https://github.com/Modernizr/Modernizr) swap out its dependency from Marked to Remarkable? I'm too new at programming javascript to take on the task myself.	emveeoh	matt
592	2016-07-08 20:44:12	@chjj responded to a call for maintainers https://github.com/chjj/marked/issues/756	mvhenten	chjj
592	2016-07-29 20:06:47	@matt- Can you `npm version patch && npm publish` yourself or does it still have to be done by @chjj? The version on npm is still 0.3.5 published 12 months ago: https://www.npmjs.com/package/marked	rsp	chjj
592	2016-07-30 03:07:41	That is all @chjj On Friday, July 29, 2016, Rafał Pocztarski notifications@github.com wrote: > @matt- https://github.com/matt- Can you npm version patch && npm publish > yourself or does it still have to be done by @chjj > https://github.com/chjj? The version of npm is still 0.3.5 published 12 > months ago: https://www.npmjs.com/package/marked > > — > You are receiving this because you were menti…	matt-	chjj
587	2016-07-09 14:52:32	@matt- @parleur Thank you for maintaining this project. I would love to +1 this PR.	ZackWard	matt-
587	2016-07-09 14:52:32	@matt- @parleur Thank you for maintaining this project. I would love to +1 this PR.	ZackWard	parleur
587	2017-01-05 23:02:51	I write my notes in [VS Code](https://github.com/microsoft/vscode) using markdown. Every time I go to make a task list I expect GFM behavior, but alas, it never works. I'd love for VS Code to change, but I think they've made [it clear](https://github.com/Microsoft/vscode/issues/2175) that they won't. The state of this project is making me sad. Come on guys, get your act together, be a man, pass t…	richarddavenport	matt-
587	2017-01-05 23:02:51	I write my notes in [VS Code](https://github.com/microsoft/vscode) using markdown. Every time I go to make a task list I expect GFM behavior, but alas, it never works. I'd love for VS Code to change, but I think they've made [it clear](https://github.com/Microsoft/vscode/issues/2175) that they won't. The state of this project is making me sad. Come on guys, get your act together, be a man, pass t…	richarddavenport	parleur
586	2015-05-05 06:05:48	Hello, When a link targets javascript, the trailing ) is dropped. Example: `[hello](javascript:alert("Hello"))` links to `javascript:alert("Hello"` Thanks for your job! @chtixof	chtixof	chtixof
579	2015-05-08 09:15:35	+1. What if something is in `block` and in `inline`? --- @chjj are you planning to merge this then since you closed #562? :smile:	adam-lynch	chjj
578	2015-11-04 23:31:39	@buob @chjj doesn't appear to do anything currently.	amccloud	chjj
573	2015-04-16 14:17:31	@chjj is project dead and deprecated?	iamstarkov	chjj
573	2015-04-16 19:29:44	@matmuchrapna Project is probably dead, given the number of open issues and pull requests.	JCMais	matmuchrapna
561	2015-03-28 11:28:05	@juaron The default HTML5 charset is UTF-8. If I do not specify the meta tag at all and convert the markdown `#Übung` and add it to the body, the resulting string is `<h1 id="-bung-1">Ãœbung 1</h1>`. It should be `<h1 id="übung-1">Übung 1</h1>`. The HTML is saved using UTF-8. If I add the meta tag with UTF-8 to the header, the resulting markdown is: `<h1 id="-bung-1">Übung 1</h1>`. From my point …	fanktom	juaron
561	2015-07-14 21:27:22	@sansumbrella The github header contains `<meta charset='utf-8'>`. @southdesign The default HTML5 is UTF-8 and the default of HTML4 is ISO-8859-1 (also called Latin 1). But I can still not reproduce this error. Could you please run `console.log(marked("ä"))`? When I run this I get that `<h1 id="-bung">Übung</h1>`. A possible solution would be to use character entity. In special this mean replace …	aroneiermann	southdesign
537	2015-01-25 23:40:00	@chjj Could you publish to npm?	okuryu	chjj
537	2015-01-25 23:55:22	I also want to say to everyone, and @naholyr: PRs for the sanitizer are welcome. The sanitizer is something I added on a whim just because I could. I try to make it as secure as possible, but I would never make a guarantee that it is absolutely secure. If you care about security, you should use a more heavy duty html sanitizer. Hopefully one day we can get to that point though.	chjj	naholyr
533	2015-01-14 21:54:58	@aptkf I'm running into a very similar issue. Did you figure out what the problem was (despite it not being with marked)?	joshlasdin	aptkf
531	2014-12-24 11:39:31	Hello Christopher, This lib is awesome but when I see there 176 open issues and 79 PR, I wonder if the project is still active. @chjj can you tell us what is the status of your project and what do you plan in a near future?	acemtp	chjj
514	2016-03-10 19:10:21	@chjj if you have a little time, please take a look on this issue :+1:	brunowego	chjj
496	2014-10-14 16:01:04	Same thing happens with [wiredep](https://github.com/taptapship/wiredep) not being able to glob in marked. This is due to the lack of the correct bower.json file, which is [currently part of marked's master](https://github.com/chjj/marked/blob/master/bower.json), not being inside of a release tag. @chjj is it possible to please do a release of the latest code to a tag so that bower can more prope…	scottnath	chjj
485	2014-09-10 18:29:27	This really seems out of scope for marked, but I'll wait for @chjj to respond.	scottgonzalez	chjj
485	2014-09-11 13:59:47	I hear that. I just see a few markdown processors supporting meta data, and it's pretty useful to be able to include it. On Wed, Sep 10, 2014 at 2:29 PM, Scott González notifications@github.com wrote: > ## This really seems out of scope for marked, but I'll wait for @chjj to respond. > > Reply to this email directly or view it on GitHub: > https://github.com/chjj/marked/issues/485#issuecomment-55…	elliottregan	chjj
485	2016-02-06 18:30:58	FYI if people are still looking, @adam-lynch's comment [here](https://github.com/chjj/marked/issues/485#issuecomment-58087903) is _conceptually_ the way to go. In terms of _implementation_, [metalsmith](http://www.metalsmith.io/) is really great for this type of thing, and includes a [metalsmith-markdown](https://github.com/segmentio/metalsmith-markdown) plugin that is built on top of [marked](ht…	justinhelmer	chjj
456	2015-03-10 19:40:43	Is this still being looked at @chjj ?	F1LT3R	chjj
449	2014-07-17 20:15:28	I believe the newline is there for mere sake of readability of the generated html code. Let's hear if @chjj would like to give up a bit of readability in favor of better compatibility.	Feder1co5oave	chjj
431	2014-08-11 01:18:16	@paolocasarini Hey, I'm one of the two authors of `gitbook`. We forked `marked` as `kramed` (https://github.com/GitbookIO/kramed), the idea being to move towards `kramdown` support and also be able to move forward without having to wait on @chjj to merge PRs on `marked` (he's done awesome work up till now with, it just seems like he's busy with other more important things these days). Do you want…	AaronO	chjj
425	2014-05-22 04:17:29	@chjj I search the issues in marked,and found the same quetion like #379 #383 etc Is that true we can't add new lexer rules and do something we want using marked?But I think it is very important. I wanna write something like {{{test.html}}} in markdown file,and do something especial about these pattern,is there any way to do this? I don't know whether am I misunderstanding the issues I mentioned …	weekeight	chjj
425	2014-05-28 17:12:52	@xingqiba0418 @styfle you can make it in this way https://github.com/chjj/marked#overriding-renderer-methods	7c00	xingqiba0418
425	2014-05-29 01:33:41	@t09def Thanks! I didn't think to override `paragraph` but that makes sense because we don't want to match `@name` if it is in a code block, only in the paragraph block. It still seems odd to me that you have to use the prototype to get the renderer to work properly.	styfle	t09def
425	2014-05-29 01:33:41	@t09def Thanks! I didn't think to override `paragraph` but that makes sense because we don't want to match `@name` if it is in a code block, only in the paragraph block. It still seems odd to me that you have to use the prototype to get the renderer to work properly.	styfle	name
418	2015-06-16 15:51:04	Bump. @chjj?	xdumaine	chjj
418	2017-01-30 23:25:17	@chjj Please merge this.	wells	chjj
418	2017-02-26 04:12:21	@chjj please merge ;)	ee7klt	chjj
416	2014-05-09 12:04:33	This really seems out of scope for marked, but I'll wait for @chjj to chime in. #338 would make it easy for you to do on your own though.	scottgonzalez	chjj
398	2014-04-28 17:16:49	@jonathanong component.json use to be the config file for bower project. So this component.json had something to do with bower. Now component.json are deprecated in bower. @queckezz What? Your PR are welcome ;-) @chjj @wzr1337 Here is a PR that should satisfy most of your users https://github.com/chjj/marked/pull/402 Thanks for this cool stuff! marked rocks!	clakech	jonathanong
379	2014-03-29 05:14:59	@chjj The README doesn't specify how to add a new rule. Here's what I've tried: When my text input is `$$$`, the output is not `Three Dollars`. When I log `lexer.lex(text)` my input is identified as a `paragraph`, not `threeDollars`. How do I make my new rule work and how do I order which rules take precedence over others? Thanks for your help.	winduptoy	chjj
368	2014-03-13 22:22:16	I'm fairly certain marked only works in one direction. I doubt @chjj wants to bundle support for the other direction (even if only from tokens).	scottgonzalez	chjj
363	2014-03-13 03:44:01	@daleconboy, I'm sorry to hear that, but many people lost several hours of their lives trying to figure out why their spaces weren't getting processed correctly when text was passed in from the DOM (see #52 - cc @OscarGodson), which is why this was added in the first place. I'll consider adding an option, but I want to keep their removal the default since more people probably get bit by this "fea…	chjj	OscarGodson
362	2014-07-08 06:51:26	@jonschlinkert, have it in mind for your `remarked` ;] Not the best doc, but look at the given lines for more detail look or tweet me if needs something. That was long time ago, soon i'll create separate module for media parser. Also, it's good idea to see some of issues here. --- Live demo is moved to http://tunnckocore.github.io/blankr/markedjs/, old links edited.	tunnckoCore	jonschlinkert
359	2014-03-02 06:04:39	I would like to do like github has with `@person`. How do I extend marked to look for the `@person`? Thanks for all the help and awesome module.	bvallelunga	person
359	2014-03-02 06:05:13	@ChrisWren do you have any suggestions?	bvallelunga	ChrisWren
359	2015-08-04 10:45:41	@activey use @markdown-it or `jonschlinkert/remarkable` or `bevacqua/megamark` (is awesome!), `ForbesLindesay/supermarked` and etc `marked` is almost dead. Markdown-it is upstream from half year or so. It is highly customizeable, high speed , and have plugins in npm https://www.npmjs.com/browse/keyword/markdown-it	tunnckoCore	markdown-it
356	2014-03-09 22:33:11	It looks like @chjj hasn't done a release to npm since he fixed it. So... you're not crazy... and it is fixed... but you can't have the fix.	adam-p	chjj
351	2014-02-17 08:22:11	Footnotes feature. It looks like MultiMarkdown Footnotes Syntax: - http://daringfireball.net/2005/07/footnotes - https://github.com/fletcher/MultiMarkdown/wiki/MultiMarkdown-Syntax-Guide#wiki-footnotes - http://six.pairlist.net/pipermail/markdown-discuss/2005-August/001442.html - http://six.pairlist.net/pipermail/markdown-discuss/2005-August/001480.html Related Issue: https://github.com/chjj/mark…	lepture	chjj
351	2014-02-18 13:01:52	@prashaantt I am not sure that @chjj would agree with this feature. I'd like to implement the unfinished part when @chjj says yes.	lepture	chjj
351	2014-02-20 03:05:33	This would be amazing @lepture and @chjj, I would love for this feature to be added as well.	contactjiayi	chjj
348	2015-06-12 00:56:43	@chjj Are there any concerns for not merging this issue? This improves inlining HTML a lot.	leesei	chjj
339	2016-01-16 17:16:44	In my particular case, where I already had to modify the renderer to properly highlight a code block ([known issue](https://github.com/chjj/marked/pull/418)), I just added another method to do just this. It takes advantage of the fact Marked parses images this way: Do note that you can't flip the two: --- Although, most definitely +1 @SimonCropp on a "useful renderer overrides" list. @chjj What d…	isiahmeadows	chjj
338	2014-04-22 10:22:56	Guys, I'm giving up ( current code is soo hard to dig in and implementing this stuff would be a real... 5th wheel. @chjj , can you accept some major refactoring so I can implement this stuff? It will mostly affect `Lexer.prototype.token()`, changing the main loop (`while(src){...`), and separating token creation, like: instead of current implementation.	andrewtch	chjj
330	2014-02-11 20:47:43	@jasonkarns, > There's no downside for marked. To be sure. This is a philisophical decision over anything else. Which is why, if it does get added, it's going to be an option. > HTML5 specifies two serializations: the lax, non-well-formed HTML serialization that we all expect browsers to 'just deal with' (and they do); and the XHTML serialization. I already mentioned in my post that the HTML5 spe…	chjj	Acubed
323	2013-12-30 03:30:18	/cc @ykomatsu	Aimeast	ykomatsu
321	2013-12-29 00:19:47	I know there was a previous issue to setup Travis CI to run tests on all PRs/commits, but when I look at the [marked page on Travis](https://travis-ci.org/chjj/marked) I don't see any builds being run. @chjj can you go on travisci.org and make sure the repo is synced?	ChrisWren	chjj
320	2013-12-28 17:25:30	Hi, in https://github.com/isaacs/npm-www/issues/517 @sindresorhus is mentioning support from GFM for relative image paths (https://github.com/blog/1395-relative-links-in-markup-files) In npm-www we are taking the `readme.md`, which is often hosted on GitHub, too and are rendering markdown for the detail page of the package from it. Sometimes the readme makes use of the relative-img-path-feature f…	robertkowalski	sindresorhus
307	2013-12-09 21:04:30	Yes, to be fair, the README.md @lucasmotta were looking at was probably of the master branch, whereas the Renderer feature is not implemented in 0.2.10. I asked @chjj in #301 to create a new version tag. By now, as I am using this feature, I have just checked out the master branch, but I would rather manage it nicely via npm and package.json.	tvooo	chjj
307	2013-12-19 13:51:37	ping @chjj	lepture	chjj
302	2013-12-04 12:05:38	We have the opportunity to remove: - highlight - langPrefix - headerPrefix - heading IDs In favor of the new renderer. The downside to this (at least for 3 of them): lack of backward compatibility, and less convenience for users used to marked. While I did merge the renderer, I'm **tentatively** reimplementing a few of these options. I think the removal of these features should be discussed in an…	chjj	lepture
284	2015-06-30 22:40:40	@chjj What would it take to get this merged? I'd also like to see this fixed in Marked.	Sarev0k	chjj
280	2013-12-12 12:16:46	I have to admit have no idea when something has gone wrong. Initially I hoped I could find the failing commit in CI build history, but https://travis-ci.org/chjj/marked is empty; apparently @chjj has never logged to Travis CI to flip the CI switch to “on” position.	Mithgol	chjj
278	2013-11-05 21:09:38	I like @ChrisWren's solution here: https://github.com/chjj/marked/pull/181#issuecomment-23844696. However it's achieved I think a simple interface for custom functions would provide users with as much power and flexibility as they need. And really, I'd prefer almost any solution over having marked.js make decisions about how to attributes to my markup.	jonschlinkert	ChrisWren
269	2013-11-04 09:04:34	@chjj would you be open to someone helping out with this project? If so, I'd like to throw my hat in.	jonschlinkert	chjj
269	2014-07-15 12:02:19	any progress? @chjj	weekeight	chjj
259	2014-04-07 16:33:14	+1 @chjj please please please	xaka	chjj
258	2017-03-07 05:10:25	What about the fix @cbmixx made? Would someone be interested in integrating that fix in the current iteration of `marked`?	hollowdoor	cbmixx
238	2013-09-23 14:14:21	@chjj Have you had the opportunity to review this? It would be great if this feature can be merged for use by the various `marked` dependants (like `npm` and many others). Github currently support emojis in all their markdown but they show up as unparsed codes in projects that pull the README.md's and use marked to parse them	Bartvds	chjj
238	2014-01-29 11:53:18	I've updated the PR so it would merge again: @chjj It would be cool if this could be considered for merging, so all downstream consumers can enjoy easy emoji replacement. The implementation is very basic (generic) so we could use it with whatever image hosting service you want (using the callback you can also filter specific codes).	Bartvds	chjj
232	2013-08-16 11:13:22	Hi @chjj ## Changes - add options wysiwyg line break ## add options wysiwyg line break wysiwyg is option for simply new line break like wysiwyg editor and github issue. if wysiwyg is true : #### Github Support this syntax on issue follow: Hi all. This is insanehong I'm currently at naver corp as a front-end engineer. bye see you.	insanehong	chjj
230	2013-08-14 21:11:50	@soffes first (well first as far as i know) introduced these features into [redcarpet](https://github.com/vmg/redcarpet). he talks about them [here](http://sam.roon.io/tearing-up-the-carpet). I'm using marked in conjunction with [strapdown](https://github.com/arturadib/strapdown) to generate my blog, and i really wanted these features incorporated. tests are included. you can read my blog post ab…	bengreenier	soffes
228	2013-08-12 07:24:09	@chjj Can you publish the latest code to npm?	fengmk2	chjj
222	2013-10-09 16:42:15	@xionglun to use `highlight(lang, code)` the lang should be one of https://github.com/isagalaev/highlight.js/tree/master/src/languages by default. `hljs.LANGUAGES[lang]` can be used to check it.	wangzuo	xionglun
220	2013-08-30 05:05:58	/ping @chjj	Mithgol	chjj
220	2013-12-04 06:07:05	@chjj are you cool with this? I would like to see the status of tests for each PR and know if any are currently failing.	ChrisWren	chjj
218	2013-08-05 00:14:53	@chjj This is Standard markdown syntax. other markdown editor support this syntax rendering. plz hotfix! :-D	insanehong	chjj
216	2013-08-07 15:20:34	@chjj :+1: I support this change. It's a really basic but very important change. :) For a possible markdown it might be wise to just escape these underscores:	greduan	chjj
207	2013-07-26 15:37:50	Yea, i like the approach too. Being able to extend/customize token modification would be really nice Any word from @chjj (or someone in charge)?	leeola	chjj
201	2013-08-02 18:43:53	@chjj @ilsken Just for the sake of arguments, has anyone ever really used markdown.pl? I would stick with the documentation (which states "# heading") and common sense but that's just me. Having #hashtags and @mentions is pretty common with services.	jorilallo	mentions
199	2013-07-27 10:06:43	Indeed This pull request is more a proof of concept rather than real code, I don't expect it to be integrated as it is. Now it only works for the callback version and when highlight is enabled. I'm very new to this code base and I needed a quick solution, but if the idea and the approach are good I can try to spend more time and implement it correctly, including unit tests. It would be nice to he…	piuccio	chjj
181	2013-08-06 17:40:22	@leeolayvar GitHub-style hover anchors are not possible with this method, at least not automatically. Though they could be added with javascript after the fact.	jasonkarns	leeolayvar
180	2014-07-07 05:08:15	I'm interested in helping out to get this merged. @chjj if this was rebased would you consider merging it?	jmeas	chjj
180	2014-07-23 00:47:46	Quite suprised to see this attracting attention 1 year after I first wrote it. I did rebase this quite long ago but master has advanced since then. Rebasing doesn't make any more sense if master keep going ahead without merging this in. @chjj : would you mind giving a word on this?	summivox	chjj
169	2014-09-22 09:14:00	@gitgrimbo @dantothelz	Dreampie	dantothelz
163	2013-08-02 17:20:56	@chjj Is there any reason to keep this open now that #155 has been merged?	scottgonzalez	chjj
158	2013-05-29 00:17:13	This should be an easy fix. @chjj Do you want a PR for this?	scottgonzalez	chjj
152	2013-05-29 00:30:33	@chjj This seems like a pretty important fix :-)	scottgonzalez	chjj
148	2013-04-13 18:49:58	Hi @chjj, would you mind it if marked was hosted by CDNJS (https://github.com/cdnjs/cdnjs#cdnjs-script-repository)? I think this would make it more accessible for different development playgrounds like Plunker or jsFiddle. I'm also working on a project licensed under the APGLv3 license (https://github.com/galah-group/galah) and we'd like to avoid licensing and attribution issues from packaging yo…	paranoiacblack	chjj
148	2013-05-29 00:38:49	@paranoiacblack I don't think cdnJS cares who sends pull requests, so you can add marked just as easily as @chjj can.	scottgonzalez	chjj
148	2013-05-29 00:40:35	@scottgonzalez, I just wanted @chjj's or someone else permission before doing so. I don't know @chjj enough to say whether or not he would care about something like this. Can I take your comment as permission?	paranoiacblack	chjj
143	2013-03-20 09:09:13	If we want to use [google-code-prettify](http://google-code-prettify.googlecode.com/svn/trunk/README.html) easily, we need to custom code block pre classname. Set `options.codeClass="prettyprint"` and get `<pre class="prettyprint">` html result is pretty good. @chjj	fengmk2	chjj
140	2013-05-29 01:37:50	Yeah, so you're just waiting for 0.2.9. I asked @chjj about that this morning and he said he'll do a release very soon.	scottgonzalez	chjj
132	2013-03-06 06:03:24	When ``gft:true`, @mentions should be parsed and replaced with anchor tags to profile. @example I had some issues integrating with the lexer, can anyone provide direction? I assume I need to add a mention attribute to the inline lexer for GFM, but I am not sure how to properly use the replace function to perform the action expected. Currently, I am using the following snippet to detect @mentions …	corydolphin	mentions
132	2013-03-06 06:03:24	When ``gft:true`, @mentions should be parsed and replaced with anchor tags to profile. @example I had some issues integrating with the lexer, can anyone provide direction? I assume I need to add a mention attribute to the inline lexer for GFM, but I am not sure how to properly use the replace function to perform the action expected. Currently, I am using the following snippet to detect @mentions …	corydolphin	example
132	2013-03-30 16:27:22	There's a 95% chance marked will never include anything github-specific. I like a lot of GFM features, but the ones that cater specifically to github won't be included. @wcdolphin, you should iterate over the tokens and run that regex on any `token.type === 'text'` token's `token.text`, and then pass the tokens to the parser.	chjj	wcdolphin
131	2013-03-07 14:38:51	I agree that would be a nice addition, currently just went with the default rendering of github. You can do a lot with some CSS and an empty anchor. But I guess some people would rather have id's on headings or perhaps an alternative inline element. I'll try to bug @chjj on IRC to review this stuff.	Swaagie	chjj
129	2013-03-22 18:40:32	@chjj Has any idea?	lepture	chjj
129	2013-12-04 05:42:14	Yeah, well. This is me breaking out of my shell. I believe the thing that made marked successful in the first place was the attention put on speed. marked does so many weird optimizations that I'm worried only I understand (not because I'm smart, but because I wrote them and I do stupidly-designed optimizations that no sane programmer would do). This is the largest pull request I've ever accepted…	chjj	ChrisWren
127	2013-02-25 15:41:41	@chjj: I'm not sure if you're interested in merging this feature, but I figured I would issue a pull request just in case. Our use-case: Our app has large blocks of technical content in the form of ordered lists and there is occasionally block-level content in the list items (tables, multiple paragraphs, etc). The block-level content breaks up the list, so when a list is resumed, the actual numbe…	prust	chjj
111	2013-01-17 15:03:32	any interest in supporting gfm-tasks? https://github.com/blog/1375-task-lists-in-gfm-issues-pulls-comments - [ ] a task list item - [ ] list syntax required - [ ] normal **formatting**, @mentions, #1234 refs - [ ] incomplete - [x] completed	leeoniya	mentions
111	2013-01-17 15:06:28	They're kinda meaningless without the back-end to support setting/unsetting them in a data store. Nice to look at, but that's about it. Walter On Jan 17, 2013, at 10:03 AM, Leon Sorokin wrote: > any interest in supporting gfm-tasks? > > https://github.com/blog/1375-task-lists-in-gfm-issues-pulls-comments > - [ ] a task list item > - [ ] list syntax required > - [ ] normal **formatting**, @mention…	walterdavis	mentions
110	2013-05-29 01:12:20	@chjj Unless there's a different answer than "you need to write some code", this should just be closed.	scottgonzalez	chjj
107	2013-01-10 00:31:09	Just testing so I can see the HTML. - [ ] a task list item - [ ] list syntax required - [ ] normal **formatting**, @mentions, #1234 refs - [ ] incomplete - [x] completed	chjj	mentions
107	2013-01-21 11:26:59	I think this actually is useful, even in contexts where an HTML checkbox doesn't make sense. +1 for generating unicode characters as in [here](http://en.wikipedia.org/wiki/Checkbox#Unicode) and [here](http://www.howtogeek.com/howto/28947/use-a-unicode-text-trick-to-make-lists-with-checkboxes/). In non-HTML environments, editors could choose to draw them as a bulleted list with strikethroughs for …	jessmartin	done
84	2012-10-04 13:01:27	Hey @chjj .... We recently wrapped marked.js as a ruby gem for easy integration into rails apps. This is a similar approach to what https://github.com/rails/jquery-rails does for jquery. Our repo is at: https://github.com/eastmedia/marked-rails We'd be happy to maintain it - but out of deference wanted to offer you the opportunity to take over the repo if you were interested.	nodanaonlyzuul	chjj
74	2013-01-03 15:03:27	Awesome. Thank you! On Jan 3, 2013, at 7:29 AM, "Christopher Jeffrey" <notifications@github.com<mailto:notifications@github.com>> wrote: So, I spent a little while fixing/optimizing/refactoring @kitsonkhttps://github.com/kitsonk's implementation a little bit. I'm going to consider this feature experimental for a little while. You can disable it with the tables option. @kitsonkhttps://github.com/k…	harrisj	kitsonkhttps
70	2012-08-29 01:22:15	I'll have to look at this carefully. I don't know if I really like the idea of adding table support, but at the end of the day, tables _are_ a part of GFM, albeit undocumented. Does this implementation behave similar to the GFM implementation? Also, the heading anchors should be `@id'`s on the heading elements instead of `a/@name`'s. It would be nice if those were a separate PR.	chjj	id
70	2012-08-29 01:22:15	I'll have to look at this carefully. I don't know if I really like the idea of adding table support, but at the end of the day, tables _are_ a part of GFM, albeit undocumented. Does this implementation behave similar to the GFM implementation? Also, the heading anchors should be `@id'`s on the heading elements instead of `a/@name`'s. It would be nice if those were a separate PR.	chjj	name
60	2013-05-29 01:27:59	This is a pretty broad request. @chjj What are your thoughts on this? Do you want issues for specific features or will most of this be handled by the renderer?	scottgonzalez	chjj
53	2012-06-13 16:19:27	Oh oops, I see what you were saying @islandr now. Github supports strikethroughs but marked.js doesn't.	KyleAMathews	islandr
51	2012-10-19 16:49:19	Thanks--I didn't know where to find GFM's code. That can be directly translated into JS and will produce the same behavior. Looks something like: That's not integrating with the gfm setting at all, but it will duplicate the behavior of the original GFM. (Edited to add global flag on big regexp; edited to add multi-line flag. This code actually works now: the issue @stof mentioned is fixed my the …	midnightmonster	stof
51	2012-11-27 11:44:01	@chjj is there any plan to fix this issue ? It is rather annoying for me as I'm using marked in an editor preview whereas the Markedown will later be rendered server-side by Sundown (which handles the GFM line-breaks)	stof	chjj
51	2012-12-10 17:33:35	@mbuttjer that code just implements the original markdown line breaks.	midnightmonster	mbuttjer
48	2012-05-21 15:09:49	@chjj any thoughts on this?	jnordberg	chjj
48	2012-06-03 00:25:30	Consider this another vote for this feature — any interest in accepting the commit, @chjj? Dave	dherman	chjj
46	2012-04-21 21:38:37	Wow, I arrogantly thought no one would find a problem with the list implementation. You proved me wrong, @Gagle. :) Anyway, I've found the problem. I'll push a fix tonight. I imagine it was only found just now because it's not _that_ likely to occur. The problem has to do with a lookahead in the list rule mistaking `**` for a list bullet, when it's not. While it doesn't create a new list item fro…	chjj	Gagle
44	2013-05-29 01:33:54	GFM also runs in a specific context. While the `@user` syntax always runs, things like `#issue` and `SHA1234` syntax requires passing a repo as the context. You probably don't want to add anything to marked for this. related: #107	scottgonzalez	user
43	2012-04-13 21:21:12	The problem is, `@rel=nofollow` might not be suitable for some links, and there's no way to tell really, unless marked only adds `rel=nofollow` for links that contain a full URL. Right now, I prefer that an option have a really good reason to justify its existence.	chjj	rel
43	2013-04-07 02:43:24	@lazerscience @theron17 the renderer feature would be a good choice. cc @chjj #129	lepture	theron17
37	2012-03-06 19:22:31	The marked script was changed once options were added. You need to use the `--gfm` flag to enable gfm now. It was easier to do it this way than to have gfm enabled by default and creating a `--nogfm` argument. Hmm, you're right. It does only output `pre`. Strange that it doesn't bother adding a `code` element, even if you name the language you're using. I guess the language's `@class` will have t…	chjj	class
35	2013-02-22 19:32:11	Also, @chjj I have a quick question. Unrelated to the above commit some of the tests (10,11,14,19) in `master` are failing in node 0.8.8. Do you want these updated or am I missing something?	potench	chjj
35	2014-09-02 21:09:00	I agree with the direction that the original change and the extensions that @potench proposed. This is a great way to solve a bunch of problems, as all the +1's suggest. The idea of supporting <!-- --> for compat makes me happy too, given that these plug-ins, by their very nature, are going to be site-dependent. Is there some prior art that the ":" syntax for parameter-separation is mimicking? I'…	SteveBenz	chjj
24	2012-01-31 23:54:44	@chjj not interested?	pvorb	chjj
8	2011-12-03 10:04:03	Hmm, @dvv mentioned this the other day in a line comment. It looks like markdown.pl ensures a trailing \n for some reason, but I think you guys are right. It is ugly. I'll have marked slice off the trailing line feed.	chjj	dvv
