# Supplementary material for: Status, identity, and language: A study of issue discussions in GitHub
Source: PLoS One. 2019 Jun 14;14(6):e0215059. doi: 10.1371/journal.pone.0215059 (PMC6568400; doi:10.1371/journal.pone.0215059)
Supplement: S2 Data — (ZIP) [file pone.0215059.s003.zip › sample_46_projs_issues/alvarotrigo_fullPage.js/issue_comments_REPLACECODE.csv]

issue_num	datetime	body	login	close_date
2631	2017-03-27 12:29:08	I have added wow.js animations to my test site but some sections aren't animating on scroll and some are. So I may have several 'sections' of content on the page, all full screen and each section has an animation of the text fading/zooming in for example. There may be multiples of the same section code too. .section-type-1, .section-type-2 and so forth (each section type is a different layout). B…	huwrowlands	2017-03-27 21:22:47
2631	2017-03-27 21:22:47	Closed until an isolated reproduction is provided as detailed in the [reporting issues guidelines](https://github.com/alvarotrigo/fullPage.js#reporting-issues) and the [issue skeleton](https://github.com/alvarotrigo/fullPage.js/blob/master/.github/ISSUE_TEMPLATE.md).	alvarotrigo	2017-03-27 21:22:47
2630	2017-03-24 05:51:06	Hi, Fullpage.js is a nice plugin. I've used it in lots of pages. But I faced problem in the below page. When I use a fixed top nav. The active class not working. I assigned the menu properly. But still no luck. I can't figure it out. http://aapapon.com/project/for/ Thanks in advanced.	Abdullah-al-Papon	2017-03-24 12:50:19
2630	2017-03-24 06:16:15	I solved the active issue manually. It's kind of boring but works fine. if(index == 2){ $('#n-collapse li:nth-child(1)').addClass('active'); } else{ $('#n-collapse li:nth-child(1)').removeClass('active'); }	Abdullah-al-Papon	2017-03-24 12:50:19
2630	2017-03-24 12:50:19	Why don't you just make use of the `menu` option.	alvarotrigo	2017-03-24 12:50:19
2630	2017-03-26 04:26:43	I've tried with the menu option. But I can't figure it out why it is not working. Maybe because of, I used bootstrap classes in the navbar.	Abdullah-al-Papon	2017-03-24 12:50:19
2630	2017-03-26 15:09:31	Check the examples available in the examples folder.	alvarotrigo	2017-03-24 12:50:19
2629	2017-03-23 21:05:05	hello there, i have a question regarding arrows: is it possible somehow to disable, say left arrow when we're on slide one and to disable right one if we're at the last horizontal slide? many thanks!	asdangus	2017-03-23 23:40:55
2629	2017-03-23 23:40:55	Use `loopHorizontal: false`	alvarotrigo	2017-03-23 23:40:55
2628	2017-03-23 12:55:04	### Description On a few viewport heights, the content stops being vertically aligned in the middle. This happens at 868px. Not at 869px (it jumps back being vertically aligned in the middle) but then it happens again at 870px height. I did not make any adjustments in the core code and didn't apply more CSS classes. ### Link to isolated reproduction with no external CSS / JS You can see our stagi…	pim013	2017-03-23 13:04:16
2628	2017-03-23 13:04:16	Well, that's clearly not an isolated reproduction :) Lot of external JS and CSS to fullPage.js. I can only say that this is happening because you are using `scrollOverflow:true` and somehow fullPage.js believes it needs to create an internal scrolling for your slide. I can see how it is indeed necessary in [the 3rd slide of the section](http://wespire.nl/klanten/floriaan/djbus/#section/clients) o…	alvarotrigo	2017-03-23 13:04:16
2627	2017-03-22 15:19:54	For my school project i need to use fullPage.js in WordPress, but i can't understeand how to import it because the guide i am following says it is a JQuery Plugin, but i can't install it like any other plugin, i get an error like "Installing... No plugin were found, the package can not be installed". How it work? Thanks. I use WordPress and fullPage.js both at their last version.	MichaelNoto	2017-03-22 15:21:43
2627	2017-03-22 15:21:43	Duplicated of https://github.com/alvarotrigo/fullPage.js/issues/2626	alvarotrigo	2017-03-22 15:21:43
2626	2017-03-22 15:10:29	Hi, in my school project i am doing a child theme for Wordpress, and i would use fullPage.js. I'm following a guide that says it is a JQuery plugin, so why i can't import it in Wordpress like any other plugin? It says "The package can not be installed. No results were found valid plugin." I downloaded the last version and WordPress is also at the last version, so i can't understeand. ### Wordpres…	MichaelNoto	2017-03-22 15:12:43
2626	2017-03-22 15:12:43	fullPage.js is a jQuery plugin and a Javascript library, not a Wordpress one. Nevertheless, you can easily find other wordpress themes out there using it such [this one](http://alvarotrigo.com/fullPage/utils/wordpress.html). Find more components [at the resources section of the docs](https://github.com/alvarotrigo/fullPage.js#resources).	alvarotrigo	2017-03-22 15:12:43
2625	2017-03-21 11:11:51	I wanna add transition into fullPage and i have used this. <S_CODE_TOKEN> It works on Slider Leave but i wanna add entering Animation on Next Slideshows and i have tried following and it's not working... <S_CODE_TOKEN> But i have failed it. Could you suggest some idea?	Uranbold	2017-03-22 10:30:42
2625	2017-03-21 11:13:46	> It works on Slider Leave but i wanna Add Entering Next Slideshows to another transition I don't understand what you mean by that. Please explain with other words.	alvarotrigo	2017-03-22 10:30:42
2625	2017-03-22 03:38:23	> It works on Slider Leave but i wanna Add Entering Next Slideshows to another transition > I don't understand what you mean by that. Please explain with other words. I mean i want to add Transition Next Slideshow (Before that slideshow enter i want to add Transition) Fullscreen 1 + Fullscreen 2 + Fullscreen 3 Edit: Fullscreen 1 Slide Leave animation works on Slide. But if Fullscreen 2 entering a…	Uranbold	2017-03-22 10:30:42
2625	2017-03-22 10:30:42	You can only make use of the `onLeave` and `afterLoad` callbacks. There's no more. I hope that answers your question. Make use of the parameters of `onLeave` such as `nextIndex` to figure out the destination and do whatever you want under your conditions.	alvarotrigo	2017-03-22 10:30:42
2624	2017-03-21 05:17:01	If I will try to fill the form, height of the section is decrease http://test.psd2htmldesign.com/runforballs/ Please try to fill this form	shahjehanali1	2017-03-21 10:12:40
2624	2017-03-21 06:40:10	need quick reply	shahjehanali1	2017-03-21 10:12:40
2624	2017-03-21 09:00:04	@alvarotrigo Please help	shahjehanali1	2017-03-21 10:12:40
2624	2017-03-21 10:12:40	Closed until an isolated reproduction is provided as detailed in the [reporting issues guidelines](https://github.com/alvarotrigo/fullPage.js#reporting-issues) and the [issue skeleton](https://github.com/alvarotrigo/fullPage.js/blob/master/.github/ISSUE_TEMPLATE.md).	alvarotrigo	2017-03-21 10:12:40
2623	2017-03-20 17:00:00	On mobile devices or in webkit browsers, the inputs do not lose focus when pressed outside them. This problem occurs when connecting to the scrolloverflow extension http://codepen.io/anon/pen/zZRPYp ### Steps to reproduce it 1. Open this link for example in chrome 2. Find the input field and click on it to get the focus 3. Now try to remove the focus by clicking on any place outside the input fie…	eeeman1
2623	2017-03-20 17:13:46	I've [reported it now in iScroll.js issues forum](https://github.com/cubiq/iscroll/issues/1139). It is definitely a iScroll.js issue and not a fullpage.js one as can be seen in [this demo](https://jsfiddle.net/vhc3bmmk/1/) without fullPage.js	alvarotrigo
2623	2017-03-21 08:54:28	Yes, for sure, I also noticed that you can not select text, as well as select the checkbox or radio	eeeman1
2622	2017-03-20 15:55:56	### FullPage Conflicting with Flexslider's `slide` class I'm rebuilding a website and came across an issue where the slide class conflicts with Flexslider. But I'm hoping the solution might be built in to FullPage.js... On mobile I'm currently using Flexslider to scroll horizontally through a list of images. Then on desktop I simply display them in a row. Now I've adopted FullPage.js but Flexslid…	BenRacicot	2017-03-20 16:04:21
2622	2017-03-20 16:04:21	Use the option `slideSelector` as detailed in the docs.	alvarotrigo	2017-03-20 16:04:21
2621	2017-03-20 12:06:41	- Documentation aesthetics changes	alvarotrigo	2017-03-20 12:06:46
2620	2017-03-20 12:01:52	- Documentation aesthetics changes	alvarotrigo	2017-03-20 12:01:59
2619	2017-03-19 14:32:54	Hi, I'm using `scrollOverflow: true`, and when I resize my window from something like ~300px high to the normal height, the scrollbar stays and prevents from the content to fit to the section. How can I refresh the IScroll when the window gets resized? thanks :)	iTayGNR	2017-03-19 15:11:18
2619	2017-03-19 15:11:18	It should refresh automatically. Please provide an isolated reproduction in jsfiddle or codepen without external CSS or JS. I'll close the issue until then.	alvarotrigo	2017-03-19 15:11:18
2619	2017-03-21 19:28:12	you may check in my website: http://shabbat.party just open the developer console, make it cover almost all the screen and close the console. see how the content does not return to its original height..	iTayGNR	2017-03-19 15:11:18
2619	2017-03-21 21:02:46	> you may check in my website: http://shabbat.party As detailed in the issue skeleton: > **Link to isolated reproduction with no external CSS / JS** [Ideally in jsfiddle.net or codepen.io, **links to personal websites won't be reviewed unless isolated**. Reported issues without a reproduction might get closed.]	alvarotrigo	2017-03-19 15:11:18
2618	2017-03-16 23:57:39	### Description I am having a problem with iOS 10 iPhone and iPad Safari and Chrome Browser, the Slides can be slided from bottom to top but it does not work from top to bottom. Also in the hamburger menu if the menu is shown on iPhone SE iOS 10.2 you can't touch scroll it its just not moving. I tested the menu and page slide on the Samsung S7 Chrome and it works perfect also on Chrome and Safari…	DamirPecnik	2017-03-17 00:25:36
2618	2017-03-17 00:25:36	As detailed in the [reporting issues guidelines](https://github.com/alvarotrigo/fullPage.js#reporting-issues) > An isolated reproduction of the issue will be required. Make use of jsfiddle or codepen for it if possible. And as detailed in the issue skeleton: > links to personal websites won't be reviewed unless isolated Closed until an isolated reproduction with no external CSS or JS is provided.	alvarotrigo	2017-03-17 00:25:36
2618	2017-03-17 00:29:53	Look like a problem with your `g-navigation` element. This is a duplicate of #1912 Was also treating the same issue hours ago here #2614 Easy solution? Make the `g-navigation` element much smaller (it has huge paddings)... Or....use css3:false and use a fixed element inside the fullPage.js wrapper. Other than that, you'll have to modify the library as suggested in a comment in #1912	alvarotrigo	2017-03-17 00:25:36
2618	2017-03-17 01:15:44	I got the page content moving it was padding, but i have still problem with the hamburger menu, i tried this: css3:false, normalScrollElements: '#g-offcanvas', normalScrollElementTouchThreshold: 1 i also changed the functions > You could solve the problem by changing in both functions $(WRAPPER_SEL) for $(document). After i did this the content start moving and not the menu. I need the menu to sl…	DamirPecnik	2017-03-17 00:25:36
2618	2017-03-17 10:27:09	Use a higher `normalScrollElementTouchThreshold` value. Try 10.	alvarotrigo	2017-03-17 00:25:36
2618	2017-03-17 10:28:13	Also, place inside the `#g-offcanvas` element inside `#g-fullpage` .	alvarotrigo	2017-03-17 00:25:36
2618	2017-03-17 23:01:24	This worked ;) Thanks > Use a higher normalScrollElementTouchThreshold value. Try 10.	DamirPecnik	2017-03-17 00:25:36
2617	2017-03-16 20:03:20	Hello, Thank you for the plugin, it's really awesome! I have a question, I'm using your plugin to make a full page website, the page has sections of all heights (browser height, smaller than browser and bigger than browser). When I have a full section on screen, and the next section is a smaller section, when I scroll down, that smaller section appears aligned to bottom (if I'm scrolling from top…	rafaownz	2017-03-17 00:34:54
2617	2017-03-17 00:34:54	> is it possible to make that section appear on top? No. Duplicate of https://github.com/alvarotrigo/fullPage.js/issues/2149	alvarotrigo	2017-03-17 00:34:54
2617	2017-03-17 00:36:23	The most you can try is using the [Offset Sections extension](http://alvarotrigo.com/fullPage/extensions/offset-sections.html) for that.	alvarotrigo	2017-03-17 00:34:54
2616	2017-03-16 14:23:51	### Description Opening a Modal wich has its own scrollbar can not be Scrolled on Iphone 6 and lower in Safari and Chrome. ### Link to isolated reproduction http://fiddle.jshell.net/o46332j6/21/show/light/ ### Steps to reproduce it 1. Get an Iphone6 or Lower (Browserstack) 2. Try to "Touchscroll" the left Modal ### Versions Safari and Chrome on Iphone 6 and lower	JanAckermann1337	2017-03-16 14:56:45
2616	2017-03-16 14:56:45	Use `$.fn.fullpage.setAllowScrolling(false)` when opening the modal and ` `$.fn.fullpage.setAllowScrolling(true)` when closing it. Or try using `normalScrollElements.` Google some answer, it has been treated multiple times: http://stackoverflow.com/questions/38264469/block-scroll-on-modal-open	alvarotrigo	2017-03-16 14:56:45
2616	2017-03-16 15:33:29	I dont think this helps for my problem. I dont have the problem that it keeps scrolling when the modal is open. I just cant scroll the Modal content itself. It dose work fine on an Iphone 7 but not lower or.	JanAckermann1337	2017-03-16 14:56:45
2616	2017-03-16 15:42:16	Yeah right. This is a duplicate of #1912 Was also treating the same issue minutes ago here https://github.com/alvarotrigo/fullPage.js/issues/2614 Easy solution? Use `css3:false` and use a fixed element inside the fullPage.js wrapper. Then use `normalScrollElements`. Other than that, you'll have to modify the library as suggested in a comment in #1912	alvarotrigo	2017-03-16 14:56:45
2616	2017-03-16 15:48:52	Thank you for your quick answer. I will look into the threads you sent me.	JanAckermann1337	2017-03-16 14:56:45
2615	2017-03-16 10:02:09	Hi There, I have two Sections. The second Section includes Slides. If iam scrolling down from "Section One" to "Section Two" it will allways show "Slide1" first. But what i need is to change the behavior in this Way: If the User scrolls down from "Section One" to "Section Two" it should show "Slide3" as default. I know i can link to a specific Slide like "http://website.com/#SectionTwo/Slide3". B…	KainLaVey	2017-03-16 10:38:16
2615	2017-03-16 10:38:16	Read the [Required HTML structure](https://github.com/alvarotrigo/fullPage.js#required-html-structure) > If you want to define a different starting point rather than the first section or the first slide of a section, just add the class active to the section and slide you want to load first.	alvarotrigo	2017-03-16 10:38:16
2615	2017-03-16 10:39:38	THX <3	KainLaVey	2017-03-16 10:38:16
2614	2017-03-16 09:26:39	### Description I have a Fullpage.js wrapper and a special overlay or footer wrapper. My problem now is, that i can't scroll the content inside the footer div on IOS. It works on Android (Chrome) and all major browsers, but not on IOS (Iphone and Ipad). Any ideas how i can get this to work? As soon as i destroy fullpage, it works like a charm. So i think there are some problems with the bubbeling…	NONNNNN	2017-03-16 10:36:52
2614	2017-03-16 10:36:52	> Maybe you can provide something like a "disable fullpage events" and "enable fullpage events" method without destroy fullpage itself :) Use [`destroy()`](https://github.com/alvarotrigo/fullPage.js#destroytype) for that. Or just use `$.fn.fullpage.setAllowScrolling(false)`. Duplicate of https://github.com/alvarotrigo/fullPage.js/issues/1912	alvarotrigo	2017-03-16 10:36:52
2614	2017-03-16 13:03:57	@alvarotrigo Thank you for the answer. But unfortunately it didn't work. I still can't scroll on ios devices. When i use destroy() it also removes the translate3d values, which i need in this moment (i just destroy when the footer is open, and rebuild after close, so the user dosent see any changes). Thanks.	NONNNNN	2017-03-16 10:36:52
2614	2017-03-16 13:07:11	The destroy feature won't scroll your page at all. Not if you just use `$.fn.fullpage.destroy()` with no parameter `all`. It will remove the `translate3d`, but it will keep the site in its place. It just turns autoScrolling to false enabling the scroll bar as in any site, but the active section should stay in the viewport.	alvarotrigo	2017-03-16 10:36:52
2614	2017-03-16 13:08:24	Try using `normalScrollElements` anyways.	alvarotrigo	2017-03-16 10:36:52
2614	2017-03-16 13:16:04	As you can see in this [fiddle](https://jsfiddle.net/t5eu2hdc/11/), it is still not possible to scroll inside the div, even if i move the footer inside the fullpage wrapper and set normalscrollements and fixedelements to .footer	NONNNNN	2017-03-16 10:36:52
2614	2017-03-16 13:22:10	Try to reproduce the issue in your site in an isolated page. Dealing with iframes in jsfiddle is far from perfect.	alvarotrigo	2017-03-16 10:36:52
2614	2017-03-16 14:03:27	You can find an exact copy of the fiddle code on [my site here](http://marcoschaer.com/demos/fullpage/slides.html). it's still not possible to scroll on IOS.	NONNNNN	2017-03-16 10:36:52
2614	2017-03-16 15:00:24	Remove `<script type="text/javascript" src="https://cdnjs.cloudflare.com/ajax/libs/fullPage.js/2.9.4/jquery.fullpage.js"></script> `. You only need to include fullpage.js once and you are doing it with `jquery.fullpage.extensions.min.js`	alvarotrigo	2017-03-16 10:36:52
2614	2017-03-16 15:06:16	Not an easy solution. I would suggest you to use `css3:false` and place the element within the fullPage.js wrapper. Then use `normalScrollElements`. Other than that... you would have to modify the library and change a few things as suggested [in this comment](https://github.com/alvarotrigo/fullPage.js/issues/1912#issuecomment-199222246).	alvarotrigo	2017-03-16 10:36:52
2614	2017-03-17 11:04:42	Also, use a higher value in `normalScrollElementTouchThreshold` just in case. Go for 10 or so.	alvarotrigo	2017-03-16 10:36:52
2614	2017-03-20 14:31:44	Hey Alvaro Unfortunately, nothing suggested by you worked in my case. So i moved over to IScroll for scrolling on IOS devices. Now it works pretty good. For Android and normal browsers i can still use the native scrolling. Do you know why just IOS dont get the events for scrolling?	NONNNNN	2017-03-16 10:36:52
2614	2017-03-20 14:38:34	@NONNNNN probably because of the call to [this function.](https://github.com/alvarotrigo/fullPage.js/blob/master/jquery.fullPage.js#L1103) Necessary for fullPage.js in iOS.	alvarotrigo	2017-03-16 10:36:52
2613	2017-03-16 06:06:00	Mouse scroll not working <S_CODE_TOKEN> This is site URL http://test.psd2htmldesign.com/runforballs/	shahjehanali1	2017-03-16 10:33:33
2613	2017-03-16 08:58:41	@alvarotrigo please Help me	shahjehanali1	2017-03-16 10:33:33
2613	2017-03-16 10:33:33	Why don't you just use `setAllowScrolling` ? http://jsfiddle.net/97tbk/1796/	alvarotrigo	2017-03-16 10:33:33
2613	2017-03-16 12:46:17	Its not woking	shahjehanali1	2017-03-16 10:33:33
2613	2017-03-16 12:48:29	Well, it is in my fiddle. You'll have to provide an isolated reproduction as detailed in the reporting issues guidelines. Otherwise I can't help.	alvarotrigo	2017-03-16 10:33:33
2613	2017-03-16 12:55:15	http://test.psd2htmldesign.com/runforballs/ go to this link, I want to prevent the page scrolling :)	shahjehanali1	2017-03-16 10:33:33
2613	2017-03-16 12:55:44	I've added your script but its not working	shahjehanali1	2017-03-16 10:33:33
2613	2017-03-16 12:58:55	Sorry, that's not an isolated reproduction. Use jsffiddle or codepen to reproduce your issue with no external CSS or JS to fullPage.js.	alvarotrigo	2017-03-16 10:33:33
2613	2017-03-16 13:22:40	I want prevent page scroll on load	shahjehanali1	2017-03-16 10:33:33
2612	2017-03-15 13:14:52	Hi, Currently I'm trying to use Fullpage on a website I'm building. At the moment I've two questions: First of all, is it possible to disable Fullpage on screens bigger than 640px and enable it on smaller screens than 640px? I know about the existence of the `responsiveWidth` option, but this option only allows me to disable Fullpage on screens smaller than the stated value. For now I'm using the…	daviddelusenet	2017-03-15 13:21:02
2612	2017-03-15 13:21:02	> First of all, is it possible to disable Fullpage on screens bigger than 640px and enable it on smaller screens than 640px? You have been answered: https://github.com/alvarotrigo/fullPage.js/issues/2517#issuecomment-286732681 Regarding the auto height feature, you can apply it whenever you want by just using CSS: <S_CODE_TOKEN> So, you can add a class to the body whenever you need and apply it a…	alvarotrigo	2017-03-15 13:21:02
2612	2017-03-15 13:22:25	Thanks!	daviddelusenet	2017-03-15 13:21:02
2612	2017-03-15 13:23:22	You can even use fullpage.js classes for your last question regarding auto height: <S_CODE_TOKEN>	alvarotrigo	2017-03-15 13:21:02
2611	2017-03-15 07:06:50	is it possible to have a layout like this? slides will be able to pull it from up, down, left, right, and diagonal? <img width="343" alt="screen shot 2017-03-15 at 3 06 36 am" src="https://cloud.githubusercontent.com/assets/5486268/23937153/6d2a933e-092c-11e7-99c0-2ea3ddadd92c.png">	eliteproxy7
2611	2017-03-15 10:09:08	I'm afraid that's not possible with the current structure that fullPage.js creates. But it sounds like it could be an interesting extension. I'll leave it open as a possible enhancement.	alvarotrigo
2610	2017-03-14 12:23:36	I have a div on a div class="section" thats inside fullpage wrapper, I want to fix it and prevent it from move but when I scroll down and I scroll up to go back to the section I was the "fixed"div moves up, I want to the div always stay on middle of section but it doesnt happen	rafaelsousa99	2017-03-14 12:30:44
2610	2017-03-14 12:29:29	http://2vgsi.com/ here you got an live example (the divs that hold content arent fixed, they move when you scroll down and if u scroll up back they arent on the same position that they were	rafaelsousa99	2017-03-14 12:30:44
2610	2017-03-14 12:30:44	That's a browsers' bug: http://stackoverflow.com/a/15256339/1081396 Just place them outside fullPage.js wrapper.	alvarotrigo	2017-03-14 12:30:44
2609	2017-03-12 17:18:45	### Description I'm looking how to show Tooltips for **fp-slidesNav** bullets. Thanks	simpas810	2017-03-12 18:33:34
2609	2017-03-12 18:33:33	Duplicate of https://github.com/alvarotrigo/fullPage.js/issues/176	alvarotrigo	2017-03-12 18:33:34
2608	2017-03-11 15:44:34	Added personal website. ☺️🙏 1- Make sure to commit it to the `dev` branch! 2- Read https://github.com/alvarotrigo/fullPage.js/wiki/Contributing-to-fullpage.js	thisisfed	2017-03-11 15:52:13
2608	2017-03-11 15:52:13	Thanks for it! But I'm afraid I stopped adding sites to the list long time ago. I only add the ones belonging to big companies or the ones that catch my attention.	alvarotrigo	2017-03-11 15:52:13
2607	2017-03-10 16:32:48	- Fixed bug: afterLoad always fires first index=1 even accessing the page on any other section #2519 - Fixed bug: resizing viewport pauses media elements on slides #2471 #2526 - Fixed bug: direct URL links wouldn't work when using an active slide for page load #1646 - Added: new method `fitToSection()` #2575 - Added: lazy load for elements using `srcset` #2355	alvarotrigo	2017-03-10 16:32:53
2606	2017-03-10 09:22:45	- Fixed bug: Unlicensed message appeared when loading (but not using) extensions	alvarotrigo	2017-03-10 09:22:53
2605	2017-03-09 15:07:29	Hi , I am having this issue where I have an input inside a fixed header and in IOS (chrome or safari) if I click the input it will take me to the first section , this doestn happen on android or desktop browsers , only in IOS , here I have made up a test page that reproduce this error [Error page test](http://dev.victorcl.com/fullpage) scroll down to any section and click on the input in the oran…	victorcl	2017-03-09 15:46:19
2605	2017-03-09 15:46:19	You can reproduce it without fullPage.js too: http://alvarotrigo.com/fullPage/test1.html Not a fullPage.js issue but a browser one that tries to focus on input boxes even when they are fixed.	alvarotrigo	2017-03-09 15:46:19
2604	2017-03-09 11:50:27	Hi, i need to add an extra class to the child of the active section. I tried quite a few things but it just adds the class to all of the section childs but not just to the active one. Or is there another way to somehow detect the child of the active section? thanks in advance David	agentlucky	2017-03-09 11:52:35
2604	2017-03-09 11:52:35	> Or is there another way to somehow detect the child of the active section? Use callbacks such as `afterLoad` or `onLeave`. Read more about callbacks [in the docs](https://github.com/alvarotrigo/fullPage.js#callbacks). Or just use something like `$('.section.active)`	alvarotrigo	2017-03-09 11:52:35
2604	2017-03-09 13:28:00	That's what i ment. It applies to all sections. Not only to the active one. Here is the code i'm using: afterLoad: function(anchor, index){ if ( $('.fp-section').hasClass('active') ) { $('.desc').addClass('color'); } }	agentlucky	2017-03-09 11:52:35
2604	2017-03-09 13:31:42	No. You should be using the logic based on the parameters the callback provides. Like can be seen in the examples at the docs. Use comething like `if(index === 1)` or `if(anchor === 'mySectionAnchor')` Then just add the class to the active section ` $('.fp-section.active').addClass('whatever')`	alvarotrigo	2017-03-09 11:52:35
2604	2017-03-09 13:38:23	Ok. But i can't set a value like '1' or 'myAnchor'. It has to be dynamically cause every section could be the active one, right? Only the child of the active section has to get an additional class.	agentlucky	2017-03-09 11:52:35
2604	2017-03-09 13:38:59	<S_CODE_TOKEN>	alvarotrigo	2017-03-09 11:52:35
2604	2017-03-09 13:42:53	Doesn't help...That's what i ment.	agentlucky	2017-03-09 11:52:35
2604	2017-03-09 14:11:40	Wait. That adds the extra class to the actual element but not to the child.	agentlucky	2017-03-09 11:52:35
2604	2017-03-09 15:29:12	Got the solution <S_CODE_TOKEN>	agentlucky	2017-03-09 11:52:35
2603	2017-03-09 10:38:53	### Description I am using fullpage JS, In my webpages I used 40 to 50 sections/slides. When I loaded my website in Ipad IOS safari browser, Its continuously showing warning, The Webpage is reloaded. Site working in Iphone, Desktop and other browsers. Can you please let me know the solution on the same. I already check with device settings, network setting, java versions issue and other hardware …	shantanusuryawanshi	2017-03-09 10:45:39
2603	2017-03-09 10:45:39	> Its continuously showing warning, You'll have to be more specific and provide a description of the warning. And ideally, a reproduction in jsfiddle or codepen. Closed until an isolated reproduction is provided as detailed in the [reporting issues guidelines](https://github.com/alvarotrigo/fullPage.js#reporting-issues) and the [issue skeleton](https://github.com/alvarotrigo/fullPage.js/blob/mast…	alvarotrigo	2017-03-09 10:45:39
2602	2017-03-09 07:21:50	Hi, Thanks for the brilliant work! It's awesome! By default, the video will pause when leaving the section, and continue playing after back to the section. Is it possible to make the video play from the beginning after every time back to the section? Thank you.	kaochihhui	2017-03-09 10:21:55
2602	2017-03-09 10:21:55	> Is it possible to make the video play from the beginning after every time back to the section? fullPage.js doesnt provide such option, but I'm sure it is possible by using Javacript in combination with some callback. I'd recommend you to ask in stackoverflow about the functionality regarding the restart of the video.	alvarotrigo	2017-03-09 10:21:55
2601	2017-03-07 21:28:45	I'm using the alpha-no-jQuery version and I have this in my CSS-Reset which seems to break the layout totaly: <S_CODE_TOKEN>	abimelex	2017-03-07 21:31:13
2601	2017-03-07 21:31:13	Use that line before importing the CSS stylesheet.	alvarotrigo	2017-03-07 21:31:13
2601	2017-03-07 21:54:13	Did you tested it? The CSS reset was indeed the first file I imported in my project.	abimelex	2017-03-07 21:31:13
2601	2017-03-07 21:57:49	Please provide a reproduction in jsfiddle or codepen.	alvarotrigo	2017-03-07 21:31:13
2601	2017-03-08 00:07:44	Ok, here's the link: http://jsfiddle.net/97tbk/1775/ Not quite sure what the CSS property does... but it is something pretty weird. It is printing the content of the CSS in jsfiddle :S	alvarotrigo	2017-03-07 21:31:13
2601	2017-03-08 00:08:33	But even when fullPage.js is not applied: http://jsfiddle.net/97tbk/1776/	alvarotrigo	2017-03-07 21:31:13
2601	2017-03-08 07:07:45	That's weird. Ok, I guess this whole property is kind of nasty, so I will get rid of it in my CSS reset. Thanks for testing.	abimelex	2017-03-07 21:31:13
2600	2017-03-07 12:52:23		n1ru4l
2600	2017-03-07 12:55:14	Thanks for the request! I'll take a look at it whenever I have some time.	alvarotrigo
2599	2017-03-07 02:13:39	When I use the grid system of Semantic UI i lose the height of my grids and when I resize my page one section is overlaping the previous section. http://codepen.io/jack_rsantana/pen/ryMooO 1. Go to http://codepen.io/jack_rsantana/pen/ryMooO. 2. Resize the page. ![captura de tela 1](https://cloud.githubusercontent.com/assets/16987558/23638782/73606fe6-02c2-11e7-80ee-a2cf3ff0b280.png) ![captura de …	jackrsantana	2017-03-07 11:50:33
2599	2017-03-07 11:50:33	You are not importing the required fullpage.js CSS file.	alvarotrigo	2017-03-07 11:50:33
2599	2017-03-07 12:48:47	Sorry for the silly mistake. I'm starting with web and I do not speak English. Anyway, although I was not importing the css. The main error remains. As can be seen in the image below, when the semantic-ui stacking mode is activated, section 2 overlaps section 1 by hiding part of the yellow div. ![screencapture-127-0-0-1-8000-teste-1488890429362](https://cloud.githubusercontent.com/assets/16987558…	jackrsantana	2017-03-07 11:50:33
2599	2017-03-07 12:50:59	That's totally normal. That's how fullPage.js works. Using full screen sections. If you content is bigger than your sectinon you'll have to use `fp-auto-height` or `scrollOverflow:true`.	alvarotrigo	2017-03-07 11:50:33
2599	2017-03-07 13:21:52	@alvarotrigo Even in responsive mode? I agree that this behavior is normal in full screen mode. But when this mode is disabled to give way to the responsive mode. Ideally, the elements should respect their sizes and flows as a normal page. I guess ...	tmsilva	2017-03-07 11:50:33
2599	2017-03-07 13:23:41	> Even in responsive mode? Yeah, the reponsive mode only turns off auto scrolling. You should be using `fp-auto-heigh-responsive`. Check the docs for more info and examples.	alvarotrigo	2017-03-07 11:50:33
2598	2017-03-06 17:18:52	Hi Alvaro, i recently used your plugin. I have a slide into section, the first item has an image and a lot of text, second has a list of images. In mobile, the second slide has more content (taller with inner height) and the first has a lot of white space under content. I hope i was specific. An example of that is in http://testcloug.gq/gastro It's possible to change parent height (section elemen…	WCLab	2017-03-06 17:47:12
2598	2017-03-06 17:47:12	You have a few options: - Use [the responsive slides extension](http://alvarotrigo.com/fullPage/extensions/responsive-slides.html) to turn slides into sections on responsive. Then use `fp-auto-height-responsive` - Use `scrollOverflow:true` in your slide with long content.	alvarotrigo	2017-03-06 17:47:12
2598	2017-03-06 19:03:48	Thanks Alvaro. I don't like `scrollOverflow:true` behavior because i have scrollbar enabled. The second option is great, but is not considered by administration project to pay for plugins unfortunately. I'll make it with css waiting for good behavior. Thanks, regards!	WCLab	2017-03-06 17:47:12
2597	2017-03-06 12:57:38	I'm using the parallax extension in a transpiled ES6 Angular app with dependencies pulled from node modules via npm. When using just the fullpage main script everthing works perfectly. <S_CODE_TOKEN> If I try to use the parallax extension like this: <S_CODE_TOKEN> I'm getting the following error: > Uncaught ReferenceError: jQuery is not defined at Object.<anonymous> (fullpage.parallax.min.js:8) a…	dghete	2017-03-06 14:31:06
2597	2017-03-06 13:46:51	I'm not a webpack expert, but it seems jQuery is loading after fullPage.js? You have to make sure jQuery loads before fullPage.js and that the extension file is imported before loading fullPage.js as well .	alvarotrigo	2017-03-06 14:31:06
2597	2017-03-06 14:16:30	Ok, indeed, import statement transpiling was breaking the order. I've fixed it by using webpack require methods: <S_CODE_TOKEN> Everything loads in the correct order and without any erorrs, but still $.fn.fullpage is missing the parallax object. <S_CODE_TOKEN> Triggers the error: "Cannot read property 'init' of undefined"	dghete	2017-03-06 14:31:06
2597	2017-03-06 14:31:06	I've had an old version of fullpage.js. Updated to latest and everything works. Thanks.	dghete	2017-03-06 14:31:06
2596	2017-03-06 04:18:41	When I add the fullPage plugin, my footer disappear. How do I make the footer show up? For my homepage, i want it without footer but for my other pages, i want my footer. Because I will use the slider in my shop page.	waisie	2017-03-06 11:00:45
2596	2017-03-06 11:00:45	Use the footer within a section with `fp-auto-height` or as a fixed element.	alvarotrigo	2017-03-06 11:00:45
2596	2017-03-06 14:06:26	Thank you. But how about other pages i use Fullpage plugin i want the footer to show and some pages i don't want to show. For my homepage i don't want to show the footer, but for my shop page i want to show the footer. Because for my shop page i will use the slider and then i will have products and then footer.	waisie	2017-03-06 11:00:45
2596	2017-03-06 15:00:41	> But how about other pages i use Fullpage plugin i want the footer to show and some pages i don't want to show. That's not fullPage.js business, you'll have to work on it by yourself.	alvarotrigo	2017-03-06 11:00:45
2596	2017-03-06 15:01:04	Create the footer when you need and don't create it when you don't need to.	alvarotrigo	2017-03-06 11:00:45
2596	2017-03-06 23:06:20	But I'm using Wordpress footer.php so I share my footer for all pages. U mean I should have 2 footers??? Can I use js so i don't have to create 2 footers? OR is there another way ?	waisie	2017-03-06 11:00:45
2596	2017-03-06 23:37:51	That's a wordpress issue not a fullPage.js one I'm afraid. You'll have to ask somewhere else.	alvarotrigo	2017-03-06 11:00:45
2596	2017-03-07 02:39:33	By the way, when i the class for my footer "fp-auto-height", nothing show up.	waisie	2017-03-06 11:00:45
2596	2017-03-07 10:01:55	@waisie I can only provide you help if you are able to reproduce the issue in jsfiddle or codepen I'm afraid. It seems to me your problems are not with fullpage.js but with wordpress. There are plenty of demos available [at the documentation](https://github.com/alvarotrigo/fullPage.js) . Even one for the `fp-auto-height `feature you are trying to use. [Check it out](http://codepen.io/alvarotrigo/…	alvarotrigo	2017-03-06 11:00:45
2595	2017-03-05 16:40:07	<S_CODE_TOKEN>	waisie	2017-03-06 11:01:46
2595	2017-03-06 11:01:46	See the fullPage.js frequently answered questions ["Is it possible to scroll automatically through sections / slides?"](https://github.com/alvarotrigo/fullPage.js/wiki/FAQ---Frequently-Answered-Questions#is-it-possible-to-scroll-automatically-through-sections--slides)	alvarotrigo	2017-03-06 11:01:46
2594	2017-03-05 15:01:00	How do I add slide dot for the slider? So If I have 4 images, it will show 4 dots. If I click the dot if slide to next image. [Dot Example](https://owlcarousel2.github.io/OwlCarousel2/demos/basic.html) If it's possible to add the slide dot, how do I remove the prev and next arrows?	waisie	2017-03-05 15:17:11
2594	2017-03-05 15:17:11	> If it's possible to add the slide dot Yeah. Use the fullPage.js option `slidesNavigation:true` for the slides. For sections, just use `navigation:true`. > how do I remove the prev and next arrows? Just use the option `controlArrows:false`. Basically: <S_CODE_TOKEN> It is all explained [in the documentation](https://github.com/alvarotrigo/fullPage.js).	alvarotrigo	2017-03-05 15:17:11
2593	2017-03-04 12:44:32	Autoscrolling to #value doesn't work on pureJS version. Anyhow you have the #value or not it doesn't scroll to the #value section. Lets assume that #value is a section of index > 1 You can try to reproduce it this way: Init the fullpage script like <S_CODE_TOKEN> The problem occure on line 309 (master version). The value of section.length is undefined. I would recommend check the type of section'…	Nubzor	2017-03-04 15:13:57
2593	2017-03-04 15:13:57	The [demo page](http://alvarotrigo.com/fullPage/pure-javascript/#3rdPage) works as expected and has the same `autoScrolling` value than yours. I'll close the issue until an isolated reproduction is provided as detailed in the [reporting issues guidelines](https://github.com/alvarotrigo/fullPage.js#reporting-issues) and the [issue skeleton](https://github.com/alvarotrigo/fullPage.js/blob/master/.g…	alvarotrigo	2017-03-04 15:13:57
2592	2017-03-04 00:44:49	Hi, first, thank you for fullpage. It realy cool! ### Description Everytime i Resize the browser i get a Script error: `Uncaught TypeError: Cannot read property 'scrollHeight' of undefined at Pn (jquery.fullpage.extensions.min.js:727) at HTMLDivElement.<anonymous> (jquery.fullpage.extensions.min.js:107) at Function.each (jquery.js:383) at jQuery.fn.init.each (jquery.js:136) at pe (jquery.fullpage…	agrigo2s	2017-03-04 00:52:17
2592	2017-03-04 00:52:17	Closed until an isolated reproduction is provided as detailed in the [reporting issues guidelines](https://github.com/alvarotrigo/fullPage.js#reporting-issues) and the [issue skeleton](https://github.com/alvarotrigo/fullPage.js/blob/master/.github/ISSUE_TEMPLATE.md).	alvarotrigo	2017-03-04 00:52:17
2591	2017-03-01 15:05:11	- Adding parallax example	alvarotrigo	2017-03-01 15:05:18
2590	2017-03-01 13:35:21	- Updating packages file version	alvarotrigo	2017-03-01 13:35:27
2589	2017-03-01 13:33:46	- Added new option: `parallax` and `parallaxOptions` - Fixed bug: dragAndMove:true & setAllowScrolling not working #2506 - Fixed bug: Chrome devices dev tools show error when using scrollBar:true #2507 #2567 - Fixed bug: extensions file throwing error using keyboard navigation when using loopHorizontal:false #2548 - Fixed bug: extension Drag and Move not working with resetSliders: true #2549 - Fi…	alvarotrigo	2017-03-01 13:33:56
2588	2017-03-01 12:03:08	### Description I am using fullpage in Wordpress and have successfully created a single homepage with several sections (each with just 1 slide). When i enter a URL that points to a specific section into the address bar in firefox, the page loads and correctly scrolls to the right section. When i use the browser console to enter javascript to cause a scroll event, it also works correctly. However,…	propertunist	2017-03-01 15:10:44
2588	2017-03-01 12:46:12	ok, so i can see that here have been numerous bugfixes to this code since version 2.7.7 was released. unfortunately, i just attempted to manually replace the version of fullpage used by the wordpress plugin with the latest version and am getting an error in the console: TypeError: $(...).fullpage is not a function . i continue.	propertunist	2017-03-01 15:10:44
2588	2017-03-01 15:10:44	> ok, so i can see that here have been numerous bugfixes to this code since version 2.7.7 was released. unfortunately, i just attempted to manually replace the version of fullpage used by the wordpress plugin with the latest version and am getting an error in the console: TypeError: $(...).fullpage is not a function > . i continue. Unfortunately I have nothing to do with the theme, so you'd bette…	alvarotrigo	2017-03-01 15:10:44
2588	2017-03-01 15:29:54	i am now running the latest version of the code and the problem has not been resolved.	propertunist	2017-03-01 15:10:44
2588	2017-03-01 15:30:48	> i am now running the latest version of the code and the problem has not been resolved. Then please proceed to create an isolated reproduction of it in jsfiddle or codepen and I'll take a look at it.	alvarotrigo	2017-03-01 15:10:44
2588	2017-03-01 15:31:23	ok, it's actually a wordpress plugin: https://wordpress.org/plugins/wp-fullpage/ it looks like the coder of it is not very forthcoming with support.	propertunist	2017-03-01 15:10:44
2588	2017-03-01 15:33:52	I can only wish you good luck :D	alvarotrigo	2017-03-01 15:10:44
2588	2017-03-01 16:28:38	@alvarotrigo - i am preparing a codepen here. since my site uses jquery and other common components are you are you saying you want me to copy and paste the entire source for jquery into the codepen? rather than just link to it?	propertunist	2017-03-01 15:10:44
2588	2017-03-01 16:36:50	> are you saying you want me to copy and paste the entire source for jquery into the codepen? Not at all. I'm saying. Use the less HTML necessary for the recreation of the issue. And use the less necessary external lifes to reproduce it. I'm not asking you to recreate your site at all. I'm asking you to isolate the issue as much as possible getting rid of all unnecessary stuff for the reproductio…	alvarotrigo	2017-03-01 15:10:44
2588	2017-03-01 16:37:23	The purpose of it is to make sure the problem is not in your side and it is in fact in fullpage.js. So the less external things to fullpage.js you can use, the better.	alvarotrigo	2017-03-01 15:10:44
2588	2017-03-01 16:45:36	ok, i see. there was a lot of JS from other plugins in there and various bits that i don't fully know the origin of. i have removed everything i know i can remove. what is left is the page structure, some sections in the page and their content - plus various JS files that i think all relate to fullpage or fullpage depends on. let me know if this is still too much for you: http://codepen.io/ura_so…	propertunist	2017-03-01 15:10:44
2588	2017-03-01 16:56:33	Sorry. Still having a lot of external codes to fullpage.js. No externals JS or CSS please.	alvarotrigo	2017-03-01 15:10:44
2588	2017-03-01 16:57:21	Get rid of all the unnecessary ones, such as materialize, jquery.pseudo.js etc.	alvarotrigo	2017-03-01 15:10:44
2588	2017-03-01 16:58:27	And... where is your fullPage.js initialization? Please add it on the JS panel. Not in in an external file.	alvarotrigo	2017-03-01 15:10:44
2588	2017-03-01 17:00:52	i asked you if you wanted me to post the source for jquery, for example, as it is an external JS file and you wrote 'not at all'.. are you saying that you want me to include direct source for your own fullpage.js files, but not for jquery itself?	propertunist	2017-03-01 15:10:44
2588	2017-03-01 17:02:23	the fullpage params are in the html as a data array - is that a format that you don't support?	propertunist	2017-03-01 15:10:44
2588	2017-03-01 17:04:28	> are you saying that you want me to include direct source for your own fullpage.js files, but not for jquery itself? I said "not at all" to paste the entire source for jquery into the codepen. But fullPage.js intialization is not the jQuery library source code . So, add any fullPage.js related javascript in the jquery panel. Just as in any of the tens of codepen demos of the documentation, such …	alvarotrigo	2017-03-01 15:10:44
2588	2017-03-01 17:04:55	> the fullpage params are in the html as a data array - is that a format that you don't support? Just move it to the Javascript panel. It is a mess to read it all in the HTML one. Making things easier for me makes a faster and more accurate response for you.	alvarotrigo	2017-03-01 15:10:44
2588	2017-03-01 17:46:37	ok. i am not 100% familiar with all of the files and references in the code, but i think i have done as you have asked (minus tidying up every last bit of line formatting in the html): http://codepen.io/ura_soul/pen/zZroRe?editors=1111	propertunist	2017-03-01 15:10:44
2588	2017-03-01 18:35:43	so i have now thinned it out a bit more - i didn't realise i don't need to load jquery inside codepen. EDIT: ah,. i see i do actually need to load jquery in there	propertunist	2017-03-01 15:10:44
2588	2017-03-01 21:33:34	i have worked around this problem by adding Jquery commands manually to each of the navigation links - but i would still prefer to know why the navigation is broken in the first place. the codepen is now quite minimal and still doesn't work.	propertunist	2017-03-01 15:10:44
2588	2017-03-01 23:09:22	I've no idea what version of fullpage.js you are using, but it is not the official one: These options don't exist: <S_CODE_TOKEN>	alvarotrigo	2017-03-01 15:10:44
2588	2017-03-01 23:22:27	hmm.. ok. the actual version of the file i am currently using is the latest one from github, but those parameters were generated by the wordpress plugin. before i upgraded to the latest version of fullpage, the wordpress plugin was listed as using 2.7.7 of your code.	propertunist	2017-03-01 15:10:44
2588	2017-03-01 23:23:48	> the wordpress plugin was listed as using 2.7.7 of your code That's a pretty old version with tens of bugs.	alvarotrigo	2017-03-01 15:10:44
2588	2017-03-01 23:38:17	yes, that's why i manually upgraded to the latest version of your code, but the linking problem remained.	propertunist	2017-03-01 15:10:44
2588	2017-03-01 23:38:42	i also updated my codepen to reference the same version of your code as your own codepen example	propertunist	2017-03-01 15:10:44
2588	2017-03-01 23:58:01	Too many error in your console. fullPage.js is not even being applied: >Uncaught ReferenceError: jQuery is not defined jquery.slimscroll.min.js:16 Uncaught ReferenceError: jQuery is not defined jquery.easings.min.js:6 Uncaught ReferenceError: jQuery is not defined jquery.fullPage.init.js:120 Uncaught ReferenceError: jQuery is not defined	alvarotrigo	2017-03-01 15:10:44
2588	2017-03-02 00:17:15	ah ok - i didn't check the actual browser console as i thought the codepen console would contain the same output. i have moved the calls to these JS files from the HTML box to codepen's JS area and also now removed the init.js file because it duplicates what i have in the JS window in codepen. so now there are no such errors in the console.	propertunist	2017-03-01 15:10:44
2587	2017-03-01 10:53:55	I use Brackets and Chrome. When I load the page the sections are much too high, but when I resize the window for just a little bit, everything is perfect.	lucaey	2017-03-01 11:27:36
2587	2017-03-01 11:27:36	It might be that you forgot to add the compulsory DOCTYPE declaration. <S_CODE_TOKEN> Closed until an isolated reproduction is provided as detailed in the [reporting issues guidelines](https://github.com/alvarotrigo/fullPage.js#reporting-issues) and the [issue skeleton](https://github.com/alvarotrigo/fullPage.js/blob/master/.github/ISSUE_TEMPLATE.md).	alvarotrigo	2017-03-01 11:27:36
2586	2017-02-28 22:34:59	I've got a nine page website i'm working on, links are set not for all of them in the menu, once you use one, lets say link number 7, it becomes the top of the website, and there is no way to scroll back. even if it is at 700vh from the top . if you click on the second link, B is now the top... wich is not what I would like obviously, also, the events do not fire, is I go to a section, not by scr…	Oblik-Design	2017-02-28 22:41:33
2586	2017-02-28 22:41:33	See the examples provided in the example folder. You should not be using `#stop1` as a link, but '#bb' instead. See: https://jsfiddle.net/tft14udf/2/	alvarotrigo	2017-02-28 22:41:33
2585	2017-02-27 17:26:10	Sections getting unscrollable by mouse wheel after page refresh. In firefox it doesn't work at all. Dev console is empty. Scrolling with arrows seems to work well. Website - http://new.it-kitchen.com.ua ### Versions Windows 10, Chrome 56.0.2924.87 (64-bit); Firefox 45.7.0	isloboda	2017-02-27 17:32:08
2585	2017-02-27 17:31:28	The [demo page](http://alvarotrigo.com/fullPage/) works as expected. Please provide an isolated reproduction with no external CSS or JS in jsfiddle or codepen as detailed in the [reporting issues guidelines](https://github.com/alvarotrigo/fullPage.js#reporting-issues) and the [issue skeleton](https://github.com/alvarotrigo/fullPage.js/blob/master/.github/ISSUE_TEMPLATE.md).	alvarotrigo	2017-02-27 17:32:08
2585	2017-02-27 17:32:08	I'll close the issue until then.	alvarotrigo	2017-02-27 17:32:08
2584	2017-02-27 17:25:45	Standard behavior of the browser, when you refresh or back to a page includes the preservation of scroll position. Fullpage also always returns to the first section and scrolls the current section.Can I abandon this behavior?	Annihilus
2584	2017-02-27 17:29:52	> Can I abandon this behavior? Do not use the `anchors` option. Or, if you are referring to the animaton, use `animateAnchor:false`.	alvarotrigo
2584	2017-02-27 19:09:11	If I turn off anchor option when I reload the page Im still stay on the first slide But in this situation there is not scrolling to the slide So after the reloading of the page I want to be on that exact place where I was before the refreshing(reloading) of the page . animateAnchor didn't help me, it scrolles to the section only when I'm using the scroll	Annihilus
2584	2017-02-27 19:20:23	Animateanchor transfers it on slide but it didn't work if I use scrollBar:true	Annihilus
2584	2017-02-27 20:10:02	> Animateanchor transfers it on slide but it didn't work if I use scrollBar:true Working as expected on the [scrollBar demo page](http://alvarotrigo.com/fullPage/examples/scrollBar.html#secondPage/1)	alvarotrigo
2584	2017-02-28 14:09:59	This result is not that I expected I don't need animation, which starts with the first section and goes to the current section. I want to begin with the current section after reloading of the page.	Annihilus
2584	2017-02-28 14:16:40	Right. Then `animateAnchor:false` doesn't seem to be working when using `scrollBar:true`. I'll mark it as a bug to investigate.	alvarotrigo
2584	2017-02-28 15:10:13	Note that this works as expected when loading the site in a new tab or opening a new window with the same URL. In fact, this works as expected in other browsers such as Firefox. Seems to be a Chrome specific issue in the way it tries to avoid unnecessary operations when reloading the same site.	alvarotrigo
2583	2017-02-27 09:05:51	For now, during last slide move to first slide, it needs to move to other slides rather than directly move to first slide.	CiscoY	2017-02-27 09:27:39
2583	2017-02-27 09:27:39	You would need to acquire the [Continuous Horizontal extension](http://alvarotrigo.com/fullPage/extensions/continuous-horizontal.html).	alvarotrigo	2017-02-27 09:27:39
2582	2017-02-26 03:45:30	### fullPage.js doesn't seem to have any effect for me. Loading the index.html from the tutsplus demo doesn't produce a page that is separated into sections either. No errors in the inspector, but nothing seems to be displaying the way it should. What am I missing? ![image](https://cloud.githubusercontent.com/assets/10901068/23336934/bf42a1c2-fb92-11e6-9a92-8dfc6b811314.png) <S_CODE_TOKEN> ### ht…	danksky	2017-02-26 13:48:20
2582	2017-02-26 13:48:20	You have plenty of examples available in the examples folder where you can see how to use it or use them as your starting point. I'll close the issue as it is clearly an issue in your side and not in the library.	alvarotrigo	2017-02-26 13:48:20
2581	2017-02-25 11:25:04	I'm trying to handle responsive design by using media queries. Until I use the desktop version everything works fine, but as soon as I use "Mobile" (even in chrome dev tools) page height becomes doubled and every element gets smaller... Is there a way to disable this behavior?	riccardomessineo	2017-02-25 16:02:21
2581	2017-02-25 16:02:21	There's no such thing as "mobile" version nowadays. There are touch desktop computers, tablets with bigger screens than some laptops and mobile phones with bigger resolutions than some desktops. Responsiveness is based in resolution, not on the type of device. Use the `responsiveWidth` and `responsiveHeight` options of fullPage.js as well as `fp-auto-height-responsive` if necessary. Take a look a…	alvarotrigo	2017-02-25 16:02:21
2581	2017-03-02 20:28:19	Just for reference, my problem was fixed by adding this meta tag: `<meta name="viewport" content="width=device-width, initial-scale=1">` Thanks for the support.	riccardomessineo	2017-02-25 16:02:21
2580	2017-02-24 19:06:59	I am having a couple issues getting this to work correctly on mobile. I have set the responsiveWidth to 900 and when I shrink my browser under 900 the site scrolls normal, however, when viewing it on my phone or through Chromes mobile inspector it is still scrolling to each section as opposed to a normal scroll. The second issue is that the font seems to be shrinking on mobile. Im sure Im missing…	nickress	2017-02-25 15:59:22
2580	2017-02-25 15:59:22	> however, when viewing it on my phone or through Chromes mobile inspector it is still scrolling to each section as opposed to a normal scroll. Use the full page view. > The second issue is that the font seems to be shrinking on mobile. fullPage.js doesn't do anything with fonts at all. Not a fullPage.js issue.	alvarotrigo	2017-02-25 15:59:22
2579	2017-02-24 18:44:41	### Description Hey, I am trying to implement a custom easing which halts for a long time and then moves up drastically but the effect just doesn't take place. For investigation purposes I tried it on your own easing.html but nothing changes. What is going on?? My brain ist exploding... ### Code <S_CODE_TOKEN> ### Versions Easing by https://matthewlein.com/ceaser/ Latest Chrome, Mac	jamaladdeen	2017-02-25 16:00:11
2579	2017-02-24 19:16:33	There was an issue with a corrupt fp .js file. You can close this, thanks.	jamaladdeen	2017-02-25 16:00:11
2578	2017-02-23 17:55:25	When I view my site on mobile the anchor links are not clickable and input fields are not accessible. Also when I set "responsiveWidth: 640" to disable fullpage on mobile I am no longer able to scroll down or move past the first section on my phone and still can't click any links. Does anyone know what I am doing wrong?	legiondesigns	2017-02-23 17:56:56
2578	2017-02-23 17:56:56	Please make sure to use the latest fullPage.js version 2.9.2. If you are, then please provide an isolated as detailed in the [reporting issues guidelines](https://github.com/alvarotrigo/fullPage.js#reporting-issues) and the [issue skeleton](https://github.com/alvarotrigo/fullPage.js/blob/master/.github/ISSUE_TEMPLATE.md). I'll close the issue meanwhile.	alvarotrigo	2017-02-23 17:56:56
2577	2017-02-23 13:24:07	Before I would say that fullPage.js is undoubtedly the best discovery I had last year, you did an incredible job. Just want to say that I found that the fp-auto-height option does not work in a specific section when all sections are with background fixed / cover. Anyway, with me it did not work. I have some examples of website that really outdid me lol Http://crwfitness.com.br/ Http://gordoemagro…	bdadev	2017-02-23 17:57:48
2577	2017-02-23 13:27:11	Thanks! Glad you find it useful! > Http://crwfitness.com.br/ Http://gordoemagro.com.br/ Looking great! But I don't see any section with the class `fp-auto-height` in any of those sites.	alvarotrigo	2017-02-23 17:57:48
2577	2017-02-23 13:28:05	Please provide an isolated reproduction in jsfiddle or codepen.	alvarotrigo	2017-02-23 17:57:48
2577	2017-02-23 17:57:48	Closed until an isolated reproduction is provided as detailed in the [reporting issues guidelines](https://github.com/alvarotrigo/fullPage.js#reporting-issues) and the [issue skeleton](https://github.com/alvarotrigo/fullPage.js/blob/master/.github/ISSUE_TEMPLATE.md).	alvarotrigo	2017-02-23 17:57:48
2577	2017-02-24 12:09:20	Yes my friend, I could not make this option work, so I changed the strategy until I found another solution. But I'll put a codepen here soon, okay? Thank you!	bdadev	2017-02-23 17:57:48
2577	2017-02-24 12:24:37	I would recommend you to check the [autoHeight.html example in the examples folder](https://github.com/alvarotrigo/fullPage.js/blob/master/examples/autoHeight.html) and check if you find your issue by comparisson. Also available [online](http://alvarotrigo.com/fullPage/examples/autoHeight.html).	alvarotrigo	2017-02-23 17:57:48
2576	2017-02-23 02:01:07	### Description When `scrollingSpeed` is set to 0, horizontal navigation between slides is jumpy and arrows advance two slides with one tap. ### Link to isolated reproduction with no external CSS / JS http://codepen.io/waissbluth/pen/dvbaBj ### Steps to reproduce it 1. Open in a touch device 2. Change slide with arrows or with touch gestures 3. Advance two slides with one tap ### Versions Bug is …	waissbluth
2576	2017-02-23 10:10:15	And don't you have exactly the same issue with the vertical movement?	alvarotrigo
2576	2017-02-23 17:23:07	Yes, actually.	waissbluth
2576	2017-02-23 17:25:18	Related with https://github.com/alvarotrigo/fullPage.js/issues/1654, which was never solved. I'll make it as an enhancement in this case. fullPage.js is an scrolling library, so it is not supposed to be used with speed 0 in any case. The only solution to it might be using a timeout and force the user to wait 600 or 700 milliseconds between slides. But that won't create a great user experience.	alvarotrigo
2576	2017-02-23 17:33:35	I see that now. I think that not solving the `scrollingSpeed: 0` skipping bug by itself is fine. It was extensively discussed and it seems there is no clear solution. However, I noticed this problem with `autoScrolling: false`. That is why I reported the horizontal problem and not the vertical. I isolated the problem and found it to be the `scrollingSpeed`, but now I realize. [Here](http://codepe…	waissbluth
2576	2017-02-23 17:53:52	Yeap, but the issue still being the same. Touch events will still be detected after you finish your slide in 0 milliseconds and therefore they'll trigger the movement to another slide. Some people opt to make use of the [Fading Effect extension](http://alvarotrigo.com/fullPage/extensions/fading-effect.html), which still having a scrollingSpeed time but replacing the scrolling animation for a fadi…	alvarotrigo
2575	2017-02-22 18:35:45	When calling moveTo() to change the slide within the same section with `fitToSection: false`, the vertical scroll is not adjusted to make sure that the slide is fully on the screen. I don't know if this is a desired behavior, but it would be nice to be able to link to a slide within the same section and force the vertical scrolling. Here is a hack that makes it work: <S_CODE_TOKEN>` Otherwise, ma…	waissbluth	2017-03-10 16:34:53
2575	2017-02-22 19:15:08	Why wouldn't it be adjusted already? Are you using `autoScrolling:false`? I would need a bit more of context. Could you provide an isolated reproduction in jsfiddle or codepen?	alvarotrigo	2017-03-10 16:34:53
2575	2017-02-22 19:20:35	Yes, sorry, I forgot to mention that: `autoScrolling:false`. I'll put together a codepen.	waissbluth	2017-03-10 16:34:53
2575	2017-02-22 19:25:24	Why don't you use `fitToSection:true` to start with anyways?	alvarotrigo	2017-03-10 16:34:53
2575	2017-02-22 19:31:39	Here is a codepen: http://codepen.io/waissbluth/pen/wJwXGR I'm not using `fitToSection: true` for other reasons, but I need that when users navigate with my own buttons (i.e. buttons that call `moveTo()`) the sections are fitted.	waissbluth	2017-03-10 16:34:53
2575	2017-02-22 20:51:19	An easy trick here: <S_CODE_TOKEN>	alvarotrigo	2017-03-10 16:34:53
2575	2017-02-22 20:57:28	It's not working for me ([codepen](http://codepen.io/waissbluth/pen/dvbqNG)). Why would `setFitToSection(false)` help?	waissbluth	2017-03-10 16:34:53
2575	2017-02-22 20:57:59	Another one here with no animation: <S_CODE_TOKEN> And another probably the ideal one here: <S_CODE_TOKEN>	alvarotrigo	2017-03-10 16:34:53
2575	2017-02-22 21:02:10	Yeah, thanks, I agree that `$('.fp-section.active').removeClass('active');` is the simplest solution. Still, it doesn't feel good to mess with the plugin's internal classes; it would be great to have official support for this.	waissbluth	2017-03-10 16:34:53
2575	2017-02-22 21:05:03	> it would be great to have official support for this. I'll give it a though!	alvarotrigo	2017-03-10 16:34:53
2575	2017-02-22 21:17:01	Actually, even though the `removeClass('active')` hack [works in the codepen](http://codepen.io/waissbluth/pen/KWPxvx), it does not work in my app, presumably because `destiny == lastScrolledDestiny`. Does that make sense?	waissbluth	2017-03-10 16:34:53
2575	2017-02-22 21:28:10	What anchors are you using? And how exactly are you calling your `moveTo` method? It should work if you use the section index instead of the anchor.	alvarotrigo	2017-03-10 16:34:53
2575	2017-02-22 23:54:31	I am using string anchors and yes, it works by switching to the section index. I am calling it like this: `$.fn.fullpage.moveTo.apply(null, $(this).attr('href').substring(1).split('/'))` where `this` is an `<a>`.	waissbluth	2017-03-10 16:34:53
2575	2017-02-23 00:08:56	This is what I ended up with for internal navigation: <S_CODE_TOKEN>` It works well, but it has the hack to force the slides to fit when getting there via link.	waissbluth	2017-03-10 16:34:53
2575	2017-03-10 12:47:33	Added a new method `fitToSection()` in the dev branch 2.9.4	alvarotrigo	2017-03-10 16:34:53
2575	2017-03-10 16:34:53	Available in the latest release 2.9.4	alvarotrigo	2017-03-10 16:34:53
2574	2017-02-22 12:25:15	### Description With loopHorizontal:false and interlockedSlides:true control arrows are not updating according to interlocked slides in further sections, they keep their original state. ### Steps to reproduce it 1. Create 3 sections each containing 3 slides with basic configuration 2. In section 1 move to slide 2 3. Move section down 4. There should be 2 arrows (left/right) but only the right-han…	tschortsch22	2017-03-01 13:48:49
2574	2017-02-22 19:11:44	Please use the [dev version 2.9.3](https://github.com/alvarotrigo/fullPage.js/blob/dev/dist/jquery.fullpage.extensions.min.js) Then, if you tell me the email you used for the purchase, I'll send you the new version of the extension that fixes the issue.	alvarotrigo	2017-03-01 13:48:49
2574	2017-02-23 07:34:08	Thanks a lot! I sent you an email with my contact information.	tschortsch22	2017-03-01 13:48:49
2574	2017-03-01 13:48:49	Solved in the new release 2.9.3	alvarotrigo	2017-03-01 13:48:49
2573	2017-02-22 12:18:59	Hello, we use bronchiectasis scrollOwerflowReset [remove link] on site. When you connect an error Yandex webvizor license for faull page extention. How can I remove this error message?	IllyaHorbatenko	2017-02-22 17:04:12
2573	2017-02-22 17:04:12	As detailed int he mail that was sent to you just after the purchase, as well as [in the documentation online](https://github.com/alvarotrigo/fullPage.js/wiki/How-to-activate-a-fullPage.js-extension); > - Access the URL that was sent to your email address when purchasing the extension. > - You will be asked to introduce the license key that was given to you when purchasing the item. > - Additiona…	alvarotrigo	2017-02-22 17:04:12
2572	2017-02-22 06:47:26	Hi An interesting problem , when i use fullpage.js , all of input[text] of page was disabled and i can not click and fill any of them! I don't have any options , here is my site you can check . [BLOX.IR](http://blox.ir) notice : its happened in chrome browser and in firefox its ok ... Thanks	mvardin	2017-02-22 10:35:44
2572	2017-02-22 10:26:32	Please make sure to use the latest fullPage.js version 2.9.2.	alvarotrigo	2017-02-22 10:35:44
2572	2017-02-22 10:35:44	Thanks , Solved 👍	mvardin	2017-02-22 10:35:44
2571	2017-02-20 22:54:47	Hello, Is there a way to alter the height percentage in the offset sections extension based on the viewport? E.g. in desktop set data-percentage="60" and in mobile data-percentage="40" ? I've tried to destroy the instance of fullpage on window.resize, then update the data-percentage and then try to re-initialise again, but that's not working. Any help appreciated. Cheers	getupkid203	2017-02-20 23:29:17
2571	2017-02-20 23:27:40	> I've tried to destroy the instance of fullpage on window.resize, then update the data-percentage and then try to re-initialise again, but that's not working. That should do it. Make sure to use `destroy('all')` and not only `destroy`. And make sure to only destroy and initialise it once! Use the `afterResponsive ` callback.	alvarotrigo	2017-02-20 23:29:17
2570	2017-02-20 17:24:12	Hello, I'm using fullpage.js to work in a wordpress website. I'm having one issue that i don't understand why...in my site the fullpage. js only works in the first two sections of the page, returning this in the url when i do scroll "#null". http://www.terradesign.pt/wp/clapat_sqr_portfolio/beijinho-de-portugal-2/ I have all the id's and div class correct. Can you help me, please? Thanks. Best re…	dtavares	2017-02-20 17:32:31
2570	2017-02-20 17:32:31	You'd better ask the author of the wordpress theme. I only provide support for fullPage.js issues. If you believe it is a bug in fullpage.js please provide an isolated reproduction as detailed in the [reporting issues guidelines](https://github.com/alvarotrigo/fullPage.js#reporting-issues) and the [issue skeleton](https://github.com/alvarotrigo/fullPage.js/blob/master/.github/ISSUE_TEMPLATE.md).	alvarotrigo	2017-02-20 17:32:31
2570	2017-02-20 17:36:51	Really?? ok...	dtavares	2017-02-20 17:32:31
2570	2017-02-20 17:41:37	If you are able to reproduce the issue in jsfiddle or codepen I'll happily help you with it. But unfortunately I do not deal with websites and less yet if they are using wordpress :)	alvarotrigo	2017-02-20 17:32:31
2570	2017-02-20 18:05:32	Thank you. :) I found other solution. :)	dtavares	2017-02-20 17:32:31
2569	2017-02-20 16:00:16	### Description Hello, I have created a second menu to the fullpage using the same link to the anchors as fp-nav and they refuse to work. Any help would be appreciated. ### Link to isolated reproduction with no external CSS / JS <S_CODE_TOKEN> (just a small part of the full page function). <S_CODE_TOKEN> The standard fp-nav does work with the same hrefs, i'm just wondering where I have gone wrong…	jacob-JM	2017-02-20 16:06:19
2569	2017-02-20 16:06:19	I don't see any element in your HTML with the id `menu`, which is the one you have used in your `menu` option. Use a class instead if you are planning to link it to more than one menu at the time.	alvarotrigo	2017-02-20 16:06:19
2569	2017-02-20 16:10:02	Even with an Id of menu on the menu the links still don't work. Yet the fp-nav with the same href and without an id="menu" works.	jacob-JM	2017-02-20 16:06:19
2569	2017-02-20 16:15:16	Provide a reproduction. I can't help otherwise.	alvarotrigo	2017-02-20 16:06:19
2568	2017-02-17 19:36:43	Hello, I was wondering if it would be possible to have a behavior like `fitToSection: true` but only when the scrolling stops close to a border. For example: `fitToSection: '50px` could trigger the movement only when the user is within 50px of a section start. If this currently possible or easy to implement as a new feature?	waissbluth
2568	2017-02-18 00:46:28	Not possible at the moment I'm afraid. And not sure about how difficult can it get. I'll mark it as a possible enhancement.	alvarotrigo
2567	2017-02-16 10:29:27	### Description Got this error when click anywhere on the page when using an Android Chrome or a Desktop Chrome with mobile emulation. <S_CODE_TOKEN> ### Link to isolated reproduction with no external CSS / JS http://s.codepen.io/polyamide/debug/QdPNvq/xnrabdozjWJA ### Steps to reproduce it 1. Open the isolated reproduction link 2. Enable Chrome's Mobile emulation. (or a real android device) 3. S…	polyamide	2017-02-16 10:37:19
2567	2017-02-16 10:37:19	Nothing to worry about, it won't happen in the real device. It is due to the emulation mode not retrieving the `e.touches` value on touch start and touch move events. A similar discussion can be seen here: https://github.com/guylabs/ion-autocomplete/issues/31	alvarotrigo	2017-02-16 10:37:19
2567	2017-02-16 10:47:05	Thanks for replying so quickly. But actually, I got the same error message on a actual Android device (android 7.0.0, chrome 56.0.2924.87).	polyamide	2017-02-16 10:37:19
2567	2017-02-16 11:01:58	I've fixed it now in the dev version. I was taking a deeper look at it and it seems to be [an issue I solved a few weeks ago](https://github.com/alvarotrigo/fullPage.js/issues/2507). Can you please try again using [this file instead](https://github.com/alvarotrigo/fullPage.js/blob/dev/jquery.fullPage.js)?	alvarotrigo	2017-02-16 10:37:19
2567	2017-02-16 11:41:01	The issues no longer exist in the latest dev version, thanks a lot!	polyamide	2017-02-16 10:37:19
2567	2017-03-20 11:39:53	Hi I am getting same error on laptop , when i am using scroll	avinashdvv	2017-02-16 10:37:19
2567	2017-03-20 12:03:24	Make sure to use the latest fullPage.js version 2.9.4	alvarotrigo	2017-02-16 10:37:19
2566	2017-02-15 14:31:35	Hello! I use scrolloverflowreset in site.. Connection structure is the same as in the documentation. Tell me, is it possible to change the step of scrolling on the section to which was applied scrollowerflowreset. The documentation iscroll nothing written about it.	IllyaHorbatenko	2017-02-15 14:41:40
2566	2017-02-15 14:41:40	As I told you before [twice](https://github.com/alvarotrigo/fullPage.js/issues/2562#issuecomment-279733915) already, you can pass any iScroll options to fullPage.js by using the option `scrollOverflowOptions`. scrollOverflowReset is totally irrelevant here.	alvarotrigo	2017-02-15 14:41:40
2565	2017-02-15 11:08:49	### Description The video background does not play on a mobile phone ### Link to isolated reproduction with no external CSS / JS http://alvarotrigo.com/fullPage/examples/videoBackground.html [Ideally in jsfiddle.net or codepen.io, links to personal websites won't be reviewed unless isolated. Reported issues without a reproduction might get closed.] ### Steps to reproduce it 1. [First step] with a…	worldwildweb	2017-02-15 12:00:10
2565	2017-02-15 11:14:16	Are you able to play a background video **without** fullpage.js? Please test that first.	alvarotrigo	2017-02-15 12:00:10
2565	2017-02-15 11:47:53	indeed! :) you can close the issue.	worldwildweb	2017-02-15 12:00:10
2564	2017-02-15 07:37:53	### Description ### Link to isolated reproduction with no external CSS / JS http://alvarotrigo.com/fullPage/#secondPage ### Steps to reproduce it Navigate between slides, `active` class is not set to the slide that actually shown. ### Versions IE9 on Win7	jas-chen	2017-02-15 11:17:46
2564	2017-02-15 07:41:48	![2017-02-15 3 41 01](https://cloud.githubusercontent.com/assets/2928661/22964767/38ef5da4-f395-11e6-9ea1-b21898a278e8.png)	jas-chen	2017-02-15 11:17:46
2564	2017-02-15 11:17:46	[IE 9 doesn't update the DOM inspector in real time.](http://stackoverflow.com/a/16818658/1081396) But you can see it adds the class as expected when adding this on the console: <S_CODE_TOKEN> Also, by using any CSS rule based on the `active` class for the slide.	alvarotrigo	2017-02-15 11:17:46
2563	2017-02-14 22:45:54	While reading in scrollOverflow: true, the slide scrolls automatically on reaching end (of section). This can be avoided by adding a minimum pause of 150 before scrolling to next slide	JavaCowboyArvind
2562	2017-02-14 15:06:28	Hey. Prompt please, whether it is possible when using scrolloverflowreset soften the scroll? documentation on this subject is nothing. Using iscroll not suitable (because scrollOverflowReset function does not work correctly)	IllyaHorbatenko	2017-02-14 15:11:55
2562	2017-02-14 15:11:55	> Using iscroll not suitable (because scrollOverflowReset function does not work correctly) Can you elaborate that? The [demo page](http://alvarotrigo.com/fullPage/examples/scrolling.html) works as expected, as well as when using the scrollOverflowReset extension as can be seen [in this other demo](http://alvarotrigo.com/fullPage/extensions/scrolloverflow-reset.html). The documentation clearly st…	alvarotrigo	2017-02-14 15:11:55
2562	2017-02-14 15:13:10	I explained to you how to use it the other day in https://github.com/alvarotrigo/fullPage.js/issues/2561	alvarotrigo	2017-02-14 15:11:55
2561	2017-02-13 14:12:19	Hello! Can you please throw example of fullpage with iscroll.	IllyaHorbatenko	2017-02-13 14:39:05
2561	2017-02-13 14:39:05	There's a folder called "examples" which contains examples, one of them is using the option you mention. Feel free to check it.	alvarotrigo	2017-02-13 14:39:05
2561	2017-02-13 14:43:02	As detailed in the docs, check the iScroll options in [its documentation](http://iscrolljs.com/). Then just pass them this way: <S_CODE_TOKEN>	alvarotrigo	2017-02-13 14:39:05
2560	2017-02-13 13:23:14	Hi everybody, Is it possible to remove the anchor from the very first section (and slide), as when we arrive the first time on the page? For example on this page, delete `#firstPage`: `http://alvarotrigo.com/fullPage/` instead of `http://alvarotrigo.com/fullPage/#firstPage` Thanks!	meneldil	2017-02-13 13:26:48
2560	2017-02-13 13:26:48	The anchor is not visible on page load on the URL you mentioned. http://alvarotrigo.com/fullPage/ Only when going back to the 1st section from any other section. And in that case it is not possible. The most you can do is use an empty anchor: `''`. So you can end up with: `http://alvarotrigo.com/fullPage/#`	alvarotrigo	2017-02-13 13:26:48
2560	2017-02-13 13:29:06	Yes, I was talking about the case where we were coming back from another slide. Okay, it will be an empty anchor (always better than nothing) Thank you!	meneldil	2017-02-13 13:26:48
2560	2017-02-13 13:38:35	If you really want to remove it, you can probably play with the browser History API when supported. Play a bit with it and test if this would fit your needs. <S_CODE_TOKEN>	alvarotrigo	2017-02-13 13:26:48
2559	2017-02-13 09:59:26	I want to play YouTube video on a slide. I want to be able to play again when the section goes over and comes back. It does not work out well. ` afterSlideLoad: function(anchorLink, index, slideAnchor, slideIndex) { var loadedSlide = $(this); var tl = new TimelineMax(); console.log("slideLoad--" + "anchorLink: " + anchorLink + " index: " + index + " slideAnchor: " + slideAnchor + " slideIndex: " …	l2zeo	2017-02-13 10:22:49
2559	2017-02-13 10:22:49	See the [auto play embedded data section in the docs](https://github.com/alvarotrigo/fullPage.js#auto-playpause-embedded-media).	alvarotrigo	2017-02-13 10:22:49
2559	2017-02-13 10:23:36	And [the example autoplayVideoAndAudio.html](https://github.com/alvarotrigo/fullPage.js/blob/master/examples/autoplayVideoAndAudio.html)	alvarotrigo	2017-02-13 10:22:49
2558	2017-02-10 13:40:53	Hi, thank you for you plugin firstly. It is so beautiful to render my resume which I am trying make at present. But I met a problem which is described as the title. I tried to put image in `<div class="col-md-4"> `with the class: img-responsive, but the image goes out of the `<div>`. The html markup works fine in a new pen without fullpage.js. So I am wondering it is somewhat conflicted with full…	hieverest	2017-02-10 14:24:24
2558	2017-02-10 14:24:24	Seems like a CSS question. I would recommend you to ask in other place such as stackoverflow.com It has nothing to do with fullPage.js.	alvarotrigo	2017-02-10 14:24:24
2557	2017-02-10 10:17:20	When you open the Pure JS demo on a iPhone with iOS 10 (http://alvarotrigo.com/fullPage/pure-javascript/) it breaks after the first slide.	daviddelusenet
2557	2017-02-10 10:26:06	Thanks for reporting it! Unfortunately the support I provide for the vanilla JS version is limited due to my lack of time to maintain it. I'll take a look at it at some point, but I'm afraid to say I'll take it as a low priority task and might take a while for me to provide a fix.	alvarotrigo
2556	2017-02-10 07:19:08	I want to fix the width and height so that I do not become responsive. Is there a way?	l2zeo	2017-02-10 15:13:49
2556	2017-02-10 09:14:12	What do you mean? So you do no become responsive? Can you explain that?	alvarotrigo	2017-02-10 15:13:49
2556	2017-02-10 15:07:25	@alvarotrigo Hello. ResponsiveSlides: false How do I not use responsive in sections like slides? I want to set the width / height to a fixed value.	l2zeo	2017-02-10 15:13:49
2556	2017-02-10 15:13:49	Read [the docs](https://github.com/alvarotrigo/fullPage.js) and see [the examples](https://github.com/alvarotrigo/fullPage.js/tree/master/examples) regarding `responsiveHeight`, `responsiveWidth` and `fp-auto-height-responsive`	alvarotrigo	2017-02-10 15:13:49
2555	2017-02-08 07:35:08	Hi! Not so long ago i start using fullpage.js and collided with some problem with historyRecord option. When i refresh browser fullpage return my state to last block where i finished. After reading docs i find recordHistory option which must disable this functionality. I set it to false, but nothing change at all. This results a reproduced in Chrome, Firefox and Edge. Operative system Ubuntu LTE …	Becherman	2017-02-08 12:18:59
2555	2017-02-08 12:18:59	The easy solution is to avoid using anchors if you are not planning to use them as they should. If for any reason you still want to use them internally, you can do this: <S_CODE_TOKEN> But of course, no anchors will be shown in the URL. Anchors in the URL should only be used if you are planning to have a linkable section.	alvarotrigo	2017-02-08 12:18:59
2555	2017-02-09 13:34:14	Thanks for the detailed response. I think i will refuse from the idea to abolish the history in favor of the anchors!	Becherman	2017-02-08 12:18:59
2554	2017-02-07 19:08:23	Can I use responsive width or responsive height when using Fading Effect? http://alvarotrigo.com/fullPage/extensions/fading-effect.html	l2zeo	2017-02-07 19:16:47
2554	2017-02-07 19:16:47	Yes you can.	alvarotrigo	2017-02-07 19:16:47
2554	2017-02-07 19:17:08	It will turn into a normal site with scroll bar and no fading effect.	alvarotrigo	2017-02-07 19:16:47
2553	2017-02-07 14:26:29	Hello! Prompt, whether it is possible to reduce the scrolling step in using scrollOverflowReset function. The documentation on this subject I found nothing	IllyaHorbatenko	2017-02-07 14:34:49
2553	2017-02-07 14:34:48	Use `scrollOverflowOptions` to pass any option to it. You'll find all possible options in the [iScroll.js documentation](http://iscrolljs.com/), which is the vendor library used for that feature.	alvarotrigo	2017-02-07 14:34:49
2552	2017-02-07 11:06:40	I want to use autoScrolling option but when it is scrolled to a div#content, which have overflow-y: scroll; I want to be able to scroll through content before autoScrolling continue. Is this possible ? Fiddle: https://jsfiddle.net/Ldes3d9n/1/	munjiza	2017-02-07 11:07:58
2552	2017-02-07 11:07:58	See the `normalScrollElements` option.	alvarotrigo	2017-02-07 11:07:58
2552	2017-02-07 22:07:49	@alvarotrigo I did it in another way. if (...) { $.fn.fullpage.setAllowScrolling(true); } else { $.fn.fullpage.setAllowScrolling(true); }; This way everything is working as expected on desktop and also on mobile emulators (for example from Chrome Dev. Tools), but on real device (android or iOS phone) I am still not able to scroll content inside of that div. Any suggestions?	munjiza	2017-02-07 11:07:58
2552	2017-02-08 00:06:09	> Any suggestions? Yeah, try the `normalScrollElements` option.	alvarotrigo	2017-02-07 11:07:58
2551	2017-02-07 10:59:24	Hi again, I stumbled upon a strange behaviour when using the dragandmove extension in combination with an fp-auto-height footer. If the extension is active and I use the mousewheel to navigate, the page will scroll far below the footer showing blank space (footer is the on top of the viewport). If I drag down to the footer, the footer is shown as expected, but the navi on the right is showing tha…	spaszwerg	2017-03-01 13:48:52
2551	2017-02-07 11:09:13	Thanks for reporting it! I'll take a look at it whenever I can.	alvarotrigo	2017-03-01 13:48:52
2551	2017-02-07 11:29:00	> If the extension is active and I use the mousewheel to navigate, the page will scroll far below the footer showing blank space (footer is the on top of the viewport). I've just fixed this issue in the dev version. Feel free to use [the dev file](https://github.com/alvarotrigo/fullPage.js/blob/dev/dist/jquery.fullpage.extensions.min.js) to solve it until its get merged in a new release. Still ne…	alvarotrigo	2017-03-01 13:48:52
2551	2017-02-07 11:52:56	OK, thanks.	spaszwerg	2017-03-01 13:48:52
2551	2017-02-13 18:37:17	Hi Alvaro, is there a fix for the second issue now?	spaszwerg	2017-03-01 13:48:52
2551	2017-02-13 19:51:37	Not yet	alvarotrigo	2017-03-01 13:48:52
2551	2017-03-01 13:48:52	Solved in the new release 2.9.3	alvarotrigo	2017-03-01 13:48:52
2550	2017-02-06 15:58:08	### Description i used your fullpage plugin but i have problem on my navbar when i go to any section of it it always gets me to the last one, and then it works normally, but always at the first time sends me to the last section, can you please tell me how can i fix this? ### Link to isolated reproduction with no external CSS / JS here is a link to the website https://hesham-al-mekkawi.firebaseapp…	Philimono	2017-02-06 16:04:15
2550	2017-02-06 16:04:15	I guess you are talking about the horizontal sliders in your site? They are using another external carousel that does not belong to fullPage.js You'd better ask in other place or in the carousel library forum.	alvarotrigo	2017-02-06 16:04:15
2549	2017-02-06 13:19:12	The extensions resetSlides and dragandmove do not work with another. My customer wants to use those two extensions. Now, that i got the files from your shop I recognize, that resetSlides works when using the scrollwhell but not when using dragandmove. Is that correct? Or should they got together? ### Versions Win 10 Chrome 56, Firefox 51	spaszwerg	2017-03-01 13:48:54
2549	2017-02-06 13:34:28	Thanks for reporting it! The bug has been solved in the dev branch. Please feel free to use [the dev version of the extensions file](https://github.com/alvarotrigo/fullPage.js/blob/dev/dist/jquery.fullpage.extensions.min.js) until it gets merged in the next release.	alvarotrigo	2017-03-01 13:48:54
2549	2017-02-06 13:38:58	Perfect. Thanks a lot.	spaszwerg	2017-03-01 13:48:54
2549	2017-03-01 13:48:54	Solved in the new release 2.9.3	alvarotrigo	2017-03-01 13:48:54
2548	2017-02-06 10:58:02	Script seems to crash when using the extension file. JS-Console alerts: TypeError: t is undefined Hi, i´m creating a fullPage website for a customer. The site is intended to work with the extensions dragandmove and resetSlides in the end. So I included the extension library from the dist-folder instead of the normal one. My js in the html-file looks like this: <S_CODE_TOKEN> ### Steps to reproduc…	spaszwerg	2017-03-01 13:48:57
2548	2017-02-06 11:00:22	> fullPage is working as expected, but if I´m on the last slide of an horizontal row and swipe right/right arrow on keyboard, the script crashes giving a console error: "TypeError: t is undefined". Are you saying you were having this error before using the extensions? If so, can you please provide an isolated reproduction in [jsfiddle](http://jsfiddle.net/97tbk/1531/) or codepen with no external …	alvarotrigo	2017-03-01 13:48:57
2548	2017-02-06 11:54:09	Thank you for the quick reply. I created a fiddle here: https://jsfiddle.net/schuetzmedia/ekr890vd/7/ Just go to Slide 2.3 and press the arrow-right on the keyboard. The slides are no longer working.	spaszwerg	2017-03-01 13:48:57
2548	2017-02-06 12:54:07	Thanks for it. Solved [in the dev branch](https://github.com/alvarotrigo/fullPage.js/blob/dev/dist/jquery.fullpage.extensions.min.js) and will get merged in the next release.	alvarotrigo	2017-03-01 13:48:57
2548	2017-02-06 13:04:59	Hi, thats good to hear. When will the next release be? My deadline is close ;o)	spaszwerg	2017-03-01 13:48:57
2548	2017-02-06 13:05:53	> When will the next release be? Probably this week. But you can use [the file in the dev version](https://github.com/alvarotrigo/fullPage.js/blob/dev/dist/jquery.fullpage.extensions.min.js). It will solve your issue.	alvarotrigo	2017-03-01 13:48:57
2548	2017-02-06 13:06:17	Perfect! Thanks a lot.	spaszwerg	2017-03-01 13:48:57
2548	2017-03-01 13:48:56	Solved in the new release 2.9.3	alvarotrigo	2017-03-01 13:48:57
2547	2017-02-06 10:48:51	Hello, Thank for this really nice plugin. It’s the 1st time i use it. You can see the website here (It’s not completely finished) : https://www.lereseauhumain.com I would like to have your opinion on this : Is it possible to have some parallax effect only for the 1st section. I would like to make section2 scroll over section 1 (i know how to do this) but i would like to add somme parallax effect,…	vinylroads	2017-03-01 17:11:31
2547	2017-02-06 10:51:11	Update March 2017 == There's now a [parallax extension](http://alvarotrigo.com/fullPage/extensions/parallax.html) to create parallax effects! --- Planning to release [a parallax extension this week](https://twitter.com/IMAC2/status/825782503977918464) :)	alvarotrigo	2017-03-01 17:11:31
2547	2017-02-06 11:06:39	Hi, interesting. What would be the exact purpose of this plugin ?	vinylroads	2017-03-01 17:11:31
2547	2017-02-06 11:08:10	> What would be the exact purpose of this plugin ? Parallax backgrounds giving the impression of having one section scrolling over the other for a configurable percentage.	alvarotrigo	2017-03-01 17:11:31
2547	2017-02-06 11:10:50	I guess it is what i'm looking for ;-) Would it possible to apply the parallax effect only on certain section ?	vinylroads	2017-03-01 17:11:31
2547	2017-02-06 11:13:39	@vinylroads I guess you could do that by using a callback such as `afterLoad` and change the parallax percentage to 0. I might think about an easier way to do that for the next version of it.	alvarotrigo	2017-03-01 17:11:31
2547	2017-02-06 11:14:46	Well, now that I think about it. You wouldn't even need to to that :D Just adding no background or having it without certain class should do it :)	alvarotrigo	2017-03-01 17:11:31
2547	2017-02-06 11:27:35	Yes, nice and easy solution ;-) Hope to test soon the parallax extension ! For now, what i can achieve : i create a section outside the `<div id="fullpage">` like this <S_CODE_TOKEN> This way, i can make `#section2` scroll over `#section1` Now i have to add a parallax effet on `#section1`. I’ve tried to use a parallax plugin but for now the effect doesn’t apply. I need to search a little more ;-)	vinylroads	2017-03-01 17:11:31
2547	2017-02-06 11:29:14	> I’ve tried to use a parallax plugin but for now the effect doesn’t apply They won't work unless you use `scrollBar:true` I'm afraid.	alvarotrigo	2017-03-01 17:11:31
2547	2017-02-06 12:48:45	> They won't work unless you use scrollBar:true I'm afraid. That’s also my conclusion. Thank you very much for this clarification. Maybe with some js, i can make this 1st section moving up and create a sort of parallax effect when user scroll to section2. But it would be a weird approach…	vinylroads	2017-03-01 17:11:31
2547	2017-03-01 17:11:31	Now you can create parallax effects with the [parallax extension](http://alvarotrigo.com/fullPage/extensions/parallax.html). Feel free to check it out!	alvarotrigo	2017-03-01 17:11:31
2546	2017-02-05 08:39:12	When I scroll down in section 1, can I show other elements in section 1 instead of moving to section 2? Like the site below. [site](https://sharp.vn/vn/cong-nghe-long-giat-khong-lo/)	l2zeo	2017-02-05 13:19:14
2546	2017-02-05 13:19:14	Duplicated of https://github.com/alvarotrigo/fullPage.js/issues/2494 See the last comment there where I proposed a solution to it.	alvarotrigo	2017-02-05 13:19:14
2546	2017-03-01 17:12:28	There's now a [parallax extension](http://alvarotrigo.com/fullPage/extensions/parallax.html) to create parallax effects!	alvarotrigo	2017-02-05 13:19:14
2545	2017-02-04 17:38:01	hey @alvarotrigo . How can I integrate fullPage.js with material design lite. This combo will be awesome, I guess.	vikaskyadav	2017-02-04 20:07:15
2545	2017-02-04 20:07:15	There's nothing to request there. Material designs is a front-end framework that can be integrated at the moment.	alvarotrigo	2017-02-04 20:07:15
2544	2017-02-04 14:42:31	Can I use scrolling magic with fadingEffect? http://alvarotrigo.com/fullPage/extensions/fading-effect.html	l2zeo	2017-02-04 15:03:58
2544	2017-02-04 15:03:58	No. when using the fading Effect extension there's no scroll bar and therefore there's no scroll even being propagated. You should be using [fullpage.js callbacks](https://github.com/alvarotrigo/fullPage.js#callbacks) or [fullPage.js state classes](https://github.com/alvarotrigo/fullPage.js#state-classes-added-by-fullpagejs) to create animations. See [this video tutorial](https://www.youtube.com/…	alvarotrigo	2017-02-04 15:03:58
2543	2017-02-03 22:30:40	Hey there. I am using the offsetSections extension for a project. I'm essentially making 6 carousels in a row at 85% height. I have an image overlay on top of each carousel that has a like "click to view" button that then reveals the carousel. It works beautifully on desktop but on actual mobile devices I keep on getting this JS error "TypeError: undefined is not an object (evaluating 't.position…	tarasiegel	2017-02-04 14:08:56
2543	2017-02-04 14:08:56	> I can send you a link to the page I'm working on privately, but its for a client and I cant put a public link here. Sorry I do not provide free support for personal websites. If you believe its a bug in fullPage.js please proceed to create an isolated reproduction in jsfiddle or codepen. Or, if you believe it is a problem with an extension, please [contact me](http://alvarotrigo.com/#contact) i…	alvarotrigo	2017-02-04 14:08:56
2542	2017-02-03 17:49:33	Hi, I bought a extension for up to 1 website. But I need to use extension in local environment for testing. This is possible?	dougaraujos	2017-02-03 17:53:08
2542	2017-02-03 17:53:08	Sure. They will work as expected in localhost and 127.0.0.1. If you are using a dev domain before moving it to the production domain, then you'll have to ask me for a license for that specific domain or get the activation key for that one and ask me later for another one once you move it to production.	alvarotrigo	2017-02-03 17:53:08
2541	2017-02-03 13:47:23	Bootstrap 3.3.7 fullPage 2.9.2 Problem 1. If Bootstrap modal is inside the section it doesn't work/display correctly. Only backdrop works. Temporary solution is to place modal elements outside of the sections for Bootstrap modals to work correctly. Is it possible to fix this without not messing up the logical order of the information? Problem 2. Background keyboard navigation and screen scrolling…	GasparSukk	2017-02-03 14:28:09
2541	2017-02-03 14:28:09	> Temporary solution is to place modal elements outside of the sections for Bootstrap modals to work correctly. And that's the correct way of doing it. Fixed elements outside fullpage.js wrapper. That's because of [browsers' bugs](http://stackoverflow.com/a/15256339/1081396) dealing with translate3d elements and fixed elements. You can also use `scrollBar:true` or `css3:false` to solve it, but it…	alvarotrigo	2017-02-03 14:28:09
2541	2017-02-03 15:36:54	Thanks!	GasparSukk	2017-02-03 14:28:09
2540	2017-02-02 18:07:37	### Description On mobile devices, the scrolling to another slide is triggered even when touching with two or more fingers. This is problematic, for example, when having an embedded Google Map with [Cooperative Gesture Handling](https://developers.google.com/maps/documentation/javascript/examples/interaction-cooperative) I think that any kind of multi-finger gesture shouldn't be triggering any sl…	waissbluth
2540	2017-02-02 18:11:11	> Is there a currently way to prevent this, either entirely or via an option? Not at the moment I'm afraid. I'll mark it as a possible enhancement. I guess you get exactly the same result with the [Drag And Move example](http://alvarotrigo.com/fullPage/extensions/drag-and-move.html) too?	alvarotrigo
2540	2017-02-02 18:20:17	Yes, the Drag And Move example is also triggered by multiple finger gestures. I guess the `touches` [attribute of the touch event](https://developer.mozilla.org/en-US/docs/Web/API/TouchEvent/touches) is a place to start considering this.	waissbluth
2540	2017-02-02 18:25:42	Actually, could this just be implemented as a condition in https://github.com/alvarotrigo/fullPage.js/blob/master/jquery.fullPage.js#L1100 ? Or as a part of `isReallyTouch()` for that matter.	waissbluth
2539	2017-02-02 17:12:26	### Description We are using the _**verticalCentered: false**_ attribute in order to keep the original page layout as much as possible. when we scrolling between the sections everything is working fine. when we try to simulate user keyboard navigation to move from one section to the next one , the result is that the next transition displayed in vertical centered way. also - there is no way to scr…	eladh	2017-02-02 17:53:10
2539	2017-02-02 17:41:52	> We using fullpage.js plugin with fixed header. Is this relevant at all for the reproduction? Because I do not see any in your codepen. > when we try to simulate user keyboard navigation to move from one section to the next one , the result is that the next transition displayed in vertical centered way. Please, detail the steps to reproduce it. I don't see any change in the layout when using the…	alvarotrigo	2017-02-02 17:53:10
2539	2017-02-02 17:47:35	HI @alvarotrigo 1.You are right - its not relevant to the page header. 2. steps to reproduce : just enter the input data and use TAB to navigate to the next section. the content is not position properly 3. I just re-checked now in another computer using [the demo](http://codepen.io/anon/pen/qRozaN) in chrome and FF Chrome 51 - position is in the middle / centered + no way to use mouse scroll to g…	eladh	2017-02-02 17:53:10
2539	2017-02-02 17:53:10	> 2. steps to reproduce : just enter the input data and use [b]TAB[/b] to navigate to the next section. That was the missing word: tab. I'll close it as a duplicate of a well known issue with no solution for the moment: https://github.com/alvarotrigo/fullPage.js/issues/1237 As a suggestion, using `scrollBar:true` would solve the issue. Or preventing focusing on inputs.	alvarotrigo	2017-02-02 17:53:10
2538	2017-02-02 14:19:57	I'd like to make the navigation dot in horizontal position. Is there anyway to do that ? The only option to chang the posiition which I know is the navigationPosition:left/right. But how to make the section navigation dots horizontal? Thanks	YvonneD	2017-02-02 14:34:25
2538	2017-02-02 14:34:25	Check `slidesNavigation: false,` and `slidesNavPosition: 'bottom',`	alvarotrigo	2017-02-02 14:34:25
2537	2017-02-02 11:36:43	The code of my menu is following `<script type="text/javascript"> $(document).ready(function() { $('#fullpage').fullpage({ menu: '#menu', responsiveWidth: 1024, scrollBar: true, showActiveTooltip: true, navigation: true, navigationPosition: 'right' }); }); </script>` Html `<header> <div class="sidenav" id="mySidenav"> <a href="javascript:void(0)" class="closebtn" onclick="closeNav()">&times;</a> …	mqasim1990	2017-02-02 11:40:20
2537	2017-02-02 11:40:20	Closed until an isolated reproduction is provided as detailed in the [reporting issues guidelines](https://github.com/alvarotrigo/fullPage.js#reporting-issues) and the [issue skeleton](https://github.com/alvarotrigo/fullPage.js/blob/master/.github/ISSUE_TEMPLATE.md).	alvarotrigo	2017-02-02 11:40:20
2536	2017-02-02 08:52:40	Just a small detail, but there is a log "va1" on the continuous Horizontal extension. <img width="462" alt="screen shot 2017-02-02 at 09 52 08" src="https://cloud.githubusercontent.com/assets/3706722/22542681/52831fa2-e92d-11e6-969e-1d45e801ca1d.png">	xpluscal	2017-02-02 10:19:14
2536	2017-02-02 10:19:11	Thanks for reporting it! I've removed it. Feel free to download the extension again from the link you got in your mail after the purchase.	alvarotrigo	2017-02-02 10:19:14
2535	2017-02-02 08:36:46	Can you put the jquery.fullpage.extensions.min.js on a CDN as well? That would be great. Thanks.	xpluscal	2017-03-10 13:07:19
2535	2017-02-02 10:32:07	Thanks for the suggestion! I requested the addition of it. I'll let you know whenever it's available.	alvarotrigo	2017-03-10 13:07:19
2535	2017-02-02 10:35:23	Thanks! On Thu, Feb 2, 2017, 11:32 Álvaro <notifications@github.com> wrote: > Thanks for the suggestion! > > I requested the addition of it. > I'll let you know whenever its available. > > — > You are receiving this because you authored the thread. > Reply to this email directly, view it on GitHub > <https://github.com/alvarotrigo/fullPage.js/issues/2535#issuecomment-276921867>, > or mute the thr…	xpluscal	2017-03-10 13:07:19
2535	2017-03-10 13:07:19	This was done time ago. Available here: https://cdnjs.com/libraries/fullPage.js	alvarotrigo	2017-03-10 13:07:19
2534	2017-02-01 12:57:59	### Responsive height Hi There, First of all, great plugin! I'm using the latest version of fullpage.js and i've got a question about the responsive settings. When using _**responsiveWidth**_ in combination with _**fp-auto-height-responsive**_, the mobile version still has an calculated height at the element (inline style). The sections still have a height of 100%. Next to disableing the plugin, …	CXHub	2017-02-01 13:08:06
2534	2017-02-01 13:08:06	`fp-auto-height-responsive` will adjust the size of the section to the size of its content as long as it is not fixed or absoluted positioned. The inline style will get overwritten by the CSS style, as it uses `!important`. Without a reproduction of your issue I can not provide you a more accurate answer to why it is not working in your specific case. Please provide a reproduction if you believe …	alvarotrigo	2017-02-01 13:08:06
2533	2017-02-01 09:31:15	Media cannot auto play even by data-autoplay or data-keepplaying in my code. ( I searched in to documentation) That is my code. <S_CODE_TOKEN> This is out of fullpage id div. jquery code: <S_CODE_TOKEN> The problem I face is: The music didn't start playing when I put these two parts(plugins) of code together. Comments: 1) When I put them together the first plugin played and the second no. 2) Only…	webspecialist	2017-02-01 12:07:33
2533	2017-02-01 12:07:33	> When I put them together the first plugin played and the second no What two plugins? What other plugin are you using besides fullPage.js? Closed until an isolated reproduction is provided as detailed in the [reporting issues guidelines](https://github.com/alvarotrigo/fullPage.js#reporting-issues) and the [issue skeleton](https://github.com/alvarotrigo/fullPage.js/blob/master/.github/ISSUE_TEMPL…	alvarotrigo	2017-02-01 12:07:33
2533	2017-02-01 13:19:08	I meant the 2 parts of code. The first part is the fullpage and the second is the button I created mute/unmute the music. I don't know why but the code of: $.fn.fullpage({ slidesColor: ['black', 'black', 'black', 'black'], anchors: ['page1', 'page2', 'page3', 'page4'], menu: '#menu' }); blocks the music to start. Any ideas? If you want some further details pls tell me.	webspecialist	2017-02-01 12:07:33
2533	2017-02-01 18:01:01	Sorry but I can not help you without a reproduction. Try to reproduce it in jsfiddle or codepen.	alvarotrigo	2017-02-01 12:07:33
2533	2017-02-01 18:33:18	`$.fn.fullpage(` is incorrect, is it not?	tentonaxe	2017-02-01 12:07:33
2533	2017-02-01 18:34:43	No. Read the docs and see the examples.	alvarotrigo	2017-02-01 12:07:33
2533	2017-02-01 18:38:09	@alvarotrigo none of your examples or documentation have any mention of executing `$.fn.fullpage(...)` directly rather than calling it on an element such as `$("#someid").fullpage(...)` unless it's hidden somewhere i haven't searched yet, I know you have other methods on `$.fn.fullpage` , such as `$.fn.fullpage.whatever()`, but that's not what he's doing in his code.	tentonaxe	2017-02-01 12:07:33
2533	2017-02-01 18:44:52	Yeah well, that happens when you use a 3 years old version of fullPagel.js :D Just update to the latest 2.9.2 :)	alvarotrigo	2017-02-01 12:07:33
2533	2017-02-01 18:47:07	Mr. @alvarotrigo , Would you prefer to upload it as subdomain(of my personal page) and see that from there? 1) It is easiest for me, 2) It is complicate app and jsfiddle didn't support it or something did wrong. 3) Codepen need money. https://jsfiddle.net/weblaravel/1nqzx3nc/ this is my example Is my version old? Ok I will update it.	webspecialist	2017-02-01 12:07:33
2533	2017-02-01 18:48:36	1 - Update your version to the latest, I do not provide support for older versions. 2- Codepen is free... Just give me a URL or something and I'll let you know what can I do.	alvarotrigo	2017-02-01 12:07:33
2533	2017-02-01 20:24:29	With the latest version the problem fixed!!!! Ιf you're curious about ... my page is http://onroad.vtsoulis.gr/all-categories-demo Is not completed yet... but thank you @alvarotrigo my part of my page will be awesome thanks to fullpage.js and you!!!! I am an unemployed web designer / developer ... I wish to had money to donate to your awesome work!!! Now the case is closed!	webspecialist	2017-02-01 12:07:33
2532	2017-01-29 14:09:14	hi there, i'm trying to put a five vertical slide page, three in the middle of which would be joined by dotted navigation, because it's one link spreading across three slides. is it possible for those dots to appear only within those 3 slides? thanks!	asdangus	2017-01-29 15:33:38
2532	2017-01-29 15:33:38	Use [callbacks](https://github.com/alvarotrigo/fullPage.js#callbacks) or [fullpage.js state classes](https://github.com/alvarotrigo/fullPage.js#state-classes-added-by-fullpagejs) to hide or show them whenever you want.	alvarotrigo	2017-01-29 15:33:38
2532	2017-01-30 07:33:08	i've tried to study both options, but my javascript skills are next to none. even if i could hide it in first and last section, would it show only three dots among those three remaining sections? it's just that i can't use scrollOverflow on this design. anyways i appreciate your product much, good luck!	asdangus	2017-01-29 15:33:38
2532	2017-01-30 10:17:04	> but my javascript skills are next to none Then you should be asking in other place such as http://stackoverflow.com in order to learn the Javascript you need to use fullPage.js. You can find examples of the use of callbacks in [the examples folder](https://github.com/alvarotrigo/fullPage.js/tree/master/examples) under the name `callbacks.html` and `callbacks2.html` If you download fullPage.js f…	alvarotrigo	2017-01-29 15:33:38
2532	2017-01-30 10:17:56	You also have another example [at codepen](http://codepen.io/alvarotrigo/pen/XbPNQv) as stated in the docs.	alvarotrigo	2017-01-29 15:33:38
2532	2017-02-02 11:12:46	hi, please one last thing regarding bullets: right now it hides them from 768px downwards. i require them to stay on always, but want to hide arrows from 768px downwards. tried that thru media quieries in your css, didn't work, then searched high and low in your .js to no avail .. please, can you help me out?	asdangus	2017-01-29 15:33:38
2532	2017-02-02 11:26:35	Sure. Please provide a reproduction of your issue in jsfiddle or codepen and I'll take a look at it.	alvarotrigo	2017-01-29 15:33:38
2532	2017-02-02 12:02:27	i've managed to get rid of arrows below 768px width, but can't have bullets back. i'll do the fiddle, although all i require is a clue of how to remove the responsive restriction from horizontal slide bullets, so that they don't get removed for phones and tablets ..	asdangus	2017-01-29 15:33:38
2532	2017-02-02 12:02:59	As I said, I need a reproduction in order to help you.	alvarotrigo	2017-01-29 15:33:38
2532	2017-02-02 12:40:36	here's the site: http://www.alliancejobsconsult.com/ and here's the pen: http://codepen.io/anon/pen/vgRVBB?editors=0100 If you're viewing pen, please browse to "HOW WE WORK" or click on "FIND OUT MORE" so all i require is that those bullets would stay on all the time, even below 768px width. thanks!!	asdangus	2017-01-29 15:33:38
2532	2017-02-02 12:51:15	I'm afraid that has nothing to do with fullPage.js but with your own CSS stylesheet. You'd better ask somewhere else. Definitely not a fullpage.js issue.	alvarotrigo	2017-01-29 15:33:38
2532	2017-02-02 12:56:20	ouch, i thought it's the default of your script. no worries, will find the prob., thanks.	asdangus	2017-01-29 15:33:38
2531	2017-01-28 23:14:37	Added iscroll-probe.js and iscroll-probe.min.js to use [probeType](http://iscrolljs.com/#onscroll) option and onScroll event.	vekvoid
2531	2017-01-29 01:40:25	Thanks for it! Just a little problem with it: As detailed in the dos: > when using scrollOverflow:true fullpage.js will make use of a forked and **modified version of iScroll.js libary**. There's a reason why the file `scrolloverflow.js` is not called `iscroll.js` and its because it is not exactly the same but a fork of it which solved [some known bugs in iScroll.js](https://github.com/cubiq/iscr…	alvarotrigo
2531	2017-01-29 21:55:58	Thanks for the advice. I just fix that bug like in the [issue you linked](https://github.com/cubiq/iscroll/issues/1041) here and I tested on IE 11. If all it's ok, maybe we should change the name of the files to "scrolloverflow-probe".	vekvoid
2531	2017-01-29 23:05:35	Sorry, I deleted the files on the previous commit c42d380. In 15c3006 i added the fixed files.	vekvoid
2530	2017-01-27 17:43:08	### Description When viewing a Fullpage-powered site on an Android device, typing into an input field causes the section sizes to become messed up. It only occurs when you start typing, which drags the input field into view, forcing the page to scroll and break the Fullpage plugin. Here is an example: ![fullpage_android_keyboard_problem](https://cloud.githubusercontent.com/assets/7820108/22380500…	rredfearn32
2530	2017-01-27 17:48:22	Possibly related with https://github.com/alvarotrigo/fullPage.js/issues/145	alvarotrigo
2530	2017-01-27 17:49:07	I always recommend to use the responsive options for small screen devices.	alvarotrigo
2530	2017-01-31 11:29:55	Another possible solution is using `scrollBar: true`.	alvarotrigo
2530	2017-02-14 10:54:26	Thanks, I'll give that a try. Cheers!	rredfearn32
2529	2017-01-27 13:18:09	I bought a key for scrollOverflowResetKey, but it does not work. Connect as written in the documentation and in the example of your site. Please tell me what could be the problem and how to fix it)	IllyaHorbatenko	2017-01-27 13:19:54
2529	2017-01-27 13:19:54	You probably didn't follow the instructions sent to the mail used for the purchase. Check the SPAM folder too. If you stil lhaving issues [contact me](http://alvarotrigo.com/#contact) in private and let me know which email you used for the purchase.	alvarotrigo	2017-01-27 13:19:54
2528	2017-01-27 05:11:32	### Description There is a warning when i scroll using mobile platform in chrome. ![issue](https://cloud.githubusercontent.com/assets/4785751/22361169/1c50aeee-e492-11e6-81de-a8296e0ccc75.png)	manuelist	2017-01-27 05:19:16
2527	2017-01-26 16:41:42	### Description Greetings! I wanted to place a footer at the bottom of a full page site with auto-height. The footer's height is displayed properly, but if you scroll from the last section to the footer, you don't see anything of the last slide, the footer at the top of the window, and a lot of whitespace below that. I reviewed many examples about fullPage.js footers and I still can't get it to w…	timgrohmann	2017-01-26 16:54:59
2527	2017-01-27 10:28:48	Closed until an isolated reproduction is provided as detailed in the [reporting issues guidelines](https://github.com/alvarotrigo/fullPage.js#reporting-issues) and the [issue skeleton](https://github.com/alvarotrigo/fullPage.js/blob/master/.github/ISSUE_TEMPLATE.md).	alvarotrigo	2017-01-26 16:54:59
2527	2017-01-27 10:29:22	Working as expected in the [demo page](http://alvarotrigo.com/fullPage/examples/autoHeight.html#3rdPage) and in [this fiddle using the minified version](http://jsfiddle.net/97tbk/1695/). Make sure to use the latest fullPage.js verison 2.9.2	alvarotrigo	2017-01-26 16:54:59
2526	2017-01-26 16:22:50	### Description On a page with full-width/height video's in fullpage.js and scrollbars enabled in config; in most times, the video will stop after hiding scrollbars (autosetting in OSX) in Firefox 50 and 51. ### Link to isolated reproduction with no external CSS / JS http://jsfiddle.net/97tbk/1694/ ### Steps to reproduce it 1. Scroll down 2. Wait until scrollbar dissapear 3. Video stop... ### Ver…	johnvanhulsen	2017-03-10 16:35:04
2526	2017-01-27 11:45:41	Your issue is in `.js-section` which is setting an height of 500px making it bigger than the viewport in jsiddle,. Then, fullPage.js tries to adjust itself using `fitToSection` what is causing the issue. If you use `fitToSection:false` or just remove the `min-height` property from the `.js-section` style you'll solve the issue. In any case, I'll keep it open as an issue with `fitToSection` with t…	alvarotrigo	2017-03-10 16:35:04
2526	2017-02-27 21:34:13	First of all, thank you for creating this super awesome plugin! I encounter the same issue as well. On your example page, just add `autoScrolling: false` and `fitToSection: true`, the video will stop playing.	bengaochuan	2017-03-10 16:35:04
2526	2017-03-10 16:03:06	Fixed in the dev branch 2.9.4. Will get merged soon in the next release.	alvarotrigo	2017-03-10 16:35:04
2526	2017-03-10 16:35:03	Fixed in the latest release 2.9.4	alvarotrigo	2017-03-10 16:35:04
2525	2017-01-26 10:12:26	Hi Guys, I have problem Uncaught TypeError: $(...).fullpage is not a function in my wordpress site.	Bella-Mon	2017-01-26 10:16:24
2525	2017-01-26 10:16:24	Closed until an isolated reproduction is provided as detailed in the [reporting issues guidelines](https://github.com/alvarotrigo/fullPage.js#reporting-issues) and the [issue skeleton](https://github.com/alvarotrigo/fullPage.js/blob/master/.github/ISSUE_TEMPLATE.md).	alvarotrigo	2017-01-26 10:16:24
2525	2017-01-26 10:51:06	Now Ok. Thank you.	Bella-Mon	2017-01-26 10:16:24
2524	2017-01-26 09:43:46	The project I am working on also features full width / height panels and the gesture to navigate between them should be the exact same as you use; but the transitions / animations are going to be customized. So I am looking for a way to only use your exceptional "mousewheel / swipe" handling without the additional DOM manipulation and animations etc.; Is there a way to extract only the events and…	katerlouis	2017-01-26 10:06:56
2524	2017-01-26 10:06:56	Hi again @katerlouis. I replied you already [in stackoverflow](http://stackoverflow.com/a/41869810/1081396). Your question is related with this [other open issue](https://github.com/alvarotrigo/fullPage.js/issues/2494) regarding the mouse wheel callbacks. As I said in stackoverflow, you might want to try [legargy.js](https://github.com/d4nyll/lethargy) which was build with that single purpose in …	alvarotrigo	2017-01-26 10:06:56
2524	2017-01-27 14:08:29	Thank you very much; `lethargy.js` seems promising, but won't work as expected for me. Since you are already familiar with the case, I'd appreciate if you check the stackoverflow question again. I updated my question.	katerlouis	2017-01-26 10:06:56
2523	2017-01-25 13:10:18	Hi I have an issue where we are using FullPage to create a slider on the home page. When someone clicks on a link to a new page, if the next slide loads before the new page loads, the visitors "instruction" to go the the new page is lost, when the new /# link is called. See here: http://staging.iconicafricasafaris.co.za/ ### Steps to reproduce it 1. Click on internal link in menu or on home page.…	BelletristApps	2017-01-26 11:16:26
2523	2017-01-25 13:13:35	Your site requires user and password.	alvarotrigo	2017-01-26 11:16:26
2523	2017-01-25 13:34:21	Please be more specific with your steps. Detail which menu should I click and in which page.	alvarotrigo	2017-01-26 11:16:26
2523	2017-01-25 13:37:23	It doesn't really matter which link you click, as long as the page hasnt loaded before the next slide loads. It is tricky to get the timing right. I will decrease the time each slider is there so it is easier to see. But try destinations/botswana/selinda explorers camp	BelletristApps	2017-01-26 11:16:26
2523	2017-01-25 13:40:22	It is down to 1 second now, so you will see you pretty much will not be able to click on any link and actually go to that page.	BelletristApps	2017-01-26 11:16:26
2523	2017-01-26 10:16:04	Have you tried using `lockAnchors:true` ? Or just not using anchors at all?	alvarotrigo	2017-01-26 11:16:26
2523	2017-01-26 11:16:26	Thanks. I think the lockAnchors: true will work for me. I appreciate the assistance.	BelletristApps	2017-01-26 11:16:26
2522	2017-01-23 23:35:27	Hi there, I'm trying to incorporate fullpage with a Mapbox interface that I'm trying to build. What it does is basically.. whenever you scroll and reach a certain section.. the map flies to a specific LatLong. So I wanted to add fullPage to the scrolling part. The map gets triggered by: window.onscroll = function(). This ofcourse does not work with fullPage. So I added the option scrollBar: true.…	davidvandelden	2017-01-23 23:44:23
2522	2017-01-23 23:44:23	It seems you are somehow playing with the classes of the section 6. You should have a `fp-section` class assigned to section 6 and you don't. The error is in your code and not in fullPage.js	alvarotrigo	2017-01-23 23:44:23
2521	2017-01-23 19:55:26	I would like my sections to scroll horizontally. Is this possible? I know that the slide options exist within a section. I however would like the scroll wheel to navigate to the next section but behave like a slide in that it scrolling up and down makes sections slide left and right.	codytooker	2017-01-23 20:01:45
2521	2017-01-23 20:01:45	Check the option `scrollHorizontally` and [the extension Scroll Horizontally](http://alvarotrigo.com/fullPage/extensions/scroll-horizontally.html) as well as the example `scrollHorizontally.html` contained in the examples folder.	alvarotrigo	2017-01-23 20:01:45
2521	2017-03-10 05:11:10	Hi Alvaro, I'd like a clarification on your answer to Cody's question above. From what is says on the description, the extension provides "horizontal scroll within sliders" — which is not what Cody asked, or what I would like to know. Will that extension make it so horizontal scrolling is available in the SECTIONS, not just the slides?	cgmultimedia	2017-01-23 20:01:45
2521	2017-03-10 05:19:56	I should also add what I'm trying to achieve is a site that is ALL horizontally-scrolling. I realize I might be able to do that using slides rather than sections, but before I dive into changing a lot of code I've already written (before I discovered your plugin, unfortunately!), it would be good to know if there's a disadvantage to using the slides vs the sections.	cgmultimedia	2017-01-23 20:01:45
2521	2017-03-10 09:29:18	> Will that extension make it so horizontal scrolling is available in the SECTIONS, not just the slides? It is easier if you just check [the demo link I posted](http://alvarotrigo.com/fullPage/extensions/scroll-horizontally.html) and you see it by yourself :) > but before I dive into changing a lot of code I've already written (before I discovered your plugin, unfortunately!), it would be good to…	alvarotrigo	2017-01-23 20:01:45
2521	2017-03-10 16:01:15	Hi Alvaro, thanks for your reply. The demo link you posted confirms that only the slides go horizontally, not sections. I suppose that might be okay except the URLs that are generated are less than ideal — http://alvarotrigo.com/fullPage/extensions/scroll-horizontally.html#firstPage/2 — I think I'd prefer if it didn't have anchor AND the second level ("/2") in the address. I guess a related quest…	cgmultimedia	2017-01-23 20:01:45
2521	2017-03-10 16:05:45	> I guess a related question would be if that slide address ("/2" etc.) can be an ID/anchor (i.e. "#registration" or something like that) instead of just a number. Sure. It's detailed in the docs. Use `data-anchor` attributes. > And just to confirm, all this requires purchasing the Scroll Horizontally extension, correct? Yeap.	alvarotrigo	2017-01-23 20:01:45
2521	2017-03-10 16:06:00	> I think I'd prefer if it didn't have anchor AND the second level ("/2") in the address. That's not possible I'm afraid.	alvarotrigo	2017-01-23 20:01:45
2521	2017-03-10 16:06:03	Sorry, one more question, is it possible to make the slides NOT loop or rewind after the last slide? Can it just stop?	cgmultimedia	2017-01-23 20:01:45
2521	2017-03-10 16:12:34	Yeah. It is as well detailed in the docs. Read it there.	alvarotrigo	2017-01-23 20:01:45
2521	2017-03-10 16:14:07	Thanks for all your help! I will do some testing to see if it will work for me. Have a great weekend.	cgmultimedia	2017-01-23 20:01:45
2520	2017-01-23 04:08:57	I'm trying to create a splash screen for the 1st section, and after user scroll to the next section, the 1st section will be hide/remove/destroy directly after the 2nd section in `active` mode. Try with `afterLoad` callback but it jump to 3rd section instead. ([afterLoad reproduction](https://jsfiddle.net/97tbk/1671/)) But when use `onLeave`, the 1st section will disappear in a fast way. ([onLeav…	faliqaiman	2017-01-25 10:06:45
2520	2017-01-23 13:15:13	Why not just using `setAllowScrolling` and `setKeyboardScrolling` to prevent accessing to it?	alvarotrigo	2017-01-25 10:06:45
2520	2017-01-25 01:24:00	Thanks. Sorry didn't notice this [setAllowScrolling](https://github.com/alvarotrigo/fullPage.js#setallowscrollingboolean-directions) setting.	faliqaiman	2017-01-25 10:06:45
2519	2017-01-21 02:50:26	Hi, I have a question about the afterLoad callback: When I open a deep link to a fullpage.js site (e.g. http://alvarotrigo.com/fullPage/#3rdPage) the afterLoad callback get once called with index = 1 then the page scrolls to the third section and afterLoad will be called again with index = 3. So no matter where I really wanna go, the first section will always load fully once? I'm asking about thi…	medfx	2017-03-10 16:35:11
2519	2017-01-21 14:59:29	I can't reproduce your issue: http://jsfiddle.net/97tbk/1658/ Closed until an isolated reproduction is provided as detailed in the [reporting issues guidelines](https://github.com/alvarotrigo/fullPage.js#reporting-issues) and the [issue skeleton](https://github.com/alvarotrigo/fullPage.js/blob/master/.github/ISSUE_TEMPLATE.md).	alvarotrigo	2017-03-10 16:35:11
2519	2017-01-21 16:16:29	It does not work if you do it with the "active" class. The user has to to come through a deep link. Ok forget jsfiddle. Codepen is much better here: Resultframe: http://s.codepen.io/boomerang/9cd93b5751f5baef8ddc722bd1d7d6071485015862889/index.html#section3 Codepen: http://codepen.io/anon/pen/zNwqPL Edit: Hm... the direkt link to the codepen result frame does not always work. Somehow the url chan…	medfx	2017-03-10 16:35:11
2519	2017-01-21 16:29:09	Oh, you mean by accessing through the anchors. I see. I'll open it again and research it a bit more.	alvarotrigo	2017-03-10 16:35:11
2519	2017-01-24 02:22:28	I also tested it with the CSS .active class. When you enter directly e.g. the third section (#thirdSection) fullpage.js toggles the active class on the home/first section for a very short time. Also the images implemented with lazy-loading ("data-src") load on the home/first section, when you enter the page on any other section. The option "animateAnchor" has no consequence on the problem.	medfx	2017-03-10 16:35:11
2519	2017-01-24 10:44:37	> I also tested it with the CSS .active class. When you enter directly e.g. the third section (#thirdSection) fullpage.js toggles the active class on the home/first section for a very short time. I don't think that's the case. You are just probably seeing the 1st section for a moment as the library needs to apply its css and classes. If you initialize fullPage.js on the header on document ready y…	alvarotrigo	2017-03-10 16:35:11
2519	2017-01-24 19:01:20	You have to come trough a anchor link. It does not work if the `active` class is already assigned to a section. I uploaded the files onto a normal webserver so we don't have the problem with the changing url of the codepen/jsfiddle iframe and can attach anchor links. http://www.arisur.info/fullpage/index.html#Section3 So we enter here directly trough the anchor `#Section3`. None of the sections h…	medfx	2017-03-10 16:35:11
2519	2017-01-24 19:19:51	> Edit: Oh now I understand where I was unclear. I tested the automatic toggle of the active class. I didn't ment I tested this behavior with the preassigned active class. Yeah right. Then we agree :) I'll investigate the issue regarding the URL anchor link and the after load whenever I have time. I'll mark it as a bug.	alvarotrigo	2017-03-10 16:35:11
2519	2017-03-10 11:04:11	Fixed on the dev branch 2.9.4	alvarotrigo	2017-03-10 16:35:11
2519	2017-03-10 16:35:11	Fixed in the latest release 2.9.4	alvarotrigo	2017-03-10 16:35:11
2518	2017-01-20 18:10:40	I have a full section video using full page js. I've made the video responsive, to fit the whole section, however, I've found that disables scroll on trackpad or through gestures while the mouse/cursor is over the video. The only way to go between sections is to use the directional keys or the slide navigation. Is there any way to re-enable scrolling? [FilmTemplate1.zip](https://github.com/alvaro…	peterlunglum	2017-01-21 14:54:14
2518	2017-01-21 14:54:14	Check [this example online](http://alvarotrigo.com/fullPage/examples/videoBackground.html) to see how to integrate a full screen video. If your video is within an iframe, then it won't be possible due the browser limitations. See this topic https://github.com/alvarotrigo/fullPage.js/issues/2473	alvarotrigo	2017-01-21 14:54:14
2517	2017-01-20 15:18:28	I'd like to disable Fullpage once the browser width is above 1000px. Is there any way to do this? (Sorry, not sure if this really is an issue with fullpage functionality or just an issue with my ability to find the functionality). Much appreciated!	AlcuinGuest	2017-01-20 15:23:16
2517	2017-01-20 15:23:16	Check the responsive options detailed [in the docs](https://github.com/alvarotrigo/fullPage.js). `responsiveWidth`, `responsiveHeight` and `fp-auto-height-responsive`.	alvarotrigo	2017-01-20 15:23:16
2517	2017-03-15 12:55:11	@alvarotrigo I have the same question. So I wan't to use Fullpage.js on mobile but disable it on screens wider than 800 pixels. The docs only speak about disabling Fullpage on mobile, not the other way around. I can manually trigger the responsive mode with the `setResponsive` method but this seems weird. Is there another way I can achieve the desired effect? Thanks!	daviddelusenet	2017-01-20 15:23:16
2517	2017-03-15 13:03:23	Right, it seems I read the question very fast and I though it was the other way around. Ok, here you go: <S_CODE_TOKEN> [Demo online](http://jsfiddle.net/97tbk/1795/) That will be auto scrolling with less than 500px width and scrolling normally over that same value.	alvarotrigo	2017-01-20 15:23:16
2517	2017-03-15 13:23:21	Thanks again!	daviddelusenet	2017-01-20 15:23:16
2516	2017-01-19 14:08:30	hi there i have three div boxes (flex row) inside a section and need to programmatically turn them into slides (to switch from flex to slides on breakpoints). could somebody please point me to how this can be done. thanks in advance!	aeros0ul	2017-01-19 14:31:40
2516	2017-01-19 14:31:40	fullPage.js doesn't provide any way to do it. You would probably have to destory fullPage.js and initialize it again with the new slides. Check [my answer here](http://stackoverflow.com/a/36643702/1081396) for more info about that.	alvarotrigo	2017-01-19 14:31:40
2515	2017-01-19 06:14:57	**Unlicensed fullPage.js extension** is still visible even when a license key for fading Effect is specified. I am assuming that the key is assigned to a website during purchase, but **how do we move** the license to another one? The key was bought in @alvarotrigo Gumroad page.	raymundbiddi	2017-01-19 12:44:10
2515	2017-01-19 12:44:10	Make sure to use the activation key and not the license key. You'll need to follow the instructions that were giving the mail you used to purchase the extension. Any problem, [contact me](http://alvarotrigo.com/#contact)	alvarotrigo	2017-01-19 12:44:10
2514	2017-01-18 18:10:41	Question: What is the best way to override the default color styles of the navigation dots with Javascript? The expected behavior with this snippet is that on panels with the anchor of #intro, the dots will change from their default grey color to white. But this only seems to work when I type it into the console after the page has loaded. <S_CODE_TOKEN>	onlyandrewn	2017-01-18 18:16:14
2514	2017-01-18 18:16:12	Using [callbacks](https://github.com/alvarotrigo/fullPage.js#callbacks) or [state classes](https://github.com/alvarotrigo/fullPage.js#state-classes-added-by-fullpagejs). See the docs and [the examples available](http://alvarotrigo.com/fullPage/examples/callbacks.html).	alvarotrigo	2017-01-18 18:16:14
2513	2017-01-18 11:58:31	Hai comrades, Sorry for bad english. I can't seem to specify slides that should fade. Is it possible with any setting? or do we need to manually turn it on? $.fn.fullpage.fadingEffect.turnOn(0); **fadingEffect: ['slide5', 'slideQuestion1']** and **fadingEffect: 'slide5, slideQuestion1'** does not seem to work. Thanks.	raymundbiddi	2017-01-18 12:04:17
2513	2017-01-18 12:04:17	As detailed in the docs regarding the option `fadingEffect`: > . Possible values are `true`, `false`, `sections`, `slides` It can therefore be applied just vertically or horizontally, or to both at the time. Meaning you can only apply it for all slides, for all sections or for all sections and slides. If you want to only enable it for some slides and not for others, then yeah, you'll have to make…	alvarotrigo	2017-01-18 12:04:17
2512	2017-01-17 22:08:49	I have 2 section with 4 slides each one. Is it possible with this plugin to change the background color of the section acording to the slide active? For example: in section 1 slide 0: backgroundColor: red in section 2 slide 0: backgroundColor: green in section 1 slide 1: backgroundColor: red in section 2 slide 1: backgroundColor: purple ...	Welleee	2017-01-17 22:47:12
2512	2017-01-17 22:47:12	Of course, but that's a matter of your Javascript or CSS knowledge. Please check [the docs](https://github.com/alvarotrigo/fullPage.js) where you'll find all you need to know to accomplish this, from callbacks, to state classes. For example: <S_CODE_TOKEN> Or using a callback: <S_CODE_TOKEN> If you still don't understand them, please ask about it in other place such as stackoverflow.com where the…	alvarotrigo	2017-01-17 22:47:12
2512	2017-01-17 23:54:13	Alvaro, thanks for your answer. It works fine!	Welleee	2017-01-17 22:47:12
2511	2017-01-17 18:20:12	I'm having issues figuring out how Fullpage.js does this -- I'll just use a picture to explain what I'm trying to go for. Does anyone know how this is possible? I found a great example of what I'm looking for -- here: http://www.sony-asia.com/microsite/mdr-10/#homePage-- yet the code of this website is beyond me and I'm having troubles trying to replicate it. Illustration of what I'm trying to ma…	Digital-Banana	2017-01-17 18:26:27
2511	2017-01-17 18:26:27	That's a matter of CSS knowledge. If you examine the SONY website you'll see how they are using single vertiacl sections, then somehow they create this effect of having 2 panels in a single section and dependin gon the chosen option they'll show one or another thing in the section below. That can all be accomplish by making use of the library functions. But the logic depends on you and in your sk…	alvarotrigo	2017-01-17 18:26:27
2510	2017-01-17 09:09:53	Hi, I have seen the extension to create Offset Sections, but would be possible to have the offset also for the slides? Is there any way to do something like this? ![rain_v04_a](https://cloud.githubusercontent.com/assets/15528121/10867211/37704384-803d-11e5-815c-f32730528b6a.png) Thanks!	elalemanyo
2510	2017-01-17 10:23:27	It is not yet possible I'm afraid. But I'll consider it for a possible future extension. Thanks for the suggestion. I'll close the topic as the same question was asked time ago in this other topic which still open and marked as an enhancement https://github.com/alvarotrigo/fullPage.js/issues/1627	alvarotrigo
2510	2017-01-17 22:41:31	I'll re-open it here. Better place :)	alvarotrigo
2510	2017-01-18 09:51:12	I find the page they build at the end -> [Estúdio rain](http://estudiorain.com/) They create the slides offset with this slider plugin -> [Swiper](https://github.com/nolimits4web/Swiper) Do ou think would work if I use your plugin to the sections, and then use Swiper slider for the slides? Thanks!	elalemanyo
2510	2017-01-18 10:12:17	> Do ou think would work if I use your plugin to the sections, and then use Swiper slider for the slides? No idea. I haven't tried. But you might find incompatibilities on touch devices. And things like URL anchors and so on won't work.	alvarotrigo
2509	2017-01-17 07:17:36	Fix for issue #941 .Add scroll-end-prevent function in [here](https://github.com/alvarotrigo/fullPage.js/issues/941#issuecomment-269897045) I display a demo and some intro to fix this problem, it use the delay with the user's option to solve it. in [here](https://github.com/alvarotrigo/fullPage.js/issues/941#issuecomment-272885647), @bogdan-r test it works great with MacBook trackpad. The usage w…	lanbomo
2508	2017-01-16 18:32:17	Hi! I am trying to use the scrollOverflow: true so that on the section that is larger than the viewport, it will become scrollable. I used the scrollOverflow option as well as added the slimScroll plugin. It operates just as I expected, but what is happening is once i get to that section, it doesnt allow me to scroll any further down the page. Is there possibly an option or step I am missing? Tha…	perusoa	2017-01-16 18:36:05
2508	2017-01-16 18:36:05	> the slimScroll plugin. Read [the docs](https://github.com/alvarotrigo/fullPage.js). You won't find anywhere that you need to add slimScroll.	alvarotrigo	2017-01-16 18:36:05
2508	2017-01-16 19:09:24	http://alvarotrigo.com/fullPage/examples/scrolling.html This demo says at the top to use scrollOverflow and add the slimScroll plugin. Without the slimScroll plugin the scrollOverflow option does not work. What could I be missing?	perusoa	2017-01-16 18:36:05
2508	2017-01-16 20:29:54	The text on demo page needs to be updated. Look at its source code and you'll find no slimScroll anywhere. And as I said, refer always to the documentation when looking for info.	alvarotrigo	2017-01-16 18:36:05
2507	2017-01-16 16:26:43	### Description script throw error TypeError: Cannot read property '0' of undefined. ### Steps to reproduce it 1. Start Chrome version 55.0.2883.87 m. 2. Go to http://codepen.io/higimo/pen/YNGBpp 2. Open Developer Tools (Ctrl + Shift+J) 3. Open Device Toolbar (Ctrl+Shift+M on Developer Tools) 4. Touch move to next slide. 5. ???? 6. PROFIT! I tried it on iPad Air in Safari and the same error. ### …	higimo	2017-03-01 13:48:59
2507	2017-01-16 17:37:41	Thanks for reporting it!! Interesting... I'm surprised no one found it before. Might it be a recent change in Chrome now detecting `pointerdown` event too? Anyways, I've solved it in the dev branch. Will get merged in the next release 2.9.3. Meanwhile, feel free to use the [dev version](https://github.com/alvarotrigo/fullPage.js/blob/dev/jquery.fullPage.js).	alvarotrigo	2017-03-01 13:48:59
2507	2017-01-16 17:43:15	Yeap, Confirmed. It only takes place in Chrome > 54. Current being 55.	alvarotrigo	2017-03-01 13:48:59
2507	2017-03-01 13:48:59	Solved in the new release 2.9.3	alvarotrigo	2017-03-01 13:48:59
2506	2017-01-16 05:34:37	Hi, I used the extenstion: dragAndMove and need to disable setAllowScrolling when users enter specific page, after they complete some missions (answer the question or something) then enable the allowscrolling (therefore they can go other page). But it seems not working, are there any suggestions? Thank you.	reinchang	2017-03-01 13:49:02
2506	2017-01-16 08:29:14	@reinchang Hello，guy. I just start to use fullpage.js today. Now I have a problem with how to use the the file "jquery.fullpage.extensions.min.js". What's its usage? I want to use the action of dragAndMove, but it don't work. And the codesource of example page has a line of coding <S_CODE_TOKEN> But I can't find it anywhere, even google the file.	ushowjack	2017-03-01 13:49:02
2506	2017-01-16 10:29:32	@reinchang you found a bug :) I've sent you a mail with a new version of the extension that solves it.	alvarotrigo	2017-03-01 13:49:02
2506	2017-01-16 10:30:28	@ushowjack as detailed in the documentation, the `dragAndMove` option is provided as a fullPage.js extension you need to purchase [from here](http://alvarotrigo.com/fullPage/extensions/).	alvarotrigo	2017-03-01 13:49:02
2506	2017-01-17 05:58:26	@alvarotrigo You're the best. Thank you for the immediately fixed. It works perfectly now. p.s. there is another tiny problem(I'm not sure if other users report this problem, or just happen to me ) => when I set $.fn.fullpage.setAllowScrolling(false) or $.fn.fullpage.setAllowScrolling(false,'all')=>the pages still can move, when I set $.fn.fullpage.setAllowScrolling(false,'up,down') =>it works fi…	reinchang	2017-03-01 13:49:02
2506	2017-01-17 10:16:26	> p.s. there is another tiny problem(I'm not sure if other users report this problem, or just happen to me ) => when I set $.fn.fullpage.setAllowScrolling(false) or $.fn.fullpage.setAllowScrolling(false,'all')=>the pages still can move, when I set $.fn.fullpage.setAllowScrolling(false,'up,down') =>it works fine. Thanks for letting me know! I'll check it out, probably I forgot about the global opt…	alvarotrigo	2017-03-01 13:49:02
2506	2017-03-01 13:49:02	Solved in the new release 2.9.3	alvarotrigo	2017-03-01 13:49:02
2505	2017-01-15 14:13:33	### Description I need help finding the best suited way to properly setup my website using fullPage. My current setup is as below: <S_CODE_TOKEN> ### Current problems: 1. White space below forum on second slide since the page/slide height is a lot less than the landing page in bootstrap. 2. iFrame height doesn't always change properly so content sometimes gets cut off. I use javascript to constan…	mitfry	2017-01-15 14:41:27
2505	2017-01-15 14:41:27	> What settings do I need to pass with the fullPage initalisation? 'scrollOverflow:true' > Do I need to add extra CSS options to the body of either parts of the website like fp auto height? That depends on what you want to achieve. > Could fullPage work with iFrames at all? No I'll close the issue as it seems a specific issue with your setup and not really a fullPage.js bug. Closed until an isola…	alvarotrigo	2017-01-15 14:41:27
2505	2017-01-15 14:50:44	Thank you for replying. I do however wonder if you read what I posted at all. Are you here to provide some form of support or am I at the wrong place, since this is not about a bug? > That depends on what you want to achieve. I explained exactly what I want to achieve in my post above. I think the way I want to set this up is 5 minutes work for you tops. But I can't find the right fullPage settin…	mitfry	2017-01-15 14:41:27
2505	2017-01-15 15:25:23	I might be able to help you if you provide an isolated reproduction in jsfiddle or codepen of the issue in question. That makes things easier for all of us instead of talking in abstract terms. I'm afraid I do not provide support for specific websites or very specific scenarios which are not directly related with fullPage.js issues. > 3. scrollOverflow true fixes the white space, but breaks scrol…	alvarotrigo	2017-01-15 14:41:27
2504	2017-01-15 08:11:29	I need to disable the scrolling to next section when i put the cursor between two pages/sections How can i do this? Regards.	martin2630	2017-01-15 13:04:56
2504	2017-01-15 13:04:56	When you put the cursor? What do you mean? Are you talking about the option `fitToSection`? Just use `fitToSection:false` as detailed in the docs.	alvarotrigo	2017-01-15 13:04:56
2504	2017-01-15 23:01:47	Thank you for replying. 👍 it´s work for me. Regards!	martin2630	2017-01-15 13:04:56
2503	2017-01-12 11:05:55	### Hi, I am trying to get fixed a background image into a section but I get some issues that I don't understand why... If you check the codepen, you will see what I'm saying. You will see only the first background but not the other ones... But if you enable the option "scrollBar: true" in the JS screen then you will see all backgrounds fixed. Why is this happening? Can I get all backgrounds fixe…	hormigaz	2017-01-12 11:12:06
2503	2017-01-12 11:12:06	That's a bug of some browsers that won't support the css3 property translate3d over fixed elements. It is clearly not a fullpage.js bug. See [this answer](http://stackoverflow.com/questions/23571578/chrome-issue-with-background-attachment-fixed-and-position-fixed-elements) in case it helps. Or [this other](http://stackoverflow.com/questions/20268962/fixed-attachment-background-image-flicker-disap…	alvarotrigo	2017-01-12 11:12:06
2503	2017-01-12 11:12:45	Asked multiple times: https://github.com/alvarotrigo/fullPage.js/issues?q=is%3Aissue+background-attachment+is%3Aclosed	alvarotrigo	2017-01-12 11:12:06
2503	2017-01-12 11:50:53	Ok, thank you for the fast response! I'll be waiting for that extension. Gracias!	hormigaz	2017-01-12 11:12:06
2502	2017-01-11 12:32:27		alvarotrigo	2017-01-11 12:32:33
2501	2017-01-10 15:28:03	**Description** I know this is something to be asked on Stackoverflow but I would love to add a class (.visited) to the visited sections when scrolling past them. Specifically to the fp-tooltip so that I can style them differently. I'm sure it's an easy trick.	thisisfed	2017-01-10 15:46:22
2501	2017-01-10 15:46:22	fullPage.js doesn't provide such option. You'll have to code it yourself. Probably using the `afterLoad` function.	alvarotrigo	2017-01-10 15:46:22
2500	2017-01-09 22:52:26	I'm experiencing a scrolling issue on mobile emulation (Chrome) in which a section that has content that extends past the view port on vertical view will auto scroll to the bottom and not allow me to actually see what's in the middle. https://cl.ly/252l062w1g42. It actually will scroll to the top, then if I manage to freely scroll to see the cut off portion after a second or so it will scroll to …	qwik3r	2017-01-09 23:35:13
2500	2017-01-09 23:35:13	Closed until an isolated reproduction is provided as detailed in the [reporting issues guidelines](https://github.com/alvarotrigo/fullPage.js#reporting-issues) and the [issue skeleton](https://github.com/alvarotrigo/fullPage.js/blob/master/.github/ISSUE_TEMPLATE.md).	alvarotrigo	2017-01-09 23:35:13
2499	2017-01-09 21:47:54	### Description I believe this is a request for a new feature, or an enhancement, rather than a bug. If a user skips ahead to a section via an anchor link, and then scrolls back UP to a previous section, I would like to be able to transition directly to the last slide of the section rather than the first. ### Link to isolated reproduction with no external CSS / JS Here is an example built specifi…	etlingfs
2499	2017-01-10 10:55:13	Yeah I see what you mean now. But this feature would only make sense when using the scroll horizontally extension. I'll mark it as a possible enhancement.	alvarotrigo
2499	2017-01-10 17:00:15	@alvarotrigo - thanks so much. It certainly only makes sense when using Scroll Horizontally. I appreciate you considering it. Also I realized last night that if I really want this "true narrative" behavior, maybe I could just put my content into many slides within a single section, rather than multiple sections with several slides. There's something very nice, however, about having "chapters" of …	etlingfs
2498	2017-01-09 21:26:07	I'm embedding a full width iframe that has a mp4 (looping Cinemagraph) that is full width and height. It takes over the entire screen minus a small sliver a the top. If you try to scroll it won't do anything. If i mouse over the small sliver and scroll then it works. I suspect there is an issue with the iframe and script not playing nice together, not allowing me to scroll if it's just the iframe…	qwik3r	2017-01-09 21:28:18
2498	2017-01-09 21:28:18	Duplicated of https://github.com/alvarotrigo/fullPage.js/issues/2229	alvarotrigo	2017-01-09 21:28:18
2497	2017-01-09 19:11:16	I wanna use fullpage to switch between sections in wrapper, body is "overflow: hidden". It's hard to explain. Just check out the codepen http://codepen.io/qurczax/full/LxVwdz/	qurczaxdesign	2017-01-09 20:28:37
2497	2017-01-09 20:28:37	fullPage.js is mean to be a full screen script I'm afraid.	alvarotrigo	2017-01-09 20:28:37
2497	2017-01-09 20:29:46	The most I can suggest is the use of fixed elements around it. And the use of padding within fullPage.js.	alvarotrigo	2017-01-09 20:28:37
2496	2017-01-09 17:22:25	Álvaro - really great plugin. Have read through the docs and a bunch of the issues, can't find anything that answers this, and playing around I can't seem to do it. If possible, a pointer would be fantastic. Is it possible to keep the same background (colour here used for simplicity, but it would actually be a video or image) across multiple sections - I suppose almost like fullpage within fullpa…	yesiamben	2017-01-09 20:31:38
2496	2017-01-09 18:11:58	Why don't you use a fixed background? Or a fixed element with a video? Check the [backgroundsFixed](https://github.com/alvarotrigo/fullPage.js/tree/master/examples) example contained in the library.	alvarotrigo	2017-01-09 20:31:38
2496	2017-01-09 19:25:21	Thanks Álvaro - if I don't slide on the section this works fine with images, but I can't see how I can get it to work with videos and lazy loading. So if I wanted a video as the background of 3 slides, for instance: <S_CODE_TOKEN> Make sense? All I can think is leave the slide background transparent and create the element behind the fullpage div and load/fade them in when scrolling into the area …	yesiamben	2017-01-09 20:31:38
2496	2017-01-09 20:31:29	fullPage.js doesn't provide any feature for that. You'll have to do it by yourself somehow. You'd better ask in other place such as stackoverflow.com for those kind of generic questions.	alvarotrigo	2017-01-09 20:31:38
2496	2017-01-09 22:14:07	No worries. I'll figure something out! Thanks @alvarotrigo !	yesiamben	2017-01-09 20:31:38
2495	2017-01-09 16:31:07	I have 100 slides and i navigate between them using [next] and [prev] buttons. When i go to item number 80 and refresh site script scroll slide by slide to this 80. Is any way to detect in URL what number is and open directly this slide	kayaz	2017-01-09 16:41:14
2495	2017-01-09 16:41:14	You can use `animateAnchor:false`, but that will get applied to all sections and it won't show the animation in any case. But you can do something like the following: <S_CODE_TOKEN> Supposing your anchors are numbers ( from 1 to X ), then I'm saying that i only want to use the scrolling animation on sections below number 10.	alvarotrigo	2017-01-09 16:41:14
2495	2017-01-09 16:48:39	Oh man thank you. This is working good, animation working with buttons (next/prev) but when i refresh site is load first then just jump to this section. Im gonna make some preloader when refresh site and after load slide hide it.	kayaz	2017-01-09 16:41:14
2495	2017-01-09 16:51:09	> but when i refresh site is load first then just jump to this section. I already told you how to solve it.	alvarotrigo	2017-01-09 16:41:14
2495	2017-01-09 16:55:40	I have one section and 100 slides (News articles). And with `animateAnchor:false` now is working good. But when i refresh site i see first slide and after few ms it jump to this slide like i want. But i want hide this "jump effect" and im gonna make some loader to do this. :)	kayaz	2017-01-09 16:41:14
2495	2017-01-09 17:00:19	If you believe it is a bug please provide an isolated reproduction as detailed in the [reporting issues guidelines](https://github.com/alvarotrigo/fullPage.js#reporting-issues) and the [issue skeleton](https://github.com/alvarotrigo/fullPage.js/blob/master/.github/ISSUE_TEMPLATE.md).	alvarotrigo	2017-01-09 16:41:14
2494	2017-01-09 07:04:16	Hi Alvaro, Saw this [website](https://sharp.vn/vn/cong-nghe-long-giat-khong-lo/), and I would like to know the trick how we can achieve this kind of function with `fullpage.js`. Or can you prepare this as one of your extension because it seems like can be useful for everyone in future. The main thing is, when scroll, animation will trigger until the last scroll of the animation. And when the anim…	faliqaiman
2494	2017-01-09 10:33:58	I'll mark it as an enhancement. The most you can do now is use the [cancel movement feature](https://github.com/alvarotrigo/fullPage.js#cancelling-the-scroll-before-it-takes-place). But that will get fired multiple times (or tens of then on kinetic devices).	alvarotrigo
2494	2017-01-10 03:36:10	Here another one I found on GSAP [example](http://www.electricenjin.com/), which it utilize `fullpage.js` plugins. Is this similar by using [cancel movement feature](https://github.com/alvarotrigo/fullPage.js#cancelling-the-scroll-before-it-takes-place)?	faliqaiman
2494	2017-01-10 10:21:22	That's totally different. Their sections seem to be empty. And they scroll, but you don't notice it. They change the opacity of the text within the sections probably using a callback such as `afterLoad`. So, empty sections using the same fixed background will also give you the illusion that you want. Then using the `afterLoad` or `onLeave` callbacks you detect a scroll event.	alvarotrigo
2494	2017-01-15 17:48:53	Or can it be nested `fullpage.js` extension perhaps? Is this possible? Pls advice.	faliqaiman
2494	2017-01-15 19:39:07	As I said, they are using empty sections with absolute positioned elements that they decide to show by using callbacks or fullpage.js state classes. But nevertheless, I'll probably add a callbacks for this in a future release, that's why I'm keeping the topic open. @faliqaiman if you really need this new callback, [contact me](http://alvarotrigo.com/#contact) for an urgent request and I'll provid…	alvarotrigo
2494	2017-01-19 09:56:38	@alvarotrigo, before I forget, I suggest that you should reconsider to create `scrollDelay` extensions, so each section can have any timing set before jump to prev/next section. Maybe something like this, `scrollDelayDown: "", "1000", "4000", "2000"` to scroll down, and `scrollDelayUp: "2000", "4000", "1000", ""` to scroll up. And with this, can reduce production timeline for animators as well. J…	faliqaiman
2494	2017-01-19 10:12:32	I don't understand what you mean by that, a delay between scrolling and moving up or down? In case I create the mouse wheel callback, then your idea could easily be accomplish with the developers own code. So I don't see the need to add into the library. In fact, it can be achieved by using the cancel movement functionality right now. Check my answer [here](http://stackoverflow.com/a/36182162/108…	alvarotrigo
2493	2017-01-09 01:04:08	### Description The option "dragAndMove" which does, if I understand correctly, allow users to drag the page up/down to scroll, cannot be disabled using the value False. ### Reproducing Editing any of the tutorial webpages works to reproduce. For example: http://alvarotrigo.com/fullPage/extensions/drag-and-move.html ### Steps to reproduce it 1. Find line in JavaScript: dragAndMove: true, 2. Chang…	mitfry	2017-01-09 10:32:39
2493	2017-01-09 10:32:39	There's no method `setDragAndMove(false)`. And you can not change the fullPage.js initialization dynamically. But if you use `dragAndMove:false`, the extension won't be applied and fullPage.js will act as it does by default. Regarding the example page. There are multiple initializations there. So you might be changing the option `dragAndMove` in the wrong one? I'll close the issue as I'm unable t…	alvarotrigo	2017-01-09 10:32:39
2493	2017-01-09 10:44:10	Well.. that didn't help at all. I never spoke about a method. If I read correctly, "dragAndMove" is part of the options and can be found under the Complex Initialization. I understand it's easier to quickly close issues/questions and be done with it, but a little help would've been great. I spend over 7 hours yesterday trying to disable the scroll locking of fullpage, as I only want to use the fu…	mitfry	2017-01-09 10:32:39
2493	2017-01-09 11:00:20	I'm getting confused here. Why do you name the `scrollOverflow` option now? It is not at all related with the `dragAndMove` extension. In fact, they are not fully compatible as stated in the drag and move example. > I get to disable the iscroll feature DragAndMove The drag and move extension has nothing todo with `scrollOverflow` and let alone `iScroll` library. > Well.. that didn't help at all. …	alvarotrigo	2017-01-09 10:32:39
2493	2017-01-09 11:04:33	If you want to disable iScroll.js drag and move, check the [iScroll.js docs](http://iscrolljs.com/) and pass whatever options you need through the `scrollOverflowOptions` object. For example: <S_CODE_TOKEN>	alvarotrigo	2017-01-09 10:32:39
2493	2017-01-09 11:38:16	Thank you for your reply. I'll try to give a little more context as to what I am trying to accomplish. Hopefully this takes away the confusing part. 1. I have a website and a forum which I both want to have in seperate slides, so I can horizontally slide between them. I've setup the required HTML structures, imported the required CSS and Javascript and I got it to work. But it also broke some oth…	mitfry	2017-01-09 10:32:39
2493	2017-01-09 11:44:07	> I wouldn't need to use scrolloverflow.min.js at all if I had a way to enable regular scrolling while using fullPage to horizontally slide between the two parts of my website. See [this example](http://alvarotrigo.com/fullPage/examples/normalScroll.html#secondPage) You can combine `autoScrolling:false` and the class `fp-auto-height` and you'll still have horizontal slides. Regarding anchors and …	alvarotrigo	2017-01-09 10:32:39
2493	2017-01-09 11:58:54	I've tried this before but it broke fullPage. I've just tried again and it does indeed allow scrolling, but wherever I stop, it now tries to scroll to the second slide automatically. Is there an option to disable this behaviour? PS: Anchors are now working as well!	mitfry	2017-01-09 10:32:39
2493	2017-01-09 12:13:39	`fixToSection:false` as detailed in the docs.	alvarotrigo	2017-01-09 10:32:39
2493	2017-01-09 12:33:01	I am initializing like this now: ` $('#wrapper').fullpage({ autoScrolling: false, fixToSection: false }); ` Adding the FixToSection line does not seem to have any effect.	mitfry	2017-01-09 10:32:39
2493	2017-01-09 12:34:49	`fitToSection`. Typo.	alvarotrigo	2017-01-09 10:32:39
2493	2017-01-09 12:38:58	Ugh.. I spend so much time in the docs, feel stupid that I didn't notice that myself. It's working now! *Happy* I noticed that both slides now have the same height. The height of the website slide is a lot higher than the forum slide. The forum slide now has a lot of white space on the bottom. Can I fix this with some CSS adjustments?	mitfry	2017-01-09 10:32:39
2493	2017-01-09 12:40:18	> Can I fix this with some CSS adjustments? Nop. You'll need to use `scrollOverflow` probably. Or use a callback such as `onLeave` or `afterLoad` and adjust it yourself by using javascript.	alvarotrigo	2017-01-09 10:32:39
2493	2017-01-09 12:43:04	Haha adding scrollOverflow again will introduce the problems I described earlier, so unless you know an easy way to get ScrollToElement to work I think I'll be better of like this.	mitfry	2017-01-09 10:32:39
2492	2017-01-08 13:30:35	### Description I was wondering: isn't it better to remove all the inline styles from the .js and move them inside the .css? Cause if someone want to customize the appearance it will be much easier to use the minified version without looking for all the inline css inside.	thisisfed	2017-01-10 11:01:50
2492	2017-01-08 15:16:43	Be more specific. Not all styles can be moved. And many depend on the state of the application.	alvarotrigo	2017-01-10 11:01:50
2492	2017-01-10 11:01:50	Closed as no further details were provided.	alvarotrigo	2017-01-10 11:01:50
2492	2017-01-10 15:43:40	I was referring to this i.e. ` $(SECTION_NAV_SEL).css('margin-top', '-' + ($(SECTION_NAV_SEL).height()/2) + 'px'); ` I'm sure there's a css way (using tables?) to vertically centering the dots instead of adding inline css.	thisisfed	2017-01-10 11:01:50
2491	2017-01-07 20:17:36	### Description Scrolling in Internet explorer 11 is not working, I tested it with http://alvarotrigo.com/fullPage/ too. ### Link to isolated reproduction with no external CSS / JS http://alvarotrigo.com/fullPage/ ### Steps to reproduce it Just scroll ### Versions IE11	sarabarrerariano	2017-01-08 15:25:35
2491	2017-01-08 15:25:35	The demo site was not using the latest fullpage.js 2.9.2. Make sure to always use the latest version. Nevertheless, I can see it working as expected. Tested using Browserstack.com in IE 11 in windows 8 and in windows 10 latest IE.	alvarotrigo	2017-01-08 15:25:35
2490	2017-01-07 13:24:11	I'm using fullpage.js with a lot of slides. But we don't need the animation from right to left, just an instant switch when you click on the arrow. How can I remove the animation completely or set it to 0ms? I used for the moment `.fp-slidesContainer { transition: all 0ms !important; }` But with this the problem remains, that you can't switch fast between slides, because the buttons are deactivat…	blank-tree	2017-01-08 15:34:28
2490	2017-01-08 15:33:08	Duplicated of https://github.com/alvarotrigo/fullPage.js/issues/1068 You can try creating your own arrow elements and do this: <S_CODE_TOKEN> [Demo online](http://jsfiddle.net/97tbk/1619/)	alvarotrigo	2017-01-08 15:34:28
2489	2017-01-06 10:24:02	Cannot select text by click-and-drag when `scrollOverflow=true`, the movement however drags the section. The problem does not reproduce when `scrollOverflow=false`. Selecting text by Ctrl-A or Shift-Arrow Key is still possible (only inside focus-able elements like `<textarea>`). Please make a fix on this. ### Link to isolated reproduction with no external CSS / JS https://jsfiddle.net/7f58uoyw/ (…	infinitelooped
2489	2017-01-06 10:30:31	Try using the following fullPage.js option: <S_CODE_TOKEN> Not sure of the consequences this might have on some devices, but let me know if you find any. [Demo online](http://jsfiddle.net/97tbk/1617/)	alvarotrigo
2488	2017-01-05 22:38:54	I have several Sections and on every Section there is a Button for calling a Text description via toggleClass JavaScript. `<script> $('.info').on('click', function (e) { e.preventDefault(); $('.description').toggleClass('description--active'); }); </script> ` The descriptions on every Section got the same class. On small Devices it happens sometimes that the Description of the Last Section reache…	agentlucky	2017-01-05 22:49:40
2488	2017-01-05 22:49:40	Some options: 1 - Use a different class for each button 2- Take advantage of [the state classes fullpage.js provides](https://github.com/alvarotrigo/fullPage.js#state-classes-added-by-fullpagejs)	alvarotrigo	2017-01-05 22:49:40
2487	2017-01-03 22:23:46	### Description Hi, Would it be possible to add class="active" to <li element, not <a please? Thank you, Kind regards, Mariusz ### Versions chrome, newest FullPage	motylanogha	2017-01-03 23:33:52
2487	2017-01-03 23:33:52	Should I assume you are talking about the bullets elements? If so, no. It is not possible I'm afraid.	alvarotrigo	2017-01-03 23:33:52
2487	2017-01-04 08:04:38	Yes, it regards of bullets. What a pity. There's no way to style active text at the bullet that way :(	motylanogha	2017-01-03 23:33:52
2487	2017-01-04 10:05:51	> There's no way to style active text at the bullet that way There's always one :) 1 - Use the state class added to the body 2- Use callbacks For both, check the docs.	alvarotrigo	2017-01-03 23:33:52
2487	2017-01-04 13:00:08	I did not notice <body class added. Thank you!	motylanogha	2017-01-03 23:33:52
2486	2017-01-03 13:52:42	### Description hi! I just bought extension fadingEffect. And I have 2 questions: 1. It works only if `fadingEffect: true` but how to apply it only for special slides. I was trying to do something like this: `fadingEffect: '#fade, #fade1'` but it doesn't work. 2. Then I still getting message "Unlicensed fullPage.js Extension" but I inserted key which I got after I paid. Thank you!	mezhik91	2017-01-03 14:44:51
2486	2017-01-03 14:44:47	1 - You can't apply it to specific selectors. But what you can do is turn it off an on by on on section load (by using a callback, for example) using the fullPage.js functions `$.fn.fullpage.fadingEffect.turnOn();` and `$.fn.fullpage.fadingEffect.turnOff();` as can be seen on the buttons of the [demo page](http://alvarotrigo.com/fullPage/extensions/fading-effect.html). You can also apply to only …	alvarotrigo	2017-01-03 14:44:51
2486	2017-01-04 05:41:36	Ok. Thank you!	mezhik91	2017-01-03 14:44:51
2485	2017-01-03 10:44:49	### Description Hi, I am using fullPage 2.8.8 version for my project ### HTML Code <S_CODE_TOKEN> ### JS Code <S_CODE_TOKEN> When i click on Downarrow its go to next slide but when i click on fp-normal-scroll section's downarrow its not working Can you help me to scroll down fp-normal-scroll go to next section Thanks, Jignesh	jengz	2017-01-03 10:49:28
2485	2017-01-03 10:49:28	`fp-normal-scroll` is not a documented or stable option. Support for it is not provided at the moment.	alvarotrigo	2017-01-03 10:49:28
2485	2017-01-03 10:52:28	is there any other idea go to next section class with fp-normal-scroll in next section. ?	jengz	2017-01-03 10:49:28
2485	2017-01-03 10:54:02	> is there any other idea go to next section class with fp-normal-scroll in next section. ? No.	alvarotrigo	2017-01-03 10:49:28
2485	2017-01-03 10:54:28	Ok thanks buddy...	jengz	2017-01-03 10:49:28
2484	2017-01-03 02:59:59	Hi, Duplication of this issue in [ng2-fullpage](https://github.com/meiblorn/ng2-fullpage/issues/180) Wondering if there is going to be support for Angular2 directives like *ngFor. The author of ng2-fullpage has gone MIA so wondering if you have any insight.	mafav	2017-01-03 10:12:59
2484	2017-01-03 10:12:59	I'm afraid I do not provide support for any angular directive or module and this forum is only to treat issues directly related with fullPage.js code.	alvarotrigo	2017-01-03 10:12:59
2483	2017-01-02 13:38:50	![screenshot 25](https://cloud.githubusercontent.com/assets/17879993/21590199/8a72c362-d0f1-11e6-95ee-2ea4e416d94c.png) ![screenshot 26](https://cloud.githubusercontent.com/assets/17879993/21590200/8a77a742-d0f1-11e6-986e-f78980716913.png) ![screenshot 27](https://cloud.githubusercontent.com/assets/17879993/21590201/8a7dd252-d0f1-11e6-9c78-47d776f95651.png) Firstly, absolutely love fullPage.js. I…	AlcuinGuest	2017-01-03 10:14:13
2483	2017-01-02 17:21:01	http://jsfiddle.net?	thisisfed	2017-01-03 10:14:13
2483	2017-01-02 17:32:36	Its a huge project, making a jsfiddle would be incredibly time consuming. Just interested to see if anybody knows what this might be. The CSS doesn't make sense?	AlcuinGuest	2017-01-03 10:14:13
2483	2017-01-02 20:26:46	Have you tried to add the "!important" to the fullscreen div?	thisisfed	2017-01-03 10:14:13
2483	2017-01-03 10:14:13	You'd better ask in another place such as stackoverflow.com with the CSS tag. This is clearly a CSS issue and not a fullPage.js one.	alvarotrigo	2017-01-03 10:14:13
2482	2017-01-02 12:15:23	I think this has not been fixed in the jquery.fullpage.extensions.min.js **Link to isolated reproduction with no external CSS / JS** https://jsfiddle.net/0hLzxrea/86/ — fullPage 2.9.2 - Extensions 0.0.6 **Steps to reproduce it** If you try to scroll the text inside the white box it won't scroll. **Versions** iPhone 6s iOS 10.2	thisisfed	2017-01-10 11:01:15
2482	2017-01-02 12:49:40	You are using the css of version 2.6.6?	alvarotrigo	2017-01-10 11:01:15
2482	2017-01-02 13:02:41	No you can try with the latest and I think it will be the same. I just took an old Jsfiddle and updated with just the extensions.js.	thisisfed	2017-01-10 11:01:15
2482	2017-01-02 13:04:11	You fixed it in the 2.8.8 maybe not in the extensions version? https://github.com/alvarotrigo/fullPage.js/issues/2372	thisisfed	2017-01-10 11:01:15
2482	2017-01-02 23:56:07	It doesn't work in 2.9.2 normal version either: https://jsfiddle.net/0hLzxrea/90/ You can even try with the unminified one. You'll get the same result. So that's something that needs to be checked.	alvarotrigo	2017-01-10 11:01:15
2482	2017-01-03 11:05:15	It works to me with the 2.9.2, I'm currently using it in my webpage and it works perfectly.	thisisfed	2017-01-10 11:01:15
2482	2017-01-03 11:05:48	I can't reproduce that in jsfiddle.	alvarotrigo	2017-01-10 11:01:15
2482	2017-01-03 11:09:00	Here it is: https://jsfiddle.net/0hLzxrea/95/	thisisfed	2017-01-10 11:01:15
2482	2017-01-03 11:22:10	Then here you have it working with the extensions file: https://jsfiddle.net/0hLzxrea/104/	alvarotrigo	2017-01-10 11:01:15
2482	2017-01-03 11:34:14	If you try and add the "drag and move" extension then, it won't work. I just don't know how to add it on jsfiddle without the license key.	thisisfed	2017-01-10 11:01:15
2482	2017-01-03 11:37:36	@thisisfed you didn't mention anything about this extension before. That's a totally different issue. In fact, I would say it is not possible at the moment. The [drag and move demo page](http://alvarotrigo.com/fullPage/extensions/drag-and-move.html) states that sections with scrollOverflow won't be scrolled by dragging. And I would say neither any other `overflow:scroll` element. I'll add it into…	alvarotrigo	2017-01-10 11:01:15
2482	2017-01-03 11:50:10	My fault, I thought it was an extensions problem. I?ll drop you a line and I'll buy again if this thing will be fixed. I loved it!	thisisfed	2017-01-10 11:01:15
2482	2017-01-10 11:01:15	More specific docs added to the demo page.	alvarotrigo	2017-01-10 11:01:15
2481	2016-12-30 06:56:09	Hi Álvaro in <S_CODE_TOKEN> you set container's position to 'relative', but it does not work well in IE9. Two sections are fine, however if there were more than 2 sections, no matter how you scroll, it will still stay on section 2. change it to 'absolute' can fix the problem; <S_CODE_TOKEN> though IE9 does not support css3, it still works with 2d, hope you can use it <S_CODE_TOKEN>	edwardfhsiao	2016-12-30 11:21:58
2481	2016-12-30 11:21:58	I can not reproduce it in any of the examples online. Closed until an isolated reproduction is provided as detailed in the [reporting issues guidelines](https://github.com/alvarotrigo/fullPage.js#reporting-issues) and the [issue skeleton](https://github.com/alvarotrigo/fullPage.js/blob/master/.github/ISSUE_TEMPLATE.md).	alvarotrigo	2016-12-30 11:21:58
2480	2016-12-30 02:05:44	###Description After test in browser Google Chrome in desktop, all works well. For Android phone, it can work well also. But, when try to test in iOs mobile phone, it can load the webpage, when it shifts one section down, user couldn't shift up back or down to other section. It jams at the second section only. ### Link to isolated reproduction with no external CSS / JS [Ideally in jsfiddle.net or…	horwengliang95	2016-12-30 11:18:31
2480	2016-12-30 11:18:31	Closed until an isolated reproduction is provided as detailed in the [reporting issues guidelines](https://github.com/alvarotrigo/fullPage.js#reporting-issues) and the [issue skeleton](https://github.com/alvarotrigo/fullPage.js/blob/master/.github/ISSUE_TEMPLATE.md).	alvarotrigo	2016-12-30 11:18:31
2479	2016-12-29 21:08:25	HI I use the plugin on your site fullpage.js and I have a conflict with [Owl 2 Carousel](https://github.com/OwlCarousel2/OwlCarousel2). If on one screen, I scrolling to the center carousel, then going to the next screen, my carousel begins again with the first object. How can I fix this bug and make the the carousel was always in the right place? I will be grateful for your reply. in this video I…	joylord	2016-12-29 21:36:57
2479	2016-12-29 21:36:57	Definitely not a fullPage.js issue as fullPage.js has no action over the OWL carousel.	alvarotrigo	2016-12-29 21:36:57
2478	2016-12-29 18:38:42	Hello, I'm trying to modify the autoplay slides method seen at #532 to stop when the user switches away to another tab. The HTML5 visibility API function should look something like this: <S_CODE_TOKEN> Thus far I've tried simply adding a variable where the "15000" number should be but this approach doesn't work. <S_CODE_TOKEN> Is there any way to get this working? Thanks in advance	sneakyvince	2016-12-29 21:39:39
2478	2016-12-29 21:39:39	That's a Javascript question and not a fullPage.js one. Use the `clearTimeout` function of Javascript whenever you want to clear it. You'd better ask in other place such as stackoverflow.com	alvarotrigo	2016-12-29 21:39:39
2478	2016-12-29 21:40:49	See this question too: http://stackoverflow.com/questions/35296112/autoplay-for-slides-in-fullpage-js	alvarotrigo	2016-12-29 21:39:39
2477	2016-12-29 18:11:07	Is it possible have FullPage sections between regular website scrolling sections? So my page would have a top section of copy not using FullPage, then the FullPageJS section and last another copy section not using FullPageJS. Here is a copdpen to demonstrate it. http://codepen.io/JeffAspen/pen/XNvEmj **Page Layout** 1. [Non FullPage section (regular scrolling)] 2. [FullPage Section with Navigatio…	JeffAspen	2016-12-29 18:12:56
2477	2016-12-29 18:12:56	No. The most you can do is make use of `scrollOverflow:true` as in [this example](http://alvarotrigo.com/fullPage/examples/scrolling.html). This way you can emulate the behaviour of a normal site with scroll bar in any section you need to.	alvarotrigo	2016-12-29 18:12:56
2477	2016-12-29 18:13:17	> I also don't want the navigation to display on the non FullPage section You can hide it using callbacks or the state classes added to the body element.	alvarotrigo	2016-12-29 18:12:56
2477	2016-12-29 19:32:34	@alvarotrigo Cool thanks for the quick reply! I'll try that. Can you have navigation on the side, but not have anchor links in the url?	JeffAspen	2016-12-29 18:12:56
2477	2017-01-10 16:38:24	@alvarotrigo Can you have navigation on the side, but not have anchor links in the url?	JeffAspen	2016-12-29 18:12:56
2477	2017-01-10 17:08:44	> Can you have navigation on the side, but not have anchor links in the url? Of course. Read the docs and see the examples available. Just don't use the `anchors` option or use `lockAnchors`.	alvarotrigo	2016-12-29 18:12:56
2476	2016-12-29 14:21:55	Hello, i fixed the problem below as it was a problem with the naming in my theme. For some reasons i do have to create a full page with several sections that cover in sum the complete height. But i would like to scroll only to the top section. But if i do the following section 1 <- scroll to section 2 section 3 section 4 <- scroll to section 5 section 6 and so on i does not work. Additionally, th…	HabelStefan	2017-01-03 10:50:24
2476	2016-12-29 18:02:54	Please provide an isolated reproduction as detailed in the [reporting issues guidelines](https://github.com/alvarotrigo/fullPage.js#reporting-issues) and the [issue skeleton](https://github.com/alvarotrigo/fullPage.js/blob/master/.github/ISSUE_TEMPLATE.md). No external CSS or JS files.	alvarotrigo	2017-01-03 10:50:24
2476	2017-01-03 10:50:24	Closed until an isolated reproduction is provided as detailed in the [reporting issues guidelines](https://github.com/alvarotrigo/fullPage.js#reporting-issues) and the [issue skeleton](https://github.com/alvarotrigo/fullPage.js/blob/master/.github/ISSUE_TEMPLATE.md).	alvarotrigo	2017-01-03 10:50:24
2475	2016-12-29 11:10:14	Hey! Im trying to get work pure css3 Parallax on FullPage.js, and its doesn't work. I took [this one](http://keithclark.co.uk/articles/pure-css-parallax-websites/), spent 4 hours, but still its doesn't work. whats a problem? whats wrong with it? in fullPage.js's file `scrollbar:true` `css3:true` P.s. so sorry for my english.. im russian.	VanIvano	2016-12-29 21:37:56
2475	2016-12-29 18:03:52	See the [FAQs regarding parallax](https://github.com/alvarotrigo/fullPage.js/wiki/FAQ---Frequently-Answered-Questions#parallax-doesnt-work-with-fullpagejs).	alvarotrigo	2016-12-29 21:37:56
2475	2016-12-29 18:04:34	If you still having problems using `scrollBar:true`, then the issue is not in fullPage.js but in your own external code. You'd better ask about it in other place such as stackoverflow.com	alvarotrigo	2016-12-29 21:37:56
2475	2016-12-29 19:09:31	Alvaro, could you give me advice which one parallax is a best to working with your FullPage? Mb you allready have some practic with this, and know some good parallax script or something for your fullpage?	VanIvano	2016-12-29 21:37:56
2475	2016-12-29 21:37:49	> Alvaro, could you give me advice which one parallax is a best to working with your FullPage? Nop. I haven't even tried it.	alvarotrigo	2016-12-29 21:37:56
2475	2017-01-02 19:42:20	hi @VanIvano , i have an idea to create simple paralax with css animation , please check my pen http://codepen.io/acitjazz/pen/wgwLyN	acitjazz	2016-12-29 21:37:56
2474	2016-12-26 05:35:17	### I want to use fullpage.js with angulajs. So can i use it with angular js ? ### Versions Angularjs V1.5.0 Bootstrap V3.3.6	awsomedesigner	2016-12-29 18:18:53
2474	2016-12-29 18:18:53	You can try [googling "angular fullpage.js"](https://www.google.es/search?q=angular+fullpage.js&oq=angular+fullpage.js&aqs=chrome..69i57j0l3j69i60l2.277j0j7&sourceid=chrome&ie=UTF-8) and you'll find many results :) Also, here in the docs [you'll find links to angular directives for it](https://github.com/alvarotrigo/fullPage.js#resources).	alvarotrigo	2016-12-29 18:18:53
2474	2016-12-30 05:05:09	Is there any option for responsive height in full page js for angular ?	awsomedesigner	2016-12-29 18:18:53
2474	2016-12-30 11:23:00	I'm not the author of any angular directive or component. I can only refer you to [the fullPage.js docs](https://github.com/alvarotrigo/fullPage.js) where you can find the option `responsiveHeight`	alvarotrigo	2016-12-29 18:18:53
2473	2016-12-23 11:11:25	### Description Today, I using fullPage.js for my project. I need to add a video embed with Youtube iframe. But I can't scroll video in website. I read before issues, and I found @alvarotrigo was fixed at fullPage.js version 2.9.2. Note: My website needs to one scroll a page and not show scrollBar. So, I can't be setting like: `scrollBar:true`. I also found add: `&enablejsapi=1` after video embed…	vanloc0301	2016-12-29 18:24:03
2473	2016-12-23 20:37:50	Exactly same issue here. Experienced just today.	acamilicko	2016-12-29 18:24:03
2473	2016-12-24 17:12:51	Hi @alvarotrigo . Have you any method to resolve that problem? My website is production; I need to fix it. I found fullPage.js is greater another library. But I don't found any method to resolve my problem. Thanks.	vanloc0301	2016-12-29 18:24:03
2473	2016-12-29 18:24:03	> and I found @alvarotrigo was fixed at fullPage.js version 2.9.2. I wonder where. Because the issue was never fixed. See [this issue](https://github.com/alvarotrigo/fullPage.js/issues/2229) which was marked as "might not be possible" and "help needed". It was never solved and I believe there's no proper solution to it besides using `scrollBar:true`,`autoScrolling:false` or using some kind of lay…	alvarotrigo	2016-12-29 18:24:03
2473	2016-12-30 03:54:16	Have you any method hack this to pass this problem?	vanloc0301	2016-12-29 18:24:03
2473	2016-12-30 11:19:19	@vanloc0301 as I said: > I believe there's no proper solution to it besides using scrollBar:true,autoScrolling:false or using some kind of layout over the video.	alvarotrigo	2016-12-29 18:24:03
2472	2016-12-23 09:41:57	line 1182 : <S_CODE_TOKEN> the `event.preventDefault();` is breaking the `href`(`ui-sref`) links and `ng-click`'s inside a angular application. If I comment the ` event.preventDefault();` my code continues to work properly.	Exlord	2016-12-23 15:53:48
2472	2016-12-23 15:53:48	Male sure to use the latest fullPage.js version 2.9.2	alvarotrigo	2016-12-23 15:53:48
2471	2016-12-22 21:07:49	Hi - great plugin - thank you. When I resize browser, the video pauses. This seems to be the case for both locally hosted (html 5) and youtube videos. This only seems to happen second slide and up, ie a video on the first slide works as expected (carries on playing on a resize) Isolated issue here: https://codepen.io/marklawrencedesign/pen/JbVaOG I wrote some text on each slide as an instruction …	RedRooster1234	2017-03-10 16:35:20
2471	2016-12-22 21:11:50	just to add, I am using the latest version fullPage 2.9.2 and still the same issue	RedRooster1234	2017-03-10 16:35:20
2471	2016-12-22 21:15:13	Thanks for reporting it. I'll investigate it whenever I find some time these days for the next release.	alvarotrigo	2017-03-10 16:35:20
2471	2016-12-22 21:27:50	Sure - no problem. I had a dig around in your code :) if I comment out line `1427,` the call to the stop function: `stopMedia(v.activeSection);` ...it stops the issue, but obviously I loose the lovely functionality I need. Fantastic work on this - has blown my mind the amount of work you have invested.	RedRooster1234	2017-03-10 16:35:20
2471	2016-12-22 21:52:20	I may be speaking too soon, but have managed to secure my own workaround utilising your stopMedia function, and firing my own check function within the onLeave parameter. Thanks again!	RedRooster1234	2017-03-10 16:35:20
2471	2017-03-10 11:51:30	Fixed on the dev branch 2.9.4	alvarotrigo	2017-03-10 16:35:20
2471	2017-03-10 16:35:20	Fixed in the latest release 2.9.4	alvarotrigo	2017-03-10 16:35:20
2470	2016-12-22 17:08:32	Due to seo-reasons i put my images into the bodysection rather than as background pictures like so: `<div id="fullpage">` `<div class="slide" ><img class="l-cover" data-src="imagelink1"></div>` `<div class="slide" ><img class="l-cover" data-src="imagelink2"></div>` `<div class="slide" ><img class="l-cover" data-src="imagelink3"></div>` `</div>` I gave the img tag the l-cover-class with the follow…	agentlucky	2016-12-22 17:14:26
2470	2016-12-22 17:14:26	That's a CSS or HTML question. You'd better ask in other places such as http://stackoverflow.com/	alvarotrigo	2016-12-22 17:14:26
2469	2016-12-21 03:38:11	As soon as Edge keeps only 2 decimal numbers(for instance 3.33% instead of 3.33333%) then slide's computed width becomes less then 100% of viewport on Edge(because 3.33% is less than 3.33333%) and if slides have different background colours then you can observe vertical line with different colour on the right edge of the active slide which is normally only 1px width but still it doesn't look nice…	romanovma
2469	2016-12-21 08:32:43	Thanks for reporting it. > One of the solution came to my mind is to hide(make opacity: 0) to all inactive slides and show active only but may be you can advice better workaround based on your experience. Not ideal. Some people want to play with overflowing elements during the transitions. Also, it wouldn't work with non full screen sections.	alvarotrigo
2469	2016-12-21 11:29:00	As soon as I use fullscreen slides I call the following on `afterRender` and on `resize`: <S_CODE_TOKEN> This is for sure not universal solution but works for me and may be helpful for others. Will be glad to know if you come up with better approach. Thanks :)	romanovma
2468	2016-12-19 18:14:28		alvarotrigo	2016-12-19 18:14:32
2467	2016-12-19 18:10:08		alvarotrigo	2016-12-19 18:10:14
2466	2016-12-19 18:03:41		alvarotrigo	2016-12-19 18:03:48
2465	2016-12-19 17:57:15	- Added new option: scrollOverflowReset to allow reset of scrollOverflow on section leave #2417 - Examples: added new examples + improved navigation dropdown	alvarotrigo	2016-12-19 17:58:00
2464	2016-12-19 17:09:36	Reverts alvarotrigo/fullPage.js#2420	alvarotrigo	2016-12-19 17:09:42
2463	2016-12-19 14:22:58	In my website i have 1. fixed nav bar 2. scrollbar how can i apply fitToSection when scroll is middle of a two sections on scrolling	avinashdvv	2016-12-19 16:22:15
2463	2016-12-19 14:44:43	Please provide an isolated reproduction as detailed in the [reporting issues guidelines](https://github.com/alvarotrigo/fullPage.js#reporting-issues) and the [issue skeleton](https://github.com/alvarotrigo/fullPage.js/blob/master/.github/ISSUE_TEMPLATE.md).	alvarotrigo	2016-12-19 16:22:15
2463	2016-12-19 16:22:15	Closed until an isolated reproduction is provided as detailed in the [reporting issues guidelines](https://github.com/alvarotrigo/fullPage.js#reporting-issues) and the [issue skeleton](https://github.com/alvarotrigo/fullPage.js/blob/master/.github/ISSUE_TEMPLATE.md).	alvarotrigo	2016-12-19 16:22:15
2462	2016-12-19 13:04:27	I have searched for this issue and I cannot find any reference to it elsewhere but I apologise if this is a known issue that has already been dealt with. I have a problem where the continuous horizontal extension works fine normally but seems to break when responsive mode is initialized. I set the plugin to enter responsive mode at a width of 767px and at this point it seems as though the continu…	mikesmith93	2016-12-19 13:15:33
2462	2016-12-19 13:05:45	> I would like to message you privately with the link this. Please let me know how best to send this Contact me by my mail or through [the contact form in the website](http://alvarotrigo.com/#contact).	alvarotrigo	2016-12-19 13:15:33
2462	2016-12-19 13:15:33	The issue has been solved and updated for future buyers.	alvarotrigo	2016-12-19 13:15:33
2461	2016-12-19 10:18:29	I'm having an issue where when I navigate between slides in a section, the url updates to remove the hash, which causes the browser to navigate away, since it's creating a new, anchorless url. This happens with both arrows and dots navigation. Can't figure out if this is a Javascript issue or if I messed up the markup. If you need my code, which pieces should I provide, and should I strip it of i…	rossparsons	2016-12-21 14:40:40
2461	2016-12-19 12:26:33	> If you need my code, which pieces should I provide, and should I strip it of identifying materials? All of them except external JS or CSS and additional HTML which is not required for the reproduction of the issue. As detailed in the [reporting issues guidelines](https://github.com/alvarotrigo/fullPage.js#reporting-issues): > An isolated reproduction of the issue will be required. Make use of j…	alvarotrigo	2016-12-21 14:40:40
2461	2016-12-21 14:40:40	Closed until an isolated reproduction is provided as detailed in the [reporting issues guidelines](https://github.com/alvarotrigo/fullPage.js#reporting-issues) and the [issue skeleton](https://github.com/alvarotrigo/fullPage.js/blob/master/.github/ISSUE_TEMPLATE.md).	alvarotrigo	2016-12-21 14:40:40
2460	2016-12-18 23:43:57	### Description I have seen a few issues discussing a related problems, but have not seen a clear solution. If I am mistaken, please direct me to the answer. In the fiddle below, I have a `scrollOverflow:true` fullpage.js initialization. For accessibility reasons I need to allow the user to keyboard press the arrows to step through the sections. When using the keyboard, it just "jumps" to each se…	gregegan	2016-12-19 09:37:56
2460	2016-12-19 09:37:56	Duplicated of https://github.com/alvarotrigo/fullPage.js/issues/1065 fullPage.js doesn't yet provide a solution for that.	alvarotrigo	2016-12-19 09:37:56
2460	2016-12-19 23:55:16	Thank you for clarification & link to master issue.	gregegan	2016-12-19 09:37:56
2459	2016-12-16 10:17:22	### Description ### Link to isolated reproduction with no external CSS / JS [Ideally in jsfiddle.net or codepen.io, links to personal websites won't be reviewed unless isolated. Reported issues without a reproduction might get closed.] ### Steps to reproduce it 1. [First step] 2. [Second step] 3. [and so on...] ### Versions [Browser, operative system, device...]	zhangtian4330523	2016-12-19 18:18:47
2459	2016-12-16 10:17:55	The test many times, failure	zhangtian4330523	2016-12-19 18:18:47
2459	2016-12-16 11:17:34	`scrollOverflow:true` is not supported on IE 8 due to the vendor library (iScroll.js) not supporting it. I'll mark it as a documentation issue. My recommendation ? Use `fp-auto-heigh` for responsive design and avoid using bigger sections in desktop at all cost if you are planning to use `autoScrolling:true`.	alvarotrigo	2016-12-19 18:18:47
2459	2016-12-19 18:18:47	Fixed.	alvarotrigo	2016-12-19 18:18:47
2458	2016-12-14 14:35:30	Hi, wondering how do I make a header with fullPage.js but allow scrolling down a webpage when a user gets to the last slide? I also would like to keep the smooth scrolling too until the user scrolls past the last slide and on to the standard website underneath. Thanks	LiamKenneth	2016-12-14 14:43:17
2458	2016-12-14 14:43:17	Not possible. Unless you go for something like scrollOverflow:true as [in this example](alvarotrigo.com/fullPage/examples/scrolling.html)	alvarotrigo	2016-12-14 14:43:17
2457	2016-12-14 08:33:20	Hi, is it possible to use continuousHorizontal plugin inside iframe? I think I did everything according to instruction(https://github.com/alvarotrigo/fullPage.js/wiki/How-to-activate-a-fullPage.js-extension) but still have `Unliscensed fullPage.js Extension` label. Thanks.	romanovma	2016-12-14 09:16:56
2457	2016-12-14 09:16:56	Looks like it doesn't work even if it is not inside iframe.	romanovma	2016-12-14 09:16:56
2457	2016-12-14 10:03:56	Have you closed it for any reason?	alvarotrigo	2016-12-14 09:16:56
2457	2016-12-14 10:20:31	Yep, I just don't know the reason why it is not working even locally. Decided to investigate little bit more before posting.	romanovma	2016-12-14 09:16:56
2457	2016-12-14 10:25:36	You won't get amazing results in iframes :) It has been treated multiple times: https://github.com/alvarotrigo/fullPage.js/issues/2444 https://github.com/alvarotrigo/fullPage.js/issues/2229 https://github.com/alvarotrigo/fullPage.js/issues/1621 It is a browser's limitation. Events won't get propagated.	alvarotrigo	2016-12-14 09:16:56
2456	2016-12-13 13:10:37	- Fixed bug: setAutoScrolling was broken #2426 - Fixed bug: swiping slides on touch won't work when using autoScrolling:false #2447 - Fixed bug: Keypress fires prematurely #2448 - Fixed bug: some problems with subdomains and activation key for extensions - Documentation: fixed typos thanks to @thisisfed #2430 - Documentation: improved docs for extensions - Improved: backgrounds video example. - R…	alvarotrigo	2016-12-13 13:10:49
2455	2016-12-12 15:18:34	I am creating sort of a plugin for my website and I need to extend fullpage.js' default properties. I am using the destroy('all') method which destroys the markup and therefore removes the 'active' class as well. Doing something like `$('#section_name').addClass('active');` after reinstantiating fullpage.js overrides direct linking to in-page anchors (which I am also using). Reinstantiating after…	niccolomineo	2016-12-13 10:33:22
2455	2016-12-13 10:33:22	Easy. Destroy('all'), then add the `active` class by yourself to the section or slide that you want to and finally initialize it again.	alvarotrigo	2016-12-13 10:33:22
2455	2016-12-13 10:34:31	See this answer of mine for an example of it: http://stackoverflow.com/a/36643702/1081396	alvarotrigo	2016-12-13 10:33:22
2455	2016-12-13 10:50:07	Hi, like I wrote in the OP, I tried already with a simple `$('#MY_SECTION').addClass('active');` but the very fist section still stays active (I have now both the first section and MY_SECTION active at the same time).	niccolomineo	2016-12-13 10:33:22
2455	2016-12-13 10:51:27	As i said, check the jsfiddle I provided in the stackoverflow answer.	alvarotrigo	2016-12-13 10:33:22
2455	2016-12-13 11:07:39	Great, I didn't know about the index() method, thanks! Now the active class is being added correctly. But #fullpage div's translate3D y-axis value won't change from 0. Is there any "orthodox" solution rather of getting the translate3D y-axis value from the previous (now destroyed) instance?	niccolomineo	2016-12-13 10:33:22
2455	2016-12-13 11:18:19	... which I just tried and it does override link anchors too, so it would not be a good solution anyway.	niccolomineo	2016-12-13 10:33:22
2455	2016-12-13 11:20:46	All you need its done in the fiddle I created for the answer. As you can see its not 0 in there.	alvarotrigo	2016-12-13 10:33:22
2455	2016-12-13 11:28:16	This is what I have, incorporating things from your solution (I left out the slide related bits since I don't need them)... Translate3D does not change from 0... :\ <S_CODE_TOKEN>	niccolomineo	2016-12-13 10:33:22
2455	2016-12-13 11:31:57	@niccolomineo nop. My solution initializes fullPage.js after adding the active class and not before.	alvarotrigo	2016-12-13 10:33:22
2455	2016-12-13 11:35:33	@alvarotrigo sorry, edited, but still no luck with getting this to work...	niccolomineo	2016-12-13 10:33:22
2455	2016-12-13 11:38:58	In the code, it's still the first section / menu's first list item anchor showing up as active.	niccolomineo	2016-12-13 10:33:22
2455	2016-12-13 11:41:31	@niccolomineo lets not spam more this topic. Please open an issue in stackoverflow about it together with a reproduction of it in jsfiddle or codepen.	alvarotrigo	2016-12-13 10:33:22
2455	2016-12-13 13:17:52	Solved. After destroying the instance, I was targeting `.fp-section`, which doesn't exist yet, before reinstantiating. I used another selector and now it works. Thanks for your support!	niccolomineo	2016-12-13 10:33:22
2454	2016-12-12 14:23:06	Hi, the afterSlideLoad-Event is not run on page-load. First I have to move a slide forwards/backwards. I like to animate some things in different slides in a section - But only when the slide is loaded. Jsfiddle: http://jsfiddle.net/tdfqton9/ Is there a fix for this problem?	wfabian	2016-12-12 14:33:56
2454	2016-12-12 14:33:46	Sorry, found an open issue. #1309	wfabian	2016-12-12 14:33:56
2453	2016-12-09 23:12:39	Working on a design, where we want to utilize the parallax effect, but the sections above or below it, need to scroll normally. So the use case is, the user lands the page and are able to scroll down normally thru various sections that are not part of the parallax effect. But once the parallax section comes into viewport, then parallax effect is implemented. Once the user get's to the last sectio…	whnunlife	2016-12-10 00:19:34
2453	2016-12-10 00:19:34	Difficult to say with your description. Just try and come back if you face any problem. You can only achieve normal scrolling by using `scrollOverflow:true` as in [this example](http://alvarotrigo.com/fullPage/examples/scrolling.html) or by using `autoScrolling:false`as in [this other one](http://alvarotrigo.com/fullPage/examples/normalScroll.html).	alvarotrigo	2016-12-10 00:19:34
2453	2017-03-01 17:13:12	There's now a [parallax extension](http://alvarotrigo.com/fullPage/extensions/parallax.html) to create parallax effects!	alvarotrigo	2016-12-10 00:19:34
2452	2016-12-09 12:38:47	Hi Álvaro! I am having the following problem: Youtube window doesn't pause when I go to other slides. Here is a link to the jsfiddle isolation, but I don't know why I cannot make it work (I am new in all of this). I hope the problem is still visible: https://jsfiddle.net/xo1dxrbd/ It happens in all browsers. Sorry for the poor isolation, I've been checking others and I cannot figure out what is w…	ppaaccoo	2016-12-09 15:38:57
2452	2016-12-09 12:50:54	Your reproduction doesn't work at all. See the console full of errors.	alvarotrigo	2016-12-09 15:38:57
2452	2016-12-09 14:32:10	Hi! Thanks for the prompt response. Ok, no errors now. But I don't know why the videos still doesn't load. They do on my web, tho. Here is the new link: http://jsfiddle.net/qn084vmn/52/ Grab my hand and imagine than they were loading (faith jump).	ppaaccoo	2016-12-09 15:38:57
2452	2016-12-09 15:39:00	Closed until an isolated reproduction is provided as detailed in the [reporting issues guidelines](https://github.com/alvarotrigo/fullPage.js#reporting-issues) and the [issue skeleton](https://github.com/alvarotrigo/fullPage.js/blob/master/.github/ISSUE_TEMPLATE.md).	alvarotrigo	2016-12-09 15:38:57
2452	2016-12-09 19:32:30	Description: Youtube doesn't pause when you navigate away from a section or slide. Link to isolated reproduction with no external CSS / JS: http://jsfiddle.net/qn084vmn/59/ Steps to reproduce it: [First step]: Click on the video. [Second step]: Move to another slide. [Third step]: Keep hearing the music because the video has not paused. [Browser: chrome, operative system: windows, device: laptop,…	ppaaccoo	2016-12-09 15:38:57
2452	2016-12-10 00:09:49	Add `&enablejsapi=1` at the end of the video URL. Use this instead: <S_CODE_TOKEN> fullPage.js adds it by default to all video elements present on page load. Yours isn't. And that's the reason why its failing to pause.	alvarotrigo	2016-12-09 15:38:57
2452	2016-12-10 10:59:12	Fuck yeah! You are the best, man. Many, many thanks.	ppaaccoo	2016-12-09 15:38:57
2451	2016-12-09 11:06:35	### Description I am using fullpage.js on a page of a site i'm building. Everything is working as intended and i've been very happy with the experience thus far. However, i've ran into one small issue which i can't seem to resolve. I've set the responsiveWidth: 961 so when the screen size is below 961px, the slider feature is disabled. Now when trying to resize the screen (up and down) on the FIR…	Inayat-C	2016-12-09 11:12:38
2451	2016-12-09 11:12:38	Duplicated of https://github.com/alvarotrigo/fullPage.js/issues/2447 and I already ansswered you [in stackoverflow](http://stackoverflow.com/a/41057062/1081396).	alvarotrigo	2016-12-09 11:12:38
2450	2016-12-08 15:43:35	Hi, I'm using the FullPage Pure Javascript and all is working good right now, but I receive undefined from the nextSlideIndex, all the rest output good on the console, any idea why?	a-p-co	2016-12-08 16:21:31
2450	2016-12-08 15:46:22	Please provide an isolated reproduction as detailed in the [reporting issues guidelines](https://github.com/alvarotrigo/fullPage.js#reporting-issues) and the [issue skeleton](https://github.com/alvarotrigo/fullPage.js/blob/master/.github/ISSUE_TEMPLATE.md).	alvarotrigo	2016-12-08 16:21:31
2450	2016-12-08 15:58:30	Hi @alvarotrigo, sorry, totally right, I have isolated the problem on this codepen, you can check the console log. http://codepen.io/adrianperez/pen/ObEQJE	a-p-co	2016-12-08 16:21:31
2450	2016-12-08 16:06:58	That's the demo that it is included in the github folder. What did you change? Steps to reproduce it? Browser and device? My console is totally blank.	alvarotrigo	2016-12-08 16:21:31
2450	2016-12-08 16:11:09	Hi @alvarotrigo, I didn't need to change the original example, just added the onSlideLeave event to console the nextSlideIndex, if you saw the console you will see the undefined value. You need to go to the slider in order to have the error.	a-p-co	2016-12-08 16:21:31
2450	2016-12-08 16:16:41	> You need to go to the slider in order to have the error. That's what I was missing :) Docs are not updated. The Javascript version doesn't provide that parameter as can be seen in [the code](https://github.com/alvarotrigo/fullPage.js/blob/master/pure%20javascript%20(Alpha)/javascript.fullPage.js#L1533). Feel free to create a PR to add the parameter. It is basically adding `slideIndex`.	alvarotrigo	2016-12-08 16:21:31
2450	2016-12-08 16:21:31	Ok @alvarotrigo! I will do that, thanks.	a-p-co	2016-12-08 16:21:31
2450	2016-12-13 13:13:10	Fixed in the latest version.	alvarotrigo	2016-12-08 16:21:31
2449	2016-12-08 14:04:13	### Images in Body Section is it possible to to call the slide images in the body section instead of calling them in the stylesheet due to seo-reasons? I guess calling the images in the stylesheet, google won't find them as good as directly in the body of the page?! I tried to call them with maximage.js but there is some conflict with fullpage. Unfortunately i'm not really into javascript. I foun…	agentlucky	2016-12-08 14:36:56
2449	2016-12-08 14:36:56	Yeah it is. But this is not a fullPage.js specific issue. You'd better ask in other place such as stackoverflow.com	alvarotrigo	2016-12-08 14:36:56
2448	2016-12-08 10:50:22	### Description Intended effect is not achieved, because keypress is already activated while sections are still moving. See [jsfiddle](http://jsfiddle.net/publicJorn/s17s35k5/1/) for reproduction of the issue ### Steps to reproduce it - After fiddle loads, click once on the result window to give it focus - Normal flow: - Press down arrow once (fullpage will move to next section) - Press down arro…	publicJorn	2016-12-13 13:12:44
2448	2016-12-13 13:12:44	Fixed in the latest version 2.9.0	alvarotrigo	2016-12-13 13:12:44
2447	2016-12-08 10:38:53	### Description Swiping slides on touch devices won't work when using autoScrolling:false. ### Link to isolated reproduction with no external CSS / JS http://alvarotrigo.com/fullPage/examples/scrolling.html ### Steps to reproduce it 1. Go to the section with slides 2. Try to swipe horizontally ### Versions Touch devices. Tested in iOS.	alvarotrigo	2016-12-13 13:12:47
2447	2016-12-08 11:03:19	Fixed on dev.	alvarotrigo	2016-12-13 13:12:47
2447	2016-12-13 13:12:47	Fixed in the latest version 2.9.0	alvarotrigo	2016-12-13 13:12:47
2446	2016-12-08 10:18:45	### I've made a page which looks great on a fullsize screen, but when I open the website on my phone the scaling is ( I believe) not as intended. You can see the difference with a nicely scaling website (navigationV.html) and a not nice scaling website (backgrounds.html). Is it intended that the background page doesn't scale with the screen resolution? You can see this for example when looking at…	LoutK	2016-12-08 10:44:53
2446	2016-12-08 10:44:53	That has nothing to do with fullPage.js. It is all about the styles used for the example. Change them as you wish. This was done as an example of the use of backgrounds and the text was totally secondary. You can see the section is using `padding: 30% 0 0 0;` in the source code of backgruonds.html Change it and place it where you want.	alvarotrigo	2016-12-08 10:44:53
2446	2016-12-09 09:03:04	I've solved it in the [demo online](http://alvarotrigo.com/fullPage/examples/backgrounds.html) and in the examples folder in the dev version.	alvarotrigo	2016-12-08 10:44:53
2445	2016-12-08 04:57:21	### Description I've created a single page with each page is a full page. My problem is: I want to change the CSS when the scroll event is active. At `Second Slide` and `Four Slide` I want to change the position of `'nav.nav-next'` from 35% to 65% to straight in the line. When I scroll the page it doesn't do anything. Will be my JS code apply with `Four Slide`? Currently, my JS code like this: va…	vanloc0301	2016-12-08 10:06:06
2445	2016-12-08 10:06:06	Read the [Frequently Answered Questions](https://github.com/alvarotrigo/fullPage.js/wiki/FAQ---Frequently-Answered-Questions)	alvarotrigo	2016-12-08 10:06:06
2444	2016-12-07 11:49:34	Hi, the case is pretty specific: I use fullpage.js inside an iFrame. What I want is that when user swipes up/down on the iframe the parent page will be scrolled. May be you can advice something, thanks :) playground: http://jsbin.com/tivibiq/1/edit?output Steps to reproduce it 1. open bin in touch device/emulator (I used chrome dev tools) 2. try to swipe up touching the iframe. result: nothing ha…	romanovma	2016-12-07 11:59:06
2444	2016-12-07 11:59:06	Related with https://github.com/alvarotrigo/fullPage.js/issues/2229 It is a browser's restriction I'm afraid. Nothing we can do for it. Use `autoScrolling:false` or `scrollBar:true` or the options `reponsiveWidth` and `responsiveHeight` to fire autoScrolling:false in small screen devices.	alvarotrigo	2016-12-07 11:59:06
2444	2016-12-08 04:09:43	Wow, so simple, thanks a lot. I just set `autoScrolling:false` and it works as I wanted. Actually I have only one section and a lot of horizontal slides Now when I set `autoScrolling:false` I cannot swipe horizontally as well. Is there a way to prevent vertical autoScrolling but allow horizontal one?	romanovma	2016-12-07 11:59:06
2444	2016-12-08 10:05:11	> I just set autoScrolling:false and it works as I wanted. Isn't this contradicting this? > Now when I set autoScrolling:false I cannot swipe horizontally as well	alvarotrigo	2016-12-07 11:59:06
2444	2016-12-08 10:06:35	well, I want to prevent vertical autoScroll but allow horizontal one	romanovma	2016-12-07 11:59:06
2444	2016-12-08 10:08:35	When user swipes up/down I don't want to intercept this event and allow normal scrolling on parent(host) page. When user swipes left/right I want to switch the slide accordingly.	romanovma	2016-12-07 11:59:06
2444	2016-12-08 10:11:38	I'm afraid there's nothing I can do there. As I said this is a browser's security issue. Touch events don't get propagated to iframes. The only solution is avoid using iframes.	alvarotrigo	2016-12-07 11:59:06
2444	2016-12-08 10:26:29	I don't think this is about iframe. If I set `autoScrolling:true` on a normal page(without iframe) where fullpage is not fit to the viewport I still cannot swipe up/down to scroll the page but can swipe left/right to change the active slide. If I set `autoScrolling:false` then I can scroll vertically but cannot swipe left/right to change the slides. Please let me know if should create another bin…	romanovma	2016-12-07 11:59:06
2444	2016-12-08 10:37:26	Right. I'll create a new issue with this topic. I was able to reproduce it in [this demo page](alvarotrigo.com/fullPage/examples/normalScroll.html).	alvarotrigo	2016-12-07 11:59:06
2444	2016-12-08 10:39:09	Opened https://github.com/alvarotrigo/fullPage.js/issues/2447	alvarotrigo	2016-12-07 11:59:06
2444	2016-12-08 11:03:35	The issue has been fixed on the dev branch.	alvarotrigo	2016-12-07 11:59:06
2444	2016-12-08 12:10:12	Great! Thanks a lot! Can I pull `dev` and use in my project or better wait until you merge into the `master` one?	romanovma	2016-12-07 11:59:06
2443	2016-12-07 08:14:08	Hi Alvaro, I noticed that the `onLeave` callback was firing too soon, which caused my implementation to break when pressing down (next slide) multiple times. The callback would fire, even though the previous animation was not completed yet. So I added this check in the `keydownHandler()` function. It's not in the same if-statement as the others, because this would sometimes cause a normal "down" …	publicJorn	2016-12-08 12:33:24
2443	2016-12-07 10:38:54	Can you please add a reproduction of the issue? I don't seem to get any issue on [this example page](http://alvarotrigo.com/fullPage/examples/callbacks.html#secondPage/2).	alvarotrigo	2016-12-08 12:33:24
2443	2016-12-07 11:19:03	See this page: https://www.nrc.nl/nieuws/2016/11/09/ongeloof-bij-hillary-fans-a1530890 What happens? - On pageload the first element is duplicated and some html added. - When dom manipulation is ready, fullpage.js will be initialised. - When you scroll from 1 to 2, the first element is fixed, so you get the effect of a layer being removed. `afterLoad` this element won't be fixed anymore, but sinc…	publicJorn	2016-12-08 12:33:24
2443	2016-12-07 12:27:13	Please add an isolated reproduction ( in jsfiddle or codepen ideally) as detailed in the [reporting issues guidelines](https://github.com/alvarotrigo/fullPage.js#reporting-issues) and the [issue skeleton](https://github.com/alvarotrigo/fullPage.js/blob/master/.github/ISSUE_TEMPLATE.md). No external CSS or JS (or the minimum to reproduce the issue)	alvarotrigo	2016-12-08 12:33:24
2443	2016-12-08 07:20:52	Should have read the guidelines. See issue: https://github.com/alvarotrigo/fullPage.js/issues/2448	publicJorn	2016-12-08 12:33:24
2443	2016-12-08 11:43:37	Thanks for the report and the proposed solution! It seems this is only happening when using `scrollBar:true`. I think I'll go for another approach in any case. The proposed solution will prevents sliding horizontally while scrolling. Which is permitted at the moment. It also creates a duplicate state `sectionMoving` which is the same as the current `canScroll`. I would go for this: <S_CODE_TOKEN>…	alvarotrigo	2016-12-08 12:33:24
2443	2016-12-08 12:32:48	Neat. Don't know how I missed `canScroll`. Here you go	publicJorn	2016-12-08 12:33:24
2443	2016-12-08 12:33:29	Thanks for it!	alvarotrigo	2016-12-08 12:33:24
2442	2016-12-06 18:02:53	Hi, I want use fullpage and overflow in my project but when I try to import overflow the console return this error `IScroll is not defined(…)` My code <S_CODE_TOKEN> After that I tried to add this <S_CODE_TOKEN> But a new error appeared `t.wheelOff is not a function(…)`	brokleen	2016-12-07 12:03:53
2442	2016-12-07 10:55:28	Can you please add a reproduction somewhere?	alvarotrigo	2016-12-07 12:03:53
2442	2016-12-07 11:01:54	hi @alvarotrigo, I'm sorry but I don't understand what you expect of me.	brokleen	2016-12-07 12:03:53
2442	2016-12-07 11:05:19	A jsfiddle or codepen where I can see an example of the issue taking place as well as your HTML markup.	alvarotrigo	2016-12-07 12:03:53
2442	2016-12-07 11:18:20	I can't recreate my dev environnement in jsfiddle or codepen. My html look like this <S_CODE_TOKEN> Fullpage.js works alone but if I want to use it with scrollOverflow it will return the errors described in my first post.	brokleen	2016-12-07 12:03:53
2442	2016-12-07 11:30:10	You should be having something inside your sections for scrollOverflow to be used. In any case, I can't help you without a reproduction I'm afraid. But it seems your script is failing trying to get the iScroll instance from a section. Not quite sure how the `import` works in your case anyways. Is that ES6 module syntax? And if so, where are you executing it? It doesn't seem to be compatible with …	alvarotrigo	2016-12-07 12:03:53
2442	2016-12-07 11:57:49	It is my app code output <S_CODE_TOKEN>	brokleen	2016-12-07 12:03:53
2442	2016-12-07 12:03:53	It seems you are using require.js? If so, this issue is a duplicated of https://github.com/alvarotrigo/fullPage.js/issues/2250 The problem when using require is that makes dependencies compulsory as far as I know. And scrollOverflow shouldn't be compulsory. It seems to be [some kind of trick](http://stackoverflow.com/questions/14164610/requirejs-optional-dependency), but I didn't look at it very …	alvarotrigo	2016-12-07 12:03:53
2442	2016-12-07 12:08:21	Same problem with vuejs2 / webpack. So, what modern tools can I use with fullpage.js ?	brokleen	2016-12-07 12:03:53
2442	2016-12-07 12:12:42	An easy trick would be to mix the two files. Just copy the content of `scrolloverflow.min.js` and paste it at the very start of `fullpage.extension.min.js`. That should do it I guess ? Haven't tried webpack or vuejs2 and got not reports regarding this issue with them. But as I said, concatenating code seems the right solution to me. You can do it using Gulp, Grunt, Webpack, node.js... whatever yo…	alvarotrigo	2016-12-07 12:03:53
2442	2016-12-07 14:54:01	Same error when I paste scrolloverflow inside fullpage `IScroll is not defined(…)`	brokleen	2016-12-07 12:03:53
2441	2016-12-05 12:46:14	Hi, First I would like to thank you for a life saving plugin of yours. Now, regarding about the issue, I tried to have a section where scrolling is normal. in short disable the fullpage scroll on the specific element. I tried: `normalScrollElements: '.navbar-footer, .content-seven',` HTML: <S_CODE_TOKEN> Still it scrolls or shall we say it moves to fit the section. To see it in action kidly visit…	claide	2016-12-05 13:00:29
2441	2016-12-05 13:00:29	As detailed in the docs regarding `normalScrollElements`: > This option should not be applied to any section/slide element itself. Why don't you use `scrollOverflow:true`? As [in this example?](http://alvarotrigo.com/fullPage/examples/scrolling.html)	alvarotrigo	2016-12-05 13:00:29
2441	2016-12-05 14:38:18	Tried it but 2nd scrollbar is showing up. I set the scrollbar to true. Would it be possible to disable the scrollbar made by the `scrollOverflow:true` ? Thanks!	claide	2016-12-05 13:00:29
2441	2016-12-05 14:43:25	Please add an isolated reproduction if you think its a fullPage.js issue. As you can see in the example I provided you should only get 1 single scroll bar.	alvarotrigo	2016-12-05 13:00:29
2440	2016-12-05 12:33:15	Code snippet: $body.height() Problem: returns the height of viewport not the actual height of document File: https://github.com/alvarotrigo/fullPage.js/blob/master/jquery.fullPage.js#L922 Browser: IE 11 Recommendation: instead use $(document).height()	pipi999	2016-12-06 13:07:49
2440	2016-12-05 12:37:33	Can you please explain what is the problem that you are getting from it? Isolated reproduction? Steps to reproduce it?	alvarotrigo	2016-12-06 13:07:49
2440	2016-12-06 15:46:00	Problem is caused by the mentioned code snippet that makes the variable "isAtBottom" get wrong value. For example when the document height is 2000 pixels and the window height is 1000 pixels the named code snippet return 1000 pixels. Continuing the example when the scroll is on top of the page the evaluation of the formula is like this: 1000 - 1000 === 0 ($body.height() - $window.height() === cur…	pipi999	2016-12-06 13:07:49
2440	2016-12-06 15:49:37	Maybe I didn't express myself properly. I'm asking you to show me a use case where this leads to any kind of bug or issue. Isolated reproduction of it? jsfifdle? Codepen? The issue will stay closed until a reproduction is provided.	alvarotrigo	2016-12-06 13:07:49
2440	2016-12-07 12:11:28	I investigated the problem further and discovered the real source of problem. Here is the test code: https://jsfiddle.net/m3wp4uo4/4/ So the basic problem is: The initial keyword is not supported in Internet Explorer 11 and earlier versions. When the plugin is switching to scroll view the code sets the html and body height to initial but IE doesn't support it and leaves the height: 100% css setti…	pipi999	2016-12-06 13:07:49
2440	2016-12-07 12:17:42	What do you mean by *initial keyword* ? In any case, I'm expecting to see a reproduction of it making use of fullPage.js, So I'll wait for it from you. The fiddle you provided doesn't deal with fullPage.js directly.	alvarotrigo	2016-12-06 13:07:49
2440	2016-12-07 12:42:21	Answer for your first question: http://www.w3schools.com/cssref/css_initial.asp I have no time making a full example for you and for the current project i don't have permission to show it. I fixed the problem in our project with the solution i mentioned in first message. If you have interest fixing the problem you can understand it by using the examples i given.	pipi999	2016-12-06 13:07:49
2440	2016-12-07 12:48:40	Using `height:auto` seems a much easier solution? http://stackoverflow.com/questions/20823105/use-initial-width-for-element-not-working-in-ie	alvarotrigo	2016-12-06 13:07:49
2440	2016-12-07 12:53:36	Yes that would be proper solution for all earlier IE browsers.	pipi999	2016-12-06 13:07:49
2440	2016-12-07 13:01:45	Feel free to commit the change in a new PR and I'll merge it. I guess this solves the problem when changing from `autoScrolling:true` to `autoScrolling:false` (due to responsive options, for example) in case o using non full screen sections?	alvarotrigo	2016-12-06 13:07:49
2439	2016-12-05 11:02:08	Hi, If a user uses scrollbar a little roughly/fast it causes the layout to go on a frenzy for a moment! This issue sometimes occurs even when using scrollbar normally. Here is a [video](https://www.youtube.com/watch?v=fuI6CEeYSFk&feature=youtu.be) of the issue in action.	ImranBug	2016-12-06 13:07:57
2439	2016-12-05 11:06:13	I have exactly the same problem in any other page, such as the http://www.bbc.co.uk/ as long as the mouse is not hover the scroll bar. It seems a Chrome issue.	alvarotrigo	2016-12-06 13:07:57
2438	2016-12-05 09:31:00	### Description There is already [horizontal scrolling](http://alvarotrigo.com/fullPage/extensions/scrollHorizontally.html#firstPage) but it is trigerred by a vertical gesture. Would be nice to have the same feature with a horizontal gesture. I'm thinking about mobile users browsing horizontal slides with hand gesture. The horizontal gesture is more natural.	lucasdchamps	2016-12-05 12:19:42
2438	2016-12-05 10:12:25	> I'm thinking about mobile users browsing horizontal slides with hand gesture. The horizontal gesture is more natural. Haven't you tried the [Drang And Move extension](http://alvarotrigo.com/fullPage/extensions/dragAndMove.html)? It does exactly what you are looking for when using `dragAndMove: 'fingersonly'`.	alvarotrigo	2016-12-05 12:19:42
2438	2016-12-05 10:15:46	Thanks! I will try and report if it covers my use case ;)	lucasdchamps	2016-12-05 12:19:42
2437	2016-11-29 17:11:11	Rebuild section after submit form I created a form with jqueryform builder and I inserted it in a section. When I click submit I should see the message and return to form after 5 seconds but doesn't work. I can only see a blank section. How to fix a problem? Thank you in advance.	Rippler	2016-11-29 17:13:30
2437	2016-11-29 17:13:30	Closed until an isolated reproduction is provided as detailed in the [reporting issues guidelines](https://github.com/alvarotrigo/fullPage.js#reporting-issues) and the [issue skeleton](https://github.com/alvarotrigo/fullPage.js/blob/master/.github/ISSUE_TEMPLATE.md).	alvarotrigo	2016-11-29 17:13:30
2436	2016-11-29 16:52:41	I'm using jquery-1.12.4.js, jquery-ui.js and the latest fullscreen.js code. Whilst Selectmenu is being recognised and successfully switching out with the usual styled HTML, on the iPhone (latest OS) selecting one of the options fails to propagate the value. All works fine on dektop - just seems to be an issue on iPhone. Have commented out fullscreen.js and the functionality returns.	cobwebmedia	2016-11-29 16:57:24
2436	2016-11-29 16:57:24	Closed until an isolated reproduction is provided as detailed in the [reporting issues guidelines](https://github.com/alvarotrigo/fullPage.js#reporting-issues) and the [issue skeleton](https://github.com/alvarotrigo/fullPage.js/blob/master/.github/ISSUE_TEMPLATE.md).	alvarotrigo	2016-11-29 16:57:24
2436	2016-12-05 16:50:33	Hi, I've now added my stripped down code to https://jsfiddle.net/kingrandolf/4m2aefgs/ - it is a little tricky trying to replicate this via JS Fiddle on the iPhone - I can send over a zip of my code if you'd prefer. Incidentally I have been looking into this and I believe I know the source of the issue. When a section has more content than the available height the content gets wrapped with two di…	cobwebmedia	2016-11-29 16:57:24
2436	2016-12-05 16:58:38	Steps to replicate the issue?	alvarotrigo	2016-11-29 16:57:24
2436	2016-12-05 17:07:27	Hi, please access the stripped down version at https://www.andyhitchman.co.uk/scripts/fullpage-issue-2/ via any (physical) iPhone with latest OS. If you try to choose an option from the select it won't populate. However, remove the 800px height from the form and you'll notice the content no longer gets wrapped with those two divs and the select then works. It doesn't have to be a physical height …	cobwebmedia	2016-11-29 16:57:24
2436	2016-12-05 17:17:33	Do you need to use ` scrollOverflow: true`?	alvarotrigo	2016-11-29 16:57:24
2436	2016-12-05 17:22:08	This is probably the very well known iScroll issue. Nothing to do with fullpage.js but with the library used when using `scrollOverflow:true`. Related topics are https://github.com/alvarotrigo/fullPage.js/issues/2260 and https://github.com/alvarotrigo/fullPage.js/issues/2035	alvarotrigo	2016-11-29 16:57:24
2436	2016-12-05 17:22:43	I do, because the form will have more inputs and these push the inner content down past the bottom of the screen. I know I could choose not to use this for mobile but I've sorted through a number of issues to get the site working really smooth on mobile - I wouldn't want to give up at this last hurdle. I'm surprised this issue hasn't been picked up before. Do you have any ideas? Thanks	cobwebmedia	2016-11-29 16:57:24
2436	2016-12-05 17:35:49	> Do you have any ideas? As i said in the previous comment. This is a iScroll issue, not a fullPage.js one. Also, you can probably replicate this issue with just iScroll itself and your jQuery element. See https://github.com/cubiq/iscroll/issues/783 The iScrolll library has weird issues when it comes to buttons as well: https://github.com/cubiq/iscroll/issues/561 You might have to consider using …	alvarotrigo	2016-11-29 16:57:24
2436	2016-12-05 17:39:15	Okay. I’ll take a look at the links and see if I can make a compromise. Seems like this is a bit of a problem though, even if it’s not directly related to fullpage.js. It’s quite a basic thing not to work. Regards, Andy > On 5 Dec 2016, at 17:36, Álvaro <notifications@github.com> wrote: > > Do you have any ideas? > > As i said in the previous comment. This is a iScroll issue, not a fullPage.js on…	cobwebmedia	2016-11-29 16:57:24
2436	2016-12-05 17:42:06	I always recommend not to use `scrollOverflow:true`. That's just a "hack".	alvarotrigo	2016-11-29 16:57:24
2436	2016-12-05 17:47:52	Okay, I might strip the form down and avoid scrollOverflow:true, although if I could just disable for that section that would be ideal. Is that possible? Regards, Andy > On 5 Dec 2016, at 17:42, Álvaro <notifications@github.com> wrote: > > I always recommend not to use scrollOverflow:true. > That's just a "hack". > > — > You are receiving this because you authored the thread. > Reply to this emai…	cobwebmedia	2016-11-29 16:57:24
2436	2016-12-05 17:49:47	Also another option. Then follow the docs and use `fp-noscroll` in that section.	alvarotrigo	2016-11-29 16:57:24
2436	2016-12-05 17:52:53	Perfect. Thanks Andy -- Andy Hitchman Creative CobwebMedia Worting House Church Lane Basingstoke Hampshire RG23 8PX T: +44 (0)1256 881637 E: andy@cobwebmedia.co.uk <mailto:andy@cobwebmedia.co.uk> W: www.cobwebmedia.co.uk <http://www.cobwebmedia.co.uk/> > On 5 Dec 2016, at 17:49, Álvaro <notifications@github.com> wrote: > > Also another option. > Then follow the docs and use fp-noscroll in that se…	cobwebmedia	2016-11-29 16:57:24
2436	2017-02-01 01:23:11	Hello, I was having some problems to make a "chosen" select to work with scrollOverflow:true. I couldn't click on it. Using "fp-noscroll" on the section that has the form solved the problem. Thank you for the tip.	intercode	2016-11-29 16:57:24
2436	2017-02-01 12:05:55	@intercode are you initializing chosen in the `afterRender` callback as suggested in the documentation and the [Frequently Answered Questions](https://github.com/alvarotrigo/fullPage.js/wiki/FAQ---Frequently-Answered-Questions)? This might be a bug in iScroll, check [this topic](https://github.com/alvarotrigo/fullPage.js/issues/2260).	alvarotrigo	2016-11-29 16:57:24
2435	2016-11-29 11:28:48	Hi, I have a question with scroll overflow on responsive views. I set the responsive view and on mobile views since scroll overflow is enabled at the first section and inner scroll is visible, the section does not go to the next. I know responsive auto height kind of solves this issue but I want to suggest an alternate way. If responsive mode is activated and the height already exceeds the window…	meceware	2016-11-29 11:54:05
2435	2016-11-29 11:54:05	> If responsive mode is activated and the height already exceeds the window height, it should be converted to auto height. I agree. There's an open issue about that same request https://github.com/alvarotrigo/fullPage.js/issues/958 I'll close this issue as duplicated.	alvarotrigo	2016-11-29 11:54:05
2434	2016-11-29 06:39:08	Hello. I would like to turn off sections, and let the page scroll normally like in mobile, for certain resolutions e.g. 1366 x 768. Could you please guide me how to do this? Thanks.	doozius	2016-11-29 10:01:46
2434	2016-11-29 10:01:46	Have you checked the responsive options and the [fp-auto-height-responsive feature](https://github.com/alvarotrigo/fullPage.js#creating-smaller-or-bigger-sections)? Use `responsiveWidth` or `responsiveHeight` and then use `fp-auto-height-responsive` class in the sections that you don't want to take the whole viewport.	alvarotrigo	2016-11-29 10:01:46
2433	2016-11-28 22:54:39	Hi man. We are implementing a huge footer with dropdown elements and I'm using `fp-normal-scroll ` with `hybrid: true` as referenced [here](https://github.com/alvarotrigo/fullPage.js/issues/614). * Does `hybrid: true` mean we're combining _scrolling_ and _non-scrolling_ sections in the same FP instance? * Do you plan on continuing to support `fp-normal-scroll `?	MikeiLL	2016-11-28 23:46:11
2433	2016-11-28 23:46:11	> Does hybrid: true mean we're combining scrolling and non-scrolling sections in the same FP instance? It does. > Do you plan on continuing to support fp-normal-scroll? I would have to start it, because I never provided support for it. But so far, no plans on it. As I said in the post you linked: > This is a feature under testing and therefore it is not perfect and will probably have bugs. I'll c…	alvarotrigo	2016-11-28 23:46:11
2433	2016-11-28 23:51:00	OK Thank you.	MikeiLL	2016-11-28 23:46:11
2432	2016-11-25 16:23:55	First of all; great and very versatile plugin! That said, I have an issue with hidden slides. When navigating slides in a section, a hidden slide is counted as visible in the AfterSlideLoad function. And the loopHorizontal: false option does not work anymore; the first slide will be displayed after trying to navigate to the 'hidden' slide. ### Link to isolated reproduction with no external CSS / …	ageurts	2016-11-25 16:44:44
2432	2016-11-25 16:44:44	Duplicated of the open issue https://github.com/alvarotrigo/fullPage.js/issues/2098 fullPage.js will still think the sections are there.	alvarotrigo	2016-11-25 16:44:44
2431	2016-11-25 09:48:05	1- Make sure to commit it to the `dev` branch! 2- Read https://github.com/alvarotrigo/fullPage.js/wiki/Contributing-to-fullpage.js	thisisfed	2016-11-25 10:04:13
2431	2016-11-25 10:04:10	Thanks!	alvarotrigo	2016-11-25 10:04:13
2430	2016-11-25 09:46:06		thisisfed	2016-11-25 10:03:57
2430	2016-11-25 10:03:54	Thanks!	alvarotrigo	2016-11-25 10:03:57
2429	2016-11-24 21:47:40	1- Make sure to commit it to the `dev` branch! 2- Read https://github.com/alvarotrigo/fullPage.js/wiki/Contributing-to-fullpage.js	thisisfed	2016-11-25 10:04:18
2429	2016-11-24 23:36:10	Thanks again! Same, dev branch?	alvarotrigo	2016-11-25 10:04:18
2428	2016-11-24 21:43:41		thisisfed	2016-11-25 10:04:22
2428	2016-11-24 23:35:40	Thanks! Can you commit it to the dev branch please?	alvarotrigo	2016-11-25 10:04:22
2427	2016-11-23 17:16:17	Hi, great plugin. I was wondering though if there is a way to scroll sections up in the same way they scroll down. At the moment I have tried to add this functionality and although it kind of works when i scroll up from the third section with the tiles here for example https://dashnimorad.com/ scrolling only stops in the first section skipping second section completely. Would be great if the plug…	Madeirense	2016-11-23 17:38:17
2427	2016-11-23 17:17:54	I don't understand what's your problem. fullPage.js scrolls up and down as seen in the [example page](http://alvarotrigo.com/fullPage/). Be more specific and ideally create a jsfiddle or codepen with your sissue.	alvarotrigo	2016-11-23 17:38:17
2427	2016-11-23 17:31:26	If you look at my music page here https://dashnimorad.com/music/ I have 4 sections that scroll perfectly up and down because they are all the same dimensions. However, when I need sections to have flexible heights I need to add custom code to add a scrolling up effect like the below which I have on my home page to scroll up from the tiles section to the intro section to the video: onLeave: functi…	Madeirense	2016-11-23 17:38:17
2427	2016-11-23 17:38:17	fullPage.jsj doesn't provide any build in feature to solve it.	alvarotrigo	2016-11-23 17:38:17
2427	2016-11-23 17:38:53	Related with https://github.com/alvarotrigo/fullPage.js/issues/614	alvarotrigo	2016-11-23 17:38:17
2427	2016-11-23 17:40:23	> . However, when I need sections to have flexible heights I need to add custom code to add a scrolling up effect like the below You don't need to. You want to. You can always use the `fp-auto-height` feature as in [this example](alvarotrigo.com/fullPage/examples/autoHeight.html#secondPage)	alvarotrigo	2016-11-23 17:38:17
2427	2016-11-23 17:47:55	That is not like my example. My third section on my home page needs to have a flexible height and cannot snap on scrolling. And it what is causing the problem because if sections occupy the full viewport like in the music page everything works really well. I just need the first and section of that page to snap up and down as the music page do. --- De: Álvaro notifications@github.com Enviado: quar…	Madeirense	2016-11-23 17:38:17
2427	2016-11-23 17:50:50	I was just giving you an example. Use the class `fp-auto-heigh` if you don't want a full viewport section. If that doesn't work for you, I'm afraid fullPage.js doesn't provide any feature to do what you want.	alvarotrigo	2016-11-23 17:38:17
2427	2016-11-23 17:55:52	Ok, will have a better look. Just one last thing. There on the home page https://dashnimorad.com/ When I scroll up from the tiles section trying to snap to the 2nd section it snaps up to the first skipping the 2nd. Would you know why it is causing that? --- De: Álvaro notifications@github.com Enviado: quarta-feira, 23 de novembro de 2016 17:51 Para: alvarotrigo/fullPage.js Cc: madeirense; Author …	Madeirense	2016-11-23 17:38:17
2427	2016-11-23 17:57:21	> Would you know why it is causing that? Your code :) It is something you coded in the callback, not something fullPage.js provides. There's no proper solution to that, not that I know. So dont lose the time in it :)	alvarotrigo	2016-11-23 17:38:17
2427	2016-11-23 18:03:37	This behaviour really isn't ideal. Ok, thanks for your advise. I'll look for some other plugin that might be more suited for what I am trying to archive. Take care --- De: Álvaro notifications@github.com Enviado: quarta-feira, 23 de novembro de 2016 17:57 Para: alvarotrigo/fullPage.js Cc: madeirense; Author Assunto: Re: [alvarotrigo/fullPage.js] Scrolling up effect as scrolling down (#2427) Would…	Madeirense	2016-11-23 17:38:17
2427	2016-11-23 18:09:25	Sorry but I can't provide you any solution. I'm being honest. I already spent time trying to solve those kind of situations and didn't find a solution. You'll find that exact same response on the related topic i linked. Good luck!	alvarotrigo	2016-11-23 17:38:17
2427	2016-11-25 08:37:45	Hi Alvaro, Loosing my mind over this.. I have done a lot of research, tried forums for help but had no luck.. I have done this whole website based on fullpage.js and it would really be a pain to change it all for something else now. The main problem is in the snap scrolling up in the home page. I need this to snap scroll up as perfectly as it snap scrolls down without skipping any sections. One o…	Madeirense	2016-11-23 17:38:17
2427	2016-11-25 10:01:24	> Loosing my mind over this.. I have done a lot of research, tried forums for help but had no luck.. I suggested you not to spend time in it... that was my honest answer. > So dont lose the time in it :) > I was wondering if you would be willing to have a look into this for me and how much would you charge for it. As I said: > There's no proper solution to that, not that I know. So I can't help y…	alvarotrigo	2016-11-23 17:38:17
2427	2016-11-25 10:03:38	The only proper solution to your problem is to think about another solution for it. Why don't you just use `scrollOverflow:true` and use it in your bigger section instead? That's the main purpose of this feature: to enable the use of bigger sections. See [the example here](http://alvarotrigo.com/fullPage/examples/scrolling.html).	alvarotrigo	2016-11-23 17:38:17
2426	2016-11-23 15:04:21	Description If you go to the last section and trigger responsive you will find that the translate value in fullpage wrapper is not changing Link to isolated reproduction with no external CSS / JS http://alvarotrigo.com/fullPage/examples/responsive.html#3rdPage	TheZanBoy	2016-12-13 13:12:49
2426	2016-11-23 15:49:56	Thanks for reporting it. My mistake! I introduced it in the current release.	alvarotrigo	2016-12-13 13:12:49
2426	2016-11-23 16:08:45	Fixed on the dev branch.	alvarotrigo	2016-12-13 13:12:49
2426	2016-12-13 13:12:49	Fixed in the latest version 2.9.0	alvarotrigo	2016-12-13 13:12:49
2425	2016-11-22 11:05:49	### Description Sometimes when I first open my website and try to scroll down from the first to the second section, I get this warning message on the website console. **Handling of 'wheel' input event was delayed for 106 ms due to main thread being busy. Consider marking event handler as 'passive' to make the page more responsive.** And it refers to this line of code: function MouseWheelHandler(e…	thisisfed	2016-11-22 11:13:44
2425	2016-11-22 11:13:44	Duplicated of https://github.com/alvarotrigo/fullPage.js/issues/2311	alvarotrigo	2016-11-22 11:13:44
2424	2016-11-21 16:49:44	- Added: new option: dragAndMove that enables the dragging and flickering of sections and slides with mouse or fingers #2182 - Added: new option: offsetSections, to define the sections' height using percentages #1627 - Fixed bug: scrolloverflow not working on page load: #2353 - Fixed bug: -webkit-overflow-scrolling:touch is not working on scrollable elements since 2.8.8 #2372 - Fixed bug: Clips s…	alvarotrigo	2016-11-21 16:51:10
2423	2016-11-21 12:18:22	Hi! I've encountered a scrolling problem on high resolution displays. When more than one section is present in the viewport, all present sections has to be scrolled through... even though there's nothing to scroll. Have a look over here for a better understanding: https://jsfiddle.net/15s3rjjn/6	Bondra
2423	2016-11-21 12:42:12	As detailed in the docs: > This is ideal for footers. It is important to realise that it doesn't make sense to have all of your sections using this feature. **If there is more than one section in the initial load of the site, the plugin won't scroll at all to see the next one as it will be already in the viewport.** The issue with this approach of having multiple sections totally visible on the v…	alvarotrigo
2423	2016-11-21 12:44:10	Have you considered using the [Offset Sections](http://alvarotrigo.com/fullPage/extensions/offsetSections.html) extension for it? This way no matter the resolution you'll always have the same amount of sections in the viewport.	alvarotrigo
2423	2016-11-21 13:40:29	alvarotrigo no I haven't. Didn't know it existed but seem to cover exactly the problems I'm having :) Is it a separate plugin that has to be bought? (no problem in supporting just wondering)	Bondra
2423	2016-11-21 13:46:15	> Is it a separate plugin that has to be bought? It is not a plugin, it is a fullPage.js extension. And yes, it has to be bought but you still need fullPage.js to make it work. See [how to use extensions](https://github.com/alvarotrigo/fullPage.js#use-extensions) for more info.	alvarotrigo
2423	2016-11-21 15:39:24	Allright so I bought it but wonder what to do when it comes to activation. The site is currently in a staging environment with no domain. Will it still work locally if I enter the domain that it will be using later on? Edit: Sorry for this OT. Where do I post those type of questions?	Bondra
2423	2016-11-21 15:49:03	> Will it still work locally if I enter the domain that it will be using later on? It is easier if you just try it yourself and find it out :) Yeah, no problem on localhost.	alvarotrigo
2423	2016-11-21 15:55:08	Yes I know but I was just observant with this part "You will only be able to this once according to your license "For up to one website". Since the local version isn't the one that will be used later on I thought it might be stupid of me to enter something that can't be used later :)	Bondra
2423	2016-11-21 16:16:56	Yeah, I'll have to be more specific in the docs about it :)	alvarotrigo
2422	2016-11-20 11:49:52	### Description I wonder if there is any event that triggers when we enter a particular section (after the section has been completely in place?) I understand that I can cheat with onLeave and timeOut but I just wonder if there is any other solution I don't know of?	yellow1912	2016-11-20 12:03:33
2422	2016-11-20 12:03:33	[`afterLoad`](https://github.com/alvarotrigo/fullPage.js#afterload-anchorlink-index) ?	alvarotrigo	2016-11-20 12:03:33
2422	2016-11-20 16:01:00	Not sure how I could miss it, very sorry ___. On a side note, I wonder if this plugin can be used together with your https://github.com/alvarotrigo/multiscroll.js plugin? For example, Can I have several sections scroll as full page, then hit several sections scroll as multi scroll, then go back to full page?	yellow1912	2016-11-20 12:03:33
2422	2016-11-20 16:10:21	I haven't tried so I can't tell you. But I personally do not provide support for such thing.	alvarotrigo	2016-11-20 12:03:33
2421	2016-11-19 13:57:26	Lets say im at `(0,0)` and call `moveTo(0, 5)`: As by design it will overscroll the 3 slides in between. Is there a option to move to a slide as it would be the next one? Like `silentMoveTo()` does, but with animation. Or any idea of a workaround?	MickL	2016-11-19 14:03:27
2421	2016-11-19 14:03:27	> Is there a option to move to a slide as it would be the next one? No. Use my other library [pagePiling.js](http://alvarotrigo.com/pagePiling/) for that.	alvarotrigo	2016-11-19 14:03:27
2420	2016-11-18 20:46:36	Super simple, and unobtrusive adjustment based on other comments on issues in this project and a professional project in need to allow for fixed headers within a page that has unique full height graphics between each section. I'm not sure how you go about your minifying and versioning process for pull requests. Open to make adjustments based on feedback. At a glance, I do feel, however, that this…	passion4code	2016-12-19 15:36:54
2420	2016-11-18 20:49:19	Can you be more specific with the problem it solves? Can you please add an example of the issue in jsfiddle or codepen? Why not using `paddingTop`?	alvarotrigo	2016-12-19 15:36:54
2420	2016-11-18 20:56:03	Padding top places a the padding-top value to the top of each section, which creates a gap between sections that you can see in the scrolling transitions. Take a look at this page: https://na.merch.riotgames.com/en/landing/2016/battle-for-baron That page is using the current unmodified 2.8.8 version Each section has a unique graphic backdrop that requires seamless transitioning, while also mainta…	passion4code	2016-12-19 15:36:54
2420	2016-11-18 20:57:22	Also, happy to add an example file to the repo later tonight.	passion4code	2016-12-19 15:36:54
2420	2016-11-18 21:05:43	> while also maintaining the need to have a fixed header at the top and not cropping off areas of the section due to the fixed position element. I guess you are talking about the [2nd section in this case](http://jsfiddle.net/97tbk/1550/)? Where part of the orange background gets hidden behind the header?	alvarotrigo	2016-12-19 15:36:54
2420	2016-11-18 21:21:29	Yes, thanks for putting that together real quick. Using colors masks the specificity of the scroll points, but it doesn't work as well when each section uses fluid graphics that have defined edges.	passion4code	2016-12-19 15:36:54
2420	2016-11-18 21:30:10	Side note - thanks for putting this library together. Saved me probably a week or so of having to build out certain elements of it myself :)	passion4code	2016-12-19 15:36:54
2420	2016-11-19 00:46:29	I'm hoping this PR can be merged as well. Just discovered this plugin and it looks like it will be a good fit for current project. More so with the offSet option.	MikeiLL	2016-12-19 15:36:54
2419	2016-11-18 13:09:21		thisisfed	2016-11-21 16:32:54
2418	2016-11-18 02:40:11	Hello, I'm having problems with scrollOverFlow. As I was looking at other examples, I did the right way, but still doesn't work. I declarate this way: <script type="text/javascript" src="<?php echo $this->basePath() . '/js/vendors/scrolloverflow.js' ?>"></script> <script type="text/javascript" src="<?php echo $this->basePath() . '/js/jquery.fullpage.js' ?>"> </script> And I'm define this: $(docum…	pedrohss9	2016-11-18 10:19:20
2418	2016-11-18 10:19:20	Sounds like a duplicate of https://github.com/alvarotrigo/fullPage.js/issues/2353 It has been fixed on the dev branch and will be merged soon in the next fullPage.js release. Feel free to use [the uncompressed dev version](https://rawgit.com/alvarotrigo/fullPage.js/dev/jquery.fullPage.js) in order to solve it meanwhile.	alvarotrigo	2016-11-18 10:19:20
2418	2016-11-18 11:49:56	Thanks	pedrohss9	2016-11-18 10:19:20
2417	2016-11-17 20:36:30	Hi there, Thank you in advance for your help and your great plugin! I was wondering if there was a way to accomplish something using FullPage with the Scrolloverflow options for a larger section. I have a few sections and some of them are scrollable; http://jsfiddle.net/photous/qn084vmn/ - If I scroll down sections, everything works as expected, autoScrolling is on, I jump from section to section…	thomasbrodin	2016-12-19 18:19:09
2417	2016-11-17 20:46:49	Thanks for the suggestion. I'll mark it as a possible enhancement for the future. Update ==== Possible now through the [Scroll Overflow Reset extension](http://alvarotrigo.com/fullPage/extensions/scrolloverflow-reset.html)	alvarotrigo	2016-12-19 18:19:09
2417	2016-11-17 21:00:44	Thanks for your quick reply! Any hint on how to accomplish this in the meantime?... I tried to force the css transform but it doesn't seem to work?... http://jsfiddle.net/photous/qn084vmn/3/	thomasbrodin	2016-12-19 18:19:09
2417	2016-11-17 21:03:59	You would have to use the iScroll functions to scroll it up. And [get the iScroll instance](https://github.com/alvarotrigo/fullPage.js/blob/master/jquery.fullPage.js#L3034) from any previous section/slide.	alvarotrigo	2016-12-19 18:19:09
2417	2016-11-18 21:43:07	Hey Alvaro, I manage to make it work using the `onLeave` callback. I am struggling to get the next Section though. Is there a way to get the next Section object using the `nextIndex` maybe?... http://jsfiddle.net/photous/qn084vmn/ Thanks in advance! -T.	thomasbrodin	2016-12-19 18:19:09
2417	2016-11-18 21:49:03	You'd better ask those kind of Javascript question in other place. Getting an element for its index.	alvarotrigo	2016-12-19 18:19:09
2417	2016-11-21 16:31:59	Hi Alvaro, Thank you for the suggestion. The following worked for me. It is basically checking if the next section or previous is 'scrollable' and then make sure to scroll to top or bottom... http://jsfiddle.net/photous/qn084vmn/	thomasbrodin	2016-12-19 18:19:09
2416	2016-11-17 19:31:43	Just cause I'm obsessive compulsive ;)	thisisfed
2415	2016-11-17 18:59:55		thisisfed	2016-11-17 19:19:23
2415	2016-11-17 19:19:19	Thanks!	alvarotrigo	2016-11-17 19:19:23
2414	2016-11-17 17:51:08	The height of a section is not set correctly on iOS Safari. You may try this out in Xcode Simulator. For example on iPhone 7 Plus the height of the viewport (without toolbar) is 370px, but the fullpage.js height of a section(set by `$(window).height()`) is 414px which includes the toolbar(address bar). To show this i added a header and a footer which are positioned absolute (top:0 / bottom:0). In…	MickL	2017-01-10 11:04:04
2414	2016-11-17 18:28:53	If you find a proper solution feel free to create a PR and I'll review it. First of all, for what kind of initialisation is the proposed solution? autoScrolling:false? scrollBar:true? This topic has been treated multiple times, some people [suggesting innerHeight](https://github.com/alvarotrigo/fullPage.js/pull/1660), others [outerHeight](https://github.com/alvarotrigo/fullPage.js/pull/1678)... N…	alvarotrigo	2017-01-10 11:04:04
2414	2016-11-17 19:03:03	Hey, a PR may be appropriate but i don't have the time familiarize with all of fullpage.js right now. The behavior is not fixed to any setting like autoScrolling:false. It is just a fact that the height of a section (which should be 100% height of viewport) is wrong on any iOS device. In my case i needed to have perfect height to position absolute elements(without using position: fixed which is b…	MickL	2017-01-10 11:04:04
2414	2016-11-19 14:13:03	I figured out that the window doesn't always gets updated when the tab-bar comes in/gets removed until a scroll happens. Therefor no resize-event is fired. I needed to add a setInterval using `$(window).scrollTop(-1);` which updates window if tab-bar came in. I don't see any disadvantages in other browsers. This interval is probably not what you want in your project, but it is the only way to det…	MickL	2017-01-10 11:04:04
2414	2016-11-19 14:24:35	Just to clearify this: If you open [fullPage.js website](http://www.alvarotrigo.com/fullPage/) on iPhone 7 Plus the section height is set to 414px. But if you type `window.innerHeight` into console it is 370px without tab-bar and 337px with tab-bar which is the actual viewport. Also `verticalCentered: true` will not be perfectly centered cause of the wrong height.	MickL	2017-01-10 11:04:04
2414	2016-12-19 12:50:32	> If you open fullPage.js website on iPhone 7 Plus the section height is set to 414px. But if you type window.innerHeight into console it is 370px without tab-bar and 337px with tab-bar which is the actual viewport. Also verticalCentered: true will not be perfectly centered cause of the wrong height. The site looks good in [the demo page](alvarotrigo.com/fullPage/) as you can see in this screensh…	alvarotrigo	2017-01-10 11:04:04
2414	2016-12-19 12:52:20	I'll mark it as "Reproduction required" as I got no way to reproduce this issue so far.	alvarotrigo	2017-01-10 11:04:04
2414	2017-01-10 11:59:46	Sorry I dont have the time to make an live example. I describes every condition and behavior as far as i could.	MickL	2017-01-10 11:04:04
2414	2017-01-10 12:03:07	My fix is also live, field tested and covers all iOS devices if anyone needs to have perfect container heights even after rotating etc.	MickL	2017-01-10 11:04:04
2414	2017-03-01 00:12:06	same issue here, MickL is right. Innerheight is a safer way in any case.	Oblik-Design	2017-01-10 11:04:04
2414	2017-03-01 13:00:18	window.innerHeight is good. But it doesn't delivers the right value from the start. Also following cases change the viewport: - After Rotation - Statusbar visible - Statusbar collapsed (on scroll) - Bottombar (iPhone 5) - Tabbar visible (iPhone x Plus) The problem is that the viewport, readable by window.innerHeight, does not update immediatly. And in some cases it doesn't update at all until the…	MickL	2017-01-10 11:04:04
2414	2017-03-01 13:35:28	Well it messes up everything on ipad and iphone, maybe, on scroll, change orientation, have the innerheight recalculated, have a look, www.oblikdesign.com/virgiTest	Oblik-Design	2017-01-10 11:04:04
2414	2017-03-01 13:50:19	And it gets worst if you have a couple of tabs, without tabs and only adress bar, I can live with that, but tabs create a 60 px wiggle room, and fullpage does at one point not land at the right spot.	Oblik-Design	2017-01-10 11:04:04
2414	2017-03-01 13:52:01	You can use my [final script](https://github.com/alvarotrigo/fullPage.js/issues/2414#issuecomment-261716140). Works perfectly in all situations.	MickL	2017-01-10 11:04:04
2414	2017-03-01 14:05:05	well this gets the site back to -1 everytime I try to scroll with scrollbar: true, Stops craching if false, but stil there is too much height and thing gets miss aligned, it is more obvious, when at the fourth section. Even if everything is right on desktop, everything has overflow, and max-height for each section is 100vh;	Oblik-Design	2017-01-10 11:04:04
2413	2016-11-17 11:39:46	### Description Touch functionality doesn't work in Firefox 50. Maybe in Firefox 49, too. The last ff version I've successfully tested was version 48. ### Link to isolated reproduction with no external CSS / JS Just take a look at the official [example page](http://alvarotrigo.com/fullPage/#firstPage). ### Steps to reproduce it 1. Open the example page with Firefox 50 2. Try to navigate by touch …	Voo2	2016-11-17 11:40:58
2413	2016-11-17 11:40:58	Duplicated of the open issue https://github.com/alvarotrigo/fullPage.js/issues/1016 No solution was ever found.	alvarotrigo	2016-11-17 11:40:58
2413	2016-11-17 11:42:09	As a side note, it is possible that the problem can get solved in a future release due to a new feature I'm working on: <blockquote class="twitter-tweet" data-lang="en"><p lang="en" dir="ltr">Soon in fullpage a huge improvement! <a href="https://t.co/6vu1QTeKuY">pic.twitter.com/6vu1QTeKuY</a></p>&mdash; Álvaro Trigo (@IMAC2) <a href="https://twitter.com/IMAC2/status/796070516004192256">November 8…	alvarotrigo	2016-11-17 11:40:58
2412	2016-11-16 18:30:20		jagi	2016-11-16 20:05:31
2412	2016-11-16 20:05:28	Thanks for it!	alvarotrigo	2016-11-16 20:05:31
2412	2016-11-16 22:06:53	No problem, I should be thanking you for a great tool :)	jagi	2016-11-16 20:05:31
2411	2016-11-16 15:00:31	1- Make sure to commit it to the `dev` branch! 2- Read https://github.com/alvarotrigo/fullPage.js/wiki/Contributing-to-fullpage.js	thisisfed	2016-11-16 15:15:24
2411	2016-11-16 15:15:21	Thanks for it!	alvarotrigo	2016-11-16 15:15:24
2410	2016-11-16 10:13:49	http://shouldiprefix.com/#transforms http://shouldiprefix.com/#transitions	thisisfed
2410	2016-11-16 10:33:01	Thanks for it! But in this case, I think I would prefer to keep them to maintain older versions just in case. It seems `-webkit` still being used in the latest version of _UC Browser for Android_ (used by 9% globally [according to caniuse.com](http://caniuse.com/#search=transition) (click "show all"), more than IE 10 and 11 combined or than the latest versions of Firefox and Chrome!). Regarding `…	alvarotrigo
2409	2016-11-15 22:38:51	I think it's worth adding info about issue with iOS browser and lack of possibility to autoplay media files which is described here: http://stackoverflow.com/a/32945440/1584746 I can create PR with an update if you wish	jagi	2016-11-21 18:26:16
2409	2016-11-15 22:41:14	However it looks like it will change in near future http://stackoverflow.com/a/39777974/1584746 but for now it's still not working. https://webkit.org/blog/6784/new-video-policies-for-ios/	jagi	2016-11-21 18:26:16
2409	2016-11-15 22:51:29	Yeah, feel free to create a PR with a small note about it. Just a quick mention should be ok. It is not specific for fullPage.js although I guess it can serve as a remainder for some people. Maybe something like: > The autoplay feature might not work on some mobile devices depending on the OS and browser. Not really planning to be updating it for every new OS update or browser version. So a gener…	alvarotrigo	2016-11-21 18:26:16
2409	2016-11-15 22:53:49	Yes in deed. It's not worth updating and I think it could be even impossible. Apple's mobile Safari is just far behind other browsers and they just started implementing features that were available in other mobile browsers years ago. Ok I wlll create PR tomorrow morning.	jagi	2016-11-21 18:26:16
2409	2016-11-21 18:26:16	Fixed in 2.8.9	alvarotrigo	2016-11-21 18:26:16
2408	2016-11-15 19:32:50	I am using bootstrap and fullpagejs. I want to have a div in which, if the user scrolls to top, after that on further scrolling he will be taken to the previous div. How to achieve this effect? Is adding and removing the active class from the sections enough? Because it is not working properly in my case. Thanks!	nikssardana	2016-11-15 20:10:44
2408	2016-11-15 20:10:44	Use the `moveSectionUp`, `moveSectionDown` or `moveTo` functions detailed in the docs. You can find them working on [this example](http://alvarotrigo.com/fullPage/examples/methods.html#firstPage).	alvarotrigo	2016-11-15 20:10:44
2408	2016-11-15 20:16:20	Thanks @alvarotrigo it worked!	nikssardana	2016-11-15 20:10:44
2407	2016-11-15 19:01:51	### Description Apple clickpads have "momentum" which continue sending scroll events for a period of time after the user stops scrolling and can cause fullPage.js to move through multiple sections when the user only intended to move through one. This is a solution to the problem that still allows users to quickly scroll through sections. The solution is written to work with fullPage.js externally…	prurigro
2407	2016-11-15 20:09:29	Thanks for it! I'll take a look and consider it whenever I have time. This is related with the open issue https://github.com/alvarotrigo/fullPage.js/issues/1654	alvarotrigo
2407	2016-11-15 22:15:27	Sweet, thanks for taking a look! It would definitely be ideal if fullPage.js included it natively. It might be worth mentioning that if you were binding the `mouseScroll` function to pure javascript events instead of jquery ones, you'd want to use `e.wheelDelta` and `e.detail` instead of `e.originalEvent.wheelDelta` and `e.originalEvent.detail` Cheers!	prurigro
2407	2017-02-09 11:48:51	In the solution code, event `$(document).on("mousewheel DOMMouseScroll", mouseScroll);` never runs when fullPage is active - after destroying the plugin the attached events normally run.	MieszkoGulinski
2407	2017-03-15 18:00:46	@MieszkoGulinski: Being that this was initially suggested as a replacement for the current scroll system I didn't add that in my own implementation I've disabled the fullpage method: <S_CODE_TOKEN>	prurigro
2407	2017-03-15 18:02:05	On a different note, I've been told that more recent versions of macOS start triggering multiple slide changes again unless you bump the `longWaitTime` up to `1400`.	prurigro
2406	2016-11-15 16:52:26	### Description When preventing the sliding from happening (`onSlideLeave: return false`) 'touchmove' events are no longer fired on touch devices/screens. ### Link to isolated reproduction with no external CSS / JS Here is a jsfiddle inspired from examples code [https://jsfiddle.net/txjkp03h/](https://jsfiddle.net/txjkp03h/) ### Steps to reproduce it 1. Added code to prevent SlideLeave `if (this[…	AtlantasiuS	2016-11-21 18:26:39
2406	2016-11-15 17:42:54	Fixed on the dev branch. [Reproduction online](https://jsfiddle.net/txjkp03h/2/) Replace your fullpage.js file for [this new one](https://raw.githubusercontent.com/alvarotrigo/fullPage.js/dev/jquery.fullPage.js). You can't test the touch horizontal scrolling when using the responsive mode if you are not in a real touch device.	alvarotrigo	2016-11-21 18:26:39
2406	2016-11-21 18:26:39	Fixed in fullpage.js 2.8.9	alvarotrigo	2016-11-21 18:26:39
2405	2016-11-15 15:31:31	Bonjour, je suis débutant dans le code et je souhaiterai savoir comment on ajoute des effets jquery quand on scroll sur une section? Je souhaiterai aussi savoir comment on change une image des que l'on arrive sur une section? Merci	vedrenne	2016-11-15 15:48:33
2405	2016-11-15 15:34:00	Bonjour, English please.	alvarotrigo	2016-11-15 15:48:33
2405	2016-11-15 15:37:54	Hello, I how does one make will wish to know to add jquery effects as soon as a section is charged? would also like to know how to change an image as soon as I scroll on a section. I am a beginner and as the scrolltop is not recognized with the fullpage, I am lost. thank you very much	vedrenne	2016-11-15 15:48:33
2405	2016-11-15 15:48:33	You can make use of the fullpage.js callbacks as you can see in this [the callbacks example](https://github.com/alvarotrigo/fullPage.js/blob/master/examples/callbacks.html). [Here you have another example online](http://alvarotrigo.com/fullPage/examples/callbacks.html#secondPage) and all you need to know its detailed in [the docs](https://github.com/alvarotrigo/fullPage.js#callbacks). You can als…	alvarotrigo	2016-11-15 15:48:33
2405	2016-11-15 16:12:39	Thank you very much for your quick replies .. I'm sorry but I do not understand all the code. Could give you a concrete example. I will wish when I arrive on section 2 my picture # Nav2 is attr images/boutonProfilCouleur.png. Voici ce que j'ai fait mais ça ne marche pas: afterLoad: function(anchorLink, index){ //section 2 if(index == 2){ //moving the image $('#section2').find('#bNav2').attr('src'…	vedrenne	2016-11-15 15:48:33
2405	2016-11-15 16:16:56	> Could give you a concrete example. Sure. [Download the zip file from github](https://github.com/alvarotrigo/fullPage.js/archive/master.zip) and see the `callbacks.html` example in the examples folder.	alvarotrigo	2016-11-15 15:48:33
2405	2016-11-15 17:46:02	Sorry to insiter I have already download the fullpage pack. I tried by example to change my image # Nav2 by another: AfterLoad: function (anchorLink, index) { // section 2 If (index == 2) { // moving the image $ ( '# Section2'). Find ( '# bNav2') attr ( 'src', 'images / buttonProfileColor.png'); } } }) }); I just want to know what's wrong with this code. I count on you because I need to understan…	vedrenne	2016-11-15 15:48:33
2405	2016-11-15 17:49:53	> I just want to know what's wrong with this code. Unfortunately this is not the place to ask for Javascript knowledge questions. The example works as expected and you in the docs you have all you need to know about callbacks and how to use them. If you still don't understand it or you don't manage to make it work for you, you'd better ask in other place such as stakcoverflow.com about generic Ja…	alvarotrigo	2016-11-15 15:48:33
2405	2016-11-15 17:56:00	I thought you could help me and that you knew the subject. It was just a question. I did not know that you had to pay for a little help. thanks anyway	vedrenne	2016-11-15 15:48:33
2405	2016-11-15 18:02:40	I can help you with fullPage.js issues and questions. But what I can not do is provide personal support to everybody who has any basic questions of HTML, Javascript or any other web technology. There's plenty of people asking me for help outside fullPage.js and I don't have the time for it. I'm a normal person with a full time job and a life outside fullPage.js :)	alvarotrigo	2016-11-15 15:48:33
2405	2016-11-15 18:33:06	I understand and I will not trouble you any more. I will seek by myself. I have no choice I have an exma in 2 weeks and understanding the callback is important to me. Good night	vedrenne	2016-11-15 15:48:33
2404	2016-11-15 09:23:00	Hi, we are using fullPage.js (2.8.6) and sections have an inside scroll i.e. each section has a scroll inside them. There is a requirement that when i click on one of the anchor tags, I should scroll to the top of the individual section. We tried to do it using iScroll method - scrollTo(0,0). It goes to the top but as soon as any click or scroll takes place, the focus directly shifts to the botto…	santoshsunagar	2016-11-17 11:20:42
2404	2016-11-15 10:32:06	Please add an isolated reproduction as detailed in the [reporting issues guidelines](https://github.com/alvarotrigo/fullPage.js#reporting-issues) and the [issue skeleton](https://github.com/alvarotrigo/fullPage.js/blob/master/.github/ISSUE_TEMPLATE.md). Also, try to use iScroll method without fullpage.js to do the same and see if you have the same results. It might be that the problem is in iScro…	alvarotrigo	2016-11-17 11:20:42
2404	2016-11-17 11:20:42	Closed until an isolated reproduction is provided as detailed in the [reporting issues guidelines](https://github.com/alvarotrigo/fullPage.js#reporting-issues) and the [issue skeleton](https://github.com/alvarotrigo/fullPage.js/blob/master/.github/ISSUE_TEMPLATE.md).	alvarotrigo	2016-11-17 11:20:42
2403	2016-11-14 17:51:56	Hey I have a very stupid question: Is it possible to have different sections corresponding to a slide? My plan is to make a full screen slider (horizontally) and when you scroll down you get to a section. Every slide should have their own section. ![image](https://cloud.githubusercontent.com/assets/23459488/20276147/63974cf8-aa9b-11e6-9f6d-fafcdb02b636.png) Can you give me a short example? Thank …	terasue	2016-11-14 18:01:48
2403	2016-11-14 18:01:48	You can probably achieve that by using the [Interlocked Slides extension](http://alvarotrigo.com/fullPage/extensions/interlockedSlides.html) . Then you can use `setAllowScrolling` and `setKeyboardScrolling` to deny the right or left scrolling when you are not on the 1st level. You can use those functions on the callbacks.	alvarotrigo	2016-11-14 18:01:48
2402	2016-11-13 22:45:39	Hi, there is an issue in fullPage.js (v2.8.8, in mobile Chrome, on Android) with scrolling over video elements that fits entire screen. Here is a reproduction: https://jsfiddle.net/eeapf5hn/1/ You will be able to scroll to the second screen but not to the third, because on the second one there is a video element that fits entire screen. I've tested it in mobile Firefox and Opera but there was no …	jagi	2016-11-21 18:28:34
2402	2016-11-14 10:10:04	> Maybe, it's a bug in Chrome but would just like to know if you know about this bug and if there is a simple solution to fix it. Probably. It seems Chrome won't let you swipe over the video? Try creating another full screen page **without fullPage.js** but with a big video. Then try to swipe over it. Can you scroll the page?	alvarotrigo	2016-11-21 18:28:34
2402	2016-11-14 11:37:50	Ok I've made a test here https://output.jsbin.com/vofonumojo and it works on mobile Chrome. So it's not a bug in Chrome.	jagi	2016-11-21 18:28:34
2402	2016-11-15 01:24:43	I've also noticed that scrolling over video element works when video is playing.	jagi	2016-11-21 18:28:34
2402	2016-11-15 21:18:39	I think, when the mouse is over a video, such as youtube, fullpage doesn't scroll (Tried on Chrome and Firefox). Check out the problem http://codepen.io/anon/pen/NbRGGY If the mouse is over the video, it can't scroll down, but otherwise fullpage scrolling works without problem. If you remove the fullpage script, the scrolling works without problem as well. I don't know if we are talking about the…	meceware	2016-11-21 18:28:34
2402	2016-11-15 21:32:44	I'll close the issue as I just realised this is a duplicate of an [old post](https://github.com/alvarotrigo/fullPage.js/issues/2229) and it is a browsers bug dealing with the propagation of mouse wheel events on iframes.	alvarotrigo	2016-11-21 18:28:34
2402	2016-11-15 22:20:41	@meceware @alvarotrigo No it's not the same problem. I'm talking about the `video` element which is not `iframe` so that problem does not apply here.	jagi	2016-11-21 18:28:34
2402	2016-11-15 22:25:00	Sorry I totally got confused by reading the last comment. I'll open the issue again.	alvarotrigo	2016-11-21 18:28:34
2402	2016-11-15 22:27:48	@alvarotrigo thanks	jagi	2016-11-21 18:28:34
2402	2016-11-17 11:22:33	Seems [a bug in Chrome](https://bugs.chromium.org/p/chromium/issues/detail?id=545122) propagating touch start event over videos.	alvarotrigo	2016-11-21 18:28:34
2402	2016-11-17 11:32:47	@alvarotrigo yes seems to be a bug in Chrome. I will test if that's happening when I remove controls what was suggested in this discussion. But I will do it later today.	jagi	2016-11-21 18:28:34
2402	2016-11-21 18:28:34	I'll close the issue as it seems there's not much to do besides using some kind of hacks.	alvarotrigo	2016-11-21 18:28:34
2401	2016-11-13 12:19:54	Is it possible to add a `.fadeIn()` effect to the images when using `lazyLoading:true` I tried this code but the boring thing is that I have to style every first image. I'm sure there's an easier way. CSS `img {display: none;}` JS `afterSlideLoad: function(anchorLink, index, slideAnchor, slideIndex){var loadedSlide = $(this).find('img');loadedSlide.fadeIn();}` Thanks. F.	thisisfed	2016-11-13 22:50:09
2401	2016-11-13 22:50:09	fullPage.js doesn't provide any fade in effect. But you are free to try to implement it if you think you can.	alvarotrigo	2016-11-13 22:50:09
2400	2016-11-13 01:37:01	### Description i want to be able to dynamically change the background image to a mobile optimized one. Is there a way to dynamically get it? I do not see it when i try to get attribute by id > console.log(document.getElementById('section0')); ### Link to isolated reproduction with no external CSS / JS [Ideally in jsfiddle.net or codepen.io, links to personal websites won't be reviewed unless iso…	johnsonreyliu	2016-11-13 22:57:41
2400	2016-11-13 22:57:41	Closed until an isolated reproduction is provided as detailed in the [reporting issues guidelines](https://github.com/alvarotrigo/fullPage.js#reporting-issues) and the [issue skeleton](https://github.com/alvarotrigo/fullPage.js/blob/master/.github/ISSUE_TEMPLATE.md).	alvarotrigo	2016-11-13 22:57:41
2400	2016-11-13 22:58:14	It doesn't sound like a fullPage.js issue anyway but more about Javascript knowledge. You'd better ask in stackoverflow.com with the javascript tag.	alvarotrigo	2016-11-13 22:57:41
2399	2016-11-11 15:20:09	Hi, Thanks for all your work on this plugin. I am trying to create a menu with fixed position but it will have it's own scroll but I am having 2 issues: 1) When scrolling the fixed menu div the scroll sections also scroll. 2) I cant find a way to reuse iScroll inside my menu div. It is showing a console error `Uncaught TypeError: this._init is not a function(…)` [View Demo](https://jsfiddle.net/I…	ImranBug	2016-11-11 22:28:47
2399	2016-11-11 22:28:47	> When scrolling the fixed menu div the scroll sections also scroll. Use the fullpage option `normalScrollElements` or if it is necessary the functions `setAllowScrolling` to turn off the scrolling when opening the menu. > I cant find a way to reuse iScroll inside my menu div. It is showing a console error Uncaught TypeError: this._init is not a function(…) You should probably be using the file i…	alvarotrigo	2016-11-11 22:28:47
2398	2016-11-11 10:39:12	whenever i used rebuild methods it will affect the scrolloverflow function, i will not update the height of inner scroll,	cvaraj	2016-11-11 22:32:55
2398	2016-11-11 22:32:55	Closed until an isolated reproduction is provided as detailed in the [reporting issues guidelines](https://github.com/alvarotrigo/fullPage.js#reporting-issues) and the [issue skeleton](https://github.com/alvarotrigo/fullPage.js/blob/master/.github/ISSUE_TEMPLATE.md).	alvarotrigo	2016-11-11 22:32:55
2397	2016-11-11 10:30:48	### Description In ie8, a error of compatibility throw out. ### Link to isolated reproduction with no external CSS / JS Search in the fullsreen.js with 'extensions.forEach(function(extension){', this is the cause. ### Steps to reproduce it ### Versions ie8	bluemind7788	2016-11-11 22:32:20
2397	2016-11-11 22:32:20	Duplicated of https://github.com/alvarotrigo/fullPage.js/issues/2350 It was fixed on dev.	alvarotrigo	2016-11-11 22:32:20
2396	2016-11-11 10:02:37	sometimes in chrome mouse wheel scrolling, scroll will delay for 4 to 5 milliseconds to scroll, safari also having same issue	cvaraj	2016-11-15 22:18:01
2396	2016-11-11 22:34:49	You'll have to provide a prove of it. Ideally a video. And explain what you exactly mean by that.	alvarotrigo	2016-11-15 22:18:01
2396	2016-11-15 22:18:01	Closed until an isolated reproduction is provided as detailed in the [reporting issues guidelines](https://github.com/alvarotrigo/fullPage.js#reporting-issues) and the [issue skeleton](https://github.com/alvarotrigo/fullPage.js/blob/master/.github/ISSUE_TEMPLATE.md).	alvarotrigo	2016-11-15 22:18:01
2395	2016-11-10 22:20:54	### on Mobile humburger menu overlay with scroll bar if you have autoScrolling: true, for some reason frozen the overlay and I ma not able to scroll anymore inside overlay. I am using * fullPage 2.8.8, my config: as you can see I added to normalScrollElements my navigation class but still doesn't work. css3: true, scrollingSpeed: 700, autoScrolling: true, fitToSection: true, fitToSectionDelay: 10…	Gnomylka	2016-11-11 22:21:51
2395	2016-11-11 17:19:40	Hi Alvaro, I found the line in your script which is causing this issue $body.off('touchmove ' + MSPointer.move).on('touchmove ' + MSPointer.move, preventBouncing); after I commented out, everything is working perfect!	Gnomylka	2016-11-11 22:21:51
2395	2016-11-11 22:21:51	Duplicated of https://github.com/alvarotrigo/fullPage.js/issues/2372	alvarotrigo	2016-11-11 22:21:51
2394	2016-11-10 15:52:24	hello there, I have this issue with picture viewer within fullPage.js on desktop browsers. When photoswipe.js is open and i scroll down or up, the whole page scrolls in the background and the photoswipe.js hangs. Am not sure how to jsfiddle it with all them scripts, but you can see it here (just click menu / DONE, hover over a piece, click it and scroll up or down): http://www.doublescreen.studio…	asdangus	2016-11-11 22:43:17
2394	2016-11-11 22:43:17	> When photoswipe.js is open and i scroll down or up, the whole page scrolls in the background and the photoswipe.js hangs. Use the option `scrollOverflow` or the fullpage.js function `setAllowScrolling` to toggle the scroll when using the other library. Regarding close button. Make sure you are using the lastest fullpage.js 2.8.8. And the esc key. Use `setKeyboardScrolling` to toggle it.	alvarotrigo	2016-11-11 22:43:17
2393	2016-11-10 11:45:30	Especially on mobile it is a problem that the browser bars are not collapsing when scrolling. I understand that we can't really control that. Can we at least somehow disable the automated scroll animation and let the user scroll herself? If the plugin doesn't offer such option, do you see a way for me to achieve that behaviour?	0xsven	2016-11-10 12:48:11
2393	2016-11-10 11:47:17	I must have been temporarily blind. Just found the autoScrolling option. Sorry for the distraction.	0xsven	2016-11-10 12:48:11
2392	2016-11-09 16:14:00	Hi Alvaro, I love your plugin and I would like to use it on our website. Everything works perfectly to me except other jQuery plugins which apparently have issues with their triggers that are not being fired. Specifically, the plugins which should do an action on scroll, e.g. number counter which starts counting when you scroll down to it. Or the similar animations... you can see it in this short…	radeson	2016-11-09 16:17:31
2392	2016-11-09 16:17:31	Please read the [Frequently Answered Questions](https://github.com/alvarotrigo/fullPage.js/wiki/FAQ---Frequently-Answered-Questions). You should be using fullpage.js state classes, or its callbacks or even fullPage.js with scroll bar by using `autoScrolling:false` or `scrollBar:true`.	alvarotrigo	2016-11-09 16:17:31
2391	2016-11-09 16:10:59	Hi Alvaro (once again =)... ) Quick question once again... When I set 'SlidesNavigation' to true, the horizontal dots goes to the 'section0' instead of 'section1', where the slides are. Any idea?	tofanelli	2016-11-09 16:16:21
2391	2016-11-09 16:16:25	Closed until an isolated reproduction is provided as detailed in the [reporting issues guidelines](https://github.com/alvarotrigo/fullPage.js#reporting-issues) and the [issue skeleton](https://github.com/alvarotrigo/fullPage.js/blob/master/.github/ISSUE_TEMPLATE.md).	alvarotrigo	2016-11-09 16:16:21
2390	2016-11-09 14:52:12	Hi, great work! Is it possible to have a continuousVertical without autoScrolling? autoScrolling: false, fitToSection: false, continuousVertical: true, Thnks	turboamerica	2016-11-21 18:26:41
2390	2016-11-09 14:56:42	Yep, not suppose to work with scroll bar. I'll mark it as a documentation issue. It seems it is not specified in the docs. I'll also mark it as an enhancement [as right now](https://github.com/alvarotrigo/fullPage.js/blob/master/jquery.fullPage.js#L2846) fullPage.js throws a javascript warning when using `continuousVertical:true` and `scrollBar:true`, but it doesn't when using `autoScrolling:fals…	alvarotrigo	2016-11-21 18:26:41
2390	2016-11-10 16:42:11	Is there a way to make ti work?	turboamerica	2016-11-21 18:26:41
2390	2016-11-11 22:37:37	> Is there a way to make ti work? As I saidÑ > But to leave it clear. **Those two options won't going to work together.** And I'm not planning to do anything for that.	alvarotrigo	2016-11-21 18:26:41
2390	2016-11-21 18:26:41	Fixed in fullpage.js 2.8.9	alvarotrigo	2016-11-21 18:26:41
2389	2016-11-09 11:44:24	Hey Alvaro! How's going? Hope ok... Look... I just started to create a new website today using your Fullpage and I stumbled in a, let's say, weird and dumb question. Well... I copied 'ipsis literis' the code from the demo, no changes has been done, at all, and the page is going to the second section by default. Please check this pen for instance http://codepen.io/tofanelli/pen/Mbamyd As you can s…	tofanelli	2016-11-09 11:45:12
2389	2016-11-09 11:45:12	You are using the `active` class in the 2nd section. Just remove it.	alvarotrigo	2016-11-09 11:45:12
2388	2016-11-08 23:02:21	I came across the following issue with Alvaro's **autoplayVideoandAudio.html** template and Firefox 49.0.2. (please see attached file) [autoplayVideoAndAudio_issue.zip](https://github.com/alvarotrigo/fullPage.js/files/579550/autoplayVideoAndAudio_issue.zip) ### Steps to reproduce it 1. first scroll down to the Audio (Horse) slide 2. and then go back the first section, 3. resize the browser window…	okgojoe	2016-11-21 18:26:51
2388	2016-11-08 23:07:36	Thanks for reporting it. But please provide a link for the isolated reproduction. Ideally in jsfiddle or codepen. I won't review files to download.	alvarotrigo	2016-11-21 18:26:51
2388	2016-11-08 23:35:52	sure thing: https://jsfiddle.net/okgojoe/jvb8v0rs/1/	okgojoe	2016-11-21 18:26:51
2388	2016-11-08 23:54:37	@okgojoe I'm afraid that's not enough. I can' see fullPage.js working on it and the Javascript console is full of errors. Please add the external files through the panel in the left. The Javascript panel should only contain the fullPage.js initialization and any required javascript to run the reproduction.	alvarotrigo	2016-11-21 18:26:51
2388	2016-11-09 00:39:11	you're fast! :) updated, let me know if it works. I just noticed that the issue I mentioned happens with your **original** unmodified **autoplayVideoAndAudio.html** template file. - Open the html file if Firefox - Scroll down to HTML 5 videos section - Unmute the audio. - Scroll up to first section, resize Firefox window, the bunny video starts playing by itself.	okgojoe	2016-11-21 18:26:51
2388	2016-11-09 11:53:10	Thanks for it. Also taking place in other browsers such as Chrome.	alvarotrigo	2016-11-21 18:26:51
2388	2016-11-09 15:32:22	Fixed on the dev branch 2.8.9	alvarotrigo	2016-11-21 18:26:51
2388	2016-11-21 18:26:51	Fixed in fullpage.js 2.8.9	alvarotrigo	2016-11-21 18:26:51
2387	2016-11-08 15:06:56	### Description A stupid question: Fullpage.js should work with all versions of jQuery? Because it works perfectly with 2.2.4, but when I try to link the 3.x.x it gets messy. Thanks!	thisisfed	2016-11-08 15:13:32
2387	2016-11-08 15:13:32	Working as expected in jQuery 3.1.1 as you can see here: http://jsfiddle.net/97tbk/1538/ As detailed [in the docs](https://github.com/alvarotrigo/fullPage.js#usage), it should work over 1.6.0: > jQuery library. (1.6.0 minimum) I'll close the issue until you provide an isolated reproduction with your problem.	alvarotrigo	2016-11-08 15:13:32
2387	2016-11-08 15:52:25	If you look here, I just added the jQuery 3.1.1, it doesn't work: http://jsfiddle.net/97tbk/1542/	thisisfed	2016-11-08 15:13:32
2387	2016-11-08 15:57:53	See your javascript console. It contains errors. You are importing the files wrong.	alvarotrigo	2016-11-08 15:13:32
2387	2016-11-08 16:23:07	@thisisfed wrong file order. first jquery, after fullPage.js. look: http://jsfiddle.net/97tbk/1543/	kukac7	2016-11-08 15:13:32
2387	2016-11-08 16:24:45	Yes I saw that still in my case it doesn't work with the 3.1.1 jQuery inserted in the same .js file as fullpage. I'll try to find a way. Thanks guys.	thisisfed	2016-11-08 15:13:32
2387	2016-11-08 16:28:08	As I said, the problem is you are not including the files correctly into jsfiddle. You can look for help somewhere else but it has definitely nothing to do with fullpage.js.	alvarotrigo	2016-11-08 15:13:32
2387	2016-11-08 16:37:55	I think I found a solution I had some `$(window).load(function()` I changed them into `$(document).ready(function()` and now everything works perfectly! I read the .load function is not working anymore since the release of jQuery 3.X	thisisfed	2016-11-08 15:13:32
2387	2016-11-08 16:44:10	> I read the .load function is not working anymore since the release of jQuery 3.X The link I previously posted works perfectly. As I said, the problem is in your side.	alvarotrigo	2016-11-08 15:13:32
2387	2016-11-08 16:47:23	Yes it was, happy I solved it! Let's consider this thread officialy closed.	thisisfed	2016-11-08 15:13:32
2386	2016-11-08 13:04:43	### Description When I have a page that contains Links and Buttons, and it is opened using Chrome for Android, I am facing the following issues: When the page contains scrolling & scrollOverflow = true & scrollOverflowOptions.click = false ==> The Links are Not Clickable but the Buttons are Clickable! When the page contains scrolling & scrollOverflow = true & scrollOverflowOptions.click = true ==…	antoinefaddoul	2016-11-09 15:32:44
2386	2016-11-08 13:05:47	Sorry but the link to the isolated reproduction has to be online. No a file to download.	alvarotrigo	2016-11-09 15:32:44
2386	2016-11-08 13:18:43	Ok Done	antoinefaddoul	2016-11-09 15:32:44
2386	2016-11-08 13:27:23	There's plenty of external JS to fullPage.js in your fiddle. Get rid of all the unnecessary for the reproduction and move the external files like jQuery or fullpage.js into the External resources panel on the left. The Javascript panel should only contain the initialization of fullpage.js and the possible actions related with your button (if any).	alvarotrigo	2016-11-09 15:32:44
2386	2016-11-08 13:33:15	Also, the HTML contains errors in red. Please fix them.	alvarotrigo	2016-11-09 15:32:44
2386	2016-11-09 15:32:44	Closed until an isolated reproduction is provided as detailed in the [reporting issues guidelines](https://github.com/alvarotrigo/fullPage.js#reporting-issues) and the [issue skeleton](https://github.com/alvarotrigo/fullPage.js/blob/master/.github/ISSUE_TEMPLATE.md).	alvarotrigo	2016-11-09 15:32:44
2386	2016-11-11 01:21:59	I had the same problem, this worked for me <S_CODE_TOKEN>	TheZanBoy	2016-11-09 15:32:44
2386	2016-11-11 06:26:59	**That worked perfectly** `$('#fullpage').fullpage({ scrollOverflow: true, scrollOverflowOptions:{ click: false, preventDefaultException: { tagName:/.*/ }, }, });` **Thank you**	antoinefaddoul	2016-11-09 15:32:44
2385	2016-11-08 09:16:16	how to use bigSectionsDestination, i used this but i didn't see any changes in scrolling	cvaraj	2016-11-08 10:09:51
2385	2016-11-08 10:09:51	Read the docs: > bigSectionsDestination: (default null) Defines how to scroll to a section which size is bigger than the viewport. By default fullPage.js scrolls to the top if you come from a section above the destination one and to the bottom if you come from a section below the destination one. Possible values are top, bottom, null.	alvarotrigo	2016-11-08 10:09:51
2385	2016-11-08 10:21:11	its not working, have to give like this $('#fullpage').fullpage({ bigSectionsDestination:'top' }); or $('#fullpage').fullpage({ bigSectionsDestination:top }); need to give inside quotes?	cvaraj	2016-11-08 10:09:51
2385	2016-11-08 10:35:30	Please provide an isolated reproduction of it (no external css or js) in jsfiddle or codepen.	alvarotrigo	2016-11-08 10:09:51
2385	2016-11-08 10:35:45	First one. With quotes.	alvarotrigo	2016-11-08 10:09:51
2385	2016-11-08 12:24:12	https://jsfiddle.net/ht8q00kv/11/ here the jsfiddle path but i don't know how to add files , i created what i know,	cvaraj	2016-11-08 10:09:51
2385	2016-11-08 12:25:32	@cvaraj fullPage.js is not working in it. Can't review it. Feel free to use codepen instead or a page in your own server without external files to fullPage.js.	alvarotrigo	2016-11-08 10:09:51
2385	2016-11-08 12:28:35	Working as expected in this fiddle: http://jsfiddle.net/97tbk/1537/	alvarotrigo	2016-11-08 10:09:51
2385	2016-11-08 12:37:33	ok thanks @alvarotrigo , its working but i have one more doubt, shall we use same concept in scroll overflow sections, while bottom to top scroll its can always go to top of the section ?..	cvaraj	2016-11-08 10:09:51
2385	2016-11-08 12:39:57	> shall we use same concept in scroll overflow sections Not possible at the moment.	alvarotrigo	2016-11-08 10:09:51
2385	2016-11-08 12:41:03	oh ok thank you @alvarotrigo for supporting	cvaraj	2016-11-08 10:09:51
2385	2016-11-08 12:51:32	@cvaraj if you really need it [contact me](http://alvarotrigo.com/#contact-page) for a customization and I'll provide you with a quote for it.	alvarotrigo	2016-11-08 10:09:51
2385	2016-11-08 12:53:02	ok @alvarotrigo i need it	cvaraj	2016-11-08 10:09:51
2385	2016-11-08 12:54:44	As I said, contact me.	alvarotrigo	2016-11-08 10:09:51
2385	2016-11-08 12:56:41	ok i putted mail	cvaraj	2016-11-08 10:09:51
2384	2016-11-08 00:25:50	Just remove an extra white space between the words	konekoya	2016-11-08 00:27:10
2384	2016-11-08 00:27:07	Thanks!	alvarotrigo	2016-11-08 00:27:10
2383	2016-11-07 17:11:11	I can't scroll (within) the section with trackpad or mousewheel on the demo page http://www.alvarotrigo.com/fullPage/examples/scrolling.html When directly dragging the scrollbar I can scroll past the section and back. Once after doing so scrolling with trackpad or mousewheel works as expected.	sah-comp	2016-11-07 17:12:06
2383	2016-11-07 17:12:06	Duplicated of https://github.com/alvarotrigo/fullPage.js/issues/2353	alvarotrigo	2016-11-07 17:12:06
2382	2016-11-07 15:58:43	Hi! First of all thank you so much for this awesome plugin you brought to life. I'm having a problem with aligning things vertically. I'm using bootstrap grid inside fullpagejs, so far so good but now I have a slide where I want the left column's content to be aligned at the middle even if the right coloumn's content goes from top to bottom. as it is now: <S_CODE_TOKEN> what I would like: <S_CODE…	giovapanasiti	2016-11-07 16:00:32
2382	2016-11-07 16:00:32	Sounds like a CSS or Bootstrap question. Nothing to do with fullPage.js itself. You'd better ask in stackoverflow with the CSS or Bootstrap tags in it. The `verticalCentered` option of fullpage.js only provides a shortcut for people who don't know how to center their content vertically by using CSS. It is not something that will solve all problems for all cases.	alvarotrigo	2016-11-07 16:00:32
2381	2016-11-07 10:18:23	### Description I wonder if it's possible to block keyboard scrolling when a div with the normalScrollElements option is visible. ### Link to isolated reproduction with no external CSS / JS https://jsfiddle.net/0hLzxrea/82/ ### Steps to reproduce it 1. if you click and hover the .text div and you scroll with mouse / touchpad the sections / slides do not scroll 2. if you click and hover the .text …	thisisfed
2381	2016-11-07 10:22:27	I'll mark it as a possible enhancement. Thanks.	alvarotrigo
2381	2016-11-17 11:04:10	Can it be as easy as this? <S_CODE_TOKEN>	thisisfed
2381	2016-11-17 11:15:54	@thisisfed that sounds like a possible solution yeah. Although it wouldn't scroll within the scrollable element if you move the mouse away from it (although I can be "focused" after clicking in it). Also, I guess it would be better to make it optional. Some people might use `normalScrollElements` for elements without scroll bar, just as a way to prevent fullPage.js scroll with the mouse wheel and…	alvarotrigo
2380	2016-11-06 14:05:55	### Description I open http://alvarotrigo.com/fullPage/examples/scrolling.html#firstPage, scroll not work. After I key 'down' and scroll next screen and back to first screen - scroll work I found this (Is it necessary?) //off by default until the section gets active iScrollInstance.wheelOff(); ### Link to isolated reproduction with no external CSS / JS http://alvarotrigo.com/fullPage/examples/scr…	csscoderRU	2016-11-06 14:16:16
2380	2016-11-06 14:16:16	Duplicated of https://github.com/alvarotrigo/fullPage.js/issues/2353	alvarotrigo	2016-11-06 14:16:16
2379	2016-11-05 20:18:50	### Description Hi Alvaro, I am using the plugin and I have the submit form on the page first before I update the plugin for current one I couldn't even click inside the input field, now i can but I couldn't check the checkbox and submit the sent button an issue only happening on Mobile and Tablet devices on iOS. also the section where I have the form has Scroll Overflow. Could you please help me…	Gnomylka	2016-11-06 02:18:23
2379	2016-11-06 02:18:23	Closed until an isolated reproduction is provided as detailed in the [reporting issues guidelines](https://github.com/alvarotrigo/fullPage.js#reporting-issues) and the [issue skeleton](https://github.com/alvarotrigo/fullPage.js/blob/master/.github/ISSUE_TEMPLATE.md).	alvarotrigo	2016-11-06 02:18:23
2378	2016-11-05 14:34:51	babel import fix; firefox scroll fix; space link fix (url like: /#some thing)	qertis	2016-11-05 15:16:56
2378	2016-11-05 15:16:52	Thanks for that!	alvarotrigo	2016-11-05 15:16:56
2377	2016-11-04 17:54:52	Looks like it's looking for an fp-session.active and finding nothing in the DOM. File is minified so can't specify exact line but here's the stack trace: Re (jquery.fullpage…ons.min.js:345) Be (jquery.fullpage…ons.min.js:326) dispatch (jquery.min.js:3) r.handle (jquery.min.js:3) in jquery.fullpage.extensions.min.js. So it's happening here (gracelessly unminified): function Re(n) { var t = e(b).po…	maddles	2016-11-21 18:26:55
2377	2016-11-04 18:01:25	Here's everything rendered in the DOM inside the page node if that helps. You'll note that only a slide in the horizontally scrolling slides is "active", although this repros with the fp-slides removed as well: <S_CODE_TOKEN>	maddles	2016-11-21 18:26:55
2377	2016-11-04 18:04:45	Thanks for reporting it. Fixed on the [dev branch](https://github.com/alvarotrigo/fullPage.js/tree/dev). Will get merged in the next release.	alvarotrigo	2016-11-21 18:26:55
2377	2016-11-04 18:29:46	Cool, you're the best. Thanks for being so responsive	maddles	2016-11-21 18:26:55
2377	2016-11-21 18:26:55	Fixed in fullpage.js 2.8.9	alvarotrigo	2016-11-21 18:26:55
2376	2016-11-04 12:31:17	### Description - If you resize the window when on the first slide, the slide does not move, just its content resizes. - If you do that from the second slide, that causes the slide to slip on the left outside the viewport before re-centering again. Is there any solution to have every slide behaving like the first one? ### Link to isolated reproduction with no external CSS / JS http://www.alvarotr…	thisisfed	2016-11-04 18:08:55
2376	2016-11-04 18:08:55	> Is there any solution to have every slide behaving like the first one? Nop. FullPage.js needs to calculate the width and height of each section and slide, and then fix the position of the slides in the slider. ( and check if scrollbar is necessary when using scrollOverflow) This is done every [300 milliseconds](https://github.com/alvarotrigo/fullPage.js/blob/master/jquery.fullPage.js#L2067) to …	alvarotrigo	2016-11-04 18:08:55
2375	2016-11-03 10:58:41	I have sections that need to have a scrollable div inside. I've set `autoScroll` and `scrollOverflow` to false since I'm handling the slide changes manually. However, scrolling is not working on that div on mobile devices. Mousewheel scrolling works, tho, only touch scrolling that doesn't work. Adding the div to the `normalScrollElements` doesn't make it work either. I've tried increasing the tou…	fartymonk	2016-11-17 11:29:37
2375	2016-11-03 11:04:51	> I've set autoScroll and scrollOverflow to false since I'm handling the slide changes manually. Your link is using `autoScrolling: true`. In any case, why don't you use `scrollOverflow:true` as [in this example?](http://alvarotrigo.com/fullPage/examples/scrolling.html)	alvarotrigo	2016-11-17 11:29:37
2375	2016-11-04 00:21:55	Thank you for the reply and the pen: yes, sorry, my bad. Previously there's another code which uses the settings I said, but when I tried with the current settings it still happens so I deleted the old code. (The old code is a lot of code mainly focusing on handling the detection on when to change slide with mousewheel and touch support after the fullpage init.) I'll add the original code later. …	fartymonk	2016-11-17 11:29:37
2375	2016-11-04 00:36:53	> Strangely, though, this doesn't happen on fullpage 2.7.4. Not that strange. Many thing have changed since then :) You can probably use 2.8.6 Or you can try to use iScroll for those elements of yours. The library itself, not the fullpage.js option.	alvarotrigo	2016-11-17 11:29:37
2375	2016-11-04 05:59:26	Yes, I can confirm it works on ver. 2.8.6. As for the inner scroll, I guess there's no other choice but use separate iScroll to init it manually. :) Thank you for the help @alvarotrigo and also for making this awesome plugin!	fartymonk	2016-11-17 11:29:37
2375	2016-11-04 08:13:45	Sorry to reopen this, but I found out the cause of my problem. Apparently, I was misreading `setAllowScrolling()` as `setAutoScrolling()`, so the pen is actually correct as the one I set to `false` is the `setAllowScrolling()`. :) The problem is due to `autoScrolling` check in `preventBouncing()` function. When it's `true`, in touch devices, it will `preventDefault()` `touchmove` event from `body…	fartymonk	2016-11-17 11:29:37
2375	2016-11-04 10:39:03	> The problem is due to autoScrolling check in preventBouncing() function. When it's true, in touch devices, it will preventDefault() touchmove event from body, which is why any scrollable div won't work out of the box. I commented out the code and haven't seen any downside/bug (except probably for the obvious bouncing -in iOS- which I believe the reason of why the function exist...) The bouncing…	alvarotrigo	2016-11-17 11:29:37
2375	2016-11-17 11:28:00	This has been fixed in the dev branch as detailed in https://github.com/alvarotrigo/fullPage.js/issues/2372 [Reproduction online](http://s.codepen.io/alvarotrigo/debug/QGGEOx)	alvarotrigo	2016-11-17 11:29:37
2375	2016-11-17 11:29:36	I'll close it as a duplicate of #2372	alvarotrigo	2016-11-17 11:29:37
2374	2016-11-03 08:55:10	I got error since I didn't have jQuery globally defined. All other places in the code `$` is used as well, not sure why `jQuery` was used here	GustavSt	2016-11-03 08:55:51
2374	2016-11-03 08:55:46	Good catch! Thanks for it! Merged!	alvarotrigo	2016-11-03 08:55:51
2373	2016-11-03 08:52:43	I got error since I didn't have jQuery globally defined. All other places in the code `$` is used as well, not sure why `jQuery` was used here	GustavSt	2016-11-03 08:53:05
2373	2016-11-03 08:54:26	why did you close it?	alvarotrigo	2016-11-03 08:53:05
2372	2016-11-02 21:50:44	**Link to isolated reproduction with no external CSS / JS** https://jsfiddle.net/0hLzxrea/76/ — 2.8.8 (NOT WORKING) https://jsfiddle.net/0hLzxrea/78/ — 2.8.7 (WORKING) **Steps to reproduce it** If you try to scroll the text inside the white box (first link) it won't scroll. **Versions** iPhone 6s iOS 10.1.1	thisisfed	2016-11-21 18:26:59
2372	2016-11-02 22:11:52	Related with [this question in stackoverflow](http://stackoverflow.com/questions/10238084/ios-safari-how-to-disable-overscroll-but-allow-scrollable-divs-to-scroll-norma) and this issue https://github.com/alvarotrigo/fullPage.js/issues/2285 I'll mark it as a bug but won't have a solution soon. I would recommend you to use iScroll (or the fork included in fullpage.js (scrolloverflow.min.js)) to avo…	alvarotrigo	2016-11-21 18:26:59
2372	2016-11-16 16:27:05	I think it works now. I modified this part like by adding > !checkParentForNormalScrollElement(event.target) && <S_CODE_TOKEN>	thisisfed	2016-11-21 18:26:59
2372	2016-11-16 16:35:36	@thisisfed sounds like a possible solution! Thanks for it I'll take a look at it for the next release.	alvarotrigo	2016-11-21 18:26:59
2372	2016-11-17 11:08:56	Fixed on the dev branch 2.8.9 Will get merged in the next release.	alvarotrigo	2016-11-21 18:26:59
2372	2016-11-21 18:26:59	Fixed in fullpage.js 2.8.9	alvarotrigo	2016-11-21 18:26:59
2372	2017-01-01 20:23:39	I think this was not fixed on the Fullpage extension JS. I can't check properly cause it's minified.	thisisfed	2016-11-21 18:26:59
2371	2016-11-01 20:08:55	Hi, I know that this problem was already discussed but it still doesn't work even if I follow all suggestions. I have react application created using `create-react-app` tool but I don't think it's important here. It's configured using webpack and babel to allow ES imports. I've added to my project following packages `jquery@3.1.1` and `fullpage.js@2.8.8`. Now in my JS code I try different version…	jagi	2016-11-23 15:36:14
2371	2016-11-01 20:11:45	I'm not really an expert on webpack. Have you tried as in in http://stackoverflow.com to see what they think about it? Related https://github.com/alvarotrigo/fullPage.js/issues/2129	alvarotrigo	2016-11-23 15:36:14
2371	2016-11-01 20:23:33	No I haven't tried as I don't think that stackoverflow is a good place to ask such questions. I'm also not the webpack expert and I hate it but unfortunately it's necessary when using some libraries :). However I don't think it's a problem related to webpack because when I do: <S_CODE_TOKEN> <S_CODE_TOKEN> So as you can see there are two problems. The first one is that it can't access file in a p…	jagi	2016-11-23 15:36:14
2371	2016-11-01 20:25:53	> I just wonder why don't you add jQuery as a dependency in package.json. That would make life easier. It is already there? [Line 27](https://github.com/alvarotrigo/fullPage.js/blob/master/package.json#L27).	alvarotrigo	2016-11-23 15:36:14
2371	2016-11-01 20:25:55	Oh sorry there is jQuery as a dependency. It's strange that it didn't loaded it and added to the `node_packages` directory of the `fullpage.js` package.	jagi	2016-11-23 15:36:14
2371	2016-11-01 20:26:31	I assumed that it's not there because you wrote so in one of the issues :)	jagi	2016-11-23 15:36:14
2371	2016-11-01 20:34:53	Ok when I've added `jQuery` as top dependency in my project it somehow makes it invisible for `fullpage.js`. Now, when I removed `jQuery`, the `fullpage.js` package downloaded it's own dependency and an error is different right now: <S_CODE_TOKEN> and <S_CODE_TOKEN>	jagi	2016-11-23 15:36:14
2371	2016-11-07 07:19:52	Having the same issue. Tried using `resolve.alias: 'fullscreen': fullpage.js/dist/jquery.fullpage.js'` in my webpack config to no avail. could it be the folder name?	gorelegacy	2016-11-23 15:36:14
2371	2016-11-08 14:04:10	I've create a minimal example application with `create-react-app` to showcase how easy it is to get `React` and `fullPage.js` working together. https://github.com/jackmu95/react-fullpage	jackmu95	2016-11-23 15:36:14
2371	2016-11-08 14:26:31	I didn't try @jackmu95's demo, but I did notice a discrepancy in the original poster's code and the proposed solutions of #2129. > Now in my JS code I try different versions... > > <S_CODE_TOKEN> According to [this comment](https://github.com/alvarotrigo/fullPage.js/issues/2129#issuecomment-244349467) in #2129, `jquery.fullpage.js` should be camelCase: `jquery.fullPage.js` So you end up with: <S_…	jlmakes	2016-11-23 15:36:14
2371	2016-11-08 14:35:55	@jlmakes I've tried it already and it didn't make any difference. @jackmu95 it's strange because exactly the same code does not work in my project. But when I've cloned your repository it actually works. I will try to investigate this problem later today.	jagi	2016-11-23 15:36:14
2371	2016-11-08 14:39:32	I've just made a quick test and updated dependencies versions from: <S_CODE_TOKEN> to: <S_CODE_TOKEN> And it works... But I have no idea how React's and ReactDOM's versions could be a problem here...	jagi	2016-11-23 15:36:14
2371	2016-11-23 13:46:46	It's work for me: <S_CODE_TOKEN> In node_modules file jquery.fullPage.js located in folder DIST Version fullpage.js `"fullpage.js": "2.8.9",`	karambafe	2016-11-23 15:36:14
2371	2016-11-23 15:36:14	As I wrote in the post above it works for me too, it was a problem with versions of dependencies. Closing this issue.	jagi	2016-11-23 15:36:14
2370	2016-10-31 20:33:38	### Description Autoscrolling not working. Mouse scrolling works normally. All browsers.	vageliskatsiotis	2016-10-31 20:43:25
2370	2016-10-31 20:43:25	Closed until an isolated reproduction is provided as detailed in the [reporting issues guidelines](https://github.com/alvarotrigo/fullPage.js#reporting-issues) and the [issue skeleton](https://github.com/alvarotrigo/fullPage.js/blob/master/.github/ISSUE_TEMPLATE.md).	alvarotrigo	2016-10-31 20:43:25
2369	2016-10-31 18:05:46	Hi There, Thanks for creating this fantastic plugin! I am trying to create a site where the sections scroll vertically and the slides also scroll vertically. I have disabled scrolling so the site is navigated through two menus. The main menu for sections and a secondary menu that pops up on the section with the slides. When I reach this section I want the secondary menu to trigger the same vertic…	Divanvant	2016-10-31 20:45:13
2369	2016-10-31 20:45:12	Use the `moveSectionDown` or `moveSectionUp` functions. You might want to use the [interlocked slides extension](http://alvarotrigo.com/fullPage/extensions/interlockedSlides.html).	alvarotrigo	2016-10-31 20:45:13
2368	2016-10-31 07:47:22	Fix a typo.	xfq	2016-10-31 09:16:31
2368	2016-10-31 09:16:21	Thanks!	alvarotrigo	2016-10-31 09:16:31
2367	2016-10-30 07:12:29	Hi alvarotrigo, found a [similar problem](https://github.com/alvarotrigo/fullPage.js/issues/123) in versions 2.8.8 and 2.8.9dev. The fixed element is outside wrapper, but to scroll on touch devices is not working. Tried normalScrollElements and normalScrollElementTouchThreshold, does not work ... https://goo.gl/SY4tmF The problem in the menu, please tap "+" in the upper right corner and try to sc…	denidip	2016-10-30 11:45:11
2366	2016-10-30 04:07:38	### Description Have I misunderstood how the anchors option is supposed to work? I am using the anchors option inside the fullpage init function, trying to add an anchor point specifically to the second slide. Sections are generated dynamically (WordPress), so I can't hard-code the data-anchor into each section. I do know that I want my anchor to be the second section though, so there's no need f…	ahudson87	2016-10-30 14:28:54
2366	2016-10-30 14:28:54	> This configuration seems to add a data-anchor only to the first section: > anchors:['fullpage-home, fullpage-featured-homes-anchor'], This is like the game "count the differences". How many quotes do you see here and how many in yours? <S_CODE_TOKEN>	alvarotrigo	2016-10-30 14:28:54
2366	2016-10-30 14:30:53	> Sections are generated dynamically (WordPress), In this case you'd better use the attribute `data-anchor` in the section itself as detailed in the docs.	alvarotrigo	2016-10-30 14:28:54
2366	2016-10-30 20:06:43	Hi Álvaro, Thanks for pointing out my careless mistake. Works as-expected when I correct the quotations. I'm still struggling with a solution though, because the way this page works is: 1st Section = Hero 2nd Section = Start of Dynamic Sections (this is the location I want to anchor to) ... As many sections as generated by WordPress (each would have the same data-anchor if added to mark-up, as it…	ahudson87	2016-10-30 14:28:54
2366	2016-10-30 20:48:58	> As many sections as generated by WordPress (each would have the same data-anchor if added to mark-up, as it is part of the WordPress loop) That's no excuse to not provide a different anchor for each dynamic section/slide. But that's about PHP knowledge. So not a topic for this forum I'm afraid.	alvarotrigo	2016-10-30 14:28:54
2365	2016-10-27 08:58:58	Hello, while I am trying to do the responsiveness between media queries. I noticed that the there is a delay in contents upon resizing. ![screen shot 2016-10-27 at 4 56 21 pm](https://cloud.githubusercontent.com/assets/20329027/19760986/9d264a48-9c66-11e6-8b7d-39b1c4d67ac0.png) ![screen shot 2016-10-27 at 4 56 23 pm](https://cloud.githubusercontent.com/assets/20329027/19760987/9d2d0ffe-9c66-11e6-…	geraldasd	2016-10-27 11:14:53
2365	2016-10-27 09:15:51	Please provide a link to a reproduction.	alvarotrigo	2016-10-27 11:14:53
2365	2016-10-27 11:08:30	Thanks for replying. I changed the background colour of the html, hence it will compliment the transitions. This didn't give me any problem anymore. Cheers.	geraldasd	2016-10-27 11:14:53
2364	2016-10-26 19:11:47	What are the .map files for? I noticed there are only minified versions, do they need to be included if the minified versions of fullpage and fullpage extensions are included?	digitalprecision	2016-10-26 19:21:13
2364	2016-10-26 19:21:12	[This](http://stackoverflow.com/questions/21719562/javascript-map-files-javascript-source-maps) answers your question. Map files only make sense on the minified files. And no, they dont need to be added if you dont want to. They are only for developing purposes.	alvarotrigo	2016-10-26 19:21:13
2364	2016-10-26 19:25:37	Copy that. Thanks.	digitalprecision	2016-10-26 19:21:13
2363	2016-10-26 15:25:19	### Description With responsiveHeight set, window height is still added to the sections. ### Link to isolated reproduction with no external CSS / JS http://codepen.io/sheriffderek/pen/xEZAAL ### Steps to reproduce it 1. Use fullPage 2. add responsiveWidth: 900, to the hash 3. view below 900 Thanks!.	sheriffderek	2016-10-26 15:27:25
2363	2016-10-26 15:27:24	> With responsiveHeight set, window height is still added to the sections. Of course it does. It is suppose to work that way. The only difference is the autoScrolling is turned off as detailed in the docs: > **responsiveHeight:** (default 0) **A normal scroll (autoScrolling:false) will be used under the defined height in pixels**. A class fp-responsive is added to the body tag in case the user wa…	alvarotrigo	2016-10-26 15:27:25
2362	2016-10-26 13:17:34	Getting the following error in chrome dev. tools while scrolling: `Unable to preventDefault inside passive event listener due to target being treated as passive. See https://www.chromestatus.com/features/5093566007214080` It's happening on the demo page. Open the demo page, bring up chrome dev tools, set to responsive mode and select ipad as device and turn it to portrait mode and drag to next se…	reddo	2016-10-26 14:15:10
2362	2016-10-26 13:26:04	I'm not able to reproduce it in the [demo page](http://alvarotrigo.com/fullPage/#3rdPage). Tested in the latest Chrome 54.0.2840.59 m for Windows and Mac. What version of Chrome are you using? If you are using Canari, that's a developers version which can contain bugs and therefore support for it is not provided.	alvarotrigo	2016-10-26 14:15:10
2362	2016-10-26 13:39:30	Chrome v. 54.0.2840.71 - latest stable. Have you set your renderer to tablet as in the screenshot? PS: and scroll by dragging, not mousewheel.	reddo	2016-10-26 14:15:10
2362	2016-10-26 13:47:18	Yeap, tried the responsive and the iPad view. No luck. Dragging with the mouse. You can test it yourself in www.browserstack.com Mac and Windows. Clean console.	alvarotrigo	2016-10-26 14:15:10
2362	2016-10-26 13:50:56	I noticed on the Chrome dev tools, in the bar where the iPad device is selected. You have something next to the rotate icon saying "Mobile". I can't see that in my Chrome for Windows and neither in the ones in Browserstack.com.	alvarotrigo	2016-10-26 14:15:10
2362	2016-10-26 14:01:01	That's not important, that's just a setting. Here's a video: https://drive.google.com/open?id=0B43KK3gJHYn4STNmTG5RZ1hHakU Weirdly I couldn't reproduce in browserstack either. I'm running Mac OsX Sierra with latest chrome.	reddo	2016-10-26 14:15:10
2362	2016-10-26 14:15:10	@reddo possible related with [this topic](https://github.com/WICG/EventListenerOptions/issues/54) and therefore with [this issue in Chrome issues tracker](https://bugs.chromium.org/p/chromium/issues/detail?id=658847). According to [Chrome docs](https://www.chromestatus.com/features/5093566007214080) events are treated as passive by default. In fact, this is why [this other fullPage.js issue ](htt…	alvarotrigo	2016-10-26 14:15:10
2362	2016-11-22 17:04:03	What you're seeing is probably the result of an experiment @dtapuska ran on a tiny subset of Chrome users, sorry for the confusion, we know such experiments make the platform less [predictable](https://www.chromium.org/blink/platform-predictability)). But we've decided to try [launching](https://www.chromestatus.com/features/5093566007214080) this [behavior](https://github.com/WICG/interventions/…	RByers	2016-10-26 14:15:10
2362	2016-11-22 17:06:22	Oh, I see the `fullpage` div already has `touch-action: none` (as is already required to work well on Edge) so really the warning is entirely noise in your case. We'll [try to get that fixed in Chrome 56](https://bugs.chromium.org/p/chromium/issues/detail?id=667799).	RByers	2016-10-26 14:15:10
2362	2016-11-22 17:14:07	@RByers thanks for the insight! Hopefully the change will be smooth for the fullPage.js :)	alvarotrigo	2016-10-26 14:15:10
2361	2016-10-26 13:17:02	Hi Alvaro I have the extensions interlockedSlides and fadingEffect. I would like to the following: When I want to scroll down and I’m on the third slide in section 2, I want to return false (not allow to go further down) or go back to the third slide in section 1. When I want to scroll down and I’m on the first slide in section 4, I want to return false (not allow to go further down) or go back t…	mibisc	2016-10-26 13:57:33
2361	2016-10-26 13:57:31	> I tried with onSlideLeave, but there I don't have the direction down and up. Becuase `onSlideLeave` is only for slides. Not for sections. You need to use `onLeave` instead. To get the slide you can always use the `active` classs applied to the active section and active slide. Something like: <S_CODE_TOKEN> Or I would probably recommend you to call `$.fn.fullpage.setAllowScrolling(false, 'down')…	alvarotrigo	2016-10-26 13:57:33
2361	2016-10-26 15:11:20	Thank you for you answer, I already tried like that: <S_CODE_TOKEN> Can it be, that when extensions interlockedSlides are true, anchorLink, index, slideAnchor in afterSlideLoad do not work?	mibisc	2016-10-26 13:57:33
2361	2016-10-26 15:15:44	@mibisc callbacks are working as expected when using the extension.	alvarotrigo	2016-10-26 13:57:33
2360	2016-10-26 11:52:32	Hi, Is there anyway to scroll slide (up and down) with keyboard while setKeyboardScrolling (up and down) is set to false. Here is my https://jsfiddle.net/6wcw8wgq/2/ As you can see on slide 1.2, 2.2 and 3.2 I have iScroll, also I've disabled any up and down scrolling. Thats fine. Mouse scroll works perfect on 1.2, 2.2 and 3.2 slides and I would like for keyboard scroll works the same BUT not to c…	gNesh01	2016-10-26 11:58:22
2360	2016-10-26 11:58:22	See the [iScroll options](http://iscrolljs.com/) to see if they provide keyboard scrolling and use the fullPage.js option `scrollOverflowOptions` to pass any custom ones.	alvarotrigo	2016-10-26 11:58:22
2360	2016-10-26 12:56:16	Thanks! That was it!	gNesh01	2016-10-26 11:58:22
2359	2016-10-26 11:15:33	Hi Alvaro, Thanks for the powerful library! It's really cool and amazing. There is a situation we encounter: The background image shown in desktop has very long width, thus in mobile the same image can not be used as the image will be shown weird. Therefore we are thinking to use different images for desktop and mobile. However if there are 2 images per slide (there will be around 40 slides), it …	kaochihhui	2016-10-26 11:27:27
2359	2016-10-26 11:27:27	- Use media queries instead. The issue with srcset is being treated [in this other topic](https://github.com/alvarotrigo/fullPage.js/issues/2355). - Use the state classes added to fullpage.js or the callbacks to load backgrounds dynamically. See [this answer](https://github.com/alvarotrigo/fullPage.js/issues/46#issuecomment-26509996).	alvarotrigo	2016-10-26 11:27:27
2358	2016-10-26 01:41:41	### Description What is the preferred for conditional use based on window size? If the plugin should only function when width > x etc. for proper cleanup on browser resize? ### Link to isolated reproduction with no external CSS / JS n/a ### Steps to reproduce it n/a ### Versions n/r	sheriffderek	2016-10-26 09:10:42
2358	2016-10-26 09:10:42	Check the following options: - responsiveWidth - responsiveHeight - responsiveSlides	alvarotrigo	2016-10-26 09:10:42
2358	2016-10-26 13:47:32	Excellent. Thank you. There are so many options, that it's hard to navigate the readme. "Responsive width" could mean many things. It's also hard to tell if this just disables the functionality of if it actually tears down the plugin. If I were to create and Emberjs component, I would need to fully tear down the plugin, for example. I would consider adding a more explanatory heading. Thanks. : )	sheriffderek	2016-10-26 09:10:42
2358	2016-10-26 13:54:03	> I would need to fully tear down the plugin, for example Then use `destroy`.	alvarotrigo	2016-10-26 09:10:42
2358	2016-10-26 15:44:10	In case anyone else finds this thread: <S_CODE_TOKEN>	sheriffderek	2016-10-26 09:10:42
2357	2016-10-25 22:06:14	### Description Normal scroll mode does not work on ios. http://alvarotrigo.com/fullPage/examples/normalScroll.html ### Steps to reproduce it 1. visit http://alvarotrigo.com/fullPage/examples/normalScroll.html 2. Touch scroll up or down 3. feel bad. ### Versions [ ios v. 10.0.1 - Safari - iPhone 6s ]	claytonmeador	2016-10-25 22:38:15
2357	2016-10-25 22:38:15	The demo page was not using the latest version 2.8.8. Solved. Thanks for reporting it.	alvarotrigo	2016-10-25 22:38:15
2357	2016-10-26 16:56:43	Thanks!	claytonmeador	2016-10-25 22:38:15
2356	2016-10-25 14:26:58	Hi, Thanks for the great plugin and fast response! I would like to disable up and down mouse and keyboard scroll on slides. I saw similar question back in 2013. but with new features, I guess its doable. I have simple structure: <S_CODE_TOKEN> 1) Scroll down get me to Section 2 - slide 1 2) Scroll right gets me to Section 2 - slide 2 3) Scroll down and up now shoudn't do anything! So, on slides, …	gNesh01	2016-10-25 14:39:30
2356	2016-10-25 14:39:29	> But I have no idea how to initialize it. Like this: <S_CODE_TOKEN> In your case you might want to use it in [the callbacks provided by fullPage.js](https://github.com/alvarotrigo/fullPage.js#callbacks). If that's not enough for you, then you need to learn Javascript / jQurery. You'd better ask in other place such as http://stackoverflow.com/ for basic Javascript knowledge.	alvarotrigo	2016-10-25 14:39:30
2356	2016-10-26 09:58:39	Callbacks did the trick. Thanks! Here is my solution if someone needs it: <S_CODE_TOKEN>	gNesh01	2016-10-25 14:39:30
2355	2016-10-24 14:46:40	Hi, is it possible to add support for srcset and sizes for responsive images using the `<img>` or `<picture>` element? Best regards David	EarlofArgyle	2017-03-10 16:35:25
2355	2016-10-24 15:05:26	I guess you can do that using media queries? What exactly is the issue?	alvarotrigo	2017-03-10 16:35:25
2355	2016-10-24 15:59:12	It's about lazyloading the images. By using srcset="" and sizes="" the browser looks for the best image size and loades the image immediately. This mechanism is executed although fullpage.js is set to lazyload the images via data-src. Therefore fullpage.js should be extended for maybe "data-sizes" and "data-srcset" i guess. Thank you.	EarlofArgyle	2017-03-10 16:35:25
2355	2016-10-24 16:13:17	@EarlofArgyle why can't you just do the following? <S_CODE_TOKEN>	alvarotrigo	2017-03-10 16:35:25
2355	2016-10-24 16:25:46	@alvarotrigo because the browser immediately looks for the best fitting image (in the srcset) and loads it, ignoring the data-src attribute and the lazy load technique in the script and creates an own src attribute. The lazy loading has NO effect. It's even bad, because the image, which was chosen by the browser, got overwritten with the one defined in data-src. It's a problem with img and pictur…	EarlofArgyle	2017-03-10 16:35:25
2355	2016-10-24 16:41:04	Is there any lazy loading library you know that deals with this issue?	alvarotrigo	2017-03-10 16:35:25
2355	2016-10-24 16:48:25	Yeah this one https://github.com/aFarkas/lazysizes. But i would rather try to use only one library (fullsize.js). Lazysizes calculates the sizes attribute as well, but its not really performant, certainly not if you have a lot of images in your longpage. It monitors the page for changes via CSS/JS or scrolling which is not necessary for fullpage, because you have your own triggers.	EarlofArgyle	2017-03-10 16:35:25
2355	2016-10-26 11:22:11	Hey there, do you have any news? Maybe I can contribute a solution to your project. I can try a simple solution with data-sizes and data-srcset and test it in different browsers. Best regards David	EarlofArgyle	2017-03-10 16:35:25
2355	2016-10-26 11:28:27	No updates I'm afraid. Didn't have time to look into it. Feel free to provide a pull request if you find a solution.	alvarotrigo	2017-03-10 16:35:25
2355	2017-03-10 15:37:36	Fixed in the dev branch 2.9.4	alvarotrigo	2017-03-10 16:35:25
2355	2017-03-10 16:35:25	Fixed in the latest release 2.9.4	alvarotrigo	2017-03-10 16:35:25
2354	2016-10-24 09:38:49	Hi i have a question. Is it possible to make a website like [this](https://www.activeview.nl/#!/). it is almost the same as your fullpagejs but the head items in the menu have to be scrolling horizontal and the "slides" has to be vertical. thanks in advance.	Dylannjs	2016-10-24 09:58:57
2354	2016-10-24 09:58:57	> Is it possible to make a website like this. Nop. The most you can do is something like what suggested in [this topic](https://github.com/alvarotrigo/fullPage.js/issues/200) by using the interlocked slides extension. But in any case, you will never be able to go from slide 2 section 3 to slide 3 section 1. (slides are the horizontal ones and sections the vertical ones) You'll always have to move…	alvarotrigo	2016-10-24 09:58:57
2353	2016-10-24 08:35:21	Hi! In the latest version of fullpage.js the iScroll Mousewheel scrolling won't work if it's applied to a section that comes first in the DOM. When it's first (not working) https://jsfiddle.net/15s3rjjn/5 When it's not first (working) https://jsfiddle.net/15s3rjjn/4/	Bondra	2016-11-21 18:27:03
2353	2016-10-24 09:52:59	Thanks for reporting it. The problem has been fixed on the dev branch version 2.8.9. Will be merged for the next release.	alvarotrigo	2016-11-21 18:27:03
2353	2016-10-24 20:10:53	No problemo! Thank you for a fantastic plugin!	Bondra	2016-11-21 18:27:03
2353	2016-10-26 13:47:27	The same window size after change	makito	2016-11-21 18:27:03
2353	2016-10-26 13:53:06	@makito I dont understand your comment at all :)	alvarotrigo	2016-11-21 18:27:03
2353	2016-10-26 14:11:07	Sorry for my English :) The same after change window height.	makito	2016-11-21 18:27:03
2353	2016-10-26 14:16:54	@makito sorry but I still don't understand what you are talking about.	alvarotrigo	2016-11-21 18:27:03
2353	2016-11-18 11:57:11	Alvarotrigo when will this fix be released? :)	Bondra	2016-11-21 18:27:03
2353	2016-11-18 12:02:07	@Bondra whenever I can :) Hopefully today.	alvarotrigo	2016-11-21 18:27:03
2353	2016-11-21 18:27:03	Fixed in fullpage.js 2.8.9	alvarotrigo	2016-11-21 18:27:03
2352	2016-10-24 06:05:14	I am trying to give some effects (sketch.js) to the background but we cant able to implement that js effect with current touch-action css property. how to override the css property? I am trying use below bg effect to the current full page website.i want those effect only on Margin of top, left, right with 60px size. http://soulwire.github.io/sketch.js/examples/particles.html	vignesh-subash	2016-10-24 09:46:36
2352	2016-10-24 09:46:36	> how to override the css property? That's a CSS knowledge question. Use `!important`. If You don't know how, ask in other place such as stackoverflow.com.	alvarotrigo	2016-10-24 09:46:36
2352	2016-10-24 10:22:12	Thanks for the reply and we found out the solution inside your jquery.fullpage.js and not in the css file.! :) :) Thanks for the great work and keep creating wonderful js works.	vignesh-subash	2016-10-24 09:46:36
2351	2016-10-24 04:41:04	I have a menu on my first page that I do not want to be fixed, and it works fine on all devices other than mobile. Removing this: http://pastebin.com/iYshmCcC allowed me to have a non-fixed menu. However, every anchor in my menu goes nowhere on mobile devices if I don't have position: fixed set on the menu. my settings: http://pastebin.com/7ztGPEE6 my menu html: http://pastebin.com/zuRxXGVg I und…	Prawx	2016-10-24 16:43:27
2351	2016-10-24 09:31:45	Closed until an isolated reproduction is provided as detailed in the [reporting issues guidelines](https://github.com/alvarotrigo/fullPage.js#reporting-issues) and the [issue skeleton](https://github.com/alvarotrigo/fullPage.js/blob/master/.github/ISSUE_TEMPLATE.md).	alvarotrigo	2016-10-24 16:43:27
2351	2016-10-24 16:26:00	Okay, I'll reproduce it. Go here and see that the menu works on desktop: http://villarosano.com/example.html and then go to it on your phone and see that the menu does not work. Here is the html file of that exact page: http://pastebin.com/rW3qLaHC Once again, the only other change I made that is not in the above html file is removing this code: http://pastebin.com/iYshmCcC from line 792 of jquer…	Prawx	2016-10-24 16:43:27
2351	2016-10-24 16:38:15	So on http://villarosano.com/fixed.html I added position: fixed; to #nav and added `//moving the menu outside the main container if it is inside (avoid problems with fixed positions when using CSS3 tranforms) if(options.menu && options.css3 && $(options.menu).closest(WRAPPER_SEL).length){ $(options.menu).appendTo($body); }` back to fullpage.js and it works fine on mobile when it's fixed... whatev…	Prawx	2016-10-24 16:43:27
2351	2016-10-24 16:43:25	Please use the latest fullPage.js 2.8.8. If you still having the problem I'll re-open the issue.	alvarotrigo	2016-10-24 16:43:27
2351	2016-10-24 16:53:28	http://pastebin.com/biKiRqW5 updated and it works, thank you for pointing out that i wasn't on the latest version. phew.	Prawx	2016-10-24 16:43:27
2350	2016-10-24 02:11:56	I copy this URL in IE8 "http://alvarotrigo.com/fullPage/",It's not work,what can I do?Place give me a help?Thanks!	tangjion	2016-11-21 18:27:06
2350	2016-10-24 09:26:42	Fixed on the dev branch 2.8.9 Thanks for reporting it.	alvarotrigo	2016-11-21 18:27:06
2350	2016-11-04 09:20:14	thanks for your reply	tangjion	2016-11-21 18:27:06
2350	2016-11-21 18:27:06	Fixed in fullpage.js 2.8.9	alvarotrigo	2016-11-21 18:27:06
2349	2016-10-21 22:09:41	say, is there a way to add a separator line between two sections in a div or somehow, which could only be seen whilst transition animation is happening? thanks!	asdangus	2016-10-21 23:52:37
2349	2016-10-21 23:08:16	Not at the moment. Related with https://github.com/alvarotrigo/fullPage.js/pull/85	alvarotrigo	2016-10-21 23:52:37
2349	2016-10-21 23:37:05	thanks for the answer, will be waiting for a possible update .. my usage scenario is that two pages are of similar color, which when put together side by side produce ugly contrast, - got to separate them. fp-auto-height seems right for it, so it would be real neat if certain sections could be assigned to be ignored when scrolling, or that all sections that are to be scrolled through would be lis…	asdangus	2016-10-21 23:52:37
2349	2016-10-21 23:40:33	There's a workaround. See [this response](https://github.com/alvarotrigo/fullPage.js/issues/2052#issuecomment-223256222) and the example in it.	alvarotrigo	2016-10-21 23:52:37
2349	2016-10-21 23:43:48	oh cool, that's almost perfect! but is there a way to skip that section when scrolling back up? sorry i'm real bad in JS ..	asdangus	2016-10-21 23:52:37
2349	2016-10-21 23:45:46	Just modify the code in the callback.	alvarotrigo	2016-10-21 23:52:37
2349	2016-10-21 23:49:26	what can't one do with a little bit of encouragement! thanks it worked. nice weekend there ..	asdangus	2016-10-21 23:52:37
2348	2016-10-21 11:02:45	Hi Alvaro, your script was awesome. i just want to ask regarding on this problem when im on the same page everything is okay, to slide left and right now i created external pages same as my index but whenever i try to navigate to the 2nd slide on the other page it goes to the slide one first then goes through the 2nd slide. may i know if this is possible when you create an href tag for example yo…	derekanas	2016-10-21 11:29:42
2348	2016-10-21 11:29:42	The most you can do is trying `animateAnchor: false`, but that will disable the animating of the vertical sections too. Your issue is a duplicate of https://github.com/alvarotrigo/fullPage.js/issues/236	alvarotrigo	2016-10-21 11:29:42
2347	2016-10-21 03:36:17	When scrolling down, it seems to scroll past my last page ONLY when I set a background for it, or the page before. Since that probably sounds confusing, here's a video of it occuring https://drive.google.com/file/d/0BzHs8dwa7fEsUDg4UGNHbzQyajQ/view?usp=sharing or just visit www.villarosano.com/home.php and view it live to explain that video, the painting is the last page, but when you scroll to i…	Prawx	2016-10-21 09:08:39
2347	2016-10-21 03:40:48	here is a pastebin of my settings, html, and css http://pastebin.com/jR0G9KV4	Prawx	2016-10-21 09:08:39
2347	2016-10-21 09:08:39	Look your javascript console. It is full of errors: > jquery.fullPage.js:2850 fullPage: data-anchor tags can not have the same value as any `id` element on the site (or `name` element for IE).showError @ jquery.fullPage.js:2850 > jquery.fullPage.js:2850 fullPage: "intro" is is being used by another element `id` property	alvarotrigo	2016-10-21 09:08:39
2346	2016-10-20 20:19:14		alvarotrigo	2016-10-20 20:19:20
2345	2016-10-20 20:04:26	### Description I have purchased the license for the continuousHorizontal extension, and I have added the extension and key to my app. It is working fine when I test it locally, however when I upload and test the site remotely, I am getting a notification in the upper-left corner that says "Unlicensed fullpage extension". Not sure what I am doing wrong here? ### Link to isolated reproduction with…	CorpusCallosum	2016-10-20 20:22:00
2345	2016-10-20 20:22:00	[Contact me](http://alvarotrigo.com/#contact) and provide me with the email you used to buy the extension. You are using the license key, not the activation key. A mail was sent to you when buying the extension (or later if you bought it more than a week ago) with the link and instructions of how to get the activation key from the license key.	alvarotrigo	2016-10-20 20:22:00
2344	2016-10-20 19:43:01	- Fixed bug: problem with click and touch events on touch devices #2338 - Fixed bug: media elements didnt auto-pause on section leave when using Reset Sliders extension #2336 - Fixed bug: autoScrolling:false not working on mobile #2335 - Improved: continuousHorizontal set to false by default #2344 thanks to @publicJorn - Improved: added option `lazyLoading` to allow compatibility with other lazy …	alvarotrigo	2016-10-20 19:45:29
2343	2016-10-20 08:09:36	Hello, Is it possible to set text instead of slide navigation circles? I wonder that how to know next slide url while clicking a tag with #. And how to know how many slides are there. for example: I have 4 slides. I used \* instead of small circles. Now: \* \* \* * What i want: Slide One Slide Two Slide Three Slide Four When i click text it will switch to current slide. Thank you, Enkhtulga.G	enkhtulga	2016-10-20 09:15:51
2343	2016-10-20 09:15:51	fullPage.js doesn't provide such option. The more you can do is use `showActiveTooltip` that will show not only the bullets but also the tooltip text of the current active section. Your solution can be overwriting the CSS applied to the tooltips and make them always visible. Then, hide the bullets. Easy uh? :) If you do not know how to do it, you'd better ask in other place such as stackoverflow.…	alvarotrigo	2016-10-20 09:15:51
2343	2016-10-25 08:03:59	Hello, Thank you. I have solved another way.	enkhtulga	2016-10-20 09:15:51
2342	2016-10-18 16:08:18	Hi, Firstly, thanks for creating such an amazing plugin - great work! I'm experiencing an issue on iOS10 (Safari only, Chrome is perfect) which is being caused by a Vimeo embed which plays in fullscreen natively on iOS. The video plays perfectly, however when I click "Done" and the video closes it seems to have affected to positioning of the sections. Please see the URL below: http://rorymstaging…	lewismalpas
2342	2016-10-24 10:28:54	Hi, Any ideas what may be causing this issue and a possible solution? Thanks, Lewis.	lewismalpas
2342	2016-10-24 10:46:39	Nop. Didn't look into the issue yet.	alvarotrigo
2342	2016-10-24 10:48:27	Thanks Alvaro, any of your help/expertise would be much appreciated. Best, Lewis.	lewismalpas
2342	2016-10-24 21:36:13	It's easier to replicate this by playing the video, rotating the device, then exiting the video.	alexmccabe
2342	2016-10-25 09:16:41	Hi Alvaro, It seems the 3d transform on the container is set correctly and I can't see any other property which affects each sections positioning so any help with this issue would be greatly appreciated... Thanks, Lewis.	lewismalpas
2342	2016-10-25 09:34:21	@lewismalpas it might be changing the scrollTop property of the page. Try to check it with `$(window).scrollTop()`	alvarotrigo
2342	2016-10-25 09:37:53	Thanks Alvaro, will investigate the scrollTop property, if this is the case do you have any advice on a solution?	lewismalpas
2342	2016-10-25 11:35:57	Just been looking into the scrollTop property, however is this even used when the css3 option is set to true? I am printing the scrollTop within the console using the plugins callbacks but these all read as zero.	lewismalpas
2342	2016-10-25 11:39:12	> however is this even used when the css3 option is set to true Not by fullPage.js. But I though the video could somehow be modifying it.	alvarotrigo
2342	2016-10-25 17:50:16	I had a look at the `scrollTop` value on multiple elements, and they're all set to `0`, which is correct, so we are at a loss here. I understand that this is a highly specific instance, but any help is extremely appreciated. Thanks.	alexmccabe
2342	2016-10-26 14:48:13	Hi Alvaro, Just noticed the inline style properties on div#fullpage within Safari aren't being set consistently like they are in Chrome in two ways: 1. When scrolling from section to section within Safari the inline translate3d does not increment by the height of the viewport like it does in Chrome. 2. When loading a section, e.g http://rorymstaging.wpengine.com/stack/#corporateexperience, someti…	lewismalpas
2341	2016-10-18 10:44:34	Hi, Background-attachment: fixed property of CSS doesnt work with - scrollbar:false. I have 2-3 sections having same background and want to look like its a same section - only text changes and not background. Any idea whats the issue.	priyankamotiani	2016-10-18 10:49:11
2341	2016-10-18 10:49:10	Not a fullpage.js issue but a browsers bug when using transform3d and fixed elements. See this: http://stackoverflow.com/questions/23571578/chrome-issue-with-background-attachment-fixed-and-position-fixed-elements Use `css3:false` or `autoScrolling:false` to solve the issue.	alvarotrigo	2016-10-18 10:49:11
2340	2016-10-17 20:10:37	### Description ### Link to isolated reproduction with no external CSS / JS [Ideally in jsfiddle.net or codepen.io, links to personal websites won't be reviewed unless isolated. Reported issues without a reproduction might get closed.] ### Steps to reproduce it 1. [First step] 2. [Second step] 3. [and so on...] ### Versions [Browser, operative system, device...]	kikeestrada	2016-10-17 20:14:08
2340	2016-10-17 20:11:47	Hi It's possible use the conticontinuous Horizontal Slider? I can use Just in Vertical but not in Horizontal Best Regards!	kikeestrada	2016-10-17 20:14:08
2340	2016-10-17 20:14:08	Read the docs... > **continuousHorizontal:** (default false) [Extension of fullpage.js](http://alvarotrigo.com/fullPage/extensions/). Defines whether sliding right in the last slide should slide right to the first one or not, and if scrolling left in the first slide should slide left to the last one or not. Not compatible with loopHorizontal. Requires fullpage.js >= 2.8.3. You need to get the ext…	alvarotrigo	2016-10-17 20:14:08
2339	2016-10-17 18:52:59	Hello, I'm having a problem with the onloadedmeta function that resizes my background video. It works perfectly when accessing the page directly either through the navigation or inputting the page with the section id with the video. If the section id I'm trying to access is not the section with the background video I see the below error - in this scenario the video resizes correctly but the remai…	ThomCM	2016-10-17 19:03:31
2339	2016-10-17 19:03:31	You'd better ask that kind of questions in stackoverflow.com This forum is to treat directly related issues to fullPage.js and yours seems to be more a Javascript one.	alvarotrigo	2016-10-17 19:03:31
2339	2016-10-17 19:03:53	If you believe its a fullPage.js issue, please provide an isolated reproduction is provided as detailed in the [reporting issues guidelines](https://github.com/alvarotrigo/fullPage.js#reporting-issues) and the [issue skeleton](https://github.com/alvarotrigo/fullPage.js/blob/master/.github/ISSUE_TEMPLATE.md).	alvarotrigo	2016-10-17 19:03:31
2339	2016-10-18 09:28:11	OK apologies I've posted it there. It does seem to be a problem specifically relating to the video resizing however. As when I remove the video all works perfectly. Even with Smoothstate being there as-well. Thanks again, great plugin.	ThomCM	2016-10-17 19:03:31
2338	2016-10-17 16:13:20	Hi, sorry to insist but there is an issue on touch device : unable to click on buttons and links with the latest version (2.8.7) Check these two links and click on the button, the only thing I changed is the link to the version [version 2.8.6](http://www.maquette.jbsness.fr/github/) (works on touch device) [version 2.8.7](http://www.maquette.jbsness.fr/github_new/) (does not works) Thanks, Jules	jbsness	2016-10-20 19:49:28
2338	2016-10-17 16:33:36	Thanks for reporting it! Now it makes sense. We are not talking about links about about click / touchstart events. Related with https://github.com/alvarotrigo/fullPage.js/issues/2285 The preventing of the default behavior [here](https://github.com/alvarotrigo/fullPage.js/blob/master/jquery.fullPage.js#L1183) is causing the issue. Mmm... it seems I'll have to try to look for another solution.	alvarotrigo	2016-10-20 19:49:28
2338	2016-10-17 21:21:34	Let me know if it has been fixed for you in the [dev branch](https://github.com/alvarotrigo/fullPage.js/blob/dev/jquery.fullPage.js).	alvarotrigo	2016-10-20 19:49:28
2338	2016-10-18 07:13:49	Hi, perfect it's works ! Thanks, Jules	jbsness	2016-10-20 19:49:28
2338	2016-10-18 11:25:18	Neither scrolling, nor clicking on buttons was working for me either before the fix. I confirm it's fixed on dev though.	reddo	2016-10-20 19:49:28
2338	2016-10-19 16:50:05	Hi, I build a responsive project and I have issues too with touch events. The select fields are not working on my device (OnePlus X) and on my computer with chrome device toolbar. But this is working fine on desktop mode. Here is a link to my [project](http://clients.pointligneplan.fr/chanel/coe/watch#page3) I put the latest dev version of fullpage.js. Thanks.	dogee	2016-10-20 19:49:28
2338	2016-10-19 16:56:28	@dogee please be more specific or provide a reproduction in jsfiddle or codepen without external CSS or JS files and the minimum code required for it. Which events are not working? Link? click event? touch start? Where are you applied them? Which code are you using the apply it? Over which HTML elements?	alvarotrigo	2016-10-20 19:49:28
2338	2016-10-19 19:41:45	@dogee can you please try again? I've updated the dev version again with another change which I believe might solve the issue in a much better way.	alvarotrigo	2016-10-20 19:49:28
2338	2016-10-20 09:54:42	Hi alvarotrigo, Sorry for the delay. I try your latest version but this is not working yet. I create a codepen. In this codepen, I use only the fullpage script (css and js). And of course the script to initialize the fullpage. [Editor view](http://codepen.io/dogee/pen/rrQQaG) [Debug view](http://s.codepen.io/dogee/debug/rrQQaG) Again, this is working in desktop mode but not in device mode. When y…	dogee	2016-10-20 19:49:28
2338	2016-10-20 10:02:52	> When you click on a select field I don't see any "select field" text anywhere. The dropdowns are working fine for me in my iphone iOS and I can see them working as well in Chrome dev tools on device mode. What device are you using for the test? Browser? Version of OS?	alvarotrigo	2016-10-20 19:49:28
2338	2016-10-20 10:41:25	[screenshot](https://clients.pointligneplan.fr/chanel/select-bug.png) This happen on my boss computer too.	dogee	2016-10-20 19:49:28
2338	2016-10-20 10:43:42	@dogee sorry but I don't understand what your image is trying to say. What's that black thing? You didn't answer my questions. Device, browser, OS version?	alvarotrigo	2016-10-20 19:49:28
2338	2016-10-20 10:59:03	Alright I run some tests on my android and on an iPhone and it's working. So I think my chrome isn't working as expected. Sorry for that. Please let this thread open until tomorrow in case I found something more. Thanks a lot for your availabilty.	dogee	2016-10-20 19:49:28
2338	2016-10-20 14:42:02	Hi @alvarotrigo, I encountered the same problem when I insert a link only with plain text, in desktop works correctly, but mobile, the links are not touchable. The strange thing is that I insert the link in image form, everything works perfect. Do you have any idea what is this bug? P.S. I`m using dev branch	mktweb	2016-10-20 19:49:28
2338	2016-10-20 17:00:03	> P.S. I`m using dev branch I need a reproduction online to help you. Can you provide a link? Are you using the unminified version?	alvarotrigo	2016-10-20 19:49:28
2338	2016-10-20 17:14:43	You can see in [this link](http://www.4exalt.com.br/incomparavel/teste.php) I`m testing in minified and unminified and both results are equal... Currently is unminified version.	mktweb	2016-10-20 19:49:28
2338	2016-10-20 17:19:45	@mktweb you are not using the latest extensions file. Download it again. I changed it hours ago.	alvarotrigo	2016-10-20 19:49:28
2338	2016-10-20 17:33:50	Wow, perfect!!! It is working perfectly!!! I'm so gratefull to your help...	mktweb	2016-10-20 19:49:28
2338	2016-10-20 19:48:55	Merged in 2.8.8	alvarotrigo	2016-10-20 19:49:28
2338	2016-10-23 17:18:41	Hi, I updated the last version 2.8.8 I think you have an issue with your minified js file because it does not works with it but works with the unminified	jbsness	2016-10-20 19:49:28
2338	2016-10-23 18:07:16	@jbsness link with a reproduction.	alvarotrigo	2016-10-20 19:49:28
2338	2016-10-24 09:31:06	here it is : - [minified 2.8.8 version](http://www.maquette.jbsness.fr/github_2-8-8-min/) - [unminified 2.8.8 version](http://www.maquette.jbsness.fr/github_2-8-8/)	jbsness	2016-10-20 19:49:28
2338	2016-10-24 09:41:29	oh it's still the version 2.8.7 for the minified version in your zip file	jbsness	2016-10-20 19:49:28
2338	2016-10-24 10:02:57	@jbsness the out outside the dist folder was updated a few minutes later. Probably wasn't updated in npm. But you can get it from the dist folder. Which is the one you should be using anyways.	alvarotrigo	2016-10-20 19:49:28
2338	2016-10-24 12:33:25	Ok perfect, Thanks	jbsness	2016-10-20 19:49:28
2337	2016-10-17 14:47:30	Hi and thanks for your work. For touch device, all click event inside the fullpage container does not work. I tried to use normalScrollElements but without success. Ex: In your [demo page](http://alvarotrigo.com/fullPage/) the download button int the first section does not work on mobile or tablet. Is there a solution to do this ? Thanks, Jules	jbsness	2016-10-17 15:00:29
2337	2016-10-17 15:00:29	Duplicated https://github.com/alvarotrigo/fullPage.js/issues/2333	alvarotrigo	2016-10-17 15:00:29
2336	2016-10-17 12:16:41	### Description **For a project we needed the resetSLides plugin. In order for this to work we included the fullpage.extensions.min.js. This caused HTML5 video's to keep playing after you switch sections (vertical). It pauses the video's when you shift slides (horizontal).** ### Steps to reproduce it 1. Used standard code for HTML5 video using the fullpage docs data-src and data-autoplay features…	wollamooloo	2016-10-20 19:49:04
2336	2016-10-17 14:31:55	Fixed in the dev branch. You can now download the [dev extensions file](https://github.com/alvarotrigo/fullPage.js/blob/dev/dist/jquery.fullpage.extensions.min.js) to solve the issue.	alvarotrigo	2016-10-20 19:49:04
2336	2016-10-18 08:07:56	Goodmorning Alvaro, Updated the dev this morning but the bug keeps occurring. As I am developing local and the plugin is registered (one-domain licence) for another domain is there a possibility that this is what breaks the script? Thanks for your quick response and thank you for developing a great product!	wollamooloo	2016-10-20 19:49:04
2336	2016-10-18 08:48:35	@wollamooloo sorry, forgot to update the file for the extension. I've sent a mail to all buyers now.	alvarotrigo	2016-10-20 19:49:04
2336	2016-10-18 08:58:21	Yisss! :) Everything's working beautiful! Thank you again!	wollamooloo	2016-10-20 19:49:04
2336	2016-10-20 19:49:04	Merged in 2.8.8	alvarotrigo	2016-10-20 19:49:04
2335	2016-10-17 12:04:14	I cannot make it work on mobile. On mobile devices the website even is not scrolled by fingers. I have looked at the example here http://alvarotrigo.com/fullPage/examples/responsive.html. The same behaviour. I don' know what is wrong	asalimzhanov	2016-10-20 19:49:09
2335	2016-10-17 12:17:13	Thanks for reporting it. Fixed [in dev](https://github.com/alvarotrigo/fullPage.js/blob/dev/jquery.fullPage.js) Will be merged soon in the next release.	alvarotrigo	2016-10-20 19:49:09
2335	2016-10-17 16:33:44	Will this fix the issue when viewing a site with fullpage.js via a webview api wrapper on android? On page load it only shows a small slice of the top of the page.	digitalprecision	2016-10-20 19:49:09
2335	2016-10-17 16:35:33	> Will this fix the issue when viewing a site with fullpage.js via a webview api wrapper on android? No idea, you'll have to try it yourself :) Just make sure to use the `dev` file and not the production one.	alvarotrigo	2016-10-20 19:49:09
2335	2016-10-20 11:32:23	I had the same issue, `jquery.fullpage.extensions.min` from dev branch fixed it; thanks much!	allienworks	2016-10-20 19:49:09
2335	2016-10-20 19:49:09	Merged in 2.8.8	alvarotrigo	2016-10-20 19:49:09
2334	2016-10-17 11:24:51	continuousHorizontal was set to `true` resulting in a console warning. Updated to `continuousHorizontal: false`. Also made the warning clearer by showing what extension is requested.	publicJorn	2016-10-17 11:34:47
2334	2016-10-17 11:34:43	Good catch! Thanks for it!	alvarotrigo	2016-10-17 11:34:47
2333	2016-10-17 04:40:52	### Click events are not triggering in mobile devices with the latest version (2.8.7) ### Description I tried with the demo site http://www.alvarotrigo.com/fullPage/ I am unable to select the Download button in the first section. ### Link to isolated reproduction with no external CSS / JS http://www.alvarotrigo.com/fullPage/ ### Steps to reproduce it Try to click on Download button in the first s…	manorepo	2016-10-17 08:27:39
2333	2016-10-17 08:27:39	> Try to click on Download button in the first section The download button links to a file to download. This type of action is never handled by iOS browsers when its a `zip` file as there's no way to store that in iOS. Any other link works as expected. Examples, documentation, wordpress theme...	alvarotrigo	2016-10-17 08:27:39
2333	2016-10-18 23:39:45	Hi Thank you for looking into this. I observe that those Examples, documentation, WordPress theme... are outside of fullpage sections. The links/Buttons inside the sections are not working. Please find below URL as an example, try to open it in mobile and click on the 2 buttons (one inside the section and another outside the sections). The button inside the section is not triggering the event. ht…	manorepo	2016-10-17 08:27:39
2332	2016-10-15 09:39:16	can i use scrolloverflow:true while using afterRender callback function.. is this possible ?..	cvaraj	2016-10-15 11:44:02
2332	2016-10-15 11:44:02	Not quite sure to understand your question.... `scrollOverflow` loads on page load. Always. It needs to be that way to be able to deal with images and other content that won't be loaded on document ready. You can try using the `reBuild` function inside afterRender if you want to fire it on document ready. But not sure about the result.	alvarotrigo	2016-10-15 11:44:02
2331	2016-10-15 06:09:07	when i use page transition animation for redirect page without reload its working fine but while scrolling in chrome using mousewheel it struck for 1 or 2 milleseconds, but keyboard scrolling working fine its only in chrome . like this popstate also same issue when i click browser back button without page reloading its same problem is coming .. is there any solution for this ..	cvaraj	2016-10-15 11:38:11
2331	2016-10-15 11:38:11	Closed until an isolated reproduction is provided as detailed in the [reporting issues guidelines](https://github.com/alvarotrigo/fullPage.js#reporting-issues) and the [issue skeleton](https://github.com/alvarotrigo/fullPage.js/blob/master/.github/ISSUE_TEMPLATE.md).	alvarotrigo	2016-10-15 11:38:11
2330	2016-10-15 01:00:44	### Scroll Sensitivity Extremely High for iScroll within Slide on Desktop It is basically unusable. Why is this happening, and why is it working fine on mobile? ### Link to isolated reproduction with no external CSS / JS [Demo](https://aksperiod.github.io/london/demo.html) ### Versions Chrome 53, Safari (works fine on mobile)	aksperiod	2016-10-15 11:27:08
2330	2016-10-15 11:27:08	You are using some `iscroll-snap` feature that is not of fullPage.js but of iScroll.js. You'd better ask in their issues forum.	alvarotrigo	2016-10-15 11:27:08
2330	2016-10-15 16:45:55	But this feature obviously works in vanilla iScroll, also this seems like an important bug in fullPage.js	aksperiod	2016-10-15 11:27:08
2330	2016-10-17 14:49:53	@aksperiod fullPage.js requires of iScroll.js for a very specific purpose. This means fullpage.js assures the correct behavior of iScroll for that specific feature in fullPage.js, but this doesn't mean that fullPage.js is totally compatible with all features of iScroll.js. fullpage.js was never tested using the snaps functionally (or the other 80% of iScroll options) and nowhere in the fullPage.j…	alvarotrigo	2016-10-15 11:27:08
2330	2016-10-17 14:51:31	Okay, I see now, plus I think that iScroll's snap feature is actually broken with the mousewheel, as there are no working examples online. Sorry for blaming fullpage.	aksperiod	2016-10-15 11:27:08
2329	2016-10-14 10:27:56	i have using ajax load more i can update height of scroll bar using Rebuild method but when i scroll first time it wil goes to bottom of the page after that it will comes to top and working fine.. what to do for that first scroll .	cvaraj	2016-10-14 10:29:39
2329	2016-10-14 10:29:39	Closed until an isolated reproduction is provided as detailed in the [reporting issues guidelines](https://github.com/alvarotrigo/fullPage.js#reporting-issues) and the [issue skeleton](https://github.com/alvarotrigo/fullPage.js/blob/master/.github/ISSUE_TEMPLATE.md).	alvarotrigo	2016-10-14 10:29:39
2328	2016-10-14 10:02:38	while using ajax loadmore, first i will destroy the fullpage js and then initialize, after that it will take to top of the page but i need to be page in same position . why it will took to top jQuery('#fullpage').fullpage.destroy('all'); triggerfullwidth();	cvaraj	2016-10-14 10:05:02
2328	2016-10-14 10:05:02	That's not fullPage.js responsibility but your own. You'd better ask in http://stackoverflow.com/ as its a Javascript question.	alvarotrigo	2016-10-14 10:05:02
2327	2016-10-14 08:33:20	While using the fullpage plugin, with the fade extenstion (although I get the same issue without the extension) I'm unable to click the links/content within each section on mobile (only tested on ios) here's a link to my project http://www.scottvanwinden.com/dirtysouth/ Does anyone know how to solve this issue? Thanks	scottwvw	2016-10-14 10:37:56
2327	2016-10-14 10:08:11	That's weird. Can you please provide an isolated reproduction of it i in jsfiddle or codepen with the standard fullPage.js.?	alvarotrigo	2016-10-14 10:37:56
2327	2016-10-14 10:37:56	Oh hang on, the bandsintown plugin was conflicting with it. seems to be all sorted now.	scottwvw	2016-10-14 10:37:56
2326	2016-10-13 19:37:05	Removing touch events when fullpage is destroyed. Before only click events were being removed on destroy(), which caused multiple touch events to be fired when reinitializing Fullpage.	CorpusCallosum	2016-10-14 10:32:35
2326	2016-10-14 10:31:18	Uh wow, good one! I can't believe nobody complained about it yet! :) Thanks a lot for it!!	alvarotrigo	2016-10-14 10:32:35
2326	2016-10-14 10:32:39	Merged!	alvarotrigo	2016-10-14 10:32:35
2326	2016-10-14 17:03:59	Glad to help!	CorpusCallosum	2016-10-14 10:32:35
2325	2016-10-13 09:28:42		alvarotrigo	2016-10-13 09:28:55
2324	2016-10-13 00:34:21	Is it possible to have a customized vertical scrollbar that is similar as the one found on this website http://fantasy.co/? The scrollbar corresponds to the number of slides on each page. It will resize with the browser, and also works on mobile devices.	valenciayu	2016-10-13 07:43:08
2324	2016-10-13 07:43:07	I don't see why not. You just have to create it yourself :) I'll close the issue and its not directly related with fullPage.js.	alvarotrigo	2016-10-13 07:43:08
2324	2016-10-13 07:46:11	It seems that site is making use of iScroll.js.	alvarotrigo	2016-10-13 07:43:08
2323	2016-10-12 12:10:48	- Fixed bug: iOS 10 content was bouncing when swiping #2285 - Fixed bug: Unknown URL anchors throwing a javascript error and stopping execution #2284 - Fixed bug: on mobile chrome, trying to scroll up causes page reload #2277 - Removed: `api=1` from videmo videos #2288 - Removed: use of extensions from unminified version of fullpage.js - Removed: SCSS file #2297 - Documentation: callback `afterRe…	alvarotrigo	2016-10-12 12:11:00
2322	2016-10-12 09:58:38	According to documentation in github you are adding `scrolloverflow.js` before the `jquery.fullPage.js` but if this order is mandatory then it should be notified. If you guys try to add `scrolloverflow.js` after `jquery.fullPage.js` then it is throwing error if you try to go back to previous slide.	yudircks	2016-10-12 10:13:16
2322	2016-10-12 10:00:35	> but if this order is mandatory then it should be notified What do you mean? Notified where? In the JS console? It is quite clear in the docs.	alvarotrigo	2016-10-12 10:13:16
2322	2016-10-12 10:05:57	This thing is no where mentioned that `scrolloverflow.js` should be kept before `jquery.fullPage.js`	yudircks	2016-10-12 10:13:16
2322	2016-10-12 10:13:16	Yep, here you have it: > **scrollOverflow:** (default false) defines whether or not to create a scroll for the section/slide in case its content is bigger than the height of it. When set to true, your content will be wrapped by the plugin. Consider using delegation or load your other scripts in the afterRender callback. In case of setting it to true, it requires the vendor library scrolloverflow.…	alvarotrigo	2016-10-12 10:13:16
2322	2016-10-12 12:15:21	appologies.	yudircks	2016-10-12 10:13:16
2321	2016-10-12 07:56:54	I'm using fullPage v 2.8.7 (dev version) and I have an overflow element (also initialized with iScroll) inside a section, it's added to normalScrollElements, but when I scroll over the element the whole section scrolls with it; see this video: https://drive.google.com/open?id=0B43KK3gJHYn4OFI3SENzWDZmRXM It also happens on normal overflow elements, not initialized with iscroll: https://drive.goog…	reddo
2321	2016-10-12 09:18:07	> It also happens on normal overflow elements, not initialized with iscroll: Your fiddle works perfectly when removing the option `scrollOverflow:true`. Therefore the problem seems only be whe nusing both scrollbars together. I'll update the title of the issue, but I don't consider it a high priority. I'll mark as an enhancement.	alvarotrigo
2320	2016-10-11 09:00:15	We were already using another lazy loading solution (blazy) which has some more options. Unfortunately it also uses `data-src`. So I made the fullPage.js's lazy load optional.	publicJorn	2016-10-13 15:28:33
2320	2016-10-11 09:01:43	Hmm seems my editor cleaned up some more than intended. I personally don't mind, but on request I can delete it, or put it in a separate commit	publicJorn	2016-10-13 15:28:33
2320	2016-10-12 12:14:09	Thanks for reporting it and for proposing a solution for it! I suggest using a more descriptive option, such as `lazyLoading` :) I'll check it with more calm and merge it later on.	alvarotrigo	2016-10-13 15:28:33
2320	2016-10-12 12:14:22	Oh, btw, needs an update to match 2.8.7	alvarotrigo	2016-10-13 15:28:33
2320	2016-10-13 09:29:42	Let me know if you plan to do it, or I'll do it for the next release.	alvarotrigo	2016-10-13 15:28:33
2320	2016-10-13 09:43:54	Been a bit busy, I'll update it later today. thanks	publicJorn	2016-10-13 15:28:33
2320	2016-10-13 15:18:16	Hi @alvarotrigo, the conflicts are resolved. Thanks for accepting the pull request!	publicJorn	2016-10-13 15:28:33
2320	2016-10-13 15:28:29	Thanks for it!	alvarotrigo	2016-10-13 15:28:33
2319	2016-10-10 22:59:53	When using the fadingEffect extension on (2.8.6), calling the $.fn.fullpage.fadingEffect.turnOff() or turnOn() results in an error: fadingEffect.html:42 Uncaught TypeError: $.fn.fullpage.fadingEffect.turnOff is not a function to reproduce, just try the demo link: http://alvarotrigo.com/fullPage/extensions/fadingEffect.html	ElectricEnjin	2016-10-12 09:37:31
2319	2016-10-10 23:09:20	@ElectricEnjin thanks for reporting it. It seems I updated the example file before releasing the new version of the extension. I'll update it tomorrow and you'll get notified by mail in order to get the new version of the extension.	alvarotrigo	2016-10-12 09:37:31
2319	2016-10-12 09:37:31	[The demo](http://alvarotrigo.com/fullPage/extensions/fadingEffect.html) was updated. And now it works as expected. A new version of the Fading Effect extension has been sent to everyone who bough it including this two new features to turn on and off the effect.	alvarotrigo	2016-10-12 09:37:31
2318	2016-10-10 12:25:51	I like to have a fullscreen Video-Background on a section/slide. Everything is fine on Mac and on Google Chrome on Windows. But in Mircosoft Edge (Windows 10) it doesn't work. The video is fitted to the height/width of the browser. A screenshot is attached. This is my test: http://alvarotrigo.com/fullPage/examples/videoBackground.html Is there anyway to fix that problem? ![screenshot](https://clo…	wfabian	2016-10-10 12:52:12
2318	2016-10-10 12:52:11	Not a fullpage.js issue. But a browser and CSS one. You'd better ask in other place such as http://stackoverflow.com/	alvarotrigo	2016-10-10 12:52:12
2317	2016-10-07 12:45:19	### Description ### Link to isolated reproduction with no external CSS / JS [Ideally in jsfiddle.net or codepen.io, links to personal websites won't be reviewed unless isolated. Reported issues without a reproduction might get closed.] ### Steps to reproduce it 1. [First step] 2. [Second step] 3. [and so on...] ### Versions [Browser, operative system, device...]	tomfing	2016-10-07 13:11:20
2317	2016-10-07 13:11:20	You might be doing something wrong. Make sure you include it before fullpage.js as detailed [in the documentation](https://github.com/alvarotrigo/fullPage.js#use-extensions). Then make sure you use the option `fadingEffect:true`. If you still having troubles [contact me](http://alvarotrigo.com/#contact-page) and provide me a link with the site having the issue.	alvarotrigo	2016-10-07 13:11:20
2316	2016-10-07 11:44:23	1- Make sure to commit it to the `dev` branch! 2- Read https://github.com/alvarotrigo/fullPage.js/wiki/Contributing-to-fullpage.js	cvaraj	2016-10-07 12:03:26
2316	2016-10-07 12:03:26	No idea what this is.	alvarotrigo	2016-10-07 12:03:26
2315	2016-10-07 11:07:13	onleave not working in responsiveWidth	cvaraj	2016-10-07 12:30:48
2315	2016-10-07 12:30:48	Closed until an isolated reproduction is provided as detailed in the [reporting issues guidelines](https://github.com/alvarotrigo/fullPage.js#reporting-issues) and the [issue skeleton](https://github.com/alvarotrigo/fullPage.js/blob/master/.github/ISSUE_TEMPLATE.md).	alvarotrigo	2016-10-07 12:30:48
2314	2016-10-07 10:37:30	Fullpage js in responsive onLeave and afterLoad not working , while i'm declare responsiveWidth is 768, afterLoad and onLeave not working sorry for my english $('#fullpage').fullpage({ responsiveWidth:768, afterLoad: function(anchorLink, index){ alert(index); }, onLeave: function(index, nextIndex, direction){ alert(nextIndex); }, <S_CODE_TOKEN>	cvaraj	2016-10-07 10:40:09
2314	2016-10-07 10:40:08	Duplicated https://github.com/alvarotrigo/fullPage.js/issues/2312	alvarotrigo	2016-10-07 10:40:09
2314	2016-10-07 11:06:25	@alvarotrigo please tell some solution for that ..	cvaraj	2016-10-07 10:40:09
2314	2016-10-07 12:04:15	@cvaraj update to 2.8.6. If you still have the problem provide a link to an isolated reproduction in jsfiddle or codepen.	alvarotrigo	2016-10-07 10:40:09
2313	2016-10-07 10:29:48	Hi, how I can stop automatic slideshow in fullpage.js. Example: I have 3 slider on my home page, I want to stop automatic slideshow for only 3rd slider ? Thanks <S_CODE_TOKEN>	mirso	2016-10-07 10:36:12
2313	2016-10-07 10:36:12	That's a Javascript knowledge question that doesn't belong to this forum. [This answer in stackoverflow](http://stackoverflow.com/questions/26849126/set-and-clearing-intervals-to-automatically-scroll-sections-in-fullpage-js) might help you.	alvarotrigo	2016-10-07 10:36:12
2312	2016-10-07 10:13:24	events not working in responsive while enabling responsivewidth:768px;, onleave and afterLoad not working . i'm using fullPage 2.6.4 version is this problem ah?..	cvaraj	2016-10-07 10:19:10
2312	2016-10-07 10:19:10	Closed until an isolated reproduction is provided as detailed in the [reporting issues guidelines](https://github.com/alvarotrigo/fullPage.js#reporting-issues) and the [issue skeleton](https://github.com/alvarotrigo/fullPage.js/blob/master/.github/ISSUE_TEMPLATE.md).	alvarotrigo	2016-10-07 10:19:10
2312	2016-10-07 10:19:28	> i'm using fullPage 2.6.4 version Support is only provided for the latest version 2.8.6.	alvarotrigo	2016-10-07 10:19:10
2312	2016-10-07 10:25:01	what can i do for lower version ..	cvaraj	2016-10-07 10:19:10
2312	2016-10-07 10:34:52	@cvaraj why not update to the latest? It is not a major update, Still in version 2, which means it will be totally compatible.	alvarotrigo	2016-10-07 10:19:10
2311	2016-10-07 04:32:28	### Implemented the fullpagejs on homepage of my app it work prefect but when user navigate again same page with another link there is delay in wheel animation. it appear only in chrome 53 browser. following message shows in console "Handling of 'wheel' input event was delayed for 122 ms due to main thread being busy. Consider marking event handler as 'passive' to make the page more responive." #…	kumar0521
2311	2016-10-07 09:42:38	I'll take a look at it once I get home. It seems to be a new warning due to the new Chrome version. In any case, this is not an error but a warning. Your site will survive so far :) It will very probably get solved for the next release.	alvarotrigo
2311	2016-10-07 12:02:10	I know this is warning but due to delay in section loading . App behaving differently in chrome. Please guide me any alternative solution for that problem. if you have find any thing. Thanks	kumar0521
2311	2016-10-07 12:05:11	> Please guide me any alternative solution for that problem. if you have find any thing. The alternative is you waiting for the new release :) If you really need a fix as soon as possible [contact me](http://alvarotrigo.com/#contact-page) for an urgent fix request and I'll provide you with a quote.	alvarotrigo
2311	2016-10-08 12:04:47	I am not able to reproduce the issue in the fullpage.js [demo page](http://alvarotrigo.com/fullPage/). Please provide a reproduction in jsfiddle or codepen with the isolated reproduction and no external JS or CSS.	alvarotrigo
2311	2016-10-08 12:43:19	Ok, nevermind. Found a reproduction in this other demo: http://alvarotrigo.com/fullPage/examples/normalScroll.html#3rdPage	alvarotrigo
2311	2016-10-18 09:25:02	This might not have a solution in case of using `scrollBar:true` as fullPage.js prevents the default wheel action [here](https://github.com/alvarotrigo/fullPage.js/blob/master/jquery.fullPage.js#L1245). According to the [Passive event listeners explanation](https://github.com/WICG/EventListenerOptions/blob/gh-pages/explainer.md) the passive events only make sense when not calling `preventDefault`…	alvarotrigo
2310	2016-10-06 14:07:27	There is any way to preserve the native horizontal scoll? I build an app with an horizotnal carousel and inside there are webviews with fullPage. But when fullPage is enable, I cannot sroll left/right to the next page in the app, I can only scroll down (the fullPage html content).	badstorm	2016-10-06 14:10:40
2310	2016-10-06 14:10:40	Try using the function `setAllowScrolling` on the `afterRender` callback and turn the scrolling off for right and left. Read more about how to use the function [in the docs](https://github.com/alvarotrigo/fullPage.js#setautoscrollingboolean)	alvarotrigo	2016-10-06 14:10:40
2310	2016-10-06 14:26:57	Thanks for your answer, but what about the pure javascript version? I'll see in the code that there is no "setAllowScrolling" function.	badstorm	2016-10-06 14:10:40
2310	2016-10-06 14:34:00	@badstorm maybe not possible then in the JS version.	alvarotrigo	2016-10-06 14:10:40
2309	2016-10-06 07:00:43	Hi Álvaro! Wonderful plugin! Is it any way to avoid travelling throught the full web when refreshing any section that is not the first? I've been searching for the solution in the previous issues, but if I have found it I haven't recognized it. Thanks in advance for your attention.	ppaaccoo	2016-10-06 08:15:28
2309	2016-10-06 08:15:28	Use `animateAnchor: false,`	alvarotrigo	2016-10-06 08:15:28
2309	2016-10-06 10:36:51	Thanks Álvaro!	ppaaccoo	2016-10-06 08:15:28
2308	2016-10-05 10:27:17	Hi Alvaro, Video autoplay tag doesn't work if data-autoplay is not used. You can find the isolated reproduction here: http://codepen.io/anon/pen/PGEzGq In the example, there is a video on the second section which has the autoplay tag. It should play automatically when the page loads but doesn't. (I found out the problem might be about the code in addTableClass function.) Is there a non-script sol…	meceware	2016-10-05 10:30:38
2308	2016-10-05 10:30:38	Just play it yourself in the `afterRender` callback using Javascript. Or, use `verticalCentered:false` and center the content by yourself. Take a look [at the FAQs](https://github.com/alvarotrigo/fullPage.js/wiki/FAQ---Frequently-Answered-Questions) to know why this is happening.	alvarotrigo	2016-10-05 10:30:38
2307	2016-10-04 19:29:53	1- Make sure to commit it to the `dev` branch! 2- Read https://github.com/alvarotrigo/fullPage.js/wiki/Contributing-to-fullpage.js	oo7ph	2016-10-04 19:29:57
2306	2016-10-04 17:00:54	### Description When clicking a link from Twitter on mobile and it opens up in their own browser, the fixed height fullpage.js applies is incorrect. This makes anything that is sat at the bottom of the div within hidden or part hidden. ### Link to isolated reproduction with no external CSS / JS & Steps to reproduce it Go to @imac2 on Twitter and click the link in his bio. This will open http://al…	CHEWX
2306	2016-10-04 17:28:35	Thanks for reporting it, but probably there's nothing we can do about it. I'll mark it as "might not be possible". [It is not a fullpage.js specific issue](http://stackoverflow.com/questions/27379581/web-page-not-getting-100-height-in-twitter-app-on-ios-8), and the solution might affect other devices negatively.	alvarotrigo
2306	2017-01-07 09:31:50	Actually I have the same annoying problem with Instagram and Facebook browsers. I'm not sure if it's possible to detect those browsers with some extra js or media queries?	thisisfed
2305	2016-10-04 09:50:29	How can we have in section scroll if we would need to fit more content in each section ### Steps to reproduce it 1. [go to section1 2. scroll down, this should scroll the contents within the same section 3. Scroll should not visible	ssunagar	2016-10-04 09:58:10
2305	2016-10-04 09:58:10	It's detailed in the documentation. Use `scrollOverflow:true` as in [this example](http://alvarotrigo.com/fullPage/examples/scrolling.html).	alvarotrigo	2016-10-04 09:58:10
2304	2016-10-04 09:12:14	### Description ### Link to isolated reproduction with no external CSS / JS [Ideally in jsfiddle.net or codepen.io, links to personal websites won't be reviewed unless isolated. Reported issues without a reproduction might get closed.] ### Steps to reproduce it 1. [First step] 2. [Second step] 3. [and so on...] ### Versions [Browser, operative system, device...]	praks234	2016-10-04 09:14:10
2304	2016-10-04 09:14:10	Check the [iScroll.js options](http://iscrolljs.com/). You might be able to do it using `scrollOverflow:true`.	alvarotrigo	2016-10-04 09:14:10
2304	2016-10-04 09:51:24	Setting scrolloverflow to true is adding two scrollers. One because of the scrolloverflow:true and second because of the IScroll. var myScroll = new IScroll('#fullpage', { mouseWheel: true, scrollbars: true, scrollX: false, scrollY: false }); if i set overflow:hidden to the class(fp-scrollable) which gets added because of scrolloverflow:true then only vertical scrollbar of IScroll come up but it …	praks234	2016-10-04 09:14:10
2304	2016-10-04 09:59:03	As I said, you can check the iScroll options to see if they provide a way to hide the scroll bar. If they don't, the answer to your question is NO. If they do, luck you :)	alvarotrigo	2016-10-04 09:14:10
2304	2016-10-06 06:54:13	Hi , I am attaching a screenshot for my issue. As soon as i change scrollOverflow to true, inner scrollers gets visible even though i see IScroll is not defined error in the console. when i add scrolloverflow.js then two scrollbars get added. please do let me know why those inner scrollbars are getting created. ![scrolloverflow_true](https://cloud.githubusercontent.com/assets/21304653/19143190/c7…	praks234	2016-10-04 09:14:10
2304	2016-10-06 08:14:36	@praks234 I will need an isolated reproduction from you in jsfiddle or codepen.	alvarotrigo	2016-10-04 09:14:10
2303	2016-10-04 08:10:17	Trying to lazy load an mp4 and it doesnt seem to work in Chrome on iOS 10. I can see the 'Play' button but nothing happens when pressed. Works fine in Safari though... any ideas?	partTimeCrazy	2016-10-04 08:20:33
2303	2016-10-04 08:20:33	Closed until an isolated reproduction is provided as detailed in the [reporting issues guidelines](https://github.com/alvarotrigo/fullPage.js#reporting-issues) and the [issue skeleton](https://github.com/alvarotrigo/fullPage.js/blob/master/.github/ISSUE_TEMPLATE.md).	alvarotrigo	2016-10-04 08:20:33
2302	2016-10-03 15:31:28	I hope it is fullpage.js related issue. My 3rd sections contains canvas/graph and images. When i download a file from my site, the download bar of the browser pops out in the bottom leading to a redraw of the content which is cut out due to the small space. The same happens if i resize manually the window. How can i avoid this? Is there a way to block it?	maxdd	2016-10-03 15:34:20
2302	2016-10-03 15:34:20	Closed until an isolated reproduction is provided as detailed in the [reporting issues guidelines](https://github.com/alvarotrigo/fullPage.js#reporting-issues) and the [issue skeleton](https://github.com/alvarotrigo/fullPage.js/blob/master/.github/ISSUE_TEMPLATE.md).	alvarotrigo	2016-10-03 15:34:20
2301	2016-10-03 08:37:16	### Description Implementing fullpage with 2 separate section ( one fullpage and one auto-height ) autoscroll only in oneway ( scroll from section 1 to 2) and not his reverse ( scroll from section 2 to 1 doesn't trigger autoscroll ). ### Fullpage Configuration <S_CODE_TOKEN> ### HTML Markup <S_CODE_TOKEN> ### Temp workaround At the moment i wrote a temporary workaround, but it trigger always at h…	salvatorecriscioneweb	2016-10-03 09:07:09
2301	2016-10-03 08:45:03	`normalScrollElements` should never be used in the section element. I'll mark the issue as a documentation one, as I guess I'll have to clearly specify that in the docs.	alvarotrigo	2016-10-03 09:07:09
2301	2016-10-03 09:03:19	Thanks for fast answer and your time, but it is possible achieve this? I removed normalScrollElements configuration but it's still broken. I made a codepen with issue : http://codepen.io/anon/pen/amLAmV As you can see scroll up is not animated in any way.	salvatorecriscioneweb	2016-10-03 09:07:09
2301	2016-10-03 09:05:54	@salvatorecriscioneweb `fp-normal-scroll` is not a documented option. And in this case for a reason :)	alvarotrigo	2016-10-03 09:07:09
2301	2016-10-03 09:07:09	@alvarotrigo thanks for answer this issue is closed, i know i was forcing fullpage.js philosophy and it's not designed to do this :) Thanks anyway for answers :) have nice day!	salvatorecriscioneweb	2016-10-03 09:07:09
2301	2016-10-03 09:07:12	So, answering your question. No. The most you can do is make use of `scrollOverflow:true` to get something [like this](http://alvarotrigo.com/fullPage/examples/scrolling.html) in your 2nd section.	alvarotrigo	2016-10-03 09:07:09
2300	2016-10-02 07:25:28	Hi Alvaro, Found a bug with the latest code. Basically, what's happening is that on firefox, moveSectionDown() takes the flow to the last slide whereas it should be taking the control to the next slide. Below is the code I'm using: <S_CODE_TOKEN> Thanks, V	vagu71	2016-10-02 13:16:37
2300	2016-10-02 13:16:37	Closed until an isolated reproduction is provided as detailed in the [reporting issues guidelines](https://github.com/alvarotrigo/fullPage.js#reporting-issues) and the [issue skeleton](https://github.com/alvarotrigo/fullPage.js/blob/master/.github/ISSUE_TEMPLATE.md).	alvarotrigo	2016-10-02 13:16:37
2299	2016-09-30 19:38:32	### Description I needed to group several pages under same Menu item. I searched a bit how to approach it and found Issue with the same problem (#1354), where it was recommended to use callbacks to achieve this. So I started to work on it, but I found out that with the order of calls of the callbacks it is not really possible to implement it. The thing is that `activateMenuAndNav()` is called aft…	AuHau	2016-10-01 00:43:46
2299	2016-10-01 00:43:46	Simple do not use the `menu` option at all and create your own navigation system using callbacks or any of the state classes.	alvarotrigo	2016-10-01 00:43:46
2299	2016-10-01 07:00:47	Hmm alright, it might have been overkill from my side and I didn't really think of this option. But I think it could be still valid point for a change, but yeah that is your decision to make. I will be happy to send the PR. Anyway thanks a lot for suggestion and work done on this plugin! :smiley:	AuHau	2016-10-01 00:43:46
2298	2016-09-30 16:03:52	Ok, so I purchased the fading effect plugin but it breaks fullPage.js I added the script BEFORE fullPage.js per your instructions in documentation but when I do that it completely breaks the plugin. When I remove the fading effect script, the plugin works just fine. Any ideas on what may be causing this?	joshgarth22	2016-10-02 15:06:42
2298	2016-09-30 16:06:07	[Contact me](http://alvarotrigo.com/#contact-page) and send me a link with the reproduction please.	alvarotrigo	2016-10-02 15:06:42
2297	2016-09-30 13:06:02	When I have scrolloverflow set to true and one section is to big so it get the scrolling. With scrolloverflowoptions.scrollbars set to true a second scrollbar appears ontop of a default one. This is needed since other browsers doesn't have a default one showing. I my case I want to manually scroll to the top of the section when it is loaded, so in `afterLoad` I get the scroll instance and do `scr…	GustavSt	2016-09-30 14:16:13
2297	2016-09-30 14:00:26	Need more details of your initialization. Why do you have 2 scroll bars? Why not using `fp-auto-height` if you are using `scrollBar:true` or `autoScrolling:false` ?	alvarotrigo	2016-09-30 14:16:13
2297	2016-09-30 14:09:51	I think the `scrollOverflow` is the only relevant initialization I have. The thing is the content of each section is responsive, so viewing the website on smaller screen, still desktop, will case it to need the scrollbar within it. This is why I have the scrollOverflow plugin. In the documentation it says I shouldn't overuse the fp-auto-height. I do have that for my footer, as it suggests is a fi…	GustavSt	2016-09-30 14:16:13
2297	2016-09-30 14:16:13	> I think the scrollOverflow is the only relevant initialization I have. But what matters is what I think about it, isn't it? :) I'll close the issue. Without more data I can't help you more. I can only suggest you to use `fp-auto-height-responsive`.	alvarotrigo	2016-09-30 14:16:13
2297	2016-10-03 07:40:12	<S_CODE_TOKEN> I see that `.fp-scrollable` has `overflow: scroll`. This seems to add a default browser scrollbar that has nothing to do with the scrolloverflow-plugin, and anything you do with the plugin is not related to this scroller. If I set it to `visible`, only the scrollOverflow-plugin is used for scrolling the sections. Adding fp-auto-height or fp-auto-height-responsive didn't work that w…	GustavSt	2016-09-30 14:16:13
2297	2016-10-03 07:48:46	> I see that .fp-scrollable has overflow: scroll It does not. See the CSS [here](https://github.com/alvarotrigo/fullPage.js/blob/master/jquery.fullPage.css#L91).	alvarotrigo	2016-09-30 14:16:13
2297	2016-10-03 08:37:55	Oh, I am actually using the .scss and that one [does](https://github.com/alvarotrigo/fullPage.js/blob/master/jquery.fullPage.scss#L95) Is the .scss not up to date/not supposed to be used?	GustavSt	2016-09-30 14:16:13
2297	2016-10-03 08:52:41	> Is the .scss not up to date/not supposed to be used? SCSS is not a distributable file and therefore you should not be working with it unless you want to change it. And yeah, it is not up to date. I work directly on the CSS file. Feel free to provide an update for it or a fix for [this existing typo](https://github.com/alvarotrigo/fullPage.js/issues/1802). I have no experience with SCSS and have…	alvarotrigo	2016-09-30 14:16:13
2297	2016-10-03 10:03:52	Ok! IMO in that case I don't think the .scss-file should be included when installing the package. It's just confusing if there is a sass file but the css is not based on it. I am installing via npm and i believe it's the `files`-property in package.json that includes the .scss file when doing npm install. Currently i am removing the .scss file in a postinstall script on my end because it causes s…	GustavSt	2016-09-30 14:16:13
2297	2016-10-03 10:08:22	> Maybe when installing via npm the dist-folder should be included as well? Totally agree. Didn't noticed it. It is included when using `bower` but forgot to do it for `npm`.	alvarotrigo	2016-09-30 14:16:13
2297	2016-10-03 10:08:42	Regarding the SCSS file I might as well just remove it by now.	alvarotrigo	2016-09-30 14:16:13
2297	2016-10-03 10:21:23	Just added the `dist` folder in npm for the next release of fullpage.js. Also removed the SCSS file from it.	alvarotrigo	2016-09-30 14:16:13
2296	2016-09-30 09:01:21	Introduced in the previous release and not documented. yet	alvarotrigo	2016-10-12 12:11:54
2296	2016-10-12 12:11:54	Solved in 2.8.7	alvarotrigo	2016-10-12 12:11:54
2295	2016-09-29 10:16:18	Just bought & included the extension and our jshint threw a couple of warnings: <S_CODE_TOKEN> Maybe due to the minification? Could you check this?	E-VANCE	2016-09-29 10:44:13
2295	2016-09-29 10:44:13	Yeap, [you should not apply jsHint to minified code](http://stackoverflow.com/a/21162508/1081396).	alvarotrigo	2016-09-29 10:44:13
2294	2016-09-28 19:12:29	I'd like to have the user scroll down for 4 sections. When the fourth section is reached, and the user scrolls down again, instead of scrolling down to the fith section, the view should jump to the first section again. (There is a fith section; it however only contains the imprint, which is accessible otherwise.) This is my code: <S_CODE_TOKEN> It is placed as a script within the fourth section (…	everafter	2016-09-28 19:20:16
2294	2016-09-28 19:20:16	See this topic: https://github.com/alvarotrigo/fullPage.js/issues/2052 and the proposed solution in it. I'll close the topic as its a duplicate of an open one.	alvarotrigo	2016-09-28 19:20:16
2294	2016-09-28 19:32:31	Thank you so so much!! Also, sorry for bothering you about an issue already discussed previously...	everafter	2016-09-28 19:20:16
2293	2016-09-28 12:36:33	### Description I am using the data anchor attribute. But for the last slide, a footer area only with the class "fp-auto-height", I am not setting a data-anchor attribute. Unfortunately the URL then looks like this: www.example.com#undefined ### Link to isolated reproduction with no external CSS / JS <S_CODE_TOKEN> Is there a way to just not show an anchor at all for the last slide? Setting data-…	landwire	2016-09-28 13:37:07
2293	2016-09-28 13:37:07	Closed until an isolated reproduction is provided as detailed in the [reporting issues guidelines](https://github.com/alvarotrigo/fullPage.js#reporting-issues) and the [issue skeleton](https://github.com/alvarotrigo/fullPage.js/blob/master/.github/ISSUE_TEMPLATE.md). > Is there a way to just not show an anchor at all for the last slide? No. The most you can do is use `setLockAnchors`.	alvarotrigo	2016-09-28 13:37:07
2292	2016-09-28 12:28:24	### Description It would be nice to be able to set the navigationtooltips equivalent to the data-anchor attribute.	landwire	2016-10-12 12:11:59
2292	2016-09-28 13:34:26	That's already possible. Just add `data-tooltip="xxx"` in each section . See [this example](http://jsfiddle.net/97tbk/1344/).	alvarotrigo	2016-10-12 12:11:59
2292	2016-09-28 13:35:12	I'll mark it as a documentation issue. As I've released it is not documented.	alvarotrigo	2016-10-12 12:11:59
2292	2016-10-12 12:11:59	Solved in 2.8.7	alvarotrigo	2016-10-12 12:11:59
2291	2016-09-28 10:22:05	### Description In a slide with iScroll enabled scrolling just once towards a direction where there is scrollable space is causing a change of slide possibly because the mouse is scrolling a bit too much. Is it possible to maybe ignore the scroll triggered from the mouse once before scrolling out of a slide when iScroll is enabled? ### Link to isolated reproduction with no external CSS / JS https…	liberat0r	2016-09-28 10:24:18
2291	2016-09-28 10:24:18	Duplicated of https://github.com/alvarotrigo/fullPage.js/issues/941 No solution was found yet.	alvarotrigo	2016-09-28 10:24:18
2290	2016-09-28 08:17:30	Hi! Is there a way to prevent iscroll from scrolling if the section is not active? The problem I have is when I hover an inactive section that uses iscroll and scroll it both the section and iscroll will move. It makes the experience kind of buggy. See reproduction: https://jsfiddle.net/15s3rjjn/3/	Bondra	2016-10-20 19:49:16
2290	2016-09-28 08:21:21	> Is there a way to prevent iscroll from scrolling if the section is not active? Not at the moment. I'll mark it as a possible enhancement for the future.	alvarotrigo	2016-10-20 19:49:16
2290	2016-10-17 14:58:54	Fixed on dev 2.8.8	alvarotrigo	2016-10-20 19:49:16
2290	2016-10-20 19:49:15	Merged in 2.8.8	alvarotrigo	2016-10-20 19:49:16
2290	2016-10-22 15:40:33	Hmm it seem like the mousewheel scrolling is ignored now? Doesn't work any longer with the new version...	Bondra	2016-10-20 19:49:16
2290	2016-10-23 15:02:14	@Bondra you'll have to be more specific. Working perfectly [in the demo](http://alvarotrigo.com/fullPage/examples/scrolling.html#secondPage) and [in your example](https://jsfiddle.net/15s3rjjn/4/).	alvarotrigo	2016-10-20 19:49:16
2290	2016-10-23 18:04:56	I wasn't sure at first but now I can replicate the problem: If a section that uses iscroll is first the mousewheel stops working. I removed the first section: https://jsfiddle.net/15s3rjjn/5/	Bondra	2016-10-20 19:49:16
2290	2016-10-23 18:06:51	Right. Can you please open a new topic with that?	alvarotrigo	2016-10-20 19:49:16
2290	2016-10-24 08:35:47	Yes! I made a new one.	Bondra	2016-10-20 19:49:16
2289	2016-09-28 06:54:49	I'm currently using magicsroll.io to achieve pinning effect, but library is not optimized and behaves really bad on safari/osx. I'm considering dropping it in favor of smooth fullpage.js experience. Any way to achieve similar effect? : https://static.weare.de.com/	sandrodz	2016-09-28 08:18:11
2289	2016-09-28 08:18:11	Check the option `fitToSection` of fullpage.js.	alvarotrigo	2016-09-28 08:18:11
2288	2016-09-28 04:55:56	There's a function in the script that was adding api=1 to vimeo videos. (Took me ages to work out this plugin was adding it!) It's an issue as the new Vimeo API doesn't work correctly if api=1 is set. Recommend disabling this hook and replacing it with instructions to include api=1 if you're using the froogaloop api.	LetterAfterZ	2016-10-12 12:12:06
2288	2016-09-28 08:16:35	Thanks for reporting it! Could you be more specific about the issue that its causing to you? Any link to a reference about it? In any case, I'll remove the `api=1` for vimeo videos. fullPage.js is not even able to `autplay` or `autopause` them, so it makes no sense to manipulate the source URL in any case.	alvarotrigo	2016-10-12 12:12:06
2288	2016-09-28 23:24:02	No problems @alvarotrigo, thanks for the quick response. Awesome plugin btw. The thread is here: https://github.com/vimeo/player.js/issues/34 Basically this replaced froogaloop: https://github.com/vimeo/player.js	LetterAfterZ	2016-10-12 12:12:06
2288	2016-09-30 14:24:00	Fixed in the dev version.	alvarotrigo	2016-10-12 12:12:06
2288	2016-10-12 12:12:06	Solved in 2.8.7	alvarotrigo	2016-10-12 12:12:06
2287	2016-09-27 14:06:39	Hi! I've a question. I wonder if there's any way to use onLeave for iscroll? I've a navigation that I want to fade in when scrolling content that's within the iscroll wrapper since that section is quite long of content.	Bondra	2016-09-27 14:14:18
2287	2016-09-27 14:14:18	Check [iScroll.js docs](That's the component used by fullpage.js for scrollOverf) for it.	alvarotrigo	2016-09-27 14:14:18
2286	2016-09-26 11:14:42	Hello. Thanks for this plugin. I have one problem: Steps 1) I add favicon.ico to my page. `<link href="/favicon.ico" rel="icon">` 2) Set `scrollBar: true`. 3) When I do scrolling with mousewheel my `favicon.ico` is reloaded on each scrolling.(disappears and appears in browser tab) - if I set `scrollBar: false` it works ok, but `scrollBar: true` is necessary for my site. I reproduce this on Google…	ArturLyapin	2016-09-26 11:21:10
2286	2016-09-26 11:16:47	> I can't create https://jsfiddle.net, because I can't add favicon to fiddle. > If it will be necessary I can create isolated html/css/js files for this case Can you then reproduce it in your own website and provide a link?	alvarotrigo	2016-09-26 11:21:10
2286	2016-09-26 11:18:36	Yes, you can see it here http://iconstudios.ru/ it is our beta version of site	ArturLyapin	2016-09-26 11:21:10
2286	2016-09-26 11:21:09	Not a fullpage.js issue but a browser's one. It takes place in any website when changing the anchor name in the URL. See [this post](http://stackoverflow.com/questions/13128045/browser-displayed-favicon-blinks-on-hash-change) for a solution.	alvarotrigo	2016-09-26 11:21:10
2285	2016-09-26 10:27:55	### Description Hello, on iOS10 when the page scroll, the window have a standard ios bounce effect (you know?). Window doesn't stay "fixed". This happen only on iOS10. On iOS 9.3 all works perfectly. Any help? ### Versions Safari 10, iOS 10.1 Beta, iPad Mini 2/ Simulator	giacomoalonzi	2016-10-12 12:11:42
2285	2016-09-26 10:34:29	Please provide information about your fullpage.js initialization and ideally a link to a reproduction.	alvarotrigo	2016-10-12 12:11:42
2285	2016-09-26 10:44:59	Hi @alvarotrigo the config is the config: <S_CODE_TOKEN> There's a possible relation with this? http://stackoverflow.com/questions/37808180/disable-viewport-zooming-ios-10-safari	giacomoalonzi	2016-10-12 12:11:42
2285	2016-09-26 10:48:57	`allowPageScroll` and `autoScroll` are not a fullPage.js options. I do not provide support for fullpage.js modifications.	alvarotrigo	2016-10-12 12:11:42
2285	2016-09-26 10:51:02	If you think you can reproduce the problem with the official fullpage.js version (version 2.8.6) . Provide the initialization settings for it.	alvarotrigo	2016-10-12 12:11:42
2285	2016-09-26 11:03:33	@alvarotrigo if I remove thats options, the results is the same.	giacomoalonzi	2016-10-12 12:11:42
2285	2016-09-26 11:06:54	@giacomoalonzi it is not about those strings or those options. I can not be sure you are using the official fullpage.js 2.8.6 and therefore I can't provide support for what can be a modification of fullpage.js. If you believe the issue is in the official fullpage.js. Please download the latest version and provide a link with a reproduction.	alvarotrigo	2016-10-12 12:11:42
2285	2016-09-26 11:07:54	@alvarotrigo i'm using "fullpage.js": "^2.8.6" installed with bower.	giacomoalonzi	2016-10-12 12:11:42
2285	2016-09-26 11:14:11	@giacomoalonzi if you have the official version, then `autoScroll: false,` won't have any effect and will still autoScroll the site... Are you telling me you are in fact using `autoScrolling:true` ?	alvarotrigo	2016-10-12 12:11:42
2285	2016-09-26 11:30:58	maybe wrong copy-paste, now I've removed all no fpjs option.	giacomoalonzi	2016-10-12 12:11:42
2285	2016-09-26 11:32:37	So... you are using `autoScrolling:true` to reproduce the issue?	alvarotrigo	2016-10-12 12:11:42
2285	2016-09-26 11:39:05	this is my code updated, the issue on ios 10 is still present. <S_CODE_TOKEN>	giacomoalonzi	2016-10-12 12:11:42
2285	2016-09-26 11:42:00	There's no `resize` option either...	alvarotrigo	2016-10-12 12:11:42
2285	2016-09-26 11:44:06	Your initialization looks very similar to the one used on the [demo site](http://alvarotrigo.com/fullPage/). Can you reproduce the issue there?	alvarotrigo	2016-10-12 12:11:42
2285	2016-09-26 11:46:59	Mmm I was able to reproduce it now when swiping down from the top of the screen.	alvarotrigo	2016-10-12 12:11:42
2285	2016-09-26 12:24:52	Also in your demo, the problem only exists on ios 10. No problem on ios9.	giacomoalonzi	2016-10-12 12:11:42
2285	2016-09-28 19:24:18	Same problem here, window is bouncing on IOS10 and scrollbars are visible while scrolling .. Worked perfectly on IOS9 ..	formlessde	2016-10-12 12:11:42
2285	2016-09-29 07:07:36	Confirmed. I'll take a look at it.	alvarotrigo	2016-10-12 12:11:42
2285	2016-09-29 07:45:24	@formlessde @giacomoalonzi I believe I might have fixed it. Can you please try the [dev version of fullpage.js](https://github.com/alvarotrigo/fullPage.js/blob/dev/jquery.fullPage.js) and let me know if that works well for you? It seems to be working for me. I'm also going to test it now in other devices with Android and previous iOS versions.	alvarotrigo	2016-10-12 12:11:42
2285	2016-09-29 21:39:20	works for me on Safari, IOS10, thank you! I'm going to test it on chrome mobile tomorrow ..	formlessde	2016-10-12 12:11:42
2285	2016-09-30 11:19:18	Hi @alvarotrigo thank you for your time. The problem for me is still here. On iOS 10. Can I send you a private link of the project? Thank you.	giacomoalonzi	2016-10-12 12:11:42
2285	2016-09-30 11:21:06	@giacomoalonzi are you using the dev version I mentioned? (not the minified one, btw, exactly the link I posted) No private links, just isolated reprodroductions.	alvarotrigo	2016-10-12 12:11:42
2285	2016-10-12 12:11:41	Solved in 2.8.7	alvarotrigo	2016-10-12 12:11:42
2284	2016-09-23 14:48:30	### Description When using a hash in the URL that is not defined in the HTML as a section ID this exception is raised: <S_CODE_TOKEN> ### Link to isolated reproduction with no external CSS / JS http://alvarotrigo.com/fullPage/examples/responsive.html#token=1234567890 ### Versions Chrome for Mac Version 53.0.2785.116 (64-bit)	jonatasoliveira	2016-10-12 12:12:12
2284	2016-09-23 15:25:02	Thanks for reporting it!! Does it means any Javascript underneath won't be interpreted ?	alvarotrigo	2016-10-12 12:12:12
2284	2016-09-23 16:52:34	@alvarotrigo, yes. I've done a fix in the code, do you think it's appropriated to create a Pull Request?	jonatasoliveira	2016-10-12 12:12:12
2284	2016-09-23 16:56:47	> I've done a fix in the code, do you think it's appropriated to create a Pull Request? Sure! Make sure to commit ii to the `dev` branch as stated in the pull request skeleton. Then I'll review it.	alvarotrigo	2016-10-12 12:12:12
2284	2016-09-27 22:42:32	Hi! I am having this same issue. Is there a fix available? Thanks!	CorpusCallosum	2016-10-12 12:12:12
2284	2016-09-27 22:43:49	@jonatasoliveira planning to commit the pull request?	alvarotrigo	2016-10-12 12:12:12
2284	2016-09-29 08:01:28	Fixed on dev.	alvarotrigo	2016-10-12 12:12:12
2284	2016-09-29 15:44:41	Sorry for the delay. @alvarotrigo I saw that you fixed with a different approach, thank for that!	jonatasoliveira	2016-10-12 12:12:12
2284	2016-10-12 12:12:12	Solved in 2.8.7	alvarotrigo	2016-10-12 12:12:12
2283	2016-09-23 10:05:03	### Description ### Hi team/ I have 3 more section(A, B, C,..) . In A section have place 50% display and remaining 50% fill with (B) second section. while scroll down the section B section display fully in the viewport, How to implement the section using fullpage js.	palanisamym14	2016-09-23 10:28:52
2283	2016-09-23 10:28:51	Have you read the section [creating smaller or bigger sections](https://github.com/alvarotrigo/fullPage.js#creating-smaller-or-bigger-sections) from the docs?	alvarotrigo	2016-09-23 10:28:52
2282	2016-09-23 10:00:28	### Description On Windows, the [`$window.outerWidth()`](https://github.com/alvarotrigo/fullPage.js/blob/8be3a53ffae635d5cbb368afeebe642e659de7d3/jquery.fullPage.js#L2113) method isn't accurate due to the presence of the scrollbar. This occurs when you hit the `responsiveWidth` or have `scrollBar` enabled. ### Link to isolated reproduction with no external CSS / JS - [When scrollbar is enabled](h…	codebymikey
2282	2016-09-23 10:03:41	And what is the problem that is causing to you as a consequence?	alvarotrigo
2282	2016-09-24 13:35:21	I just thought that I'd file the bug since the `responsiveWidth` isn't necessarily always accurate and would make sense to either include that caveat in the documentation or use the correct screen width/height values. The problem which this is causing me is that the `responsiveWidth` is triggered at the wrong breakpoint which interferes with some of the styling/behaviour of the page in that small…	codebymikey
2282	2016-09-24 15:02:02	Do you have any fix suggestion?	alvarotrigo
2282	2016-09-24 17:21:07	Proposed solutions are available inside the references section of the original post. My proposed solution would be something along the lines of: <S_CODE_TOKEN> and call that for all references to `$window.outerWidth()`. That way, it's much easier to refactor if you need to make further changes. It'd be advisable to do something similar for the responsive height too (not relevant to my current use…	codebymikey
2282	2016-09-24 18:20:09	Have you tested the behaviour of `window.innerWidth` in mobile devices/browsers? I have [a feeling](http://stackoverflow.com/a/15539660/1081396) it won't work that smooth. The outerWidth() solution [was adopted](https://github.com/alvarotrigo/fullPage.js/pull/1678) to solve the problem between CSS3 media queries and the responsive mode. But it seems it didn't solve it for all cases. Here's a [tes…	alvarotrigo
2282	2016-09-24 19:30:59	Hmm, I see. It's somewhat difficult to say as I haven't tested it yet myself. But I think using `window.outerWidth` rather than `window.innerWidth` was the wrong approach in the first place as that "[includes the window borders, resizing handles, and sidebars](http://stackoverflow.com/questions/12066093/what-is-the-difference-between-window-innerwidth-window-outerwidth)". I think the proposed sol…	codebymikey
2281	2016-09-22 07:10:04	when I use requirejs load fullpage & scrolloverflow , it appears. But I can't found where fullpage require 'scrolloverflow' or other name to use it	shynome	2016-09-22 09:06:02
2281	2016-09-22 09:06:02	Duplicated of https://github.com/alvarotrigo/fullPage.js/issues/2250 The problem when using `require` is that makes dependencies compulsory as far as I know. And scrollOverflow shouldn't be compulsory. It seems to be [some kind of trick](http://stackoverflow.com/questions/14164610/requirejs-optional-dependency), but I didn't look at it very much to be honest. I'll close the issue to keep a single…	alvarotrigo	2016-09-22 09:06:02
2281	2016-09-23 00:32:37	Thanks Álvaro notifications@github.com于2016年9月22日周四 下午5:06写道： > Duplicated of #2250 > https://github.com/alvarotrigo/fullPage.js/issues/2250 > > The problem when using require is that makes dependencies compulsory as > far as I know. > And scrollOverflow shouldn't be compulsory. > > It seems to be some kind of trick > http://stackoverflow.com/questions/14164610/requirejs-optional-dependency, > bu…	shynome	2016-09-22 09:06:02
2281	2016-12-14 13:44:57	scrolloverflow is amd compatible and can be used with requirejs. But fullpage does wrong define definition for amd. it defines jquery as dependency but not scrolloverflow. Therefore it is unknown within define and factory. To fix this issue for amd the fullpage.js needs to be refactored therefore.	AQwebDev	2016-09-22 09:06:02
2281	2016-12-14 14:46:15	> But fullpage does wrong define definition for amd. it defines jquery as dependency but not scrolloverflow. If you read my previous answer you'll see why's that. >The problem when using require is that makes dependencies compulsory as far as I know. And scrollOverflow shouldn't be compulsory.	alvarotrigo	2016-09-22 09:06:02
2280	2016-09-21 15:56:37	Is it possible with fullPage to have the sections to become kinda fixed? Like here; http://scrollmagic.io/examples/basic/section_wipes_natural.html	fourroses666	2016-09-21 16:02:28
2280	2016-09-21 16:02:28	Take a look at my other plugin: http://alvarotrigo.com/pagePiling/ Or use fixed containers...	alvarotrigo	2016-09-21 16:02:28
2280	2016-09-21 19:36:58	Thank you!	fourroses666	2016-09-21 16:02:28
2279	2016-09-21 10:36:08	I want to remove the iscroll function when visiting the website on a mobile application. In the fullpage initialisation I want to do it like that: `afterResponsive: function(isResponsive){ scroller.destroy(); scroller = null; }` But I need to know the object name of the iScroll instance that is created by the fullpage script.	Stefanowitsch84	2016-09-21 10:48:35
2279	2016-09-21 10:48:35	Turning scrollOverflow to `false` is not yet possible as stated here: https://github.com/alvarotrigo/fullPage.js/issues/958 But if you want to do it by yourself, just take a look [at the code](https://github.com/alvarotrigo/fullPage.js/blob/master/jquery.fullPage.js#L2968) for it. You can also take a look at [my answer here](http://stackoverflow.com/a/39369282/1081396) and will give you some hint…	alvarotrigo	2016-09-21 10:48:35
2278	2016-09-21 09:58:03	### Can you help me with creating a custom easingcss3 cubic-bezier function ? I am not quite sure how to add this, I created some nice css3 easing animations with a site you mentioned (https://matthewlein.com/ceaser/) and now I am wondering how to implement this into fullpage object? CSS3 Animations: <S_CODE_TOKEN> Here is my codePen demo: http://codepen.io/user928/pen/PGbBRo	user928	2016-09-21 10:12:40
2278	2016-09-21 10:12:40	Just pass it in the `easingcss3` option in the initialization of fullpage.js: <S_CODE_TOKEN>	alvarotrigo	2016-09-21 10:12:40
2277	2016-09-20 22:12:55	### Description iOS mobile Chrome browser. I have a multi section page using fullPage.js, works perfect in every situation except mobile Chrome browser due to Chrome's "pull down to reload page" feature. If you try to scroll up (by sliding finger down) it will reload to the page. If you play with it some you'll find that sliding fast will allow you to scroll normally, but if you slide in a more n…	joshuaohana	2016-10-12 12:12:20
2277	2016-09-21 14:57:30	I'm not able to reproduce your issue. Swiping up will go to the previous section unless I swipe over the address bar. Could you record a video with your issue? Can you reproduce it on the [demo page](http://alvarotrigo.com/fullPage/)?	alvarotrigo	2016-10-12 12:12:20
2277	2016-09-21 15:05:49	Right... I was able to reproduce it now. Thanks for reporting it! It seems Chrome tries to reload the website when swiping down (to go up) around the middle half area of the viewport. I'll have to check it with time, meanwhile I would encourage you to use the `responsiveWidth` or `responsiveHeight` options for small viewport devices.	alvarotrigo	2016-10-12 12:12:20
2277	2016-09-21 16:38:51	Thanks, I really want to make it work as a fullPage site even on mobile so responsiveWidth/Height won't really work for me. In testing this out with various solutions found online the root of the issue seems to stem from the fact that window.pageYOffset is always 0, regardless of where the user is on the page. This seems central to how fullPage.js operates which makes sense; however, Chrome detec…	joshuaohana	2016-10-12 12:12:20
2277	2016-09-21 16:59:38	Yeap. It doesn't sound like an easy thing to solve. Found [this answer](http://stackoverflow.com/a/29313685/1081396) regarding it, but not quite sure if that would solve anything. fullpage.js is already preventing the default touchMove event (to solve the issue in Safari iOS) and it seems Chrome doesn't care about it.	alvarotrigo	2016-10-12 12:12:20
2277	2016-09-21 17:00:58	Also, it is interesting the fact that I couldn't reproduce the bug in [this page](http://alvarotrigo.com/fullPage/prueba/examples/demoPage.html#about-info) which I used to test the issue. Is Chrome only doing it with small `width` websites? This one is not using the `viewport` meta tag and its width is therefore bigger than the [main fullpage.js page](http://alvarotrigo.com/fullPage/) which is op…	alvarotrigo	2016-10-12 12:12:20
2277	2016-09-21 17:14:18	I am able to reproduce the issue normally with the link you provided (http://alvarotrigo.com/fullPage/prueba/examples/demoPage.html#about-info) same misbehavior as any other site. It works clearest if you try to scroll very slowly. Seems the crux of the issue is the yOffset always being 0 in a fullPage.js site and Chrome's decision on what to do when that's the case, since it thinks it's at the t…	joshuaohana	2016-10-12 12:12:20
2277	2016-09-21 17:14:19	Have you considering destroying fullpage.js for small screen devices and initializing it again with `scrollBar:true` and `autoScrolling:true`? That would probably solve the issue while maintaining the autoScrolling that you want.	alvarotrigo	2016-10-12 12:12:20
2277	2016-09-21 17:16:01	> I was able to preventDefault for all touchMoves, which works as written; fullpage.js is suppose to be doing that in any case. Check the code [here](https://github.com/alvarotrigo/fullPage.js/blob/master/jquery.fullPage.js#L1148) in line 1148.	alvarotrigo	2016-10-12 12:12:20
2277	2016-09-21 17:20:05	Ah and so it should, odd. Oh well your solution with scrollBar:true and autoScrolling:true works like a charm!! Thanks so much	joshuaohana	2016-10-12 12:12:20
2277	2016-09-21 17:23:03	That way it might not work as smooth as when using css3 transformations, so feel free to just use it for Mobile Chrome or mobile devices in general in order to solve the Chrome issue.	alvarotrigo	2016-10-12 12:12:20
2277	2016-09-29 11:49:03	@joshuaohana good news! The issue have been solved in the [dev branch](https://github.com/alvarotrigo/fullPage.js/blob/dev/jquery.fullPage.js) and will be merged into the next release. It is related with [this other issue regarding iOS 10](https://github.com/alvarotrigo/fullPage.js/issues/2285) and has been solved by using `preventDefault()` not only on `touchmove` but also in `touchstart`.	alvarotrigo	2016-10-12 12:12:20
2277	2016-10-12 12:12:20	Solved in 2.8.7	alvarotrigo	2016-10-12 12:12:20
2276	2016-09-20 21:19:38	iOS mobile Chrome browser. I have a multi section page using fullPage.js, works perfect in every situation except mobile Chrome browser due to Chrome's "pull down to reload page" feature. If you try to scroll up (by sliding finger down) it will reload to the page. If you play with it some you'll find that sliding fast will allow you to scroll normally, but if you slide in a more natural way like …	joshuaohana	2016-09-20 21:33:56
2276	2016-09-20 21:33:56	Closed until an isolated reproduction is provided as detailed in the [reporting issues guidelines](https://github.com/alvarotrigo/fullPage.js#reporting-issues) and the [issue skeleton](https://github.com/alvarotrigo/fullPage.js/blob/master/.github/ISSUE_TEMPLATE.md).	alvarotrigo	2016-09-20 21:33:56
2276	2016-09-20 22:13:44	sorry, re-created following guidelines and using issue skeleton, #2277	joshuaohana	2016-09-20 21:33:56
2275	2016-09-20 19:59:12	### Description Hy, I have some problem with this plugin. he work perfctely but in console i show this message i dont know why : fullPage: Fullpage.js can only be initialized once and you are doing it multiple times!Pn @ jquery.fullPage.min.js:8zn @ jquery.fullPage.min.js:8e.fn.fullpage @ jquery.fullPage.min.js:8(anonymous function) @ main.js:216j @ jquery-1.11.0.min.js:2fireWith @ jquery-1.11.0.…	ben4523	2016-09-20 20:08:27
2275	2016-09-20 20:15:06	Closed until an isolated reproduction is provided as detailed in the [reporting issues guidelines](https://github.com/alvarotrigo/fullPage.js#reporting-issues) and the [issue skeleton](https://github.com/alvarotrigo/fullPage.js/blob/master/.github/ISSUE_TEMPLATE.md).	alvarotrigo	2016-09-20 20:08:27
2274	2016-09-20 19:12:34	How to disable scroll to next section in onLeave callback in javascript version? I tried --> if (nextIndex==6){ return false } This was working in jQuery version,	milka1701	2016-09-20 19:14:29
2274	2016-09-20 19:14:29	> This was working in jQuery version, It was never implemented in the Javascript version. It hasn't been updated since a year ago. Not planning to do it now. Not enough demand.	alvarotrigo	2016-09-20 19:14:29
2274	2016-09-20 19:16:39	Is there a way to block scroll to next section? > On Sep 20, 2016, at 9:14 PM, Álvaro notifications@github.com wrote: > > This was working in jQuery version, > > It was never implemented in the Javascript version. > It hasn't been updated since a year ago. > > — > You are receiving this because you authored the thread. > Reply to this email directly, view it on GitHub https://github.com/alvarotri…	milka1701	2016-09-20 19:14:29
2274	2016-09-20 19:26:43	Probably a hacky one. Try removing the `fp-section` class of it.	alvarotrigo	2016-09-20 19:14:29
2274	2016-09-20 19:35:22	Doesn work but acctualy that was not the main problem,I was trying to solve the main problem that way.I have 5 sections and when go to the 5th and scroll down I get some errors in console and the hash "myurl#null" and nothing works until I reload the site,so I tried to make one "fake section" to be the last one and when I scroll to the 5th and don't allow scroll to 6th section using onLeave callb…	milka1701	2016-09-20 19:14:29
2274	2016-09-20 19:37:39	@milka1701 I would suggest you to use the jQuery version. The Javascript version is the Alpha version and contain some bugs. As stated in the docs: > This is in Alpha version and support for it won't be provided yet.	alvarotrigo	2016-09-20 19:14:29
2274	2016-09-20 19:39:57	ok thanks,but I won't jQuery version cause I need 10,000 lines long stupid library > On Sep 20, 2016, at 9:38 PM, Álvaro notifications@github.com wrote: > > @milka1701 https://github.com/milka1701 I would suggest you to use the jQuery version. The Javascript version is the Alpha version and contain some bugs. > > As stated in the docs: > > This is in Alpha version and support for it won't be prov…	milka1701	2016-09-20 19:14:29
2274	2016-09-20 19:43:20	@milka1701 if you really need it I could work on the Javascript version to solve the problem for some price. Just [let me know](http://alvarotrigo.com/#contact-page) if you are interested and I'll provide you with a quote.	alvarotrigo	2016-09-20 19:14:29
2274	2016-09-20 19:57:05	Actually I'm experimenting with your plugin,and I really need to know how you controll scroll,cause I would do the different things on "touch-events"(mouse-scroll).I would only need something like this-->THIS IS EXAMPLE(human normal words)when I'm on first section and (touch-event>5) do element.style.transform="translateY(-100%)".THAT KIND OF THING.How much money I would need to pay you to get th…	milka1701	2016-09-20 19:14:29
2274	2016-09-20 20:00:04	I though you had troubles with the Javascript version. I can provide you help with the bug you found. Not interested in the rest.	alvarotrigo	2016-09-20 19:14:29
2274	2016-09-20 20:04:15	Sorry but then I'm not interested in your help,cause even if you solve the bug the transition between my section's won't be smooth enough for big screens.Only interested in disabling scroll and controlling user scroll > On Sep 20, 2016, at 10:00 PM, Álvaro notifications@github.com wrote: > > I though you had troubles with the Javascript version. I can provide you help with the bug you found. Not …	milka1701	2016-09-20 19:14:29
2274	2016-09-20 20:10:17	No problem.	alvarotrigo	2016-09-20 19:14:29
2273	2016-09-19 18:39:40	VerticalCentered: true is fine for my sections that don't extend beyond the viewport, but for my sections that use the scrollOverflow, the verticlalCentered option is causing the section to automatically shift down when you arrive to it. Is it possible to only use verticalCentered: true for select sections and if not, is there someway to prevent a section with scrollOverflow in use from shifting …	connoisseurli	2016-09-19 18:55:44
2273	2016-09-19 18:55:44	Just use CSS to turn it off: <S_CODE_TOKEN>	alvarotrigo	2016-09-19 18:55:44
[truncated: 11,254 more rows]
