# Supplementary material for: Status, identity, and language: A study of issue discussions in GitHub
Source: PLoS One. 2019 Jun 14;14(6):e0215059. doi: 10.1371/journal.pone.0215059 (PMC6568400; doi:10.1371/journal.pone.0215059)
Supplement: S2 Data — (ZIP) [file pone.0215059.s003.zip › sample_46_projs_issues/alvarotrigo_fullPage.js/issue_comments_mentioned_committer_NOCODE_FULLBODY.csv]

issue_num	datetime	body	login	mention_login
2614	2017-03-16 13:03:57	@alvarotrigo Thank you for the answer. But unfortunately it didn't work. I still can't scroll on ios devices. When i use destroy() it also removes the translate3d values, which i need in this moment (i just destroy when the footer is open, and rebuild after close, so the user dosent see any changes). Thanks.	NONNNNN	alvarotrigo
2599	2017-03-07 13:21:52	@alvarotrigo Even in responsive mode? I agree that this behavior is normal in full screen mode. But when this mode is disabled to give way to the responsive mode. Ideally, the elements should respect their sizes and flows as a normal page. I guess ...	tmsilva	alvarotrigo
2588	2017-03-01 16:28:38	@alvarotrigo - i am preparing a codepen here. since my site uses jquery and other common components are you are you saying you want me to copy and paste the entire source for jquery into the codepen? rather than just link to it?	propertunist	alvarotrigo
2556	2017-02-10 15:07:25	@alvarotrigo Hello. ResponsiveSlides: false How do I not use responsive in sections like slides? I want to set the width / height to a fixed value.	l2zeo	alvarotrigo
2552	2017-02-07 22:07:49	@alvarotrigo I did it in another way. if (...) { $.fn.fullpage.setAllowScrolling(true); } else { $.fn.fullpage.setAllowScrolling(true); }; This way everything is working as expected on desktop and also on mobile emulators (for example from Chrome Dev. Tools), but on real device (android or iOS phone) I am still not able to scroll content inside of that div. Any suggestions?	munjiza	alvarotrigo
2539	2017-02-02 17:47:35	HI @alvarotrigo 1.You are right - its not relevant to the page header. 2. steps to reproduce : just enter the input data and use TAB to navigate to the next section. the content is not position properly 3. I just re-checked now in another computer using [the demo](http://codepen.io/anon/pen/qRozaN) in chrome and FF Chrome 51 - position is in the middle / centered + no way to use mouse scroll to g…	eladh	alvarotrigo
2533	2017-02-01 18:38:09	@alvarotrigo none of your examples or documentation have any mention of executing `$.fn.fullpage(...)` directly rather than calling it on an element such as `$("#someid").fullpage(...)` unless it's hidden somewhere i haven't searched yet, I know you have other methods on `$.fn.fullpage` , such as `$.fn.fullpage.whatever()`, but that's not what he's doing in his code.	tentonaxe	alvarotrigo
2533	2017-02-01 18:47:07	Mr. @alvarotrigo , Would you prefer to upload it as subdomain(of my personal page) and see that from there? 1) It is easiest for me, 2) It is complicate app and jsfiddle didn't support it or something did wrong. 3) Codepen need money. https://jsfiddle.net/weblaravel/1nqzx3nc/ this is my example Is my version old? Ok I will update it.	webspecialist	alvarotrigo
2533	2017-02-01 20:24:29	With the latest version the problem fixed!!!! Ιf you're curious about ... my page is http://onroad.vtsoulis.gr/all-categories-demo Is not completed yet... but thank you @alvarotrigo my part of my page will be awesome thanks to fullpage.js and you!!!! I am an unemployed web designer / developer ... I wish to had money to donate to your awesome work!!! Now the case is closed!	webspecialist	alvarotrigo
2517	2017-03-15 12:55:11	@alvarotrigo I have the same question. So I wan't to use Fullpage.js on mobile but disable it on screens wider than 800 pixels. The docs only speak about disabling Fullpage on mobile, not the other way around. I can manually trigger the responsive mode with the `setResponsive` method but this seems weird. Is there another way I can achieve the desired effect? Thanks!	daviddelusenet	alvarotrigo
2506	2017-01-17 05:58:26	@alvarotrigo You're the best. Thank you for the immediately fixed. It works perfectly now. p.s. there is another tiny problem(I'm not sure if other users report this problem, or just happen to me ) => when I set $.fn.fullpage.setAllowScrolling(false) or $.fn.fullpage.setAllowScrolling(false,'all')=>the pages still can move, when I set $.fn.fullpage.setAllowScrolling(false,'up,down') =>it works fi…	reinchang	alvarotrigo
2499	2017-01-10 17:00:15	@alvarotrigo - thanks so much. It certainly only makes sense when using Scroll Horizontally. I appreciate you considering it. Also I realized last night that if I really want this "true narrative" behavior, maybe I could just put my content into many slides within a single section, rather than multiple sections with several slides. There's something very nice, however, about having "chapters" of …	etlingfs	alvarotrigo
2496	2017-01-09 22:14:07	No worries. I'll figure something out! Thanks @alvarotrigo !	yesiamben	alvarotrigo
2494	2017-01-19 09:56:38	@alvarotrigo, before I forget, I suggest that you should reconsider to create `scrollDelay` extensions, so each section can have any timing set before jump to prev/next section. Maybe something like this, `scrollDelayDown: "", "1000", "4000", "2000"` to scroll down, and `scrollDelayUp: "2000", "4000", "1000", ""` to scroll up. And with this, can reduce production timeline for animators as well. J…	faliqaiman	alvarotrigo
2482	2017-01-03 11:37:36	@thisisfed you didn't mention anything about this extension before. That's a totally different issue. In fact, I would say it is not possible at the moment. The [drag and move demo page](http://alvarotrigo.com/fullPage/extensions/drag-and-move.html) states that sections with scrollOverflow won't be scrolled by dragging. And I would say neither any other `overflow:scroll` element. I'll add it into…	alvarotrigo	thisisfed
2477	2016-12-29 19:32:34	@alvarotrigo Cool thanks for the quick reply! I'll try that. Can you have navigation on the side, but not have anchor links in the url?	JeffAspen	alvarotrigo
2477	2017-01-10 16:38:24	@alvarotrigo Can you have navigation on the side, but not have anchor links in the url?	JeffAspen	alvarotrigo
2455	2016-12-13 11:35:33	@alvarotrigo sorry, edited, but still no luck with getting this to work...	niccolomineo	alvarotrigo
2450	2016-12-08 15:58:30	Hi @alvarotrigo, sorry, totally right, I have isolated the problem on this codepen, you can check the console log. http://codepen.io/adrianperez/pen/ObEQJE	a-p-co	alvarotrigo
2450	2016-12-08 16:11:09	Hi @alvarotrigo, I didn't need to change the original example, just added the onSlideLeave event to console the nextSlideIndex, if you saw the console you will see the undefined value. You need to go to the slider in order to have the error.	a-p-co	alvarotrigo
2450	2016-12-08 16:21:31	Ok @alvarotrigo! I will do that, thanks.	a-p-co	alvarotrigo
2442	2016-12-07 11:01:54	hi @alvarotrigo, I'm sorry but I don't understand what you expect of me.	brokleen	alvarotrigo
2408	2016-11-15 20:16:20	Thanks @alvarotrigo it worked!	nikssardana	alvarotrigo
2402	2016-11-15 22:20:41	@meceware @alvarotrigo No it's not the same problem. I'm talking about the `video` element which is not `iframe` so that problem does not apply here.	jagi	alvarotrigo
2402	2016-11-15 22:27:48	@alvarotrigo thanks	jagi	alvarotrigo
2402	2016-11-17 11:32:47	@alvarotrigo yes seems to be a bug in Chrome. I will test if that's happening when I remove controls what was suggested in this discussion. But I will do it later today.	jagi	alvarotrigo
2387	2016-11-08 16:23:07	@thisisfed wrong file order. first jquery, after fullPage.js. look: http://jsfiddle.net/97tbk/1543/	kukac7	thisisfed
2385	2016-11-08 12:37:33	ok thanks @alvarotrigo , its working but i have one more doubt, shall we use same concept in scroll overflow sections, while bottom to top scroll its can always go to top of the section ?..	cvaraj	alvarotrigo
2385	2016-11-08 12:41:03	oh ok thank you @alvarotrigo for supporting	cvaraj	alvarotrigo
2385	2016-11-08 12:53:02	ok @alvarotrigo i need it	cvaraj	alvarotrigo
2381	2016-11-17 11:15:54	@thisisfed that sounds like a possible solution yeah. Although it wouldn't scroll within the scrollable element if you move the mouse away from it (although I can be "focused" after clicking in it). Also, I guess it would be better to make it optional. Some people might use `normalScrollElements` for elements without scroll bar, just as a way to prevent fullPage.js scroll with the mouse wheel and…	alvarotrigo	thisisfed
2375	2016-11-04 05:59:26	Yes, I can confirm it works on ver. 2.8.6. As for the inner scroll, I guess there's no other choice but use separate iScroll to init it manually. :) Thank you for the help @alvarotrigo and also for making this awesome plugin!	fartymonk	alvarotrigo
2372	2016-11-16 16:35:36	@thisisfed sounds like a possible solution! Thanks for it I'll take a look at it for the next release.	alvarotrigo	thisisfed
2371	2016-11-08 14:26:31	I didn't try @jackmu95's demo, but I did notice a discrepancy in the original poster's code and the proposed solutions of #2129. > Now in my JS code I try different versions... > > According to [this comment](https://github.com/alvarotrigo/fullPage.js/issues/2129#issuecomment-244349467) in #2129, `jquery.fullpage.js` should be camelCase: `jquery.fullPage.js` So you end up with: Just swinging in t…	jlmakes	jackmu95
2371	2016-11-08 14:35:55	@jlmakes I've tried it already and it didn't make any difference. @jackmu95 it's strange because exactly the same code does not work in my project. But when I've cloned your repository it actually works. I will try to investigate this problem later today.	jagi	jackmu95
2355	2016-10-24 16:25:46	@alvarotrigo because the browser immediately looks for the best fitting image (in the srcset) and loads it, ignoring the data-src attribute and the lazy load technique in the script and creates an own src attribute. The lazy loading has NO effect. It's even bad, because the image, which was chosen by the browser, got overwritten with the one defined in data-src. It's a problem with img and pictur…	EarlofArgyle	alvarotrigo
2338	2016-10-20 14:42:02	Hi @alvarotrigo, I encountered the same problem when I insert a link only with plain text, in desktop works correctly, but mobile, the links are not touchable. The strange thing is that I insert the link in image form, everything works perfect. Do you have any idea what is this bug? P.S. I`m using dev branch	mktweb	alvarotrigo
2320	2016-10-13 15:18:16	Hi @alvarotrigo, the conflicts are resolved. Thanks for accepting the pull request!	publicJorn	alvarotrigo
2314	2016-10-07 11:06:25	@alvarotrigo please tell some solution for that ..	cvaraj	alvarotrigo
2301	2016-10-03 09:07:09	@alvarotrigo thanks for answer this issue is closed, i know i was forcing fullpage.js philosophy and it's not designed to do this :) Thanks anyway for answers :) have nice day!	salvatorecriscioneweb	alvarotrigo
2288	2016-09-28 23:24:02	No problems @alvarotrigo, thanks for the quick response. Awesome plugin btw. The thread is here: https://github.com/vimeo/player.js/issues/34 Basically this replaced froogaloop: https://github.com/vimeo/player.js	LetterAfterZ	alvarotrigo
2285	2016-09-26 10:44:59	Hi @alvarotrigo the config is the config: There's a possible relation with this? http://stackoverflow.com/questions/37808180/disable-viewport-zooming-ios-10-safari	giacomoalonzi	alvarotrigo
2285	2016-09-26 11:03:33	@alvarotrigo if I remove thats options, the results is the same.	giacomoalonzi	alvarotrigo
2285	2016-09-26 11:07:54	@alvarotrigo i'm using "fullpage.js": "^2.8.6" installed with bower.	giacomoalonzi	alvarotrigo
2285	2016-09-30 11:19:18	Hi @alvarotrigo thank you for your time. The problem for me is still here. On iOS 10. Can I send you a private link of the project? Thank you.	giacomoalonzi	alvarotrigo
2284	2016-09-23 16:52:34	@alvarotrigo, yes. I've done a fix in the code, do you think it's appropriated to create a Pull Request?	jonatasoliveira	alvarotrigo
2284	2016-09-29 15:44:41	Sorry for the delay. @alvarotrigo I saw that you fixed with a different approach, thank for that!	jonatasoliveira	alvarotrigo
2265	2016-09-16 15:36:45	@alvarotrigo my bad. Don't know what got in my head, but I wasn't meaning to say 'iOS'. As you can tell, I've mentioned 'mouse' scroll multiple times. Check it in Safari on desktop please. Thanks! UPD: It seems to work in Browserstack, Safari 9.x on El Capitan. But it doesn't work for a lot of people, on actual devices (MBPs, iMacs).	sergeitatarinov	alvarotrigo
2244	2016-09-05 10:40:05	Thanks a lot for it @faisalhmohd ! Merged!	alvarotrigo	faisalhmohd
2228	2016-08-27 23:59:54	Thanks for the answer! @alvarotrigo	pedroroccon	alvarotrigo
2207	2016-08-17 20:31:14	Thanks for it @sagech !	alvarotrigo	sagech
2203	2016-08-16 23:49:22	Thanks for it @ironprogrammer !	alvarotrigo	ironprogrammer
2192	2016-08-24 14:06:53	@alvarotrigo That's what I told myself afterwards. I'll look at that, thanks! :)	meneldil	alvarotrigo
2164	2016-07-21 15:19:12	@alvarotrigo hmm, like this? http://codepen.io/xadi/pen/wWmmZj	arjamizo	alvarotrigo
2156	2017-01-09 20:42:14	@alvarotrigo - yes! I am using it currently. It is perfect, except for the above scenario, where I am using multiple sections, with slides in each section, and I want to be able to scroll from Section B, Slide 1, back up to to Section A, Slide 5, without a bunch of extra animations. Let me know if there is a better way of properly describing my desired behavior, I think I'm having a hard time put…	etlingfs	alvarotrigo
2156	2017-01-09 21:30:08	@alvarotrigo - OK, will do, thanks. I will upload an example as well.	etlingfs	alvarotrigo
2156	2017-01-09 21:48:30	@alvarotrigo - description of desired behavior is here: https://github.com/alvarotrigo/fullPage.js/issues/2499	etlingfs	alvarotrigo
2149	2016-07-14 12:11:20	This is a great piece of code. Nice one @alvarotrigo . I too am having a fix to top issue. If the content within the section is too big and i scroll up it fixes to the bottom of the section not the top which makes more sense to a reader. Please assist.	dilbot	alvarotrigo
2149	2016-07-14 12:20:35	Thx @alvarotrigo I found a solution on one of your old comments from NiklasLazinbee on Feb 25, but your bigSectionsDestination option aslo works :) Keep up the good work man. D	dilbot	alvarotrigo
2118	2016-07-05 10:31:05	so what should i do if i just want to scroll to one direction, i noticed onLeave method, but return false doesn't work ethier @alvarotrigo	vincentism	alvarotrigo
2118	2016-07-05 10:37:24	I mean if, on section 2, disable slide down, you can slide up, on the other sections, u can slide both up and down, how to realize it @alvarotrigo	vincentism	alvarotrigo
2117	2016-07-18 04:49:43	@alvarotrigo, looks like this issue still happened on normal form elements, for example: <input type="submit" name="sendbutton" id="sendbutton" class="sendbutton" value="Submit"> in this case, the button still can not clickable. plz advise, thx!	jackyon	alvarotrigo
2112	2016-06-23 14:30:53	@alvarotrigo I think I posted my amended comment above literally as you closed this. Anyhow, that was the reason I destroyed it using matchMedia, all of the height and table-cell stuff was being imposed which was a little frustrating. I've just overriden it with CSS as necessary. Would that be your recommended approach or is there an option I am missing?	RealMakAttak	alvarotrigo
2107	2016-06-20 09:47:23	Hi @alvarotrigo, Thank you. I figured it out with your help, again. I know I'm not the most experienced coder in the world, that's why I so much appreciate your help and fast replies. I wish you all the best, Chris	chrisamsterdam1986	alvarotrigo
2077	2016-06-07 21:16:48	@alvarotrigo thank you very much for your quick response. Is there any demo for that which to refer ?	athimannil	alvarotrigo
2071	2016-06-12 20:00:10	@alvarotrigo here it is http://jsbin.com/conasaxuho/edit?html,js,output, but weird enough as it is, I can't seem to reproduce it. It's only happening on my end so I'll assume it has to do with my code in particular. I'm sorry, unless someone else can say this happens on their end too, forget what I reported.	NicolasJEngler	alvarotrigo
2071	2016-06-15 18:27:36	Hi, @NicolasJEngler which link you provide its not working on mobile devices properly. @alvarotrigo is there any way to disable `scrollOverflow: true` on mobile devices? Let me know. Thanks	sifulbd	alvarotrigo
2071	2016-06-16 16:32:30	@alvarotrigo Any update or salutation?	sifulbd	alvarotrigo
2035	2016-10-31 16:04:47	Hi @alvarotrigo , I have a similar problem on my site, where when I view it on my mobile I cannot click the links on the middle of the page, well, basically the links don't work. I have - scrollOverflow set to false. Using fullpage.js 2.8.7, tried using 2.8.8 and it didn't work. For some reason, this link won't work. Here is the link to the page I am referring to: [http://stevenprinsloo.co.za/por…	stevenprinsloo	alvarotrigo
2032	2016-07-25 12:03:36	@alvarotrigo Any chances to add this in the near future?	MaciejJanyska	alvarotrigo
2020	2016-05-23 09:25:48	@alvarotrigo okay, I can take a look at this issue and try to fix	Invizible	alvarotrigo
2015	2016-05-19 18:32:29	Thanks again, @alvarotrigo for your help :) Still wondering if there's a way to disable or hide the URL hash changes...? I'll just add a summary of my solution... (and here is the page, if anyone is interested in seeing: http://www.coffeerepublic.com.au/products/cafina/ - just click on any of the "Enquire" buttons to see the anchor working) Basically, I needed to go through the loop of my "produc…	JoshCarey	alvarotrigo
1984	2016-04-26 16:10:58	@alvarotrigo right, thanks.	pabloworks	alvarotrigo
1964	2016-04-15 07:58:21	Thank you for your attention. @alvarotrigo Yes, you are right. The iframe I have put inside my web page is not full screen. And, I load the fullpage.js inside the iframe. Value of the _"display"_ property of the iframe is _"none"_ when the page is loading. I want to show the iframe after the web page has been loaded. However, when the page is loaded, the problem appeared： **1. there is no animati…	ly2015	alvarotrigo
1963	2016-04-16 02:31:46	Hey @alvarotrigo just tried to implement that iscrollHandler... and now I cannot scroll at all. It scrolls o the next section everytime. Is there something I'm missing?	sogeniusio	alvarotrigo
1926	2016-04-18 17:43:51	@xho I had a look at your draft and wanted to comment on it regardless of your request, I hope you don't mind and most of all I hope you, @alvarotrigo don't mind. I think it would be better from a user experience point of view to have the controls for scrolling the sections up or down **not** to scroll with the sections. Meaning the controls should stay fixed at the top or bottom, left or right, …	monolux	alvarotrigo
1918	2016-03-21 12:59:13	Thanks @alvarotrigo, but I tried it and has the same problem. The example made by the author works even worst, cause the url doesn't change on section change. You can test it here: [example of Angular full-page](http://hellsan631.github.io/angular-fullpage.js/#/main)	mmautomatizacion	alvarotrigo
1877	2016-03-09 11:59:31	Hello @alvarotrigo i have change in jquery.fullpage.js in function =createSlimScrolling(element) following value i have changed element.find(SCROLLABLE_SEL).slimScroll({ allowPageScroll: true, height: scrollHeight + 'px', size: '10px', alwaysVisible: true, wheelStep :5, //this varible make scroll soomth touchScrollStep:8 }); thank for your support Now it working fine for me.	sagarjethi	alvarotrigo
1854	2016-06-22 10:21:08	Thank you so much @alvarotrigo , that is a relief. Thanks again :)	sohrabzia	alvarotrigo
1854	2017-01-18 13:43:00	I meet the same problem with sohrabzia. I have spend about 5 hours on it. If the problem is not solved, i will work night shift. Fortunately the answer of setting `fitToSection: false` works for me. I am really grateful now. @alvarotrigo @sohrabzia	SweetyBrittany	alvarotrigo
1835	2016-03-04 11:37:56	Hi @alvarotrigo. I've fixed this in my dev branch [here](https://github.com/nhylated/fullPage.js/commit/f715d9c49c433f12199f82e056276fff95765b99). Can I create a pull request?	nhylated	alvarotrigo
1835	2016-03-08 09:49:58	@alvarotrigo Done - #1885 Thanks!	nhylated	alvarotrigo
1812	2016-02-05 12:21:38	@alvarotrigo You were right. The problem was with that external JS was loaded and executed twice. Silly me. Have you been thinking about making some safeguards against such cases? Could be something like simple check if fullscreen has been already initialised and if so, just leave message in console log. We have destroy and rebuild functions at hand after all, don't we?	moffbot	alvarotrigo
1809	2016-02-16 17:04:09	@alvarotrigo, any ideas on this? Did some more test and didn't get any good results.	rodopoulos	alvarotrigo
1809	2016-02-17 18:52:45	@alvarotrigo Sorry about that, forgot to edit the locations. It's there now.	rodopoulos	alvarotrigo
1804	2017-02-02 23:35:05	In order to change the color of navigation dot, I overwrite css, but it doesn't work. Is that correct? How can I check why the color doesn't change.Thanks. `#fp-nav ul li a span, .fp-slidesNav ul li a span{ background: #fff; }` @alvarotrigo	YvonneD	alvarotrigo
1797	2016-01-31 13:45:51	@alvarotrigo -- look here: [link removed because it was temporary] When you scroll down, every slide stops at the top of the slide - which is the intended outcome. When you are at the bottom, and you slide back up again, each slide stops at the "bottom" of the slide. Do you see what I mean?	Taapo	alvarotrigo
1781	2016-01-21 21:31:56	Hey, @alvarotrigo, so I think I _finally_ have a solution for this. The problem is I don't know why it works. Would you mind explaining why this works. Here's what I have: $(document).ready(function() { $('#fullpage').fullpage({ fitToSection: true, }); I know that "return false;" cancels scrolling. It's the only way I could get the fp-auto-height section to not scroll to the bottom. I thought for…	dsiglin	alvarotrigo
1759	2016-01-11 10:32:24	hello @alvarotrigo can we use this : https://www.npmjs.com/package/angular-fullpage.js ??	sagarjethi	alvarotrigo
1753	2016-01-06 13:13:26	@alvarotrigo sorry i was trying out the responsive option. Can you try now. Any idea how to solve the issue of not able to see what am typing?	harshamv	alvarotrigo
1752	2016-01-06 10:38:36	Thanks for it @hang-qi! I'll take a look at it. fullpage.js didn't permit the use of bigger sections than the viewport in the past, so that's why this problem was there.	alvarotrigo	hang-qi
1690	2015-12-02 17:22:53	I've updated the demo with the new changes, looks good now :dancers: Have you had a chance to look at it @alvarotrigo ?	rodriguez-alex	alvarotrigo
1690	2016-02-17 21:21:44	Hey @alvarotrigo any updates on this? Do we see a merge anytime soon? Thanks in advance.	rodriguez-alex	alvarotrigo
1660	2015-11-20 16:36:15	Hey @alvarotrigo, the reason you see the scrollbar come up is because you are swiping up rather quickly (we've done this test multiple times). If you scroll up slowly, then you will see that it stays disappeared. Us developers have gotten used to just rolling through things, ha! If you scroll down a little, then scroll up slowly, say if a user is reading or is trying to see details of something, …	rodriguez-alex	alvarotrigo
1655	2016-10-28 05:51:10	@alvarotrigo i recently experienced the same issue on a recent project, but found a solution on stack overflow Issue: Upon scrolling vertically and horizontally on safari iOS, the content would appear only after 1 - 1.5 seconds. Solution: added -webkit-transform: translate3d(0,0,0) to each fullpage section Solution Reference: http://stackoverflow.com/questions/9807620/ipad-safari-scrolling-causes…	daltonpereira	alvarotrigo
1654	2015-12-14 08:34:30	@alvarotrigo I have written [lethargy](https://github.com/d4nyll/lethargy), which detects 'scroll intents'. So scroll events fired by inertial / kinectic can be ignored. It's 612b minified, so if you'd like to integrate into fullPage.js, I'd be happy to help. @dsiglin @sv3k If you guys still have this problem, feel free to integrate [lethargy](https://github.com/d4nyll/lethargy) into your code. J…	d4nyll	alvarotrigo
1654	2016-02-16 21:15:54	@alvarotrigo did you ever integrate @d4nyll plugin to the fullpage - Currently have a big site in production but its only flaw is on macbook the freescroll areas is just wayyyy too sensitive.	REPTILEHAUS	alvarotrigo
1633	2015-11-05 13:29:13	Thanks @alvarotrigo - alas, no dice as I think it fires before the inertia has stopped: http://codepen.io/iamkeir/pen/xwaVeX I'm just having a look at ways to detect when scrolling has finished, but it all feels rather hacky: http://james.padolsey.com/javascript/special-scroll-events-for-jquery/ http://stackoverflow.com/questions/4339196/how-to-detect-disable-inertial-scrolling-in-mac-safari	iamkeir	alvarotrigo
1575	2015-11-21 14:20:45	Just came across this problem and found this solution. Phew! Thanks for the suggestion @alvarotrigo	xavianaxw	alvarotrigo
1570	2015-10-04 20:02:31	Thanks for it @d13! Looks good! Although, not sure why you made that many changes in the CSS file. It seems like you changed the order. Why? Oh, and the indentation as well. I saw you also changed the absolute links to relative ones in the documentation such as this one: Could you revert those changes as well? Keeping them absolute helps in case some sites copy the readme content into theirs or e…	alvarotrigo	d13
1570	2015-10-06 14:57:17	@d13 I'm not used to work with sass or scss but there's something wrong on the gulp file. You said in the read me > // Only compile the SCSS > gulp scss But `gulp sass` is what its required instead. Not quite sure what are you doing there though.	alvarotrigo	d13
1570	2015-10-06 16:47:09	@d13 what are you really doing with the SCSS file? Compiling it to `.css`? In that case we should better get rid of it, as I usually work directly on the CSS file. I have the SCSS for other developers who might be interested in playing with it.	alvarotrigo	d13
1570	2015-10-06 18:07:54	@alvarotrigo - Yes, the `sass` task compiles the SCSS to `.css`. If you're providing a SCSS file, you should provide the means to build it in the way you expect the final CSS to look. What I suggest as a middle ground is to remove it from the `default` task and just have the developer run the sass task manually before running the compression tasks.	d13	alvarotrigo
1569	2015-10-03 08:56:58	@alvarotrigo ok thank you, i will try the options you suggested.	arj-196	alvarotrigo
1548	2015-09-26 20:04:51	@alvarotrigo is such behavior documented anywhere?	Hast	alvarotrigo
1543	2015-09-26 15:48:04	Thanks for it @rmarscher I'll take a look whenever I find some time for it.	alvarotrigo	rmarscher
1543	2015-10-09 22:57:15	@rmarscher don't you need `mouseWheel: true` for your [iScroll gist](https://gist.github.com/rmarscher/5f3a62b960f5f903a6af#file-iscrollhandler-js-L50)? Check out [this demo](http://jsfiddle.net/Lehqx9ne/5/) I made. It won't scroll unless you turn it on. But if you turn it on, then [fullpage.js doesn't catch the mouse wheel events](https://github.com/cubiq/iscroll/issues/980).	alvarotrigo	rmarscher
1543	2015-10-10 02:36:19	@alvarotrigo If I recall from the project that used this, I had `overflow-y: scroll; -webkit-overflow-scrolling: touch;` on the #wrapper here and only used iScroll for touch handling.	rmarscher	alvarotrigo
1543	2015-10-13 10:26:55	@rmarscher Yeah, that will show a default scroll bar. Which looks ok for Mac, but not for Widows. In any case, it might be nice to provide iScroll as an option in case someone is interested I guess.	alvarotrigo	rmarscher
1543	2015-10-26 15:59:02	iScroll project doesn't seem very active anymore either. I got no response on [the topic I opened](https://github.com/cubiq/iscroll/issues/980) and it seems the only way of adding it to fullpage.js would be to use a normal scroll bar for windows devices. You can use the GIST that @rmarscher provided and make use of the `dev` version of fullpage.js where the pull request was merged.	alvarotrigo	rmarscher
1530	2015-09-21 15:10:34	As mentioned in #1499, I temporary big use `fitToSectionDelay`. But sections are still cropped (when they are bigger than the viewportY) and it didn't change anything. How can I disable it? Thanks @alvarotrigo.	archasek	alvarotrigo
1522	2015-09-21 07:51:17	@kaiserhase How are you loading content into your app? Are the slides initializing with ng-repeat? I [made an angular directive](https://github.com/hellsan631/angular-fullpage.js) that might interest you, and should cover most basic support for using fullpage with angular. I've been able to solve some issues, but the one I have trouble with is dynamic DOM changes and how to react to them. Angular…	hellsan631	alvarotrigo
1499	2015-09-15 14:35:02	@adammcarth I'm not sure what are you talking about :)	alvarotrigo	adammcarth
1499	2015-09-15 14:39:05	Thanks for thinking of me though @alvarotrigo. Good work people. That's some fine issue solving.	adammcarth	alvarotrigo
1498	2015-09-09 22:16:51	Thanks, @alvarotrigo! I'm sure maintaining this library is a lot of work. I hope this helps.	rmarscher	alvarotrigo
1498	2015-09-18 09:25:09	Hi @rmarscher, can you please create a new branch with it? I'll merge it there to keep working on other features for the next release.	alvarotrigo	rmarscher
1498	2015-09-21 22:06:29	Hi @alvarotrigo - sorry it took me a few days to respond. I removed the .editorconfig file from the project. But I would recommend adding it as it helps contributors preserve your line endings and indent-style. I don't think I have permission to create a new branch in this repo. I think you would need to create and push the branch. Then I can close this pull request and submit a new one against t…	rmarscher	alvarotrigo
1497	2015-10-22 18:00:13	@alvarotrigo the project is a bit too big for me to do that, also - lazy. What I did was remove the map and it doesn't scroll to the next segment, although if you scroll on the map then it scrolls.	vectorman1	alvarotrigo
1491	2016-06-29 14:29:24	@alvarotrigo Hello. use **lockAnchors: true** if you are using data-anchor and want to hide #code from url. Thank You so much its saves my time.	krishna-shah	alvarotrigo
1491	2016-06-30 10:37:40	@alvarotrigo Hello, http://dev.saucacollection.com/#collection **and I want** http://dev.saucacollection.com I was using data-anchor that's why when page scroll down URL will be change with # code and I don't want # code display in URL. **lockAnchors: true** this argument remove #code from the url. so my issue is short out now.	krishna-shah	alvarotrigo
1491	2016-07-02 00:09:41	hi ! @alvarotrigo alvarotrigo , i have ...	apositivo	alvarotrigo
1474	2015-08-27 20:29:44	@alvarotrigo	misterzik	alvarotrigo
1473	2016-08-17 22:19:41	@alvarotrigo Thanks for the response.	timgaines	alvarotrigo
1471	2016-02-25 16:23:05	@alvarotrigo I still seem to have the issue described above. As soon as I scroll, either by clicking an anchor link or by using the scroll wheel, the anchor links become unclick-able until I reload the page.	mhoffmann98	alvarotrigo
1464	2017-02-16 17:04:15	@alvarotrigo This partial first section design can now be implemented with the Offset Sections extension right?	brianecook	alvarotrigo
1454	2015-08-23 16:36:46	@alvarotrigo I'm sorry, I wasn't clear enough. I needed stop scrolling the sections at 60px from the top, but changing the css to do that also affects the bottom, overflowing in 60px because the wrapper has 100% of the viewport. So I change the code adding the "offset" option with value 0 by default. Then I change this: var windowsHeight = $window.height(); To this: var windowsHeight = $window.he…	alexandretperez	alvarotrigo
1444	2015-08-14 10:10:35	Thanks for the direction @alvarotrigo	Valentine-Mick	alvarotrigo
1431	2015-08-10 16:38:08	Thanks @alvarotrigo, by removing the anchors array completely, it no longer works (I have updated) am I missing something?	richgcook	alvarotrigo
1422	2015-08-06 20:47:43	@alvarotrigo Thank you for the reply, and for maintaining this project. I'll try digging into slimScroll.	eystein	alvarotrigo
1413	2015-08-03 20:23:42	thanks @alvarotrigo , that works.	kylerbeetun	alvarotrigo
1401	2015-08-03 16:54:49	@alvarotrigo - Thank you!!	jephjohnson	alvarotrigo
1396	2016-01-12 13:24:00	@alvarotrigo sorry, it is a bit strange, because, if you will load your script synchronously at the html body i guess this condition will always return true (document.readyState != "complete"). But if you require(fullpage.js) asynchronously it is mean that sometimes, fullpage.js might be required after LOAD event fired.	spalax	alvarotrigo
1394	2015-08-07 18:11:09	@alvarotrigo we're referring to @imoses offering to share his simple fix for this problem if anyone was interested "I couldn't figure from the original issue if it has been solved or simply closed. If anyone needs a solution please contact me, I've create a really simple solution locally and I'm willing to share :)"	tulsadome	alvarotrigo
1389	2015-08-12 11:14:59	Thanks @alvarotrigo for the help.	richgcook	alvarotrigo
1389	2015-08-12 12:12:07	so weird, it only became an issue when I updated O.o Thanks @alvarotrigo	larrybotha	alvarotrigo
1389	2015-08-17 10:52:48	thanks for taking care @alvarotrigo !	gerhard-boden	alvarotrigo
1389	2015-08-24 17:39:25	Hey @alvarotrigo , the fix is great! However, it now breaks silentMoveTo functionality. It always scrolls. It's in the demo provided in the documentation as well.	rodriguez-alex	alvarotrigo
1389	2015-10-11 18:05:56	@alvarotrigo I have downloaded the latest release yesterday, i.e on 10/10/2015 and the gif is from the latest version.	acachary	alvarotrigo
1389	2015-10-11 18:37:08	@alvarotrigo with both, a few sections and a couple of slides. http://ananyaacharya.com	acachary	alvarotrigo
1389	2015-10-12 17:35:26	Thank you @alvarotrigo for the help, but I have the latest script of fullpage.js and I have tested www.ananyaacharya.com on four other machines with Chrome v45 and I'm seeing the same issue.	acachary	alvarotrigo
1385	2015-07-23 10:52:30	@alvarotrigo ended up creating my own :-) its a css snap point polyfill (internal)	darkyen	alvarotrigo
1375	2015-07-19 11:08:12	Sorry @alvarotrigo , I think that's my minification settings ripping all comments out - certainly not deliberate. Anyway, it appears that it was a conflict from another plugin causing it (jquery lightbox). I've corrected the code and also reinstated the licencing :+1:	robhadfield	alvarotrigo
1319	2015-06-23 08:54:46	Thx for the advice @alvarotrigo, but the page I'm building actually requires `verticalCentered` to be set on true, as I want my content to be in the middle of the page. The `paddingTop` option seems to have the vertically centred div compensate for the offset, while with just using a CSS class it doesn't compensate. I ended up using a padding-top on the body (to solve another issue specific to my…	jonasva	alvarotrigo
1268	2015-06-02 02:55:05	@alvarotrigo Hi. I really love your art. this should be called as an art. .. I'm not at all related to this field, by which I meant codings, programmings. I'm not even a designer, I 'm just a painter. I love your script, and used it for my website. with pagepiling.js, but since it doesn't support for the mobile to scroll on long section i was looking for a solution. and then, now I found this ful…	junghoon-lee	alvarotrigo
1268	2015-06-29 23:05:10	@alvarotrigo Maybe if scale > 1 just turn swipe off? Because you can zoom by double tap, but then can't comfortably view the slide.	f0rmat1k	alvarotrigo
1268	2016-12-20 21:37:40	@alvarotrigo did you ever try this?	waissbluth	alvarotrigo
1244	2015-05-22 16:50:03	@alvarotrigo Sure, there you go: https://github.com/alvarotrigo/fullPage.js/pull/1246 I actually didn't do it before for the shame. ;)	gyopiazza	alvarotrigo
1237	2017-02-02 17:59:09	Hi @alvarotrigo Just to make sure - if i want to use fullPage.js section that contain a Form and my users need a Keyboard Accessibility support to navigate from section to section -> this is not an option ? also i added the scrollBar:true and still using the tab still got this issue	eladh	alvarotrigo
1221	2015-05-17 07:11:22	@alvarotrigo I emailed you a (private) link to the page you can test it at. Please check your inbox at alvaro@alvarotrigo.com. I don't have this bug at the demo page.	Markovnin	alvarotrigo
1221	2015-06-18 15:22:49	Hi, just stumbled upon this. @alvarotrigo If you add the variable 'scrollindSpeed' to the jsfiddle you provided, for example 300, it shows what goes wrong. I'm having this issue as well.	iamswain	alvarotrigo
1221	2015-06-18 17:26:34	@alvarotrigo All good, removed the scrollingSpeed due to the fact it wasn't necessary. Just thought I'd point it out. ;)	iamswain	alvarotrigo
1194	2016-04-21 16:38:46	@alvarotrigo, i never said it was a fullpage.js issue :) Just trying to find a way to trigger the scroll when i want. Anyways, thanks for this library !	ludovicpages	alvarotrigo
1194	2016-04-21 17:09:02	@alvarotrigo Awesome. Actually, this is is the kind of logic i was working on afetr reading your previous comment. There is a typo, you're setting animationIsFinish = true, but the var is animationIsFinished Thanks a lot @alvarotrigo , it works great !	ludovicpages	alvarotrigo
1194	2016-05-10 05:43:17	@alvarotrigo I tried using `onLeave` and yet still the delay is not working. Your answer at [stackoverflow](http://stackoverflow.com/questions/36176677/fullpage-js-adding-a-scroll-delay/36182162#36182162) helped but it just happen one time only. And also I create a reproduction for my issue, and I've add fancybox plugins to see how it work. I've come out with [jsfiddle](https://jsfiddle.net/t3yzu…	faliqaiman	alvarotrigo
1194	2016-05-10 09:42:12	ok noted @alvarotrigo	faliqaiman	alvarotrigo
1168	2015-04-23 11:17:52	@alvarotrigo Is not already registered is also of the same name? Please try to here as a reference. https://quickleft.com/blog/creating-and-publishing-a-node-js-module/	sugarshin	alvarotrigo
1166	2015-04-22 14:30:30	Thanks for it @d13 ! I'll review it whenever I have time! Could you please commit again the changes in the CSS file again? Right now it seems indentation got changed or something similar and I can not clearly see the changes because all lines are reported as new.	alvarotrigo	d13
1142	2015-09-23 06:48:05	Excellent **@alvarotrigo** ... It works like a charm...	areddyprasad	alvarotrigo
1107	2015-03-24 20:37:39	@alvarotrigo Is there some alternative that I can do? Can you do me a custom job?	magentapose	alvarotrigo
1104	2015-03-24 15:24:15	@alvarotrigo Thanks a lot - but what will that last setScrollilngSpeed do? I understand the first one, but why the second one?	magentapose	alvarotrigo
1096	2016-09-07 10:59:32	@tomByrer jsdeliver still sin version 2.5.9 when the current one is 2.8.6. (which is almost 30 releases old) No idea why this is happening. I am already providing the `dist` folder with the minified CSS file.	alvarotrigo	tomByrer
1095	2015-03-21 22:34:36	@tomByrer yeah, but that is not showing older versions of other browsers such as Opera 12 and so on. I guess, that the best thing is to keep them just in case, as they wont harm anybody :)	alvarotrigo	tomByrer
1076	2015-03-13 13:01:14	@alvarotrigo im´m testing on this page www.boostyourknowledge.com.br/mnb2015 and you can see the script at www.boostyourknowledge.com.br/mnb2015/js/custom.js	olavocarvlho	alvarotrigo
1070	2015-03-11 16:14:18	@alvarotrigo Thanks, that seems to make it work better on Mac trackpad. Oddly though I am noticing it will most of the time scroll twice JUST on the first scroll.	louiswalch	alvarotrigo
1070	2015-03-14 15:50:08	Thanks @alvarotrigo, slowing down the speed seems to have made the problem go away.	louiswalch	alvarotrigo
1066	2015-03-09 15:32:54	@alvarotrigo Definitely agree with combining the constants rather than having combined constants, unless the combination really defines something that should be uniquely addressable (and used repeatedly).	eamodio	alvarotrigo
1066	2015-03-09 16:28:10	@alvarotrigo @eamodio - agree with individual constant variables and also separating combo selectors where used sparingly. For selectors like 'body' and 'html, body', I think those should just be declared once and as jQuery objects since those shouldn't need to be re-looked up in the DOM.	d13	alvarotrigo
1066	2015-03-09 22:17:15	Yeah, sounds reasonable. I would prefer to use a single word for selectors, as they are used more in the code, but I think that adding the SEL prefix or postfix will be better in terms of readability. So I agree with you. @d13 if you can update to the latest versoin 2.6.0 and make another pull request based on this comments I'll merge it. And It would be great if you could create another PR for […	alvarotrigo	d13
1066	2015-03-10 12:07:16	@alvarotrigo this should be good to go	d13	alvarotrigo
1035	2015-02-19 21:20:22	@alvarotrigo, basicly, it's proof-of-concept implementation of mentioned problem. Of course it should be better-written by you.	ivankravchenko	alvarotrigo
1031	2015-02-19 21:03:54	Thanks @alvarotrigo.	josiahwiebe	alvarotrigo
1029	2015-05-19 19:56:52	Hi Simon, Did you do anything else to js? I still cannot get it to work for two. @simonschaufi @alvarotrigo	thekennysong	alvarotrigo
1010	2015-02-27 11:18:15	@alvarotrigo Not that helpful, I want to know how he solved the 'mousewheel' being disabled on resize. And what he did to solve the 'Uncaught TypeError: Cannot read property 'top' of undefined' error.	richgcook	alvarotrigo
1010	2015-02-27 11:22:40	@alvarotrigo This wasn't necessarily about your answer or plugin, I was asking him directly how he solved this specific part.	richgcook	alvarotrigo
1010	2015-02-27 11:25:35	@alvarotrigo And I was asking him directly if he solved it? Can't you let me be?	richgcook	alvarotrigo
1010	2015-02-27 14:28:56	@richgcook the issue was my js was firing destroy too much, which resulted in the 'Uncaught TypeError'. I resolved it by setting a conditional to check if waypoints had been initialized before firing the destroy function. As @alvarotrigo said the destroy on resize was resolved in the latest version update.	peterph-am	alvarotrigo
1002	2015-02-12 16:26:30	Hi @rzamoramty , I've tested your form on mobile and it works pretty well now ... may you tell me how you figured it out ? Or maybe @alvarotrigo you can do something for me ? I've been trying to find a solution but couldn't find it... Here's my website www.premium-conciergerie.com/pro (check the "Contact" section on mobile) Thank you in advance Rom	rorodezign	alvarotrigo
962	2015-03-17 12:27:49	@Jhony0311 there was some changes in the CSS regarding the navigation bullets. If you update your SCSS I'll merge it.	alvarotrigo	Jhony0311
962	2015-03-20 04:04:49	Hey @alvarotrigo I have updated the stylesheet	Jhony0311	alvarotrigo
962	2015-03-20 09:59:37	@Jhony0311 Thank you! I think you should not prefix given, the preprocessor (or autoprefixer) do anyway.	kukac7	Jhony0311
962	2015-03-20 11:01:24	@Jhony0311 any comments on that?	alvarotrigo	Jhony0311
962	2015-03-20 14:28:50	Well that's something I was thinking. If @alvarotrigo will use sass as development it will be useful to set a gruntfile with task to compile and autoprefix this automatically, also we can include variables and some mixins to make it more useful to the developers who decide to use the sass stylesheet in their projects.	Jhony0311	alvarotrigo
962	2015-03-30 09:24:10	@Jhony0311 please look at https://github.com/alvarotrigo/fullPage.js/issues/1113 it seems the SCSS version is missing things. Seems like the whole styles for `#fp-nav ul li, .fp-slidesNav ul li` are missing:	alvarotrigo	Jhony0311
958	2015-02-22 11:19:32	@alvarotrigo @spindiesel Any news on this?	richgcook	alvarotrigo
958	2015-02-22 14:57:50	@alvarotrigo Any way to get this now?	richgcook	alvarotrigo
958	2015-02-22 15:15:32	@alvarotrigo I'm the guy who emailed you... thanks.	richgcook	alvarotrigo
958	2016-09-29 10:38:22	@GustavSt nop.	alvarotrigo	GustavSt
950	2015-04-27 22:59:04	@alvarotrigo – I also just ran into this problem mentioned by the thread opener. I am not 100% sure (as I wasn't able to test with all possible hardware and input devices) but I think I fixed it by fiddling around in the jquery.fullpage.js file. Actually it's just 2 additional lines of code. Hopefully it doesn't break any other functionality though - but so far it works… Would be interested to he…	Canubiz	alvarotrigo
941	2015-05-18 03:37:15	@elahmo @alvarotrigo – I added some additional checks to the scrolling() function in my local version of fullpage.js to solve this issue in a project I am working on right now. Basically I am requiring users of my website to first scroll down to the bottom of a scrollable section, then stop there and wait for 750ms before scrolling again to move on to next section. Up until now, this seems like t…	Canubiz	alvarotrigo
941	2015-05-18 15:24:47	@alvarotrigo Thanks for your feedback. I developed this modification on a MacBook Air esp. testing its trackpad control and it seems to work exactly the way I'd expect to. I believe it's exactly the way scrolling on a fullpage website, including more content on a single section than it can fit, should behave: not scroll over that content at the bottom of a section, but stop there and require anot…	Canubiz	alvarotrigo
941	2015-06-04 00:05:20	@Canubiz yes, my bad, I was talking about 'overflow: auto', in fact your example is exactly what I meant. I believe mobile devices do use the 'momentum' with the CSS mentioned, and I know for sure that Windows Phone 8 uses that (along with iOS and the -webkit- prefix). Not sure about Android, but I think it goes the same way. So maybe a solution would be to check if there's 'movement' on the scro…	MuTLY	alvarotrigo
941	2015-11-11 08:18:47	@alvarotrigo have you considered using a different plugin instead of sclimscroll? Maybe [jQuery custom content scroller](http://manos.malihu.gr/jquery-custom-content-scroller/) or [TinyScrollbar](http://manos.malihu.gr/jquery-custom-content-scroller/)?	reddo	alvarotrigo
941	2015-11-20 07:29:15	@pinipints I've just followed @alvarotrigo's instructions 3 posts up. I did have to make some small edits to the linked gist code though. I'de be more than glad to share that code, if you want. Basically I downloaded the fullpage.js from the dev branch linked, included the _modified_ code from the gist and it just worked.	reddo	alvarotrigo
941	2015-11-20 10:36:06	@alvarotrigo I still had to change bits of the gist code, specifically lines 36 and 37 have some variables defined with `let`, I had to change those to `var` otherwise my uglify task threw an error.	reddo	alvarotrigo
941	2015-11-20 13:56:59	@reddo i get errors on safari and firefox due to the variables defined with `let` while on google chrome it loads fine. @alvarotrigo thanks for having that demo page with iscroll. changing the `let` with `var` may help making it compatible with all browsers i will give it a try today, thanks once again	pinipints	alvarotrigo
941	2016-10-04 13:03:16	I've updated the gist to account for scrolling direction ad increased the timeout a bit and added some comments: [(see gist)](https://gist.github.com/reddo/d7ab532e03ffb41b3fa9870aab0a1d09). @alvarotrigo It really is working good, even using my trackpad (MacBook Pro Retina, 13-inch, Early 2015; with latest OsX and Chrome). I don't clear the timeout because I want the page to scroll to the next se…	reddo	alvarotrigo
941	2016-10-26 12:52:13	@reddo really interesting conversation, I too am requiring a solution to this scrolling issue. I'd like to test the gist you've amended. Could you advise on usage as i'm not proficient in js - am I supposed to copy the gist and replace the corresponding section in the jquery.fullPage.js file?? ... I have tried this but it kills the scrolling completely except when using the nav buttons... @alvaro…	db-24	alvarotrigo
941	2016-10-26 13:47:18	@db-24: I'm using it successfully in a project without any issues. Let me see if it's the latest version, but I haven't had any problems with it so far whenever I updated the fullpage.js (I'm currently using the dev version). You just have to replace the function in the fullpage.js with the same name (currently from here: https://github.com/alvarotrigo/fullPage.js/blob/master/jquery.fullPage.js#L…	reddo	alvarotrigo
941	2017-01-01 09:36:55	Thanks for fullPage.js, it's a awesome plugin. I also get the problem when use it. And I try to improve the case, now I get a effect than which I need, and I wanner contribute it to help others. So I wanner start a Pull Request. Before I do that, I found the issue about the problem, and I realized it have another problem with trackpad and Magic Mouse. I have not found a perfect way to solve this,…	lanbomo	alvarotrigo
941	2017-01-17 12:05:51	@alvarotrigo Thanks for your works. When scroll bar reached the end and scroll consecutively it will work. I don't know how about Mac's trackpad, but I think the option `delay` could help developer to adjust to an expected effect. Finally, thanks for your works again.	lanbomo	alvarotrigo
941	2017-02-26 04:37:34	Hi, @alvarotrigo will you merge @lanbomo solution? Did you test it?	Pixelous	alvarotrigo
900	2015-01-11 04:27:01	@alvarotrigo I am always using the latest stable build. A side issue, we found that doing a "huge" scroll with the trackpad causes the page to scroll twice. But I'll probably only look into tomorrow or so. Maybe some sensitivity settings?	resting	alvarotrigo
885	2014-12-29 04:54:11	Hi @curvedb @alvarotrigo, `.fp-tableCell { height: 100% !important; }` Had to do the same. Setting responsive to 959px enables normal scrolling but it does not prevent the plugin from giving the sections a 100%. I hate using !important. Would be nice to avoid it. Also, I set `'responsive': 959` and for some reason it's not an exact value... That's kind of concerning when using CSS media queries, …	SantzDesign	alvarotrigo
885	2014-12-29 14:14:14	@alvarotrigo, I understand... Although, once I'm back to normal scrolling, I don't longer need the full height sections. I actually understand why you didn't get me... I didn't use this: `.fp-tableCell { height: 100% !important; }`, I used this: `.fp-tableCell { height: auto !important; }` What I'm trying to say, is that once you enter responsive mode, you don't need the 100% height sections. And…	SantzDesign	alvarotrigo
885	2014-12-29 16:41:31	@alvarotrigo, great. About the responsive thing, I'll make a new demo and see if it works. Right now, I'm having issues, I ignore what's causing the problem. I will open an issue if it's a plugin thing and not an issue with my current development (I cannot post the landing page, it's private. Maybe I can show it to you if you're curious). Thanks!	SantzDesign	alvarotrigo
885	2014-12-29 16:55:17	@alvarotrigo, hey check it... Apparently it's a normal thing. Resize: http://jsfiddle.net/97tbk/419/ Anyways, it's quite inconvenient.	SantzDesign	alvarotrigo
885	2014-12-29 17:14:13	I understand, and you are probably right. I was thinking about using the `<html>` width since that's not a very common element to set a specific width more than 100%. I am using the `.fp-responsive` for now. Thanks @alvarotrigo!	SantzDesign	alvarotrigo
860	2014-11-24 07:50:57	@alvarotrigo Hmm, and if you test this in IE9 but with 100px padding top. http://jsfiddle.net/97tbk/383/	jefsnare	alvarotrigo
858	2014-11-21 08:59:18	Thanks @alvarotrigo for your reaction, indeed this solve the problem only for mouse wheels but with this option I can tweak the wheelStep for touch devices specifically. Maybe a good alternative would be ScrollMagic: http://janpaepke.github.io/ScrollMagic/	jefsnare	alvarotrigo
857	2014-11-20 23:23:57	@tsnyder91 Thanks for your input! I appreciate it! I have no access to any touch windows device and couldn't debug it properly. I'll try to figure out why the condition is needed, but I'll probably merge it soon!	alvarotrigo	tsnyder91
857	2014-11-23 13:22:40	@tsnyder91 the `event.preventDefault();` was creating [this issue](https://github.com/alvarotrigo/fullPage.js/issues/861) so I reverted that change. Can you confirm it is broken again for Windows Phone 8.1 IE 11?	alvarotrigo	tsnyder91
853	2015-01-21 19:55:09	Love the .js @alvarotrigo I know this has nothing to do with the js but in Firefox Mac & PC, the video doesn't fill the full screen. There are black bars to the left and right of the screen. Would you happen to know how to fix this? I'm working a site that has the same issue as your demo. http://dim.lamp.utoronto.ca/introducing/	awlyng	alvarotrigo
826	2014-11-11 18:03:29	@alvarotrigo no, that demo shows how to set up the page with sections, anchor and a menu. (the fix) The docs are very thorough but this is a good example of how most people will use this plugin, no?	sidonaldson	alvarotrigo
820	2014-11-12 10:33:51	@jackmu95 if you read my last reply [in this topic](https://github.com/alvarotrigo/fullPage.js/pull/817#issuecomment-62159280) you will see that I agreed to commit only the changes I mentioned, but then you did more by your own without asking first. Pull requests are reviewed and commented before being commited. Some of your changes don't make sense in fullpage.js. For example, you removed the jQ…	alvarotrigo	jackmu95
820	2014-11-12 11:09:48	@alvarotrigo I know that it wasn't the best way to make 'so much' changes at one time and I know that you try to make this as much IE8 compatible as possible but [W3C recommends using HTML5](http://www.w3.org/blog/news/archives/4167) and IE8 is simply not fully compatible with HTML5 at all... What I mean with that is that IMHO the focus should always be to get the best performance and also usabil…	jackmu95	alvarotrigo
819	2014-11-08 14:11:59	Thanks for answering @alvarotrigo. That would be a good way to handle it, and possibly and I will be doing. However, this could be used as a possible improvement for fullPage.js, something like a property that user fills with an element, that keeps listenning to when visitor reaches the bottom of it it does slide to the next page. Thanks!	IvoPereira	alvarotrigo
814	2014-11-07 12:21:20	@jackmu95 the idea still being the same. It can be achieved easily by just using the methods fullpage.js provides and some basic CSS. I don't see it as something essential in the plugin. Also, considering than most developers / designers would like to change the style of those arrows, the work for them is almost gonna be exactly the same.	alvarotrigo	jackmu95
814	2014-11-07 12:52:48	@jackmu95: I think you worked on our "vision" about a navigation "help", see https://github.com/alvarotrigo/fullPage.js/issues/806 Sorry but is there a way to see your work live somewhere?	metaxos	jackmu95
806	2014-11-12 01:35:59	@metaxos notes in his suggestion, "Of course the arrows should only be displayed when there are more sections." Implemented up/down arrows (stemming from your notes in #814 @alvarotrigo); however, they arrows appear on all sections regardless of whether or not additional sections exist before or after the viewed section. Is it possible to cause the horizontal arrows to be displayed only when ther…	crickw	alvarotrigo
806	2014-11-12 17:03:03	Thanks for replying @alvarotrigo. I knew what I wrote to be possible when I wrote the question - it was a poor attempt at suggestion of inclusion into the 'section' class just as you had done with the 'slide' class. I applaud your diligence at holding the line on bloating fuillPage.js with the many folks' helpful questions and suggestions herein (including mine) and thank you for this awesome wor…	crickw	alvarotrigo
803	2014-10-28 10:37:26	Hey @alvarotrigo, thank you for replying. --- > It seems like a problem in Firefox with the mousewheel event as you can see here. The suggested solution won't work because the iframe is cross-origin. Here's what Chrome says: > Blocked a frame with origin "http://localhost:3000" from accessing a frame with origin "http://player.vimeo.com". Protocols, domains, and ports must match. --- > A workarou…	lolmaus	alvarotrigo
799	2014-11-12 18:13:42	@alvarotrigo That seems to be the case - viewport meta on my website matches the one you quoted. On the other hand `initial-scale` causes a "zoom bug" on iOS < 6 (fix: https://github.com/sergiolopes/ios-zoom-bug-fix) but I think it can be neglected at this point as it's an old issue.	malydok	alvarotrigo
799	2014-11-13 09:13:24	@alvarotrigo I'm using `autoScrolling:false` for both desktop and mobile versions.	ffiona	alvarotrigo
799	2014-11-13 09:14:42	@alvarotrigo Thanks!	ffiona	alvarotrigo
799	2014-11-21 08:40:01	Tested it in andoroid and in ios, everything works. Thank you @alvarotrigo !	ffiona	alvarotrigo
798	2014-10-27 04:39:08	@alvarotrigo cool. thanks for the heads up! Does this mean bower is behind?	sidonaldson	alvarotrigo
798	2014-11-11 17:28:53	@alvarotrigo pretty please could you update bower again? :)	sidonaldson	alvarotrigo
728	2015-03-17 17:24:32	@alvarotrigo Haha. Sorry my apologies. I did get you mixed up with someone else with the similar plugin. http://www.smashingmagazine.com/2014/08/25/how-i-built-the-one-page-scroll-plugin/ The other one is built with the same concept but the possibilities and functionality is just not the same. Thanks for the amazing work again.	SucInnoPeneur	alvarotrigo
728	2015-03-19 02:08:06	@alvarotrigo Haha. That's what I thought. Since your plugin would be the main layout for the whole page ... it's best to place it in the head and load as early as possible to reduce the FOUC on a webpage. Thanks for the support so far.	SucInnoPeneur	alvarotrigo
699	2014-09-12 09:27:12	@alvarotrigo thank you so much, i will check it	zousandian	alvarotrigo
699	2014-09-13 15:46:36	@alvarotrigo Hi Alvaro, Can i ask you a question about <a href="http://jsfiddle.net/97tbk/270/">the fiddle</a>? When i on the fourth page and click the button , it will back to the second page, but it only fire the onLeave event one time. i expected it will fire the onLeave event two times. How can I fire the onLeave event as much as the pages scrolled? Many thanks Best wishes	zousandian	alvarotrigo
693	2014-09-10 13:55:17	Hello there, Chrome Inspector works fine for me. Please check it @alvarotrigo, and let me know. I would be happy with that :)	anishjajodia	alvarotrigo
689	2014-09-10 09:32:44	Thanks @Glaived	alvarotrigo	Glaived
682	2014-09-03 11:57:30	@nivv thanks for it!	alvarotrigo	nivv
674	2014-09-01 14:41:03	Hi, @alvarotrigo the default value of overflow should be "visible". http://www.w3schools.com/cssref/pr_pos_overflow.asp In the test example, what I want is the blue div shows completely. However, with overflow:auto, the overflow part will be hidden.	KynoYang	alvarotrigo
674	2014-09-01 14:52:01	@alvarotrigo Pretty good! Then, I'll wait for updating. BTW, fullpage is quite awesome. Thank you!	KynoYang	alvarotrigo
674	2014-09-04 01:02:23	@alvarotrigo thanks for telling me.	KynoYang	alvarotrigo
670	2014-11-26 12:21:18	@thunderapps @tsnyder91 @baikon can you guys confirm this bug has been solved in the latest version 2.5.0? You can test if it now works on IE11 on Windows 7 tablet by accessing [the demo page](http://alvarotrigo.com/fullPage/).	alvarotrigo	tsnyder91
670	2014-11-27 13:38:23	I won't be able to test win 7 or win 8.1 tablets till next week due to the Thanksgiving holiday but I'm pretty sure that latest patch will work on those devices. -----Original Message----- From: "alvarotrigo" notifications@github.com Sent: ‎11/‎26/‎2014 6:21 AM To: "alvarotrigo/fullPage.js" fullPage.js@noreply.github.com Cc: "tsnyder91" tsnyder91@gmail.com Subject: Re: [fullPage.js] Touch slide a…	tsnyder91	tsnyder91
663	2014-08-28 10:09:33	@alvarotrigo, first of all we need 2.0.8 release for the real `jQuery` issue fix. And about lower-camel case issue - I'm pretty sure bower packages should stick to lowercase, so it is possible to unregister camelCased package, tho it would break support for people who already installed it, even if its not hard to update bower.json for lowercase. Guess its up to you, prolly it should be left the w…	mrpavlikov	alvarotrigo
652	2014-08-21 18:16:03	@alvarotrigo There is a mobile version for chrome on iOS. But I suppose you are aware of this.	ben-joostens	alvarotrigo
652	2014-08-22 11:46:17	@alvarotrigo yep, i'm talking about andoid. If you scroll down the chrome adress bar is hiding.	dreszczyk	alvarotrigo
652	2014-08-22 12:02:02	@alvarotrigo I did, still after scrolling down (adress bar hides) and then scrolling up a little (adress bar appears) website is going up, and down because of recalculating height. I know it's because of the Chrome Mobile.	dreszczyk	alvarotrigo
652	2014-08-22 12:05:23	@alvarotrigo I changed `scrollingSpeed` to `0`, so the user would not need to wait.	dreszczyk	alvarotrigo
647	2014-08-21 16:28:40	+1 @okbk @alvarotrigo That would be an amazing feature	sambecker	alvarotrigo
637	2014-08-16 20:43:34	As @tomByrer says, fullpage.js resizes the text when using fullpage with default settings. To solve it, use the option `resize:false` when initializing the plugin. Its usage is documented in the docs.	alvarotrigo	tomByrer
631	2014-08-12 08:31:19	@alvarotrigo Please see this example: http://jsfiddle.net/tyrann0us/pveqn0gd/6/embedded/result/ Without regard to the fact that the sections aren't full page it demonstrates how fullPages.js first scrolls up to the section rendered on top. Even if not for SEO reasons there might be situations where people (like me) want to use `order` on their projects. Supporting it would be really great.	tyrann0us	alvarotrigo
628	2016-03-24 15:17:57	@alvarotrigo The fiddle is great for people that like to have other use cases of fullPage. Thank you Álvaro.	monolux	alvarotrigo
628	2016-03-24 15:40:14	@alvarotrigo Thank you! If you are interested why I find this good here is the use case I am trying to get working and I think I am nearly finished. I have a fixed top div that is the navigation, a navbar. This navbar uses flowType to have the nabar menu links change font size according to viewport width and height. Naturally each of the menu items is a div (with the menu link inside) and these d…	monolux	alvarotrigo
614	2016-01-07 19:21:45	:+1: You're right, @alvarotrigo I was looking for this functionality for the footer and `fp-auto-height` achieves this. Better experience than switching to normal scroll just for the footer.	rahulmax	alvarotrigo
614	2016-02-18 00:26:30	@alvarotrigo right now i found a way around, not perfect but for now it works, i set and nothing add to the footer, ofcourse the autoscroll doesnt work but maybe that would help u with ur debug, thanx again	ctf0	alvarotrigo
614	2016-10-25 15:21:57	Hi @alvarotrigo, Firstly, great job with all of the functionality that you have added into this, I love using it! Today I went into one problem, I am using the `fp-normal-scroll` class for few sections but so far I can't make it work on mobile and unfortunately I need it to be working there as well, right now it seems to be ignoring the class entirely, I checked the unminified version but I am no…	KokoDonchev	alvarotrigo
606	2014-07-31 16:14:28	Thanks @JayBizzle !	alvarotrigo	JayBizzle
604	2014-10-28 22:22:30	@alvarotrigo was spot on for me - I did a quick search of my project for all uses of ".fullpage" and immediately found the problem. I.e. Make sure it is not being initialised twice somewhere else/undesirable.	bencoullie	alvarotrigo
585	2014-07-19 15:32:33	@tomByrer If I do that, the onLeave callback doesn't trigger it all	ccruz2886	tomByrer
583	2015-07-03 10:15:59	Just wanted to say cheers for 'flagging' that. Was struggling with it, but managed to get the final pieces of my puzzle using @byzanth's jsfiddle :) Also cheers to @alvarotrigo for helping me understand why I needed to do it haha	porridj	alvarotrigo
583	2015-07-03 10:28:48	@porridj haha! @alvarotrigo is a kind and patient guy	mnotw	alvarotrigo
581	2016-07-07 21:50:27	@alvarotrigo Sorry, me just being careless. Working fine now. Many thanks and what incredible plugin you have built.	rohanchambers	alvarotrigo
573	2014-07-16 11:43:35	Hi, I solved the issue. The problem was I'm using boostrap's carousel and it has a class named 'slide', that generates conflict with fullPage's slide class. To resolve this, I used the option slideSelector: '.page' and rename the new fullPage's class to 'page'. Thank you, @alvarotrigo for your quick answer	davidrh90	alvarotrigo
569	2014-11-11 16:48:40	@tomByrer reading [this post in your blog](http://blog.jsdelivr.com/2014/06/public-cdn-auto-updated.html) I though it would automatically update the CDN when a new release is publishes but I found out the current version in the jsDelivr CDN is 2.4.1 instead of 2.4.3 which is the latest release. Why is this not happening? I would like to provide the CDN in the documentation but it doesn't seem to …	alvarotrigo	tomByrer
556	2014-07-11 02:23:55	@alvarotrigo yes, please post the unminified version.	eamodio	alvarotrigo
556	2014-09-01 09:07:35	@tomByrer I don't have the unminified version. But you can get it by just downloading the latest 1.3.2 version of slimScroll.js from [their repository](https://github.com/rochal/jQuery-slimScroll) and then making the changes I detail [in my last comment here](https://github.com/rochal/jQuery-slimScroll/issues/133#issuecomment-45075705). > I ended up deleting the if (!isOverPanel) { return; } from…	alvarotrigo	tomByrer
555	2014-07-09 16:09:08	@alvarotrigo thank you for the fast modification, it seems the animateAnchor problem solved but if "navigation: true" the dots are not updated. if we add to my previous example the navigation: true then we scrolled to 3rd page, then if we copy the link and go to new page and go to /examples/normalScroll.html#3rdPage you will notice that the 3rd page is the active pgae but the first circle is acti…	sh30	alvarotrigo
555	2014-07-09 16:48:46	@alvarotrigo ok i will, thanks again.	sh30	alvarotrigo
555	2014-07-09 17:21:17	@alvarotrigo it does on yours but couldnt figure out why not on mine. sections work (fullPage/#3rdPage ) but slides not (fullPage/#3rdPage/1 ) here is a link for you to look at http://batescreativegroup.com/clients/YMCA/ym/ thanks man	zenics	alvarotrigo
548	2014-07-05 20:06:38	@alvarotrigo The code below is what you have suggested that makes the video play in the section. Where does it go. Does it go in the examples.js / jquery.fullPage.js / or in the HTML. And where exactly within one of the selections. What do I change to make the video play on load as you open the page. Thanks $.fn.fullpage({ scrollOverflow: false, afterRender: function(){ $('#video')[0].play(); } }…	zakbenjamin	alvarotrigo
548	2014-07-05 20:39:14	@alvarotrigo could you write that out for me. I'm not sure what you mean. And where does this JavaScript go? Which file	zakbenjamin	alvarotrigo
548	2014-07-05 20:49:49	@alvarotrigo I'm not very experienced in developing at all. Would it hurt to ask if you could paste exactly what I need to put in the fullpage.js with all the relevant changes that makes the video play automatically please	zakbenjamin	alvarotrigo
548	2014-07-05 21:21:14	@alvarotrigo what's the initialisation section? Would you be able to help me out?	zakbenjamin	alvarotrigo
548	2014-07-06 09:45:01	@alvarotrigo it's still not working. I'm not sure what you mean by "Just add the play event in the afterRender callback" I also don't know where exactly to put the afterRender callback. Is there a jsfiddle example with the slowscrolling example and a video?	zakbenjamin	alvarotrigo
504	2014-06-13 11:32:19	@alvarotrigo Thanks. Ended up doing this only.	nikhilvij	alvarotrigo
504	2014-08-13 06:12:22	Thanks @alvarotrigo for writing the destroy function That helped remove some hacky code.	nikhilvij	alvarotrigo
489	2014-06-03 13:44:30	@Ouadie, @zerodburn could you confirm what @marcobuettner is saying?	alvarotrigo	marcobuettner
489	2014-06-03 13:55:08	@alvarotrigo sorry I only have a Windows 8.1 Touchscreen Laptop to test on and FullPage.js has never worked on that. It's an Acer Aspire S7 FYI	zerodburn	alvarotrigo
489	2014-06-17 08:57:25	@marcobuettner thanks, we will appreciate it!	alvarotrigo	marcobuettner
489	2014-06-18 10:14:29	It should be working on IE 10 as well. I've committed the changes and I proceed to close the issue. Thanks to @Ouadie and @zerodburn for the feeback and to @marcobuettner for reporting the issue.	alvarotrigo	marcobuettner
477	2015-02-25 12:41:22	@alvarotrigo Hmm.. it seems to me, that you are not using bower locally, are you? Otherwise the "bower_components" directory would have been in your repo. I'd suggest to leave it in .gitignore (although others add their bower dependencies into the repo - this is because some library maintainers are lazy sometimes and change already published modules [like it happened with jQuery!]). Nonetheless -…	theborakompanioni	alvarotrigo
477	2015-02-25 13:20:14	@alvarotrigo Having tests in place will strengthen the confidence in the changes committed to the repo - I certainly do not want to develop without them anymore. It is sometimes relatively tricky to test libraries which heavily manipulate the DOM. I'll happily invite you to take a look at [VisSense.js](https://github.com/vissense/vissense) which runs test with [Jasmine](https://jasmine.github.io/…	theborakompanioni	alvarotrigo
473	2014-05-25 22:13:29	@milesmatthias I haven't tested it, but @adrien-gueret seems to be adding more changes besides the destroy function...	alvarotrigo	milesmatthias
473	2014-05-26 06:56:58	@alvarotrigo What do you mean? I've just moved the events listeners from nameless closures to named functions, so that we can now "off" them. Simply check the changes ( https://github.com/alvarotrigo/fullPage.js/pull/473/files ) to be sure that it is not a big deal.	adrien-gueret	alvarotrigo
426	2014-06-05 12:07:35	@bittner shift+space ? I've never heard of it. It does nothing in any browser as far as I know.	alvarotrigo	bittner
426	2014-06-05 13:15:58	@bittner oh, you mean to scroll up... I see. I just see a problem on this, the need of adding more code to avoid problems with text inputs.	alvarotrigo	bittner
426	2014-06-05 18:14:37	@alvarotrigo Isn't that true for any key, including the arrow keys, for example? What needs to be done? Probably we can find a generic solution...	bittner	alvarotrigo
426	2014-06-05 20:10:40	@bittner but the space is a common character used in any input. Arrows are just control keys.	alvarotrigo	bittner
417	2014-05-12 09:12:01	@alvarotrigo, the solution you proposed is not optimal. In touch devices with big screens like iPad, I would like to use fullPage.js in portrait orientation and disable it in landscape orientation (where there is not enough vertical space for all the content without scrolling). The workaround I'm using now is to initialize fullPage.js only on big enough window size. The problem is that when the w…	tzachyrm	alvarotrigo
417	2014-05-13 15:17:03	Hi @alvarotrigo. First of all thanks for great plugin! I have the same problem with destroy. I have some different pages with fullpage and different count of sections. One page have 5 section and second have 2 sections. When I jump pages with ajax and trying to slide in page with 5 sections it slides me to last and to first sections only, but it works on touch devices. Are there any solution to f…	DariusNorv	alvarotrigo
417	2014-05-14 14:11:16	@alvarotrigo great news, many thanx!	DariusNorv	alvarotrigo
408	2016-01-05 15:18:22	OMG I figured it out. @mattyfew I hope this helps you!! You use Responsive:624, but you HAVE to remove the `<div class="slide"></div>` that's in the examples!!! Once I did that, mobile scrolled fine without a limiting height. It was driving me crazy and I had a deadline to meet. So relieved. When @alvarotrigo said it should work and that something else was wrong with your code I was like OK so I …	omarel1	alvarotrigo
408	2016-11-16 18:38:51	Hi Alvaro ( @alvarotrigo ) , My site is completed, but when on mobile my anchors which are inside images do not work, neither does scroll on mobile. I am using bootstrap with fullpage js. My code for the fullpage js looks like this: $(document).ready(function() { $('#fullpage').fullpage({ // anchors: ['landingSec', 'bioSec', 'portfolioSec', 'contactSec'], // // sectionsColor: ['#DAC500', '#1BBC9B…	NicholasCK	alvarotrigo
403	2014-07-03 08:52:50	@d13 not quite sure what you mean. Adding two more files to support SASS and LESS ? Can you provide some example?	alvarotrigo	d13
403	2014-07-03 17:21:45	@d13 Yeah I see what you mean but I believe it is not necessary. With the `fp-` prefix it should be enough and the code would be much more easy to read.	alvarotrigo	d13
396	2014-08-21 15:04:49	@alvarotrigo What do you mean? This last comment is about the <code>afterResize</code> callback being fired while scrolling on a touch device... I think you are referring to the <code>animateAnchor</code> issue #86 ?	AdmireNL	alvarotrigo
392	2014-05-14 14:18:49	@alvarotrigo great ... just tried it :)	zeroxme	alvarotrigo
385	2015-03-09 15:01:13	@kylerberry yep, we can. Probably it would be much easier now, you probably would only need to deal with CSS now, as the tooltip content is static at the moment. Well, a condition would be needed in the javascript side :)	alvarotrigo	kylerberry
385	2015-03-09 15:29:57	@alvarotrigo Thanks, I'll make a PR soon	kylerberry	alvarotrigo
385	2015-03-13 19:26:46	@alvarotrigo Closing this for a fresh PR since this is so old. See new PR: https://github.com/alvarotrigo/fullPage.js/pull/1081	kylerberry	alvarotrigo
364	2015-07-23 08:19:48	@alvarotrigo Hi, I also tried (from your snippet above): and worked as expected, but only for click event (I have to do the same for key move). But with onSlideLeave + moveSectionDown it's simpler and works perfectly (although I wrongly thought it would have moved the section down!). Thanks!!	dademaru	alvarotrigo
316	2014-05-15 09:26:37	hello @alvarotrigo thank you for your plugin. are you still thinking about this option? it would be nice to have it :) thanks!	floriangeierde	alvarotrigo
316	2014-05-16 09:42:34	@alvarotrigo +1 for horizontal scrolling!	pashazel	alvarotrigo
313	2015-07-01 22:58:48	A little late to the game obviously so I'm not expecting a reply from OP but maybe @alvarotrigo can help shed some light. Also I hope my question falls within the scope of this topic enough in order for me to not start another discussion thread. Currently I'm using jQuery to dynamically add/delete sections to my site as it is resized and have used the above mentioned method: destroying FullPage, …	wootencl	alvarotrigo
313	2015-07-01 23:59:13	@alvarotrigo You are AWESOME! Thanks for the swift reply and help. Two simple lines of jQuery and the problem is solved. For those interested I just selected the active class (before destroying) and added the active class back after adding my new HTML. Like so: Keep being amazing!	wootencl	alvarotrigo
310	2015-12-14 08:47:17	@alvarotrigo I've done some [research](http://blog.danyll.com/lethargy-tackling-inertial-scroll/) on this and it's not because of "jQuery believes the user still scrolling when they are not...", it's because the trackpad and Apple Magic Mouse emits scroll events long after the user has finished scrolling.	d4nyll	alvarotrigo
301	2014-03-19 14:07:07	Thanks a lot. You're the fastest @alvarotrigo!	Worstkaes	alvarotrigo
287	2015-08-21 15:07:14	@alvarotrigo what implication does this have to print? as I guess the data-src won't be updated until the image is viewed so print will miss these images?	latwelve	alvarotrigo
287	2015-08-25 14:37:38	@alvarotrigo ok sounds good. no thanks, it would be nice but it's not an urgent request :) Thanks!	davidhellmann	alvarotrigo
277	2014-03-03 12:16:53	I couldn't be able to reproduce it. It doesn't specify very well on the documentation for which users it won't work: > Do not use it on production sites facing the Web: it will not work for every user. Anyway, hopefully now it will work for everyone :) Thanks a lot @filipminev !	alvarotrigo	filipminev
248	2014-06-25 10:25:48	@Jhony0311, @DevinWalker I'm not planning to solve it as I can not test it in any of the problematic devices and therefore I can not find out the problem/bug or the solution for it. Many people is requesting this feature, but **unless somebody take a look at the code by their own I believe it will still unfixed.** Make some tests in your devices if you want to help me with it. The problem seems t…	alvarotrigo	Jhony0311
248	2014-06-27 17:18:01	I'm having this issue on a Nexus 7. @mlilley's idea of re-initializing is interesting since there's now a destroy method: #473. I'll let you know how I fix this.. **Update**: verified that upgrading from 2.0.7 to 2.1.4 didn't fix this issue on a Nexus 7. **Update**: the following fixed the issue for me: If I have a few minutes I'd like to fix the issue more specifically instead of this hacky way.…	milesmatthias	alvarotrigo
248	2014-07-02 10:58:22	@milesmatthias you didn't answer to [my previous post](https://github.com/alvarotrigo/fullPage.js/issues/248#issuecomment-47084186). Could you do the modification and let me know if you get any value on re-sizing? Does it even enter in the `onorientationchange` event? You can test it modifying the plugin like so:	alvarotrigo	milesmatthias
248	2014-07-02 11:31:12	@milesmatthias resize event is already fired anyway in case it doesn't support orientation change as you can see here: So either the problem is that it doesn't enter in the `isTouchDevice` or that the `width` and `height` values are not updated in Android. I can not check it, but if you do what I suggested before I might have an idea.	alvarotrigo	milesmatthias
248	2014-07-02 16:41:14	@alvarotrigo sorry if I wasn't clear enough, but I did reply to your question. Performing your test above has results like this: 1. Change device orientation 2. `orientationchange` event is triggered on touch device 3. `height` and `width` values are unchanged (don't take the orientation change into account) 4. the `resize` event triggers next 5. `height` and `width` values are now updated (takin…	milesmatthias	alvarotrigo
248	2014-07-02 17:00:46	@milesmatthias ok, now I see what you mean. Then wen probably get rid of the `orientationchange` and use only the `resize` if we suppose it will fire in all touch devices and the values will get updated.	alvarotrigo	milesmatthias
248	2014-07-02 17:16:52	Yea, that's what I was trying to say. The `resize` event should always be fired and will have the correct height/width values (as opposed to `orientationchange` on android). I'll send you a PR. -- miles On Wed, Jul 2, 2014 at 11:00 AM, alvarotrigo notifications@github.com wrote: > @milesmatthias https://github.com/milesmatthias ok, now I see what you > mean. Then wen probably get rid of the orien…	milesmatthias	milesmatthias
248	2014-07-02 17:48:16	there you go @alvarotrigo :koala:	milesmatthias	alvarotrigo
248	2014-07-02 21:54:31	Thanks @milesmatthias , but I was thinking... in case of using a touch device, we won't need the 500 milliseconds delay. We can do it automatically. Have you tried it in your device? Can you notice the small delay on orientation change?	alvarotrigo	milesmatthias
248	2014-07-02 22:02:31	I do notice it, especially on older Android devices. On a new iPad it's hardly noticeable, but on older, less powerful androids I can see it being an issue. -- miles On Wed, Jul 2, 2014 at 3:54 PM, alvarotrigo notifications@github.com wrote: > Thanks @milesmatthias https://github.com/milesmatthias , but I was > thinking... in case of using a touch device, we won't need the 500 > milliseconds dela…	milesmatthias	milesmatthias
248	2014-07-02 22:04:36	@milesmatthias then just add a condition. if (is touch device) { code without delay} otherwise {code with delay}	alvarotrigo	milesmatthias
248	2014-07-02 22:19:24	Okay @alvarotrigo, I just added that to PR #542 for you to review & merge.	milesmatthias	alvarotrigo
248	2014-07-02 22:45:51	Johnathon Ortega also commented reporting some similar testing results... (he deleted his comment I think but I got the email): so maybe we should leave the 500ms delay in there? Ultimately I think this is going to be _extremely_ difficult to get right on every device given that tablets have variable CPU/RAM speeds and tablet browsers (especially chrome) are attempting to behave more and more lik…	milesmatthias	alvarotrigo
248	2014-07-02 23:04:50	Hey guys, I agree with @milesmatthias, according my test in most of cases this delay should work fine, I have no time now to do a PR but if you want to I can test in a lot of different android devices and give you my feedback about how it works with the fix that Miles propose	Jhony0311	milesmatthias
248	2014-07-03 02:28:02	@alvarotrigo I agree with the statement "some reports that the orientationchange event fires prematurely, which is why the values are reversed.". In Android the orientationchange event does not give the right width and height. but in Android it still fire the resize event when rotating. I try this it works in Android. Thanks for all the points.	channainfo	alvarotrigo
248	2014-07-03 02:55:48	@milesmatthias thanks for your PR. I think we better not omit isTouchDevice otherwise we might have 500ms delay to rebuild. touch device resize once so it should be called right away without using setTimeout.	channainfo	milesmatthias
248	2014-07-03 04:03:58	@channainfo I think everyone might be on different pages. According to @Jhony0311 and @lemmyFromMotorhead, various touch devices have various delays between the `resize` event firing and the updating of the `window.width` and `window.height` values. Everyone -- I just found a couple of great stack overflow answers that discuss this situation in great detail complete with testing: - http://stackov…	milesmatthias	Jhony0311
248	2014-07-03 09:06:48	@milesmatthias about the two links you posted, I can not test it, but it seems to me that nowadays mobile OS might react in the same way with the `resize` event, updating in all cases the values for `width` and `height`. (the problem might be in the `orientationchange`) > According to @Jhony0311 and @lemmyFromMotorhead, various touch devices have various delays between the resize event firing and…	alvarotrigo	milesmatthias
248	2014-07-03 09:06:48	@milesmatthias about the two links you posted, I can not test it, but it seems to me that nowadays mobile OS might react in the same way with the `resize` event, updating in all cases the values for `width` and `height`. (the problem might be in the `orientationchange`) > According to @Jhony0311 and @lemmyFromMotorhead, various touch devices have various delays between the resize event firing and…	alvarotrigo	Jhony0311
248	2014-07-11 11:05:27	@milesmatthias it seems the proposed solution causes other kind of problems in android devices. It fires the resize event when hiding or showing the address bar as detailed [in this open issue](https://github.com/alvarotrigo/fullPage.js/issues/565#issuecomment-48717764).	alvarotrigo	milesmatthias
227	2015-07-17 09:52:17	@alvarotrigo Thanks for the swift reply. I hacked together my own fix relying on `moveTo` in addition to the regular `anchors` based on [this issue comment](https://github.com/BeSite/jQuery.mmenu/issues/340#issuecomment-95963694) at the mmenu.js repository. After `$('#fullpage').fullpage({ ... });` I inserted: I don't understand why that makes any difference though. I tried to catch the click eve…	eystein	alvarotrigo
226	2016-06-24 03:46:13	Dear @alvarotrigo, can you come out one reproduction for this `fullpage.js` and `fancybox.js` sample bcs Im having issue on IE's where when I close the `fancybox`, it's jump to others sections. But when open with Chrome or any modern browser it's 100% working. I try so many times and already asked at stackoverflow but not respon at all. Any help would be really appreciated. Here's my previous rep…	faliqaiman	alvarotrigo
226	2016-06-25 08:21:10	@alvarotrigo thanks, it works..	faliqaiman	alvarotrigo
225	2014-05-03 16:11:43	@bittner, your problem is belong the plugin. It is all about CSS styling. Nothing to do with the plugin itself.	alvarotrigo	bittner
219	2016-11-04 08:37:12	Hi @alvarotrigo, I'm seeing this issue again. Same repro, in fullPage 2.8.8	maddles	alvarotrigo
208	2015-09-15 11:10:04	@alvarotrigo css3: false drastically decreases performance (mobile and desktop) and having to use it because one wants a single section background attachment as fixed is just sad. Sure it's a Chrome bug. And it's been there for quite some time without indication it'll get fixed any time soon. Meanwhile it's one of the most used browsers. I'd still prefer to have the control; I'd pick translate ov…	Quaked	alvarotrigo
188	2014-01-27 14:07:20	Any thoughts on the latest solution @alvarotrigo ?	gavsim	alvarotrigo
183	2016-06-01 11:01:28	I have the same problem. Could not fix it with any "z-index" settings, but @alvarotrigo is right - setting `css3: false` is a workaround. Now - video stays at background, although - Chrome now works notably slower with scroll and video playback. This problem is visible also on Fullpage.js Example page http://alvarotrigo.com/fullPage/examples/videoBackground.html - open page - scroll down, - scrol…	arnisjuraga	alvarotrigo
176	2015-06-03 09:49:40	@alvarotrigo I just changed the code and have it working. I cloned the project, created a (obviously local) branch and wanted to create a pull request, but can't. Can you help out here? Code didn't change much but it is working for me ;)	Bart-Holland	alvarotrigo
176	2016-03-18 09:07:37	I made a for in which I added these things: https://github.com/Bart-Holland/fullPage.js If you would be so kind to test it @tschortsch22 then I can add a pull request for @alvarotrigo	Bart-Holland	alvarotrigo
175	2014-05-22 21:50:01	Maybe this is a little different than what you're talking about @Ouadie, but I've noticed that the hash isn't updated on the scroll event, although fullPage will recognize the scroll event and move to the new page. This prevents deep linking when you scroll (as opposed to clicking a link with a target href). I've tried manually unbinding the 'hashchange' event, updating the hash, and then re-bind…	milesmatthias	alvarotrigo
162	2014-05-07 11:00:44	@alvarotrigo sory, i realy have problemes to write and read english :$ I made the modification for replace the doneResizing but the bug still exist there is the code http://pastebin.com/5PbD71X7 when i load a slide the url look like : wwww.web.ext/pages/anchor/id	jarodxxx	alvarotrigo
160	2014-01-15 14:28:11	Getting confused here, I thought the issue was that it doesn't properly work on **Windows 8 touch devices**? Why are you disabling the scroll functionality on devices lower than IE9? Those can't be even found on Windows 8 touchscreen devices. And like @alvarotrigo says, the plugin works just fine in IE8. Setting autoscroll to false for just Windows 8 Touch devices _should_ be as simple as targeti…	guywithabeard	alvarotrigo
160	2014-03-04 15:50:52	@alvarotrigo, Is not only IE problem (but I agree with you)))), touch scroll not working on any browser at windows 8 with touchscreen. But on all other websites touch scroll works just fine. If you need any help with testing, I may do it.	romapad	alvarotrigo
160	2014-03-04 17:42:54	@alvarotrigo Just to confirm, the touchscreen problem on Windows 8 touchscreens is not only limited to IE. I can't use my touchscreen with fullPage.js on any browser. Weirdly, I have no idea why, but in Firefox if I use two fingers on my touchscreen I can scroll up/down a page.	zerodburn	alvarotrigo
160	2014-06-18 10:21:41	@alvarotrigo I'll try it at lunch on my acer, I think it will be pretty much the same as the Yoga 2.	zerodburn	alvarotrigo
160	2014-06-18 21:48:19	Thanks @alvarotrigo - I will try to update to the latest version to see if it makes a difference.	RobFanDistro	alvarotrigo
160	2015-06-28 22:32:42	@alvarotrigo sorry that I haven't done it earlier, but the output you asked for is as follows: I had no easy way to copy the output, so I retyped user agents. Might be a missing space somewhere, but other than that they should be precise.	kamilgrymuza	alvarotrigo
160	2015-06-29 07:01:38	@alvarotrigo i've changed the condition like you mentioned above – it works on IE11.	Peckoman	alvarotrigo
160	2015-07-10 17:00:08	Hey @alvarotrigo - the problem is gone, the scrolling works well now (just tested on both devices)! Thanks for fixing it (and sorry for slow response times) :+1:	kamilgrymuza	alvarotrigo
158	2014-01-10 05:51:58	Hi @alvarotrigo, thanks for the quick reply. so, can i use the afterRender callback to remove the height setting by the plugin? what about resizing window, how can i stop the plugin there from setting height to each section? idanb11	idanb11	alvarotrigo
153	2014-11-21 07:46:08	Hi @Janosch7384 Your solution works (that's awesome), but somehow it effects the scrollOverflow option. It's just like as if I set the scrollOverflow 'false'. Any idea? @alvarotrigo maybe? :) Here's the code:	nugjagoan	alvarotrigo
153	2014-11-21 10:32:38	Thanks for fast reply @alvarotrigo :) Solution #1: I'm sorry I don't understand, you mean I have to apply the width and height for each img? I have uploaded my work, please kindly take a look it here: http://tokobayifika.com/test/index.htm I can't scroll the section that have along content. But strangely, if I inspect element in Chrome (the inspect element's window goes up), then I can scroll the…	nugjagoan	alvarotrigo
148	2014-01-10 12:25:41	@karlcarstensen I make use of tabulation instead. If I want to change something in those files in the future, I will still use tabulation and we would have another conflict again. Also, I tent not to separate `){` . Apart from that, I don't find it so important some minor changes or whitespaces (such as `h1,h2,h3{` vs `h1, h2, h3{` or the space between the keyboards meta tag or `text-align:center…	alvarotrigo	karlcarstensen
145	2015-05-08 01:24:01	Do you want me to log a new issue @alvarotrigo ? :)	pzi	alvarotrigo
145	2016-06-15 08:36:10	So let me share some screenshots so I can describe myself better. ![img_7829](https://cloud.githubusercontent.com/assets/17320007/16073051/4deed1f2-32e4-11e6-8e39-3c629f084312.PNG) ^ This is the standard view ![img_7828](https://cloud.githubusercontent.com/assets/17320007/16073056/58879810-32e4-11e6-8927-9df722358550.PNG) ^ And when you click on an input field, the keyboard falls over the input f…	chrisamsterdam1986	alvarotrigo
145	2016-06-15 09:28:35	> P.S. @alvarotrigo your ideas are also very much welcome :-) Nop. Not easy to deal with these things as browsers do not provide us much information about when they open the keyboard or in which way they do it.	alvarotrigo	alvarotrigo
145	2016-06-15 09:30:32	@alvarotrigo - Thanks for your feedback. Too bad Chrome is being annoying here.	chrisamsterdam1986	alvarotrigo
133	2013-12-18 21:59:07	Thanks a lot @JustH!	alvarotrigo	JustH
129	2014-11-27 19:30:34	Hi @alvarotrigo, I have been trying your plugin in order to design an online help web interface for an application that we are currently testing in our company. I've been reading these thread and try the implementation of the scrollSlider function, however it seems that when I'm on a section that has slides, then I navigate to several slides, go to another section and return back to the previous …	jaadolio	alvarotrigo
128	2013-12-17 12:14:32	What @alvarotrigo said and also, you should de-queue or at least properly call jQuery. Right now it's being loaded twice (Wordpress loads it and you load it). Set the functions.php to deregister it and then register it once from inside the functions.	guywithabeard	alvarotrigo
128	2013-12-17 15:46:31	@alvarotrigo the site is responsive so if you just decrease the window size it will go into mobile view. @guywithabeard good catch I will de-queue it now.	adamhairfield	alvarotrigo
124	2016-12-13 01:36:22	`continuousHorizontal: true` doesn't work correct with extension ContinuousHorizontal. I was trying on [demo page](http://alvarotrigo.com/fullPage/extensions/continuousHorizontal.html#firstPage). Slider jumps to the first slide after reached last slide. @alvarotrigo could you check, please?	Splintex	alvarotrigo
122	2015-11-23 15:49:29	@alvarotrigo nice, it works. thank you	boutzamat	alvarotrigo
115	2013-12-09 23:59:43	@alvarotrigo I dont think its an issue of anybody, what I believe is that the plugin does not play nicely with apps that manage the content of the page dynamically. It works fine for normal pages, but when you have a MVP structure or something like turbolinks modifying the "body" with styles like "overflow:hidden" will affect other pages and prevent scrolling in other parts of the application, un…	jseravalli	alvarotrigo
106	2014-09-24 10:38:09	Hi @alvarotrigo I was wondering if you are able to set the carousel to automatically scroll horizontally? Thanks, James	mrjamesgrundy	alvarotrigo
106	2014-09-25 15:04:17	Thanks, great help @alvarotrigo	mrjamesgrundy	alvarotrigo
102	2013-11-29 11:40:19	@alvarotrigo works great, that was quick. Thanks ;)	tomaszbujnowicz	alvarotrigo
82	2013-11-22 10:47:36	@alvarotrigo does this work along side scrollOverflow:true? What's the name used to turn this to true I think it might be what i've been trying to setup on my own	criesner	alvarotrigo
82	2013-11-23 20:34:56	@alvarotrigo I get it now, you've added a swipe gesture for horizontal slides (might consider swipe trackpad/magic mouse to go along with that feature) What i'm trying to achieve is a bit unconventional. vertical swipes/mouse wheel snaps and horizontal drag/swipe is a horizontal free scroll (no snap). You can see it illustrated in this demo i made with onepagescroll.js and nicescroll.js http://ch…	criesner	alvarotrigo
65	2013-10-31 09:42:09	Hi @alvarotrigo I drew up this fiddle. http://jsfiddle.net/informa/K9uuM/11/ The JS runs the first flexslider in the first section on load. Then loads the next flexslider after the next section is loaded. Pretty sure the error is in conjunction with flexslider. It only seems to error on page refresh rather than re-running the fiddle. Let me know what you think. It doesn't happen on every refresh …	informa	alvarotrigo
65	2013-10-31 22:11:15	Thanks @alvarotrigo thats awesome. Glad you were able to solve it and fast with the feedback, thanks.	informa	alvarotrigo
65	2014-02-20 11:30:53	Hey @alvarotrigo, it's me again. I got the same error from above, but in a different issue. Everytime I change the viewport size of my site and then scroll to another section, I get the error in Chrome: "Uncaught TypeError: Cannot read property 'left' of undefined". Do you got any experience with that? My Plugin configurations are the default ones.	Worstkaes	alvarotrigo
65	2014-02-26 14:57:03	@alvarotrigo Laggy is not really the good word (sorry for my bad english) It works randomly and like @Worstkaes I need to scroll quickly up and down.. with all the examples I find even your live example	vincentdindon	alvarotrigo
65	2014-03-06 15:28:18	Oh yeah. It's working now in Firefox 27.0.1 and Mavericks. Thanks for that @alvarotrigo.	Worstkaes	alvarotrigo
64	2014-03-14 20:42:55	Hi! about the first point that @acturbo bring in this issue, I was wondering how did you take off the animation when the resize is complete on your demo? (http://alvarotrigo.com/fullPage/) or did you fix it and make the resize ajustement live? keep up the good work @alvarotrigo	m3nz	alvarotrigo
64	2014-03-17 14:10:06	@alvarotrigo yeah there's an animation but in your demo, it's a like a flash when it readjust your window! On my side, when i resize there'S an animation to top:0 or bottom:0 :-/	m3nz	alvarotrigo
64	2014-03-17 14:31:56	nevermind ^_^ I found out when you are on the first slide on your demo, there's no animation of the slide when you resize it. If you're on an other slide the animation is here. Is there a way to make it all like the first slide when you resize the page? @alvarotrigo	m3nz	alvarotrigo
64	2014-03-17 14:36:07	ok I'll try this out! thanks a lot! :) @alvarotrigo	m3nz	alvarotrigo
64	2014-04-08 15:59:44	It's working now. Thanks for your kind support @alvarotrigo. the other issue is user stuck on slide until the transition completes.	wpgeek922	alvarotrigo
64	2014-04-24 11:20:52	@alvarotrigo ok I think I get it. Thank you very much for your help.	giulianovelli	alvarotrigo
48	2013-10-24 22:58:28	Thats awesome @alvarotrigo really good addition to the plugin I think. The project I am working (after talking to the client) didn't really work with a fixed header and footer unfortunately and so I had to add the header and footer into the first and last sections using the slimscroll functionality for the footer - which in the end doesn't work that bad, thanks. I have been working with flexslide…	informa	alvarotrigo
48	2013-12-04 23:48:25	Awesome @alvarotrigo I saw your apple demo -- looking great. Here is the site I was working on with your plugin https://www.xone.vodafone.com/ I turned off your plugin in smaller browsers and worked with flexslider and backstretch to get the carousels/images in.	informa	alvarotrigo
35	2014-02-21 18:43:11	@alvarotrigo it worked for me. Thanks	thylo	alvarotrigo
35	2014-07-05 11:31:57	Hi @alvarotrigo. I'm trying to make the video fit the full screen dimensions in the first section along with the menu. I'm not sure where to put the javascript code exactly. This is what it looks like now when I put the html you listed in jsfiddle. Video doesn't play though. ![screen shot 2014-07-05 at 12 26 33](https://cloud.githubusercontent.com/assets/5969321/3486432/e85b6cf6-0437-11e4-91bf-bf…	zakbenjamin	alvarotrigo
31	2013-10-10 13:33:47	@alvarotrigo I am planning to use this thing in production. But I found two issues that were possibly deal breaker. - Complex anchoring mechanism - Ability to redirect when hash not found My initial thought was to rewrite the portions concerned with anchor mechanism but wisdom (or procrastination? :smiling_imp: ) prevailed. In my use case, only the homepage is "full-paged-scrolled", each section …	liquidscorpio	alvarotrigo
30	2013-10-10 04:59:01	@alvarotrigo +1	liquidscorpio	alvarotrigo
22	2013-10-12 14:31:17	Hi @alvarotrigo. Great Plugin and great slimscroll feature. But I've figured out that it adds slimscroll to overflowed areas automatically on page load but not on window resize. Is there an option to change that or is this feature not provided in full page? tanks	janizde	alvarotrigo
12	2015-07-30 17:31:55	Hi @alvarotrigo, I'm having the same Apple's Magic Mouse issue but only on Chrome [Version 44.0.2403.107 (64-bit)]. Firefox and IE are OK. Even your demo page behaves wierd. Any idea of what could be wrong? Congrats for your work!	kikemx78	alvarotrigo
12	2015-07-30 20:24:39	@alvarotrigo it works for me! thnx mate!	kikemx78	alvarotrigo
3	2014-04-16 15:21:36	@JustH last version is 2.0.5. I hope it is working well.	alvarotrigo	JustH
1	2014-11-06 03:35:37	@alvarotrigo thank you for the quick response. Would you mind taking a quick look at my code? http://direct.jubjub.com/clients/asceoc/newsletter-article-page.php I can't seem to get the scroll bar to show up and I'm not sure what I'm doing wrong. By the way, I'm using Bootstrap 3.3.0 framework Thank you	kingk1974	alvarotrigo
2624	2017-03-21 09:00:04	@alvarotrigo Please help	shahjehanali1	alvarotrigo
2613	2017-03-16 08:58:41	@alvarotrigo please Help me	shahjehanali1	alvarotrigo
2545	2017-02-04 17:38:01	hey @alvarotrigo . How can I integrate fullPage.js with material design lite. This combo will be awesome, I guess.	vikaskyadav	alvarotrigo
2515	2017-01-19 06:14:57	**Unlicensed fullPage.js extension** is still visible even when a license key for fading Effect is specified. I am assuming that the key is assigned to a website during purchase, but **how do we move** the license to another one? The key was bought in @alvarotrigo Gumroad page.	raymundbiddi	alvarotrigo
2473	2016-12-23 11:11:25	### Description Today, I using fullPage.js for my project. I need to add a video embed with Youtube iframe. But I can't scroll video in website. I read before issues, and I found @alvarotrigo was fixed at fullPage.js version 2.9.2. Note: My website needs to one scroll a page and not show scrollBar. So, I can't be setting like: `scrollBar:true`. I also found add: `&enablejsapi=1` after video embed…	vanloc0301	alvarotrigo
2473	2016-12-24 17:12:51	Hi @alvarotrigo . Have you any method to resolve that problem? My website is production; I need to fix it. I found fullPage.js is greater another library. But I don't found any method to resolve my problem. Thanks.	vanloc0301	alvarotrigo
2473	2016-12-29 18:24:03	> and I found @alvarotrigo was fixed at fullPage.js version 2.9.2. I wonder where. Because the issue was never fixed. See [this issue](https://github.com/alvarotrigo/fullPage.js/issues/2229) which was marked as "might not be possible" and "help needed". It was never solved and I believe there's no proper solution to it besides using `scrollBar:true`,`autoScrolling:false` or using some kind of lay…	alvarotrigo	alvarotrigo
2456	2016-12-13 13:10:37	- Fixed bug: setAutoScrolling was broken #2426 - Fixed bug: swiping slides on touch won't work when using autoScrolling:false #2447 - Fixed bug: Keypress fires prematurely #2448 - Fixed bug: some problems with subdomains and activation key for extensions - Documentation: fixed typos thanks to @thisisfed #2430 - Documentation: improved docs for extensions - Improved: backgrounds video example. - R…	alvarotrigo	thisisfed
2344	2016-10-20 19:43:01	- Fixed bug: problem with click and touch events on touch devices #2338 - Fixed bug: media elements didnt auto-pause on section leave when using Reset Sliders extension #2336 - Fixed bug: autoScrolling:false not working on mobile #2335 - Improved: continuousHorizontal set to false by default #2344 thanks to @publicJorn - Improved: added option `lazyLoading` to allow compatibility with other lazy …	alvarotrigo	publicJorn
2323	2016-10-12 12:10:48	- Fixed bug: iOS 10 content was bouncing when swiping #2285 - Fixed bug: Unknown URL anchors throwing a javascript error and stopping execution #2284 - Fixed bug: on mobile chrome, trying to scroll up causes page reload #2277 - Removed: `api=1` from videmo videos #2288 - Removed: use of extensions from unminified version of fullpage.js - Removed: SCSS file #2297 - Documentation: callback `afterRe…	alvarotrigo	faisalhmohd
2233	2016-08-30 15:25:20	- Fixed bug introduced in 2.8.4 causing the break of fullpage.js on resize - Fixed bug with caused autoplay of youtube videos without data-autoplay #2214 - Fixed bug hiding slides navigation temporarily on scrolling - Fixed example trying to load slimScroll instead of scrolloverflow vendor file. - Improved commonJs detection logic thanks to @sagech #2176 - Added support for new extension: `repons…	alvarotrigo	sagech
2205	2016-08-17 09:58:24	- Fixed problem in IE thanks to @ironprogrammer #2203	alvarotrigo	ironprogrammer
2204	2016-08-16 23:51:24	- Fixed problemin IE thanks to @ironprogrammer #2203	alvarotrigo	ironprogrammer
2142	2016-07-08 12:00:24	- Fixed bug:links and scrolloverflow #2035 - Fixed bug: scrolloverflow when resizing #2109 - Fixed bug: scrollOverflow:true and margins #2071 - Fixed bug: removing class `fp-responsive` from $body when using destroy('all') thanks to @setheid - Added new option `bigSectionsDestination` to define the destination for big sections when using `fp-auto-height` - Added autoplay and autopause features wh…	alvarotrigo	setheid
2142	2016-07-08 12:00:24	- Fixed bug:links and scrolloverflow #2035 - Fixed bug: scrolloverflow when resizing #2109 - Fixed bug: scrollOverflow:true and margins #2071 - Fixed bug: removing class `fp-responsive` from $body when using destroy('all') thanks to @setheid - Added new option `bigSectionsDestination` to define the destination for big sections when using `fp-auto-height` - Added autoplay and autopause features wh…	alvarotrigo	mortonfox
2133	2016-07-04 18:47:23	hi ! @alvarotrigo alvarotrigo , excelent library fullpage.js ! a question . . . . i have ... in my URL i want ( if this is possible) www.mydomain.com/#firstPage/Test1 www.mydomain.com/#secondPage/Test2 and www.mydomain.com/#3rdPage/Test3 what do you Think? , in this case ( is possible ), what are the change ? disable bodyclass() ? delete the replace in windows.location ... you can help me please …	apositivo	alvarotrigo
2133	2016-07-05 06:01:20	hi @vikaskyadav hello, thanks for writing, hopefully the opinion of the creator of the plugin @alvarotrigo	apositivo	alvarotrigo
2068	2016-10-25 20:10:44	@johanhermansson that's a [known and unresolved youtube bug](https://code.google.com/p/gdata-issues/issues/detail?id=7584&q=label%3AAPi-YouTube%20black&colspec=API%20ID%20Type%20Status%20Priority%20Stars%20Summary). Not a fullPage.js one.	alvarotrigo	johanhermansson
2045	2016-05-31 10:13:21	- Fixed bug causing broken links when using scrollOverflow:true #2035 - Fixed bug causing fullpage.js to break in certain circumstances #2044 - Added new resource: angular directive for fullpage.js #2038 thanks to @meiblorn - Added support for unicode anchors (chinese etc) #2029 thanks to @yyken - Dev: replaced gulp-minify-css for gulp-clean-css	alvarotrigo	yyken
1995	2016-05-03 23:46:22	@alvarotrigo Why Invalid?	Ravenna	alvarotrigo
1871	2016-03-02 19:51:53	@alvarotrigo can you please help.	RohitDeorey	alvarotrigo
1866	2016-03-01 10:09:55	I just want two slides auto change using "$.fn.fullpage.moveSlideRight();" . This method will cause the slide change faster and faster when I leave that slide and then back. I do not know what the problem is. Code like bellow:[https://jsfiddle.net/fiddleoutout/9z4yn9hb/12/](url) ![1](https://cloud.githubusercontent.com/assets/2129521/13447948/3da2caec-e05a-11e5-8302-a572b0567a34.png) I defined fo…	Kennersky	alvarotrigo
1859	2016-02-28 17:19:39	When you open a site directly in a section (as specified in the URL, e.g. #4thpage) then Fullpage scrolls to that section once the site is loaded. It waits until everything is loaded, including all elements and startup scripts, and then it scrolls to the right section. You can see this for example if you open a Fullpage site like this: http://alvarotrigo.com/fullPage/#4thpage As requested in the …	ModDM	alvarotrigo
1857	2016-03-01 13:32:45	@alvarotrigo do you have any idea what could cause this issue? This is really important. I can hack the navigation to show up by manually setting the z-index of the sections to -1 but this causes all sorts of other problems.	mhoffmann98	alvarotrigo
1853	2016-02-25 06:40:56	Hello @alvarotrigo I have used slide function in my project . In project slide part there is 2 slide. `I am easily move to particular using $.fn.fullpage.moveSlideRight() and $.fn.fullpage.moveSlideLeft`() **But my second slide dynamic question list. in that i have next and previous button for move to particular question. when click on that button page automatic scroll.** so ,In section slide my …	sagarjethi	alvarotrigo
1851	2016-02-24 14:16:02	Hi, I have used Skrollr and Fullpage for animating the elements. Everything works perfect until on screen devices smaller than 768px. Either the buttons doesn't anchor to the correct section or the the scroll effect of the skrollr doesn't work. Please can you have a look at this @alvarotrigo External Source - http://dwebsight.com/fullpage.html PS: Sorry about the last issue having a lot of code i…	dkvellin	alvarotrigo
1850	2016-02-24 13:23:56	Everything seems to work absolutely fine until its on Ipad or Mobile. The anchor tags fail to move the body to the respective position on Ipad or mobile devices. Please can you let me know if I am doing something wrong from my end? @alvarotrigo `<!DOCTYPE html> <html> <head> <meta name="viewport" content="width=device-width,initial-scale=1"> <title>SCube Digital Media</title> <style type="text/cs…	dkvellin	alvarotrigo
1847	2016-02-24 05:40:25	Hello @alvarotrigo I need to make functionality In First slide I have **3 three button** . on click of each button click event I want to open specific slide, where and how write code that make this functionality working	sagarjethi	alvarotrigo
1831	2016-02-15 09:21:29	This is not really problem with fullPage.js (@alvarotrigo, I'm a fan of yours, you may close it) This is a problem with jquery, in case someone finds it that the fullPage is rendering the page really really long, with `windowsHeight = 1603px` or 50px I realized the issue was with Jquery's `$window.height();` This cannot work correctly if you don't have `<!DOCTYPE html>` in your html. Reference: h…	anandchakru	alvarotrigo
1803	2016-01-28 06:56:15	Hey @alvarotrigo, I'm using your Pure Version and I saw that you probably forgot to add the method `setAllowScrolling` [setMouseWheelScrolling - L684](https://github.com/alvarotrigo/fullPage.js/blob/master/pure%20javascript%20%28Alpha%29/javascript.fullPage.js#L684) on your revealing module. This method is public on jQuery Version and works fine on Pure Version also.	willianjusten	alvarotrigo
1802	2016-01-27 23:31:26	Can't help you with it. The SASS file was added by @Jhony0311 time ago in [this pull request](https://github.com/alvarotrigo/fullPage.js/pull/962), but I'm not familiar with it.	alvarotrigo	Jhony0311
1792	2016-01-25 02:47:57	Hi @alvarotrigo, it's to complicated to implement the continuous mode on pure version? I tried to move the last item to the top, each time that I scroll, but because of use of translate, doesn't work properly. Do you know another way that I can do?	willianjusten	alvarotrigo
1723	2015-12-18 10:26:28	This is not an issue, I just wanted to say thanks @alvarotrigo . I tried implementing the full-page sections functionality myself, and it was horrible. I then tried fullPage.js, and it was a breeze. The library works well (so far, at least) with Foundation, is documented really well, and you seem pretty timely in responding to issues. We don't show our gratitude to open source developers nearly e…	neil-s	alvarotrigo
1563	2015-09-30 23:06:44	First of all my sincere compliments to you for putting together this fantastic plugin! I am having problems in using the option animateAnchor. If I make use of animateAnchor:false I get stuck on the main page (1st section) and cannot scroll down. What can I do to overcome this? Can you refer to an implementation in which this option (animateAnchor) is working such that I can see the final result.…	GoncaloJsf	alvarotrigo
1530	2015-09-21 14:43:06	Hi. Even though I have disabled `fitToSection` and `verticalCentered`, the plugin forces it and it cuts my page (like it is setting section's height to viewportY and adding `overflow: hidden`). How to prevent this? This is my actual code: @alvarotrigo, any idea on this?	archasek	alvarotrigo
1499	2015-09-15 14:30:12	@adammcarth next version will solve it.	alvarotrigo	adammcarth
1340	2015-07-15 10:40:55	Rebased on master. @alvarotrigo What do you think about it?	blueyed	alvarotrigo
1198	2015-05-03 15:29:40	@weiliank why don't you just use fullPage.js without anchors?	alvarotrigo	weiliank
1109	2015-03-25 15:17:12	@marcobuettner using `background` to apply an inline color will cause troubles when trying to use any other background property by using CSS. Feel free to keep using your modification if you prefer it that way.	alvarotrigo	marcobuettner
920	2014-12-18 04:33:24	Hey @alvarotrigo, First off - amazing work here! I've used your script numerous times and it always wows the audience. Anyways, for a particular page that I'm building, I'm using fullpage.js to present 5 slides/sections. Once the 5 slides have been scrolled through, I'd like the rest of the site (let's call it Slide 6) to return to normal scrolling behavior. I know this is possible if using a sin…	chalavacs	alvarotrigo
820	2014-11-12 10:15:25	@alvarotrigo Have you already taken a look on this? :) Would be nice if you could merge it soon!	jackmu95	alvarotrigo
818	2014-11-07 22:51:39	@alvarotrigo First of all thanks for contributing such an awesome plugin. I am facing an issue wherein when using the Gradient Backgrounds as demonstrated in http://alvarotrigo.com/fullPage/examples/gradientBackgrounds.html the gradient style gets applied correctly to slides nested under a section, however the sections without any slides shows a white background. **Note: Using `fullPage 2.4.3`** …	jignesh-gohel	alvarotrigo
771	2014-10-14 05:28:30	In the previous version there was a check is first element defined or not. @alvarotrigo noted (https://github.com/alvarotrigo/fullPage.js/pull/731#issuecomment-56633395) that checking array length looks like better solution and I agree :). fixes #731, #752	tkirill	alvarotrigo
666	2016-05-10 13:32:00	@jackmu95 provide an isolated reproduction of the issue in jsfiddle or codepen.	alvarotrigo	jackmu95
548	2014-07-05 12:43:12	Hi @alvarotrigo. I'm trying to make the video fit the full screen dimensions in the first section along with the menu. I'm not sure where to put the javascript code exactly. This is what it looks like now when I put the html you listed in jsfiddle. Video doesn't play though. ![screen shot 2014-07-05 at 12 26 33](https://cloud.githubusercontent.com/assets/5969321/3486550/b6c840c4-0441-11e4-9976-2d…	zakbenjamin	alvarotrigo
494	2014-06-05 22:18:21	@alvarotrigo fullpage.js is great. Thank you for releasing and supporting it. One problem we are running into is the smoothness of the scroll between sections in IE8. It appears choppy as it moves through sections. Any ideas on how to fix this? Thanks, Jordan	jda284	alvarotrigo
473	2014-05-24 15:29:17	@alvarotrigo any feedback on this if it's not good enough to merge?	milesmatthias	alvarotrigo
388	2014-04-16 10:06:44	Hey @alvarotrigo, is it possible to get the horizontally scrolling working by swiping under mobile devices?	Worstkaes	alvarotrigo
387	2014-04-16 10:05:36	Hey @alvarotrigo, I updated these days to your actual Version of Fullpage.js and then I got the bug that my controls for my horizontal scrolling didn't work anymore. Then I changed the following part: To your old Version of the click event and it works again:	Worstkaes	alvarotrigo
385	2014-04-16 13:23:25	Thanks @alvarotrigo I'll make these changes. Do I close this and make a new pull request when I'm finished?	kylerberry	alvarotrigo
301	2014-03-17 13:29:22	Hey @alvarotrigo, if someone is resizing my page, the onLeave and afterLoad event is firing from this section. Is it possible to deactivate this? I tried it on my own, but by firing both of them, it's difficult to find the right request.	Worstkaes	alvarotrigo
292	2014-03-10 13:58:30	Hey @alvarotrigo, once I'm refreshing my site with the anchor-link for example http://mypage.net/#section2 it's not scrolling to the anchor. The site stays on the first section, although I have set the data-anchors and my navigation works fine with the anchors. If I click the section in the navi, which is set in the url after the refresh, it's not scrolling to this particular section. If I click …	Worstkaes	alvarotrigo
256	2014-02-20 18:39:39	Hey @alvarotrigo, is it possible to combine the onLeave and afterLoad firing? Like on leaving section 1 "down" & after loading section 2 -> do something. The problem is, that I need something on section 2 only after coming from section 1 and not scrolling from section 3 to 2.	Worstkaes	alvarotrigo
245	2014-02-15 17:56:00	@alvarotrigo Is there a way for me to know when the navigation has completed after the initial page load? I know there is the after afterRender() callback but that's triggered before the animation to the slide slide / section has completed. I'm looking for this I really need to fire some code off once the animation/navigation has completed after the initial visit / page load Thanks again	gavsim	alvarotrigo
236	2014-02-12 12:20:17	Thanks for the new addition of being able to "jump" without animating to the anchor in the URL when the page is loaded, I am finding a few issues and a couple of inconsistencies. In Firefox if I have multiple sections with sub scenes in my page and try to directly go to the 2nd sub scene in the 2nd section it "jumps" straight there (no animation) which is great. If I try to do the same but in say…	gavsim	alvarotrigo
222	2014-02-07 10:11:02	Hi, We are using this plugin, it's great! One of the requirements our customer has is to not scroll down to the initial section / slide on page load, so it would just "jump" straight to that section/slide and scroll as normal when they continued navigating.. @alvarotrigo do you have any suggestions on how we might tackle this? I can see where the call to scrollToAnchor() is being made on page loa…	gavsim	alvarotrigo
182	2014-01-22 04:09:21	Hi @alvarotrigo, is there a way to deactivate or remove the fullpage init if the browser resizes to a smaller size? on window resize? Love the new additions by the way. - backgrounds - tooltips - slider nav Awesome!	informa	alvarotrigo
173	2014-01-23 17:22:17	I thought this pull request is kind of good. But I haven't test it. Probably wait for comment from @alvarotrigo before we close it?	nicolaisi	alvarotrigo
136	2013-12-20 20:53:09	@alvarotrigo's reply: I wouldn't recommend it to you form the UX point of view, but if you still want to do it, I would create a public function inside the plugin with this content. Something like: And then, i would convert the current addScrollEvent to a public one: $.fn.fullpage.addScrollEvent = function () { so you can call it from outside the plugin as you call any other method. Then you woul…	adamhairfield	alvarotrigo
136	2013-12-20 20:56:39	This is great @alvarotrigo, I agree not a good option but it is what the client is looking for. I had one thought though, if I were to do this, on sub slides with longer content, would it remove the functionality to be able to scroll through that content? The reason we are running into this issue is that on slides with longer content when you get to the bottom it automatically scrolls to the next…	adamhairfield	alvarotrigo
75	2014-04-17 14:05:28	The callback has been added in the last version thanks to @alex88.	alvarotrigo	alex88
65	2013-10-29 00:15:30	Hi, @alvarotrigo I am getting a script error with fullpage.js error: Unable to get value of the property 'left': object is null or undefined For the most part this doesn't seem to affect anything. But in IE some times it gets stuck. Is there anything I need to do? in the init?	informa	alvarotrigo
