# Supplementary material for: Status, identity, and language: A study of issue discussions in GitHub
Source: PLoS One. 2019 Jun 14;14(6):e0215059. doi: 10.1371/journal.pone.0215059 (PMC6568400; doi:10.1371/journal.pone.0215059)
Supplement: S2 Data — (ZIP) [file pone.0215059.s003.zip › sample_46_projs_issues/alvarotrigo_fullPage.js/issue_first_in.csv]

857	alvarotrigo	2014-11-20 23:23:57
1422	eystein	2015-08-06 20:47:43
2477	JeffAspen	2016-12-29 19:32:34
1857	mhoffmann98	2016-03-01 13:32:45
35	thylo	2014-02-21 18:43:11
35	zakbenjamin	2014-07-05 11:31:57
1809	rodopoulos	2016-02-16 17:04:09
1851	dkvellin	2016-02-24 14:16:02
2355	EarlofArgyle	2016-10-24 16:25:46
806	crickw	2014-11-12 01:35:59
2301	salvatorecriscioneweb	2016-10-03 09:07:09
950	Canubiz	2015-04-27 22:59:04
1752	alvarotrigo	2016-01-06 10:38:36
1853	sagarjethi	2016-02-25 06:40:56
2372	alvarotrigo	2016-11-16 16:35:36
1835	nhylated	2016-03-04 11:37:56
2265	sergeitatarinov	2016-09-16 15:36:45
1543	rmarscher	2015-10-10 02:36:19
1543	alvarotrigo	2015-09-26 15:48:04
1109	alvarotrigo	2015-03-25 15:17:12
48	informa	2013-10-24 22:58:28
145	chrisamsterdam1986	2016-06-15 08:36:10
145	pzi	2015-05-08 01:24:01
145	alvarotrigo	2016-06-15 09:28:35
1473	timgaines	2016-08-17 22:19:41
1655	daltonpereira	2016-10-28 05:51:10
819	IvoPereira	2014-11-08 14:11:59
158	idanb11	2014-01-10 05:51:58
1237	eladh	2017-02-02 17:59:09
1850	dkvellin	2016-02-24 13:23:56
1375	robhadfield	2015-07-19 11:08:12
900	resting	2015-01-11 04:27:01
1926	monolux	2016-04-18 17:43:51
1454	alexandretperez	2015-08-23 16:36:46
175	milesmatthias	2014-05-22 21:50:01
2385	cvaraj	2016-11-08 12:37:33
1964	ly2015	2016-04-15 07:58:21
256	Worstkaes	2014-02-20 18:39:39
941	Canubiz	2015-05-18 03:37:15
941	lanbomo	2017-01-01 09:36:55
941	Pixelous	2017-02-26 04:37:34
941	pinipints	2015-11-20 13:56:59
941	MuTLY	2015-06-04 00:05:20
941	db-24	2016-10-26 12:52:13
941	reddo	2015-11-11 08:18:47
803	lolmaus	2014-10-28 10:37:26
628	monolux	2016-03-24 15:17:57
2118	vincentism	2016-07-05 10:31:05
853	awlyng	2015-01-21 19:55:09
124	Splintex	2016-12-13 01:36:22
1847	sagarjethi	2016-02-24 05:40:25
1792	willianjusten	2016-01-25 02:47:57
2284	jonatasoliveira	2016-09-23 16:52:34
2473	alvarotrigo	2016-12-29 18:24:03
2473	vanloc0301	2016-12-23 11:11:25
30	liquidscorpio	2013-10-10 04:59:01
1166	alvarotrigo	2015-04-22 14:30:30
2402	jagi	2016-11-15 22:20:41
614	ctf0	2016-02-18 00:26:30
614	KokoDonchev	2016-10-25 15:21:57
614	rahulmax	2016-01-07 19:21:45
728	SucInnoPeneur	2015-03-17 17:24:32
548	zakbenjamin	2014-07-05 12:43:12
2323	alvarotrigo	2016-10-12 12:10:48
1096	alvarotrigo	2016-09-07 10:59:32
2545	vikaskyadav	2017-02-04 17:38:01
818	jignesh-gohel	2014-11-07 22:51:39
2494	faliqaiman	2017-01-19 09:56:38
2207	alvarotrigo	2016-08-17 20:31:14
176	Bart-Holland	2015-06-03 09:49:40
682	alvarotrigo	2014-09-03 11:57:30
1499	alvarotrigo	2015-09-15 14:30:12
1499	adammcarth	2015-09-15 14:39:05
287	davidhellmann	2015-08-25 14:37:38
287	latwelve	2015-08-21 15:07:14
1474	misterzik	2015-08-27 20:29:44
2205	alvarotrigo	2016-08-17 09:58:24
585	ccruz2886	2014-07-19 15:32:33
1464	brianecook	2017-02-16 17:04:15
122	boutzamat	2015-11-23 15:49:29
31	liquidscorpio	2013-10-10 13:33:47
1168	sugarshin	2015-04-23 11:17:52
2117	jackyon	2016-07-18 04:49:43
581	rohanchambers	2016-07-07 21:50:27
2035	stevenprinsloo	2016-10-31 16:04:47
1812	moffbot	2016-02-05 12:21:38
1244	gyopiazza	2015-05-22 16:50:03
1095	alvarotrigo	2015-03-21 22:34:36
2107	chrisamsterdam1986	2016-06-20 09:47:23
2533	tentonaxe	2017-02-01 18:38:09
2533	webspecialist	2017-02-01 18:47:07
65	Worstkaes	2014-02-20 11:30:53
65	informa	2013-10-29 00:15:30
65	vincentdindon	2014-02-26 14:57:03
958	alvarotrigo	2016-09-29 10:38:22
958	richgcook	2015-02-22 11:19:32
2288	LetterAfterZ	2016-09-28 23:24:02
1654	REPTILEHAUS	2016-02-16 21:15:54
1654	d4nyll	2015-12-14 08:34:30
1385	darkyen	2015-07-23 10:52:30
82	criesner	2013-11-22 10:47:36
1859	ModDM	2016-02-28 17:19:39
2552	munjiza	2017-02-07 22:07:49
162	jarodxxx	2014-05-07 11:00:44
1548	Hast	2015-09-26 20:04:51
1444	Valentine-Mick	2015-08-14 10:10:35
2149	dilbot	2016-07-14 12:11:20
674	KynoYang	2014-09-01 14:41:03
1031	josiahwiebe	2015-02-19 21:03:54
1563	GoncaloJsf	2015-09-30 23:06:44
136	adamhairfield	2013-12-20 20:53:09
2203	alvarotrigo	2016-08-16 23:49:22
310	d4nyll	2015-12-14 08:47:17
962	kukac7	2015-03-20 09:59:37
962	alvarotrigo	2015-03-17 12:27:49
962	Jhony0311	2015-03-20 04:04:49
160	guywithabeard	2014-01-15 14:28:11
160	Peckoman	2015-06-29 07:01:38
160	zerodburn	2014-03-04 17:42:54
160	kamilgrymuza	2015-06-28 22:32:42
160	romapad	2014-03-04 15:50:52
160	RobFanDistro	2014-06-18 21:48:19
2515	raymundbiddi	2017-01-19 06:14:57
1104	magentapose	2015-03-24 15:24:15
670	alvarotrigo	2014-11-26 12:21:18
670	tsnyder91	2014-11-27 13:38:23
666	alvarotrigo	2016-05-10 13:32:00
106	mrjamesgrundy	2014-09-24 10:38:09
292	Worstkaes	2014-03-10 13:58:30
1389	gerhard-boden	2015-08-17 10:52:48
1389	rodriguez-alex	2015-08-24 17:39:25
1389	acachary	2015-10-11 18:05:56
1389	richgcook	2015-08-12 11:14:59
1389	larrybotha	2015-08-12 12:12:07
426	bittner	2014-06-05 18:14:37
426	alvarotrigo	2014-06-05 12:07:35
573	davidrh90	2014-07-16 11:43:35
798	sidonaldson	2014-10-27 04:39:08
2442	brokleen	2016-12-07 11:01:54
2068	alvarotrigo	2016-10-25 20:10:44
277	alvarotrigo	2014-03-03 12:16:53
385	kylerberry	2014-04-16 13:23:25
385	alvarotrigo	2015-03-09 15:01:13
1194	ludovicpages	2016-04-21 16:38:46
1194	faliqaiman	2016-05-10 05:43:17
1804	YvonneD	2017-02-02 23:35:05
1340	blueyed	2015-07-15 10:40:55
417	DariusNorv	2014-05-13 15:17:03
417	tzachyrm	2014-05-12 09:12:01
1759	sagarjethi	2016-01-11 10:32:24
2344	alvarotrigo	2016-10-20 19:43:01
1530	archasek	2015-09-21 14:43:06
1570	alvarotrigo	2015-10-04 20:02:31
1570	d13	2015-10-06 18:07:54
1221	iamswain	2015-06-18 15:22:49
1221	Markovnin	2015-05-17 07:11:22
75	alvarotrigo	2014-04-17 14:05:28
2133	apositivo	2016-07-04 18:47:23
2077	athimannil	2016-06-07 21:16:48
12	kikemx78	2015-07-30 17:31:55
219	maddles	2016-11-04 08:37:12
208	Quaked	2015-09-15 11:10:04
2015	JoshCarey	2016-05-19 18:32:29
3	alvarotrigo	2014-04-16 15:21:36
2244	alvarotrigo	2016-09-05 10:40:05
1854	SweetyBrittany	2017-01-18 13:43:00
1854	sohrabzia	2016-06-22 10:21:08
799	ffiona	2014-11-13 09:13:24
799	malydok	2014-11-12 18:13:42
693	anishjajodia	2014-09-10 13:55:17
2020	Invizible	2016-05-23 09:25:48
396	AdmireNL	2014-08-21 15:04:49
1076	olavocarvlho	2015-03-13 13:01:14
1690	rodriguez-alex	2015-12-02 17:22:53
2228	pedroroccon	2016-08-27 23:59:54
1498	rmarscher	2015-09-09 22:16:51
1498	alvarotrigo	2015-09-18 09:25:09
236	gavsim	2014-02-12 12:20:17
64	m3nz	2014-03-14 20:42:55
64	wpgeek922	2014-04-08 15:59:44
64	giulianovelli	2014-04-24 11:20:52
2156	etlingfs	2017-01-09 20:42:14
226	faliqaiman	2016-06-24 03:46:13
2613	shahjehanali1	2017-03-16 08:58:41
1723	neil-s	2015-12-18 10:26:28
1802	alvarotrigo	2016-01-27 23:31:26
2408	nikssardana	2016-11-15 20:16:20
814	alvarotrigo	2014-11-07 12:21:20
814	metaxos	2014-11-07 12:52:48
1413	kylerbeetun	2015-08-03 20:23:42
1963	sogeniusio	2016-04-16 02:31:46
2071	sifulbd	2016-06-15 18:27:36
2071	NicolasJEngler	2016-06-12 20:00:10
2032	MaciejJanyska	2016-07-25 12:03:36
647	sambecker	2014-08-21 16:28:40
1877	sagarjethi	2016-03-09 11:59:31
2499	etlingfs	2017-01-10 17:00:15
1918	mmautomatizacion	2016-03-21 12:59:13
1010	richgcook	2015-02-27 11:18:15
1010	peterph-am	2015-02-27 14:28:56
188	gavsim	2014-01-27 14:07:20
1394	tulsadome	2015-08-07 18:11:09
392	zeroxme	2014-05-14 14:18:49
1401	jephjohnson	2015-08-03 16:54:49
2599	tmsilva	2017-03-07 13:21:52
2142	alvarotrigo	2016-07-08 12:00:24
2450	a-p-co	2016-12-08 15:58:30
1268	junghoon-lee	2015-06-02 02:55:05
1268	f0rmat1k	2015-06-29 23:05:10
1268	waissbluth	2016-12-20 21:37:40
1491	krishna-shah	2016-06-29 14:29:24
1491	apositivo	2016-07-02 00:09:41
1781	dsiglin	2016-01-21 21:31:56
148	alvarotrigo	2014-01-10 12:25:41
689	alvarotrigo	2014-09-10 09:32:44
408	omarel1	2016-01-05 15:18:22
408	NicholasCK	2016-11-16 18:38:51
1471	mhoffmann98	2016-02-25 16:23:05
1	kingk1974	2014-11-06 03:35:37
153	nugjagoan	2014-11-21 07:46:08
1575	xavianaxw	2015-11-21 14:20:45
2314	cvaraj	2016-10-07 11:06:25
2045	alvarotrigo	2016-05-31 10:13:21
1431	richgcook	2015-08-10 16:38:08
1753	harshamv	2016-01-06 13:13:26
173	nicolaisi	2014-01-23 17:22:17
826	sidonaldson	2014-11-11 18:03:29
2506	reinchang	2017-01-17 05:58:26
1319	jonasva	2015-06-23 08:54:46
2285	giacomoalonzi	2016-09-26 10:44:59
2456	alvarotrigo	2016-12-13 13:10:37
556	eamodio	2014-07-11 02:23:55
556	alvarotrigo	2014-09-01 09:07:35
245	gavsim	2014-02-15 17:56:00
1871	RohitDeorey	2016-03-02 19:51:53
2112	RealMakAttak	2016-06-23 14:30:53
504	nikhilvij	2014-06-13 11:32:19
1107	magentapose	2015-03-24 20:37:39
2517	daviddelusenet	2017-03-15 12:55:11
583	porridj	2015-07-03 10:15:59
583	mnotw	2015-07-03 10:28:48
569	alvarotrigo	2014-11-11 16:48:40
22	janizde	2013-10-12 14:31:17
1984	pabloworks	2016-04-26 16:10:58
183	arnisjuraga	2016-06-01 11:01:28
2375	fartymonk	2016-11-04 05:59:26
2455	niccolomineo	2016-12-13 11:35:33
606	alvarotrigo	2014-07-31 16:14:28
1198	alvarotrigo	2015-05-03 15:29:40
858	jefsnare	2014-11-21 08:59:18
604	bencoullie	2014-10-28 22:22:30
2164	arjamizo	2016-07-21 15:19:12
2204	alvarotrigo	2016-08-16 23:51:24
2588	propertunist	2017-03-01 16:28:38
771	tkirill	2014-10-14 05:28:30
133	alvarotrigo	2013-12-18 21:59:07
1995	Ravenna	2016-05-03 23:46:22
2338	mktweb	2016-10-20 14:42:02
1070	louiswalch	2015-03-11 16:14:18
1569	arj-196	2015-10-03 08:56:58
1029	thekennysong	2015-05-19 19:56:52
820	jackmu95	2014-11-12 10:15:25
820	alvarotrigo	2014-11-12 10:33:51
403	alvarotrigo	2014-07-03 08:52:50
2320	publicJorn	2016-10-13 15:18:16
489	zerodburn	2014-06-03 13:55:08
489	alvarotrigo	2014-06-03 13:44:30
2387	kukac7	2016-11-08 16:23:07
1803	willianjusten	2016-01-28 06:56:15
313	wootencl	2015-07-01 22:58:48
2614	NONNNNN	2017-03-16 13:03:57
128	guywithabeard	2013-12-17 12:14:32
128	adamhairfield	2013-12-17 15:46:31
885	SantzDesign	2014-12-29 04:54:11
652	ben-joostens	2014-08-21 18:16:03
652	dreszczyk	2014-08-22 11:46:17
222	gavsim	2014-02-07 10:11:02
494	jda284	2014-06-05 22:18:21
860	jefsnare	2014-11-24 07:50:57
1396	spalax	2016-01-12 13:24:00
1002	rorodezign	2015-02-12 16:26:30
1035	ivankravchenko	2015-02-19 21:20:22
387	Worstkaes	2014-04-16 10:05:36
182	informa	2014-01-22 04:09:21
129	jaadolio	2014-11-27 19:30:34
2233	alvarotrigo	2016-08-30 15:25:20
248	alvarotrigo	2014-06-25 10:25:48
248	channainfo	2014-07-03 02:28:02
248	milesmatthias	2014-06-27 17:18:01
248	Jhony0311	2014-07-02 23:04:50
2624	shahjehanali1	2017-03-21 09:00:04
637	alvarotrigo	2014-08-16 20:43:34
115	jseravalli	2013-12-09 23:59:43
473	adrien-gueret	2014-05-26 06:56:58
473	alvarotrigo	2014-05-25 22:13:29
473	milesmatthias	2014-05-24 15:29:17
663	mrpavlikov	2014-08-28 10:09:33
364	dademaru	2015-07-23 08:19:48
555	sh30	2014-07-09 16:09:08
555	zenics	2014-07-09 17:21:17
2496	yesiamben	2017-01-09 22:14:07
1831	anandchakru	2016-02-15 09:21:29
2371	jagi	2016-11-08 14:35:55
2371	jlmakes	2016-11-08 14:26:31
699	zousandian	2014-09-12 09:27:12
301	Worstkaes	2014-03-17 13:29:22
1797	Taapo	2016-01-31 13:45:51
631	tyrann0us	2014-08-12 08:31:19
1497	vectorman1	2015-10-22 18:00:13
316	pashazel	2014-05-16 09:42:34
316	floriangeierde	2014-05-15 09:26:37
1633	iamkeir	2015-11-05 13:29:13
2482	alvarotrigo	2017-01-03 11:37:36
102	tomaszbujnowicz	2013-11-29 11:40:19
1522	hellsan631	2015-09-21 07:51:17
388	Worstkaes	2014-04-16 10:06:44
1142	areddyprasad	2015-09-23 06:48:05
477	theborakompanioni	2015-02-25 12:41:22
2556	l2zeo	2017-02-10 15:07:25
2539	eladh	2017-02-02 17:47:35
2192	meneldil	2016-08-24 14:06:53
2381	alvarotrigo	2016-11-17 11:15:54
225	alvarotrigo	2014-05-03 16:11:43
1660	rodriguez-alex	2015-11-20 16:36:15
1066	eamodio	2015-03-09 15:32:54
1066	alvarotrigo	2015-03-09 22:17:15
1066	d13	2015-03-09 16:28:10
1866	Kennersky	2016-03-01 10:09:55
227	eystein	2015-07-17 09:52:17
920	chalavacs	2014-12-18 04:33:24
