# Supplementary material for: Status, identity, and language: A study of issue discussions in GitHub
Source: PLoS One. 2019 Jun 14;14(6):e0215059. doi: 10.1371/journal.pone.0215059 (PMC6568400; doi:10.1371/journal.pone.0215059)
Supplement: S2 Data — (ZIP) [file pone.0215059.s003.zip › sample_46_projs_issues/alvarotrigo_fullPage.js/issue_comments_mentioned_NOCODE_FULLBODY.csv]

issue_num	datetime	body	login	mention_login
2614	2017-03-16 13:03:57	@alvarotrigo Thank you for the answer. But unfortunately it didn't work. I still can't scroll on ios devices. When i use destroy() it also removes the translate3d values, which i need in this moment (i just destroy when the footer is open, and rebuild after close, so the user dosent see any changes). Thanks.	NONNNNN	alvarotrigo
2614	2017-03-20 14:38:34	@NONNNNN probably because of the call to [this function.](https://github.com/alvarotrigo/fullPage.js/blob/master/jquery.fullPage.js#L1103) Necessary for fullPage.js in iOS.	alvarotrigo	NONNNNN
2599	2017-03-07 13:21:52	@alvarotrigo Even in responsive mode? I agree that this behavior is normal in full screen mode. But when this mode is disabled to give way to the responsive mode. Ideally, the elements should respect their sizes and flows as a normal page. I guess ...	tmsilva	alvarotrigo
2596	2017-03-07 10:01:55	@waisie I can only provide you help if you are able to reproduce the issue in jsfiddle or codepen I'm afraid. It seems to me your problems are not with fullpage.js but with wordpress. There are plenty of demos available [at the documentation](https://github.com/alvarotrigo/fullPage.js) . Even one for the `fp-auto-height `feature you are trying to use. [Check it out](http://codepen.io/alvarotrigo/…	alvarotrigo	waisie
2588	2017-03-01 16:28:38	@alvarotrigo - i am preparing a codepen here. since my site uses jquery and other common components are you are you saying you want me to copy and paste the entire source for jquery into the codepen? rather than just link to it?	propertunist	alvarotrigo
2556	2017-02-10 15:07:25	@alvarotrigo Hello. ResponsiveSlides: false How do I not use responsive in sections like slides? I want to set the width / height to a fixed value.	l2zeo	alvarotrigo
2552	2017-02-07 22:07:49	@alvarotrigo I did it in another way. if (...) { $.fn.fullpage.setAllowScrolling(true); } else { $.fn.fullpage.setAllowScrolling(true); }; This way everything is working as expected on desktop and also on mobile emulators (for example from Chrome Dev. Tools), but on real device (android or iOS phone) I am still not able to scroll content inside of that div. Any suggestions?	munjiza	alvarotrigo
2547	2017-02-06 11:13:39	@vinylroads I guess you could do that by using a callback such as `afterLoad` and change the parallax percentage to 0. I might think about an easier way to do that for the next version of it.	alvarotrigo	vinylroads
2539	2017-02-02 17:47:35	HI @alvarotrigo 1.You are right - its not relevant to the page header. 2. steps to reproduce : just enter the input data and use TAB to navigate to the next section. the content is not position properly 3. I just re-checked now in another computer using [the demo](http://codepen.io/anon/pen/qRozaN) in chrome and FF Chrome 51 - position is in the middle / centered + no way to use mouse scroll to g…	eladh	alvarotrigo
2533	2017-02-01 18:38:09	@alvarotrigo none of your examples or documentation have any mention of executing `$.fn.fullpage(...)` directly rather than calling it on an element such as `$("#someid").fullpage(...)` unless it's hidden somewhere i haven't searched yet, I know you have other methods on `$.fn.fullpage` , such as `$.fn.fullpage.whatever()`, but that's not what he's doing in his code.	tentonaxe	alvarotrigo
2533	2017-02-01 18:47:07	Mr. @alvarotrigo , Would you prefer to upload it as subdomain(of my personal page) and see that from there? 1) It is easiest for me, 2) It is complicate app and jsfiddle didn't support it or something did wrong. 3) Codepen need money. https://jsfiddle.net/weblaravel/1nqzx3nc/ this is my example Is my version old? Ok I will update it.	webspecialist	alvarotrigo
2533	2017-02-01 20:24:29	With the latest version the problem fixed!!!! Ιf you're curious about ... my page is http://onroad.vtsoulis.gr/all-categories-demo Is not completed yet... but thank you @alvarotrigo my part of my page will be awesome thanks to fullpage.js and you!!!! I am an unemployed web designer / developer ... I wish to had money to donate to your awesome work!!! Now the case is closed!	webspecialist	alvarotrigo
2524	2017-01-26 10:06:56	Hi again @katerlouis. I replied you already [in stackoverflow](http://stackoverflow.com/a/41869810/1081396). Your question is related with this [other open issue](https://github.com/alvarotrigo/fullPage.js/issues/2494) regarding the mouse wheel callbacks. As I said in stackoverflow, you might want to try [legargy.js](https://github.com/d4nyll/lethargy) which was build with that single purpose in …	alvarotrigo	katerlouis
2517	2017-03-15 12:55:11	@alvarotrigo I have the same question. So I wan't to use Fullpage.js on mobile but disable it on screens wider than 800 pixels. The docs only speak about disabling Fullpage on mobile, not the other way around. I can manually trigger the responsive mode with the `setResponsive` method but this seems weird. Is there another way I can achieve the desired effect? Thanks!	daviddelusenet	alvarotrigo
2506	2017-01-16 08:29:14	@reinchang Hello，guy. I just start to use fullpage.js today. Now I have a problem with how to use the the file "jquery.fullpage.extensions.min.js". What's its usage? I want to use the action of dragAndMove, but it don't work. And the codesource of example page has a line of coding But I can't find it anywhere, even google the file.	ushowjack	reinchang
2506	2017-01-16 10:29:32	@reinchang you found a bug :) I've sent you a mail with a new version of the extension that solves it.	alvarotrigo	reinchang
2506	2017-01-16 10:30:28	@ushowjack as detailed in the documentation, the `dragAndMove` option is provided as a fullPage.js extension you need to purchase [from here](http://alvarotrigo.com/fullPage/extensions/).	alvarotrigo	ushowjack
2506	2017-01-17 05:58:26	@alvarotrigo You're the best. Thank you for the immediately fixed. It works perfectly now. p.s. there is another tiny problem(I'm not sure if other users report this problem, or just happen to me ) => when I set $.fn.fullpage.setAllowScrolling(false) or $.fn.fullpage.setAllowScrolling(false,'all')=>the pages still can move, when I set $.fn.fullpage.setAllowScrolling(false,'up,down') =>it works fi…	reinchang	alvarotrigo
2499	2017-01-10 17:00:15	@alvarotrigo - thanks so much. It certainly only makes sense when using Scroll Horizontally. I appreciate you considering it. Also I realized last night that if I really want this "true narrative" behavior, maybe I could just put my content into many slides within a single section, rather than multiple sections with several slides. There's something very nice, however, about having "chapters" of …	etlingfs	alvarotrigo
2496	2017-01-09 22:14:07	No worries. I'll figure something out! Thanks @alvarotrigo !	yesiamben	alvarotrigo
2494	2017-01-15 19:39:07	As I said, they are using empty sections with absolute positioned elements that they decide to show by using callbacks or fullpage.js state classes. But nevertheless, I'll probably add a callbacks for this in a future release, that's why I'm keeping the topic open. @faliqaiman if you really need this new callback, [contact me](http://alvarotrigo.com/#contact) for an urgent request and I'll provid…	alvarotrigo	faliqaiman
2494	2017-01-19 09:56:38	@alvarotrigo, before I forget, I suggest that you should reconsider to create `scrollDelay` extensions, so each section can have any timing set before jump to prev/next section. Maybe something like this, `scrollDelayDown: "", "1000", "4000", "2000"` to scroll down, and `scrollDelayUp: "2000", "4000", "1000", ""` to scroll up. And with this, can reduce production timeline for animators as well. J…	faliqaiman	alvarotrigo
2482	2017-01-03 11:37:36	@thisisfed you didn't mention anything about this extension before. That's a totally different issue. In fact, I would say it is not possible at the moment. The [drag and move demo page](http://alvarotrigo.com/fullPage/extensions/drag-and-move.html) states that sections with scrollOverflow won't be scrolled by dragging. And I would say neither any other `overflow:scroll` element. I'll add it into…	alvarotrigo	thisisfed
2477	2016-12-29 19:32:34	@alvarotrigo Cool thanks for the quick reply! I'll try that. Can you have navigation on the side, but not have anchor links in the url?	JeffAspen	alvarotrigo
2477	2017-01-10 16:38:24	@alvarotrigo Can you have navigation on the side, but not have anchor links in the url?	JeffAspen	alvarotrigo
2475	2017-01-02 19:42:20	hi @VanIvano , i have an idea to create simple paralax with css animation , please check my pen http://codepen.io/acitjazz/pen/wgwLyN	acitjazz	VanIvano
2473	2016-12-30 11:19:19	@vanloc0301 as I said: > I believe there's no proper solution to it besides using scrollBar:true,autoScrolling:false or using some kind of layout over the video.	alvarotrigo	vanloc0301
2455	2016-12-13 11:31:57	@niccolomineo nop. My solution initializes fullPage.js after adding the active class and not before.	alvarotrigo	niccolomineo
2455	2016-12-13 11:35:33	@alvarotrigo sorry, edited, but still no luck with getting this to work...	niccolomineo	alvarotrigo
2455	2016-12-13 11:41:31	@niccolomineo lets not spam more this topic. Please open an issue in stackoverflow about it together with a reproduction of it in jsfiddle or codepen.	alvarotrigo	niccolomineo
2450	2016-12-08 15:58:30	Hi @alvarotrigo, sorry, totally right, I have isolated the problem on this codepen, you can check the console log. http://codepen.io/adrianperez/pen/ObEQJE	a-p-co	alvarotrigo
2450	2016-12-08 16:11:09	Hi @alvarotrigo, I didn't need to change the original example, just added the onSlideLeave event to console the nextSlideIndex, if you saw the console you will see the undefined value. You need to go to the slider in order to have the error.	a-p-co	alvarotrigo
2450	2016-12-08 16:21:31	Ok @alvarotrigo! I will do that, thanks.	a-p-co	alvarotrigo
2442	2016-12-07 11:01:54	hi @alvarotrigo, I'm sorry but I don't understand what you expect of me.	brokleen	alvarotrigo
2436	2017-02-01 12:05:55	@intercode are you initializing chosen in the `afterRender` callback as suggested in the documentation and the [Frequently Answered Questions](https://github.com/alvarotrigo/fullPage.js/wiki/FAQ---Frequently-Answered-Questions)? This might be a bug in iScroll, check [this topic](https://github.com/alvarotrigo/fullPage.js/issues/2260).	alvarotrigo	intercode
2408	2016-11-15 20:16:20	Thanks @alvarotrigo it worked!	nikssardana	alvarotrigo
2407	2017-03-15 18:00:46	@MieszkoGulinski: Being that this was initially suggested as a replacement for the current scroll system I didn't add that in my own implementation I've disabled the fullpage method:	prurigro	MieszkoGulinski
2402	2016-11-15 22:20:41	@meceware @alvarotrigo No it's not the same problem. I'm talking about the `video` element which is not `iframe` so that problem does not apply here.	jagi	meceware
2402	2016-11-15 22:20:41	@meceware @alvarotrigo No it's not the same problem. I'm talking about the `video` element which is not `iframe` so that problem does not apply here.	jagi	alvarotrigo
2402	2016-11-15 22:27:48	@alvarotrigo thanks	jagi	alvarotrigo
2402	2016-11-17 11:32:47	@alvarotrigo yes seems to be a bug in Chrome. I will test if that's happening when I remove controls what was suggested in this discussion. But I will do it later today.	jagi	alvarotrigo
2388	2016-11-08 23:54:37	@okgojoe I'm afraid that's not enough. I can' see fullPage.js working on it and the Javascript console is full of errors. Please add the external files through the panel in the left. The Javascript panel should only contain the fullPage.js initialization and any required javascript to run the reproduction.	alvarotrigo	okgojoe
2387	2016-11-08 16:23:07	@thisisfed wrong file order. first jquery, after fullPage.js. look: http://jsfiddle.net/97tbk/1543/	kukac7	thisisfed
2385	2016-11-08 12:25:32	@cvaraj fullPage.js is not working in it. Can't review it. Feel free to use codepen instead or a page in your own server without external files to fullPage.js.	alvarotrigo	cvaraj
2385	2016-11-08 12:37:33	ok thanks @alvarotrigo , its working but i have one more doubt, shall we use same concept in scroll overflow sections, while bottom to top scroll its can always go to top of the section ?..	cvaraj	alvarotrigo
2385	2016-11-08 12:41:03	oh ok thank you @alvarotrigo for supporting	cvaraj	alvarotrigo
2385	2016-11-08 12:51:32	@cvaraj if you really need it [contact me](http://alvarotrigo.com/#contact-page) for a customization and I'll provide you with a quote for it.	alvarotrigo	cvaraj
2385	2016-11-08 12:53:02	ok @alvarotrigo i need it	cvaraj	alvarotrigo
2381	2016-11-17 11:15:54	@thisisfed that sounds like a possible solution yeah. Although it wouldn't scroll within the scrollable element if you move the mouse away from it (although I can be "focused" after clicking in it). Also, I guess it would be better to make it optional. Some people might use `normalScrollElements` for elements without scroll bar, just as a way to prevent fullPage.js scroll with the mouse wheel and…	alvarotrigo	thisisfed
2375	2016-11-04 05:59:26	Yes, I can confirm it works on ver. 2.8.6. As for the inner scroll, I guess there's no other choice but use separate iScroll to init it manually. :) Thank you for the help @alvarotrigo and also for making this awesome plugin!	fartymonk	alvarotrigo
2372	2016-11-16 16:35:36	@thisisfed sounds like a possible solution! Thanks for it I'll take a look at it for the next release.	alvarotrigo	thisisfed
2371	2016-11-08 14:26:31	I didn't try @jackmu95's demo, but I did notice a discrepancy in the original poster's code and the proposed solutions of #2129. > Now in my JS code I try different versions... > > According to [this comment](https://github.com/alvarotrigo/fullPage.js/issues/2129#issuecomment-244349467) in #2129, `jquery.fullpage.js` should be camelCase: `jquery.fullPage.js` So you end up with: Just swinging in t…	jlmakes	jackmu95
2371	2016-11-08 14:35:55	@jlmakes I've tried it already and it didn't make any difference. @jackmu95 it's strange because exactly the same code does not work in my project. But when I've cloned your repository it actually works. I will try to investigate this problem later today.	jagi	jackmu95
2371	2016-11-08 14:35:55	@jlmakes I've tried it already and it didn't make any difference. @jackmu95 it's strange because exactly the same code does not work in my project. But when I've cloned your repository it actually works. I will try to investigate this problem later today.	jagi	jlmakes
2362	2016-10-26 14:15:10	@reddo possible related with [this topic](https://github.com/WICG/EventListenerOptions/issues/54) and therefore with [this issue in Chrome issues tracker](https://bugs.chromium.org/p/chromium/issues/detail?id=658847). According to [Chrome docs](https://www.chromestatus.com/features/5093566007214080) events are treated as passive by default. In fact, this is why [this other fullPage.js issue ](htt…	alvarotrigo	reddo
2362	2016-11-22 17:14:07	@RByers thanks for the insight! Hopefully the change will be smooth for the fullPage.js :)	alvarotrigo	RByers
2361	2016-10-26 15:15:44	@mibisc callbacks are working as expected when using the extension.	alvarotrigo	mibisc
2355	2016-10-24 16:13:17	@EarlofArgyle why can't you just do the following?	alvarotrigo	EarlofArgyle
2355	2016-10-24 16:25:46	@alvarotrigo because the browser immediately looks for the best fitting image (in the srcset) and loads it, ignoring the data-src attribute and the lazy load technique in the script and creates an own src attribute. The lazy loading has NO effect. It's even bad, because the image, which was chosen by the browser, got overwritten with the one defined in data-src. It's a problem with img and pictur…	EarlofArgyle	alvarotrigo
2353	2016-10-26 13:53:06	@makito I dont understand your comment at all :)	alvarotrigo	makito
2353	2016-10-26 14:16:54	@makito sorry but I still don't understand what you are talking about.	alvarotrigo	makito
2353	2016-11-18 12:02:07	@Bondra whenever I can :) Hopefully today.	alvarotrigo	Bondra
2342	2016-10-25 09:34:21	@lewismalpas it might be changing the scrollTop property of the page. Try to check it with `$(window).scrollTop()`	alvarotrigo	lewismalpas
2338	2016-10-19 16:56:28	@dogee please be more specific or provide a reproduction in jsfiddle or codepen without external CSS or JS files and the minimum code required for it. Which events are not working? Link? click event? touch start? Where are you applied them? Which code are you using the apply it? Over which HTML elements?	alvarotrigo	dogee
2338	2016-10-19 19:41:45	@dogee can you please try again? I've updated the dev version again with another change which I believe might solve the issue in a much better way.	alvarotrigo	dogee
2338	2016-10-20 10:43:42	@dogee sorry but I don't understand what your image is trying to say. What's that black thing? You didn't answer my questions. Device, browser, OS version?	alvarotrigo	dogee
2338	2016-10-20 14:42:02	Hi @alvarotrigo, I encountered the same problem when I insert a link only with plain text, in desktop works correctly, but mobile, the links are not touchable. The strange thing is that I insert the link in image form, everything works perfect. Do you have any idea what is this bug? P.S. I`m using dev branch	mktweb	alvarotrigo
2338	2016-10-20 17:19:45	@mktweb you are not using the latest extensions file. Download it again. I changed it hours ago.	alvarotrigo	mktweb
2338	2016-10-23 18:07:16	@jbsness link with a reproduction.	alvarotrigo	jbsness
2338	2016-10-24 10:02:57	@jbsness the out outside the dist folder was updated a few minutes later. Probably wasn't updated in npm. But you can get it from the dist folder. Which is the one you should be using anyways.	alvarotrigo	jbsness
2336	2016-10-18 08:48:35	@wollamooloo sorry, forgot to update the file for the extension. I've sent a mail to all buyers now.	alvarotrigo	wollamooloo
2330	2016-10-17 14:49:53	@aksperiod fullPage.js requires of iScroll.js for a very specific purpose. This means fullpage.js assures the correct behavior of iScroll for that specific feature in fullPage.js, but this doesn't mean that fullPage.js is totally compatible with all features of iScroll.js. fullpage.js was never tested using the snaps functionally (or the other 80% of iScroll options) and nowhere in the fullPage.j…	alvarotrigo	aksperiod
2320	2016-10-13 15:18:16	Hi @alvarotrigo, the conflicts are resolved. Thanks for accepting the pull request!	publicJorn	alvarotrigo
2319	2016-10-10 23:09:20	@ElectricEnjin thanks for reporting it. It seems I updated the example file before releasing the new version of the extension. I'll update it tomorrow and you'll get notified by mail in order to get the new version of the extension.	alvarotrigo	ElectricEnjin
2314	2016-10-07 11:06:25	@alvarotrigo please tell some solution for that ..	cvaraj	alvarotrigo
2314	2016-10-07 12:04:15	@cvaraj update to 2.8.6. If you still have the problem provide a link to an isolated reproduction in jsfiddle or codepen.	alvarotrigo	cvaraj
2312	2016-10-07 10:34:52	@cvaraj why not update to the latest? It is not a major update, Still in version 2, which means it will be totally compatible.	alvarotrigo	cvaraj
2310	2016-10-06 14:34:00	@badstorm maybe not possible then in the JS version.	alvarotrigo	badstorm
2304	2016-10-06 08:14:36	@praks234 I will need an isolated reproduction from you in jsfiddle or codepen.	alvarotrigo	praks234
2301	2016-10-03 09:05:54	@salvatorecriscioneweb `fp-normal-scroll` is not a documented option. And in this case for a reason :)	alvarotrigo	salvatorecriscioneweb
2301	2016-10-03 09:07:09	@alvarotrigo thanks for answer this issue is closed, i know i was forcing fullpage.js philosophy and it's not designed to do this :) Thanks anyway for answers :) have nice day!	salvatorecriscioneweb	alvarotrigo
2290	2016-10-23 15:02:14	@Bondra you'll have to be more specific. Working perfectly [in the demo](http://alvarotrigo.com/fullPage/examples/scrolling.html#secondPage) and [in your example](https://jsfiddle.net/15s3rjjn/4/).	alvarotrigo	Bondra
2288	2016-09-28 23:24:02	No problems @alvarotrigo, thanks for the quick response. Awesome plugin btw. The thread is here: https://github.com/vimeo/player.js/issues/34 Basically this replaced froogaloop: https://github.com/vimeo/player.js	LetterAfterZ	alvarotrigo
2285	2016-09-26 10:44:59	Hi @alvarotrigo the config is the config: There's a possible relation with this? http://stackoverflow.com/questions/37808180/disable-viewport-zooming-ios-10-safari	giacomoalonzi	alvarotrigo
2285	2016-09-26 11:03:33	@alvarotrigo if I remove thats options, the results is the same.	giacomoalonzi	alvarotrigo
2285	2016-09-26 11:06:54	@giacomoalonzi it is not about those strings or those options. I can not be sure you are using the official fullpage.js 2.8.6 and therefore I can't provide support for what can be a modification of fullpage.js. If you believe the issue is in the official fullpage.js. Please download the latest version and provide a link with a reproduction.	alvarotrigo	giacomoalonzi
2285	2016-09-26 11:07:54	@alvarotrigo i'm using "fullpage.js": "^2.8.6" installed with bower.	giacomoalonzi	alvarotrigo
2285	2016-09-26 11:14:11	@giacomoalonzi if you have the official version, then `autoScroll: false,` won't have any effect and will still autoScroll the site... Are you telling me you are in fact using `autoScrolling:true` ?	alvarotrigo	giacomoalonzi
2285	2016-09-29 07:45:24	@formlessde @giacomoalonzi I believe I might have fixed it. Can you please try the [dev version of fullpage.js](https://github.com/alvarotrigo/fullPage.js/blob/dev/jquery.fullPage.js) and let me know if that works well for you? It seems to be working for me. I'm also going to test it now in other devices with Android and previous iOS versions.	alvarotrigo	formlessde
2285	2016-09-29 07:45:24	@formlessde @giacomoalonzi I believe I might have fixed it. Can you please try the [dev version of fullpage.js](https://github.com/alvarotrigo/fullPage.js/blob/dev/jquery.fullPage.js) and let me know if that works well for you? It seems to be working for me. I'm also going to test it now in other devices with Android and previous iOS versions.	alvarotrigo	giacomoalonzi
2285	2016-09-30 11:19:18	Hi @alvarotrigo thank you for your time. The problem for me is still here. On iOS 10. Can I send you a private link of the project? Thank you.	giacomoalonzi	alvarotrigo
2285	2016-09-30 11:21:06	@giacomoalonzi are you using the dev version I mentioned? (not the minified one, btw, exactly the link I posted) No private links, just isolated reprodroductions.	alvarotrigo	giacomoalonzi
2284	2016-09-23 16:52:34	@alvarotrigo, yes. I've done a fix in the code, do you think it's appropriated to create a Pull Request?	jonatasoliveira	alvarotrigo
2284	2016-09-27 22:43:49	@jonatasoliveira planning to commit the pull request?	alvarotrigo	jonatasoliveira
2284	2016-09-29 15:44:41	Sorry for the delay. @alvarotrigo I saw that you fixed with a different approach, thank for that!	jonatasoliveira	alvarotrigo
2277	2016-09-29 11:49:03	@joshuaohana good news! The issue have been solved in the [dev branch](https://github.com/alvarotrigo/fullPage.js/blob/dev/jquery.fullPage.js) and will be merged into the next release. It is related with [this other issue regarding iOS 10](https://github.com/alvarotrigo/fullPage.js/issues/2285) and has been solved by using `preventDefault()` not only on `touchmove` but also in `touchstart`.	alvarotrigo	joshuaohana
2274	2016-09-20 19:37:39	@milka1701 I would suggest you to use the jQuery version. The Javascript version is the Alpha version and contain some bugs. As stated in the docs: > This is in Alpha version and support for it won't be provided yet.	alvarotrigo	milka1701
2274	2016-09-20 19:39:57	ok thanks,but I won't jQuery version cause I need 10,000 lines long stupid library > On Sep 20, 2016, at 9:38 PM, Álvaro notifications@github.com wrote: > > @milka1701 https://github.com/milka1701 I would suggest you to use the jQuery version. The Javascript version is the Alpha version and contain some bugs. > > As stated in the docs: > > This is in Alpha version and support for it won't be prov…	milka1701	milka1701
2274	2016-09-20 19:43:20	@milka1701 if you really need it I could work on the Javascript version to solve the problem for some price. Just [let me know](http://alvarotrigo.com/#contact-page) if you are interested and I'll provide you with a quote.	alvarotrigo	milka1701
2274	2016-09-20 19:57:05	Actually I'm experimenting with your plugin,and I really need to know how you controll scroll,cause I would do the different things on "touch-events"(mouse-scroll).I would only need something like this-->THIS IS EXAMPLE(human normal words)when I'm on first section and (touch-event>5) do element.style.transform="translateY(-100%)".THAT KIND OF THING.How much money I would need to pay you to get th…	milka1701	milka1701
2265	2016-09-16 15:36:45	@alvarotrigo my bad. Don't know what got in my head, but I wasn't meaning to say 'iOS'. As you can tell, I've mentioned 'mouse' scroll multiple times. Check it in Safari on desktop please. Thanks! UPD: It seems to work in Browserstack, Safari 9.x on El Capitan. But it doesn't work for a lot of people, on actual devices (MBPs, iMacs).	sergeitatarinov	alvarotrigo
2244	2016-09-05 10:40:05	Thanks a lot for it @faisalhmohd ! Merged!	alvarotrigo	faisalhmohd
2237	2016-09-02 12:16:13	@sabrinaorban as detailed in the docs, make sure you use the compulsory DOCTYPE at the very start of your document: `<!DOCTYPE html>` > Start your HTML document with the compulsory HTML DOCTYPE declaration on the 1st line of your HTML code. You might have troubles with sections heights otherwise. The examples provided use HTML 5 doctype <!DOCTYPE html>.	alvarotrigo	sabrinaorban
2228	2016-08-27 23:59:54	Thanks for the answer! @alvarotrigo	pedroroccon	alvarotrigo
2218	2016-09-04 20:06:54	@shezankazi you'd better ask in other place such as stackoverflow.com to know more about how to solve it. It shouldn't be related with fullpage.js at all.	alvarotrigo	shezankazi
2218	2017-02-07 11:25:59	@kwiat1990 This has fixed the problem in my case as well. Thanks for the info :)	Dan-Traian	kwiat1990
2214	2016-08-24 18:36:04	Hi, I am also faced with this problem and I see the problem has fixed here: https://github.com/alvarotrigo/fullPage.js/releases/tag/2.8.3 I updated my dependencies but yet problem is going on.. @leemediagroup is your problem solved with this update?	dmrc1143	leemediagroup
2214	2016-08-24 20:47:03	@dmrc1143 definitely not fixed there. It is clearly a bug that needs to be solved.	alvarotrigo	dmrc1143
2207	2016-08-17 20:31:14	Thanks for it @sagech !	alvarotrigo	sagech
2203	2016-08-16 23:49:22	Thanks for it @ironprogrammer !	alvarotrigo	ironprogrammer
2192	2016-08-24 13:56:28	@meneldil you can already achieve that using the [interlocked slides extension](http://alvarotrigo.com/fullPage/extensions/interlockedSlides.html)	alvarotrigo	meneldil
2192	2016-08-24 14:06:53	@alvarotrigo That's what I told myself afterwards. I'll look at that, thanks! :)	meneldil	alvarotrigo
2190	2016-08-05 22:23:32	@meceware that's right! +1 for you! As `fp-noscroll` is not yet documented! I'll mark the topic as a document enhancement! You can apply it to slides too.	alvarotrigo	meceware
2190	2016-08-09 14:46:44	@Bondra sorry can't help more without an isolated reproduction in jsfiddle or codepen. Please provide one if you believe its a fullpage.js bug.	alvarotrigo	Bondra
2171	2016-11-15 14:43:27	@commodore47 provide an isolated reproduction in jsfiddle or codepen with no external CSS and JS and the minimum HTML to reproduce the issue.	alvarotrigo	commodore47
2164	2016-07-21 15:19:12	@alvarotrigo hmm, like this? http://codepen.io/xadi/pen/wWmmZj	arjamizo	alvarotrigo
2159	2016-10-14 10:22:29	@AndreaLOKO i have to same issue, i can't find solution for what you do for that ajax load more issue .. u got any solutions?..	cvaraj	AndreaLOKO
2159	2016-10-14 10:24:14	@cvaraj check [my answer in stackoverflow](http://stackoverflow.com/a/36643702/1081396). Very easy to find by looking on google "load dynamic section fullpage.js stackoverflow"...	alvarotrigo	cvaraj
2156	2017-01-09 19:26:39	+1 for something like this. Rather than having a simultaneous vertical and horizontal scroll, I envision it being more of a "hidden slide scroll." Specifically I would like to be on say `Section 2, Slide 1` and be able to scroll up and land on `Section 1, Slide 5`, but only see a vertical scrolling motion (the default section up/down animation) rather than having to see `Section 1, Slide 1` and t…	etlingfs	JoshHiggins
2156	2017-01-09 20:42:14	@alvarotrigo - yes! I am using it currently. It is perfect, except for the above scenario, where I am using multiple sections, with slides in each section, and I want to be able to scroll from Section B, Slide 1, back up to to Section A, Slide 5, without a bunch of extra animations. Let me know if there is a better way of properly describing my desired behavior, I think I'm having a hard time put…	etlingfs	alvarotrigo
2156	2017-01-09 20:52:47	@etlingfs please open a new issue and explain step by step how to reproduce your issue since page load. I can't. Section 2A - scroll up- goes to Section 1.C	alvarotrigo	etlingfs
2156	2017-01-09 21:30:08	@alvarotrigo - OK, will do, thanks. I will upload an example as well.	etlingfs	alvarotrigo
2156	2017-01-09 21:48:30	@alvarotrigo - description of desired behavior is here: https://github.com/alvarotrigo/fullPage.js/issues/2499	etlingfs	alvarotrigo
2150	2016-08-22 21:42:51	@timgaines your codepen works as expected to me. Change `action="#submitted"` for `action="submited.php"` to see it working as expected.	alvarotrigo	timgaines
2149	2016-07-14 12:11:20	This is a great piece of code. Nice one @alvarotrigo . I too am having a fix to top issue. If the content within the section is too big and i scroll up it fixes to the bottom of the section not the top which makes more sense to a reader. Please assist.	dilbot	alvarotrigo
2149	2016-07-14 12:20:35	Thx @alvarotrigo I found a solution on one of your old comments from NiklasLazinbee on Feb 25, but your bigSectionsDestination option aslo works :) Keep up the good work man. D	dilbot	alvarotrigo
2133	2016-07-05 06:01:20	hi @vikaskyadav hello, thanks for writing, hopefully the opinion of the creator of the plugin @alvarotrigo	apositivo	vikaskyadav
2118	2016-07-05 10:31:05	so what should i do if i just want to scroll to one direction, i noticed onLeave method, but return false doesn't work ethier @alvarotrigo	vincentism	alvarotrigo
2118	2016-07-05 10:37:24	I mean if, on section 2, disable slide down, you can slide up, on the other sections, u can slide both up and down, how to realize it @alvarotrigo	vincentism	alvarotrigo
2117	2016-07-18 04:49:43	@alvarotrigo, looks like this issue still happened on normal form elements, for example: <input type="submit" name="sendbutton" id="sendbutton" class="sendbutton" value="Submit"> in this case, the button still can not clickable. plz advise, thx!	jackyon	alvarotrigo
2117	2016-07-18 09:03:46	@jackyon provide a reproduction in jsfiddle or codepen.	alvarotrigo	jackyon
2117	2016-08-18 21:19:05	@AlexVanderbist Download the latest fullpage.js 2.8.4	alvarotrigo	AlexVanderbist
2112	2016-06-23 14:30:53	@alvarotrigo I think I posted my amended comment above literally as you closed this. Anyhow, that was the reason I destroyed it using matchMedia, all of the height and table-cell stuff was being imposed which was a little frustrating. I've just overriden it with CSS as necessary. Would that be your recommended approach or is there an option I am missing?	RealMakAttak	alvarotrigo
2107	2016-06-20 09:47:23	Hi @alvarotrigo, Thank you. I figured it out with your help, again. I know I'm not the most experienced coder in the world, that's why I so much appreciate your help and fast replies. I wish you all the best, Chris	chrisamsterdam1986	alvarotrigo
2079	2016-11-09 16:17:18	@tduncandesign , i've run in to this problem again, I'll have a look at what you said and see what I can come up with, thanks	RealMakAttak	tduncandesign
2077	2016-06-07 21:16:48	@alvarotrigo thank you very much for your quick response. Is there any demo for that which to refer ?	athimannil	alvarotrigo
2071	2016-06-12 17:59:03	@NicolasJEngler can you provide a reproduction of the issue in jsfiddle or codepen?	alvarotrigo	NicolasJEngler
2071	2016-06-12 20:00:10	@alvarotrigo here it is http://jsbin.com/conasaxuho/edit?html,js,output, but weird enough as it is, I can't seem to reproduce it. It's only happening on my end so I'll assume it has to do with my code in particular. I'm sorry, unless someone else can say this happens on their end too, forget what I reported.	NicolasJEngler	alvarotrigo
2071	2016-06-15 18:27:36	Hi, @NicolasJEngler which link you provide its not working on mobile devices properly. @alvarotrigo is there any way to disable `scrollOverflow: true` on mobile devices? Let me know. Thanks	sifulbd	NicolasJEngler
2071	2016-06-15 18:27:36	Hi, @NicolasJEngler which link you provide its not working on mobile devices properly. @alvarotrigo is there any way to disable `scrollOverflow: true` on mobile devices? Let me know. Thanks	sifulbd	alvarotrigo
2071	2016-06-15 19:24:47	@sifulbd not yet, there's an [open issue](https://github.com/alvarotrigo/fullPage.js/issues/958) about it.	alvarotrigo	sifulbd
2071	2016-06-16 16:32:30	@alvarotrigo Any update or salutation?	sifulbd	alvarotrigo
2071	2016-06-16 16:34:54	@sifulbd just follow the issue I linked if you want to be informed of any change regarding it.	alvarotrigo	sifulbd
2071	2016-06-16 16:42:45	@sifulbd check the docs, use the search in the forum or even look on google about it. It has been answer multiple times.	alvarotrigo	sifulbd
2068	2016-08-30 09:22:35	@aunruh nop, it seems to be showing a black image when paused before starting it. Reproduction: https://jsfiddle.net/h9o1g2c5/5/ > Isn't it fixed on Youtube side already? > Both examples now looks correctly both in Firefox and Chrome. What do you mean? We are discussing that when pausing a video which was not playing its preview will disappear.	alvarotrigo	aunruh
2054	2016-06-28 19:30:41	@justinferrell probably due to the scroll inertia or your fast scrolling speed. Not a big deal in most cases when using the default scrolling speed (700) or the one used in the demo page (1000).	alvarotrigo	justinferrell
2048	2016-06-13 19:27:03	@accurate remove the text animations. That might be the cause. If you still having the same problem after that come back with a new fiddle without them.	alvarotrigo	accurate
2048	2016-06-23 17:50:15	@accurate already reported here https://github.com/alvarotrigo/fullPage.js/issues/2109 Didn't look into it yet.	alvarotrigo	accurate
2044	2016-05-31 09:06:37	@Vemon that has nothing to do with the problem.	alvarotrigo	Vemon
2044	2016-05-31 09:35:42	@Vemon the problem can be reproduced without even using `scrollOverflow:true`. Where IScroll is not even necessary. In fact, even when including it you'll still getting the error as you can see [here](http://jsfiddle.net/97tbk/1286/). Anyways, I've solved it on the `dev` branch and would probably release a new version of fullpage.js soon.	alvarotrigo	Vemon
2044	2016-05-31 15:20:34	@sjaakbanaan Please add a link to a reproduction in jsfiddle or codepen (no external js or css )	alvarotrigo	sjaakbanaan
2044	2016-05-31 15:44:35	@sjaakbanaan you got the wrong order importing the external JS files. Just use `scrolloverflow.js` before fullpage.js. As said on codepen: > These scripts will run in this order and before the code in the JavaScript editor.	alvarotrigo	sjaakbanaan
2035	2016-06-08 10:40:22	@martarakoczy yeap, its a pity iScroll.js doesn't seem to be maintained by @cubiq as actively anymore. I guess we'll have to keep fixing bugs in the forked version of iScroll.js.	alvarotrigo	martarakoczy
2035	2016-10-31 16:04:47	Hi @alvarotrigo , I have a similar problem on my site, where when I view it on my mobile I cannot click the links on the middle of the page, well, basically the links don't work. I have - scrollOverflow set to false. Using fullpage.js 2.8.7, tried using 2.8.8 and it didn't work. For some reason, this link won't work. Here is the link to the page I am referring to: [http://stevenprinsloo.co.za/por…	stevenprinsloo	alvarotrigo
2035	2016-11-08 10:34:55	@antoinefaddoul can you open a new topic with a link to an isolated reproduction of it (no external css or js) ?	alvarotrigo	antoinefaddoul
2035	2016-11-15 10:51:05	@TakahiroHishinuma if you change your buttons for normal text, it works as expected. This is clearly a iScroll issue and not a fullpage.js one. I was able to find [related topics on iScroll about it](https://www.google.co.uk/webhp?sourceid=chrome-instant&ion=1&espv=2&ie=UTF-8#q=type%3Dsubmit%20iscroll%20issue):	alvarotrigo	TakahiroHishinuma
2035	2017-03-06 10:32:16	@Oblik-Design I modified scrolloverflow.js. Replace the below with [Refer to this link.](http://stackoverflow.com/questions/22330419/submit-button-in-form-doesnt-work-with-iscroll)	TakahiroHishinuma	Oblik-Design
2032	2016-07-25 12:03:36	@alvarotrigo Any chances to add this in the near future?	MaciejJanyska	alvarotrigo
2032	2016-08-02 10:26:52	@MaciejJanyska maybe.	alvarotrigo	MaciejJanyska
2020	2016-05-23 09:25:48	@alvarotrigo okay, I can take a look at this issue and try to fix	Invizible	alvarotrigo
2015	2016-05-19 18:32:29	Thanks again, @alvarotrigo for your help :) Still wondering if there's a way to disable or hide the URL hash changes...? I'll just add a summary of my solution... (and here is the page, if anyone is interested in seeing: http://www.coffeerepublic.com.au/products/cafina/ - just click on any of the "Enquire" buttons to see the anchor working) Basically, I needed to go through the loop of my "produc…	JoshCarey	alvarotrigo
2006	2016-05-11 19:20:18	@shuhu3 I also used animate.css with fullPage.js - and wanted to have the animations reset upon revisiting a section. What I ended up doing to reset the animations was in the afterLoad function - use jQuery **clone** to identically duplicate the objects with the class **animated** and then remove / re-append them ( as detailed in this post: [CSS-Tricks: Restart CSS Animation](https://css-tricks.c…	mtbrisc	shuhu3
1984	2016-04-26 16:10:58	@alvarotrigo right, thanks.	pabloworks	alvarotrigo
1974	2016-10-28 10:08:58	@dideriksn that has nothing to do with the title of this topic, but yeah, you can use the option `paddingTop` or just create your own wrapper around your section or slide content and add a margin or padding to it in your css stylesheet.	alvarotrigo	dideriksn
1964	2016-04-15 07:58:21	Thank you for your attention. @alvarotrigo Yes, you are right. The iframe I have put inside my web page is not full screen. And, I load the fullpage.js inside the iframe. Value of the _"display"_ property of the iframe is _"none"_ when the page is loading. I want to show the iframe after the web page has been loaded. However, when the page is loaded, the problem appeared： **1. there is no animati…	ly2015	alvarotrigo
1963	2016-04-16 02:31:46	Hey @alvarotrigo just tried to implement that iscrollHandler... and now I cannot scroll at all. It scrolls o the next section everytime. Is there something I'm missing?	sogeniusio	alvarotrigo
1926	2016-04-18 17:43:51	@xho I had a look at your draft and wanted to comment on it regardless of your request, I hope you don't mind and most of all I hope you, @alvarotrigo don't mind. I think it would be better from a user experience point of view to have the controls for scrolling the sections up or down **not** to scroll with the sections. Meaning the controls should stay fixed at the top or bottom, left or right, …	monolux	xho
1926	2016-04-18 17:43:51	@xho I had a look at your draft and wanted to comment on it regardless of your request, I hope you don't mind and most of all I hope you, @alvarotrigo don't mind. I think it would be better from a user experience point of view to have the controls for scrolling the sections up or down **not** to scroll with the sections. Meaning the controls should stay fixed at the top or bottom, left or right, …	monolux	alvarotrigo
1918	2016-03-21 12:59:13	Thanks @alvarotrigo, but I tried it and has the same problem. The example made by the author works even worst, cause the url doesn't change on section change. You can test it here: [example of Angular full-page](http://hellsan631.github.io/angular-fullpage.js/#/main)	mmautomatizacion	alvarotrigo
1885	2016-03-22 23:12:10	Just wondering when I can expect this pull request to be merged. The sooner, the more appreciative I would be. :) Thank you! Especially you, @nhylated for the fix!	adriennetacke	nhylated
1877	2016-03-09 11:59:31	Hello @alvarotrigo i have change in jquery.fullpage.js in function =createSlimScrolling(element) following value i have changed element.find(SCROLLABLE_SEL).slimScroll({ allowPageScroll: true, height: scrollHeight + 'px', size: '10px', alwaysVisible: true, wheelStep :5, //this varible make scroll soomth touchScrollStep:8 }); thank for your support Now it working fine for me.	sagarjethi	alvarotrigo
1869	2016-04-12 18:49:10	@KingSora you may just want to use "overflow-y: scroll" on your div container, and make scrolloverflow false. That seemed to solve my problem! Hope it helps someone.	joeygaskin	KingSora
1869	2016-04-12 20:54:25	@joeygaskin Thanks! Unfortunetly this doesnt solve my problem... I've tried it but without any results. :(	KingSora	joeygaskin
1866	2016-03-03 09:07:53	@nhylated Thanks for your help! Problem solved! excellent!	Kennersky	nhylated
1854	2016-04-17 21:40:11	@NiklasLazinbee Your solution works great so far. Thx!	RexDude	NiklasLazinbee
1854	2016-04-18 14:21:30	Indeed, it would really be wonderful if fullpage could autoscroll not only to the top of sections from below with gesture, but also with keyboard control. Actually, I discovered that this is why I thought the solution devised by @NiklasLazinbee didn't seem to work for me. I didn't realize there was a difference between keyboard-controlled scrolling and gesture controlled autoscrolling. His fix do…	codercooooder	NiklasLazinbee
1854	2016-06-22 10:18:27	@sohrabzia That's probably because you are using `fitToSection:true`. Just turn it off.	alvarotrigo	sohrabzia
1854	2016-06-22 10:21:08	Thank you so much @alvarotrigo , that is a relief. Thanks again :)	sohrabzia	alvarotrigo
1854	2016-07-08 09:00:04	@Saradimi I made a gist with that option. [fullPage.js with new Option](https://gist.github.com/CodeDredd/4c2040cefbe1e00b7b04b778003c7ccf)	CodeDredd	Saradimi
1854	2017-01-18 13:43:00	I meet the same problem with sohrabzia. I have spend about 5 hours on it. If the problem is not solved, i will work night shift. Fortunately the answer of setting `fitToSection: false` works for me. I am really grateful now. @alvarotrigo @sohrabzia	SweetyBrittany	sohrabzia
1854	2017-01-18 13:43:00	I meet the same problem with sohrabzia. I have spend about 5 hours on it. If the problem is not solved, i will work night shift. Fortunately the answer of setting `fitToSection: false` works for me. I am really grateful now. @alvarotrigo @sohrabzia	SweetyBrittany	alvarotrigo
1848	2016-03-07 12:40:27	@kejriwalrahul again, I need a way to reproduce it. Can you do it on the demo site? If so, specify the steps to follow.	alvarotrigo	kejriwalrahul
1835	2016-03-04 11:37:56	Hi @alvarotrigo. I've fixed this in my dev branch [here](https://github.com/nhylated/fullPage.js/commit/f715d9c49c433f12199f82e056276fff95765b99). Can I create a pull request?	nhylated	alvarotrigo
1835	2016-03-07 13:44:09	@nhylated yep, you may.	alvarotrigo	nhylated
1835	2016-03-08 09:49:58	@alvarotrigo Done - #1885 Thanks!	nhylated	alvarotrigo
1812	2016-02-05 12:21:38	@alvarotrigo You were right. The problem was with that external JS was loaded and executed twice. Silly me. Have you been thinking about making some safeguards against such cases? Could be something like simple check if fullscreen has been already initialised and if so, just leave message in console log. We have destroy and rebuild functions at hand after all, don't we?	moffbot	alvarotrigo
1812	2016-05-27 15:38:01	@juanmata09 what issue are you talking about exactly? Fullpage.js won't allow multiple instances and therefore shows and error message in the console. That's the expected behavior.	alvarotrigo	juanmata09
1809	2016-02-16 17:04:09	@alvarotrigo, any ideas on this? Did some more test and didn't get any good results.	rodopoulos	alvarotrigo
1809	2016-02-17 18:52:45	@alvarotrigo Sorry about that, forgot to edit the locations. It's there now.	rodopoulos	alvarotrigo
1804	2017-02-02 23:35:05	In order to change the color of navigation dot, I overwrite css, but it doesn't work. Is that correct? How can I check why the color doesn't change.Thanks. `#fp-nav ul li a span, .fp-slidesNav ul li a span{ background: #fff; }` @alvarotrigo	YvonneD	alvarotrigo
1797	2016-01-31 12:43:27	@Taapo Please provide a reproduction of it so I can see what you mean.	alvarotrigo	Taapo
1797	2016-01-31 13:45:51	@alvarotrigo -- look here: [link removed because it was temporary] When you scroll down, every slide stops at the top of the slide - which is the intended outcome. When you are at the bottom, and you slide back up again, each slide stops at the "bottom" of the slide. Do you see what I mean?	Taapo	alvarotrigo
1797	2016-02-11 08:22:12	@ReneHetzel @Taapo there's no solution for it yet. If you are in a hurry, feel free [to ask for an urgent request](http://alvarotrigo.com/#contact-page).	alvarotrigo	Taapo
1797	2016-02-11 08:22:12	@ReneHetzel @Taapo there's no solution for it yet. If you are in a hurry, feel free [to ask for an urgent request](http://alvarotrigo.com/#contact-page).	alvarotrigo	ReneHetzel
1797	2016-03-07 12:39:26	@ReneHetzel marked as an enhancement in https://github.com/alvarotrigo/fullPage.js/issues/1854	alvarotrigo	ReneHetzel
1797	2016-06-22 10:08:06	@sohrabzia there's [an open issue about this topic](https://github.com/alvarotrigo/fullPage.js/issues/1854). The default behavior at the moment is: > fullPage.js will animate to the top if you come from a section above the destination one. > It will animate to the bottom if you come from a section below the destination one.	alvarotrigo	sohrabzia
1781	2016-01-21 21:31:56	Hey, @alvarotrigo, so I think I _finally_ have a solution for this. The problem is I don't know why it works. Would you mind explaining why this works. Here's what I have: $(document).ready(function() { $('#fullpage').fullpage({ fitToSection: true, }); I know that "return false;" cancels scrolling. It's the only way I could get the fp-auto-height section to not scroll to the bottom. I thought for…	dsiglin	alvarotrigo
1778	2016-01-20 10:49:28	That's not enough. You didn't provide any way of reproducing it and it is not clear what are you trying to solve. As I said previously: > @panther7 provide an isolated reproduction of the issue and specify which device and browser you are using.	alvarotrigo	panther7
1760	2016-01-13 10:07:04	@hellheaven it works perfectly on my iPhone 5 in Chrome. I can't test it in an iPhone 6 with Chrome as Browserstack doesn't provide such an option. In any case, it sounds weird. If the iPhone 6S is using the same iOS and browser than any other iPhone, it should work exactly in the same way.	alvarotrigo	hellheaven
1759	2016-01-11 10:32:24	hello @alvarotrigo can we use this : https://www.npmjs.com/package/angular-fullpage.js ??	sagarjethi	alvarotrigo
1758	2016-01-09 22:48:18	@yakareshka I believe it is working as it should. That's what a padding is.	alvarotrigo	yakareshka
1753	2016-01-06 13:13:26	@alvarotrigo sorry i was trying out the responsive option. Can you try now. Any idea how to solve the issue of not able to see what am typing?	harshamv	alvarotrigo
1752	2016-01-06 10:38:36	Thanks for it @hang-qi! I'll take a look at it. fullpage.js didn't permit the use of bigger sections than the viewport in the past, so that's why this problem was there.	alvarotrigo	hang-qi
1727	2016-01-19 15:22:26	@panther7 provide an isolated reproduction of the issue and specify which device and browser you are using.	alvarotrigo	panther7
1725	2017-02-23 09:38:41	@johnharlan This was addressed in another issue and the docs, https://github.com/alvarotrigo/fullPage.js#pause-on-leave	Jesse1989pp	johnharlan
1699	2016-09-13 16:08:11	@greyeyes this is a good question. Hiding sections & slides will be really helpful	warapitiya	greyeyes
1690	2015-12-02 11:01:31	Thanks for it @rodriguez-alex, although I'm not yet totally convince about it. If you try to scroll up or down while the sections are about to resize, then the scrolling won't take place and some glitches will appear.	alvarotrigo	rodriguez-alex
1690	2015-12-02 17:22:53	I've updated the demo with the new changes, looks good now :dancers: Have you had a chance to look at it @alvarotrigo ?	rodriguez-alex	alvarotrigo
1690	2015-12-14 17:28:30	@DomenicRoti chances are, but I still need to take a look at it with more calm. It won't be merged before January.	alvarotrigo	DomenicRoti
1690	2016-02-17 21:21:44	Hey @alvarotrigo any updates on this? Do we see a merge anytime soon? Thanks in advance.	rodriguez-alex	alvarotrigo
1660	2015-11-20 10:58:17	@rodriguez-alex there's something I don't understand about your videos. On iPhone, whenever you scroll up, the address bar (at the top) and the actions bar (at the bottom) will become visible again. (Tested on iOS 8 and the latest 9) I was not able to see that in your videos. Maybe you are using the mouse wheel rather than the finger (pressing with the mouse) to scroll? The innerHeight solution t…	alvarotrigo	rodriguez-alex
1660	2015-11-20 16:36:15	Hey @alvarotrigo, the reason you see the scrollbar come up is because you are swiping up rather quickly (we've done this test multiple times). If you scroll up slowly, then you will see that it stays disappeared. Us developers have gotten used to just rolling through things, ha! If you scroll down a little, then scroll up slowly, say if a user is reading or is trying to see details of something, …	rodriguez-alex	alvarotrigo
1655	2016-10-28 05:51:10	@alvarotrigo i recently experienced the same issue on a recent project, but found a solution on stack overflow Issue: Upon scrolling vertically and horizontally on safari iOS, the content would appear only after 1 - 1.5 seconds. Solution: added -webkit-transform: translate3d(0,0,0) to each fullpage section Solution Reference: http://stackoverflow.com/questions/9807620/ipad-safari-scrolling-causes…	daltonpereira	alvarotrigo
1655	2016-10-28 10:06:42	@daltonpereira I would need a reproduction so I can see the problem by myself .	alvarotrigo	daltonpereira
1654	2015-12-14 08:34:30	@alvarotrigo I have written [lethargy](https://github.com/d4nyll/lethargy), which detects 'scroll intents'. So scroll events fired by inertial / kinectic can be ignored. It's 612b minified, so if you'd like to integrate into fullPage.js, I'd be happy to help. @dsiglin @sv3k If you guys still have this problem, feel free to integrate [lethargy](https://github.com/d4nyll/lethargy) into your code. J…	d4nyll	sv3k
1654	2015-12-14 08:34:30	@alvarotrigo I have written [lethargy](https://github.com/d4nyll/lethargy), which detects 'scroll intents'. So scroll events fired by inertial / kinectic can be ignored. It's 612b minified, so if you'd like to integrate into fullPage.js, I'd be happy to help. @dsiglin @sv3k If you guys still have this problem, feel free to integrate [lethargy](https://github.com/d4nyll/lethargy) into your code. J…	d4nyll	dsiglin
1654	2015-12-14 08:34:30	@alvarotrigo I have written [lethargy](https://github.com/d4nyll/lethargy), which detects 'scroll intents'. So scroll events fired by inertial / kinectic can be ignored. It's 612b minified, so if you'd like to integrate into fullPage.js, I'd be happy to help. @dsiglin @sv3k If you guys still have this problem, feel free to integrate [lethargy](https://github.com/d4nyll/lethargy) into your code. J…	d4nyll	alvarotrigo
1654	2015-12-14 13:34:08	@d4nyll thanks for the info!! I will take a look at it and come back later on.	alvarotrigo	d4nyll
1654	2016-02-16 21:15:54	@alvarotrigo did you ever integrate @d4nyll plugin to the fullpage - Currently have a big site in production but its only flaw is on macbook the freescroll areas is just wayyyy too sensitive.	REPTILEHAUS	d4nyll
1654	2016-02-16 21:15:54	@alvarotrigo did you ever integrate @d4nyll plugin to the fullpage - Currently have a big site in production but its only flaw is on macbook the freescroll areas is just wayyyy too sensitive.	REPTILEHAUS	alvarotrigo
1646	2016-03-02 12:27:57	@ernex24 It's been sometime since you reported this issue but I think the structure of the code might be causing the issue. `div.slides` should be wrapped inside a `div.section`:	nhylated	ernex24
1633	2015-11-05 13:29:13	Thanks @alvarotrigo - alas, no dice as I think it fires before the inertia has stopped: http://codepen.io/iamkeir/pen/xwaVeX I'm just having a look at ways to detect when scrolling has finished, but it all feels rather hacky: http://james.padolsey.com/javascript/special-scroll-events-for-jquery/ http://stackoverflow.com/questions/4339196/how-to-detect-disable-inertial-scrolling-in-mac-safari	iamkeir	alvarotrigo
1627	2017-01-17 10:26:22	@dudusan: Do you achieve at the end what you wanted? I am working on a project and I wanted something similar: offset not just for sections also for slides. Thanks for any information you can give me.	elalemanyo	dudusan
1627	2017-01-17 22:11:08	I simply gave up this plugin and lost the project and the client. I worked like a dog trying to make it work and not received even a penny. The plugin's author suggested that I pay him to do this customization. Amazing, no? 2017-01-17 7:26 GMT-03:00 El Alemaño <notifications@github.com>: > @dudusan <https://github.com/dudusan>: Do you achieve at the end what you > wanted? I am working on a projec…	dudusan	dudusan
1623	2015-10-30 15:51:00	@Blackbam I've tested it in Browserstack using Android 4.2 and Nexus 4 and it works as expected. Can you provide a video with your real device?	alvarotrigo	Blackbam
1623	2015-10-31 22:29:31	@Blackbam the only way to check it is by creating an isolated reproduction of the problem. Same plugin initialisation and no extra css or js which might be interfering with it. Then, add those extra bits slowly until you find the problem.	alvarotrigo	Blackbam
1602	2016-04-08 15:13:53	@lisathetangerine in means that you are initializing the plugin multiple times. Not sure how can I express it otherwise. You care calling `$('#fullpage').fullpage();` in multiple locations or multiple times in the same location. Look for help in other place such as stackoverflow.com for general knowledge questions.	alvarotrigo	lisathetangerine
1602	2016-05-16 07:35:27	@lisathetangerine I also met this bug, " fullPage: Fullpage.js can only be initialized once and you are doing it multiple times! ". I am trying to load the page that using fullpage.js in the AJAX, and comes with this bug , How do you solve this problem?	Timeless1009	lisathetangerine
1602	2016-05-16 08:50:48	@lisathetangerine Oh, I get it, the first page has mentioned this in the case of AJAX. in the source file [jquery.fullPage.js](https://github.com/alvarotrigo/fullPage.js/blob/master/jquery.fullPage.min.js). update the following code : `if($('html').hasClass(ENABLED)){ displayWarnings(); return };` to `if($('html').hasClass(ENABLED)){ //displayWarnings(); //return FP.destroy('all'); };` this will …	Timeless1009	lisathetangerine
1581	2015-11-13 10:04:31	@Avaroth I'll solve it for the next release. But if you really need it now you can [contact me](http://alvarotrigo.com/#contact-page) for an urgent request.	alvarotrigo	Avaroth
1581	2015-11-13 10:57:12	@Avaroth nop, it depends on how much free time do I have for it. Last one was like a month ago.	alvarotrigo	Avaroth
1575	2015-10-09 15:09:46	@emmaselander you can solve it by using `scrollBar:true`. And you will keep your snap to section plus you will have a better UX with the scrollbar.	alvarotrigo	emmaselander
1575	2015-11-21 14:20:45	Just came across this problem and found this solution. Phew! Thanks for the suggestion @alvarotrigo	xavianaxw	alvarotrigo
1570	2015-10-04 20:02:31	Thanks for it @d13! Looks good! Although, not sure why you made that many changes in the CSS file. It seems like you changed the order. Why? Oh, and the indentation as well. I saw you also changed the absolute links to relative ones in the documentation such as this one: Could you revert those changes as well? Keeping them absolute helps in case some sites copy the readme content into theirs or e…	alvarotrigo	d13
1570	2015-10-06 14:57:17	@d13 I'm not used to work with sass or scss but there's something wrong on the gulp file. You said in the read me > // Only compile the SCSS > gulp scss But `gulp sass` is what its required instead. Not quite sure what are you doing there though.	alvarotrigo	d13
1570	2015-10-06 16:47:09	@d13 what are you really doing with the SCSS file? Compiling it to `.css`? In that case we should better get rid of it, as I usually work directly on the CSS file. I have the SCSS for other developers who might be interested in playing with it.	alvarotrigo	d13
1570	2015-10-06 18:07:54	@alvarotrigo - Yes, the `sass` task compiles the SCSS to `.css`. If you're providing a SCSS file, you should provide the means to build it in the way you expect the final CSS to look. What I suggest as a middle ground is to remove it from the `default` task and just have the developer run the sass task manually before running the compression tasks.	d13	alvarotrigo
1569	2015-10-03 08:56:58	@alvarotrigo ok thank you, i will try the options you suggested.	arj-196	alvarotrigo
1560	2015-09-30 14:56:13	Thanks for it @Ahrengot, although the minDelta option doesn't seem like a proper solution. The value of delta is different for different browsers, if you try it in Firefox you'll see how you get much lower values (3, 6...) You can check it here: http://jsfiddle.net/oo8ngfpL/2/	alvarotrigo	Ahrengot
1556	2015-11-30 16:36:59	@regeisle fixed positioned elements might cause some troubles with some mobile web browsers. Are you sure that's not the problem? If not, please reproduce your issue in an isolated environment rather than on your site.	alvarotrigo	regeisle
1548	2015-09-26 20:04:51	@alvarotrigo is such behavior documented anywhere?	Hast	alvarotrigo
1543	2015-09-26 15:48:04	Thanks for it @rmarscher I'll take a look whenever I find some time for it.	alvarotrigo	rmarscher
1543	2015-10-09 22:57:15	@rmarscher don't you need `mouseWheel: true` for your [iScroll gist](https://gist.github.com/rmarscher/5f3a62b960f5f903a6af#file-iscrollhandler-js-L50)? Check out [this demo](http://jsfiddle.net/Lehqx9ne/5/) I made. It won't scroll unless you turn it on. But if you turn it on, then [fullpage.js doesn't catch the mouse wheel events](https://github.com/cubiq/iscroll/issues/980).	alvarotrigo	rmarscher
1543	2015-10-10 02:36:19	@alvarotrigo If I recall from the project that used this, I had `overflow-y: scroll; -webkit-overflow-scrolling: touch;` on the #wrapper here and only used iScroll for touch handling.	rmarscher	alvarotrigo
1543	2015-10-13 10:26:55	@rmarscher Yeah, that will show a default scroll bar. Which looks ok for Mac, but not for Widows. In any case, it might be nice to provide iScroll as an option in case someone is interested I guess.	alvarotrigo	rmarscher
1543	2015-10-26 15:59:02	iScroll project doesn't seem very active anymore either. I got no response on [the topic I opened](https://github.com/cubiq/iscroll/issues/980) and it seems the only way of adding it to fullpage.js would be to use a normal scroll bar for windows devices. You can use the GIST that @rmarscher provided and make use of the `dev` version of fullpage.js where the pull request was merged.	alvarotrigo	rmarscher
1530	2015-09-21 15:10:34	As mentioned in #1499, I temporary big use `fitToSectionDelay`. But sections are still cropped (when they are bigger than the viewportY) and it didn't change anything. How can I disable it? Thanks @alvarotrigo.	archasek	alvarotrigo
1522	2015-09-21 07:51:17	@kaiserhase How are you loading content into your app? Are the slides initializing with ng-repeat? I [made an angular directive](https://github.com/hellsan631/angular-fullpage.js) that might interest you, and should cover most basic support for using fullpage with angular. I've been able to solve some issues, but the one I have trouble with is dynamic DOM changes and how to react to them. Angular…	hellsan631	kaiserhase
1522	2015-09-21 07:51:17	@kaiserhase How are you loading content into your app? Are the slides initializing with ng-repeat? I [made an angular directive](https://github.com/hellsan631/angular-fullpage.js) that might interest you, and should cover most basic support for using fullpage with angular. I've been able to solve some issues, but the one I have trouble with is dynamic DOM changes and how to react to them. Angular…	hellsan631	alvarotrigo
1522	2015-09-21 08:58:03	@hellsan631 maybe I should be more specific on the documentation for `reBuild`. That function will only take into account changes you made inside sections / slides. Not in the number of slides or sections you have. The purpose of the function is mainly to provide users who use `scrollOverflow:true` a way to update the DOM and then tell fullpage.js that the scroll bar for that section needs to be …	alvarotrigo	hellsan631
1517	2015-09-17 14:29:25	Hey @umarfarukm this is just a guess but couldn't you just change your head based on mobile or desktop and then have different css file(s) and load a different fullPage init. Mobile would have an extra section and modified css for section 2 and section 3 (in reference to your mobile page), and then the Desktop would have those two sections merged into one, with css to only be half width instead o…	RobR8	umarfarukm
1502	2015-09-14 20:26:34	@RobR8 thanks, I'll keep an eye on it.	alvarotrigo	RobR8
1502	2015-11-28 12:00:36	@roving-php read https://github.com/alvarotrigo/fullPage.js/issues/854. I has to do with the scrollOverflow option.	alvarotrigo	roving-php
1499	2015-09-15 14:35:02	@adammcarth I'm not sure what are you talking about :)	alvarotrigo	adammcarth
1499	2015-09-15 14:38:11	LOL, I think you might have just randomly mentioned me in this issue (I probably reported something ages ago so my name came up in mention suggestions. I think you might have meant @adamwalter ;)	adammcarth	adamwalter
1499	2015-09-15 14:39:05	Thanks for thinking of me though @alvarotrigo. Good work people. That's some fine issue solving.	adammcarth	alvarotrigo
1499	2015-09-15 20:23:29	@joaomisturini as I said > next version will solve it. Which means, 2.7.2.	alvarotrigo	joaomisturini
1498	2015-09-09 22:16:51	Thanks, @alvarotrigo! I'm sure maintaining this library is a lot of work. I hope this helps.	rmarscher	alvarotrigo
1498	2015-09-18 09:25:09	Hi @rmarscher, can you please create a new branch with it? I'll merge it there to keep working on other features for the next release.	alvarotrigo	rmarscher
1498	2015-09-21 22:06:29	Hi @alvarotrigo - sorry it took me a few days to respond. I removed the .editorconfig file from the project. But I would recommend adding it as it helps contributors preserve your line endings and indent-style. I don't think I have permission to create a new branch in this repo. I think you would need to create and push the branch. Then I can close this pull request and submit a new one against t…	rmarscher	alvarotrigo
1497	2015-10-21 18:24:36	@vectorman1 please reproduce it on jsfiddle or codepen to isolate the problem.	alvarotrigo	vectorman1
1497	2015-10-22 18:00:13	@alvarotrigo the project is a bit too big for me to do that, also - lazy. What I did was remove the map and it doesn't scroll to the next segment, although if you scroll on the map then it scrolls.	vectorman1	alvarotrigo
1495	2015-09-09 10:59:39	@reddo no problem!	alvarotrigo	reddo
1491	2016-06-29 14:29:24	@alvarotrigo Hello. use **lockAnchors: true** if you are using data-anchor and want to hide #code from url. Thank You so much its saves my time.	krishna-shah	alvarotrigo
1491	2016-06-30 10:37:40	@alvarotrigo Hello, http://dev.saucacollection.com/#collection **and I want** http://dev.saucacollection.com I was using data-anchor that's why when page scroll down URL will be change with # code and I don't want # code display in URL. **lockAnchors: true** this argument remove #code from the url. so my issue is short out now.	krishna-shah	alvarotrigo
1491	2016-07-02 00:09:41	hi ! @alvarotrigo alvarotrigo , i have ...	apositivo	alvarotrigo
1491	2016-08-13 18:18:46	@asofiane82 then the answer is no. You can not keep them usable while disabling them in the URL. It makes no sense. You can always use jquery and javascript and assign the fullpage.js function `moveTo` to your menus or links if you want to keep using them.	alvarotrigo	asofiane82
1489	2015-10-11 00:34:16	@jojomcbobo > As a workaround, you can use fitToSection:false to prevent the problem.	alvarotrigo	jojomcbobo
1489	2015-10-12 12:49:16	@jojomcbobo Make sure you're using the latest version of fullPage.js (at least 2.7.4).	rootkowski	jojomcbobo
1489	2015-10-14 08:42:03	@jojomcbobo that's because you have to use `fitToSection:false`. Now it works ok with `fitToSection:false` in the latest 2.7.4. [Demo online](http://jsfiddle.net/imac/97tbk/891/)	alvarotrigo	jojomcbobo
1483	2015-09-03 09:52:06	@jamez14 is right. If you belive its a fullpage.js issue then you would have to replicate it in jsfiddle or codepen to isolate the problem. As you can see, the problem you talk about does not take place in [any of the demo pages](http://alvarotrigo.com/fullPage/).	alvarotrigo	jamez14
1479	2015-09-23 09:03:57	@rasielchang thanks for verifying it too. Hopefully we will get rid of this problem in future versions of fullpage.js.	alvarotrigo	rasielchang
1474	2015-08-27 20:29:44	@alvarotrigo	misterzik	alvarotrigo
1473	2016-08-17 22:16:22	@timgaines not planning to add the solution in fullpage.js. You can solve it by yourself as suggested [in this answer](http://stackoverflow.com/a/30188977/1081396).	alvarotrigo	timgaines
1473	2016-08-17 22:19:41	@alvarotrigo Thanks for the response.	timgaines	alvarotrigo
1472	2015-09-08 15:13:50	@CricriSDN could you provide a reproduction of those problems? Which browser are you using? > section height is not defined well - have a border on the bottom (work fine with fullpage 2.6.6) > > no scroll in Google Chrome, the section swap directly to another [The examples online](http://alvarotrigo.com/fullPage/) work ok.	alvarotrigo	CricriSDN
1471	2016-02-25 16:23:05	@alvarotrigo I still seem to have the issue described above. As soon as I scroll, either by clicking an anchor link or by using the scroll wheel, the anchor links become unclick-able until I reload the page.	mhoffmann98	alvarotrigo
1468	2017-01-31 13:07:40	@Jimmy-Codes: hi, did you tried this for Bootstrap 4 Alpha 6 already? Somehow, my navbar stopped indicating the active class and when clicked, it jumps to the page without the scroll effect. I already tried to implement your JS code (replacing nav with navbar) but to no avail :-( Thanks.	24Degrees	Jimmy-Codes
1464	2017-02-16 17:04:15	@alvarotrigo This partial first section design can now be implemented with the Offset Sections extension right?	brianecook	alvarotrigo
1464	2017-02-16 17:30:57	@brianecook you don't need that. Now you can use `fp-auto-height` for that as seen in this example: http://jsfiddle.net/97tbk/1733/ The [Offset Sections extension](http://alvarotrigo.com/fullPage/extensions/offset-sections.html) is ideal to deal with viewport percentages as well as to use sections vertically centered in the viewport.	alvarotrigo	brianecook
1454	2015-08-23 14:20:37	@alexandretperez that has nothing to do with this topic. You should be using `scrollBar:true` in fullpage.js for it and load the library in the `afterRender` callback.	alvarotrigo	alexandretperez
1454	2015-08-23 16:36:46	@alvarotrigo I'm sorry, I wasn't clear enough. I needed stop scrolling the sections at 60px from the top, but changing the css to do that also affects the bottom, overflowing in 60px because the wrapper has 100% of the viewport. So I change the code adding the "offset" option with value 0 by default. Then I change this: var windowsHeight = $window.height(); To this: var windowsHeight = $window.he…	alexandretperez	alvarotrigo
1454	2016-05-24 12:09:51	@edenworky maybe for the next release.	alvarotrigo	edenworky
1444	2015-08-14 10:10:35	Thanks for the direction @alvarotrigo	Valentine-Mick	alvarotrigo
1442	2015-08-24 08:08:06	@voxes if you think you have a solution please commit a pull request.	alvarotrigo	voxes
1442	2015-08-24 15:14:09	@Jimmy-Codes Hopefully Chrome will fix its bug soon and we can get rid of this secondary one.	alvarotrigo	Jimmy-Codes
1442	2015-08-25 09:33:39	@Jimmy-Codes just to let you know, you can also fix the problem by using 2.6.8 and, rather use `css:false` or what I would recommend: `scrollBar:true`.	alvarotrigo	Jimmy-Codes
1442	2015-09-08 16:41:31	@bbmatt please get the latest 2.7.1. It will fix it.	alvarotrigo	bbmatt
1431	2015-08-10 16:38:08	Thanks @alvarotrigo, by removing the anchors array completely, it no longer works (I have updated) am I missing something?	richgcook	alvarotrigo
1422	2015-08-06 20:47:43	@alvarotrigo Thank you for the reply, and for maintaining this project. I'll try digging into slimScroll.	eystein	alvarotrigo
1422	2015-08-07 11:15:23	@eystein Ideally fullpage.js will change to [iScroll.js](http://cubiq.org/iscroll-5) in a future, which provides a much better functionality.	alvarotrigo	eystein
1416	2015-08-25 14:06:55	@dizzyone I'm sorry if it wasted your time. I spent my time on it as well and I tried my best to understand the problem and to reproduce it. But I was not able to and therefore I can not provide any solution for it. Which specific version of Chome are you using? I'm testing it with "Version 44.0.2403.157 m", which is the latest.	alvarotrigo	dizzyone
1416	2015-08-25 16:57:26	@dizzyone there is. I have in fact played with the History API time ago but never managed to get the `back page` and `forward page` right. The `forward` action was always been overwritten . Feel free to commit a pull request if you think you have a solution for it (while maintaining the current location.hash for old browsers)	alvarotrigo	dizzyone
1413	2015-08-03 20:23:42	thanks @alvarotrigo , that works.	kylerbeetun	alvarotrigo
1401	2015-08-03 16:54:49	@alvarotrigo - Thank you!!	jephjohnson	alvarotrigo
1396	2016-01-12 13:01:22	@spalax anything to comment on my last answer ?	alvarotrigo	spalax
1396	2016-01-12 13:24:00	@alvarotrigo sorry, it is a bit strange, because, if you will load your script synchronously at the html body i guess this condition will always return true (document.readyState != "complete"). But if you require(fullpage.js) asynchronously it is mean that sometimes, fullpage.js might be required after LOAD event fired.	spalax	alvarotrigo
1394	2015-08-02 21:13:36	@iMoses it hasn't been solved. That's why the issue still open. If you have any suggestion, add a pull request or comment it in the original issue.	alvarotrigo	iMoses
1394	2015-08-06 14:26:02	@iMoses I'd love to have a look at your simple fix if it's possible	tulsadome	iMoses
1394	2015-08-07 00:01:12	@iMoses also interested in your solution.	andrewcoelho	iMoses
1394	2015-08-07 11:17:59	@tulsadome @heron88 which "simple fix" are you talking about? I haven't provided any solution for it at the moment.	alvarotrigo	tulsadome
1394	2015-08-07 18:11:09	@alvarotrigo we're referring to @imoses offering to share his simple fix for this problem if anyone was interested "I couldn't figure from the original issue if it has been solved or simply closed. If anyone needs a solution please contact me, I've create a really simple solution locally and I'm willing to share :)"	tulsadome	alvarotrigo
1393	2015-09-22 13:14:43	It;s true. I have similiar problem and was confused by it. The cause is more then 100% of viewport width of page before plugin loaded. http://weil.works/#about @ntucakovic how did you resolve this issue?	Copylefter	ntucakovic
1393	2015-09-22 14:36:41	@ntucakovic Thanx for fast and full answer	Copylefter	ntucakovic
1389	2015-07-23 16:22:35	@gwixted but far from ideal.	alvarotrigo	gwixted
1389	2015-08-12 11:14:59	Thanks @alvarotrigo for the help.	richgcook	alvarotrigo
1389	2015-08-12 12:07:23	@larrybotha thanks for the explanation. It is due to [this new feature introduced time ago](https://github.com/alvarotrigo/fullPage.js#cancelling-the-scroll-before-it-takes-place) that provides a way to prevent a move before it takes place.	alvarotrigo	larrybotha
1389	2015-08-12 12:12:07	so weird, it only became an issue when I updated O.o Thanks @alvarotrigo	larrybotha	alvarotrigo
1389	2015-08-12 12:15:12	@larrybotha its normal, the feature was introduced in fullpage.js 2.6.6 as you can see in the [change log](https://github.com/alvarotrigo/fullPage.js/releases)	alvarotrigo	larrybotha
1389	2015-08-17 10:52:48	thanks for taking care @alvarotrigo !	gerhard-boden	alvarotrigo
1389	2015-08-24 17:39:25	Hey @alvarotrigo , the fix is great! However, it now breaks silentMoveTo functionality. It always scrolls. It's in the demo provided in the documentation as well.	rodriguez-alex	alvarotrigo
1389	2015-08-24 19:50:36	@rodriguez-alex you are right. It seems [another consequence](https://github.com/alvarotrigo/fullPage.js/issues/1442) of solving the Chrome bug... I didn't pay to much attention to them as I hope Chrome solves the problem for the next release. But if nothing changes for then I'll have to take a look more deeply at it.	alvarotrigo	rodriguez-alex
1389	2015-10-11 11:14:25	@acachary the problem with sections was solved a few versions ago. Please download the latest fullpage.js 2.7.4. The problem with slides still taking place in the current version, please see https://github.com/alvarotrigo/fullPage.js/issues/1507	alvarotrigo	acachary
1389	2015-10-11 18:05:56	@alvarotrigo I have downloaded the latest release yesterday, i.e on 10/10/2015 and the gif is from the latest version.	acachary	alvarotrigo
1389	2015-10-11 18:17:34	@acachary are you having the problem with sections or with slides? Can you link your site? Unless you provide a reproduction of the problem there's nothing I can do.	alvarotrigo	acachary
1389	2015-10-11 18:37:08	@alvarotrigo with both, a few sections and a couple of slides. http://ananyaacharya.com	acachary	alvarotrigo
1389	2015-10-11 19:19:23	@acachary I'm afraid I can not reproduce your issue. I don't see any problem with sections. Make sure you are not catching an old script for fullpage.js.	alvarotrigo	acachary
1389	2015-10-12 17:35:26	Thank you @alvarotrigo for the help, but I have the latest script of fullpage.js and I have tested www.ananyaacharya.com on four other machines with Chrome v45 and I'm seeing the same issue.	acachary	alvarotrigo
1389	2015-10-12 19:41:06	@acachary it seems you are talking about another issue such as a long scroll or a very fast scroll. Open a new issue for it please. It is definitely not the problem specified in this issue.	alvarotrigo	acachary
1385	2015-07-23 10:52:30	@alvarotrigo ended up creating my own :-) its a css snap point polyfill (internal)	darkyen	alvarotrigo
1375	2015-07-19 11:08:12	Sorry @alvarotrigo , I think that's my minification settings ripping all comments out - certainly not deliberate. Anyway, it appears that it was a conflict from another plugin causing it (jquery lightbox). I've corrected the code and also reinstated the licencing :+1:	robhadfield	alvarotrigo
1374	2015-07-20 14:22:45	@iarcas as I'll be on holidays for two weeks, I guess at least 3 weeks. There are some other issues I want to solve for the next release. If you need it earlier feel free to ask for [an urgent request](http://alvarotrigo.com/#contact-page) and I'll provide you with a quote.	alvarotrigo	iarcas
1331	2015-06-29 09:23:52	@salmanpatnee right. Corrected.	alvarotrigo	salmanpatnee
1331	2015-06-30 09:16:03	@salmanpatnee Chrome inspector. But in this case it my eyes and the way the plugin works helped me to understand what was the bug. The plugin looks for the position of the next or previous section to scroll. It position in the Y axys its determined by its top. When you open your menu the position in the screen of the sections changes and `position()` will provide a wrong value.	alvarotrigo	salmanpatnee
1328	2015-06-24 21:55:33	Hi @GreenNoise, as you can see from my answer in stackoverflow, that method only works for conventional mouse wheels and not for laptops or mouses with kinetic scrolling. It is not an ideal solution. You can try to apply it to the new code in fullPage.js by following the instructions I detailed in stackoverflow. If you do not manage to do so and you really need it, [contact me](http://alvarotrigo…	alvarotrigo	GreenNoise
1319	2015-06-23 08:54:46	Thx for the advice @alvarotrigo, but the page I'm building actually requires `verticalCentered` to be set on true, as I want my content to be in the middle of the page. The `paddingTop` option seems to have the vertically centred div compensate for the offset, while with just using a CSS class it doesn't compensate. I ended up using a padding-top on the body (to solve another issue specific to my…	jonasva	alvarotrigo
1284	2015-06-19 18:30:16	I'm with @PDXIII on not raising an error if a selector doesn't exist on the page. That means I don't have to vary JS page by page, which works well with the Plone CMS I'm using. That being said, I'm happy to work around this for the moment - as fullpage.js is also interfering with general scrolling when a selector doesn't match.	djowett	PDXIII
1277	2016-09-08 01:09:52	Hi alvarotrigo Thanks for the info. We are already using responsiveWidth and responsiveHeight in our solution on initialisation... sorry that was assumed. However we found that it didn't always switch mode in every resize scenario on every browser. This is why we do both. We force the interchange regardless of the scenario. It could that the two issues are interrelated. We're using horizontal sec…	TeamHFOH	TeamHFOH
1268	2015-06-02 02:55:05	@alvarotrigo Hi. I really love your art. this should be called as an art. .. I'm not at all related to this field, by which I meant codings, programmings. I'm not even a designer, I 'm just a painter. I love your script, and used it for my website. with pagepiling.js, but since it doesn't support for the mobile to scroll on long section i was looking for a solution. and then, now I found this ful…	junghoon-lee	alvarotrigo
1268	2015-06-29 23:05:10	@alvarotrigo Maybe if scale > 1 just turn swipe off? Because you can zoom by double tap, but then can't comfortably view the slide.	f0rmat1k	alvarotrigo
1268	2016-12-20 21:37:40	@alvarotrigo did you ever try this?	waissbluth	alvarotrigo
1268	2016-12-20 21:47:10	@waissbluth the topic still open. So no. I personally don't think a site should need pinch and zoom. That's not a real responsive site. I always recommend making use of the responsive options in the plugin such as: - responsiveWidth - responsiveHeight - fp-auto-height-responsive - responsiveSlides	alvarotrigo	waissbluth
1261	2015-11-25 10:01:46	@THER10N check it again, because neither your CSS or your JS file are the latest 2.7.5.	alvarotrigo	THER10N
1245	2015-05-23 17:20:30	@vetzo I'm afraid I can not provide any solution for it. I was not able to reproduce it in Browserstack and I do not have access to any touch screen computer with IE 11 where I can test it. Is your client testing it in [the demo page](http://alvarotrigo.com/fullPage/)? Are they using touch or mouse to scroll the site? In any case, there's nothing I can do unless somebody can test it by their own.…	alvarotrigo	vetzo
1245	2016-02-19 13:04:22	@FilipeDornelas that's detailed in the documentation multiple times: > Be careful! data-anchor tags can not have the same value as any ID element on the site (or NAME element for IE).	alvarotrigo	FilipeDornelas
1244	2015-05-22 16:10:54	@gyopiazza feel free to add a pull request if you want.	alvarotrigo	gyopiazza
1244	2015-05-22 16:50:03	@alvarotrigo Sure, there you go: https://github.com/alvarotrigo/fullPage.js/pull/1246 I actually didn't do it before for the shame. ;)	gyopiazza	alvarotrigo
1237	2016-09-12 20:04:28	@pawelszewczak, Thanks for the fix but rather than saying it's a fix, it's a worker-round to disabling tab-index so fullpage will not break.	warapitiya	pawelszewczak
1237	2016-09-13 11:36:59	@warapitiya i didn't say that is fix, i said its working for me, of course its a some of workaround, but helps to dont breake fullpage. Of course, I look forward to a solution.	pawelszewczak	warapitiya
1237	2016-09-13 11:40:27	@pawelszewczak Thanks alot. Really appropriate your hard work. Looking foreword so solid solution.	warapitiya	pawelszewczak
1237	2017-02-02 17:59:09	Hi @alvarotrigo Just to make sure - if i want to use fullPage.js section that contain a Form and my users need a Keyboard Accessibility support to navigate from section to section -> this is not an option ? also i added the scrollBar:true and still using the tab still got this issue	eladh	alvarotrigo
1237	2017-02-02 18:02:09	@eladh as I said, I would recommend you to use `scrollBar:true` to avoid these kind of problems. Otherwise, you should better disable the focus on those elements as I suggested above. Browsers act weird when focusing elements within a non scrollable site.	alvarotrigo	eladh
1226	2017-01-25 09:06:22	@aunruh thanks :) this worked like a charm... wasted lot of time on this issue... cheers :)	chandrakailash1993	aunruh
1221	2015-05-17 07:11:22	@alvarotrigo I emailed you a (private) link to the page you can test it at. Please check your inbox at alvaro@alvarotrigo.com. I don't have this bug at the demo page.	Markovnin	alvarotrigo
1221	2015-05-17 19:25:37	@Markovnin I saw it and I couldn't reproduce your problem with my MacBook Pro. Try to recreate it in a [this jsfiddle](http://jsfiddle.net/97tbk/418/). But it seems to me that if you can not reproduce it in the demo page (which has a faster speed than 1200), then then the problem doesn't seem to be in fullpage.js.	alvarotrigo	Markovnin
1221	2015-06-18 15:22:49	Hi, just stumbled upon this. @alvarotrigo If you add the variable 'scrollindSpeed' to the jsfiddle you provided, for example 300, it shows what goes wrong. I'm having this issue as well.	iamswain	alvarotrigo
1221	2015-06-18 17:23:54	@iamswain I am aware of that issue. The only solution for people with a faster speed is to force the 600 milliseconds delay [that people complained that much about](https://github.com/alvarotrigo/fullPage.js/pull/73) in the past. Feel free to open a new issue about the fast scrolling speed and the double scrolling. I might fix those cases forcing the delay. At least the plugin will be usable....	alvarotrigo	iamswain
1221	2015-06-18 17:26:34	@alvarotrigo All good, removed the scrollingSpeed due to the fact it wasn't necessary. Just thought I'd point it out. ;)	iamswain	alvarotrigo
1221	2015-06-19 16:28:45	Result test of events `mousewheel` on @Markovnin's Macbook Pro (only in Chrome) (format: `Date().getTime() - event.wheelDelta`): Maximum period - 460ms (`1433329389984 - 18` and `1433329390444 - 140`). This is the problem. fullpage.js is not designed for it. My colleagues have the same problem as that of @Markovnin. I fixed this by using for wheel events a script [wheel-indicator.js](https://gith…	danilvalov	Markovnin
1221	2015-06-19 16:31:59	@danilvalov thanks for the info, I will check wheel-indicator to see how it behaves and if it can be applied to fullpage.js and strong kinetic scrollings.	alvarotrigo	danilvalov
1220	2015-07-12 11:26:37	@drawcard see [this answer](https://github.com/alvarotrigo/fullPage.js/issues/46#issuecomment-26509996).	alvarotrigo	drawcard
1220	2015-07-12 14:52:50	@drawcard then your question doesn't fit very well in this forum. You'd better ask in other place such as stackoverflow.com. Your's is a generic question that has very few to do with fullPage.js.	alvarotrigo	drawcard
1220	2015-07-13 09:04:32	@drawcard none. In any case, as I said, your problem has nothing to do with fullPage.js. No matter how fullPage.js lazy load images, your problem is about lazy loading inline background images.	alvarotrigo	drawcard
1211	2015-05-11 20:13:09	@mitcheal the examples are just examples. You would have to deal with the conflicts by your own.	alvarotrigo	mitcheal
1208	2015-05-08 20:34:55	@pratiklodha95 you might want to ask about those things in some angular forum. Not related with fullPage.js at all.	alvarotrigo	pratiklodha95
1204	2015-05-08 10:21:10	@gerleone73 as you can see, the plugin woks as expected on [the demo page](http://alvarotrigo.com/fullPage/). Unless you can reproduce the problem and isolate it as much as possible to verify it is produced by fullPage.js and not by your own CSS/JS I'm afraid I can not help you with it. I would suggest you to solve the problem you have with 2 scroll bars. As that's not how fullpage.js works and i…	alvarotrigo	gerleone73
1204	2015-05-08 10:22:17	@gerleone73 see my previous answer.	alvarotrigo	gerleone73
1194	2016-04-21 09:54:16	@faliqaiman why dont you use [`onLeave`](https://github.com/alvarotrigo/fullPage.js#onleave-index-nextindex-direction) callback? Take into account that you can always [cancel the movement before it takes place](https://github.com/alvarotrigo/fullPage.js#cancelling-the-scroll-before-it-takes-place).	alvarotrigo	faliqaiman
1194	2016-04-21 16:34:57	@ludovicpages that's a problem with your logic. Nothing to do with fullpage.js.	alvarotrigo	ludovicpages
1194	2016-04-21 16:38:46	@alvarotrigo, i never said it was a fullpage.js issue :) Just trying to find a way to trigger the scroll when i want. Anyways, thanks for this library !	ludovicpages	alvarotrigo
1194	2016-04-21 16:57:37	@ludovicpages take a look at [my answer on stackoverflow](http://stackoverflow.com/a/36182162/1081396).	alvarotrigo	ludovicpages
1194	2016-04-21 17:09:02	@alvarotrigo Awesome. Actually, this is is the kind of logic i was working on afetr reading your previous comment. There is a typo, you're setting animationIsFinish = true, but the var is animationIsFinished Thanks a lot @alvarotrigo , it works great !	ludovicpages	alvarotrigo
1194	2016-05-10 05:43:17	@alvarotrigo I tried using `onLeave` and yet still the delay is not working. Your answer at [stackoverflow](http://stackoverflow.com/questions/36176677/fullpage-js-adding-a-scroll-delay/36182162#36182162) helped but it just happen one time only. And also I create a reproduction for my issue, and I've add fancybox plugins to see how it work. I've come out with [jsfiddle](https://jsfiddle.net/t3yzu…	faliqaiman	alvarotrigo
1194	2016-05-10 09:39:20	@faliqaiman you'd better ask for those questions in stackoverflow as they are not really issues but questions regarding specific usages of fullpage.js.	alvarotrigo	faliqaiman
1194	2016-05-10 09:42:12	ok noted @alvarotrigo	faliqaiman	alvarotrigo
1193	2015-05-02 10:23:15	@Farkal that's not quite true. fullPage.js gives support to IE8 by automatically falling back to jQuery animations when the browser doesn't support css3. If you read the docs you can see the following: > **Compatibility** > fullPage.js is fully functional on all modern browsers, as well as some old ones such as Internet Explorer 8, 9, Opera 12, etc. It works with browsers with CSS3 support and wi…	alvarotrigo	Farkal
1193	2015-05-02 17:59:00	@Farkal the point is: your arrows are not compatible with IE 8 and therefore can not yet be added to the plugin as the default ones.	alvarotrigo	Farkal
1192	2016-03-07 13:35:34	@nim-f [write me a mail](http://alvarotrigo.com/#contact-page) and we can talk about it.	alvarotrigo	nim-f
1192	2016-03-23 05:37:00	hi @holyzfy can you share in fiddle? thanks	faliqaiman	holyzfy
1190	2015-10-22 15:42:44	@hostedvideorn [contact me](http://alvarotrigo.com/#contact-page) for more details.	alvarotrigo	hostedvideorn
1168	2015-04-23 11:02:14	@sugarshin having troubles with it now. `publish failed PUT 500`.	alvarotrigo	sugarshin
1168	2015-04-23 11:17:52	@alvarotrigo Is not already registered is also of the same name? Please try to here as a reference. https://quickleft.com/blog/creating-and-publishing-a-node-js-module/	sugarshin	alvarotrigo
1167	2015-04-23 07:14:16	@itsjms if you are talking about something like what was discussed [on this topic](https://github.com/alvarotrigo/fullPage.js/issues/200) it is not a trivial change at all.	alvarotrigo	itsjms
1166	2015-04-22 14:30:30	Thanks for it @d13 ! I'll review it whenever I have time! Could you please commit again the changes in the CSS file again? Right now it seems indentation got changed or something similar and I can not clearly see the changes because all lines are reported as new.	alvarotrigo	d13
1153	2016-06-20 09:09:53	@sharpe89 interesting to see a reply more than a year after the question was made :D	alvarotrigo	sharpe89
1153	2016-12-26 08:33:49	@sharpe89 i want to see how you achieve it. can you please	raza2022	sharpe89
1152	2015-04-16 22:49:25	@MISTERGITADMIN yeah, it may. But then you probably won't be able to scroll back to the slide by providing the URL to somebody or by reloading the site. If you are interested just [contact me](http://alvarotrigo.com/#contact-page).	alvarotrigo	MISTERGITADMIN
1150	2015-04-16 14:45:00	@landed1 do not take it personally. I try to keep the forum as clean as possible for its purpose and lead other possible question to better places in which you will get more attention and more professional answers.	alvarotrigo	landed1
1147	2015-04-23 14:36:47	@markidm not a matter of fullPage.js. Your javascript console is full of errors.	alvarotrigo	markidm
1142	2015-09-23 06:48:05	Excellent **@alvarotrigo** ... It works like a charm...	areddyprasad	alvarotrigo
1137	2015-05-25 16:43:00	@cupcakedream definitely you are. It works as expected as you can see in the [demo online](http://alvarotrigo.com/fullPage/examples/callbacks.html) and in the callbacks.html file included with the plugin examples.	alvarotrigo	cupcakedream
1137	2015-05-25 16:56:29	Yeah I do see it's working there.. Is there anything configuration-wise that would interfere with that callback? On Mon, May 25, 2015 at 12:43 PM, Álvaro notifications@github.com wrote: > @cupcakedream https://github.com/cupcakedream definitely you are. It > works as expected as you can see in the demo online > http://alvarotrigo.com/fullPage/examples/callbacks.html and in the > callbacks.html fi…	cupcakedream	cupcakedream
1115	2015-03-31 11:08:33	@david43 there's a difference. fullPage.js isn't using AJAX, just anchors in the URL. Google details that: > This document outlines the steps that are necessary in order to make **your AJAX application crawlable.**	alvarotrigo	david43
1113	2015-04-02 09:01:12	@dylanfisher try again. I've updated the file.	alvarotrigo	dylanfisher
1107	2015-03-24 20:37:39	@alvarotrigo Is there some alternative that I can do? Can you do me a custom job?	magentapose	alvarotrigo
1104	2015-03-24 15:24:15	@alvarotrigo Thanks a lot - but what will that last setScrollilngSpeed do? I understand the first one, but why the second one?	magentapose	alvarotrigo
1096	2016-09-07 10:59:32	@tomByrer jsdeliver still sin version 2.5.9 when the current one is 2.8.6. (which is almost 30 releases old) No idea why this is happening. I am already providing the `dist` folder with the minified CSS file.	alvarotrigo	tomByrer
1095	2015-03-21 22:34:36	@tomByrer yeah, but that is not showing older versions of other browsers such as Opera 12 and so on. I guess, that the best thing is to keep them just in case, as they wont harm anybody :)	alvarotrigo	tomByrer
1092	2015-04-08 09:43:22	@usmantahirr did you tried it?	alvarotrigo	usmantahirr
1092	2015-04-10 16:14:42	@usmantahirr what about now? Otherwise I will just commit the changes myself.	alvarotrigo	usmantahirr
1088	2015-04-02 09:27:23	@jackyon, I tried to reproduce your problem isolating it and it seems to work as expected. You can scroll down or move the twenty twenty bar. http://jsfiddle.net/97tbk/531/ Do not try it in the fiddle, but copy the structure, scripts and included files to reproduce the page.	alvarotrigo	jackyon
1076	2015-03-13 13:01:14	@alvarotrigo im´m testing on this page www.boostyourknowledge.com.br/mnb2015 and you can see the script at www.boostyourknowledge.com.br/mnb2015/js/custom.js	olavocarvlho	alvarotrigo
1076	2015-03-13 16:47:50	@olavocarvlho now it seems to be working as expected. Tested in my iPhone 5 and http://www.browserstack.com/ in iPhonen 6 It doesn't seem to be related with fullPage.js.	alvarotrigo	olavocarvlho
1076	2015-03-13 16:53:32	Please, test in iPhone 5s or 6.. In the iPhone 5 is working as expected.. Em sex, 13 de mar de 2015 13:48, Álvaro notifications@github.com escreveu: > @olavocarvlho https://github.com/olavocarvlho now it seems to be > working as expected. Tested in my iPhone 5 and > http://www.browserstack.com/ > > — > Reply to this email directly or view it on GitHub > https://github.com/alvarotrigo/fullPage.js/…	olavocarvlho	olavocarvlho
1070	2015-03-11 14:34:54	@louiswalch yeah, I localized the bug, I just need to test different trackpads to make sure I have it right. Meanwhile, you can go back to 2.5.9 if you want to avoid that problem.	alvarotrigo	louiswalch
1070	2015-03-11 16:14:18	@alvarotrigo Thanks, that seems to make it work better on Mac trackpad. Oddly though I am noticing it will most of the time scroll twice JUST on the first scroll.	louiswalch	alvarotrigo
1070	2015-03-14 01:55:04	@louiswalch that's because of your scrolling speed. I might have another go at it... but it doesn't seem to have a simple solution... unless we want to go back to the compulsory timeout...	alvarotrigo	louiswalch
1070	2015-03-14 15:50:08	Thanks @alvarotrigo, slowing down the speed seems to have made the problem go away.	louiswalch	alvarotrigo
1066	2015-03-09 14:52:03	@eamodio yeah. I agree with you. Although I believe some of those strings shouldn't be constants, such as: - body - #fp-nav li - #fp-nav li a - .fp-tableCell, .fp-slidesContainer - #fp-nav, .fp-slidesNav, .fp-controlArrow - .fp-controlArrow.fp-next - .fp-controlArrow.fp-prev Having combinations of selectors which are only used in specific cases, such as the `controls` one (`'#fp-nav, .fp-slidesNa…	alvarotrigo	eamodio
1066	2015-03-09 15:32:54	@alvarotrigo Definitely agree with combining the constants rather than having combined constants, unless the combination really defines something that should be uniquely addressable (and used repeatedly).	eamodio	alvarotrigo
1066	2015-03-09 16:28:10	@alvarotrigo @eamodio - agree with individual constant variables and also separating combo selectors where used sparingly. For selectors like 'body' and 'html, body', I think those should just be declared once and as jQuery objects since those shouldn't need to be re-looked up in the DOM.	d13	eamodio
1066	2015-03-09 16:28:10	@alvarotrigo @eamodio - agree with individual constant variables and also separating combo selectors where used sparingly. For selectors like 'body' and 'html, body', I think those should just be declared once and as jQuery objects since those shouldn't need to be re-looked up in the DOM.	d13	alvarotrigo
1066	2015-03-09 22:17:15	Yeah, sounds reasonable. I would prefer to use a single word for selectors, as they are used more in the code, but I think that adding the SEL prefix or postfix will be better in terms of readability. So I agree with you. @d13 if you can update to the latest versoin 2.6.0 and make another pull request based on this comments I'll merge it. And It would be great if you could create another PR for […	alvarotrigo	d13
1066	2015-03-10 12:07:16	@alvarotrigo this should be good to go	d13	alvarotrigo
1060	2015-03-04 16:10:15	@eloisemonteiro can you also give me another link when it works as you expect? With `scrollBar:false` or `autoScrolling:true`?	alvarotrigo	eloisemonteiro
1050	2015-02-27 17:49:50	@Guilain you've done something wrong. It says "2,081 additions, 2,038 deletions not shown" in your last commit.	alvarotrigo	Guilain
1048	2015-02-26 16:00:25	@danilvalov you would have to be a bit more specific or provide a URL to reproduce the problem. Please add step by step a way to reproduce your problem. The resizeHandler only gets called when the viewport changed, but you didn't specify how this is happening in your case.	alvarotrigo	danilvalov
1046	2015-02-26 08:25:03	Haha, right right :) Thanks for pointing it out @willfong !	alvarotrigo	willfong
1037	2015-05-01 10:33:45	@dalla777 great solution! Thanks for sharing it! I'll add it in the next release!	alvarotrigo	dalla777
1035	2015-02-19 21:20:22	@alvarotrigo, basicly, it's proof-of-concept implementation of mentioned problem. Of course it should be better-written by you.	ivankravchenko	alvarotrigo
1032	2016-04-13 09:06:34	@qdladoooo just do not use scrollOverflow: true. it doesn't make sense from the user experience point of view to have two scroll bars. Force the section to be auto height by using `fp-auto-height` on the big section.	alvarotrigo	qdladoooo
1031	2015-02-19 21:03:54	Thanks @alvarotrigo.	josiahwiebe	alvarotrigo
1031	2016-12-13 10:45:25	@mihai10stoica you might want to see this pull request https://github.com/alvarotrigo/fullPage.js/pull/2420	alvarotrigo	mihai10stoica
1031	2017-02-03 17:52:28	I encountered this problem too when using unique background images for each slide, and the `afterRender` solution from @mihai10stoica worked like a charm.	BenFictional	mihai10stoica
1029	2015-05-19 19:56:52	Hi Simon, Did you do anything else to js? I still cannot get it to work for two. @simonschaufi @alvarotrigo	thekennysong	simonschaufi
1029	2015-05-19 19:56:52	Hi Simon, Did you do anything else to js? I still cannot get it to work for two. @simonschaufi @alvarotrigo	thekennysong	alvarotrigo
1025	2015-11-30 22:33:12	@ysanmiguel make sure you use the lastest fullpage.js version 2.7.5. It sounds like you are using an old version.	alvarotrigo	ysanmiguel
1020	2015-02-14 12:50:15	It sounds like a problem with your script, not with fullPage.js. As @tripletto says, you are probably forgetting to hide it at first. See [this example](http://jsfiddle.net/97tbk/474/). Using:	alvarotrigo	tripletto
1016	2015-02-12 15:20:54	@tripletto what I'm saying is that **I can not reproduce the problem**. It works as expected to me. Make sure you reload the site after activating the touch input.	alvarotrigo	tripletto
1016	2015-02-12 15:34:29	@tripletto I'm talking about the Firefox developer tools. It works there as expected. > but not in ie :D That's already known.	alvarotrigo	tripletto
1016	2015-02-16 15:52:37	@tripletto I don't understand it very well... the mouse event still being binded in fullPage.js. It should work if its firing the "wheel" event.	alvarotrigo	tripletto
1016	2015-02-16 17:20:36	@tripletto if its using the mouse move it looks like its scrolling as if you where pressing the mouse wheel button on your mouse... I wonder if `mousedown` event also gets fired... because that'd be an easy way to solve the problem.	alvarotrigo	tripletto
1016	2015-02-16 18:36:40	@tripletto let me know if it is fixed now in version 2.5.7!	alvarotrigo	tripletto
1016	2015-02-16 23:34:34	@tripletto what I need then is you to show me which events get fired when swiping / scrolling with **one single finger** in any other site. (mousemove, mousedown, touchmove, touchstart...) and I guess once we have that we can start moving on.	alvarotrigo	tripletto
1016	2015-02-18 15:05:55	@tripletto tell me see if I understood it correctly: - Firefox touch event detection is disabled by default (so no touch events are recorded) - Firefox on a touch screen computer can still scroll with a single finger swipe in any site with the default settings. (this is, without the use of touch events) - The `mousewheel` or `wheel` event fired is not fired when swiping with a single finger. Also…	alvarotrigo	tripletto
1016	2015-02-23 10:27:36	@tripletto it just came to my mind. What you can do do is use `scrollBar:true`. This way firefox should detect the scrolling and snap to the section.	alvarotrigo	tripletto
1016	2015-03-06 14:51:45	@tripletto could you please try this for me please? I have no way to access firefox in any touch screen device. You would have to replace both events in the current version. I just added another condition inside each of them. I've created this fiddle as well with the portion of code: http://jsfiddle.net/3gv5eawd/1/	alvarotrigo	tripletto
1016	2017-02-02 10:34:34	@romanovma thanks for the feedback!	alvarotrigo	romanovma
1010	2015-02-16 18:34:36	@peterph-am let me know if it works well for you now in the new release. Version 2.5.7.	alvarotrigo	peterph-am
1010	2015-02-27 11:13:33	@peterph-am Did you ever solve this 'Uncaught TypeError: Cannot read property 'top' of undefined' error? How did you keep it only firing once? And can you scroll on resize? I can't.	richgcook	peterph-am
1010	2015-02-27 11:16:57	@richgcook read his latest reply and you'll find your answer... > Thanks Alvaro, works great now!	alvarotrigo	richgcook
1010	2015-02-27 11:18:15	@alvarotrigo Not that helpful, I want to know how he solved the 'mousewheel' being disabled on resize. And what he did to solve the 'Uncaught TypeError: Cannot read property 'top' of undefined' error.	richgcook	alvarotrigo
1010	2015-02-27 11:19:46	@richgcook if you read the topic of the issue you'll see it was related with bug with the `destroy` functionally which I solved in the last version of fullPage.js. That's how he solved it. Using the latest version.	alvarotrigo	richgcook
1010	2015-02-27 11:22:40	@alvarotrigo This wasn't necessarily about your answer or plugin, I was asking him directly how he solved this specific part.	richgcook	alvarotrigo
1010	2015-02-27 11:23:16	@richgcook well, I'm telling you. This "specific part" is related with the plugin itself...	alvarotrigo	richgcook
1010	2015-02-27 11:25:35	@alvarotrigo And I was asking him directly if he solved it? Can't you let me be?	richgcook	alvarotrigo
1010	2015-02-27 14:28:56	@richgcook the issue was my js was firing destroy too much, which resulted in the 'Uncaught TypeError'. I resolved it by setting a conditional to check if waypoints had been initialized before firing the destroy function. As @alvarotrigo said the destroy on resize was resolved in the latest version update.	peterph-am	richgcook
1010	2015-02-27 14:28:56	@richgcook the issue was my js was firing destroy too much, which resulted in the 'Uncaught TypeError'. I resolved it by setting a conditional to check if waypoints had been initialized before firing the destroy function. As @alvarotrigo said the destroy on resize was resolved in the latest version update.	peterph-am	alvarotrigo
1005	2015-02-10 10:12:36	@jeffyboy, @lanzs could you guys confirm you have no problem seeing [these animations](http://daneden.github.io/animate.css/) on the same version of Chrome?	alvarotrigo	jeffyboy
1005	2015-02-10 14:51:13	@jeffyboy I'll wait for your screen shoots, oh, and let me know if there's any error in the console as well.	alvarotrigo	jeffyboy
1002	2015-02-09 22:55:05	Yep, as @Rantahu says, right now fullpage.js only accepts `type="text"`, but I'll keep it in mind for the next version! In any case, I believe there's [another bug](https://github.com/alvarotrigo/fullPage.js/issues/145) even when using the text type. Thanks for reporting it.	alvarotrigo	Rantahu
1002	2015-02-12 16:26:30	Hi @rzamoramty , I've tested your form on mobile and it works pretty well now ... may you tell me how you figured it out ? Or maybe @alvarotrigo you can do something for me ? I've been trying to find a solution but couldn't find it... Here's my website www.premium-conciergerie.com/pro (check the "Contact" section on mobile) Thank you in advance Rom	rorodezign	rzamoramty
1002	2015-02-12 16:26:30	Hi @rzamoramty , I've tested your form on mobile and it works pretty well now ... may you tell me how you figured it out ? Or maybe @alvarotrigo you can do something for me ? I've been trying to find a solution but couldn't find it... Here's my website www.premium-conciergerie.com/pro (check the "Contact" section on mobile) Thank you in advance Rom	rorodezign	alvarotrigo
1002	2015-02-16 18:35:29	@rzamoramty it should be fixed now. At least partially. Download the latest release 2.5.7 and let me know if its better.	alvarotrigo	rzamoramty
995	2015-02-09 09:53:38	@bala8103 thanks for the info! It sounds weird, I've tested it in http://www.browserstack.com/ on Windows XP with the latest stable Chrome. It works as expected.	alvarotrigo	bala8103
992	2015-02-05 11:01:19	@kokoda, the question is: what's a mobile phone or a table for you? Would a PC with touch screen be one of those? Will a tablet with mouse be one of those? A device with slow resolution? What about retina displays in iPads? There's no way to define what a tablet or a phone is. So you'd better clear your mind about why you want to have a non autoscrolling site for "mobile phones and tablets". If i…	alvarotrigo	kokoda
962	2015-03-17 12:27:49	@Jhony0311 there was some changes in the CSS regarding the navigation bullets. If you update your SCSS I'll merge it.	alvarotrigo	Jhony0311
962	2015-03-20 04:04:49	Hey @alvarotrigo I have updated the stylesheet	Jhony0311	alvarotrigo
962	2015-03-20 09:59:37	@Jhony0311 Thank you! I think you should not prefix given, the preprocessor (or autoprefixer) do anyway.	kukac7	Jhony0311
962	2015-03-20 11:01:24	@Jhony0311 any comments on that?	alvarotrigo	Jhony0311
962	2015-03-20 14:28:50	Well that's something I was thinking. If @alvarotrigo will use sass as development it will be useful to set a gruntfile with task to compile and autoprefix this automatically, also we can include variables and some mixins to make it more useful to the developers who decide to use the sass stylesheet in their projects.	Jhony0311	alvarotrigo
962	2015-03-30 09:24:10	@Jhony0311 please look at https://github.com/alvarotrigo/fullPage.js/issues/1113 it seems the SCSS version is missing things. Seems like the whole styles for `#fp-nav ul li, .fp-slidesNav ul li` are missing:	alvarotrigo	Jhony0311
958	2015-02-02 11:57:15	@spindiesel as I said in my previous post, it is not easy to solve.	alvarotrigo	spindiesel
958	2015-02-22 11:19:32	@alvarotrigo @spindiesel Any news on this?	richgcook	spindiesel
958	2015-02-22 11:19:32	@alvarotrigo @spindiesel Any news on this?	richgcook	alvarotrigo
958	2015-02-22 13:43:20	@richgcook yeah. About to be solved [thanks to @jnettik](https://github.com/alvarotrigo/fullPage.js/pull/1037). Probably merged in the minified slimscroll for the next released.	alvarotrigo	richgcook
958	2015-02-22 14:57:50	@alvarotrigo Any way to get this now?	richgcook	alvarotrigo
958	2015-02-22 15:14:09	@richgcook if you really need it now, [contact me](http://alvarotrigo.com/#contact-page).	alvarotrigo	richgcook
958	2015-02-22 15:15:32	@alvarotrigo I'm the guy who emailed you... thanks.	richgcook	alvarotrigo
958	2015-11-17 14:45:33	@reddo nop. That's why the topic still open.	alvarotrigo	reddo
958	2016-09-29 10:38:22	@GustavSt nop.	alvarotrigo	GustavSt
950	2015-04-27 22:59:04	@alvarotrigo – I also just ran into this problem mentioned by the thread opener. I am not 100% sure (as I wasn't able to test with all possible hardware and input devices) but I think I fixed it by fiddling around in the jquery.fullpage.js file. Actually it's just 2 additional lines of code. Hopefully it doesn't break any other functionality though - but so far it works… Would be interested to he…	Canubiz	alvarotrigo
950	2015-09-30 11:26:24	Further to @Canubiz alteration above, we found this worked apart form the occasional glitch in Firefox and Internet Explorer. When you went back to the initial slide the url has just a # appended to it and then when you click back again the expected url is there, however to the user this looks like the back button doesn't work first time for these pages which is very annoying. However I found by …	Annaleria	Canubiz
950	2015-09-30 12:25:40	@Annaleria your code doesn't work in 2.7.3. It doesn't do anything when clicking the back button after scrolling down one single section. I was taking a look at this same issue days ago and I believe there's no proper solution for it I'm afraid.	alvarotrigo	Annaleria
941	2015-05-18 03:37:15	@elahmo @alvarotrigo – I added some additional checks to the scrolling() function in my local version of fullpage.js to solve this issue in a project I am working on right now. Basically I am requiring users of my website to first scroll down to the bottom of a scrollable section, then stop there and wait for 750ms before scrolling again to move on to next section. Up until now, this seems like t…	Canubiz	elahmo
941	2015-05-18 03:37:15	@elahmo @alvarotrigo – I added some additional checks to the scrolling() function in my local version of fullpage.js to solve this issue in a project I am working on right now. Basically I am requiring users of my website to first scroll down to the bottom of a scrollable section, then stop there and wait for 750ms before scrolling again to move on to next section. Up until now, this seems like t…	Canubiz	alvarotrigo
941	2015-05-18 09:27:34	@Canubiz I think that might cause problems in devices with kinetic scrolling such as Apple track-pads. They might have difficulties scrolling down because of the scrolling inertia and they will have to stop scrolling for more than 750 milliseconds.	alvarotrigo	Canubiz
941	2015-05-18 15:24:47	@alvarotrigo Thanks for your feedback. I developed this modification on a MacBook Air esp. testing its trackpad control and it seems to work exactly the way I'd expect to. I believe it's exactly the way scrolling on a fullpage website, including more content on a single section than it can fit, should behave: not scroll over that content at the bottom of a section, but stop there and require anot…	Canubiz	alvarotrigo
941	2015-05-18 19:50:36	@Canubiz Thanks for your efforts. I tested this on my iPad, and the scrolling works but the kinetic effect is no longer there, meaning as soon as a lift my finger, the scrolling on the portions that should be scrolled stops. This is a bit counterintuitive, since most of the users usualy "flick" on tablets and expect the page to continue with that inertia, so that part is a bummer... But that migh…	elahmo	Canubiz
941	2015-05-18 20:06:54	@elahmo Thanks for checking out my modification! Indeed, I believe the lack of inertia is because the Slimscroll.js framework being used here doesn't support it at all. So, please correct me if wrong, but I think the lack of inertia when scrolling within a section should also be present in the original examples provided with the fullpage.js project. There even is an issue thread here discussing i…	Canubiz	elahmo
941	2015-06-03 22:19:01	@MuTLY - I assume you mean "overflow" not "overscroll", right? According to CSS scrolling with momentum using this property should actually work, however at least on iOS. Not sure about other touch devices. This would be the code required according to https://css-tricks.com/snippets/css/momentum-scrolling-on-ios-overflow-elements/ (have not yet checked though):	Canubiz	MuTLY
941	2015-06-04 00:05:20	@Canubiz yes, my bad, I was talking about 'overflow: auto', in fact your example is exactly what I meant. I believe mobile devices do use the 'momentum' with the CSS mentioned, and I know for sure that Windows Phone 8 uses that (along with iOS and the -webkit- prefix). Not sure about Android, but I think it goes the same way. So maybe a solution would be to check if there's 'movement' on the scro…	MuTLY	Canubiz
941	2015-06-04 00:05:20	@Canubiz yes, my bad, I was talking about 'overflow: auto', in fact your example is exactly what I meant. I believe mobile devices do use the 'momentum' with the CSS mentioned, and I know for sure that Windows Phone 8 uses that (along with iOS and the -webkit- prefix). Not sure about Android, but I think it goes the same way. So maybe a solution would be to check if there's 'movement' on the scro…	MuTLY	alvarotrigo
941	2015-06-04 09:50:43	@MuTLY many people like to have the scroll bar in a side, not as an input element to scroll up or down, but as a way to tell the user they can keep scrolling down. More an issue of user experience and accessibility in this case. Using `overflow:scroll` won't show an scroll bar.	alvarotrigo	MuTLY
941	2015-11-10 13:44:39	I've tried @Canubiz's solution and it's not working with the current version :( Scroll isn't working at all, sections don't change. Clicking on nav works though.	reddo	Canubiz
941	2015-11-10 14:38:28	@reddo the issue still open, there's no proper solution for it.	alvarotrigo	reddo
941	2015-11-11 08:18:47	@alvarotrigo have you considered using a different plugin instead of sclimscroll? Maybe [jQuery custom content scroller](http://manos.malihu.gr/jquery-custom-content-scroller/) or [TinyScrollbar](http://manos.malihu.gr/jquery-custom-content-scroller/)?	reddo	alvarotrigo
941	2015-11-11 10:10:53	@reddo I have, but the solution doesn't seem perfect. Take a look [at this topic](https://github.com/alvarotrigo/fullPage.js/pull/1498). The changes were commited to the [DEV branch](https://github.com/alvarotrigo/fullPage.js/tree/dev). You can try to create a module for any other plugin, but right now it is using slimScroll and you have the [gist for iScroll.js here](https://gist.github.com/rmar…	alvarotrigo	reddo
941	2015-11-11 12:35:15	@reddo the scroll bar just doesn't look as nice as it's the default one for Windows machines.	alvarotrigo	reddo
941	2015-11-20 06:37:58	@reddo can you please share your code/approach on integrating iscroll in full page.js Thanks in advance	pinipints	reddo
941	2015-11-20 07:29:15	@pinipints I've just followed @alvarotrigo's instructions 3 posts up. I did have to make some small edits to the linked gist code though. I'de be more than glad to share that code, if you want. Basically I downloaded the fullpage.js from the dev branch linked, included the _modified_ code from the gist and it just worked.	reddo	pinipints
941	2015-11-20 07:29:15	@pinipints I've just followed @alvarotrigo's instructions 3 posts up. I did have to make some small edits to the linked gist code though. I'de be more than glad to share that code, if you want. Basically I downloaded the fullpage.js from the dev branch linked, included the _modified_ code from the gist and it just worked.	reddo	alvarotrigo
941	2015-11-20 10:02:21	@pinipints @reddo the branch is no longer necessary. It was merged yesterday with the main project. Here you have [a demo online using iScroll.js](http://alvarotrigo.com/fullPage/prueba/examples/iscroll.html#firstPage). You will only need to place [this code](https://gist.github.com/alvarotrigo/620c53c644f252b43f68) at the bottom of fullpage.js code, just before the closing brackets. As it is [he…	alvarotrigo	pinipints
941	2015-11-20 10:02:21	@pinipints @reddo the branch is no longer necessary. It was merged yesterday with the main project. Here you have [a demo online using iScroll.js](http://alvarotrigo.com/fullPage/prueba/examples/iscroll.html#firstPage). You will only need to place [this code](https://gist.github.com/alvarotrigo/620c53c644f252b43f68) at the bottom of fullpage.js code, just before the closing brackets. As it is [he…	alvarotrigo	reddo
941	2015-11-20 10:36:06	@alvarotrigo I still had to change bits of the gist code, specifically lines 36 and 37 have some variables defined with `let`, I had to change those to `var` otherwise my uglify task threw an error.	reddo	alvarotrigo
941	2015-11-20 10:41:23	@reddo don't know about uglify, but the gist I just posted works as you can see on the demo page I linked. In any case, I would also change that to `var` as you said.	alvarotrigo	reddo
941	2015-11-20 13:56:59	@reddo i get errors on safari and firefox due to the variables defined with `let` while on google chrome it loads fine. @alvarotrigo thanks for having that demo page with iscroll. changing the `let` with `var` may help making it compatible with all browsers i will give it a try today, thanks once again	pinipints	reddo
941	2015-11-20 13:56:59	@reddo i get errors on safari and firefox due to the variables defined with `let` while on google chrome it loads fine. @alvarotrigo thanks for having that demo page with iscroll. changing the `let` with `var` may help making it compatible with all browsers i will give it a try today, thanks once again	pinipints	alvarotrigo
941	2015-11-20 14:05:30	@pinipints I changed `let` to `var` on lines 36 and 37 of the _gist_ and it worked just fine. Good luck	reddo	pinipints
941	2015-11-20 14:14:20	@reddo yes thanks.. same, i changed `let` to `var` and it worked for me on all browsers. thanks once again for all the help :)	pinipints	reddo
941	2016-04-05 12:12:11	@adrien-be did you have any luck with it?	choujar	adrien-be
941	2016-04-10 13:58:43	I didn't get the chance to implement this actually as I ran in other unrelated ux issues. I hope you manage to do this. On Tuesday, 5 April 2016, Sahil Choujar notifications@github.com wrote: > @adrien-be https://github.com/adrien-be did you have any luck with it? > > — > You are receiving this because you were mentioned. > Reply to this email directly or view it on GitHub > https://github.com/al…	adrien-be	adrien-be
941	2016-10-04 12:11:05	I'm trying a different approach right now and it seems to be working. Here's my scrolling function at the moment: [gist](https://gist.github.com/reddo/d7ab532e03ffb41b3fa9870aab0a1d09) - had to add a gist, my code kep getting messed up. I started from @Canubiz's idea. This method stops the scrolling for 250ms once you hit the bottom of the div for the 1st time, resets the variable and you can scr…	reddo	Canubiz
941	2016-10-04 12:30:04	@reddo try scrolling fast, then waiting 250 milliseconds (just a bit) and then try scrolling fast again. The scrolling inertia should should keep firing scrolling events for more than 250 milliseconds and, if the inertial scrolling is accelerating (this is an improvement since the topic was opened), then you should be stuck in the section until the inertia stops.	alvarotrigo	reddo
941	2016-10-04 12:32:02	@reddo by the way, shouldn't you be clearing your timeout? Otherwise what you are getting is just a delayed scrolling, but that will take place even after the smallest scrolling, like it happens now.	alvarotrigo	reddo
941	2016-10-04 13:03:16	I've updated the gist to account for scrolling direction ad increased the timeout a bit and added some comments: [(see gist)](https://gist.github.com/reddo/d7ab532e03ffb41b3fa9870aab0a1d09). @alvarotrigo It really is working good, even using my trackpad (MacBook Pro Retina, 13-inch, Early 2015; with latest OsX and Chrome). I don't clear the timeout because I want the page to scroll to the next se…	reddo	alvarotrigo
941	2016-10-26 12:52:13	@reddo really interesting conversation, I too am requiring a solution to this scrolling issue. I'd like to test the gist you've amended. Could you advise on usage as i'm not proficient in js - am I supposed to copy the gist and replace the corresponding section in the jquery.fullPage.js file?? ... I have tried this but it kills the scrolling completely except when using the nav buttons... @alvaro…	db-24	reddo
941	2016-10-26 12:52:13	@reddo really interesting conversation, I too am requiring a solution to this scrolling issue. I'd like to test the gist you've amended. Could you advise on usage as i'm not proficient in js - am I supposed to copy the gist and replace the corresponding section in the jquery.fullPage.js file?? ... I have tried this but it kills the scrolling completely except when using the nav buttons... @alvaro…	db-24	alvarotrigo
941	2016-10-26 13:41:59	@db-24 I haven't tested it myself. So I can not say much. But I do not see any `clearTimeout`, which means the timeout will always get fired no matter what the action of the user is. As it will always enter in the timeout the 1st time it reaches the top or the bottom. My guess is, kinetic scrolling will keep firing mousewheel events that will kept being caught by the `scrolling` function (unless …	alvarotrigo	db-24
941	2016-10-26 13:47:18	@db-24: I'm using it successfully in a project without any issues. Let me see if it's the latest version, but I haven't had any problems with it so far whenever I updated the fullpage.js (I'm currently using the dev version). You just have to replace the function in the fullpage.js with the same name (currently from here: https://github.com/alvarotrigo/fullPage.js/blob/master/jquery.fullPage.js#L…	reddo	db-24
941	2016-10-26 13:47:18	@db-24: I'm using it successfully in a project without any issues. Let me see if it's the latest version, but I haven't had any problems with it so far whenever I updated the fullpage.js (I'm currently using the dev version). You just have to replace the function in the fullpage.js with the same name (currently from here: https://github.com/alvarotrigo/fullPage.js/blob/master/jquery.fullPage.js#L…	reddo	alvarotrigo
941	2016-10-26 14:23:06	@db-24: maybe your issue is related to #2353 - it's fixed on dev. I'm using dev version and it's working fine.	reddo	db-24
941	2016-10-26 14:34:28	Thank you both for getting back to me. fullPage.js is excellent, my clients only gripe was the scrolling at the end of scrollable slides. @reddo Thank you. It's exactly what I hoped it would be! Allows just enough to be able to hit the top or bottom of the slide (admittedly on slower scrolling) before pushing forward and continuing (with magic mouse). Excellent.	db-24	reddo
941	2017-01-01 09:36:55	Thanks for fullPage.js, it's a awesome plugin. I also get the problem when use it. And I try to improve the case, now I get a effect than which I need, and I wanner contribute it to help others. So I wanner start a Pull Request. Before I do that, I found the issue about the problem, and I realized it have another problem with trackpad and Magic Mouse. I have not found a perfect way to solve this,…	lanbomo	alvarotrigo
941	2017-01-16 15:05:08	@lanbomo it works great with MacBook trackpad. Thanks. I grab your solution.	bogdan-r	lanbomo
941	2017-01-17 06:40:14	@bogdan-r I'm glad to sound that. I will consider to put a Rull Request, hope it can help others more. Thanks for your test.	lanbomo	bogdan-r
941	2017-01-17 10:18:27	@lanbomo thanks for it! Seems it works as expected in some cases! I forgot to comment on this back on December, but as far as I could test on the day, it was only working properly on the 1st section? Or if you didn't scroll consecutively down section after section? I'll check it again whenever I have a Mac and provide you some feedback.	alvarotrigo	lanbomo
941	2017-01-17 12:05:51	@alvarotrigo Thanks for your works. When scroll bar reached the end and scroll consecutively it will work. I don't know how about Mac's trackpad, but I think the option `delay` could help developer to adjust to an expected effect. Finally, thanks for your works again.	lanbomo	alvarotrigo
941	2017-02-26 04:37:34	Hi, @alvarotrigo will you merge @lanbomo solution? Did you test it?	Pixelous	lanbomo
941	2017-02-26 04:37:34	Hi, @alvarotrigo will you merge @lanbomo solution? Did you test it?	Pixelous	alvarotrigo
941	2017-02-26 13:48:52	@Pixelous I didn't test it yet.	alvarotrigo	Pixelous
937	2015-01-05 10:05:36	@neo125874 I haven't work on it yet, but I would recommend to use stackoverflow.com for that kind of questions.	alvarotrigo	neo125874
937	2015-01-21 15:48:46	@neo125874 @igorlebedev If anybody is really interested in getting a solution for it somehow as soon as possible, [contact me](http://alvarotrigo.com/#contact-page).	alvarotrigo	igorlebedev
937	2015-01-21 15:48:46	@neo125874 @igorlebedev If anybody is really interested in getting a solution for it somehow as soon as possible, [contact me](http://alvarotrigo.com/#contact-page).	alvarotrigo	neo125874
937	2015-01-30 17:31:50	@ajgagnon you won't be able to know if the user is using IE in a touch screen or not. As touch screen computers can use mouse, or touch and change between them whenever the user wants.	alvarotrigo	ajgagnon
937	2015-04-11 00:02:36	@ryanbuiltthat you are naming many problems. You have to specify if those only happens when you use the touch events on the screen or if they happen as well when you scroll with the mouse wheel or the trackpad. In case they take place with the mouse/trackpad, then could you provide a link to reproduce the problem?	alvarotrigo	ryanbuiltthat
937	2015-04-11 00:25:28	Apologies for that. I've been neck deep in this library for many days now and haven't noticed any mouse issues but I recently changed configurations and haven't retested in IE yet. I can do that tomorrow. On Fri, Apr 10, 2015, 8:03 PM Álvaro notifications@github.com wrote: > @ryanbuiltthat https://github.com/ryanbuiltthat you are naming many > problems. > You have to specify if those only happens…	ryanbuiltthat	ryanbuiltthat
904	2015-01-19 18:06:05	@berlinercode it's not an easy issue,check this [open topic treating it](https://github.com/alvarotrigo/fullPage.js/issues/937).	alvarotrigo	berlinercode
900	2014-12-10 16:32:37	@resting could you please explain how you used re-build to fix this problem? Thanks for any help	mrainsford	resting
900	2015-01-07 20:15:49	@resting The example work quite good... but still have some scrolling issues when going back to autoScrolling. The site "jumps" getting back. I guess is a elastic scroll thing. I have tried overriding the scrolling effect but sadly couldn't get it to work.	sbehrends	resting
900	2015-01-07 20:27:18	@resting which version of Chrome are you using ?	alvarotrigo	resting
900	2015-01-11 04:27:01	@alvarotrigo I am always using the latest stable build. A side issue, we found that doing a "huge" scroll with the trackpad causes the page to scroll twice. But I'll probably only look into tomorrow or so. Maybe some sensitivity settings?	resting	alvarotrigo
898	2014-12-05 12:09:06	@ZNS yeah, doesn't sound like there's a proper solution for it. It is something quite difficult to solve as it depends on different devices and different versions of their OS. It is like this today, but it might change next year with an OS or browser update as well. Quite difficult to maintain unless mobile browsers come together to discuss about providing a way to deal with the address bar for d…	alvarotrigo	ZNS
895	2014-12-05 10:47:57	@zoomtronic I will add the changes in the next version. Thanks for coming back with them.	alvarotrigo	zoomtronic
887	2015-09-26 04:26:28	@resting My solution is "make a mask on the iframe"	Easter1021	resting
885	2014-12-03 15:43:20	@brenneisen, @curvedb Thanks for reporting it. Solved in 2.5.1.	alvarotrigo	curvedb
885	2014-12-29 04:54:11	Hi @curvedb @alvarotrigo, `.fp-tableCell { height: 100% !important; }` Had to do the same. Setting responsive to 959px enables normal scrolling but it does not prevent the plugin from giving the sections a 100%. I hate using !important. Would be nice to avoid it. Also, I set `'responsive': 959` and for some reason it's not an exact value... That's kind of concerning when using CSS media queries, …	SantzDesign	curvedb
885	2014-12-29 04:54:11	Hi @curvedb @alvarotrigo, `.fp-tableCell { height: 100% !important; }` Had to do the same. Setting responsive to 959px enables normal scrolling but it does not prevent the plugin from giving the sections a 100%. I hate using !important. Would be nice to avoid it. Also, I set `'responsive': 959` and for some reason it's not an exact value... That's kind of concerning when using CSS media queries, …	SantzDesign	alvarotrigo
885	2014-12-29 10:25:25	@SantzDesign the issue was solved in 2.5.1. Your issue is totally different. In fact, its not really an issue. The plugin is a `full page` plugin and the sections will still working with 100% height.	alvarotrigo	SantzDesign
885	2014-12-29 14:14:14	@alvarotrigo, I understand... Although, once I'm back to normal scrolling, I don't longer need the full height sections. I actually understand why you didn't get me... I didn't use this: `.fp-tableCell { height: 100% !important; }`, I used this: `.fp-tableCell { height: auto !important; }` What I'm trying to say, is that once you enter responsive mode, you don't need the 100% height sections. And…	SantzDesign	alvarotrigo
885	2014-12-29 16:41:31	@alvarotrigo, great. About the responsive thing, I'll make a new demo and see if it works. Right now, I'm having issues, I ignore what's causing the problem. I will open an issue if it's a plugin thing and not an issue with my current development (I cannot post the landing page, it's private. Maybe I can show it to you if you're curious). Thanks!	SantzDesign	alvarotrigo
885	2014-12-29 16:43:50	@SantzDesign you can try to reproduce it in this fiddle: http://jsfiddle.net/97tbk/418/	alvarotrigo	SantzDesign
885	2014-12-29 16:55:17	@alvarotrigo, hey check it... Apparently it's a normal thing. Resize: http://jsfiddle.net/97tbk/419/ Anyways, it's quite inconvenient.	SantzDesign	alvarotrigo
885	2014-12-29 17:08:30	@SantzDesign that approach doesn't seem to be easily configurable. The people would need to code CSS for it and it can not be configured though any option. Maybe adding some CSS in the head of the page with javascript but... doesn't sound like a good idea to me... Note that fullPage.js adds the class `fp-responsive` to the `body` when the site becomes responsive. I would make use of that in your …	alvarotrigo	SantzDesign
885	2014-12-29 17:14:13	I understand, and you are probably right. I was thinking about using the `<html>` width since that's not a very common element to set a specific width more than 100%. I am using the `.fp-responsive` for now. Thanks @alvarotrigo!	SantzDesign	alvarotrigo
883	2014-12-17 09:34:57	@AntonVoltchok I'm quite sure is a matter of CSS styles for the video.It only happens in Chrome in Mac. You can solve it by using: Although I'm not sure why it is failing in any case.	alvarotrigo	AntonVoltchok
880	2014-12-03 14:51:03	@gnistdesign I'm afraid I do not have enough time to teach Javascript, HTML or CSS to many of the people who ask here. Many of those "problems" are not problems but questions regarding external knowledge rather than usage of fullPage.js and its functions. I pointed out the way to do it. By using the callbacks fullPage.js provides you can achieve many things, but I can not code examples for everyb…	alvarotrigo	gnistdesign
861	2014-11-26 09:54:36	@octavioamu just check if it works in [the demo page](http://alvarotrigo.com/fullPage/), it is using the latest version.	alvarotrigo	octavioamu
860	2014-11-24 07:50:57	@alvarotrigo Hmm, and if you test this in IE9 but with 100px padding top. http://jsfiddle.net/97tbk/383/	jefsnare	alvarotrigo
858	2014-11-21 08:59:18	Thanks @alvarotrigo for your reaction, indeed this solve the problem only for mouse wheels but with this option I can tweak the wheelStep for touch devices specifically. Maybe a good alternative would be ScrollMagic: http://janpaepke.github.io/ScrollMagic/	jefsnare	alvarotrigo
857	2014-11-20 23:23:57	@tsnyder91 Thanks for your input! I appreciate it! I have no access to any touch windows device and couldn't debug it properly. I'll try to figure out why the condition is needed, but I'll probably merge it soon!	alvarotrigo	tsnyder91
857	2014-11-23 13:22:40	@tsnyder91 the `event.preventDefault();` was creating [this issue](https://github.com/alvarotrigo/fullPage.js/issues/861) so I reverted that change. Can you confirm it is broken again for Windows Phone 8.1 IE 11?	alvarotrigo	tsnyder91
854	2015-09-17 15:18:32	@Quaked there's no way to do it at the moment. fullpage.js would need to be modified to support that.	alvarotrigo	Quaked
853	2014-11-19 16:00:59	@pr1moz I updated the demo page, as you can see now, it is visible. It did solve the problem although there's a little flicker when it re-appears again.	alvarotrigo	pr1moz
853	2015-01-21 19:55:09	Love the .js @alvarotrigo I know this has nothing to do with the js but in Firefox Mac & PC, the video doesn't fill the full screen. There are black bars to the left and right of the screen. Would you happen to know how to fix this? I'm working a site that has the same issue as your demo. http://dim.lamp.utoronto.ca/introducing/	awlyng	alvarotrigo
853	2015-01-21 21:42:41	@awlyng as you say, that has nothing to do with fullPage.js, so I would recommend you to ask in other places such as http://stackoverflow.com/ where they will help you much better.	alvarotrigo	awlyng
840	2014-11-14 12:08:05	Hi @sandrodz, I would say that you shouldn't be initializing fullPage.js unless you want to use it. Also, if you have any `.section` element the plugin might modify its style and so on... Fullpage was designed to work as a page layout and nothing outside fullpage.js was expected. **I would easily solve your problem by checking whether or not there's a `fullpage` element in the current DOM structu…	alvarotrigo	sandrodz
838	2015-01-06 09:41:41	@dexterns88 it supports mobile phones as well. Please check the `normalScrollElementTouchThreshold` option in the docs. That might be your problem.	alvarotrigo	dexterns88
826	2014-11-11 18:03:29	@alvarotrigo no, that demo shows how to set up the page with sections, anchor and a menu. (the fix) The docs are very thorough but this is a good example of how most people will use this plugin, no?	sidonaldson	alvarotrigo
820	2014-11-12 10:33:51	@jackmu95 if you read my last reply [in this topic](https://github.com/alvarotrigo/fullPage.js/pull/817#issuecomment-62159280) you will see that I agreed to commit only the changes I mentioned, but then you did more by your own without asking first. Pull requests are reviewed and commented before being commited. Some of your changes don't make sense in fullpage.js. For example, you removed the jQ…	alvarotrigo	jackmu95
820	2014-11-12 11:09:48	@alvarotrigo I know that it wasn't the best way to make 'so much' changes at one time and I know that you try to make this as much IE8 compatible as possible but [W3C recommends using HTML5](http://www.w3.org/blog/news/archives/4167) and IE8 is simply not fully compatible with HTML5 at all... What I mean with that is that IMHO the focus should always be to get the best performance and also usabil…	jackmu95	alvarotrigo
819	2014-11-08 14:11:59	Thanks for answering @alvarotrigo. That would be a good way to handle it, and possibly and I will be doing. However, this could be used as a possible improvement for fullPage.js, something like a property that user fills with an element, that keeps listenning to when visitor reaches the bottom of it it does slide to the next page. Thanks!	IvoPereira	alvarotrigo
814	2014-11-07 12:21:20	@jackmu95 the idea still being the same. It can be achieved easily by just using the methods fullpage.js provides and some basic CSS. I don't see it as something essential in the plugin. Also, considering than most developers / designers would like to change the style of those arrows, the work for them is almost gonna be exactly the same.	alvarotrigo	jackmu95
814	2014-11-07 12:52:48	@jackmu95: I think you worked on our "vision" about a navigation "help", see https://github.com/alvarotrigo/fullPage.js/issues/806 Sorry but is there a way to see your work live somewhere?	metaxos	jackmu95
806	2014-11-12 01:35:59	@metaxos notes in his suggestion, "Of course the arrows should only be displayed when there are more sections." Implemented up/down arrows (stemming from your notes in #814 @alvarotrigo); however, they arrows appear on all sections regardless of whether or not additional sections exist before or after the viewed section. Is it possible to cause the horizontal arrows to be displayed only when ther…	crickw	metaxos
806	2014-11-12 01:35:59	@metaxos notes in his suggestion, "Of course the arrows should only be displayed when there are more sections." Implemented up/down arrows (stemming from your notes in #814 @alvarotrigo); however, they arrows appear on all sections regardless of whether or not additional sections exist before or after the viewed section. Is it possible to cause the horizontal arrows to be displayed only when ther…	crickw	alvarotrigo
806	2014-11-12 10:01:03	@crickw of course its possible. But that belongs to the developer jQuery or Javascript knowledge. You would only have to check if there is more than one section. Quite basic jQuery. You'd better ask for these kind of questions in other places such as stackoverflow.com.	alvarotrigo	crickw
806	2014-11-12 17:03:03	Thanks for replying @alvarotrigo. I knew what I wrote to be possible when I wrote the question - it was a poor attempt at suggestion of inclusion into the 'section' class just as you had done with the 'slide' class. I applaud your diligence at holding the line on bloating fuillPage.js with the many folks' helpful questions and suggestions herein (including mine) and thank you for this awesome wor…	crickw	alvarotrigo
806	2015-01-02 21:32:32	@metaxos the option `scrollBar` was introduced to solve this UX problem.	alvarotrigo	metaxos
803	2014-10-28 10:37:26	Hey @alvarotrigo, thank you for replying. --- > It seems like a problem in Firefox with the mousewheel event as you can see here. The suggested solution won't work because the iframe is cross-origin. Here's what Chrome says: > Blocked a frame with origin "http://localhost:3000" from accessing a frame with origin "http://player.vimeo.com". Protocols, domains, and ports must match. --- > A workarou…	lolmaus	alvarotrigo
803	2017-03-12 15:01:36	@graphiclaboratory because Vimeo requires you to load a new script in your site. fullPage.js doesn't provide any option to deal with vimeo videos. But you can always do it by yourself by using callbacks and following the vimeo API.	alvarotrigo	graphiclaboratory
799	2014-11-12 15:40:26	@malydok right. It seems the values get updated after the `resize` event but not always after the `orientationchange`. That was my previous problem. In any case, I see you are doing some funny things in there, such as using the value of 1024: I think the solution is more simple. Just prevent calling the `reBuild` method when resizing if the `autoScrollilng` is turned off and its not changing orie…	alvarotrigo	malydok
799	2014-11-12 16:22:47	@malydok I'm seeing that the value of `newWidth` is exactly the same as `width` even when rotating the iPhone. Using iOS 8.1 and Safari. (i'm always getting 980 in iPhone 5) It might be because of the lack of this meta tag value as pointed out [here](http://stackoverflow.com/questions/17303041/window-width-returning-same-value-in-portrait-landscape-mode-of-iphone).	alvarotrigo	malydok
799	2014-11-12 18:13:42	@alvarotrigo That seems to be the case - viewport meta on my website matches the one you quoted. On the other hand `initial-scale` causes a "zoom bug" on iOS < 6 (fix: https://github.com/sergiolopes/ios-zoom-bug-fix) but I think it can be neglected at this point as it's an old issue.	malydok	alvarotrigo
799	2014-11-13 09:09:20	Is there any solution for this bug yet? The fix by @malydok didn't work for me. And I'm not too JS-smart to figure it out by myself. I have two slides and the the normal text. And I can't scroll to it at all. It just stuck at the second slide and keeps scrolling back to it. The bug is only in iOS Safari and Android. Everything is fine in iOS Chrome.	ffiona	malydok
799	2014-11-13 09:11:21	@ffiona nop, we are thinking yet how to deal with it. Are you using `autoScrolling:false` then?	alvarotrigo	ffiona
799	2014-11-13 09:13:24	@alvarotrigo I'm using `autoScrolling:false` for both desktop and mobile versions.	ffiona	alvarotrigo
799	2014-11-13 09:14:06	@ffiona right, ok. I'll let you know when we find a proper way to deal with this bug.	alvarotrigo	ffiona
799	2014-11-13 09:14:42	@alvarotrigo Thanks!	ffiona	alvarotrigo
799	2014-11-13 09:16:00	@ffiona Is your website's viewport meta set as mentioned above?	malydok	ffiona
799	2014-11-13 09:16:48	@malydok My viewport is the following:	ffiona	malydok
799	2014-11-13 09:20:19	@ffiona Could you try my code with exactly: If this fails to work then I'm truly stumped.	malydok	ffiona
799	2014-11-13 09:45:13	@malydok I tried, but unfortunately with no success. Scroll down is okay, but scroll up is almost impossible in my case.	ffiona	malydok
799	2014-11-20 10:51:58	@ffiona @malydok @rajenms please download the lateste version 2.4.7 and let me know if it is fixed for you guys. I've tested it in iOS8.1 on iPhone 5 and it seems to be working properly.	alvarotrigo	ffiona
799	2014-11-20 10:51:58	@ffiona @malydok @rajenms please download the lateste version 2.4.7 and let me know if it is fixed for you guys. I've tested it in iOS8.1 on iPhone 5 and it seems to be working properly.	alvarotrigo	malydok
799	2014-11-20 10:51:58	@ffiona @malydok @rajenms please download the lateste version 2.4.7 and let me know if it is fixed for you guys. I've tested it in iOS8.1 on iPhone 5 and it seems to be working properly.	alvarotrigo	rajenms
799	2014-11-20 15:55:45	@malydok have you tested it in android?	alvarotrigo	malydok
799	2014-11-21 08:40:01	Tested it in andoroid and in ios, everything works. Thank you @alvarotrigo !	ffiona	alvarotrigo
799	2017-02-14 10:39:41	@rohanchambers I'm not able to reproduce it in [the scrollBar demo](http://alvarotrigo.com/fullPage/examples/scrollBar.html). Please add a link to an isolated reproduction or a video of the issue ideally.	alvarotrigo	rohanchambers
799	2017-02-14 16:45:45	Hi Alvaro, I can’t replicate the bug on the scrollbar demo. However the issue occurs when responsiveWidth: 600 If you could have a look at this link and try and scroll up it just jumps straight to the top. Many thanks for your support Rohan > On 14 Feb 2017, at 11:39, Álvaro <notifications@github.com> wrote: > > @rohanchambers <https://github.com/rohanchambers> I'm not able to reproduce it in the…	rohanchambers	rohanchambers
799	2017-02-14 17:09:48	@rohanchambers you'll have to provide an isolated reproduction with no external CSS or JS so I can check it to make sure the problem is in fullPage.js and not in your side.	alvarotrigo	rohanchambers
798	2014-10-27 04:39:08	@alvarotrigo cool. thanks for the heads up! Does this mean bower is behind?	sidonaldson	alvarotrigo
798	2014-11-11 17:28:53	@alvarotrigo pretty please could you update bower again? :)	sidonaldson	alvarotrigo
796	2014-10-27 15:40:28	@sonofabear Did you solve your problem?	alvarotrigo	sonofabear
786	2015-02-05 18:02:45	@kimek you can probably change that using javascript or jQuery on the `afterReBuild` callback. No need to change the plugin at all.	alvarotrigo	kimek
781	2015-06-03 09:07:24	@shanDB it very probably be added in future versions of fullPage.js.	alvarotrigo	shanDB
770	2014-10-14 20:44:52	you are absolutely right! I used the example file to create my test page and was missing the viewport meta tag. Adding ![code](https://cloud.githubusercontent.com/assets/6227968/4636490/1d42f8b2-53e3-11e4-8199-62cae93fba9e.PNG) fixed the issue. thank you very much! @nqv1994: Javasript can be disabled via the browser settings in Phone and Android	discsox	nqv1994
769	2016-05-23 15:14:21	@dhavalchaudhary what exactly you mean by that? With mouse wheel? With trackpad? With some kind of horizontal scroll bar?	alvarotrigo	dhavalchaudhary
733	2014-10-06 16:46:25	@goodpixels feel free to do it.	alvarotrigo	goodpixels
728	2015-03-17 17:24:32	@alvarotrigo Haha. Sorry my apologies. I did get you mixed up with someone else with the similar plugin. http://www.smashingmagazine.com/2014/08/25/how-i-built-the-one-page-scroll-plugin/ The other one is built with the same concept but the possibilities and functionality is just not the same. Thanks for the amazing work again.	SucInnoPeneur	alvarotrigo
728	2015-03-19 02:08:06	@alvarotrigo Haha. That's what I thought. Since your plugin would be the main layout for the whole page ... it's best to place it in the head and load as early as possible to reduce the FOUC on a webpage. Thanks for the support so far.	SucInnoPeneur	alvarotrigo
714	2014-09-17 13:53:02	@sumikumar you have to explain to me what does adding something to `ng-app` does internally in angular.js. That's what I have to know. What's that for. The example you posted doesn't help me to understand it at all.	alvarotrigo	sumikumar
701	2014-09-16 09:26:07	@baikon I have commited a new version of fullpage.js (2.2.7) fixing the problem. This way it will work in both cases: when using `autoScrolling:true` or when using `autoScrolling:false`. Update your version of fullpage.js and let me know if it works well for you now without making any change.	alvarotrigo	baikon
699	2014-09-12 09:27:12	@alvarotrigo thank you so much, i will check it	zousandian	alvarotrigo
699	2014-09-13 15:46:36	@alvarotrigo Hi Alvaro, Can i ask you a question about <a href="http://jsfiddle.net/97tbk/270/">the fiddle</a>? When i on the fourth page and click the button , it will back to the second page, but it only fire the onLeave event one time. i expected it will fire the onLeave event two times. How can I fire the onLeave event as much as the pages scrolled? Many thanks Best wishes	zousandian	alvarotrigo
697	2014-09-11 15:54:28	@OctaneInteractive the problem is that in your fiddle you are not reproducing your error. I don't see anything working wrong in it.... and therefore I can not help you with it.	alvarotrigo	OctaneInteractive
696	2014-10-11 19:20:00	@TofferV that won't work as expected.	alvarotrigo	TofferV
696	2016-09-19 09:22:00	@tkapelis you'd better ask in other place such as stackoverflow.com. It sounds like a very specific issue with CSS and probably not related with fullpage.js.	alvarotrigo	tkapelis
693	2014-09-10 13:55:17	Hello there, Chrome Inspector works fine for me. Please check it @alvarotrigo, and let me know. I would be happy with that :)	anishjajodia	alvarotrigo
689	2014-09-10 09:32:44	Thanks @Glaived	alvarotrigo	Glaived
682	2014-09-03 11:57:30	@nivv thanks for it!	alvarotrigo	nivv
674	2014-09-01 14:41:03	Hi, @alvarotrigo the default value of overflow should be "visible". http://www.w3schools.com/cssref/pr_pos_overflow.asp In the test example, what I want is the blue div shows completely. However, with overflow:auto, the overflow part will be hidden.	KynoYang	alvarotrigo
674	2014-09-01 14:46:51	@KynoYang yeah I see what you mean. I guess that instead of `auto` we should use `initial`. Sorry, I miss understood what you were trying to show.	alvarotrigo	KynoYang
674	2014-09-01 14:52:01	@alvarotrigo Pretty good! Then, I'll wait for updating. BTW, fullpage is quite awesome. Thank you!	KynoYang	alvarotrigo
674	2014-09-04 01:02:23	@alvarotrigo thanks for telling me.	KynoYang	alvarotrigo
672	2014-09-02 10:01:18	@joe-watkins If you make those changes I'll merge it.	alvarotrigo	joe-watkins
670	2014-09-17 11:05:03	@thunderapps can you confirm if it works well on IE 11 and IE 10 in Windows 7 Tablet with the latest version of the plugin? (2,2.8) If not, please specify if you are using `autoScrolling:true` or `autoScrolling:false`. @baikon says it works well in Windows 8...	alvarotrigo	baikon
670	2014-09-17 11:05:03	@thunderapps can you confirm if it works well on IE 11 and IE 10 in Windows 7 Tablet with the latest version of the plugin? (2,2.8) If not, please specify if you are using `autoScrolling:true` or `autoScrolling:false`. @baikon says it works well in Windows 8...	alvarotrigo	thunderapps
670	2014-11-26 12:21:18	@thunderapps @tsnyder91 @baikon can you guys confirm this bug has been solved in the latest version 2.5.0? You can test if it now works on IE11 on Windows 7 tablet by accessing [the demo page](http://alvarotrigo.com/fullPage/).	alvarotrigo	baikon
670	2014-11-26 12:21:18	@thunderapps @tsnyder91 @baikon can you guys confirm this bug has been solved in the latest version 2.5.0? You can test if it now works on IE11 on Windows 7 tablet by accessing [the demo page](http://alvarotrigo.com/fullPage/).	alvarotrigo	tsnyder91
670	2014-11-26 12:21:18	@thunderapps @tsnyder91 @baikon can you guys confirm this bug has been solved in the latest version 2.5.0? You can test if it now works on IE11 on Windows 7 tablet by accessing [the demo page](http://alvarotrigo.com/fullPage/).	alvarotrigo	thunderapps
670	2014-11-27 13:38:23	I won't be able to test win 7 or win 8.1 tablets till next week due to the Thanksgiving holiday but I'm pretty sure that latest patch will work on those devices. -----Original Message----- From: "alvarotrigo" notifications@github.com Sent: ‎11/‎26/‎2014 6:21 AM To: "alvarotrigo/fullPage.js" fullPage.js@noreply.github.com Cc: "tsnyder91" tsnyder91@gmail.com Subject: Re: [fullPage.js] Touch slide a…	tsnyder91	baikon
670	2014-11-27 13:38:23	I won't be able to test win 7 or win 8.1 tablets till next week due to the Thanksgiving holiday but I'm pretty sure that latest patch will work on those devices. -----Original Message----- From: "alvarotrigo" notifications@github.com Sent: ‎11/‎26/‎2014 6:21 AM To: "alvarotrigo/fullPage.js" fullPage.js@noreply.github.com Cc: "tsnyder91" tsnyder91@gmail.com Subject: Re: [fullPage.js] Touch slide a…	tsnyder91	tsnyder91
670	2014-11-27 13:38:23	I won't be able to test win 7 or win 8.1 tablets till next week due to the Thanksgiving holiday but I'm pretty sure that latest patch will work on those devices. -----Original Message----- From: "alvarotrigo" notifications@github.com Sent: ‎11/‎26/‎2014 6:21 AM To: "alvarotrigo/fullPage.js" fullPage.js@noreply.github.com Cc: "tsnyder91" tsnyder91@gmail.com Subject: Re: [fullPage.js] Touch slide a…	tsnyder91	thunderapps
666	2015-12-24 03:02:28	@hyyan, were you able to fix this because I have this issue now. The only way I could make the issue go away was to patch jquery.fullPage.js around line 1924 so that it wouldn't try to use access scrollHeight on an undefined element.	frankhale	hyyan
666	2016-05-11 11:46:07	But what functionality does fullpage.js require the scrollhandler to have to work properly? As I said I pretty much just copied the existing one and removed the slimscroller... Anyway - as the error doesn't impact the result - is there a chance you could just implement a check so scrollHeight isn't accessed from an undefined object? (like @frankhale stated above)	janein	frankhale
666	2016-05-11 11:49:42	> Anyway - as the error doesn't impact the result - is there a chance you could just implement a check so scrollHeight isn't accessed from an undefined object? (like @frankhale stated above) Sure. Feel free to create a PR for it. The problem is that you are using `verticalCentered` but you are not creating the required structure for it in your new content. Fullpage.js uses `fp-tableCell` elements…	alvarotrigo	frankhale
663	2014-08-28 10:09:33	@alvarotrigo, first of all we need 2.0.8 release for the real `jQuery` issue fix. And about lower-camel case issue - I'm pretty sure bower packages should stick to lowercase, so it is possible to unregister camelCased package, tho it would break support for people who already installed it, even if its not hard to update bower.json for lowercase. Guess its up to you, prolly it should be left the w…	mrpavlikov	alvarotrigo
658	2014-09-03 11:19:14	@meneldil can you try it again with the latest version 2.2.4? I can not reproduce the problem anymore. I tried it on the `navigationV.html` example with horizontal slides in the first section. Let me know if it is fixed so I can close the issue.	alvarotrigo	meneldil
658	2014-09-03 11:23:36	The problem is solved! Thank you very much!!! :D Bien cordialement. _Nicolas Vasseur_ 2014-09-03 13:19 GMT+02:00 alvarotrigo notifications@github.com: > @meneldil https://github.com/meneldil can you try it again with the > latest version 2.2.4? I can not reproduce the problem anymore. > I tried it on the navigationV.html example with horizontal slides in the > first section. > > — > Reply to this…	meneldil	meneldil
652	2014-08-21 18:16:03	@alvarotrigo There is a mobile version for chrome on iOS. But I suppose you are aware of this.	ben-joostens	alvarotrigo
652	2014-08-21 23:24:45	@ben-joostens the problem is not taking place in iOS using Chrome as far as I know. The demo site works well in it. @dreszczyk I guess you are talking about Android devices, aren't you?	alvarotrigo	dreszczyk
652	2014-08-21 23:24:45	@ben-joostens the problem is not taking place in iOS using Chrome as far as I know. The demo site works well in it. @dreszczyk I guess you are talking about Android devices, aren't you?	alvarotrigo	ben-joostens
652	2014-08-22 11:46:17	@alvarotrigo yep, i'm talking about andoid. If you scroll down the chrome adress bar is hiding.	dreszczyk	alvarotrigo
652	2014-08-22 11:59:45	@dreszczyk have you tried what I suggested before? Not using anchors?	alvarotrigo	dreszczyk
652	2014-08-22 12:02:02	@alvarotrigo I did, still after scrolling down (adress bar hides) and then scrolling up a little (adress bar appears) website is going up, and down because of recalculating height. I know it's because of the Chrome Mobile.	dreszczyk	alvarotrigo
652	2014-08-22 12:05:23	@alvarotrigo I changed `scrollingSpeed` to `0`, so the user would not need to wait.	dreszczyk	alvarotrigo
647	2014-08-21 16:28:40	+1 @okbk @alvarotrigo That would be an amazing feature	sambecker	okbk
647	2014-08-21 16:28:40	+1 @okbk @alvarotrigo That would be an amazing feature	sambecker	alvarotrigo
647	2014-09-03 14:33:55	@okbk How would you determine which one is **the relevant slide**? The one with a bigger portion of content showed in the viewport?	alvarotrigo	okbk
643	2014-08-18 23:17:36	@nklt fullpage.js doesn't offer any option for it. You probably can do it with javascript / jQuery.	alvarotrigo	nklt
641	2014-08-18 17:16:40	Then its a matter of your fullpage.js file. You seem to be using an old version. Thanks @prosellen for the feedback.	alvarotrigo	prosellen
641	2014-08-21 10:43:03	@gotoGosub right. It is related with this other topic https://github.com/alvarotrigo/fullPage.js/issues/160 and its commit to solve it. In a try to make it work for window 8 tablets this problem was caused. Trying to figure out how to solve it now...	alvarotrigo	gotoGosub
639	2014-10-17 09:27:06	@JeanHules Have you tried the `reBuild` function then?	alvarotrigo	JeanHules
637	2014-08-16 20:43:34	As @tomByrer says, fullpage.js resizes the text when using fullpage with default settings. To solve it, use the option `resize:false` when initializing the plugin. Its usage is documented in the docs.	alvarotrigo	tomByrer
631	2014-08-12 08:31:19	@alvarotrigo Please see this example: http://jsfiddle.net/tyrann0us/pveqn0gd/6/embedded/result/ Without regard to the fact that the sections aren't full page it demonstrates how fullPages.js first scrolls up to the section rendered on top. Even if not for SEO reasons there might be situations where people (like me) want to use `order` on their projects. Supporting it would be really great.	tyrann0us	alvarotrigo
628	2016-03-24 15:17:57	@alvarotrigo The fiddle is great for people that like to have other use cases of fullPage. Thank you Álvaro.	monolux	alvarotrigo
628	2016-03-24 15:24:39	@monolux the problem with setting the height of the section was solved time ago by the provided class `fp-auto-height` as detailed [in the documentation](https://github.com/alvarotrigo/fullPage.js#creating-smaller-sections).	alvarotrigo	monolux
628	2016-03-24 15:40:14	@alvarotrigo Thank you! If you are interested why I find this good here is the use case I am trying to get working and I think I am nearly finished. I have a fixed top div that is the navigation, a navbar. This navbar uses flowType to have the nabar menu links change font size according to viewport width and height. Naturally each of the menu items is a div (with the menu link inside) and these d…	monolux	alvarotrigo
626	2014-08-07 16:30:01	@anaclaudiadp the plugin doesn't offer any option for it. You would need to do it by yourself.	alvarotrigo	anaclaudiadp
625	2014-08-11 08:46:23	@devshack I would need you to reproduce it in jsfiddle. I can not do it myself. This is my try: http://jsfiddle.net/97tbk/182/ (which is workgin properly)	alvarotrigo	devshack
625	2014-08-11 08:47:31	@nabelblaster I don't know what you are talking about. But @devshack problem seems to be different than yours. You'd better add a new issue explaining your problem and a way to reproduce it.	alvarotrigo	devshack
625	2014-08-11 08:47:31	@nabelblaster I don't know what you are talking about. But @devshack problem seems to be different than yours. You'd better add a new issue explaining your problem and a way to reproduce it.	alvarotrigo	nabelblaster
623	2014-11-03 22:50:06	@DevinWalker I agree with you, but iScroll doesn't support IE 8 and 9....	alvarotrigo	DevinWalker
623	2015-01-21 11:17:38	@Torquin the native one looks quite ugly from a computer. iScroll.js has momentum.	alvarotrigo	Torquin
623	2016-02-17 11:04:48	@mac2net who said the scroll bar is only a problem for IE 9? I said "it will show the scroll bar on Windows". All browsers, all versions. (LOL)	alvarotrigo	mac2net
618	2015-03-12 12:30:58	I have the same problem. @j0siah did you manage to fix it?	aidanashby	j0siah
614	2016-01-07 19:21:45	:+1: You're right, @alvarotrigo I was looking for this functionality for the footer and `fp-auto-height` achieves this. Better experience than switching to normal scroll just for the footer.	rahulmax	alvarotrigo
614	2016-02-18 00:19:16	@ctf0 if you try the latest dev version [2.7.8 (Beta)](https://github.com/alvarotrigo/fullPage.js/blob/dev/jquery.fullPage.js), you can use normal scrolling in sections by using the class `fp-normal-scroll` in the section you expect to have normal scrolling. Then use the option `hybrid:true` in fullpage.js initialisation. This is a feature under testing and therefore it is not perfect and will pr…	alvarotrigo	ctf0
614	2016-02-18 00:26:30	@alvarotrigo right now i found a way around, not perfect but for now it works, i set and nothing add to the footer, ofcourse the autoscroll doesnt work but maybe that would help u with ur debug, thanx again	ctf0	alvarotrigo
614	2016-04-13 19:11:16	@codercooooder tested on Mac and Windows, Chrome and Firefox. It autoScrolls from 1st to 2nd and then uses normal scroll.	alvarotrigo	codercooooder
614	2016-04-15 15:19:55	@codercooooder please stop adding post in this topic. Your question is totally out of topic and it is very specific issue with your use case.	alvarotrigo	codercooooder
614	2016-04-15 16:27:35	@codercooooder not really. Just use stackoverflow.	alvarotrigo	codercooooder
614	2016-10-25 15:21:57	Hi @alvarotrigo, Firstly, great job with all of the functionality that you have added into this, I love using it! Today I went into one problem, I am using the `fp-normal-scroll` class for few sections but so far I can't make it work on mobile and unfortunately I need it to be working there as well, right now it seems to be ignoring the class entirely, I checked the unminified version but I am no…	KokoDonchev	alvarotrigo
612	2015-10-12 04:26:18	For the time being the "hack" of @andremalkine is just great!	Jpsy	andremalkine
612	2016-03-23 13:34:23	@Kwaadpepper, would you consider updating your fullpage.js version so I can merge your PR ? Otherwise I'll just do it myself.	alvarotrigo	Kwaadpepper
606	2014-07-31 16:14:28	Thanks @JayBizzle !	alvarotrigo	JayBizzle
604	2014-10-28 22:22:30	@alvarotrigo was spot on for me - I did a quick search of my project for all uses of ".fullpage" and immediately found the problem. I.e. Make sure it is not being initialised twice somewhere else/undesirable.	bencoullie	alvarotrigo
603	2014-08-05 09:21:24	@japhigu you can try to solve it by using `scrollOverflow:true`. You can see a demo in [this example page](http://alvarotrigo.com/fullPage/examples/scrolling.html).	alvarotrigo	japhigu
590	2014-07-23 14:55:58	Hi @nettlepatch, review the documentation. You are looking for this https://github.com/alvarotrigo/fullPage.js#movetosection-slide	tomasalmeida	nettlepatch
585	2014-07-19 15:32:33	@tomByrer If I do that, the onLeave callback doesn't trigger it all	ccruz2886	tomByrer
585	2014-07-21 08:57:18	@ccruz2886 the `onLeave` event is fired correctly even when using `scrollingSpeed:0`. [Here you can see it working](http://jsfiddle.net/97tbk/162/)	alvarotrigo	ccruz2886
583	2015-07-03 10:15:59	Just wanted to say cheers for 'flagging' that. Was struggling with it, but managed to get the final pieces of my puzzle using @byzanth's jsfiddle :) Also cheers to @alvarotrigo for helping me understand why I needed to do it haha	porridj	byzanth
583	2015-07-03 10:15:59	Just wanted to say cheers for 'flagging' that. Was struggling with it, but managed to get the final pieces of my puzzle using @byzanth's jsfiddle :) Also cheers to @alvarotrigo for helping me understand why I needed to do it haha	porridj	alvarotrigo
583	2015-07-03 10:28:48	@porridj haha! @alvarotrigo is a kind and patient guy	mnotw	porridj
583	2015-07-03 10:28:48	@porridj haha! @alvarotrigo is a kind and patient guy	mnotw	alvarotrigo
583	2016-05-20 01:01:45	@mcranisnational great tricks man.. but I've try to set width and height but it only reflect for height function only.. [jsfiddle](https://jsfiddle.net/4vpepcsq/1/) try any luck for this one.. since would like to make the page go normal when in landscape mode..	faliqaiman	mcranisnational
581	2016-07-07 20:53:40	@rohanchambers if you read the docs you'll find that: > it requires the vendor library scrolloverflow.min.js and it should be loaded before the fullPage.js plugin. For example: Which you are not doing.	alvarotrigo	rohanchambers
581	2016-07-07 21:50:27	@alvarotrigo Sorry, me just being careless. Working fine now. Many thanks and what incredible plugin you have built.	rohanchambers	alvarotrigo
578	2014-07-17 11:56:18	@davidrh90 Could you share your web page or preview ? With your solution, are you able to dinamically create new slides in the carousel?	tomasalmeida	davidrh90
573	2014-07-16 11:43:35	Hi, I solved the issue. The problem was I'm using boostrap's carousel and it has a class named 'slide', that generates conflict with fullPage's slide class. To resolve this, I used the option slideSelector: '.page' and rename the new fullPage's class to 'page'. Thank you, @alvarotrigo for your quick answer	davidrh90	alvarotrigo
573	2014-07-16 11:52:22	@davidrh90 right. That's the way to do it, by using the option `slideSelector` added few weeks ago.	alvarotrigo	davidrh90
573	2015-02-20 16:42:09	@langert you probably are doing something wrong. Give us a link to your page.	alvarotrigo	langert
569	2014-11-11 16:48:40	@tomByrer reading [this post in your blog](http://blog.jsdelivr.com/2014/06/public-cdn-auto-updated.html) I though it would automatically update the CDN when a new release is publishes but I found out the current version in the jsDelivr CDN is 2.4.1 instead of 2.4.3 which is the latest release. Why is this not happening? I would like to provide the CDN in the documentation but it doesn't seem to …	alvarotrigo	tomByrer
564	2014-07-14 09:43:24	@kdog1425 here you can see the problem: https://github.com/alvarotrigo/fullPage.js/commit/171b919c8a0ebfd87de24df15245b319833e4dab	alvarotrigo	kdog1425
558	2014-08-22 12:15:43	@zenics you're welcome! Congrats for the site! It looks pretty good. I'll add it in the list!	alvarotrigo	zenics
556	2014-07-11 02:23:55	@alvarotrigo yes, please post the unminified version.	eamodio	alvarotrigo
556	2014-09-01 09:07:35	@tomByrer I don't have the unminified version. But you can get it by just downloading the latest 1.3.2 version of slimScroll.js from [their repository](https://github.com/rochal/jQuery-slimScroll) and then making the changes I detail [in my last comment here](https://github.com/rochal/jQuery-slimScroll/issues/133#issuecomment-45075705). > I ended up deleting the if (!isOverPanel) { return; } from…	alvarotrigo	tomByrer
555	2014-07-09 15:22:49	@zenics that sounds like another problem. Please download the latest version of the plugin and then if you still having problems open a new issue. (but it works well for me... and so it does in the live page: http://alvarotrigo.com/fullPage/#3rdPage with the menu links) And try to reproduce it with a basic initialization...	alvarotrigo	zenics
555	2014-07-09 16:09:08	@alvarotrigo thank you for the fast modification, it seems the animateAnchor problem solved but if "navigation: true" the dots are not updated. if we add to my previous example the navigation: true then we scrolled to 3rd page, then if we copy the link and go to new page and go to /examples/normalScroll.html#3rdPage you will notice that the 3rd page is the active pgae but the first circle is acti…	sh30	alvarotrigo
555	2014-07-09 16:20:20	Could you open a new issue for it @sh30 ?	alvarotrigo	sh30
555	2014-07-09 16:48:46	@alvarotrigo ok i will, thanks again.	sh30	alvarotrigo
555	2014-07-09 17:21:17	@alvarotrigo it does on yours but couldnt figure out why not on mine. sections work (fullPage/#3rdPage ) but slides not (fullPage/#3rdPage/1 ) here is a link for you to look at http://batescreativegroup.com/clients/YMCA/ym/ thanks man	zenics	alvarotrigo
555	2014-07-09 17:29:43	@zenics not sure what you are talking about. Your links work well.	alvarotrigo	zenics
555	2014-07-09 17:33:06	@zenics I see, your SLIDE anchors dont work. But it seems to be a problem with your own modifications. Console says: > Uncaught ReferenceError: scrollSlider is not defined Download the latest version of the plugin and it should work fine.	alvarotrigo	zenics
553	2014-07-21 08:51:46	@HandHugs download the last version of fullpage.js	alvarotrigo	HandHugs
548	2014-07-05 20:06:38	@alvarotrigo The code below is what you have suggested that makes the video play in the section. Where does it go. Does it go in the examples.js / jquery.fullPage.js / or in the HTML. And where exactly within one of the selections. What do I change to make the video play on load as you open the page. Thanks $.fn.fullpage({ scrollOverflow: false, afterRender: function(){ $('#video')[0].play(); } }…	zakbenjamin	alvarotrigo
548	2014-07-05 20:39:14	@alvarotrigo could you write that out for me. I'm not sure what you mean. And where does this JavaScript go? Which file	zakbenjamin	alvarotrigo
548	2014-07-05 20:49:49	@alvarotrigo I'm not very experienced in developing at all. Would it hurt to ask if you could paste exactly what I need to put in the fullpage.js with all the relevant changes that makes the video play automatically please	zakbenjamin	alvarotrigo
548	2014-07-05 21:21:14	@alvarotrigo what's the initialisation section? Would you be able to help me out?	zakbenjamin	alvarotrigo
548	2014-07-06 09:45:01	@alvarotrigo it's still not working. I'm not sure what you mean by "Just add the play event in the afterRender callback" I also don't know where exactly to put the afterRender callback. Is there a jsfiddle example with the slowscrolling example and a video?	zakbenjamin	alvarotrigo
530	2014-06-26 13:30:54	@kshysius as I said. I can not reproduce it. And in any case, that wouldn't be a bug of fullpage.js but of the code for that demo.	alvarotrigo	kshysius
526	2014-06-25 14:50:50	@nouveller that problem was already reported but no solution was found to solve it. The `scrollOverflow` option was introduced due to the number of requests for it but I personally would try to avoid it for any site. Anyway, I'm not saying this not breaking in some way the UX. This is just another way to present a site which might catch the user attention a bit more that is what some people is lo…	alvarotrigo	nouveller
522	2015-04-09 13:42:35	@ZetCoby it is not designed to do so.	alvarotrigo	ZetCoby
516	2014-06-20 09:18:38	@mumus the `translate3d` property is applied by fullpage.js when you use `css3:true`. As I said, it is a bug in Firefox, **not in fullpage.js** I've opened a question for [it in stackoverflow](http://stackoverflow.com/questions/24323854/bug-in-firefox-30-0-autocomplete-when-using-translate3d-property)	alvarotrigo	mumus
507	2014-06-14 15:09:06	Perfect, @suthans! The culprit was the missing Doctype! :-)	joebaz	suthans
506	2014-06-16 09:36:49	@vmahabir sorry but I can not reproduce what you are saying. It looks ok or me.	alvarotrigo	vmahabir
506	2014-06-16 09:45:11	@vmahabir yeah. It looks ok. The orange bar is totally visible and the 3rd section is totally hidden.	alvarotrigo	vmahabir
504	2014-06-13 11:32:19	@alvarotrigo Thanks. Ended up doing this only.	nikhilvij	alvarotrigo
504	2014-08-06 15:18:22	@nikhilvij Please do you have a plunker for your implementation. Thank you	pauldariye	nikhilvij
504	2014-08-13 06:12:22	Thanks @alvarotrigo for writing the destroy function That helped remove some hacky code.	nikhilvij	alvarotrigo
504	2016-07-09 02:13:54	@CYFERIOUS see the [resources section of the docs](https://github.com/alvarotrigo/fullPage.js#resources). There are multiple angular directives created for fullpage.js.	alvarotrigo	CYFERIOUS
491	2015-02-09 04:32:10	@Sperziemone If you'd like to allow looping from the last slide to the first but prevent looping from the first to the last slide, you can also 1) set the loopHorizontal option to true, 2) set the default CSS for the left arrow to display none: 3) add an afterSlideLoad callback to show and hide the arrow as appropriate:	sungchoi	Sperziemone
489	2014-06-03 13:44:30	@Ouadie, @zerodburn could you confirm what @marcobuettner is saying?	alvarotrigo	marcobuettner
489	2014-06-03 13:55:08	@alvarotrigo sorry I only have a Windows 8.1 Touchscreen Laptop to test on and FullPage.js has never worked on that. It's an Acer Aspire S7 FYI	zerodburn	alvarotrigo
489	2014-06-03 14:33:00	@Ouadie, @zerodburn thanks for the feedback guys!	alvarotrigo	zerodburn
489	2014-06-03 14:33:00	@Ouadie, @zerodburn thanks for the feedback guys!	alvarotrigo	Ouadie
489	2014-06-17 08:57:25	@marcobuettner thanks, we will appreciate it!	alvarotrigo	marcobuettner
489	2014-06-18 08:55:56	@Ouadie could you tell if it is detected as a touch device by having the variable `isTablet` (btw I have to change the name...) to `true` ? If so, the error is somewhere else. Maybe the [`addTouchHandler`](https://github.com/alvarotrigo/fullPage.js/blob/master/jquery.fullPage.js#L1460) function? If so, could you test if the problem is on firing `MSPointerDown` or `MSPointerMove`? Could the proble…	alvarotrigo	Ouadie
489	2014-06-18 09:22:27	@Ouadie thanks for the feeback. Could you try to change fullpage.js `addTouchHandler()` function with these changes ([reference](http://msdn.microsoft.com/en-us/library/ie/dn304886%28v=vs.85%29.aspx))? - Change `MSPointerDown` for `pointerdown` - Change `MSPointerMove` for `pointermove` Then test it over IE 11 on Windows Phone 8.1 (of course, this shouldn't work on IE 10)	alvarotrigo	Ouadie
489	2014-06-18 09:46:51	@Ouadie you can test it on this site: http://alvarotrigo.com/fullPage/windows/windows.html Let me know if it works for you.	alvarotrigo	Ouadie
489	2014-06-18 09:59:18	@zerodburn can you please try this page http://alvarotrigo.com/fullPage/windows/windows.html ?	Ouadie	zerodburn
489	2014-06-18 10:04:04	@Ouadie could you please try it again on Windows Phone 8.1 over IE 10 and IE 11: http://alvarotrigo.com/fullPage/windows/windows.html If you can try it as well in Windows Phone 8.0 it would be great :) I added the IE < 11 compatibility. Hopefully we have it fixed now.	alvarotrigo	Ouadie
489	2014-06-18 10:06:11	@Ouadie - no dice in any browser. But again weirdly on Firefox two fingered scrolling works. Cheers, Patrick Whitty-Clarke http://patrickwc.net/ On 18 June 2014 10:59, Ouadie BOUSSAID notifications@github.com wrote: > @zerodburn https://github.com/zerodburn can you please try this page > http://alvarotrigo.com/fullPage/windows/windows.html ? > > — > Reply to this email directly or view it on GitH…	zerodburn	zerodburn
489	2014-06-18 10:06:11	@Ouadie - no dice in any browser. But again weirdly on Firefox two fingered scrolling works. Cheers, Patrick Whitty-Clarke http://patrickwc.net/ On 18 June 2014 10:59, Ouadie BOUSSAID notifications@github.com wrote: > @zerodburn https://github.com/zerodburn can you please try this page > http://alvarotrigo.com/fullPage/windows/windows.html ? > > — > Reply to this email directly or view it on GitH…	zerodburn	Ouadie
489	2014-06-18 10:14:29	It should be working on IE 10 as well. I've committed the changes and I proceed to close the issue. Thanks to @Ouadie and @zerodburn for the feeback and to @marcobuettner for reporting the issue.	alvarotrigo	marcobuettner
489	2014-06-18 10:14:29	It should be working on IE 10 as well. I've committed the changes and I proceed to close the issue. Thanks to @Ouadie and @zerodburn for the feeback and to @marcobuettner for reporting the issue.	alvarotrigo	zerodburn
489	2014-06-18 10:14:29	It should be working on IE 10 as well. I've committed the changes and I proceed to close the issue. Thanks to @Ouadie and @zerodburn for the feeback and to @marcobuettner for reporting the issue.	alvarotrigo	Ouadie
477	2015-02-25 12:02:48	@theborakompanioni the .gitignore is not needed as far as I understand. Is it?	alvarotrigo	theborakompanioni
477	2015-02-25 12:41:22	@alvarotrigo Hmm.. it seems to me, that you are not using bower locally, are you? Otherwise the "bower_components" directory would have been in your repo. I'd suggest to leave it in .gitignore (although others add their bower dependencies into the repo - this is because some library maintainers are lazy sometimes and change already published modules [like it happened with jQuery!]). Nonetheless -…	theborakompanioni	alvarotrigo
477	2015-02-25 13:20:14	@alvarotrigo Having tests in place will strengthen the confidence in the changes committed to the repo - I certainly do not want to develop without them anymore. It is sometimes relatively tricky to test libraries which heavily manipulate the DOM. I'll happily invite you to take a look at [VisSense.js](https://github.com/vissense/vissense) which runs test with [Jasmine](https://jasmine.github.io/…	theborakompanioni	alvarotrigo
473	2014-05-25 22:13:29	@milesmatthias I haven't tested it, but @adrien-gueret seems to be adding more changes besides the destroy function...	alvarotrigo	adrien-gueret
473	2014-05-25 22:13:29	@milesmatthias I haven't tested it, but @adrien-gueret seems to be adding more changes besides the destroy function...	alvarotrigo	milesmatthias
473	2014-05-26 06:56:58	@alvarotrigo What do you mean? I've just moved the events listeners from nameless closures to named functions, so that we can now "off" them. Simply check the changes ( https://github.com/alvarotrigo/fullPage.js/pull/473/files ) to be sure that it is not a big deal.	adrien-gueret	alvarotrigo
473	2014-05-27 10:42:14	@adrien-gueret this method works only once on my website. When I'm try to load page more page scrolls from start to end, or jump beet wen sections https://github.com/alvarotrigo/fullPage.js/issues/417#issuecomment-42968773	DariusNorv	adrien-gueret
473	2014-05-27 20:55:13	@DariusNorv Hm, how and when do you call the `destroy()` method ? You should call it just before your Ajax loading. Of course, when you come back to your FullpageJS page, you need to reinit the plugin. Here is a basic example on how it works: You can test a live demo here: http://adrien-gueret.github.io/#fullpagejs I hope it helps! :)	adrien-gueret	DariusNorv
473	2014-05-28 12:12:31	@adrien-gueret U have the same count of sections. Can U try to add 3rd page and make various count of sections?	DariusNorv	adrien-gueret
473	2014-06-19 12:05:35	@adrien-gueret thanks for your contribution. I finally decided to commit it by myself as there were more changes to be done. (remove inline styles, slimscroll bars...) Let me know if everything works as expected now. More details of its usage [in the docs](https://github.com/alvarotrigo/fullPage.js#destroytype).	alvarotrigo	adrien-gueret
442	2014-05-12 19:10:55	@studiototal I am having the same issue & I'm on a mac in Chrome. I would also like a fix for this. To recap the issue: When you scroll to a section using your mouse & don't move your cursor, you cannot continue scrolling that direction without first moving your cursor. However, you can scroll back to the previous section you came from without moving your cursor.	stephenharman	studiototal
442	2014-05-13 09:47:12	@studiototal and no, that's not possible.	alvarotrigo	studiototal
441	2014-05-16 08:49:42	Thanks a lot @laminov ! :)	alvarotrigo	laminov
431	2014-10-14 15:41:57	@dannyduba read the javascript console error message: > Error! Fullpage.js needs to be initialized with a selector. For example: $('#myContainer').fullpage(); That's because the example in this post is quite old. Check the way to initialize fullpage.js in the docs.	alvarotrigo	dannyduba
426	2014-06-05 12:07:35	@bittner shift+space ? I've never heard of it. It does nothing in any browser as far as I know.	alvarotrigo	bittner
426	2014-06-05 13:15:58	@bittner oh, you mean to scroll up... I see. I just see a problem on this, the need of adding more code to avoid problems with text inputs.	alvarotrigo	bittner
426	2014-06-05 18:14:37	@alvarotrigo Isn't that true for any key, including the arrow keys, for example? What needs to be done? Probably we can find a generic solution...	bittner	alvarotrigo
426	2014-06-05 20:10:40	@bittner but the space is a common character used in any input. Arrows are just control keys.	alvarotrigo	bittner
417	2014-05-08 13:34:06	@tzachyrm, in your case you should better do something like [this](http://stackoverflow.com/a/22459189/1081396).	alvarotrigo	tzachyrm
417	2014-05-12 09:12:01	@alvarotrigo, the solution you proposed is not optimal. In touch devices with big screens like iPad, I would like to use fullPage.js in portrait orientation and disable it in landscape orientation (where there is not enough vertical space for all the content without scrolling). The workaround I'm using now is to initialize fullPage.js only on big enough window size. The problem is that when the w…	tzachyrm	alvarotrigo
417	2014-05-13 15:17:03	Hi @alvarotrigo. First of all thanks for great plugin! I have the same problem with destroy. I have some different pages with fullpage and different count of sections. One page have 5 section and second have 2 sections. When I jump pages with ajax and trying to slide in page with 5 sections it slides me to last and to first sections only, but it works on touch devices. Are there any solution to f…	DariusNorv	alvarotrigo
417	2014-05-14 13:59:46	@DariusNorv you will have to wait for a destroy function or otherwise avoid using ajax.	alvarotrigo	DariusNorv
417	2014-05-14 14:11:16	@alvarotrigo great news, many thanx!	DariusNorv	alvarotrigo
408	2015-05-05 14:50:20	@visiblefrank make sure you are using the latest version of fullPage.js 2.6.5. Then let me know if you still having the problem.	alvarotrigo	visiblefrank
408	2015-05-05 14:54:34	@visiblefrank oh, and also make sure you use the latest version of the vendor slimScroll provided by fullPage.js. It was updated a few days ago. (although the version number stills the same as a reference for the original slimScroll version. )	alvarotrigo	visiblefrank
408	2015-05-05 14:57:13	Just about to get back to you. Got it working thanks. Works really well, think it was just the syntax in declaration. I had put a # before width. Thanks for quick reply and excellent plugin! by the way here’s the site i’m using it for. www.corporatestage.ie http://www.corporatestage.ie/. Frank > On 5 May 2015, at 15:54, Álvaro notifications@github.com wrote: > > @visiblefrank https://github.com/v…	visiblefrank	visiblefrank
408	2015-11-26 11:23:05	@mattyfew sounds like you are doing something wrong. Use one of the provided examples as the base for your project. The responsiveWidth or height should do it for you.	alvarotrigo	mattyfew
408	2016-01-05 15:18:22	OMG I figured it out. @mattyfew I hope this helps you!! You use Responsive:624, but you HAVE to remove the `<div class="slide"></div>` that's in the examples!!! Once I did that, mobile scrolled fine without a limiting height. It was driving me crazy and I had a deadline to meet. So relieved. When @alvarotrigo said it should work and that something else was wrong with your code I was like OK so I …	omarel1	mattyfew
408	2016-01-05 15:18:22	OMG I figured it out. @mattyfew I hope this helps you!! You use Responsive:624, but you HAVE to remove the `<div class="slide"></div>` that's in the examples!!! Once I did that, mobile scrolled fine without a limiting height. It was driving me crazy and I had a deadline to meet. So relieved. When @alvarotrigo said it should work and that something else was wrong with your code I was like OK so I …	omarel1	alvarotrigo
408	2016-11-16 18:38:51	Hi Alvaro ( @alvarotrigo ) , My site is completed, but when on mobile my anchors which are inside images do not work, neither does scroll on mobile. I am using bootstrap with fullpage js. My code for the fullpage js looks like this: $(document).ready(function() { $('#fullpage').fullpage({ // anchors: ['landingSec', 'bioSec', 'portfolioSec', 'contactSec'], // // sectionsColor: ['#DAC500', '#1BBC9B…	NicholasCK	alvarotrigo
403	2014-07-03 08:52:50	@d13 not quite sure what you mean. Adding two more files to support SASS and LESS ? Can you provide some example?	alvarotrigo	d13
403	2014-07-03 17:21:45	@d13 Yeah I see what you mean but I believe it is not necessary. With the `fp-` prefix it should be enough and the code would be much more easy to read.	alvarotrigo	d13
402	2014-04-23 18:58:08	@folhafoto @marekdorsz I haven't finished developing it for mobile yet. I'll put together some sort of template and ill post when i have a minute	Moishy36	marekdorsz
402	2014-04-23 18:58:08	@folhafoto @marekdorsz I haven't finished developing it for mobile yet. I'll put together some sort of template and ill post when i have a minute	Moishy36	folhafoto
402	2014-04-25 12:23:02	@Moishy36 : How did you do fixed image. I have tried to get your css code, but it doesn't work with me. When I add fixed, I don't see my image.	manudss	Moishy36
402	2014-04-25 13:37:26	@Moishy36 you are probably missing the `z-index` property for that element. Use a higher value.	alvarotrigo	Moishy36
402	2014-04-25 14:01:24	@manudss I did it like this. on your front end:	Moishy36	manudss
402	2014-06-11 16:02:14	@photocurio I put the script in the php file make sure when you call it - it matches with the main query	Moishy36	photocurio
402	2014-06-28 13:53:10	@Moishy36 Any chance I could ask you how you implemented it into WordPress? I have tried but cannot get it to work. I have: //\* Enqueue Script add_action( 'wp_enqueue_scripts', 'js_script' ); function js_script() { } where the fullpageinit contains: jquery(document).ready(function() { $('#fullpage').fullpage(); }); I have echoed this in my frontpage.php for a test: < div id="fullpage" > < div cl…	philipb2	Moishy36
396	2014-08-21 14:01:34	@AdmireNL Try to avoid using the anchors option in the mobile version, this way at least in iOS the browser bar won't disappear.	alvarotrigo	AdmireNL
396	2014-08-21 15:04:49	@alvarotrigo What do you mean? This last comment is about the <code>afterResize</code> callback being fired while scrolling on a touch device... I think you are referring to the <code>animateAnchor</code> issue #86 ?	AdmireNL	alvarotrigo
392	2014-05-14 14:18:49	@alvarotrigo great ... just tried it :)	zeroxme	alvarotrigo
388	2014-10-21 23:42:42	@contentfree nop. If you are really interested contact me and I could customise the plugin for your for some price.	alvarotrigo	contentfree
386	2016-06-08 14:07:55	@blazblaz update to fullpage.js 2.8.1.	alvarotrigo	blazblaz
385	2014-07-12 13:58:29	@Smook the changes were never merged.	alvarotrigo	Smook
385	2014-08-02 15:23:29	@pinkp not sure yet.	alvarotrigo	pinkp
385	2014-10-27 14:20:28	+1 @tone4407	erknrio	tone4407
385	2015-03-09 15:01:13	@kylerberry yep, we can. Probably it would be much easier now, you probably would only need to deal with CSS now, as the tooltip content is static at the moment. Well, a condition would be needed in the javascript side :)	alvarotrigo	kylerberry
385	2015-03-09 15:29:57	@alvarotrigo Thanks, I'll make a PR soon	kylerberry	alvarotrigo
385	2015-03-13 19:26:46	@alvarotrigo Closing this for a fresh PR since this is so old. See new PR: https://github.com/alvarotrigo/fullPage.js/pull/1081	kylerberry	alvarotrigo
382	2014-05-10 18:14:46	@Ashwinning you might be using the old header for the function. Use the new one detailed in the documentation with the `nextIndex` param:	alvarotrigo	Ashwinning
367	2014-04-11 08:55:06	@wpgeek922 as I said, [contact me by mail](http://alvarotrigo.com/#contact-page) for it and we will talk about it.	alvarotrigo	wpgeek922
364	2015-07-22 23:36:24	@dademaru just call `moveSectionDown` or `moveSectionUp`	alvarotrigo	dademaru
364	2015-07-23 08:19:48	@alvarotrigo Hi, I also tried (from your snippet above): and worked as expected, but only for click event (I have to do the same for key move). But with onSlideLeave + moveSectionDown it's simpler and works perfectly (although I wrongly thought it would have moved the section down!). Thanks!!	dademaru	alvarotrigo
360	2014-04-14 14:44:19	@matchbranding agreed I am hitting the same issue. I want to use the effect for a specific portion of the page and not the whole thing.	jsmestad	matchbranding
344	2014-04-15 23:42:06	@donaldallen do you have any other solution in mind?	alvarotrigo	donaldallen
340	2015-05-05 13:34:11	@alxbrg you might want to take a look at this [pull request](https://github.com/alvarotrigo/fullPage.js/pull/1194) it hasn't been reviewed yet. But you can give it a try.	alvarotrigo	alxbrg
338	2014-08-20 09:31:29	@racarpenter2 not sure what are you trying to do. Why don't you make them fixed?	alvarotrigo	racarpenter2
326	2017-03-03 14:31:08	@Oblik-Design In any case, I always recommend to make use of real responsive sites. Using the class `fp-auto-height-responsive` as [in this example](http://alvarotrigo.com/fullPage/examples/autoHeightResponsive.html)	alvarotrigo	Oblik-Design
326	2017-03-03 19:53:49	@Oblik-Design it all depends on your scenario and you deal with it. For example. Using `click:false` will make buttons and input elements react to click actions as can be seen in [this demo](http://jsfiddle.net/Lehqx9ne/25/) but not on other elements or links. If your form has no links, then it is not a problem.	alvarotrigo	Oblik-Design
316	2014-05-15 09:26:37	hello @alvarotrigo thank you for your plugin. are you still thinking about this option? it would be nice to have it :) thanks!	floriangeierde	alvarotrigo
316	2014-05-16 09:42:34	@alvarotrigo +1 for horizontal scrolling!	pashazel	alvarotrigo
316	2014-08-01 11:18:58	It took me <2 hours to implement this so @alfonsocarmelo I would just recommend that you do it yourself. fullPage.js wasn't coded perfectly, but it is incredibly ease to fork!	jakubmal	alfonsocarmelo
316	2014-08-02 15:25:51	@alfonsocarmelo nop. And probably won't be possible in the future. If you really need it, I could customize the plugin for you for some price. Just [contact me](http://alvarotrigo.com/#contact-page). But if you can take it from @jakubmal fork that would be great.	alvarotrigo	alfonsocarmelo
316	2014-08-02 15:25:51	@alfonsocarmelo nop. And probably won't be possible in the future. If you really need it, I could customize the plugin for you for some price. Just [contact me](http://alvarotrigo.com/#contact-page). But if you can take it from @jakubmal fork that would be great.	alvarotrigo	jakubmal
316	2016-01-05 11:04:46	@bpyrate as I said: > @alfonsocarmelo nop. And probably won't be possible in the future. > If you really need it, I could customize the plugin for you for some price. Just contact me. But if you can take it from @jakubmal fork that would be great. But I leave the topic open in case I change my mind about it at some point.	alvarotrigo	bpyrate
316	2016-01-05 11:04:46	@bpyrate as I said: > @alfonsocarmelo nop. And probably won't be possible in the future. > If you really need it, I could customize the plugin for you for some price. Just contact me. But if you can take it from @jakubmal fork that would be great. But I leave the topic open in case I change my mind about it at some point.	alvarotrigo	jakubmal
316	2016-01-05 11:04:46	@bpyrate as I said: > @alfonsocarmelo nop. And probably won't be possible in the future. > If you really need it, I could customize the plugin for you for some price. Just contact me. But if you can take it from @jakubmal fork that would be great. But I leave the topic open in case I change my mind about it at some point.	alvarotrigo	alfonsocarmelo
316	2016-06-05 02:36:22	Thanks @arielgelbard. You can do it without the plugin as well.	psrivongse	arielgelbard
313	2014-08-16 20:28:28	@alexcroox you should have used `$.fn.fullpage.destroy()` available now in the plugin and proposed as the solution in the commit which closed this topic.	alvarotrigo	alexcroox
313	2015-07-01 22:58:48	A little late to the game obviously so I'm not expecting a reply from OP but maybe @alvarotrigo can help shed some light. Also I hope my question falls within the scope of this topic enough in order for me to not start another discussion thread. Currently I'm using jQuery to dynamically add/delete sections to my site as it is resized and have used the above mentioned method: destroying FullPage, …	wootencl	alexcroox
313	2015-07-01 22:58:48	A little late to the game obviously so I'm not expecting a reply from OP but maybe @alvarotrigo can help shed some light. Also I hope my question falls within the scope of this topic enough in order for me to not start another discussion thread. Currently I'm using jQuery to dynamically add/delete sections to my site as it is resized and have used the above mentioned method: destroying FullPage, …	wootencl	alvarotrigo
313	2015-07-01 23:11:38	@wootencl before initializing it again add the `active` class to the section (and slide if any) that was active before destroying it.	alvarotrigo	wootencl
313	2015-07-01 23:59:13	@alvarotrigo You are AWESOME! Thanks for the swift reply and help. Two simple lines of jQuery and the problem is solved. For those interested I just selected the active class (before destroying) and added the active class back after adding my new HTML. Like so: Keep being amazing!	wootencl	alvarotrigo
310	2014-03-21 16:26:48	@theraccoonbear Nop, that wouldn't act that way. I will check it from home with my Macbook Pro and let you know. Does it happen in all browsers?	alvarotrigo	theraccoonbear
310	2015-12-14 08:47:17	@alvarotrigo I've done some [research](http://blog.danyll.com/lethargy-tackling-inertial-scroll/) on this and it's not because of "jQuery believes the user still scrolling when they are not...", it's because the trackpad and Apple Magic Mouse emits scroll events long after the user has finished scrolling.	d4nyll	alvarotrigo
310	2015-12-14 13:32:48	@d4nyll yeah I agree. Basically its the kinetic scrolling that keeps firing scrolling events because of its inertia. It seems at that moment in 2014 I didn't tested the scrolling enough.	alvarotrigo	d4nyll
301	2014-03-18 15:58:01	@Worstkaes solved in the last commit. Thanks for reporting it.	alvarotrigo	Worstkaes
301	2014-03-19 14:07:07	Thanks a lot. You're the fastest @alvarotrigo!	Worstkaes	alvarotrigo
296	2016-09-02 14:50:26	@siorp you can [check the extensions page](%28http://alvarotrigo.com/fullPage/extensions/scrollHorizontally.html%29.) to have a better idea of what they provide. Not quite sure what you mean by e "scroll horizontally the sections". The extension scroll horizontally will allow you to slide the sliders by using the mouse wheel.	alvarotrigo	siorp
287	2015-06-16 10:08:49	@KrisMerckx read two answers over yours...	alvarotrigo	KrisMerckx
287	2015-08-21 15:07:14	@alvarotrigo what implication does this have to print? as I guess the data-src won't be updated until the image is viewed so print will miss these images?	latwelve	alvarotrigo
287	2015-08-21 15:49:36	@latwelve good point. I guess you would have to manually enable them with JavaScript or jquery if that's even possible... Maybe the plugin could provide some `forceLoad` function or similar, but... for now I'm not even sure if it is possible to have a cross browser solution to detect a print... I believe this is a problem all lazy load plugins experience as well and it's not something particular …	alvarotrigo	latwelve
287	2015-08-25 14:37:38	@alvarotrigo ok sounds good. no thanks, it would be nice but it's not an urgent request :) Thanks!	davidhellmann	alvarotrigo
287	2015-11-14 13:48:46	@rbnschlz read [this topic](https://github.com/alvarotrigo/fullPage.js/issues/46) and use the `onLeave` event.	alvarotrigo	rbnschlz
287	2016-06-01 18:38:43	@Pixelsmith Just don't use data-src if you dont want lazy loading. Use src.	alvarotrigo	Pixelsmith
286	2014-03-06 18:06:07	@stevenacres adding a timeout wouldn't solve the problem as the site will keep scrolling anyway. It is just a way to delay the action, which might even result weird for the user. About your second point, you have more info in the documentation: https://github.com/alvarotrigo/fullPage.js#using-anchor-links	alvarotrigo	stevenacres
286	2014-03-14 21:37:10	@stevenacres : Does the code you have posted above work without producing errors? I copied and replaced that function in the latest version 1.8, and its producing a javascript error, or is there another piece I need to add? Sorry, kinda rusty with javascript.	bransonwerner	stevenacres
283	2014-03-12 18:11:56	@norwalk1 thanks for reporting the error. It has been solved in the last version 1.8.0.	alvarotrigo	norwalk1
283	2014-08-27 08:44:27	@angelo2231 yeah. All in the documentation.	alvarotrigo	angelo2231
277	2014-03-03 12:16:53	I couldn't be able to reproduce it. It doesn't specify very well on the documentation for which users it won't work: > Do not use it on production sites facing the Web: it will not work for every user. Anyway, hopefully now it will work for everyone :) Thanks a lot @filipminev !	alvarotrigo	filipminev
265	2014-03-17 17:57:05	@internetix you should be able to do it as I pointed out previously. The change you propose is not that trivial and less yet when dealing with touch devices. Just remember this is a **fullpage** plugin.	alvarotrigo	internetix
265	2014-03-18 10:33:37	@internetix it doesn't matter where the elements are in the DOM if you assign them the `position:fixed` property. It might only interfere if you are using some javascript which depends a lot on the position of the elements in the DOM structure. Your left and top bars should be fixed that way the changed I proposed won't _mess up the original html structure._ As I said, the customization you are t…	alvarotrigo	internetix
249	2015-01-15 14:41:19	@shadat501 as said in [fullPage.js FAQ](https://github.com/alvarotrigo/fullPage.js/wiki/FAQ---Frequently-Answered-Questions#index): > Parallax, as well **as many other plugins which depends on the scrolling of the site**, listens the scrollTop property of javascript. fullPage.js doesn't actually scroll the site but it changes the top or translate3d property of the site. Only when using the fullPa…	alvarotrigo	shadat501
249	2016-04-25 05:26:24	@joeyaza can you share the reproduction code here? thanks..	faliqaiman	joeyaza
248	2014-05-30 17:13:49	I can confirm what @mlilley said, The behavior is the one that the picture describes. Maybe if you include some update method callback, I've tried to re init the plugin and it works fine a couple of times but because it don't destroy the previous render at some point (4 or 5 times, depends of the device memory) it crash and don't re init anymore from there.	Jhony0311	mlilley
248	2014-06-25 10:25:48	@Jhony0311, @DevinWalker I'm not planning to solve it as I can not test it in any of the problematic devices and therefore I can not find out the problem/bug or the solution for it. Many people is requesting this feature, but **unless somebody take a look at the code by their own I believe it will still unfixed.** Make some tests in your devices if you want to help me with it. The problem seems t…	alvarotrigo	DevinWalker
248	2014-06-25 10:25:48	@Jhony0311, @DevinWalker I'm not planning to solve it as I can not test it in any of the problematic devices and therefore I can not find out the problem/bug or the solution for it. Many people is requesting this feature, but **unless somebody take a look at the code by their own I believe it will still unfixed.** Make some tests in your devices if you want to help me with it. The problem seems t…	alvarotrigo	Jhony0311
248	2014-06-27 17:18:01	I'm having this issue on a Nexus 7. @mlilley's idea of re-initializing is interesting since there's now a destroy method: #473. I'll let you know how I fix this.. **Update**: verified that upgrading from 2.0.7 to 2.1.4 didn't fix this issue on a Nexus 7. **Update**: the following fixed the issue for me: If I have a few minutes I'd like to fix the issue more specifically instead of this hacky way.…	milesmatthias	mlilley
248	2014-06-27 17:18:01	I'm having this issue on a Nexus 7. @mlilley's idea of re-initializing is interesting since there's now a destroy method: #473. I'll let you know how I fix this.. **Update**: verified that upgrading from 2.0.7 to 2.1.4 didn't fix this issue on a Nexus 7. **Update**: the following fixed the issue for me: If I have a few minutes I'd like to fix the issue more specifically instead of this hacky way.…	milesmatthias	alvarotrigo
248	2014-07-02 10:58:22	@milesmatthias you didn't answer to [my previous post](https://github.com/alvarotrigo/fullPage.js/issues/248#issuecomment-47084186). Could you do the modification and let me know if you get any value on re-sizing? Does it even enter in the `onorientationchange` event? You can test it modifying the plugin like so:	alvarotrigo	milesmatthias
248	2014-07-02 10:59:13	@channainfo you could help me to fix it if you can test the plugin with the modifications I suggested in this topic and then you come back with the feedback.	alvarotrigo	channainfo
248	2014-07-02 11:31:12	@milesmatthias resize event is already fired anyway in case it doesn't support orientation change as you can see here: So either the problem is that it doesn't enter in the `isTouchDevice` or that the `width` and `height` values are not updated in Android. I can not check it, but if you do what I suggested before I might have an idea.	alvarotrigo	milesmatthias
248	2014-07-02 16:41:14	@alvarotrigo sorry if I wasn't clear enough, but I did reply to your question. Performing your test above has results like this: 1. Change device orientation 2. `orientationchange` event is triggered on touch device 3. `height` and `width` values are unchanged (don't take the orientation change into account) 4. the `resize` event triggers next 5. `height` and `width` values are now updated (takin…	milesmatthias	alvarotrigo
248	2014-07-02 17:00:46	@milesmatthias ok, now I see what you mean. Then wen probably get rid of the `orientationchange` and use only the `resize` if we suppose it will fire in all touch devices and the values will get updated.	alvarotrigo	milesmatthias
248	2014-07-02 17:16:52	Yea, that's what I was trying to say. The `resize` event should always be fired and will have the correct height/width values (as opposed to `orientationchange` on android). I'll send you a PR. -- miles On Wed, Jul 2, 2014 at 11:00 AM, alvarotrigo notifications@github.com wrote: > @milesmatthias https://github.com/milesmatthias ok, now I see what you > mean. Then wen probably get rid of the orien…	milesmatthias	milesmatthias
248	2014-07-02 17:48:16	there you go @alvarotrigo :koala:	milesmatthias	alvarotrigo
248	2014-07-02 21:54:31	Thanks @milesmatthias , but I was thinking... in case of using a touch device, we won't need the 500 milliseconds delay. We can do it automatically. Have you tried it in your device? Can you notice the small delay on orientation change?	alvarotrigo	milesmatthias
248	2014-07-02 22:02:31	I do notice it, especially on older Android devices. On a new iPad it's hardly noticeable, but on older, less powerful androids I can see it being an issue. -- miles On Wed, Jul 2, 2014 at 3:54 PM, alvarotrigo notifications@github.com wrote: > Thanks @milesmatthias https://github.com/milesmatthias , but I was > thinking... in case of using a touch device, we won't need the 500 > milliseconds dela…	milesmatthias	milesmatthias
248	2014-07-02 22:04:36	@milesmatthias then just add a condition. if (is touch device) { code without delay} otherwise {code with delay}	alvarotrigo	milesmatthias
248	2014-07-02 22:19:24	Okay @alvarotrigo, I just added that to PR #542 for you to review & merge.	milesmatthias	alvarotrigo
248	2014-07-02 22:45:51	Johnathon Ortega also commented reporting some similar testing results... (he deleted his comment I think but I got the email): so maybe we should leave the 500ms delay in there? Ultimately I think this is going to be _extremely_ difficult to get right on every device given that tablets have variable CPU/RAM speeds and tablet browsers (especially chrome) are attempting to behave more and more lik…	milesmatthias	alvarotrigo
248	2014-07-02 23:04:50	Hey guys, I agree with @milesmatthias, according my test in most of cases this delay should work fine, I have no time now to do a PR but if you want to I can test in a lot of different android devices and give you my feedback about how it works with the fix that Miles propose	Jhony0311	milesmatthias
248	2014-07-03 02:28:02	@alvarotrigo I agree with the statement "some reports that the orientationchange event fires prematurely, which is why the values are reversed.". In Android the orientationchange event does not give the right width and height. but in Android it still fire the resize event when rotating. I try this it works in Android. Thanks for all the points.	channainfo	alvarotrigo
248	2014-07-03 02:55:48	@milesmatthias thanks for your PR. I think we better not omit isTouchDevice otherwise we might have 500ms delay to rebuild. touch device resize once so it should be called right away without using setTimeout.	channainfo	milesmatthias
248	2014-07-03 04:03:58	@channainfo I think everyone might be on different pages. According to @Jhony0311 and @lemmyFromMotorhead, various touch devices have various delays between the `resize` event firing and the updating of the `window.width` and `window.height` values. Everyone -- I just found a couple of great stack overflow answers that discuss this situation in great detail complete with testing: - http://stackov…	milesmatthias	lemmyFromMotorhead
248	2014-07-03 04:03:58	@channainfo I think everyone might be on different pages. According to @Jhony0311 and @lemmyFromMotorhead, various touch devices have various delays between the `resize` event firing and the updating of the `window.width` and `window.height` values. Everyone -- I just found a couple of great stack overflow answers that discuss this situation in great detail complete with testing: - http://stackov…	milesmatthias	channainfo
248	2014-07-03 04:03:58	@channainfo I think everyone might be on different pages. According to @Jhony0311 and @lemmyFromMotorhead, various touch devices have various delays between the `resize` event firing and the updating of the `window.width` and `window.height` values. Everyone -- I just found a couple of great stack overflow answers that discuss this situation in great detail complete with testing: - http://stackov…	milesmatthias	Jhony0311
248	2014-07-03 09:06:48	@milesmatthias about the two links you posted, I can not test it, but it seems to me that nowadays mobile OS might react in the same way with the `resize` event, updating in all cases the values for `width` and `height`. (the problem might be in the `orientationchange`) > According to @Jhony0311 and @lemmyFromMotorhead, various touch devices have various delays between the resize event firing and…	alvarotrigo	lemmyFromMotorhead
248	2014-07-03 09:06:48	@milesmatthias about the two links you posted, I can not test it, but it seems to me that nowadays mobile OS might react in the same way with the `resize` event, updating in all cases the values for `width` and `height`. (the problem might be in the `orientationchange`) > According to @Jhony0311 and @lemmyFromMotorhead, various touch devices have various delays between the resize event firing and…	alvarotrigo	milesmatthias
248	2014-07-03 09:06:48	@milesmatthias about the two links you posted, I can not test it, but it seems to me that nowadays mobile OS might react in the same way with the `resize` event, updating in all cases the values for `width` and `height`. (the problem might be in the `orientationchange`) > According to @Jhony0311 and @lemmyFromMotorhead, various touch devices have various delays between the resize event firing and…	alvarotrigo	Jhony0311
248	2014-07-09 13:46:57	@thingswelike that's not a bug. Just use `resize:false`: > resize: (default true) Whether you want to resize the text when the window is resized.	alvarotrigo	thingswelike
248	2014-07-11 11:05:27	@milesmatthias it seems the proposed solution causes other kind of problems in android devices. It fires the resize event when hiding or showing the address bar as detailed [in this open issue](https://github.com/alvarotrigo/fullPage.js/issues/565#issuecomment-48717764).	alvarotrigo	milesmatthias
248	2014-10-27 15:39:01	@mlilley could you tell us if you still having this problem in the latest version 2.4.3?	alvarotrigo	mlilley
248	2014-10-28 14:36:02	Nope, the problem is solved :) On Mon, Oct 27, 2014 at 3:39 PM, alvarotrigo notifications@github.com wrote: > @mlilley https://github.com/mlilley could you tell us if you still > having this problem in the latest version 2.4.3? > > ## > > Reply to this email directly or view it on GitHub > https://github.com/alvarotrigo/fullPage.js/issues/248#issuecomment-60613828 > .	lemmyFromMotorhead	mlilley
237	2015-02-03 09:56:14	@sanjatubak because `easeInOut` doesn't exist: http://jqueryui.com/easing/	alvarotrigo	sanjatubak
227	2015-07-17 09:26:27	@eystein I'm afraid that's a question for your menu plugin rather than for fullPage.js. Moreover, I can not provide you with any help unless you provide us with a reproduction of your problem.	alvarotrigo	eystein
227	2015-07-17 09:52:17	@alvarotrigo Thanks for the swift reply. I hacked together my own fix relying on `moveTo` in addition to the regular `anchors` based on [this issue comment](https://github.com/BeSite/jQuery.mmenu/issues/340#issuecomment-95963694) at the mmenu.js repository. After `$('#fullpage').fullpage({ ... });` I inserted: I don't understand why that makes any difference though. I tried to catch the click eve…	eystein	alvarotrigo
226	2016-06-24 03:46:13	Dear @alvarotrigo, can you come out one reproduction for this `fullpage.js` and `fancybox.js` sample bcs Im having issue on IE's where when I close the `fancybox`, it's jump to others sections. But when open with Chrome or any modern browser it's 100% working. I try so many times and already asked at stackoverflow but not respon at all. Any help would be really appreciated. Here's my previous rep…	faliqaiman	alvarotrigo
226	2016-06-24 09:36:05	@faliqaiman use `setAllowScrolling`, not `setAutoScrolling`.	alvarotrigo	faliqaiman
226	2016-06-25 08:21:10	@alvarotrigo thanks, it works..	faliqaiman	alvarotrigo
225	2014-05-03 16:11:43	@bittner, your problem is belong the plugin. It is all about CSS styling. Nothing to do with the plugin itself.	alvarotrigo	bittner
219	2016-11-04 08:37:12	Hi @alvarotrigo, I'm seeing this issue again. Same repro, in fullPage 2.8.8	maddles	alvarotrigo
219	2016-11-04 10:34:38	@maddles please provide an isolated reproduction.	alvarotrigo	maddles
219	2016-12-19 12:14:12	@sschueller please provide an isolated reproduction.	alvarotrigo	sschueller
218	2016-09-14 21:23:53	@jppag This is now possible using the [Interlocked Slides extension](http://alvarotrigo.com/fullPage/extensions/interlockedSlides.html) of fullpage.js. The behaviour can be now emulated by using it combined with `setAllowScrolling` and `setKeyboardScrolling` in order to disable horizontal scrolling for any other level of slides rather than the first one.	alvarotrigo	jppag
208	2015-09-15 10:21:29	@Quaked translate3d is usually faster as it makes use of hardware acceleration. I would say that, this being [a Chrome bug](https://code.google.com/p/chromium/issues/detail?id=450265), it doesn't make much sense to try to provide a solution in fullpage.js when the problem is in the browser itself. Why don't you juse use `css3:false` instead? Probably the difference in performance won't be much wi…	alvarotrigo	Quaked
208	2015-09-15 11:10:04	@alvarotrigo css3: false drastically decreases performance (mobile and desktop) and having to use it because one wants a single section background attachment as fixed is just sad. Sure it's a Chrome bug. And it's been there for quite some time without indication it'll get fixed any time soon. Meanwhile it's one of the most used browsers. I'd still prefer to have the control; I'd pick translate ov…	Quaked	alvarotrigo
206	2014-02-05 16:58:04	@designcouch I believe you are taking about different things. @hughred22 was complaining because he was usign `css3:true` and the option `scrollingSpeed` doesn't affect the speed at all. Your case is different. You have noticed the easing effect doesn't apply to the horizontal movement.	alvarotrigo	hughred22
206	2014-02-05 16:58:04	@designcouch I believe you are taking about different things. @hughred22 was complaining because he was usign `css3:true` and the option `scrollingSpeed` doesn't affect the speed at all. Your case is different. You have noticed the easing effect doesn't apply to the horizontal movement.	alvarotrigo	designcouch
206	2014-02-05 16:59:20	@designcouch solved in the last commit. Now `easing` is applied also to horizontal movements.	alvarotrigo	designcouch
200	2016-02-15 11:15:23	@jppag did you get this to work? Do you have an example?	gsvavarsson	jppag
194	2014-01-27 17:36:39	@philrees thanks for it. Could you test for me it instead of `event.type == 'MSPointerMove'` and `event.type == 'MSPointerDown'` it would work the same with with `if (window.navigator.msPointerEnabled) {` as suggested [here](http://msdn.microsoft.com/en-us/library/ie/hh673557/) under the title **Feature detection**. If so, a function could be used to get those values: Feel free to add a pull requ…	alvarotrigo	philrees
194	2014-01-28 10:30:01	@Ouadie I don't understand what you mean. Weren't you saying that `MSPointerDown` [is no longer working on IE 11](http://msdn.microsoft.com/en-us/library/ie/hh771911)? Why would it work then thiswhich is using the non supported `MSPointerDown`?	alvarotrigo	Ouadie
194	2014-02-04 12:26:02	So, @Ouadie are you saying that is possible to make it work with event listeners without having to make use of `hand.js`?	alvarotrigo	Ouadie
194	2014-02-05 14:16:08	You mean Windows Phone 8, right? Following what @philrees said in his first post, it should work. I've only commented the lines making reference to `MSPointerDown` and `MSPointerMove`. Am I missing something?	alvarotrigo	philrees
194	2014-02-05 14:45:16	Yes, but the version tested by **@philrees** contains `$(document).on('touchmove MsPointerMove', function (event) {`	Ouadie	philrees
194	2014-02-05 16:19:07	So... what's missing now? It is exactly as it was @philrees said to make it work. It still working on iOS.	alvarotrigo	philrees
194	2014-02-06 11:18:28	@Ouadie Thanks for your help!	alvarotrigo	Ouadie
192	2014-01-24 20:51:55	Like @MediaCarbon said, it's most likely a `z-index` 'conflict' between Bootstrap and fullPage. Try to force a new `z-index` for the modal window with a CSS override and see if that works with `css3: true`	guywithabeard	MediaCarbon
192	2014-04-14 09:11:09	@luislizarraga the option `fixedElements` is no longer needed if you are using fullPage.js **2.X** and you place those elements outside the sections wrap. You can see the source code of a live example [here](http://alvarotrigo.com/fullPage/examples/fixedHeaders.html#secondPage). Basically: With this HTML markup:	alvarotrigo	luislizarraga
191	2014-01-28 10:50:50	@hughred22 how are you creating the links for the menu? Are you using a method such as `moveTo`? Could you post your used javascript here? (as you have it minified in your site)	alvarotrigo	hughred22
191	2014-01-29 17:00:43	@Newtonishappy your problem may be different. I recommend you to open a new issue with more details and if possible the link to your URL and your script initialization.	alvarotrigo	Newtonishappy
188	2014-01-27 14:07:20	Any thoughts on the latest solution @alvarotrigo ?	gavsim	alvarotrigo
186	2014-01-23 14:35:07	@aliwilson at the documentation its detailed how do deal with slides anchors: https://github.com/alvarotrigo/fullPage.js#using-anchor-links	alvarotrigo	aliwilson
184	2014-01-23 12:40:34	That's it. as @guywithabeard said, you just have to dd the class by using callbacks.	alvarotrigo	guywithabeard
184	2014-01-29 12:01:39	@sagues98 if you are talking about a callback, it is pointed out in the documentation: If you don't know how to add classes using jQuery I would recommend you to ask in http://stackoverflow.com/ under the tags javascript, jquery,css... But basically you do it this way Your problem is not directly related with fullpage.js but with your knowledge of jQuery/javascript or CSS, so I recommend you to a…	alvarotrigo	sagues98
183	2016-06-01 11:01:28	I have the same problem. Could not fix it with any "z-index" settings, but @alvarotrigo is right - setting `css3: false` is a workaround. Now - video stays at background, although - Chrome now works notably slower with scroll and video playback. This problem is visible also on Fullpage.js Example page http://alvarotrigo.com/fullPage/examples/videoBackground.html - open page - scroll down, - scrol…	arnisjuraga	alvarotrigo
183	2016-06-01 11:04:17	@arnisjuraga see my answer [here](http://stackoverflow.com/a/36671466/1081396). It's a browser's bug. Just apply translate3d to your text or element having the issue:	alvarotrigo	arnisjuraga
179	2014-03-24 15:29:46	@domdz nop.	alvarotrigo	domdz
176	2015-01-15 00:08:33	@jferdizzle with css. Nothing to do with fullPage.js.	alvarotrigo	jferdizzle
176	2015-06-03 09:49:40	@alvarotrigo I just changed the code and have it working. I cloned the project, created a (obviously local) branch and wanted to create a pull request, but can't. Can you help out here? Code didn't change much but it is working for me ;)	Bart-Holland	alvarotrigo
176	2016-03-18 08:27:49	@Bart-Holland I followed your instructions exactly to implement slide tooltips but it doesn't work! Could you please help me to get this working? I really appreciate any suggestions!	tschortsch22	Bart-Holland
176	2016-03-18 09:07:37	I made a for in which I added these things: https://github.com/Bart-Holland/fullPage.js If you would be so kind to test it @tschortsch22 then I can add a pull request for @alvarotrigo	Bart-Holland	tschortsch22
176	2016-03-18 09:07:37	I made a for in which I added these things: https://github.com/Bart-Holland/fullPage.js If you would be so kind to test it @tschortsch22 then I can add a pull request for @alvarotrigo	Bart-Holland	alvarotrigo
175	2014-05-22 21:50:01	Maybe this is a little different than what you're talking about @Ouadie, but I've noticed that the hash isn't updated on the scroll event, although fullPage will recognize the scroll event and move to the new page. This prevents deep linking when you scroll (as opposed to clicking a link with a target href). I've tried manually unbinding the 'hashchange' event, updating the hash, and then re-bind…	milesmatthias	Ouadie
175	2014-05-22 21:50:01	Maybe this is a little different than what you're talking about @Ouadie, but I've noticed that the hash isn't updated on the scroll event, although fullPage will recognize the scroll event and move to the new page. This prevents deep linking when you scroll (as opposed to clicking a link with a target href). I've tried manually unbinding the 'hashchange' event, updating the hash, and then re-bind…	milesmatthias	alvarotrigo
175	2014-10-27 15:37:40	@SeriouslyAwesome that's only supported for modern browsers. fullPage.js gives support to old ones such as IE8 where this wouldn't work. I'll close the topic for now.	alvarotrigo	SeriouslyAwesome
173	2014-01-23 17:49:35	@Ouadie does this solve then the problem with `body{ height:100%; overflow :hidden}` for IE? Also, I see that you added a new variable `deltaVerticalScroll`. As I mentioned [in this post](https://github.com/alvarotrigo/fullPage.js/issues/134#issuecomment-30976853) in reference to [this commit ](https://github.com/alvarotrigo/fullPage.js/commit/4d263718a1409e0d74c2d53d5a80a619f51c01b4) that soluti…	alvarotrigo	Ouadie
173	2014-03-03 15:46:16	@zerodburn I don't see the demo page working on an iPhone 5 with iOS 7. It just doesn't autoscroll at all: http://www.thepetedesign.com/demos/onepage_scroll_demo.html They just disabled the auto scrolling.	alvarotrigo	zerodburn
173	2014-03-04 15:41:23	@romapad yeah we are aware of it :) This topic is being treated here : https://github.com/alvarotrigo/fullPage.js/issues/160	alvarotrigo	romapad
169	2014-01-15 22:01:47	As @guywithabeard says, it is not possible. The issue was already treated before [here](https://github.com/alvarotrigo/fullPage.js/issues/79).	alvarotrigo	guywithabeard
162	2014-01-09 17:16:13	@guywithabeard he could do something like that, but is not always that simple. Sometimes the section/slide already had an scrollbar but needs to update the size of it as he added more elements to the div. Others you have teo know how to deal when its an slide and when its a section as the procedure it's different. I will take at it tomorrow. **If you are in a hurry**, the easy way would be conver…	alvarotrigo	guywithabeard
162	2014-01-09 17:38:31	@guywithabeard your welcome. I hope to add the new functionality tomorrow.	alvarotrigo	guywithabeard
162	2014-03-06 16:41:07	@ebiasini what do you mean? The changes weren't made yet.	alvarotrigo	ebiasini
162	2014-05-07 10:45:12	@jarodxxx you don't have to use `function doneResizing(){`.Just `function(){` . Also, you might be forgetting the `;` at the end of the function definition Don't forget to change also the references to `doneResizing` for the new function. `$.fn.fullpage.reBuild()`	alvarotrigo	jarodxxx
162	2014-05-07 10:52:58	@jarodxxx I told you not to forget changing the references to `doneResizing`, I still see things like `resizeId = setTimeout(doneResizing, 500);` in your code. you should change that `doneResizing` for the new function... Apart from it, I can not give support to your own modifications.	alvarotrigo	jarodxxx
162	2014-05-07 11:00:44	@alvarotrigo sory, i realy have problemes to write and read english :$ I made the modification for replace the doneResizing but the bug still exist there is the code http://pastebin.com/5PbD71X7 when i load a slide the url look like : wwww.web.ext/pages/anchor/id	jarodxxx	alvarotrigo
162	2014-05-29 16:49:28	@plicjo you didn't. As you can see this issue still open. I haven't added the function yet to the plugin as I need to review it more deeply. Probably I will add it once I add a "destroy" function as well.	alvarotrigo	plicjo
160	2014-01-09 17:18:24	@Ouadie , please donwload the last version (1.5.5) and try it again. The variable has been removed from a couple of conditions and it is not taken into consideration anymore. (it really didn't make much sense anyway)	alvarotrigo	Ouadie
160	2014-01-13 10:33:15	Any news on this @Ouadie ? Did you make those tests?	alvarotrigo	Ouadie
160	2014-01-15 14:28:11	Getting confused here, I thought the issue was that it doesn't properly work on **Windows 8 touch devices**? Why are you disabling the scroll functionality on devices lower than IE9? Those can't be even found on Windows 8 touchscreen devices. And like @alvarotrigo says, the plugin works just fine in IE8. Setting autoscroll to false for just Windows 8 Touch devices _should_ be as simple as targeti…	guywithabeard	alvarotrigo
160	2014-02-12 10:55:52	I see. Well, then touch devices with windows 8 will have to wait for a pull request. I have no way to test it and I'm starting to hate IE much more than before... :) Thanks anyway @Ouadie, I appreciate your help.	alvarotrigo	Ouadie
160	2014-03-04 15:50:52	@alvarotrigo, Is not only IE problem (but I agree with you)))), touch scroll not working on any browser at windows 8 with touchscreen. But on all other websites touch scroll works just fine. If you need any help with testing, I may do it.	romapad	alvarotrigo
160	2014-03-04 17:15:04	@romapad you can use a normal scrolling by using the option `autoScrolling:false`. (or turn it to false when detecting a particular device by using `$.fn.fullpage.setAutoScrolling(false)`) That way it won't autoscroll and you will be able to scroll normally on your tablet. But this is not the option which people usually uses. The plugin detects the touch events and fires actions depending on them…	alvarotrigo	romapad
160	2014-03-04 17:42:54	@alvarotrigo Just to confirm, the touchscreen problem on Windows 8 touchscreens is not only limited to IE. I can't use my touchscreen with fullPage.js on any browser. Weirdly, I have no idea why, but in Firefox if I use two fingers on my touchscreen I can scroll up/down a page.	zerodburn	alvarotrigo
160	2014-03-04 17:50:00	@zerodburn it might be. I am not able to test it in any windows 8 touch device.	alvarotrigo	zerodburn
160	2014-06-18 08:59:41	@RobFanDistro not really. I have it quite difficult to test the plugin in those devices as I don't have access to them.	alvarotrigo	RobFanDistro
160	2014-06-18 10:21:41	@alvarotrigo I'll try it at lunch on my acer, I think it will be pretty much the same as the Yoga 2.	zerodburn	alvarotrigo
160	2014-06-18 21:48:19	Thanks @alvarotrigo - I will try to update to the latest version to see if it makes a difference.	RobFanDistro	alvarotrigo
160	2014-07-17 12:26:28	@user210 thanks for the information, but I've been reading a bit and I'm not quite sure if that's the best solution. [It seems there's no way to detect whether you are using a touch device or not](http://www.stucox.com/blog/you-cant-detect-a-touchscreen/). It seems to detect only the browser's support for touch events. Therefore, I believe the easiest solution is to avoid using the condition `if(…	alvarotrigo	user210
160	2014-08-22 09:19:16	@user210 I used your recommendation and it seems to make the trick. Thanks for it! Let me know if it works well for you now in the latest version 2.2.1 in Windows 8 tablets.	alvarotrigo	user210
160	2015-04-08 14:05:57	@llbarre It is working properly on Lumia. Can you let me know if this returns `true` for your tablet?	alvarotrigo	llbarre
160	2015-04-08 14:24:58	@llbarre can you confirm [the demo site](http://alvarotrigo.com/fullPage/) works as expected on your device?	alvarotrigo	llbarre
160	2015-06-05 23:22:20	@kamilgrymuza that'd be great. Can you tell us which value this variables get in your device?	alvarotrigo	kamilgrymuza
160	2015-06-25 14:50:34	@Peckoman thanks for the feedback. Could you specify a bit more under which conditions are you testing it? - Device - fullPage.js initialization (scrollbar, autoScrolling ) - OS	alvarotrigo	Peckoman
160	2015-06-28 22:32:42	@alvarotrigo sorry that I haven't done it earlier, but the output you asked for is as follows: I had no easy way to copy the output, so I retyped user agents. Might be a missing space somewhere, but other than that they should be precise.	kamilgrymuza	alvarotrigo
160	2015-06-28 23:21:21	@kamilgrymuza thanks for it. Could you specify the values of the `pointer` array? They depend on `window. PointerEvent` value as you can see [in the previous comment](https://github.com/alvarotrigo/fullPage.js/issues/160#issuecomment-109479893).	alvarotrigo	kamilgrymuza
160	2015-06-29 07:01:38	@alvarotrigo i've changed the condition like you mentioned above – it works on IE11.	Peckoman	alvarotrigo
160	2015-06-29 09:22:30	@Peckoman thanks for the feeback! @kamilgrymuza could you also confirm making the following changes solves it for both of your devices as well? [Line 2255 of the latest fullPage.js version](https://github.com/alvarotrigo/fullPage.js/blob/master/jquery.fullPage.js#L2255) Change it for this this one:	alvarotrigo	Peckoman
160	2015-06-29 09:22:30	@Peckoman thanks for the feeback! @kamilgrymuza could you also confirm making the following changes solves it for both of your devices as well? [Line 2255 of the latest fullPage.js version](https://github.com/alvarotrigo/fullPage.js/blob/master/jquery.fullPage.js#L2255) Change it for this this one:	alvarotrigo	kamilgrymuza
160	2015-07-10 16:47:14	@kamilgrymuza Can you confirm if the error persists in the latest version of fullPage.js? 2.6.7 ? Just open the [demo page](http://alvarotrigo.com/fullPage/).	alvarotrigo	kamilgrymuza
160	2015-07-10 17:00:08	Hey @alvarotrigo - the problem is gone, the scrolling works well now (just tested on both devices)! Thanks for fixing it (and sorry for slow response times) :+1:	kamilgrymuza	alvarotrigo
158	2014-01-09 10:28:36	Hi @idanb11 , The function `setAutoScrolling` won't set the `height` of your sections again. It doesn't touch it. Its `height` is set on load. Just when the plugin creates the needed structure to work with. Are you resizing the window maybe? I don't see other possible reason.	alvarotrigo	idanb11
158	2014-01-10 05:51:58	Hi @alvarotrigo, thanks for the quick reply. so, can i use the afterRender callback to remove the height setting by the plugin? what about resizing window, how can i stop the plugin there from setting height to each section? idanb11	idanb11	alvarotrigo
156	2014-01-14 10:11:54	Any news on this @XstiX ? Otherwise I will close the issue as nobody reported it and I can not reproduce it with your data.	alvarotrigo	XstiX
153	2014-11-21 07:46:08	Hi @Janosch7384 Your solution works (that's awesome), but somehow it effects the scrollOverflow option. It's just like as if I set the scrollOverflow 'false'. Any idea? @alvarotrigo maybe? :) Here's the code:	nugjagoan	Janosch7384
153	2014-11-21 07:46:08	Hi @Janosch7384 Your solution works (that's awesome), but somehow it effects the scrollOverflow option. It's just like as if I set the scrollOverflow 'false'. Any idea? @alvarotrigo maybe? :) Here's the code:	nugjagoan	alvarotrigo
153	2014-11-21 10:15:13	@nugjagoan Set the size of the image before loading the image. That way fullPage.js will create the scrollbar before you load the images. Otherwise you would have to use `$.fn.fullpage.reBuild()` method after loading the images, but I'd recommend the first option.	alvarotrigo	nugjagoan
153	2014-11-21 10:32:38	Thanks for fast reply @alvarotrigo :) Solution #1: I'm sorry I don't understand, you mean I have to apply the width and height for each img? I have uploaded my work, please kindly take a look it here: http://tokobayifika.com/test/index.htm I can't scroll the section that have along content. But strangely, if I inspect element in Chrome (the inspect element's window goes up), then I can scroll the…	nugjagoan	alvarotrigo
153	2016-11-09 08:53:41	@thiru26 $("#fullpage").fullpage({ lockAnchors: true });	thisisfed	thiru26
150	2014-08-01 04:45:58	@sentisoft, I would love to know how you did this. I am trying to get a parallax effect to work with fullpage.js. Would you be able to give me some more details or a demo?	tomtom92	sentisoft
150	2014-08-01 06:37:01	@tomtom92 I try with several jquery plugins but with only this I get some result http://ianlunn.co.uk/plugins/jquery-parallax .... just add this script jquery.parallax-1.1.3.js and function code in header like you can see "#your_div_id" will scroll slower (0.1 is one tenth the speed of scrolling) and you will get parallax effect ....	sentisoft	tomtom92
150	2014-08-01 13:35:49	@sentisoft okay, so should I put the parallax div inside of one of the main sections? It doesn't seem to be moving. What do I have to do with its styling?	tomtom92	sentisoft
148	2014-01-10 12:25:41	@karlcarstensen I make use of tabulation instead. If I want to change something in those files in the future, I will still use tabulation and we would have another conflict again. Also, I tent not to separate `){` . Apart from that, I don't find it so important some minor changes or whitespaces (such as `h1,h2,h3{` vs `h1, h2, h3{` or the space between the keyboards meta tag or `text-align:center…	alvarotrigo	karlcarstensen
146	2014-01-09 10:01:21	@ianvillanueva no as you are using anchors. I will try to fix the issue in a proper way. I will have you updated.	alvarotrigo	ianvillanueva
145	2014-09-15 15:42:48	@chaddweston You can feel free to checkout my demo page for this issue : http://www.sunnykong.com/q/labmade2.html I have used with another plugin "floatlabel.js". View it in your phone and ignore the chinese words.	suny838	chaddweston
145	2014-09-15 16:08:57	@suny838 Thanks for the suggestion. Floating the field to the top of the screen would be an eye-sore. We have title and sub-title copy at the top of each panel (portrait only) so if we were to float the field above the text it would look disruptive to the flow. But this certainly seems to be an option, thanks for providing. What confuses me is that there is no issues of this sort on Apple IOS? Ev…	chaddweston	suny838
145	2015-01-03 10:13:45	@kodistudio Much better, but causes next section to show halfway. What to do?	nadeemja	kodistudio
145	2015-01-11 21:49:41	@nadeemja Does the fix happen using just your code under "Rebuilding totally fixes this issue"? or does it go along with @kodistudio fix above? And where do I place this code? index.html in script tags? Or a js file? Thanks.	chaddweston	nadeemja
145	2015-01-11 21:49:41	@nadeemja Does the fix happen using just your code under "Rebuilding totally fixes this issue"? or does it go along with @kodistudio fix above? And where do I place this code? index.html in script tags? Or a js file? Thanks.	chaddweston	kodistudio
145	2015-05-07 11:35:32	@pzi that's another problem. Not related with this one.	alvarotrigo	pzi
145	2015-05-08 01:24:01	Do you want me to log a new issue @alvarotrigo ? :)	pzi	alvarotrigo
145	2015-05-08 09:37:22	@pzi you can do yep. The tabs thing.	alvarotrigo	pzi
145	2016-06-15 08:24:32	Hi @nadeemja, I came across the same issue on Chrome iOS and it annoys the hell out of me. You mentioned in an earlier post that this should be the fix: $('input').focus(function() { $.fn.fullpage.rebuild(); } $('input').blur(function() { $.fn.fullpage.rebuild(); } Can you explain to me how, and if it works? I'm much looking forward to your reply. - Chris	chrisamsterdam1986	nadeemja
145	2016-06-15 08:36:10	So let me share some screenshots so I can describe myself better. ![img_7829](https://cloud.githubusercontent.com/assets/17320007/16073051/4deed1f2-32e4-11e6-8e39-3c629f084312.PNG) ^ This is the standard view ![img_7828](https://cloud.githubusercontent.com/assets/17320007/16073056/58879810-32e4-11e6-8927-9df722358550.PNG) ^ And when you click on an input field, the keyboard falls over the input f…	chrisamsterdam1986	alvarotrigo
145	2016-06-15 09:28:35	> P.S. @alvarotrigo your ideas are also very much welcome :-) Nop. Not easy to deal with these things as browsers do not provide us much information about when they open the keyboard or in which way they do it.	alvarotrigo	alvarotrigo
145	2016-06-15 09:30:32	@alvarotrigo - Thanks for your feedback. Too bad Chrome is being annoying here.	chrisamsterdam1986	alvarotrigo
145	2016-06-15 09:34:13	@chrisamsterdam1986 I don't see any problem to be honest. The textarea only gets hidden when focusing the 1st input. Tested in iPhone 6S on Chrome: ![iphon2](https://cloud.githubusercontent.com/assets/1706326/16074943/aecb3ab0-32e4-11e6-9c33-e3e985184c68.JPG) ![iphone3](https://cloud.githubusercontent.com/assets/1706326/16074946/b2e2f214-32e4-11e6-9183-ce4834d3c03d.JPG)	alvarotrigo	chrisamsterdam1986
142	2013-12-24 16:23:08	@Zarinia you are right. I will have to take a look at it. Thanks for reporting it! About your second bug, not sure yet. Can you reproduce it on the demo site?	alvarotrigo	Zarinia
142	2013-12-24 19:33:14	@Zarinia check your first reported bug now with this new version and let me know if it works for you. It is now working properly in the [demo page](http://alvarotrigo.com/fullPage/). For your second report, please, open a new issue for it.	alvarotrigo	Zarinia
136	2014-01-16 14:34:09	@wbh2 1) I know it, I suggest you to open a new request for it at this forum. 2) It works correctly as you can see in [this demo](http://jsfiddle.net/7PwsS/194/) The only thing it doesn't work yet is with the keyboard, it still sliding. And again, I suggest you to open a new threat for whatever other problem you encounter. This is not the place to do it as your issues are not related with the top…	alvarotrigo	wbh2
133	2013-12-18 21:59:07	Thanks a lot @JustH!	alvarotrigo	JustH
131	2013-12-18 10:29:15	That's a great site @rudemex ! Could you please positionate your link under the xone.vodafone one? This is a great use of the plugin and I believe your site should be more visible :) Then I will merge it. Also, as a recommendation, you might want to consider updating to the last version of fullpage.js (1.4.8). It has suffered from many improvements and bug fixes since that first version.	alvarotrigo	rudemex
129	2014-07-18 19:00:05	@mo5es the `onLeave` event has now a new parameter. Take a look at the documentation.	alvarotrigo	mo5es
129	2014-11-27 19:30:34	Hi @alvarotrigo, I have been trying your plugin in order to design an online help web interface for an application that we are currently testing in our company. I've been reading these thread and try the implementation of the scrollSlider function, however it seems that when I'm on a section that has slides, then I navigate to several slides, go to another section and return back to the previous …	jaadolio	alvarotrigo
129	2015-06-18 17:27:41	@inigocanedo I'm afraid I don't provide free support anymore for particular usages of fullPage.js or core modifications. You should better ask in other places such as stackoverflow.com where they'll help you much better. Your issue is a javascript related issue and not a fullPage.js one.	alvarotrigo	inigocanedo
128	2013-12-17 12:10:45	@adamhairfield it is difficult for us to detect the problem if we can not inspect the site with the tablet/phone view. Couldn't you please just force the site to load with the tablet/phone view for us to inspect it from a desktop computer? It might be related with `z-index` property, some layer over another, or simply something wrong with the tablet/phone view markup. Anyway, just to let you know…	alvarotrigo	adamhairfield
128	2013-12-17 12:14:32	What @alvarotrigo said and also, you should de-queue or at least properly call jQuery. Right now it's being loaded twice (Wordpress loads it and you load it). Set the functions.php to deregister it and then register it once from inside the functions.	guywithabeard	alvarotrigo
128	2013-12-17 15:46:31	@alvarotrigo the site is responsive so if you just decrease the window size it will go into mobile view. @guywithabeard good catch I will de-queue it now.	adamhairfield	guywithabeard
128	2013-12-17 15:46:31	@alvarotrigo the site is responsive so if you just decrease the window size it will go into mobile view. @guywithabeard good catch I will de-queue it now.	adamhairfield	alvarotrigo
125	2014-08-24 13:03:25	@frangcode as I said, I would recommend you to use responsive design. The pinch won't be implemented on this plugin. The way it works right now is not designed to support it. You should better take a look at CSS3 media queries and create a site designed for mobile phones. About your other problem, i would recommend you to open another issue for it.	alvarotrigo	frangcode
124	2014-05-07 15:44:42	@MassimoDIFA then contact me by mail.	alvarotrigo	MassimoDIFA
124	2014-08-21 08:49:15	@bruceblay not planning to add the feature in a short term.	alvarotrigo	bruceblay
124	2015-04-15 09:02:28	@NathanJudson @cwolfie I customized the plugin to someone requesting it like a year ago. [Contact me](http://alvarotrigo.com/#contact-page) if you want to request a customization too.	alvarotrigo	NathanJudson
124	2016-01-10 15:13:22	@horans Thank you for sharing. Although, it didn't work for me.	CreativeWolf	horans
124	2016-01-11 02:31:55	@CreativeWolf, i was using `.full-page` rather than default `#fullpage` in the code. (comment updated.)	horans	CreativeWolf
124	2016-12-13 01:36:22	`continuousHorizontal: true` doesn't work correct with extension ContinuousHorizontal. I was trying on [demo page](http://alvarotrigo.com/fullPage/extensions/continuousHorizontal.html#firstPage). Slider jumps to the first slide after reached last slide. @alvarotrigo could you check, please?	Splintex	alvarotrigo
124	2016-12-13 10:41:01	@Splintex steps to reproduce it? OS, device and browser version? It seems to work completely fine for me on the link you gave. Got no complains from anyone or any other buyers regarding it.	alvarotrigo	Splintex
124	2016-12-13 10:47:18	@Splintex steps to reproduce it?	alvarotrigo	Splintex
123	2013-12-12 10:45:00	@adaptifyDesigns it is a bit more complicated. You would need to remove the event of `touchMove` and then add it again when the popup is closed. This requieres some changes on the code. Similar as what we did for the `MouseWheelHandler`. I might want to add a few methods to add or remove this handlers so everybody could make use of them whenever they want. I will take a look at it during the next…	alvarotrigo	adaptifyDesigns
123	2013-12-18 11:40:28	@adaptifyDesigns not yet. But hopefully during the next days.	alvarotrigo	adaptifyDesigns
123	2014-01-09 17:09:11	Hi @adaptifyDesigns, the problem i was trying to fix now is the one in the title of the issue. That's the one related with the option `normalScrollElements` which enables you to define for which elements the auto scrolling won't take place while scrolling over them (in this case, touching over them). About the other issue, creating a function to enable or disable the autoScrolling. that would be …	alvarotrigo	adaptifyDesigns
123	2014-02-18 11:10:33	@readio I didn't make any progress and not planning to do it in some time. I already spent some hours with this issue and couldn't find any solution for it. You might want to disable and enable the touch scrolling with the `$.fn.fullpage.setAllowScrolling` method on some action. I don't see any other solution for now...	alvarotrigo	readio
123	2014-10-06 11:33:07	@adaptifyDesigns It should be solved now in the latest version 2.3.1.	alvarotrigo	adaptifyDesigns
123	2016-10-30 14:24:21	@denidip if you believe its a bug provide an isolated reproduction (not the link you posted, as it contains external CSS and JS and it is all minified) ideally in jsfiddle or codpen and then proceed to create a new issue.	alvarotrigo	denidip
122	2015-11-23 15:49:29	@alvarotrigo nice, it works. thank you	boutzamat	alvarotrigo
115	2013-12-09 23:50:03	@jseravalli if that's the case. Any initialization of any plugin should be added after the DOM is created again, once it is ready. Maybe on the `page:load` callback? Anyway, I see this more a problem or an issue of Turbolinks rather than of fullPage.js.	alvarotrigo	jseravalli
115	2013-12-09 23:59:43	@alvarotrigo I dont think its an issue of anybody, what I believe is that the plugin does not play nicely with apps that manage the content of the page dynamically. It works fine for normal pages, but when you have a MVP structure or something like turbolinks modifying the "body" with styles like "overflow:hidden" will affect other pages and prevent scrolling in other parts of the application, un…	jseravalli	alvarotrigo
115	2013-12-10 00:09:16	@jseravalli yeah you are right. It doesn't seem simple to apply these kind of plugin using that technology.	alvarotrigo	jseravalli
115	2014-02-25 14:18:26	@nikhilvij I don't know about turbolinks but try to follow the needed structure as detailed in the docs. (sections as a child of body) Also, add all the javascript at the header.	alvarotrigo	nikhilvij
106	2013-12-05 14:46:11	Hi @adaptifyDesigns, there's no option like that right now. What you could do, is use the `resize` method of jQuery,check the resolution and then call the [`setAutoScrolling`](https://github.com/alvarotrigo/fullPage.js#setautoscrolling) method setting it to `true` or `false` as you wish. And no, callbacks **still do working** on `autoScrolling:false`.	alvarotrigo	adaptifyDesigns
106	2014-09-24 10:38:09	Hi @alvarotrigo I was wondering if you are able to set the carousel to automatically scroll horizontally? Thanks, James	mrjamesgrundy	alvarotrigo
106	2014-09-24 10:45:06	@mrjamesgrundy https://github.com/alvarotrigo/fullPage.js/issues/532	alvarotrigo	mrjamesgrundy
106	2014-09-25 15:04:17	Thanks, great help @alvarotrigo	mrjamesgrundy	alvarotrigo
105	2013-11-29 14:47:02	@lemenus no se que version usas porque has borrado los creditos del plugin. Eso ,por cierto, es ilegal. Este proyecto esta bajo la licencia MIT y debe preserbarse los creditos, donde se indica el autor y su licencia de uso. Descargate la ultima version (que no te supondra ningun otro cambio mas que incluir el JS y el CSS nuevos) y deja los creditos. Y luego usa la opcion que te comente antes.	alvarotrigo	lemenus
104	2014-03-03 11:09:18	@schwampf the content is centered vertically. It is not centered horizontally as you are using `width: 500px;` and you are not adding `margin:auto`. I don't see any problem there.	alvarotrigo	schwampf
103	2013-11-28 22:39:25	@ludwiczakpawel sorry about the documentation, it is wrong. I will update it tomorrow. The padding parameter accepts units since this commit: https://github.com/alvarotrigo/fullPage.js/commit/0e333afb83835ca08a008514d0849e01564b2ec2	alvarotrigo	ludwiczakpawel
103	2014-01-14 14:49:47	@medhi, the padding is applied correctly. The height o the section will be always be the same no matter which padding you apply as the CSS property `box-sizing: border-box;` is applied in each section. The section is not shifted down. The content is getting overflowing and therefore hidden. This way, of course, the more padding you apply the less space you will have to place your content and it w…	alvarotrigo	medhi
103	2014-01-17 18:32:56	@medhi let me know if this fix solve your problems. Please download the last version and try it again.	alvarotrigo	medhi
102	2013-11-29 11:14:07	@tomaszbujnowicz download the last version and try it now using the new option `normalScrollElemens`. The parameters for it are the same as for `fixedElements`, you need to use a string containing the jQuery selector for those elements, for example: That would avoid auto scrollingn for the element with the id '#myElement1', or the elements with the class '.element2' and for all the 'h3' elements.	alvarotrigo	tomaszbujnowicz
102	2013-11-29 11:40:19	@alvarotrigo works great, that was quick. Thanks ;)	tomaszbujnowicz	alvarotrigo
98	2015-02-08 23:22:56	Sorry for writing in a closed issue, but I'm having the same problem. @arnfon did you solved it? **EDIT** Writing the twitter's js code inside the afterRender function does the trick.	azeos	arnfon
95	2013-12-09 10:35:31	@desiple you are using the class `.slides` in your HTML markup. You should avoid using the same classes as the plugin does. I should fix this by adding some prefixed classes anyway.	alvarotrigo	desiple
89	2013-11-30 15:07:51	You are probably doing something wrong. You have to initialize colorbox in the `afterRender` callback. Can i see your code somehow? Could you post your URL? @Yvler, I believe you solved this problem after we talked about it. Could you explain us what were you doing wrong? Thanks.	alvarotrigo	Yvler
86	2013-11-19 10:46:48	Hi @michalcik , 1 - You can use the option `autoScrolling` setting it to `false` and you will have a free scrolling site with the same functionality. 2 - In this plugin, each section will have the size of your window by default but, of course, you can make it bigger if you are using `autoScrolling:false`. In case you wanted to use big texts by using `autoScrolling:true`, then you could use the op…	alvarotrigo	michalcik
86	2014-08-20 11:40:31	Referring to @michalcik question #2 I have an additional question. I know you can set autoScrolling to another value in certain conditions like this: <code>$.fn.fullpage.setAutoScrolling(false);</code> But how can you set <code>scrollOverflow: true</code> to a scecific section?	AdmireNL	michalcik
86	2014-08-20 12:12:38	@AdmireNL yeah, not very fluid on touch devices... but that's not part of my code. It uses slimScroll vendor. [Thinking about replacing it with iscroll, but there's no support for IE 8](https://github.com/alvarotrigo/fullPage.js/issues/623)...	alvarotrigo	AdmireNL
86	2014-08-21 08:47:44	@AdmireNL you can't. It is not a function or a method, it is just an option which get applies every time you load the page as detailed in the docs.	alvarotrigo	AdmireNL
85	2013-12-16 11:06:58	Ok, lets do it then. Would you like to make a pull request for it @resarahman ?	alvarotrigo	resarahman
84	2013-11-20 11:36:08	@pg1671 it is not possible right now. I would have to take a look.	alvarotrigo	pg1671
82	2013-11-22 10:47:36	@alvarotrigo does this work along side scrollOverflow:true? What's the name used to turn this to true I think it might be what i've been trying to setup on my own	criesner	alvarotrigo
82	2013-11-23 20:34:56	@alvarotrigo I get it now, you've added a swipe gesture for horizontal slides (might consider swipe trackpad/magic mouse to go along with that feature) What i'm trying to achieve is a bit unconventional. vertical swipes/mouse wheel snaps and horizontal drag/swipe is a horizontal free scroll (no snap). You can see it illustrated in this demo i made with onepagescroll.js and nicescroll.js http://ch…	criesner	alvarotrigo
79	2014-03-14 14:27:59	@linkito: I was having an issue on the iPad where the height of the screen wasn't being calculated correctly in Landscape mode. I found a solution with meta tags... I did a conditional statement in the `<head>` of my document to add this meta tag for iPads: And now it's working fine. Suerte!	lab27	linkito
79	2014-07-08 12:17:31	@shambly the address bar won't be visible in landscape if you use the plugin **without** the `anchors` options. So the URL will always be the same, without hash tags (#) You can check it in the apple example http://alvarotrigo.com/fullPage/examples/apple.html or even in this other one http://alvarotrigo.com/fullPage/examples/noAnchor.html	alvarotrigo	shambly
76	2013-11-30 15:01:08	Also in Chrome and in a Mac? Doing the same procedure as @ludwiczakpawel mentioned?	alvarotrigo	ludwiczakpawel
76	2014-02-20 00:04:51	@ludwiczakpawel did you solve your problem? I am using the last version of Mavericks as well as the last of Chrome and I can not reproduce the problem in your site.	alvarotrigo	ludwiczakpawel
76	2014-03-13 10:21:53	@SamAppLabs as I said, I wasn't able to reproduce the bug in Mac OSX 10.9.1 and Chrome 33.0.1750.149 and therefore I can not debug it and try to solve it. I'm afraid. If you guys can try to localize the error somehow that would be great.	alvarotrigo	SamAppLabs
72	2013-11-17 15:36:25	Ok guys. I see the problem. It seems to be a bug when `anchors` and the sections `id` is the same. @medissix you were not even including the good fullPage.js file... forgetting the css... Here´s a demo working: (notice the new anchor links) http://jsfiddle.net/J8hqM/6/ And here´s the reproduction of the bug you discovered: http://jsfiddle.net/J8hqM/7/ In order to solve it you can see that I´ve ch…	alvarotrigo	medissix
72	2013-12-10 11:33:55	@ar7em are you sure you weren't use the same value in some of your anchors as in any ID element in your site?	alvarotrigo	ar7em
72	2013-12-10 14:42:44	@ar7em something is wrong with your site. Could you post a link of it? `setAutoScrolling` is called automatically by the script one first time. Then, if you are calling it again on `afterLoad`, it should be the 2nd call. The 3rd call seems to be on your `setTimeout`. I don't know why are you using `if $.fn.fullpage.setAutoScrolling?` as that function won't return anything and will always be false…	alvarotrigo	ar7em
70	2013-10-31 16:22:52	@Pixelalb yeah, I am already aware of it. Problems of jQuery to [calculate the height of the `div` if it is not inside another container](http://stackoverflow.com/questions/15348637/how-to-get-divs-content-height)... but that solution doesn't look very good... It would work with scrollHeight, but it doesn't work in all browsers, such as Opera 12:	alvarotrigo	Pixelalb
68	2014-11-27 08:59:08	@MarZab the issue was solved more than a year ago :)	alvarotrigo	MarZab
65	2013-10-31 09:42:09	Hi @alvarotrigo I drew up this fiddle. http://jsfiddle.net/informa/K9uuM/11/ The JS runs the first flexslider in the first section on load. Then loads the next flexslider after the next section is loaded. Pretty sure the error is in conjunction with flexslider. It only seems to error on page refresh rather than re-running the fiddle. Let me know what you think. It doesn't happen on every refresh …	informa	alvarotrigo
65	2013-10-31 10:01:58	@informa I've detected the problem. Opening the console in the same browser window makes the window to resize and the `resize` event is called. In there, I have a bug which I'm trying to solve now which makes the URL to change when it shouldn't. I will get you updated. Thanks for reporting it.	alvarotrigo	informa
65	2013-10-31 22:11:15	Thanks @alvarotrigo thats awesome. Glad you were able to solve it and fast with the feedback, thanks.	informa	alvarotrigo
65	2014-02-20 11:30:53	Hey @alvarotrigo, it's me again. I got the same error from above, but in a different issue. Everytime I change the viewport size of my site and then scroll to another section, I get the error in Chrome: "Uncaught TypeError: Cannot read property 'left' of undefined". Do you got any experience with that? My Plugin configurations are the default ones.	Worstkaes	alvarotrigo
65	2014-02-23 22:50:02	@Worstkaes I´ve just tested saltaboombox site in Firefox 27.0.1 over Mavericks 10.9.1 and I haven't found any problem with the site. The scroll by using a MacBook Pro trackpad works as expected as well as the links from the menu. It sounds more like a problem with your device(s)/your sensitivity/computer config rather than with fullpage.js	alvarotrigo	Worstkaes
65	2014-02-26 00:43:10	@Worstkaes I've tested it under the same OS (last version of Mavericks) using the same browser (firefox) and the same version (the last) and I couldn't reproduce your problem. I'm afraid this might be a problem with your devices / config as I said before. I can not offer you any solution from here. I have no more reports of this type so I can not conclude the problem is on the plugin.	alvarotrigo	Worstkaes
65	2014-02-26 14:51:10	@vincentdindon it doesn't sound like the same problem. You talk about laggy scroll, he talks about not being able to scroll at all. (after resizing the browser's window) Also, if you are refering to the saltaboombox site, that's not a good example of fullpage.js performance as it is using Paralax scrolling as well with lots of images. @vincentdindon is it laggy for you as well in the [live exampl…	alvarotrigo	vincentdindon
65	2014-02-26 14:57:03	@alvarotrigo Laggy is not really the good word (sorry for my bad english) It works randomly and like @Worstkaes I need to scroll quickly up and down.. with all the examples I find even your live example	vincentdindon	Worstkaes
65	2014-02-26 14:57:03	@alvarotrigo Laggy is not really the good word (sorry for my bad english) It works randomly and like @Worstkaes I need to scroll quickly up and down.. with all the examples I find even your live example	vincentdindon	alvarotrigo
65	2014-03-03 12:08:53	@vincentdindon, @Worstkaes please download the last version and let me know if it works well for you now.	alvarotrigo	Worstkaes
65	2014-03-03 12:08:53	@vincentdindon, @Worstkaes please download the last version and let me know if it works well for you now.	alvarotrigo	vincentdindon
65	2014-03-06 15:28:18	Oh yeah. It's working now in Firefox 27.0.1 and Mavericks. Thanks for that @alvarotrigo.	Worstkaes	alvarotrigo
64	2013-10-27 22:59:38	Hello @acturbo, thanks for the reporting. About the first point you mention, if you change the 500 value to 100, problems arise if you resize the window slowly or doing small stops. Then it calls the resize function is called multiple times and the movement of the sections/slides become much more slower producing an even worst result. I will take a deeper look. I believe the solution might be usi…	alvarotrigo	acturbo
64	2014-03-14 20:42:55	Hi! about the first point that @acturbo bring in this issue, I was wondering how did you take off the animation when the resize is complete on your demo? (http://alvarotrigo.com/fullPage/) or did you fix it and make the resize ajustement live? keep up the good work @alvarotrigo	m3nz	acturbo
64	2014-03-14 20:42:55	Hi! about the first point that @acturbo bring in this issue, I was wondering how did you take off the animation when the resize is complete on your demo? (http://alvarotrigo.com/fullPage/) or did you fix it and make the resize ajustement live? keep up the good work @alvarotrigo	m3nz	alvarotrigo
64	2014-03-17 09:52:06	@m3nz the version used in the demo page stills showing an animation when resize is done in order to readjust the sections and slides.	alvarotrigo	m3nz
64	2014-03-17 14:10:06	@alvarotrigo yeah there's an animation but in your demo, it's a like a flash when it readjust your window! On my side, when i resize there'S an animation to top:0 or bottom:0 :-/	m3nz	alvarotrigo
64	2014-03-17 14:31:56	nevermind ^_^ I found out when you are on the first slide on your demo, there's no animation of the slide when you resize it. If you're on an other slide the animation is here. Is there a way to make it all like the first slide when you resize the page? @alvarotrigo	m3nz	alvarotrigo
64	2014-03-17 14:36:07	ok I'll try this out! thanks a lot! :) @alvarotrigo	m3nz	alvarotrigo
64	2014-04-08 15:23:42	@wpgeek922 change this lines starting at 958 in the last version (v.2.0.1): For this ones:	alvarotrigo	wpgeek922
64	2014-04-08 15:59:44	It's working now. Thanks for your kind support @alvarotrigo. the other issue is user stuck on slide until the transition completes.	wpgeek922	alvarotrigo
64	2014-04-08 16:07:40	@wpgeek922 that's not an issue, it is the way the plugin has been designed. There's no way to avoid it without modifying the plugin. If you are really interested send me a mail and maybe I can customize the plugin for you.	alvarotrigo	wpgeek922
64	2014-04-09 13:17:26	Hey alvatrigo! hope you doing good. I have a little problem with fullpage.js plugin. everything is working good only thing is swipe/ touch to change the slide in mobile is not working. On Tue, Apr 8, 2014 at 9:37 PM, alvarotrigo notifications@github.comwrote: > @wpgeek922 https://github.com/wpgeek922 that's not an issue, it is the > way the plugin has been designed. > There's no way to avoid it w…	wpgeek922	wpgeek922
64	2014-04-09 15:06:39	@wpgeek922 you should open a new topic for that and post your code or a link to your site. Add also details about your phone.	alvarotrigo	wpgeek922
64	2014-04-24 11:20:52	@alvarotrigo ok I think I get it. Thank you very much for your help.	giulianovelli	alvarotrigo
53	2013-10-22 13:26:28	@Pixelalb solve bug with anchor links. (my mistake yesterday... )	alvarotrigo	Pixelalb
53	2013-10-22 13:39:58	@Pixelalb fixed bug resizing	alvarotrigo	Pixelalb
53	2013-10-22 13:53:09	@Pixelalb could you reproduce it on http://jsfiddle.net/ ? As far as I know it, it is working well: http://jsfiddle.net/7PwsS/36/	alvarotrigo	Pixelalb
53	2013-10-22 14:37:57	@Pixelalb fixed vertical navigation dots when `autoScrolling` was set to `false` in the last commit.	alvarotrigo	Pixelalb
48	2013-10-24 11:09:17	@informa Good news. I've implemented a solution for it. I added two options more: - paddingTop - paddingBottom No `px` is needed, just a numerical value. You can see it working here: http://jsfiddle.net/7PwsS/47/	alvarotrigo	informa
48	2013-10-24 22:58:28	Thats awesome @alvarotrigo really good addition to the plugin I think. The project I am working (after talking to the client) didn't really work with a fixed header and footer unfortunately and so I had to add the header and footer into the first and last sections using the slimscroll functionality for the footer - which in the end doesn't work that bad, thanks. I have been working with flexslide…	informa	informa
48	2013-10-24 22:58:28	Thats awesome @alvarotrigo really good addition to the plugin I think. The project I am working (after talking to the client) didn't really work with a fixed header and footer unfortunately and so I had to add the header and footer into the first and last sections using the slimscroll functionality for the footer - which in the end doesn't work that bad, thanks. I have been working with flexslide…	informa	alvarotrigo
48	2013-11-28 13:07:56	@informa the horizontal navigation circles are now available in the last version.	alvarotrigo	informa
48	2013-12-04 23:48:25	Awesome @alvarotrigo I saw your apple demo -- looking great. Here is the site I was working on with your plugin https://www.xone.vodafone.com/ I turned off your plugin in smaller browsers and worked with flexslider and backstretch to get the carousels/images in.	informa	alvarotrigo
48	2013-12-05 14:51:21	Great use of it @informa! :) Congrats!	alvarotrigo	informa
46	2013-11-12 14:27:30	Hi @snab-gab, first of all, download the last version of the plugin (the .js and the .css file). The last version is the 1.2.85 and you still in the 1.1 which has been improved quite a lot. Then, let me know if you still having that problem. About your second point, this is beyond the plugin topic. You would need to use media queries or use the viewport meta tag in some specific way. You could al…	alvarotrigo	snab-gab
46	2016-04-11 21:42:42	> This could possibly be improved with adjusting .active class timings: more eager for the next slide, and lazy remove on previous slide. @lkraav Also interested in lazy loading 20+ slides of a section. Are you thinking to always have 2 slides loaded starting with the initial slide and then as the user progresses through the slide show it keeps always loading the next 2 slides? I will see if I ca…	monolux	lkraav
45	2013-10-17 13:14:48	@Jordan4jc I don't see any problem with that last sie (http://fotype.com/fullpage/). I could notice the wrong behavior in your old one (http://dev.fotype.com/ashley-ridge) though. This last one looks good. Tested on Chrome, IE 9, Firefox and Opera 16	alvarotrigo	Jordan4jc
43	2013-10-16 10:13:13	@Pixelalb yeah you are right. Starting to develop it.	alvarotrigo	Pixelalb
43	2013-11-18 17:11:02	@jamesckemp thanks for pointing it out! I forgot about it :)	alvarotrigo	jamesckemp
43	2013-11-18 18:04:41	@jamesckemp thanks for reporting it again! :) It was caused due to more than one section using slides. Hopefully it's solved now. Check the last commit.	alvarotrigo	jamesckemp
42	2013-10-16 10:12:28	Hi @FatalRabbit, Thanks for all of those suggestion. They look good! What do you understand for "pagination of slides in a section with active status"? I will keep you up to date if I develop some of the features you suggest. Of course, I'm open to any forks with them too!	alvarotrigo	FatalRabbit
42	2013-10-18 13:45:35	@FatalRabbit yeah, by now, you can make i work by yourself as i detailed [on the issue](https://github.com/alvarotrigo/fullPage.js/issues/49): http://jsfiddle.net/7PwsS/32/ I will think about it anyway.	alvarotrigo	FatalRabbit
41	2014-01-20 20:49:31	@painis just be careful with loading data into the section dynamically. You will probably have problems if you are using the option `scrollOverflow`. The feature won't work correctly with those slides. If you are just avoiding the load of background images, I would recommend dealing with CSS to solve the problem.	alvarotrigo	painis
37	2013-10-12 17:50:00	@janizde thanks! I will take a look from Monday!	alvarotrigo	janizde
35	2014-02-18 11:05:10	@BryceOnDemand you are right.	alvarotrigo	BryceOnDemand
35	2014-02-18 11:06:08	@BryceOnDemand solve now in the last commit. Please try it again.	alvarotrigo	BryceOnDemand
35	2014-02-21 18:43:11	@alvarotrigo it worked for me. Thanks	thylo	alvarotrigo
35	2014-02-21 20:51:00	Awesome, it's works now. Many thanks!! Bryce Chapman Sent from my iPhone > On Feb 18, 2014, at 5:06 AM, alvarotrigo notifications@github.com wrote: > > @BryceOnDemand solve now in the last commit. Please try it again. > > — > Reply to this email directly or view it on GitHub.	BryceOnDemand	BryceOnDemand
35	2014-02-27 10:53:15	@BryceOnDemand it works well: http://jsfiddle.net/97tbk/3/	alvarotrigo	BryceOnDemand
35	2014-07-05 11:31:57	Hi @alvarotrigo. I'm trying to make the video fit the full screen dimensions in the first section along with the menu. I'm not sure where to put the javascript code exactly. This is what it looks like now when I put the html you listed in jsfiddle. Video doesn't play though. ![screen shot 2014-07-05 at 12 26 33](https://cloud.githubusercontent.com/assets/5969321/3486432/e85b6cf6-0437-11e4-91bf-bf…	zakbenjamin	alvarotrigo
31	2013-10-10 13:33:47	@alvarotrigo I am planning to use this thing in production. But I found two issues that were possibly deal breaker. - Complex anchoring mechanism - Ability to redirect when hash not found My initial thought was to rewrite the portions concerned with anchor mechanism but wisdom (or procrastination? :smiling_imp: ) prevailed. In my use case, only the homepage is "full-paged-scrolled", each section …	liquidscorpio	alvarotrigo
30	2013-10-10 04:59:01	@alvarotrigo +1	liquidscorpio	alvarotrigo
30	2013-10-11 09:45:27	@ekianjo which criteria will you follow to resize the images? How can I know which size the user want to see the image in an small screen device? Should I resize it depending on the `height` or on the `width` of the screen? I believe it is belong the plugin as this should be done with CSS queries and generating different image sizes for each of the defined resolution the designer wants to play wi…	alvarotrigo	ekianjo
23	2013-10-10 17:00:58	@hamanovich it should be another issue. It can not currently be done.	alvarotrigo	hamanovich
22	2013-10-05 16:24:20	@villanus that´s totally normal. This plugin works with a full-screen page, if the content is larger than your screen height, then you might have troubles :) That´s why by default the `resize` option is enabled, which helps to reduce the text size in an attempt to avoid this kind of situations. But of course, this won´t solve the case of having big texts as you mention. The scrolling solution tha…	alvarotrigo	villanus
22	2013-10-07 08:48:00	@villanus I'm looking for a possible solution. Is not that simple. If the content is centered by default it is under the structure of a `table-cell`, which doesn't support `overflow:scroll` that simple. Also, I would need to know somehow when to use the normal scrolling feature for the auto scrolling to go to the next section.	alvarotrigo	villanus
22	2013-10-12 14:31:17	Hi @alvarotrigo. Great Plugin and great slimscroll feature. But I've figured out that it adds slimscroll to overflowed areas automatically on page load but not on window resize. Is there an option to change that or is this feature not provided in full page? tanks	janizde	alvarotrigo
22	2013-10-12 17:48:30	@janizde It is not yet possible, but I will take a look at it next week!	alvarotrigo	janizde
18	2013-10-04 15:36:03	@Some1Else true. It creates an small pause but [it is needed for MacBook Pro laptops](https://github.com/alvarotrigo/fullPage.js/issues/5) and for some mouse wheels too. (the Apple ones included) I could reduce a bit the time pause or even make it a configured option. But I don't came with any other possible solution for this problem. What would you suggest instead?	alvarotrigo	Some1Else
14	2014-02-17 10:16:09	@sparkmorry does the problem also take place here? http://alvarotrigo.com/fullPage/examples/navigationV.html	alvarotrigo	sparkmorry
14	2014-05-29 08:48:27	@square146 your problem seems totally different. They never talked about the change in orientation as a cause of the problem.	alvarotrigo	square146
14	2014-07-17 12:34:14	@square146 @sparkmorry @marcusps can you confirm if this error still taking place in the latest version of fullpage.js (2.1.8) (don't forget the CSS file as well)?	alvarotrigo	sparkmorry
14	2014-07-17 12:34:14	@square146 @sparkmorry @marcusps can you confirm if this error still taking place in the latest version of fullpage.js (2.1.8) (don't forget the CSS file as well)?	alvarotrigo	square146
14	2014-07-17 12:34:14	@square146 @sparkmorry @marcusps can you confirm if this error still taking place in the latest version of fullpage.js (2.1.8) (don't forget the CSS file as well)?	alvarotrigo	marcusps
14	2014-07-17 12:35:01	@square146 @sparkmorry @marcusps you can check it by accessing to http://alvarotrigo.com/fullPage/	alvarotrigo	sparkmorry
14	2014-07-17 12:35:01	@square146 @sparkmorry @marcusps you can check it by accessing to http://alvarotrigo.com/fullPage/	alvarotrigo	square146
14	2014-07-17 12:35:01	@square146 @sparkmorry @marcusps you can check it by accessing to http://alvarotrigo.com/fullPage/	alvarotrigo	marcusps
14	2014-07-18 13:57:53	@marcusps sounds you it is zoomed it. Maybe some recorded setting for that page? Try to execute the same page with a parameter at the end. That might get rid of any cached configuration for that site. http://alvarotrigo.com/fullPage/?id=1 Or http://alvarotrigo.com/fullPage/?id=2 You can update the number if you wish.	alvarotrigo	marcusps
14	2014-07-19 13:10:07	@marcusps that's weird, because it is just a parameter in the URL but the content of the page is exactly the same. It looks more like a problem with your browser / device than with fullpage.js. You can try as many IDs as you want, 2, 3, 4, 5, 6.... they all should look the same.	alvarotrigo	marcusps
12	2013-10-03 14:59:31	@mrmartineau It has already been treated [here](https://github.com/alvarotrigo/fullPage.js/issues/5) and it has been solved. I just forgot to update the version on the demo page. Thanks for reminding it to me :) I'm going to do it now. Check it now: http://alvarotrigo.com/fullPage/ and let me know if everything is ok.	alvarotrigo	mrmartineau
12	2014-10-21 11:23:39	Hi @isfarax. It looks like you are doing something wrong. This issue is from a year ago and the problem was solved using the `scrollDelay` that you mention. If you are increasing it to 5000 and still having issues, then you are probably missing something. Check the Javascript console and let me know if there's any error there.	alvarotrigo	isfarax
12	2014-10-21 11:30:28	@isfarax as I said, it seems to me that you are missing something. Could you let me know what your javascript console shows? That would help to figure it out. (or add a link to your site) I have a Mac and I've tested it there plenty of times. Which browser and OS are you using? Are you using the laptop trackpad? Or a mouse? Which?	alvarotrigo	isfarax
12	2014-11-06 13:41:50	@isfarax I'll solve them as soon as I can. I think I found the way :)	alvarotrigo	isfarax
12	2015-02-02 10:50:46	@RinkeRiezebos open a new topic for your problem and provide a link to your site or a way to reproduce your problem (initialization and html markup)	alvarotrigo	RinkeRiezebos
12	2015-04-11 15:17:41	@djvs the plugin is working as expected if you use the default scrolling speed. You can see how it works perfectly on Mac or Windows in [the demo site](http://alvarotrigo.com/fullPage/). It sounds to me like you are changing the scrolling speed to a very fast one. You can look for other plugins, but **none will solve you the problem in a proper way**. As much as they can do is forcing a delay of …	alvarotrigo	djvs
12	2015-07-16 21:13:20	@amandaobringer you are doing funny things there with your `mousewheel`. Nothing I should know about. It seems you have a javascript problem rather than a fullpage.js one. I'm afraid I don't provide support for your own javascript problems / scripts.	alvarotrigo	amandaobringer
12	2015-07-30 17:31:55	Hi @alvarotrigo, I'm having the same Apple's Magic Mouse issue but only on Chrome [Version 44.0.2403.107 (64-bit)]. Firefox and IE are OK. Even your demo page behaves wierd. Any idea of what could be wrong? Congrats for your work!	kikemx78	alvarotrigo
12	2015-07-30 20:07:55	@kikemx78 already being treated here: https://github.com/alvarotrigo/fullPage.js/issues/1389	alvarotrigo	kikemx78
12	2015-07-30 20:24:39	@alvarotrigo it works for me! thnx mate!	kikemx78	alvarotrigo
11	2013-10-03 09:09:31	@ranjitCatchinUp thanks or suggesting it. It has already been added in the last commit and It is now available from github.	alvarotrigo	ranjitCatchinUp
7	2013-10-02 14:50:12	@adamg511 Yeah. I considered adding the color background as a very basic style configuration to help people who don't know CSS to have a basic site using this plugin. Apart from that, going beyond the basics would be even more complex than dealing with CSS.	alvarotrigo	adamg511
6	2013-10-11 16:13:59	@toastedpixel what do you mean? In the link I posted as an example you can see the images. There is no background color for the sections. http://jsfiddle.net/7PwsS/1/ Take an screen shoot otherwise. I don't understand what's your problem.	alvarotrigo	toastedpixel
5	2013-10-02 18:50:35	@DigTheDoug yeah, that´s right. Thanks. I will take a look to see if i can do something about it.	alvarotrigo	DigTheDoug
5	2015-04-02 07:59:13	@djvs not if you keep the scrolling speed by default or the one used on the [demo page](http://alvarotrigo.com/fullPage/). Which value are you using?	alvarotrigo	djvs
5	2015-04-02 13:42:38	Actually, with some testing, it seemed that reenabling css3 scrolling mostly negated the issue. On Apr 2, 2015 3:59 AM, "Álvaro" notifications@github.com wrote: > @djvs https://github.com/djvs not if you keep the scrolling speed by > default or the one used on the demo page > http://alvarotrigo.com/fullPage/. > Which value are you using? > > — > Reply to this email directly or view it on GitHub >…	djvs	djvs
5	2015-11-17 10:33:45	@sv3k feel free to open a new topic for it. This one has nothing to do with the fast scrolling speed. In fact, the problem didn't even exist when it was created.	alvarotrigo	sv3k
3	2014-04-16 15:21:36	@JustH last version is 2.0.5. I hope it is working well.	alvarotrigo	JustH
2	2013-10-03 16:39:20	@BeatLaG thanks! And yeah, you are right. The resizing is not implemented on mobile or tablet devices yet. In relation to the touch events, well, right now the plugin enables the normal scrolling of the site for these kind of devices by default. I'm thinking of adding them in a future as it solve some problems I've found on Nexus or even on iPad in relation with the URL bar and the calculation if…	alvarotrigo	BeatLaG
2	2013-10-07 08:46:23	@BeatLaG thanks! Your welcome!	alvarotrigo	BeatLaG
1	2013-10-01 08:55:01	@aithonaltis I am afraid it is not possible right now. It is designed to scroll the whole page and to take the height of the window. Take into account the aim of the plugin is to create a full-screen site. Anyway, I will take it into consideration in case I can add that functionality in a future.	alvarotrigo	aithonaltis
1	2013-10-02 08:52:53	@betoflakes your page looks like a full page scrolling rather than a column. Where is your problem exactly?	alvarotrigo	betoflakes
1	2014-09-12 11:30:46	@erknrio I don't understand your problem. Can you explain it better? Your class `.col-xs-12` has width 100%... i don't see anything weird in there.	alvarotrigo	erknrio
1	2014-09-12 12:01:49	@erknrio you have to give me a link of your site or reproduce int a site for me to test it in my phone. Your fiddle looks good in my phone... and in my desktop... Therefore it is not a way to reproduce your error. Fullpage.js shouldn't interfere with bootstrap at all. If you are using the latest version of fullpage.js, all the classes are prefixed with `fp-`.	alvarotrigo	erknrio
1	2014-09-12 13:35:33	@erknrio if the problem is not related with fullpage.js you don't need to.	alvarotrigo	erknrio
1	2014-11-05 23:30:03	@kingk1974 In case there's any conflict between bootstrap and jquery is nothing to do with fullPage.js. (but i really doubt there's any conflict at all) Also, fullPage.js doesn't require the UI library, that's an optional library to use if you want to use certain jQuery animations in case css3 animations can not be applied (such as in IE 8 or IE 9)	alvarotrigo	kingk1974
1	2014-11-06 03:35:37	@alvarotrigo thank you for the quick response. Would you mind taking a quick look at my code? http://direct.jubjub.com/clients/asceoc/newsletter-article-page.php I can't seem to get the scroll bar to show up and I'm not sure what I'm doing wrong. By the way, I'm using Bootstrap 3.3.0 framework Thank you	kingk1974	alvarotrigo
1	2014-11-06 08:17:31	@kingk1974 you should better ask in other places such as stackoverflow.com. Your problem is not about fullPage.js but probably about knowledge of jQuery, CSS or HTML. You are not even including the jQuery library and fullPage.js is a plugin for jQuery...	alvarotrigo	kingk1974
1	2014-11-06 14:03:04	Will do. Thank you Kenneth King, Creative Director Jub Jub Interactive "Funny Name, Serious Web Sites" D: 714.586.8504 | M: 714.586.8500 | F: 714.586.8700 kenneth@jubjub.com | www.jubjub.com > On Nov 6, 2014, at 12:17 AM, alvarotrigo notifications@github.com wrote: > > @kingk1974 you should better ask in other places such as stackoverflow.com. Your problem is not about fullPage.js but probably ab…	kingk1974	kingk1974
2624	2017-03-21 09:00:04	@alvarotrigo Please help	shahjehanali1	alvarotrigo
2613	2017-03-16 08:58:41	@alvarotrigo please Help me	shahjehanali1	alvarotrigo
2545	2017-02-04 17:38:01	hey @alvarotrigo . How can I integrate fullPage.js with material design lite. This combo will be awesome, I guess.	vikaskyadav	alvarotrigo
2515	2017-01-19 06:14:57	**Unlicensed fullPage.js extension** is still visible even when a license key for fading Effect is specified. I am assuming that the key is assigned to a website during purchase, but **how do we move** the license to another one? The key was bought in @alvarotrigo Gumroad page.	raymundbiddi	alvarotrigo
2509	2017-01-17 07:17:36	Fix for issue #941 .Add scroll-end-prevent function in [here](https://github.com/alvarotrigo/fullPage.js/issues/941#issuecomment-269897045) I display a demo and some intro to fix this problem, it use the delay with the user's option to solve it. in [here](https://github.com/alvarotrigo/fullPage.js/issues/941#issuecomment-272885647), @bogdan-r test it works great with MacBook trackpad. The usage w…	lanbomo	bogdan-r
2473	2016-12-23 11:11:25	### Description Today, I using fullPage.js for my project. I need to add a video embed with Youtube iframe. But I can't scroll video in website. I read before issues, and I found @alvarotrigo was fixed at fullPage.js version 2.9.2. Note: My website needs to one scroll a page and not show scrollBar. So, I can't be setting like: `scrollBar:true`. I also found add: `&enablejsapi=1` after video embed…	vanloc0301	alvarotrigo
2473	2016-12-24 17:12:51	Hi @alvarotrigo . Have you any method to resolve that problem? My website is production; I need to fix it. I found fullPage.js is greater another library. But I don't found any method to resolve my problem. Thanks.	vanloc0301	alvarotrigo
2473	2016-12-29 18:24:03	> and I found @alvarotrigo was fixed at fullPage.js version 2.9.2. I wonder where. Because the issue was never fixed. See [this issue](https://github.com/alvarotrigo/fullPage.js/issues/2229) which was marked as "might not be possible" and "help needed". It was never solved and I believe there's no proper solution to it besides using `scrollBar:true`,`autoScrolling:false` or using some kind of lay…	alvarotrigo	alvarotrigo
2456	2016-12-13 13:10:37	- Fixed bug: setAutoScrolling was broken #2426 - Fixed bug: swiping slides on touch won't work when using autoScrolling:false #2447 - Fixed bug: Keypress fires prematurely #2448 - Fixed bug: some problems with subdomains and activation key for extensions - Documentation: fixed typos thanks to @thisisfed #2430 - Documentation: improved docs for extensions - Improved: backgrounds video example. - R…	alvarotrigo	thisisfed
2413	2016-11-17 11:42:09	As a side note, it is possible that the problem can get solved in a future release due to a new feature I'm working on: <blockquote class="twitter-tweet" data-lang="en"><p lang="en" dir="ltr">Soon in fullpage a huge improvement! <a href="https://t.co/6vu1QTeKuY">pic.twitter.com/6vu1QTeKuY</a></p>&mdash; Álvaro Trigo (@IMAC2) <a href="https://twitter.com/IMAC2/status/796070516004192256">November 8…	alvarotrigo	IMAC2
2362	2016-11-22 17:04:03	What you're seeing is probably the result of an experiment @dtapuska ran on a tiny subset of Chrome users, sorry for the confusion, we know such experiments make the platform less [predictable](https://www.chromium.org/blink/platform-predictability)). But we've decided to try [launching](https://www.chromestatus.com/features/5093566007214080) this [behavior](https://github.com/WICG/interventions/…	RByers	dtapuska
2344	2016-10-20 19:43:01	- Fixed bug: problem with click and touch events on touch devices #2338 - Fixed bug: media elements didnt auto-pause on section leave when using Reset Sliders extension #2336 - Fixed bug: autoScrolling:false not working on mobile #2335 - Improved: continuousHorizontal set to false by default #2344 thanks to @publicJorn - Improved: added option `lazyLoading` to allow compatibility with other lazy …	alvarotrigo	publicJorn
2323	2016-10-12 12:10:48	- Fixed bug: iOS 10 content was bouncing when swiping #2285 - Fixed bug: Unknown URL anchors throwing a javascript error and stopping execution #2284 - Fixed bug: on mobile chrome, trying to scroll up causes page reload #2277 - Removed: `api=1` from videmo videos #2288 - Removed: use of extensions from unminified version of fullpage.js - Removed: SCSS file #2297 - Documentation: callback `afterRe…	alvarotrigo	faisalhmohd
2306	2016-10-04 17:00:54	### Description When clicking a link from Twitter on mobile and it opens up in their own browser, the fixed height fullpage.js applies is incorrect. This makes anything that is sat at the bottom of the div within hidden or part hidden. ### Link to isolated reproduction with no external CSS / JS & Steps to reproduce it Go to @imac2 on Twitter and click the link in his bio. This will open http://al…	CHEWX	imac2
2233	2016-08-30 15:25:20	- Fixed bug introduced in 2.8.4 causing the break of fullpage.js on resize - Fixed bug with caused autoplay of youtube videos without data-autoplay #2214 - Fixed bug hiding slides navigation temporarily on scrolling - Fixed example trying to load slimScroll instead of scrolloverflow vendor file. - Improved commonJs detection logic thanks to @sagech #2176 - Added support for new extension: `repons…	alvarotrigo	sagech
2205	2016-08-17 09:58:24	- Fixed problem in IE thanks to @ironprogrammer #2203	alvarotrigo	ironprogrammer
2204	2016-08-16 23:51:24	- Fixed problemin IE thanks to @ironprogrammer #2203	alvarotrigo	ironprogrammer
2142	2016-07-08 12:00:24	- Fixed bug:links and scrolloverflow #2035 - Fixed bug: scrolloverflow when resizing #2109 - Fixed bug: scrollOverflow:true and margins #2071 - Fixed bug: removing class `fp-responsive` from $body when using destroy('all') thanks to @setheid - Added new option `bigSectionsDestination` to define the destination for big sections when using `fp-auto-height` - Added autoplay and autopause features wh…	alvarotrigo	setheid
2142	2016-07-08 12:00:24	- Fixed bug:links and scrolloverflow #2035 - Fixed bug: scrolloverflow when resizing #2109 - Fixed bug: scrollOverflow:true and margins #2071 - Fixed bug: removing class `fp-responsive` from $body when using destroy('all') thanks to @setheid - Added new option `bigSectionsDestination` to define the destination for big sections when using `fp-auto-height` - Added autoplay and autopause features wh…	alvarotrigo	mortonfox
2133	2016-07-04 18:47:23	hi ! @alvarotrigo alvarotrigo , excelent library fullpage.js ! a question . . . . i have ... in my URL i want ( if this is possible) www.mydomain.com/#firstPage/Test1 www.mydomain.com/#secondPage/Test2 and www.mydomain.com/#3rdPage/Test3 what do you Think? , in this case ( is possible ), what are the change ? disable bodyclass() ? delete the replace in windows.location ... you can help me please …	apositivo	alvarotrigo
2133	2016-07-05 06:01:20	hi @vikaskyadav hello, thanks for writing, hopefully the opinion of the creator of the plugin @alvarotrigo	apositivo	alvarotrigo
2117	2016-06-27 10:11:19	Thanks for reporting it. This is due to a bug in iScroll.js: https://github.com/cubiq/iscroll/issues/783 The solution so far seems to be something similar to what @martarakoczy suggested in [her answer](https://github.com/alvarotrigo/fullPage.js/issues/2035#issuecomment-224549092).	alvarotrigo	martarakoczy
2117	2016-06-30 11:40:53	> Is there any solution to it ? Read above: > solution so far seems to be something similar to what @martarakoczy suggested in her answer.	alvarotrigo	martarakoczy
2111	2016-06-24 00:48:39	@teolaz1990 not all users would like to have that `fp-auto-height` on each section when it's in a device viewport. That's why you need to insert those `fp-auto-height` by yourself. Or you can try to add those `fp-auto-height` by using `addClass` function.	faliqaiman	teolaz1990
2071	2016-06-06 10:51:51	It seems the `overflow:hidden;` did the trick, _thanks_ for adding to dev and for the efforts to reproduce the bug. Now, an old issue we still have: the inner scroll doesn't wait enough (doesn't snap) and it scrolls to the next section too quickly so you can't read the current section. In the past I was using a small trick suggested by @Canubiz [here](https://github.com/alvarotrigo/fullPage.js/is…	rbosneag	Canubiz
2071	2016-06-06 11:01:33	I know you didn't agree with @Canubiz but his solution worked fine for me and I'm about to put it back but I have a feeling that we'll get new releases from you soon and I have to change it each time. Maybe have an experimental flag (read _use it on your own risk_) to allow that kind of delay for inner scrolling?	rbosneag	Canubiz
2068	2016-10-25 20:10:44	@johanhermansson that's a [known and unresolved youtube bug](https://code.google.com/p/gdata-issues/issues/detail?id=7584&q=label%3AAPi-YouTube%20black&colspec=API%20ID%20Type%20Status%20Priority%20Stars%20Summary). Not a fullPage.js one.	alvarotrigo	johanhermansson
2045	2016-05-31 10:13:21	- Fixed bug causing broken links when using scrollOverflow:true #2035 - Fixed bug causing fullpage.js to break in certain circumstances #2044 - Added new resource: angular directive for fullpage.js #2038 thanks to @meiblorn - Added support for unicode anchors (chinese etc) #2029 thanks to @yyken - Dev: replaced gulp-minify-css for gulp-clean-css	alvarotrigo	meiblorn
2045	2016-05-31 10:13:21	- Fixed bug causing broken links when using scrollOverflow:true #2035 - Fixed bug causing fullpage.js to break in certain circumstances #2044 - Added new resource: angular directive for fullpage.js #2038 thanks to @meiblorn - Added support for unicode anchors (chinese etc) #2029 thanks to @yyken - Dev: replaced gulp-minify-css for gulp-clean-css	alvarotrigo	yyken
2035	2016-06-08 10:40:22	@martarakoczy yeap, its a pity iScroll.js doesn't seem to be maintained by @cubiq as actively anymore. I guess we'll have to keep fixing bugs in the forked version of iScroll.js.	alvarotrigo	cubiq
2021	2016-05-23 11:29:56	cc @panther7	Hurtak	panther7
1995	2016-05-03 23:46:22	@alvarotrigo Why Invalid?	Ravenna	alvarotrigo
1963	2016-04-16 09:46:39	@sogen1us probably, but I'm afraid I only provide support for the public version.	alvarotrigo	sogen1us
1889	2016-03-09 08:32:41	Hi Jekyll4k I have done a lot of work with fullpage.js and wordpress. If you would like some help please tweet me either at @MacsandMoreDH or @5docorg. Cheers Mike	mac2net	MacsandMoreDH
1889	2016-03-09 12:39:26	Hi Mike, thanks for the offer, I appreciate it. Read my tweet :) Sent from a mobile device. > Am 09.03.2016 um 09:33 schrieb Mike notifications@github.com: > > Hi Jekyll4k > I have done a lot of work with fullpage.js and wordpress. > If you would like some help please tweet me either at @MacsandMoreDH or @5docorg. > > Cheers > Mike > > — > Reply to this email directly or view it on GitHub.	Jekyll4k	MacsandMoreDH
1871	2016-03-02 19:51:53	@alvarotrigo can you please help.	RohitDeorey	alvarotrigo
1867	2016-03-07 12:52:09	Thanks for it, but I believe I'll opt for a much simpler solution, something like what @dceonline proposed in https://github.com/alvarotrigo/fullPage.js/issues/1854, an option like `scrollToSectionTop` or similar.	alvarotrigo	dceonline
1866	2016-03-01 10:09:55	I just want two slides auto change using "$.fn.fullpage.moveSlideRight();" . This method will cause the slide change faster and faster when I leave that slide and then back. I do not know what the problem is. Code like bellow:[https://jsfiddle.net/fiddleoutout/9z4yn9hb/12/](url) ![1](https://cloud.githubusercontent.com/assets/2129521/13447948/3da2caec-e05a-11e5-8302-a572b0567a34.png) I defined fo…	Kennersky	alvarotrigo
1859	2016-02-28 17:19:39	When you open a site directly in a section (as specified in the URL, e.g. #4thpage) then Fullpage scrolls to that section once the site is loaded. It waits until everything is loaded, including all elements and startup scripts, and then it scrolls to the right section. You can see this for example if you open a Fullpage site like this: http://alvarotrigo.com/fullPage/#4thpage As requested in the …	ModDM	alvarotrigo
1857	2016-03-01 13:32:45	@alvarotrigo do you have any idea what could cause this issue? This is really important. I can hack the navigation to show up by manually setting the z-index of the sections to -1 but this causes all sorts of other problems.	mhoffmann98	alvarotrigo
1853	2016-02-25 06:40:56	Hello @alvarotrigo I have used slide function in my project . In project slide part there is 2 slide. `I am easily move to particular using $.fn.fullpage.moveSlideRight() and $.fn.fullpage.moveSlideLeft`() **But my second slide dynamic question list. in that i have next and previous button for move to particular question. when click on that button page automatic scroll.** so ,In section slide my …	sagarjethi	alvarotrigo
1851	2016-02-24 14:16:02	Hi, I have used Skrollr and Fullpage for animating the elements. Everything works perfect until on screen devices smaller than 768px. Either the buttons doesn't anchor to the correct section or the the scroll effect of the skrollr doesn't work. Please can you have a look at this @alvarotrigo External Source - http://dwebsight.com/fullpage.html PS: Sorry about the last issue having a lot of code i…	dkvellin	alvarotrigo
1850	2016-02-24 13:23:56	Everything seems to work absolutely fine until its on Ipad or Mobile. The anchor tags fail to move the body to the respective position on Ipad or mobile devices. Please can you let me know if I am doing something wrong from my end? @alvarotrigo `<!DOCTYPE html> <html> <head> <meta name="viewport" content="width=device-width,initial-scale=1"> <title>SCube Digital Media</title> <style type="text/cs…	dkvellin	media
1850	2016-02-24 13:23:56	Everything seems to work absolutely fine until its on Ipad or Mobile. The anchor tags fail to move the body to the respective position on Ipad or mobile devices. Please can you let me know if I am doing something wrong from my end? @alvarotrigo `<!DOCTYPE html> <html> <head> <meta name="viewport" content="width=device-width,initial-scale=1"> <title>SCube Digital Media</title> <style type="text/cs…	dkvellin	alvarotrigo
1847	2016-02-24 05:40:25	Hello @alvarotrigo I need to make functionality In First slide I have **3 three button** . on click of each button click event I want to open specific slide, where and how write code that make this functionality working	sagarjethi	alvarotrigo
1831	2016-02-15 09:21:29	This is not really problem with fullPage.js (@alvarotrigo, I'm a fan of yours, you may close it) This is a problem with jquery, in case someone finds it that the fullPage is rendering the page really really long, with `windowsHeight = 1603px` or 50px I realized the issue was with Jquery's `$window.height();` This cannot work correctly if you don't have `<!DOCTYPE html>` in your html. Reference: h…	anandchakru	alvarotrigo
1803	2016-01-28 06:56:15	Hey @alvarotrigo, I'm using your Pure Version and I saw that you probably forgot to add the method `setAllowScrolling` [setMouseWheelScrolling - L684](https://github.com/alvarotrigo/fullPage.js/blob/master/pure%20javascript%20%28Alpha%29/javascript.fullPage.js#L684) on your revealing module. This method is public on jQuery Version and works fine on Pure Version also.	willianjusten	alvarotrigo
1802	2016-01-27 23:31:26	Can't help you with it. The SASS file was added by @Jhony0311 time ago in [this pull request](https://github.com/alvarotrigo/fullPage.js/pull/962), but I'm not familiar with it.	alvarotrigo	Jhony0311
1792	2016-01-25 02:47:57	Hi @alvarotrigo, it's to complicated to implement the continuous mode on pure version? I tried to move the last item to the top, each time that I scroll, but because of use of translate, doesn't work properly. Do you know another way that I can do?	willianjusten	alvarotrigo
1741	2015-12-29 17:37:59	Since the js file is the same it gets initialised but that particular class is not present in those pages still it affects the navigation On Tuesday 29 December 2015, Álvaro notifications@github.com wrote: > You should only initialise fullpage.js when you need to use it. If you are > not using fullpage.js in other subpages, do not initialise it. > > — > Reply to this email directly or view it on …	harshamv	mink
1740	2015-12-29 23:22:11	This is maybe a better way of asking: is there somekind of media query for this in javascript? for example: @media screen and (max-width: 44.75em) { .scrollbar { set: false; } }	Niemel	media
1723	2015-12-18 10:26:28	This is not an issue, I just wanted to say thanks @alvarotrigo . I tried implementing the full-page sections functionality myself, and it was horrible. I then tried fullPage.js, and it was a breeze. The library works well (so far, at least) with Foundation, is documented really well, and you seem pretty timely in responding to issues. We don't show our gratitude to open source developers nearly e…	neil-s	alvarotrigo
1654	2016-02-16 22:06:19	@padjodev I didn't have the time to check it properly yet.	alvarotrigo	padjodev
1654	2016-02-17 11:10:41	@padjodev I don't know what iScroll.js has to do in this conversation about kinetic scrolling. Maybe you wanted post in [other topic](https://github.com/alvarotrigo/fullPage.js/issues/623#issuecomment-185149003)?	alvarotrigo	padjodev
1563	2015-09-30 23:06:44	First of all my sincere compliments to you for putting together this fantastic plugin! I am having problems in using the option animateAnchor. If I make use of animateAnchor:false I get stuck on the main page (1st section) and cannot scroll down. What can I do to overcome this? Can you refer to an implementation in which this option (animateAnchor) is working such that I can see the final result.…	GoncaloJsf	alvarotrigo
1556	2015-10-01 09:09:25	@sanserve91 as I said: > Thanks for reporting it! I'll solve it for the next release.	alvarotrigo	sanserve91
1530	2015-09-21 14:43:06	Hi. Even though I have disabled `fitToSection` and `verticalCentered`, the plugin forces it and it cuts my page (like it is setting section's height to viewportY and adding `overflow: hidden`). How to prevent this? This is my actual code: @alvarotrigo, any idea on this?	archasek	alvarotrigo
1499	2015-09-15 14:30:12	@adammcarth next version will solve it.	alvarotrigo	adammcarth
1435	2015-08-14 11:01:50	@mariash , the [problem with Chrome](https://github.com/alvarotrigo/fullPage.js/issues/1389) was solved in 2.6.9 although [a new problem](https://github.com/alvarotrigo/fullPage.js/issues/1442) was created for it.	alvarotrigo	mariash
1421	2015-08-06 10:27:08	Hi alvarotrigo, Thank you for your reply. In the header of my jquery.fullPage.min.js file, it is said: fullPage 2.6.7 https://github.com/alvarotrigo/fullPage.js @license MIT licensed Copyright (C) 2015 alvarotrigo.com - A project by Alvaro Trigo Does it means I need to update? Is there a 'good way to' update fullPage.js? Thanks	Delemo	license
1394	2015-08-07 11:17:59	@tulsadome @heron88 which "simple fix" are you talking about? I haven't provided any solution for it at the moment.	alvarotrigo	heron88
1394	2015-08-07 18:11:09	@alvarotrigo we're referring to @imoses offering to share his simple fix for this problem if anyone was interested "I couldn't figure from the original issue if it has been solved or simply closed. If anyone needs a solution please contact me, I've create a really simple solution locally and I'm willing to share :)"	tulsadome	imoses
1359	2015-07-09 12:03:21	I am waiting for an answer of @kamilgrymuza in [this other topic](https://github.com/alvarotrigo/fullPage.js/issues/160). If you can provide me with the feedback that'd be awesome. I'll close the topic as it is being discussed in the previous link.	alvarotrigo	kamilgrymuza
1340	2015-07-15 10:40:55	Rebased on master. @alvarotrigo What do you think about it?	blueyed	alvarotrigo
1237	2015-05-21 14:14:05	@Criten your solution might carry some problems. It would need to be tested. But hiding the section completely on load (before even calling fullPage.js) might make things such as `$(SECTION_SEL).each(function(){` not work as expected.	alvarotrigo	Criten
1198	2015-05-03 15:29:40	@weiliank why don't you just use fullPage.js without anchors?	alvarotrigo	weiliank
1183	2015-04-27 16:13:30	Simploe this is my div's css: .active{ text-decoration: underline; } .txt-slide-one{ font-family: 'Source Sans Pro', sans-serif; text-decoration: none !important; position: absolute; z-index: 3; width: 20%; max-width: 450px; min-width: 370px; text-align: justify; right: 6%; top: 205px; color: #165F30; } then: @media (max-width: 1000px){ .txt-slide-one{ position: relative; text-decoration: none !i…	PabloArty	media
1129	2016-11-05 12:50:56	@Pavel-Kazakov that has been solved in the dev branch as stated here https://github.com/alvarotrigo/fullPage.js/issues/2353. It is only the 1st section which doesn't scroll at the moment, use the keyboard to scroll to the next and be able to see it working.	alvarotrigo	Pavel-Kazakov
1109	2015-03-25 15:17:12	@marcobuettner using `background` to apply an inline color will cause troubles when trying to use any other background property by using CSS. Feel free to keep using your modification if you prefer it that way.	alvarotrigo	marcobuettner
1025	2015-02-16 23:24:03	@sc0rp1d yeah, you may be right. When the `responsive` mode is fired the plugin acts like when using the option `autoScrolling:false`, like [in this example](http://alvarotrigo.com/fullPage/examples/normalScroll.html) and probably it doesn't make sense to auto-scroll if the user can scroll freely. I will keep it open and think about it for a future.	alvarotrigo	sc0rp1d
1005	2015-02-10 10:12:36	@jeffyboy, @lanzs could you guys confirm you have no problem seeing [these animations](http://daneden.github.io/animate.css/) on the same version of Chrome?	alvarotrigo	lanzs
1005	2015-02-10 16:31:52	@lanzs right. It seems the bug is in Chrome yeah... but it might as well be related with the software installed in your computer or even with the hardware itself. As not everybody under that version is suffering from the same problem. About your solution... I would say that's not the best one. CSS3 improves a lot the performance of the movements (and a lot as well in Mobile devices) and probably …	alvarotrigo	lanzs
984	2015-02-02 17:41:16	@RikuAnsem The sites looks totally the same to me (on iPhone Safari and Chrome) before and after focusing and unfocuosing the textarea. It seems to me that the problem you have is with the resize event and the images. The unfocus problem is very probably [this other one](https://github.com/alvarotrigo/fullPage.js/issues/145).	alvarotrigo	RikuAnsem
958	2015-02-22 13:43:20	@richgcook yeah. About to be solved [thanks to @jnettik](https://github.com/alvarotrigo/fullPage.js/pull/1037). Probably merged in the minified slimscroll for the next released.	alvarotrigo	jnettik
937	2015-01-28 14:41:18	@plaidduckdesign as I said previously. If anyone really needs this to be solved, [contact me](http://alvarotrigo.com/#contact-page).	alvarotrigo	plaidduckdesign
934	2014-12-30 11:10:53	@dawsonbotsford Thanks a lot!	alvarotrigo	dawsonbotsford
920	2014-12-18 04:33:24	Hey @alvarotrigo, First off - amazing work here! I've used your script numerous times and it always wows the audience. Anyways, for a particular page that I'm building, I'm using fullpage.js to present 5 slides/sections. Once the 5 slides have been scrolled through, I'd like the rest of the site (let's call it Slide 6) to return to normal scrolling behavior. I know this is possible if using a sin…	chalavacs	alvarotrigo
900	2014-12-14 14:15:53	@belikewater Sure. I just call `$.fn.fullpage.reBuild()` before `$.fn.fullpage.setAutoScrolling(true)`. Example [here](http://codepen.io/resting/pen/wBMBrY)	resting	belikewater
885	2014-12-03 15:43:20	@brenneisen, @curvedb Thanks for reporting it. Solved in 2.5.1.	alvarotrigo	brenneisen
854	2015-01-07 17:56:17	@tezro could you elaborate that?	alvarotrigo	tezro
854	2015-09-17 10:46:23	> I'd go with better performance over IE8 support any day. Even IE9 Sorry but I prefer to keep providing support for them. I haven't researched much about `vh` and `vm` but it seems it is not very consistent as @tezro said: > vw/vh and of course vmax is inconsistent depending on the browser and the OS. Using pixels instead won't create any real performance problem in your site. The difference wil…	alvarotrigo	tezro
820	2014-11-12 10:15:25	@alvarotrigo Have you already taken a look on this? :) Would be nice if you could merge it soon!	jackmu95	alvarotrigo
818	2014-11-07 22:51:39	@alvarotrigo First of all thanks for contributing such an awesome plugin. I am facing an issue wherein when using the Gradient Backgrounds as demonstrated in http://alvarotrigo.com/fullPage/examples/gradientBackgrounds.html the gradient style gets applied correctly to slides nested under a section, however the sections without any slides shows a white background. **Note: Using `fullPage 2.4.3`** …	jignesh-gohel	alvarotrigo
815	2015-04-13 12:39:13	@Frank, with the section navigation I suppose you are talking about the vertical navigation bullets. The plugin doesn't provide anyway to return the the first slide by clicking on them, but if you really need it I can customize the plugin for you. Just [contact me](http://alvarotrigo.com/#contact-page).	alvarotrigo	Frank
771	2014-10-14 05:28:30	In the previous version there was a check is first element defined or not. @alvarotrigo noted (https://github.com/alvarotrigo/fullPage.js/pull/731#issuecomment-56633395) that checking array length looks like better solution and I agree :). fixes #731, #752	tkirill	alvarotrigo
771	2014-10-14 10:15:31	@tomByre if it enters in the `hashchange` event it will fire some callbacks which doesn't make much sense when scrolling down, such as `onSlideLeave` or `afterSlideLoad`. Anyway, it wouldn't make sense to enter in the hashchange event and call the `scrollPageAndSlide` function again.	alvarotrigo	tomByre
728	2015-03-14 02:00:20	@elizabeth268 if you read the whole topic you will notice that I said: > I'm not sure to what extend does it make sense to integrate it in fullpage.js. That's after I pointed out that I see not benefit at all in using velocity for fullpage.js or even for pagepiling.js. The performance is slower and therefore it won't be integrated. If you prefer not to use jQuery, you can start to play with the […	alvarotrigo	elizabeth268
728	2015-03-16 10:23:53	@elizabeth268 I don't know what interview are you talking about because I didn't do any :) You might be talking about other guy. In any case, why would you use Zepto instead of the pure javascript one?	alvarotrigo	elizabeth268
728	2015-03-17 17:34:31	@elizabeth268 I guessed it. But just to clarify it. Zepto against pure javascript has no advantage in terms of speed as far as I know. It is just a library (for modern browsers only) to make things easier for developers.	alvarotrigo	elizabeth268
728	2015-03-18 10:13:39	@elizabeth268 it was the only way to do it in older versions of fullPage.js. Now, you can choose where to put it since version 2. The reason I usually put it in the header is because I consider fullPage.js is necessary for a proper visualization of the site. Take off fullPage.js and any content loaded in the screen will be looking out of place and giving an ugly view of your site until the plugin…	alvarotrigo	elizabeth268
693	2014-09-10 14:20:15	@devilzkrazy your problem looks like is not related with fullpage.js at all. I'm afraid you will have to find it by yourself.	alvarotrigo	devilzkrazy
666	2016-05-10 13:32:00	@jackmu95 provide an isolated reproduction of the issue in jsfiddle or codepen.	alvarotrigo	jackmu95
653	2014-08-26 09:21:06	@RagnarLodbrok already answered https://github.com/alvarotrigo/fullPage.js/issues/659	alvarotrigo	RagnarLodbrok
604	2014-10-15 09:06:13	@rastabanana you initialization is correct. It works as expected as you can see in [this fiddle](http://jsfiddle.net/97tbk/348/). Your problem is not there. Probably you are initializing it somewhere else...	alvarotrigo	rastabanana
581	2016-06-23 09:44:02	Hi, thanks for the quick answer. Just tried your solution on your fiddles, in both cases the page doesn't scroll back to top, but, it still behaves like fullpage isn't active. I'm sorry for my previous bad explanation (and bad english too), what I need to achieve is to have as first section of the page a fullpage slider (and I was able to do it), use fullpage to scroll away all the slider (been a…	Rumodan	Videeco
581	2016-06-23 09:44:02	Hi, thanks for the quick answer. Just tried your solution on your fiddles, in both cases the page doesn't scroll back to top, but, it still behaves like fullpage isn't active. I'm sorry for my previous bad explanation (and bad english too), what I need to achieve is to have as first section of the page a fullpage slider (and I was able to do it), use fullpage to scroll away all the slider (been a…	Rumodan	Stamp
548	2014-07-05 12:43:12	Hi @alvarotrigo. I'm trying to make the video fit the full screen dimensions in the first section along with the menu. I'm not sure where to put the javascript code exactly. This is what it looks like now when I put the html you listed in jsfiddle. Video doesn't play though. ![screen shot 2014-07-05 at 12 26 33](https://cloud.githubusercontent.com/assets/5969321/3486550/b6c840c4-0441-11e4-9976-2d…	zakbenjamin	alvarotrigo
504	2014-08-06 15:25:27	@pauldd91 now the plugin has a `destroy` function available.	alvarotrigo	pauldd91
494	2014-06-05 22:18:21	@alvarotrigo fullpage.js is great. Thank you for releasing and supporting it. One problem we are running into is the smoothness of the scroll between sections in IE8. It appears choppy as it moves through sections. Any ideas on how to fix this? Thanks, Jordan	jda284	alvarotrigo
489	2014-06-03 13:44:30	@Ouadie, @zerodburn could you confirm what @marcobuettner is saying?	alvarotrigo	zerodburn
489	2014-06-03 13:44:30	@Ouadie, @zerodburn could you confirm what @marcobuettner is saying?	alvarotrigo	Ouadie
473	2014-05-24 15:29:17	@alvarotrigo any feedback on this if it's not good enough to merge?	milesmatthias	alvarotrigo
392	2014-05-14 13:57:10	@izer0x bower.json shows version 2.0.6 as you can see [here](https://github.com/alvarotrigo/fullPage.js/blob/master/bower.json).	alvarotrigo	izer0x
392	2014-05-14 14:07:23	@izer0x there's only one problem. I won't create a release with every version. Otherwise there would be 100 versions between 1 and 2.	alvarotrigo	izer0x
388	2014-04-16 10:06:44	Hey @alvarotrigo, is it possible to get the horizontally scrolling working by swiping under mobile devices?	Worstkaes	alvarotrigo
387	2014-04-16 10:05:36	Hey @alvarotrigo, I updated these days to your actual Version of Fullpage.js and then I got the bug that my controls for my horizontal scrolling didn't work anymore. Then I changed the following part: To your old Version of the click event and it works again:	Worstkaes	alvarotrigo
385	2014-04-16 13:23:25	Thanks @alvarotrigo I'll make these changes. Do I close this and make a new pull request when I'm finished?	kylerberry	alvarotrigo
316	2014-05-29 09:00:24	@XSigno I would recommend you to ask specific programming questions in http://stackoverflow.com/. I'm here just to solve problems with fullpage.js plugin itself, not with its possible usages.	alvarotrigo	XSigno
301	2014-03-17 13:29:22	Hey @alvarotrigo, if someone is resizing my page, the onLeave and afterLoad event is firing from this section. Is it possible to deactivate this? I tried it on my own, but by firing both of them, it's difficult to find the right request.	Worstkaes	alvarotrigo
292	2014-03-10 13:58:30	Hey @alvarotrigo, once I'm refreshing my site with the anchor-link for example http://mypage.net/#section2 it's not scrolling to the anchor. The site stays on the first section, although I have set the data-anchors and my navigation works fine with the anchors. If I click the section in the navi, which is set in the url after the refresh, it's not scrolling to this particular section. If I click …	Worstkaes	alvarotrigo
256	2014-02-20 18:39:39	Hey @alvarotrigo, is it possible to combine the onLeave and afterLoad firing? Like on leaving section 1 "down" & after loading section 2 -> do something. The problem is, that I need something on section 2 only after coming from section 1 and not scrolling from section 3 to 2.	Worstkaes	alvarotrigo
248	2015-01-30 11:09:10	@RikuAnsem why would you do that? Were you having any problem with fullPage.js 2.5.6 ? If you are changing the `resizeHandler` function for yours, then be careful, you will lose some of the functionality that fullpage.js provides at the moment.	alvarotrigo	RikuAnsem
248	2015-01-30 11:22:05	@RikuAnsem are you using the latest version 2.5.6? Can't reproduce the problem on the simulator with "Samsung Galaxy S5". The [demo page](http://alvarotrigo.com/fullPage/) works as expected. And, what do you mean with "it doesn't recognize with and height"? What's exactly the problem? Could you add some pictures? And if you can provide a link to your site that'd be great.	alvarotrigo	RikuAnsem
248	2015-01-30 11:24:55	@RikuAnsem does the [demo page](http://alvarotrigo.com/fullPage/) works well for you on your device?	alvarotrigo	RikuAnsem
248	2015-01-30 11:55:54	@RikuAnsem does the [demo page](@RikuAnsem does the demo page works well for you on your device?) works well for you on your device?	alvarotrigo	RikuAnsem
248	2015-01-30 12:13:04	@RikuAnsem ok, the problem doesn't seem to be in fullpage.js, but in the images you are using. They don't get resized properly. It might be the fault of any other external plugin you are using. Try removing the external plugin.	alvarotrigo	RikuAnsem
248	2015-01-30 12:23:04	@RikuAnsem I still looking the issue. Trying to figure out what's going on.	alvarotrigo	RikuAnsem
248	2015-01-30 12:26:12	@RikuAnsem it seems the problem is related with the use of images. I created [this basic example](http://alvarotrigo.com/fullPage/aaaa.html) to test it.	alvarotrigo	RikuAnsem
245	2014-02-15 17:56:00	@alvarotrigo Is there a way for me to know when the navigation has completed after the initial page load? I know there is the after afterRender() callback but that's triggered before the animation to the slide slide / section has completed. I'm looking for this I really need to fire some code off once the animation/navigation has completed after the initial visit / page load Thanks again	gavsim	alvarotrigo
236	2014-02-12 12:20:17	Thanks for the new addition of being able to "jump" without animating to the anchor in the URL when the page is loaded, I am finding a few issues and a couple of inconsistencies. In Firefox if I have multiple sections with sub scenes in my page and try to directly go to the 2nd sub scene in the 2nd section it "jumps" straight there (no animation) which is great. If I try to do the same but in say…	gavsim	alvarotrigo
232	2014-02-11 15:22:08	I ended up taking it in another way in order to prevent ending with things like: `translate3d(0px, -nullpx, 0px)` As discussed by @indieveed [in this other topic](https://github.com/alvarotrigo/fullPage.js/issues/219).	alvarotrigo	indieveed
222	2014-02-07 10:11:02	Hi, We are using this plugin, it's great! One of the requirements our customer has is to not scroll down to the initial section / slide on page load, so it would just "jump" straight to that section/slide and scroll as normal when they continued navigating.. @alvarotrigo do you have any suggestions on how we might tackle this? I can see where the call to scrollToAnchor() is being made on page loa…	gavsim	alvarotrigo
182	2014-01-22 04:09:21	Hi @alvarotrigo, is there a way to deactivate or remove the fullpage init if the browser resizes to a smaller size? on window resize? Love the new additions by the way. - backgrounds - tooltips - slider nav Awesome!	informa	alvarotrigo
175	2015-02-16 23:20:21	@sc0rp1d yeah, that might be a possibility. The issue is kind of related with [this other one](https://github.com/alvarotrigo/fullPage.js/issues/950) which could also be solved using push state.	alvarotrigo	sc0rp1d
173	2014-01-23 17:22:17	I thought this pull request is kind of good. But I haven't test it. Probably wait for comment from @alvarotrigo before we close it?	nicolaisi	alvarotrigo
150	2014-10-24 07:16:46	@Marijamsen sorry for late replay.. yep you need to turn off autoScrolling	sentisoft	Marijamsen
136	2013-12-20 20:53:09	@alvarotrigo's reply: I wouldn't recommend it to you form the UX point of view, but if you still want to do it, I would create a public function inside the plugin with this content. Something like: And then, i would convert the current addScrollEvent to a public one: $.fn.fullpage.addScrollEvent = function () { so you can call it from outside the plugin as you call any other method. Then you woul…	adamhairfield	alvarotrigo
136	2013-12-20 20:56:39	This is great @alvarotrigo, I agree not a good option but it is what the client is looking for. I had one thought though, if I were to do this, on sub slides with longer content, would it remove the functionality to be able to scroll through that content? The reason we are running into this issue is that on slides with longer content when you get to the bottom it automatically scrolls to the next…	adamhairfield	alvarotrigo
124	2014-08-12 13:32:33	@manstoked you can use `loopHorizontal:false` if you don't want the looping behavior.	alvarotrigo	manstoked
124	2015-04-15 09:02:28	@NathanJudson @cwolfie I customized the plugin to someone requesting it like a year ago. [Contact me](http://alvarotrigo.com/#contact-page) if you want to request a customization too.	alvarotrigo	cwolfie
98	2013-11-24 11:09:36	If you try to put a tweet like this into a div section... <blockquote class="twitter-tweet" lang="fr"><p>L&#39;accord &quot;barre le chemin&quot; vers une bombe atomique, assure Obama <a href="http://t.co/BfHyrQxhlA">http://t.co/BfHyrQxhlA</a></p>&mdash; Nouvel Observateur (@LeNouvelObs) <a href="https://twitter.com/LeNouvelObs/statuses/404566156159090689">24 Novembre 2013</a></blockquote> <scrip…	arnfon	LeNouvelObs
79	2014-09-24 14:18:44	@macgera No, but you can achieve that with CSS or using some kind of plugin.	alvarotrigo	macgera
75	2014-04-17 14:05:28	The callback has been added in the last version thanks to @alex88.	alvarotrigo	alex88
65	2013-10-29 00:15:30	Hi, @alvarotrigo I am getting a script error with fullpage.js error: Unable to get value of the property 'left': object is null or undefined For the most part this doesn't seem to affect anything. But in IE some times it gets stuck. Is there anything I need to do? in the init?	informa	alvarotrigo
64	2014-04-24 11:14:28	@insanelyus the things are a bit more complex than that. You have to think as well in many other things such as the vertical centered with the option `verticalCentered` and the compatibility old browsers such as IE 8 or Opera 12 when using `display:table;` and `display:table-cell`... etc What you suggest would be a huge change in the plugin. It is not that simple. Anyway, if you want to avoid the…	alvarotrigo	insanelyus
37	2013-10-23 19:13:07	@S1R10N I've just tested it on a Macbook trackpad. One normal scrolling on it can fire the event 70 times. (and very probably the same with the Apple mouse) Sounds like not a good solution :) What would you recommend to unify the delta values?	alvarotrigo	S1R10N
28	2013-10-08 13:26:32	@admdh the `<body>` element class is not changing at any time. What exactly you want to accomplish ? I don't understand what you are asking for.	alvarotrigo	admdh
22	2013-10-10 08:55:57	@medeish yeah, you are right. I will change the way the `slimscroll` is included. I think the best way will be treating it like a dependence and telling the user to import it before `fullPaje.js` if they want to use the `scrollOverflow` option.	alvarotrigo	medeish
22	2013-10-11 10:11:30	@medeish the option `autoScrolling` is only related with the way the site is scrolled. Not with the overflow of the sections. If `scrollOverflow` is set to `false`, then `slimScroll` wouldn't be needed. The option `touchScrolling` doesn't exist anymore. I changed it for `autoScrolling` in some of the last commits. This way is not restricted to touch devices but can also be configured in desktop c…	alvarotrigo	medeish
5	2013-10-02 09:21:44	@t-visualappeal you are right. I've noticed it. I would need to check it from home. I will try to think about something. Thanks for reporting it!	alvarotrigo	t-visualappeal
5	2013-10-02 15:12:24	I agree with @t-visualappeal I found it very difficult to only scroll one page until I seriously toned down the amount I scrolled at which point it felt unnatural.	pushchris	t-visualappeal
5	2013-10-02 15:42:55	@whyohwhyamihere I will check it as soon as possible :)	alvarotrigo	whyohwhyamihere
5	2013-10-02 18:16:03	@t-visualappeal @whyohwhyamihere I´ve commited a new version of the plugin here at github which fixes this issue. Check it out and let me know if it works as you expect.	alvarotrigo	whyohwhyamihere
5	2013-10-02 18:16:03	@t-visualappeal @whyohwhyamihere I´ve commited a new version of the plugin here at github which fixes this issue. Check it out and let me know if it works as you expect.	alvarotrigo	t-visualappeal
2	2013-10-01 14:27:18	@CorySimmons that is just the way I designed the content of the sections. I used a `wrap` element with `960px`. You can design your page in a more dynamic way without having to use a fixed `width`. Take a look at this more simple example: http://alvarotrigo.com/fullPage/example.html	alvarotrigo	CorySimmons
2	2013-10-01 14:29:16	@CorySimmons as it was also asked by another person. I've just updated the example and get rid of the `wrap` elements: http://alvarotrigo.com/fullPage/	alvarotrigo	CorySimmons
