# Supplementary material for: Status, identity, and language: A study of issue discussions in GitHub
Source: PLoS One. 2019 Jun 14;14(6):e0215059. doi: 10.1371/journal.pone.0215059 (PMC6568400; doi:10.1371/journal.pone.0215059)
Supplement: S2 Data — (ZIP) [file pone.0215059.s003.zip › sample_46_projs_issues/herrbischoff_awesome-osx-command-line/issue_comments_REPLACECODE.csv]

issue_num	datetime	body	login	close_date
163	2017-03-14 21:05:37		diego-vieira
162	2017-03-07 23:30:01		mhumeSF	2017-03-09 17:00:48
162	2017-03-09 16:11:41	Thank you very much for your submission. Please format your entry according to the rules specified in [contributing.md](https://github.com/herrbischoff/awesome-osx-command-line/blob/master/contributing.md), especially with regard to capitalization.	herrbischoff	2017-03-09 17:00:48
162	2017-03-09 17:08:21	Thanks, I had to clean it up a bit to merge it.	herrbischoff	2017-03-09 17:00:48
162	2017-03-09 17:10:00	Gah, yea sorry. I did see that, but you beat me to it.	mhumeSF	2017-03-09 17:00:48
162	2017-03-09 17:16:30	I really would have liked to give you proper credit but resolving merge conflicts on the command line apparently won't honor the original authors' id.	herrbischoff	2017-03-09 17:00:48
161	2017-03-04 14:59:28	The Apple Remote Desktop ARDAgent can be configured using the Kickstart command to set Apple Remote Desktop preferences using terminal.	gclaeys
161	2017-03-04 16:20:00	Basically a nice addition, thank you, however the Markdown headline hierarchy is wrong.	herrbischoff
161	2017-03-04 17:34:16	Thanks for the quick feedback. The headline hierarchy should now be correct.	gclaeys
160	2017-03-02 23:04:11	sorin-iconescu/prezto is abandoned, see https://github.com/sorin-ionescu/prezto/issues/1239 the project moved to https://github.com/zsh-users/prezto	dritter	2017-03-10 19:45:31
160	2017-03-03 15:32:50	I see recent commits in the original repo from February and March, so this does not seem to be abandoned. Given the popularity of the source, I don't see a reason to link to a very young fork. Maybe @sorin-ionescu himself can shed some light on this. If he's on board with the new community fork, I will merge this.	herrbischoff	2017-03-10 19:45:31
160	2017-03-03 17:29:35	> I see recent commits in the original repo from February and March, so this does not seem to be abandoned. Given the popularity of the source, I don't see a reason to link to a very young fork. Yep. 2016.. Anyway. Your decision. Just wanted to let you know. And I don't think Sorin will answer here or join there. He didn't answer on the thread I mentioned (and which is about moving Prezto to the …	dritter	2017-03-10 19:45:31
160	2017-03-07 03:39:43	Would like to see this get merged.	paulmelnikow	2017-03-10 19:45:31
160	2017-03-09 17:13:11	I'm going to give @sorin-ionescu until the end of the month to reply with a short comment on the current state of his project. If there is no word from him, the community fork will will added in its place. Should I forget this, please feel free to remind me in April.	herrbischoff	2017-03-10 19:45:31
160	2017-03-09 18:35:53	You could list both in the meantime. Would you be open to that?	paulmelnikow	2017-03-10 19:45:31
160	2017-03-10 08:33:05	@paulmelnikow why would that be relevant? Does any external project depend on that link being updated? The author responded to the thread mentioned earlier, let's see if he wants to continue maintaining the project or not.	antoineco	2017-03-10 19:45:31
160	2017-03-10 15:09:22	Exactly. Especially his mentioning of not even having received an email is worrying. Is the social media notification craze already at a point where people can't be bothered to write a single email any more? Real life interferes with the best of plans. I'm just going to wait until the situation resolves itself. I bet they will all just merge everything back into the original repo and continue fro…	herrbischoff	2017-03-10 19:45:31
160	2017-03-10 15:53:06	Prezto is not abandoned, but it has been neglected publically for a year. I want to give write access to several volunteers. There are several forks, which need to be reconciled. A GitHub notification subject line starts with `[user/repository]`, which often does not even fit in the threads column row of an email client, for example `Re: [herrbischoff/awesome-osx-command-li...`, let alone the iss…	sorin-ionescu	2017-03-10 19:45:31
160	2017-03-10 19:45:30	Thanks for your comment, @sorin-ionescu. That's what I figured. The sheer amount of notifications the sole maintainer of a popular open source project gets is staggering. If Real Life™ issues of any kind take the focus away for some time, getting back on top is an almost impossible task. I view this as resolved and will leave the original repo in place as in all likelihood the changes made in oth…	herrbischoff	2017-03-10 19:45:31
160	2017-03-10 20:02:40	Chapeau to your gut feeling @herrbischoff And good to see you around again @sorin-ionescu	dritter	2017-03-10 19:45:31
159	2017-02-27 11:57:06	fix broken path: remove erroneous space between `Launch` and `Daemons`	clarketm	2017-03-09 17:19:17
159	2017-03-09 17:18:57	This is entirely correct. Merging. Thanks!	herrbischoff	2017-03-09 17:19:17
157	2017-02-25 02:13:12	call the menu: <S_CODE_TOKEN> screen: ![default](https://cloud.githubusercontent.com/assets/5896784/23327162/380cf4be-fb42-11e6-93c0-c571dfb5e3ce.png) A menuItem with a star means it's execuable, others are parent menu. The menu is defined in msh.etc, and the corresponding function is defined in msh.fun. Adding new menu or changing is very easy.	qihaiyan	2017-03-09 17:25:16
157	2017-02-25 03:09:43	This is intriguing, thank you! :) In the spirit of DRY: how about a function that is updating the script's content automatically? This is probably not possible in plain shell script as you would need to convert from Markdown to plain text. I don't see manually updating for every change happening. This would effectively be duplicating data and amounts to tedious work.	herrbischoff	2017-03-09 17:25:16
157	2017-02-25 03:11:07	Although: https://github.com/chadbraunduin/markdown.bash	herrbischoff	2017-03-09 17:25:16
157	2017-02-25 05:53:41	1. Gennerate shell script from Markdown. It's not easy because the README.md is not that structured. 2. Generate Markdown from the shell content. It's possible, if you agree with it, i'll give it a try with https://github.com/chadbraunduin/markdown.bash.	qihaiyan	2017-03-09 17:25:16
157	2017-03-09 17:25:16	As I don't see this as feasible to support in the long run, I'm going to close the pull request. I don't want to discourage you, however the added maintenance and additional barrier of contributing will almost certainly not be worth it. This appears to be one of those ideas that sound neat in theory until you think through the long-term implications.	herrbischoff	2017-03-09 17:25:16
156	2017-02-21 09:35:31	The `nettop` program displays a list of sockets or routes. The counts for network structures are updated periodically. Very useful if you want to know which program uses what socket.	caillou
156	2017-03-09 17:28:27	Thank you very much for your submission. Please format your entry according to the rules specified in [contributing.md](https://github.com/herrbischoff/awesome-osx-command-line/blob/master/contributing.md), especially with regard to capitalization.	herrbischoff
156	2017-03-16 13:29:11	@herrbischoff Title has been capitalized.	caillou
155	2017-02-20 16:45:52	Symlink instructions moved to it's own section, on the second line. `airport` is now used in place of the long form directory to the framework. MAC address spoofing instructions added.	lkwatson
154	2017-02-19 18:14:19	<S_CODE_TOKEN> System Info: <S_CODE_TOKEN>	dklesev
153	2017-02-19 17:10:52	Hi, Added Image Capture stop auto opening when a new device is connected.	ogzolmz	2017-02-19 17:43:07
153	2017-02-19 17:43:07	Please submit your changes on a completely new fork as I have recently rebased the repo. This here is a mess. Thanks!	herrbischoff	2017-02-19 17:43:07
152	2017-02-19 15:48:35		mtklr
151	2017-02-18 18:22:14	Hi, I added "Full Keyboard Access" to Keyboard section. best regards.	ogzolmz	2017-02-18 18:55:13
151	2017-02-18 18:23:58	Nice! Please sort alphabetically inside the section and I will merge this. Please also add `(Default)` to the heading of the default OS setting. The descriptions should be more succinct and in line with the other entries: `Enable`, `Disable`, `Status`, ...	herrbischoff	2017-02-18 18:55:13
151	2017-02-18 18:55:13	Sorry, this was not formatted very well, so I went ahead and added the two relevant settings manually. Thanks again for suggesting it!	herrbischoff	2017-02-18 18:55:13
151	2017-02-18 19:00:28	You are welcome	ogzolmz	2017-02-18 18:55:13
151	2017-02-18 19:11:07	For good measure, I have amended the commit to reflect you being the author: https://github.com/herrbischoff/awesome-osx-command-line/commit/80c5b9d7fbd29f698c183fa7881eb028728b549b	herrbischoff	2017-02-18 18:55:13
150	2017-02-18 11:23:57	Monoid is Customisable coding font with alternates, ligatures and contextual positioning. Crazy crisp at 12px/9pt. https://github.com/larsenwork/monoid	alimoeeny	2017-03-09 17:27:34
150	2017-02-18 17:58:43	I don't like this one, it looks weird and not balanced at all. I will put this on the back burner for now. It needs endorsements from people that like and use it.	herrbischoff	2017-03-09 17:27:34
150	2017-03-09 17:27:34	Closing for lack of endorsement.	herrbischoff	2017-03-09 17:27:34
149	2017-02-18 10:30:41		gorkem-cetin	2017-02-18 18:00:33
149	2017-02-18 18:00:33	As you have been able to figure this out, I'm going to leave this in place.	herrbischoff	2017-02-18 18:00:33
148	2017-02-18 10:04:05	This is important for contexts in which images can't be rendered — screen readers, search engines, etc.	alyssais	2017-02-18 19:25:37
148	2017-02-18 16:41:25	I'd also recommend wrapping the image in an `<h1>` to apply the semantics of a heading to it.	alyssais	2017-02-18 19:25:37
148	2017-02-18 18:04:11	Good idea. Please add the h1 tags and I will merge.	herrbischoff	2017-02-18 19:25:37
148	2017-02-18 19:26:24	Thanks! I will add the h1's myself.	herrbischoff	2017-02-18 19:25:37
147	2017-02-18 01:49:34	This will now work with Sierra machines with the change of the DB location to V4. Also changed the string for the San Francisco font being inputed into the main font library of the machine.	qu1gl3s	2017-02-18 18:20:21
147	2017-02-18 13:56:45	Was about to propose the same changes, good fixes! 👍	lumaxis	2017-02-18 18:20:21
147	2017-02-18 17:56:15	Please split this. As per contribution guidelines there needs to be only one change per pull request.	herrbischoff	2017-02-18 18:20:21
147	2017-02-18 18:20:21	Closing this in favor of #140, which came earlier.	herrbischoff	2017-02-18 18:20:21
146	2017-02-17 22:24:12		emlai	2017-02-18 18:02:23
146	2017-02-18 18:02:23	As this needs to be installed via Homebrew before usage, it is not applicable to this list.	herrbischoff	2017-02-18 18:02:23
146	2017-02-18 18:09:08	If that is the case, what are macvim, neovim, bash, fish, and zsh doing in the list? Thanks for the clarification. P.S. You could add that to `contributing.md` to avoid future misunderstandings. Currently there's no indication anywhere that Homebrew should be avoided.	emlai	2017-02-18 18:02:23
146	2017-02-18 18:15:04	The shells are very basic necessities that are updated easily this way. The Vim versions are there because they are the most popular terminal text editors. Additionally, if I added this one utility, it would open the floodgates to argue for everyone's favorite shell tool to be included. Consider adding it to an applicable list, like <https://github.com/herrbischoff/awesome-command-line-apps>.	herrbischoff	2017-02-18 18:02:23
145	2017-02-17 21:32:43	This adds a small note about the fundamental difference between the two package managers. Reuse vs. ensuring compatibility. I tried to be neutral and just point out the difference, but I'm not sure if I succeeded or not, feedback is much welcome. On that note, perhaps the personal note from the original author should be removed, as this serves as a guide for many new and old Mac tinkerers? I mean…	maxnordlund	2017-02-18 18:02:53
145	2017-02-18 18:02:53	Thanks but I don't feel this is needed.	herrbischoff	2017-02-18 18:02:53
145	2017-02-18 18:04:00	Could you elaborate, please?	maxnordlund	2017-02-18 18:02:53
145	2017-02-18 18:05:18	> I mean that whoever reads this should make an informed decision, and probably do their research	herrbischoff	2017-02-18 18:02:53
145	2017-02-18 18:06:09	Yes, what about it.	maxnordlund	2017-02-18 18:02:53
145	2017-02-22 04:45:43	I found the additional info useful. I haven't thought about mac ports or fink in years. I just remember struggling with them, but didn't recall they had different philosophies	bf4	2017-02-18 18:02:53
144	2017-02-17 17:33:54		pklinger	2017-03-09 17:38:22
144	2017-02-18 19:31:29	Is this truly just affecting Time Machine? It appears to be a debug setting completely ignoring low priority task settings. This is dangerous for anyone but a developer and appears to have many unintended side effects.	herrbischoff	2017-03-09 17:38:22
144	2017-02-19 13:33:38	I stumbled upon this trick, as my backups did not finish in reasonable time. I guess this completely disables prioritization of the usual CPU allocation strategy. Nevertheless, my experience as well as the experience of other users of this command suggest, that there are no severe side effects happening. You should of course not use this command if you need to work under heavy CPU load... which _…	pklinger	2017-03-09 17:38:22
144	2017-03-09 17:38:22	As this is a `sysctl` setting that has system-wide consequences, it should be added under a new "System" section with an entry accurately describing its behavior. It may help boost Time Machine as a side-effect but as I understand it, it will disable low priority tasks altogether. This may very well lock up your machine completely if there is a stray process eating up lots of CPU cycles. I am con…	herrbischoff	2017-03-09 17:38:22
143	2017-02-17 16:06:17	In "Disks and Volumes", you document using "bless" to set boot volume. With the newly-introduced [System Integrity Protection](https://developer.apple.com/library/content/documentation/Security/Conceptual/System_Integrity_Protection_Guide/ConfiguringSystemIntegrityProtection/ConfiguringSystemIntegrityProtection.html) (appears to have been introduced with El Capitan), you must either disable it (u…	compenguy
143	2017-02-17 20:44:34	Thanks! I will look into this and amend the respective entry.	herrbischoff
142	2017-02-17 13:52:28	Hi All, Added Hyper (previously HyperTerm) as an electron alternative terminal. Pretty good backing atm, lots of themes and support for it. https://github.com/zeit/hyper	sifex	2017-02-17 20:52:14
142	2017-02-17 20:52:14	Thanks for the recommendation. However, I feel that Hyper does nothing Terminal.app (and especially iTerm) does not do already. And they do it better. It's not faster, not more compatible, in essence, it offers no substantial benefit over the others. It's just coded in JavaScript for the sake of it. I see the trend of Electron web wrappers as a misguided one. Thanks anyway.	herrbischoff	2017-02-17 20:52:14
142	2017-02-18 06:07:04	@herrbischoff Can I ask why you're against Electron-based apps?	sifex	2017-02-17 20:52:14
142	2017-02-18 17:54:24	Mainly because most of them are just web applications with no real integration into the OSs they run on. The way I see it, a notable application should leverage the underlying OSs strengths and not be a simple web view. Maybe the performance implications change if something like the [WebGPU proposal](https://webkit.org/blog/7380/next-generation-3d-graphics-on-the-web/) can be agreed upon but this…	herrbischoff	2017-02-17 20:52:14
141	2017-02-17 13:52:00	They're bundled with Terminal.app, in `/Applications/Utilities/Terminal.app/Contents/Resources/Fonts`	mikew	2017-02-18 18:31:09
141	2017-02-17 18:14:50	They are also in the (non-beta) Xcode package, so `cp -v /Applications/Xcode.app/Contents/SharedFrameworks/DVTKit.framework/Versions/A/Resources/Fonts/SFMono-* ~/Library/Fonts` works fine for me with Xcode 8.2.1 on El Cap.	tobiasboyd	2017-02-18 18:31:09
141	2017-02-17 20:43:57	Good catch, both of you. I think I'm going to go with the Terminal.app variant as it does not require anything to be installed at all. The current entry was added at a time when the typeface was exclusively used in Xcode (and the then-beta version).	herrbischoff	2017-02-18 18:31:09
140	2017-02-17 13:36:06	Mac Mail is using the folder path ~/Library/Mail/V4/ such that the script here needs to be updated. The modified script has been checked with my own folder structure (osx sierra 10.12.3) and it worked. Source: http://brettterpstra.com/2015/10/27/vacuuming-mail-dot-app-on-el-capitan/ Another variant is documented here: http://brettterpstra.com/2012/09/15/vacuuming-your-mail-app-index-still-works-w…	frostyandy2k	2017-02-18 18:19:04
140	2017-02-18 18:18:22	Good catch, thank you!	herrbischoff	2017-02-18 18:19:04
139	2017-02-17 10:25:16	A more up-to-date version of PR #132	casr	2017-02-17 20:53:13
139	2017-02-17 20:52:52	Thanks for this!	herrbischoff	2017-02-17 20:53:13
138	2017-02-17 10:15:28	Related to section https://github.com/herrbischoff/awesome-osx-command-line#zsh I wonder if only my version of `zsh` (using it together with `ohmyzsh`) is located under `/bin/zsh` or if it’s really a mistake.	m99coder	2017-02-17 12:22:18
138	2017-02-17 10:25:29	macOS comes with Zsh, albeit an older one. If you did not use Homebrew, MacPorts or the like to install it, that's where you'd find it.	herrbischoff	2017-02-17 12:22:18
138	2017-02-17 11:53:30	You are right. Sorry. I installed `zsh` now by using `Homebrew`. It’s now located under `/usr/local/bin/zsh`.	m99coder	2017-02-17 12:22:18
138	2017-02-17 12:22:18	No problem. :)	herrbischoff	2017-02-17 12:22:18
137	2017-02-17 10:07:48	I noticed that 10.12 doesn't have the `srm` utility installed. After a little bit of investigation it would seem that SSD drives wouldn't benefit from it so I have added a note to the "Wiping data" part of the README to help others.	casr	2017-02-18 19:38:47
137	2017-02-18 19:38:47	Thanks, good work. Added in 2b1758df7543a327e3700ccc3281e7d3f59a94d3.	herrbischoff	2017-02-18 19:38:47
136	2017-02-17 09:14:26	I had to set the mail_version to "V4" on macOS 10.12.3	rompic	2017-02-18 18:22:18
136	2017-02-17 20:45:14	Good catch! I will amend the entry accordingly.	herrbischoff	2017-02-18 18:22:18
136	2017-02-18 01:45:22	I got it working with V4 for macOS 10.12.3 with this change. I've submitted a pull request to have this changed. https://github.com/herrbischoff/awesome-osx-command-line/pull/147	qu1gl3s	2017-02-18 18:22:18
136	2017-02-18 18:22:18	Merged #140 just now which is the first pull request correctly implementing this.	herrbischoff	2017-02-18 18:22:18
135	2017-02-17 08:53:19		henrik242	2017-02-18 19:45:02
135	2017-02-17 21:37:44	What exactly does *not* work with the current approach?	herrbischoff	2017-02-18 19:45:02
135	2017-02-17 21:48:34	The current approach doesn't work. It runs `echo` with sudo permissions, but the pipe to `/etc/shells` is done as the current user. And the current user might not have permissions to write to that file.	henrik242	2017-02-18 19:45:02
135	2017-02-18 19:41:35	Fair enough.	herrbischoff	2017-02-18 19:45:02
134	2017-02-17 08:30:26	As of macOS 10.12.4 SIP has to be disengaged to disable the iTunes media keys. <S_CODE_TOKEN>	PhilipTrauner
134	2017-02-17 20:46:06	Thanks for letting me know. I will update the entry to reflect that.	herrbischoff
134	2017-03-01 01:30:48	On macOS 10.11.6 with SIP disengaged I get a "Could not find specified service": <S_CODE_TOKEN>	m3at
133	2017-02-01 22:41:04	I see, there is one variant: https://github.com/herrbischoff/awesome-osx-command-line#reset-dock But I found another one: - http://osxdaily.com/2015/05/05/reset-launchpad-layout-mac-os-x/ <S_CODE_TOKEN> Is this kinda better way? PS. I spotted on this, goggling. Issue I have started after Sierra upgrade. I had Launchpad organized into folders: like all browsers collected into one wrapper/folder. a…	alundiak
132	2017-01-30 20:15:37		Devinsuit	2017-02-17 20:53:54
132	2017-02-17 20:54:13	Closed in favor of #139.	herrbischoff	2017-02-17 20:53:54
131	2017-01-30 00:11:50	http://terminus-font.sourceforge.net/	menelkir	2017-01-30 00:36:44
131	2017-01-30 00:36:44	> a clean, **fixed width bitmap font** I don't think that a bitmap font has any relevancy outside of Unix/Linux (X11) and Windows nowadays as it would look terrible on a HiDPi display and Apple has no current computer models except for the basic iMac models that don't feature a retina screen.	herrbischoff	2017-01-30 00:36:44
130	2017-01-07 21:42:15	The only thing in App Icons was a function moved to functions.md by 5312a9c.	slothbear	2017-01-08 03:09:25
130	2017-01-08 03:09:32	Good catch, thanks!	herrbischoff	2017-01-08 03:09:25
129	2016-11-12 07:08:49	The current status for local backups can be found in the preferences file under the `MobileBackups` key. The `DoNotOfferNewDisksForBackup` key should be set in /Library/Preferences/com.apple.TimeMachine, not in ~/Library/Preferences/com.apple.TimeMachine. This is where other Time Machine preferences are stored as well.	Eitot	2016-11-28 13:31:32
129	2016-11-28 13:31:28	A sensible change, thanks!	herrbischoff	2016-11-28 13:31:32
128	2016-11-12 06:33:20	`-g` is a shorthand for `NSGlobalDomain` or `-globalDomain`. This PR makes the usage consistent.	Eitot	2016-11-28 13:28:56
127	2016-11-12 06:26:40	In my own tests, I have found it sufficient to change `ComputerName` and `LocalHostName` only. `HostName` is not set by default and `NetBIOSName` in the preference file is changed whenever `LocalHostName` is changed (although there may be a slight delay of a couple of seconds). Changing only these two names corresponds to what the user can do in System Preferences → Sharing.	Eitot
126	2016-11-08 10:46:41	This adds the command to enable the “Anywhere” setting of Gatekeeper. In Sierra, this GUI option is no longer present, but Terminal still has it.	Eitot	2016-11-17 20:20:56
126	2016-11-12 06:05:12	I’ve added the changes as requested.	Eitot	2016-11-17 20:20:56
126	2016-11-17 20:20:51	Thanks! Merging.	herrbischoff	2016-11-17 20:20:56
125	2016-10-31 16:07:28	https://github.com/mas-cli/mas what do you think?	dkhamsing	2016-11-10 12:47:07
125	2016-10-31 16:08:30	Oops, should go here.. https://github.com/herrbischoff/awesome-command-line-apps But anyway, same question	dkhamsing	2016-11-10 12:47:07
125	2016-11-10 12:47:07	This is nice! I especially value that it is not made in Node.js like 90%+ of the command line tools of the last couple of years appear to be. Feel free to add a PR to Awesome Command Line Apps. 👍	herrbischoff	2016-11-10 12:47:07
124	2016-10-25 00:00:55		dcondrey	2016-12-24 10:23:10
124	2016-11-10 12:20:16	Thanks for the shorter command. But why delete the `find` command? It still works — and even would if someone turned off Spotlight indexing. Please change to a format that both commands are included. Like: <S_CODE_TOKEN>	herrbischoff	2016-12-24 10:23:10
124	2016-12-24 10:16:04	Updated as requested.	dcondrey	2016-12-24 10:23:10
124	2016-12-24 10:23:45	Thanks!	herrbischoff	2016-12-24 10:23:10
124	2016-12-24 19:42:44	Another alternative people may want to consider is [`mas`](https://github.com/mas-cli/mas) by @argon and team. Once `mas` is installed, `mas list` will list all application installed from the App Store in formatted columns for app ID number and app name/version. You can, for example, create this file on a system where you've signed into the App Store with <S_CODE_TOKEN> That snippet is now part o…	jdickey	2016-12-24 10:23:10
123	2016-10-02 08:55:54	Update neovim install instructions as per https://github.com/neovim/homebrew-neovim/blob/master/README.md	revolter	2016-11-08 09:45:36
122	2016-09-27 17:01:45	From this discussion on [StackExchange](http://unix.stackexchange.com/questions/45404/why-cant-tr-read-from-dev-urandom-on-osx): "Your tr attempts to interpret its input as text in UTF-8 encoding. So it will complain and abort upon the first byte sequence which is not valid UTF-8" <S_CODE_TOKEN>	greyhoundforty	2016-09-27 17:15:37
122	2016-09-27 17:06:31	This indeed appears to be so, are you on Sierra? It worked without a hitch on El Capitan.	herrbischoff	2016-09-27 17:15:37
122	2016-09-27 17:08:41	I am indeed on Sierra.	greyhoundforty	2016-09-27 17:15:37
122	2016-09-27 17:10:45	Well, something must have changed since then. I'm using an identical shell setup and this happens for me too. I will add a note to the entry and research this further.	herrbischoff	2016-09-27 17:15:37
122	2016-09-27 17:15:36	Thanks!	greyhoundforty	2016-09-27 17:15:37
122	2016-09-27 17:30:38	According to the manpage of `tr`: > The LANG, LC_ALL, LC_CTYPE and LC_COLLATE environment variables affect the execution of tr as described in environ(7). As `tr` requires text files, if any charmap is set, it will have problems with a stream of binary data, as coming from `/dev/urandom`. The correct command should therefore probably be: <S_CODE_TOKEN>	herrbischoff	2016-09-27 17:15:37
121	2016-08-24 01:07:10		MatthiasWinkelmann	2016-11-10 12:27:32
121	2016-08-24 07:21:11	Thank you for your suggestion. I was thinking about adding them a while back but did not, for the time being. Do you feel that any of them is ready for prime time usage? It appears to me that those are at best early beta versions with a lot of work still to be done. Terminal.app itself is probably more capable than any of them. The idea of a HTML/CSS/JS-based terminal emulator is kind of intrigui…	herrbischoff	2016-11-10 12:27:32
121	2016-08-25 16:29:49	HyperTerm is useable (I've switched) but after trying Black Screen again I have to agree with you. I've also just discovered that Terminal.app has changed quite a bit from the last time I tried it. Soo... feel free to close the PR or keep it around and merge it a few month. Thx for the excellent ressourcce!	MatthiasWinkelmann	2016-11-10 12:27:32
121	2016-08-25 21:45:47	Thanks for your feedback. I'm going to keep this open and check back in a couple of months if they improved noticeably.	herrbischoff	2016-11-10 12:27:32
121	2016-11-10 12:27:32	As no significant progress has been made since August, I'm going to close this issue for now. We may revisit at a much later time, after HyperTerm and Black Screen have both pushed out a 1.0 version (currently at 0.8.3 and 0.2.79 respectively). I for one wouldn't call any of those terminal apps "awesome" as of now (and for the foreseeable future). Additionally, I _really, really, really_ dislike …	herrbischoff	2016-11-10 12:27:32
120	2016-08-06 13:34:31		kxxoling	2016-08-09 16:51:37
120	2016-08-09 16:51:42	Thanks for noticing and submitting a PR!	herrbischoff	2016-08-09 16:51:37
119	2016-08-04 13:46:51	Created with https://github.com/dkhamsing/frankenstein ### GitHub Corrected URLs | Was | Now | | --- | --- | | https://github.com/ellerbrock/tutorial-fish-shell-setup-osx | https://github.com/ellerbrock/fish-shell-setup-osx |	ReadmeCritic	2016-08-05 16:23:09
118	2016-07-15 14:28:11	what do you think of https://github.com/keith/reminders-cli	dkhamsing	2016-07-18 17:04:57
118	2016-07-15 20:35:43	Looks nice! I believe it is better suited to be included in my other list, https://github.com/herrbischoff/awesome-command-line-apps#mac-os-x.	herrbischoff	2016-07-18 17:04:57
117	2016-07-10 00:03:57	As soon as Sierra is officially released, change the name to `awesome-macos-command-line`. **Update:** Lowest priority for now. I'm getting to it eventually but not right now.	herrbischoff
117	2016-10-28 02:57:28	@herrbischoff it's released;)	napcae
117	2016-11-02 04:43:26	Ummm, I gave the idea a thumbs-down _because_ 1. There are still a _lot_ of people who haven't upgraded/won't upgrade before 10.12.2 is out (at least); and 2. Renaming it from a long-used name would encourage new people to expect that the list was Sierra-specific when it's really not.	jdickey
117	2016-11-02 16:21:57	@jdickey: A valid and interesting point. I am not particularly partial to jumping on any new development. Long term however, this makes sense as Apple has officially renamed Mac OS X to macOS, for better or worse.	herrbischoff
117	2016-11-02 18:36:45	@jdickey Almost a [third on Sierra, 40% on El Capitan](https://www.gosquared.com/global/mac/sierra/#beta). I think it's safe to say that we can ignore Yosemite, since command line users are power users and have updated systems.	napcae
117	2016-11-03 11:46:52	@napcae. Right. We're an El Capitan shop and have no expectation to even touch Sierra until 10.12.2+ reduces the support panic to normal levels _and_ all our critical tools support it. Neither of those conditions yet apply. Did they change the name of El Capitan and we just didn't notice? _That_ was my point.	jdickey
117	2016-11-10 12:41:36	I wonder why the name change appears to be such a thing of importance for some people. It's still OS X, it's just marketing. Gonna get to it later.	herrbischoff
116	2016-06-29 10:12:14	Command line to change default backup interval doesn't work with OS X El Capitan 10.11.5: https://github.com/herrbischoff/awesome-osx-command-line/blame/master/README.md#L267 `Launch Daemons` was renamed in `LaunchDaemons`, but even when changing the path, there's still an error.	bmalynovytch	2016-11-10 20:46:22
116	2016-06-29 15:58:11	Thanks for reporting this I'm going to investigate further. If anyone has insight into this, I'll be happy to hear it. Could you please also post the error message you get?	herrbischoff	2016-11-10 20:46:22
116	2016-06-29 16:00:27	<S_CODE_TOKEN> <S_CODE_TOKEN>	bmalynovytch	2016-11-10 20:46:22
116	2016-06-29 16:22:48	Thanks. Hmm... My first instinct would be to blame [SIP](https://github.com/herrbischoff/awesome-osx-command-line#system-integrity-protection). Would you be willing to disable it, run the command and enable it again afterwards to see if that may work?	herrbischoff	2016-11-10 20:46:22
116	2016-06-29 16:26:03	You're welcome. I won't have much time to reboot my MBP as I have tones of work opened. I'll keep you informed if I get any chance to give it a try.	bmalynovytch	2016-11-10 20:46:22
116	2016-06-29 16:45:42	I see, don't we all? ;) No haste, I'm looking forward to hearing from you.	herrbischoff	2016-11-10 20:46:22
116	2016-11-10 12:38:39	@bmalynovytch: Any luck?	herrbischoff	2016-11-10 20:46:22
116	2016-11-10 20:13:39	Sorry no, had no time to give it a try :/	bmalynovytch	2016-11-10 20:46:22
116	2016-11-10 20:46:22	Alright, I'm closing the issue now.	herrbischoff	2016-11-10 20:46:22
115	2016-06-26 06:53:45	Your permissions can still get messed up, and the new command to fix them is: sudo /usr/libexec/repair_packages --repair --standard-pkgs This is new to El Capitan.	bumblebritches57	2016-11-10 12:37:57
115	2016-06-29 16:43:43	Thanks for this interesting catch. However, upon trying and researching it, it's about as (in)efficient as the "old" permission repair. It is not able to completely repair every instance it finds differing in permissions. Also, when using Homebrew, it resets the user:group of `/usr/local` to `root:wheel`, effectively removing write permissions for the current user. This breaks Homebrew. I may add…	herrbischoff	2016-11-10 12:37:57
115	2016-11-08 09:48:09	This command was not new to El Capitan, it existed since permissions repair existed. The libexec directory normally contains binaries that are used by other programs, in this case presumably by Disk Utility itself. In El Capitan, Apple severed this usage and in Sierra they removed this command entirely. Even `pkgutil` can no longer repair packages (Apple seems to have forgotten to update this pro…	Eitot	2016-11-10 12:37:57
115	2016-11-10 12:37:57	Since the suggested command is entirely deprecated, I'm going to close this issue without adding it to the list.	herrbischoff	2016-11-10 12:37:57
114	2016-06-25 14:15:01		kutsan	2016-11-10 12:29:28
114	2016-06-27 10:32:07	Thanks. Could you please add a short explanation what exactly that command resp. the value `0` does.	herrbischoff	2016-11-10 12:29:28
114	2016-06-27 19:50:26	@herrbischoff Seems good now.	kutsan	2016-11-10 12:29:28
114	2016-11-10 12:29:48	Thanks again for your addition!	herrbischoff	2016-11-10 12:29:28
114	2016-11-10 12:30:45	No problem!	kutsan	2016-11-10 12:29:28
113	2016-06-22 19:57:22	Last login: Wed Jun 22 10:27:53 on ttys004 /System/Library/Frameworks/Ruby.framework/Versions/2.0/usr/lib/ruby/2.0.0/universal-darwin15/rbconfig.rb:213: warning: Insecure world writable dir /usr/local in PATH, mode 040757 /System/Library/Frameworks/Ruby.framework/Versions/2.0/usr/lib/ruby/2.0.0/universal-darwin15/rbconfig.rb:213: warning: Insecure world writable dir /usr/local in PATH, mode 04075…	achyuth2016	2016-06-23 16:01:16
113	2016-06-23 07:30:26	Try `sudo chmod o-w -R /usr/local`. What is the output of `brew doctor`?	00101010b	2016-06-23 16:01:16
113	2016-06-23 16:01:07	What exactly do you need help with? Please do not just paste an error message without explaining what you wanted to achieve. I'm going to close this. Please feel free to open another issue with details about what you tried to do, what you already tried but what did not work and what you cannot figure out.	herrbischoff	2016-06-23 16:01:16
112	2016-05-24 07:33:10	added another awesome link to this awesome list	ellerbrock	2016-05-24 11:25:53
112	2016-05-24 11:30:13	I'm merging this, as it may be of interest to some and fish is not used as broadly as other shells. However, shell-usage specific tutorials are generally not well suited for this list as they are not specific to OS X.	herrbischoff	2016-05-24 11:25:53
111	2016-05-15 14:56:50		nloveladyallen	2016-05-16 23:19:20
111	2016-05-16 17:20:52	Thanks for your suggestion. I'd rather see TT removed altogether. If you update the PR accordingly, I will merge.	herrbischoff	2016-05-16 23:19:20
111	2016-05-16 22:11:22	Done.	nloveladyallen	2016-05-16 23:19:20
110	2016-05-06 17:38:13		unixorn	2016-11-28 11:57:08
110	2016-11-10 12:33:30	Please excuse the late reaction. See my inline comments for changes needed to be merged.	herrbischoff	2016-11-28 11:57:08
110	2016-11-10 16:07:02	Applied the feedback.	unixorn	2016-11-28 11:57:08
110	2016-11-10 20:48:03	Thanks. But the TOC also needs to be indented by 4 spaces...	herrbischoff	2016-11-28 11:57:08
110	2016-11-10 22:19:54	Fixed the TOC indentation	unixorn	2016-11-28 11:57:08
110	2016-11-20 01:37:57	@herrbischoff, are there any other changes you'd like me to make?	unixorn	2016-11-28 11:57:08
110	2016-11-28 11:57:00	Thanks! Everything is alright. I was just away for some time. Thanks again for your contribution.	herrbischoff	2016-11-28 11:57:08
109	2016-05-05 13:58:21		thomanq	2016-05-09 11:18:56
109	2016-05-08 16:26:40	Please see my inline comments. Also, please add the SSH sub-category to the index on top.	herrbischoff	2016-05-09 11:18:56
109	2016-05-08 16:41:25	Done.	thomanq	2016-05-09 11:18:56
108	2016-05-03 10:18:59	Remove Fin because it's now Fisherman 2.0.	brandonpittman	2016-05-03 13:11:38
108	2016-05-03 13:11:56	Good catch! Thanks.	herrbischoff	2016-05-03 13:11:38
107	2016-05-02 16:43:10	Add links to CamingoCode and Operator Mono to Terminal List	seandellis	2016-05-03 13:19:46
107	2016-05-03 13:17:56	Thanks for your submission but I don't feel any of those fonts are particularly good additions. Especially after having test-driven Operator Mono, it strikes me as a work of designers who don't particularly understand the needs of developers. It's a style typeface, not a workhorse, more suited to designers than code monkeys like me. ;) A far better commercial alternative is Pragmata Pro. Camingo …	herrbischoff	2016-05-03 13:19:46
106	2016-05-01 11:11:13		thomanq
106	2016-05-03 13:21:57	Thanks for your addition. This looks interesting. Will have to check it out over the coming days. In the meantime, please fix the merge issues so I can do a clean merge.	herrbischoff
106	2016-05-03 16:22:08	Done! :)	thomanq
106	2016-11-10 12:35:49	Sorry for the late reaction. I'm going to have to clean this up before I can merge it.	herrbischoff
106	2017-02-20 18:16:42	I had a similar script in [my own dotfiles](https://github.com/TwP/dotfiles/blob/master/macos/defaults/keyboard#L43-L56), but alas, MacOS Sierra changed the way that keyboard mappings are handled. Short story is that `ioreg -n IOHIDKeyboard -r` no longer returns any results. This script will not work on Sierra.	TwP
106	2017-02-20 18:45:46	Thanks for the feedback. I will possibly add this with a note that it doesn't work on Sierra. I believe there are still people using earlier versions of the OS.	herrbischoff
106	2017-02-20 19:36:52	> I believe there are still people using earlier versions of the OS. :joy: that made me laugh out loud! Thank you for collecting all the command line scripts. I'm learning many new tricks reading through the codebase :bow:	TwP
105	2016-04-13 18:22:54		KishanBagaria	2016-04-13 19:14:24
105	2016-04-13 19:14:42	Good catch, thanks. Merged.	herrbischoff	2016-04-13 19:14:24
104	2016-04-13 18:18:20		KishanBagaria	2016-04-13 19:13:03
104	2016-04-13 19:13:03	It's calling itself "The Fishshell Framework", so this is not applicable. Closing.	herrbischoff	2016-04-13 19:13:03
104	2016-04-13 19:28:49	That's just a tagline. Do a `s/Fishshell/JavaScript/`, then it becomes > The JavaScript Framework which is not a name. It's referred to as OMF or Oh My Fish everywhere. Look at the link, both the repo and the organization is named `oh-my-fish`: https://github.com/oh-my-fish/oh-my-fish	KishanBagaria	2016-04-13 19:13:03
103	2016-02-29 16:37:30	Per comment on #89, moving this to functions.md	unixorn	2016-02-29 19:45:16
103	2016-02-29 19:45:12	Very nice, thanks!	herrbischoff	2016-02-29 19:45:16
102	2016-02-29 10:37:11	Read more about the awesome bot here https://github.com/dkhamsing/awesome_bot Maybe we should close the other pull request for tests?	vinkla	2016-02-29 11:42:37
102	2016-02-29 10:47:24	The awesome BOT found 4 issues: <S_CODE_TOKEN>	vinkla	2016-02-29 11:42:37
102	2016-02-29 11:26:10	Nice! Thanks for the suggestion and changes. I'm all for it. Let's whitelist the link from the script though, as it's an attribution and the site may come online again. Also, closing the other testing pull request is a good idea as `awesome_bot` seems to be exactly what we're looking for.	herrbischoff	2016-02-29 11:42:37
102	2016-02-29 11:34:12	Okay, all fixed.	vinkla	2016-02-29 11:42:37
102	2016-02-29 11:42:22	Good stuff. I'm just going to pull the trigger here and hope it works as expected... :D	herrbischoff	2016-02-29 11:42:37
102	2016-02-29 11:44:40	Thanks! It should work. I use it myself in https://github.com/vinkla/awesome-fuse without any issues.	vinkla	2016-02-29 11:42:37
102	2016-02-29 11:45:51	I guess we can delete the `setup-files` branch as well?	vinkla	2016-02-29 11:42:37
102	2016-02-29 11:47:16	Yup, just do away with it.	herrbischoff	2016-02-29 11:42:37
102	2016-02-29 11:48:17	Do you want me to remove it or will you?	vinkla	2016-02-29 11:42:37
102	2016-02-29 11:48:58	I'll leave the honors to you. ;)	herrbischoff	2016-02-29 11:42:37
102	2016-02-29 11:49:23	Thanks :)	vinkla	2016-02-29 11:42:37
101	2016-02-29 00:49:11	Add the Codeface repository to the Terminal Fonts section. _Note:_ Codeface is not an individual font, but a repo of fonts. I'm unsure if it's 100% suited for this section; however, I thought to send a pull request anyway, in case it was thought to be useful. It's also another awesome-project - I don't know if those should link to each other or not.	ed-flanagan	2016-02-29 11:30:59
101	2016-02-29 11:30:55	Thanks for your submission. I don't see a reason for not linking to a relevant list. Better than duplicating all the content from there. ;) Merging.	herrbischoff	2016-02-29 11:30:59
100	2016-02-29 00:45:34	Change "compability" to compatibility	ed-flanagan	2016-02-29 11:18:56
100	2016-02-29 11:18:51	Nice catch, thanks! I copied the snippet verbatim so it didn't occur to me.	herrbischoff	2016-02-29 11:18:56
99	2016-02-08 17:22:46		f213	2016-03-07 11:16:42
99	2016-02-29 11:58:24	Please see my inline comment.	herrbischoff	2016-03-07 11:16:42
99	2016-03-05 13:43:42	Here it is!	f213	2016-03-07 11:16:42
99	2016-03-05 22:46:59	Please don't be sloppy. It should be formatted like the other entries, including a "disable" and "enable" part. Look at the whole file and adhere to the style.	herrbischoff	2016-03-07 11:16:42
99	2016-03-07 13:03:19	Why did you close the pull request? Are you going to submit a new, correct one?	herrbischoff	2016-03-07 11:16:42
99	2016-03-07 13:14:18	Nevermind, I just added it myself: https://github.com/herrbischoff/awesome-osx-command-line/commit/ccf49bf24d8ed65fd4020339e68a56fed287ab0b	herrbischoff	2016-03-07 11:16:42
98	2016-02-03 19:31:37		claxch	2016-03-07 13:18:03
98	2016-02-29 11:37:38	Thanks for your suggestion. Please see my inline comments.	herrbischoff	2016-03-07 13:18:03
98	2016-03-07 13:18:03	No reply for a week, closing.	herrbischoff	2016-03-07 13:18:03
97	2016-01-21 23:44:09	Tested on my Mac OS since Yosemite till now (10.11.3). <img width="948" alt="screenshot 2016-02-29 20 29 03" src="https://cloud.githubusercontent.com/assets/2131633/13406311/0c1df15a-df23-11e5-842f-49425ccb5e05.png"> @herrbischoff please review.	alundiak	2016-02-29 19:46:27
97	2016-02-29 11:58:45	Please see my inline comment.	herrbischoff	2016-02-29 19:46:27
97	2016-02-29 19:27:50	@herrbischoff how about now? I made changes (squashed).	alundiak	2016-02-29 19:46:27
97	2016-02-29 19:46:21	This is alright, thank you.	herrbischoff	2016-02-29 19:46:27
96	2016-01-21 20:45:56	@herrbischoff please review, and merge if such suggestion make sense for this repo.	alundiak	2016-01-21 21:30:26
96	2016-01-21 21:33:19	Thanks for your contribution!	herrbischoff	2016-01-21 21:30:26
95	2016-01-03 08:04:09	Does what it says on the tin. On another note, the very top of the readme says: "A curated list of shell commands and tools specific to OS X."...... so should this command even be here at all as it is not OSX specific?	aaron-trout	2016-01-03 17:25:42
95	2016-01-03 08:05:58	Balls, just noticed my git commit text has a typo too, want me to close and reopen with correct spelling?	aaron-trout	2016-01-03 17:25:42
95	2016-01-03 17:25:42	Thanks for your submission. I will however not merge as OpenDNS is far more likely to remain online for the next decade than a random IP resolver. There are dozens of those curl-based services out there, but using the current technique will guarantee that it still works years from now. Regarding your typo: you can just `git amend` if you screwed up in your last commit. ;) Compare: `man git-amend`…	herrbischoff	2016-01-03 17:25:42
94	2015-12-22 17:10:19	sudo defaults write /System/Library/LaunchDaemons/com.apple.mDNSResponder ProgramArguments -array-add "-NoMulticastAdvertisements" Fails with: defaults[379:4885] Could not write domain /System/Library/LaunchDaemons/com.apple.mDNSResponder; exiting	ryanshuck	2016-02-02 23:01:08
94	2015-12-25 18:10:06	Ahh… This may very well be another instance of System Integrity Protection at work. You probably use El Capitan, correct?	herrbischoff	2016-02-02 23:01:08
94	2015-12-26 03:23:07	I do indeed. I think the rest of the ones I did all worked fine.	ryanshuck	2016-02-02 23:01:08
94	2016-02-02 23:01:08	Please see issue #39. Apparently adding `.plist` to the domain name does work.	herrbischoff	2016-02-02 23:01:08
94	2016-02-03 23:18:32	Definitely doesn't work, even after running csrutil disable. I read the guy's post, but I can't replicate it.	ryanshuck	2016-02-02 23:01:08
94	2016-02-05 00:59:53	After a little more work, I found a repeatable process. In recovery, run `csrutil disable && reboot` Once back in OS X, log in as an admin user and run `sudo launchctl unload /System/Library/LaunchDaemons/com.apple.mDNSResponder.plist` `sudo defaults write /System/Library/LaunchDaemons/com.apple.mDNSResponder.plist ProgramArguments -array-add "-NoMulticastAdvertisements"` `sudo launchctl load /Sy…	ryanshuck	2016-02-02 23:01:08
93	2015-12-21 06:01:31	I could not convert my png to svg. I want to translate this great tool to Turkish.	ahmetshen-us	2016-01-04 16:43:38
93	2016-01-03 17:35:25	If you feel that people would benefit from a translated version, you are welcome. Seeing that you have announced your intent but did no work since, I believe you are waiting for my consent. However, I believe that people who are knowledgeable enough to use the shell on any Unix-based OS usually have a pretty good grasp of the English language. Otherwise using pretty much any system will prove to …	herrbischoff	2016-01-04 16:43:38
93	2016-01-04 16:43:38	I was actually waiting for your consent. But right now I see your point and I will just close the PR. Thanks...	ahmetshen-us	2016-01-04 16:43:38
92	2015-12-18 17:57:00	Hello, I wrote a tool that can validate README links (valid URLs, not duplicate). It can be run when someone submits a pull request. It is currently being used by - https://github.com/vsouza/awesome-ios - https://github.com/matteocrippa/awesome-swift - https://github.com/dkhamsing/open-source-ios-apps Examples - https://travis-ci.org/matteocrippa/awesome-swift/builds/96526196 ok ✅ - https://travi…	awesome-bot	2016-02-29 11:54:31
92	2016-02-29 11:54:31	This was just added by @vinkla in PR #102. Thanks for letting me know.	herrbischoff	2016-02-29 11:54:31
92	2016-02-29 15:00:45	:tada:	awesome-bot	2016-02-29 11:54:31
91	2015-12-09 21:21:53		darlanmendonca	2016-03-07 13:22:53
91	2016-02-29 12:00:32	Please see my inline comments.	herrbischoff	2016-03-07 13:22:53
91	2016-03-07 13:22:53	No response in 7 days, closing. Manually added in https://github.com/herrbischoff/awesome-osx-command-line/commit/f349ea4acda6e028fa168682097f553f0ccde040.	herrbischoff	2016-03-07 13:22:53
90	2015-12-09 19:35:28		darlanmendonca	2016-03-07 13:31:12
90	2016-02-29 12:07:27	Please see my inline comments.	herrbischoff	2016-03-07 13:31:12
90	2016-03-07 13:28:45	No response in 7 days, closing. Manually added in https://github.com/herrbischoff/awesome-osx-command-line/commit/7d0eef281b4ef00eb17882554e8c0584e11fe10b.	herrbischoff	2016-03-07 13:31:12
89	2015-12-05 17:27:05	Prints the files & directories selected in the Finder.	unixorn	2016-02-29 12:09:15
89	2016-02-29 12:09:15	This should be added to `functions.md`. Please submit a new PR, thanks!	herrbischoff	2016-02-29 12:09:15
89	2016-02-29 16:37:59	Done as #103	unixorn	2016-02-29 12:09:15
88	2015-12-04 01:51:00	Zgen is faster than oh-my-zsh, can use its plugins and makes it considerably easier to use third party plugins.	unixorn	2015-12-04 03:06:55
87	2015-12-04 01:05:33	- Add column_view function - Add function to get the path to frontmost Finder window - Add icon_view function - Add list_view function - Update TOC Unfortunately I didn't note where I got these functions in my zsh dotfiles so I can't give the original author proper credit. If anyone does recognize them, please PR to add a credit. Replaces #83.	unixorn	2015-12-04 01:23:35
87	2015-12-04 01:23:35	Thanks! Merged. The TOC is fine for the time being. I'll see about that should a flood of functions come in. ;)	herrbischoff	2015-12-04 01:23:35
86	2015-12-03 04:10:04	adding memory stats info with vm_stat	reklis	2015-12-03 22:19:42
85	2015-11-30 12:55:39	I added an option to enable/disable hidden apps on dock ![Example](http://cdn.makeuseof.com/wp-content/uploads/2015/02/hiddenapps.jpg?eb3875)	darlanmendonca	2015-12-03 22:29:48
85	2015-12-03 22:29:48	Merged.	herrbischoff	2015-12-03 22:29:48
84	2015-11-27 10:14:30		cybertk	2015-12-03 23:00:08
84	2015-12-03 23:00:08	Merged.	herrbischoff	2015-12-03 23:00:08
83	2015-11-07 15:20:18		unixorn	2015-12-03 23:27:41
83	2015-12-03 23:09:47	Sorry for the late reply. This appears to be a more involved duplicate of https://github.com/herrbischoff/awesome-osx-command-line#change-working-directory-to-finder-path.	herrbischoff	2015-12-03 23:27:41
83	2015-12-03 23:27:41	With 2074d14 I have added a new file `functions.md` into which I have added your function. With 1a254cb this addition was deleted to allow you correct attribution. Please add the function there. Indentation should be 4 spaces. Thanks!	herrbischoff	2015-12-03 23:27:41
83	2015-12-04 01:14:49	@herrbischoff NP about the late reply. I added a few more Finder control functions in #87. Let me know if you want any changes in the TOC format I used.	unixorn	2015-12-03 23:27:41
82	2015-11-06 18:11:12	Adding an example for encrypting the output DMG file.	unixorn	2015-11-06 18:15:41
82	2015-11-06 18:15:56	Good stuff, thanks! Merged.	herrbischoff	2015-11-06 18:15:41
81	2015-11-06 15:15:07	Hi, this is really an awesome list :ok_hand: I wonder if command line apps would have there place in this list. It seems that it mainly lists bash commands. Am I right? Otherwise I would like to add my [iTunes CLI](https://github.com/mischah/itunes-remote) :octocat: But there are way more awesome CLI Apps not just for OS X. Therefore I guess I have to create an »awesome-cli-apps« list :relaxed: T…	mischah	2015-11-06 19:01:12
81	2015-11-06 15:24:55	I'd be very psyched about a CLI app list! :+1:	ursooperduper	2015-11-06 19:01:12
81	2015-11-06 18:12:46	Hi there! Thanks for the kind words. I feel that an OS X command line list is not quite the right place for additions like yours. That being said, I have come across a lot of questions and material that could benefit from a nicely curated list. Therefore, @mischah, I hope you excuse my enthusiasm in setting up such a list myself: https://github.com/herrbischoff/awesome-command-line-apps It's very…	herrbischoff	2015-11-06 19:01:12
81	2015-11-06 18:50:03	Uhm … You ripped my idea without checking my Github repos to see if I already set up this list :open_mouth: Here is my list: https://github.com/mischah/awesome-cli-apps > Therefore, @mischah, I hope you excuse my enthusiasm in setting up such a list myself: https://github.com/herrbischoff/awesome-command-line-apps Sorry, that’s feels kinda lame to me. :unamused: Now we have two lists with the sam…	mischah	2015-11-06 19:01:12
81	2015-11-06 19:01:07	Update: I’ll delete my list because I finally found [Awesome CLI](https://github.com/aharris88/awesome-cli).	mischah	2015-11-06 19:01:12
81	2015-11-06 19:05:50	Well, what can I say...	herrbischoff	2015-11-06 19:01:12
81	2015-11-06 19:08:42	No Problem man. I just was pissed for a minute or two.	mischah	2015-11-06 19:01:12
81	2015-11-06 19:24:45	@mischah: You're still very welcome to contribute. The existing lists appear very fragmented, partial and sometimes even confusing to me. For me it's not about the GitHub "stars" or the recognition — whatever that means — because that's fleeting and unsubstantial. I just want to build a list that I wish I came about when I was searching. So, how about building that together?	herrbischoff	2015-11-06 19:01:12
81	2015-11-06 19:33:04	> The existing lists appear very fragmented, partial and sometimes even confusing to me. You’re right. But the guy maintaining »Awesome CLI« knows about the problems and is asking for help. → https://github.com/aharris88/awesome-cli/issues/14 > So, how about building that together? Or we both could contribute to the existing one and help @aharris88 to make a proper awesome list out of his awesome…	mischah	2015-11-06 19:01:12
81	2015-11-06 19:47:35	That would be great! And actually, yesterday I was actually thinking about renaming it from `awesome-cli` to `awesome-cli-apps`.	aharris88	2015-11-06 19:01:12
81	2015-11-06 19:51:55	@aharris88: Renaming it and strengthening its focus would surely go a long way.	herrbischoff	2015-11-06 19:01:12
81	2015-11-06 19:54:07	@aharris88 Count me in. Let’s continue over there.	mischah	2015-11-06 19:01:12
81	2015-11-06 20:08:40	@mischah Sounds good. Thanks.	aharris88	2015-11-06 19:01:12
80	2015-11-04 18:02:19	Show how to create disk images from the CLI.	unixorn	2015-11-05 19:45:21
80	2015-11-05 08:54:43	Thanks for your addition! Please see my inline comments.	herrbischoff	2015-11-05 19:45:21
80	2015-11-05 19:27:45	Ok, made the changes you requested.	unixorn	2015-11-05 19:45:21
80	2015-11-05 19:45:33	Great! Thank you. Merged.	herrbischoff	2015-11-05 19:45:21
79	2015-11-03 17:49:17		unixorn	2015-11-05 08:55:34
79	2015-11-04 11:50:43	Thanks for your addition. Please sort and capitalize correctly. It all in the contribution guidelines.	herrbischoff	2015-11-05 08:55:34
79	2015-11-04 17:58:08	Fixed the capitalization and moved the snippet to alpha order, @herrbischoff	unixorn	2015-11-05 08:55:34
79	2015-11-05 08:55:30	Thanks! Merging now.	herrbischoff	2015-11-05 08:55:34
78	2015-11-02 06:21:53	Made some changes according to the contributing.md. However, I'm not sure about putting this command in the category of Disk Images. Any other suggestions? Thanks.	18z	2015-11-06 00:26:31
78	2015-11-04 11:54:34	Thanks for your addition. As this command is applicable for all kinds of disk images, it would be better to name it accordingly. In a short description mention that it also applies to .iso and .img images.	herrbischoff	2015-11-06 00:26:31
78	2015-11-04 15:53:38	Thank you for the suggestion. I read this https://en.wikipedia.org/wiki/Apple_Disk_Image. And added short description mention that it also applies to images (Yes, I named it accordingly.) :-D	18z	2015-11-06 00:26:31
78	2015-11-04 16:38:42	Thanks for the change. However, AFAIK there are no .fat, .hfs, .smi or .udf images. Those are types and filesystems housed in the .iso, .img and .dmg file formats.	herrbischoff	2015-11-06 00:26:31
78	2015-11-05 02:14:39	Oh! I'm sorry for not reading the document carefully. So what I'm gonna do is to change the short description to: > `This command applies to .iso, .ing and .dmg images.` If the short description is correct, I'll then update the README.md file. Thank you for pointing out my mistakes.	18z	2015-11-06 00:26:31
78	2015-11-05 08:49:41	Sounds good. Just write `.img` instead of `.ing` and we're golden. :)	herrbischoff	2015-11-06 00:26:31
78	2015-11-06 00:26:31	Merged by other means.	herrbischoff	2015-11-06 00:26:31
78	2015-11-06 01:18:06	Thank you :smiley:	18z	2015-11-06 00:26:31
77	2015-11-01 10:31:39	Will set the screenshot file name to e.g. `Example name [date] at [time]`.	gillstrom	2015-11-01 12:43:32
77	2015-11-01 10:31:58	:+1:	vinkla	2015-11-01 12:43:32
77	2015-11-01 12:43:29	Nice addition, thanks!	herrbischoff	2015-11-01 12:43:32
76	2015-10-31 16:43:32		tylercrumpton	2015-10-31 23:47:32
76	2015-10-31 23:47:22	Thanks!	herrbischoff	2015-10-31 23:47:32
75	2015-10-30 04:26:41	`hdiutil burn /path/to/file.iso`	18z	2015-11-02 06:22:07
75	2015-10-30 07:44:59	Please read the contribution guidelines.	herrbischoff	2015-11-02 06:22:07
74	2015-10-30 04:04:21		JEphron	2015-11-04 11:55:32
74	2015-10-30 07:50:04	Thanks for your suggestion. **Don't** restructure existing commands while adding yours. Plus, read the contribution guidelines.	herrbischoff	2015-11-04 11:55:32
74	2015-11-03 17:09:38	Okay. Should be fixed now.	JEphron	2015-11-04 11:55:32
74	2015-11-04 11:55:28	Thanks.	herrbischoff	2015-11-04 11:55:32
73	2015-10-29 22:53:35	Add "Disable Auto-Hide Delay" to Dock section.	nyanfly	2015-11-04 11:58:38
73	2015-10-30 07:52:57	Thanks. This could use a short description. Change "Disable" to "Set" and explain what it does and how to set it to the default value.	herrbischoff	2015-11-04 11:58:38
73	2015-11-04 11:58:38	As this pull request is kind of messed up, I'm closing it and add the suggestion myself. Please learn how to properly create pull requests before contributing. Thanks.	herrbischoff	2015-11-04 11:58:38
72	2015-10-29 18:50:05	Added DejaVu Sans Mono, a font based on Bitstream Vera, to Terminal Fonts.	phmullins	2015-10-30 07:55:06
72	2015-10-29 19:21:58	Please see my inline comment.	herrbischoff	2015-10-30 07:55:06
72	2015-10-30 07:55:16	Merged.	herrbischoff	2015-10-30 07:55:06
71	2015-10-29 18:10:46	Thu Oct 29 18:10:12 GMT 2015 Add kextstat to Kernel Extensions section.	rprimus	2015-10-29 19:24:01
71	2015-10-29 19:24:11	Thanks. Merged.	herrbischoff	2015-10-29 19:24:01
70	2015-10-29 16:49:25		Plastix	2015-10-30 07:56:04
70	2015-10-29 19:25:06	Please sort correctly.	herrbischoff	2015-10-30 07:56:04
70	2015-10-29 22:13:39	Sorry! Updated commit to be in alphabetical order.	Plastix	2015-10-30 07:56:04
69	2015-10-29 16:42:55	This sets a text on the login window. If you want me to place it in any other way I'll fix it.	gillstrom	2015-10-30 07:56:55
69	2015-10-29 16:44:18	:+1:	vinkla	2015-10-30 07:56:55
69	2015-10-29 19:27:05	Excellent addition, but please change it so it reads "Login Window" in all places.	herrbischoff	2015-10-30 07:56:55
69	2015-10-29 20:54:05	It should now say `Login Window` everywhere!	gillstrom	2015-10-30 07:56:55
69	2015-10-30 07:57:12	Great, thanks! Merged.	herrbischoff	2015-10-30 07:56:55
68	2015-10-29 14:11:12	Reference https://gist.github.com/wesbos/f38ce56002292db71a82	vinkla	2015-10-29 15:52:41
68	2015-10-29 14:15:01	What do you like the new `snippet` label? Maybe there is a better name …	vinkla	2015-10-29 15:52:41
68	2015-10-29 15:36:13	Please see my inline comment. Other than that, I believe a new label is not necessary, as most of these additions are snippets in one way or the other.	herrbischoff	2015-10-29 15:52:41
68	2015-10-29 15:46:41	Okay, I'll remove it.	vinkla	2015-10-29 15:52:41
68	2015-10-29 15:51:56	Done.	vinkla	2015-10-29 15:52:41
68	2015-10-29 15:52:53	Great! Merged. Thanks.	herrbischoff	2015-10-29 15:52:41
68	2015-10-29 16:08:36	:+1:	vinkla	2015-10-29 15:52:41
67	2015-10-29 14:03:09		ryansouthern	2015-10-29 14:04:11
66	2015-10-29 13:32:51		janost	2015-10-29 15:59:40
66	2015-10-29 15:10:53	Nice addition! Please see my inline comment.	herrbischoff	2015-10-29 15:59:40
66	2015-10-29 15:21:42	Thanks for the review. Your suggestion has been applied.	janost	2015-10-29 15:59:40
66	2015-10-29 15:32:39	Now just [sort the entry correctly](https://github.com/herrbischoff/awesome-osx-command-line/blob/master/contributing.md) in its category and I will merge.	herrbischoff	2015-10-29 15:59:40
66	2015-10-29 15:56:46	Apologies for missing that. Fixed.	janost	2015-10-29 15:59:40
66	2015-10-29 15:59:47	Thanks! Merged.	herrbischoff	2015-10-29 15:59:40
65	2015-10-29 02:18:32	Hi. Does anyone knows how to enable this? show desktop previews right away without hovering the mouse at the top/desktops? TIA	rad182	2016-11-10 12:36:32
65	2015-11-27 13:04:43	I'd love if there was this feature	darlanmendonca	2016-11-10 12:36:32
65	2016-02-06 18:08:06	Kind of a hack, but you can set your top left hot corner to launch Mission Control, and your mouse is already up there.	ryanshuck	2016-11-10 12:36:32
65	2016-11-10 12:36:32	As there have been no answers in over a year, I'm going to close this issue.	herrbischoff	2016-11-10 12:36:32
64	2015-10-28 21:02:22	When I tried the Disable Chime when Charging it would not work, so i changed the second line and it worked for me after that	vladmrnv	2015-10-29 05:33:20
64	2015-10-29 05:33:37	Thanks. That makes total sense. Merged.	herrbischoff	2015-10-29 05:33:20
63	2015-10-28 16:53:38	The "Stop Responding to the Keyboard Media Keys" tip was great - but later on, I wanted to re-enable it. Replacing `unload` with `load` does the trick to restore the default behavior!	bryanjclark	2015-10-29 05:35:19
63	2015-10-29 05:35:19	I'm not going to merge this for the time being as it should be clear that `unload` and `load` are the essential commands here.	herrbischoff	2015-10-29 05:35:19
62	2015-10-28 09:07:27	Macs may be reliable, but they have been known to freeze up on occasion. If you'd rather not deal with having to manually force a shutdown, you can use this Terminal command to make OS X instantly reboot on a freeze.	djonsson	2015-10-29 08:41:36
62	2015-10-29 05:37:53	Good addition, thanks! Please see my inline comment.	herrbischoff	2015-10-29 08:41:36
62	2015-10-29 08:34:47	Thanks! The heading is now updated according to your suggestion, please see 3f9bdda.	djonsson	2015-10-29 08:41:36
61	2015-10-27 23:49:08		ceooten	2015-10-28 00:19:16
61	2015-10-28 00:19:16	Please do not send nonsensical pull requests.	herrbischoff	2015-10-28 00:19:16
58	2015-10-27 21:01:06	Work around this bug: <S_CODE_TOKEN>	maximveksler	2015-11-04 13:04:04
58	2015-10-28 06:08:04	.	Dr00pe	2015-11-04 13:04:04
58	2015-10-29 05:39:43	Did you install Zsh via Homebrew? Are you sure your Homebrew setup is correct? I have never had that problem.	herrbischoff	2015-11-04 13:04:04
58	2015-10-29 09:15:24	Thu Oct 29 09:14:26 GMT 2015 The sudo line should end with `&& \`, not just `\`.	rprimus	2015-11-04 13:04:04
58	2015-10-29 15:12:35	@rprimus: Indeed. Missed that. @maximveksler: Please fix. Also, double-check what I've asked in my [previous comment](https://github.com/herrbischoff/awesome-osx-command-line/pull/58#issuecomment-152082229).	herrbischoff	2015-11-04 13:04:04
58	2015-10-29 17:33:20	Thanks for the catch @rprimus. @herrbischoff - yes, zsh is installed with brew. El Capitan won't let you edit /bin so my homebrew is set to /usr/local/bin which is not enabled by default Apple /etc/shells setup.	maximveksler	2015-11-04 13:04:04
58	2015-10-29 19:32:56	Interesting. `/usr/local/bin` is the Homebrew default, so that's fine. Although I never had any problem with installing Zsh from scratch without manually adding it to `/etc/shells`. Since there is also no caveat listed in Homebrew, I assume this is not a known problem. <S_CODE_TOKEN> Compare bash: <S_CODE_TOKEN>	herrbischoff	2015-11-04 13:04:04
58	2015-10-29 19:59:40	Thu Oct 29 19:56:50 GMT 2015 I believe I also had to manually add the entry to `/etc/shells`. This same advice is given in this [blog post](http://zanshin.net/2013/09/03/how-to-use-homebrew-zsh-instead-of-max-os-x-default/). A search for 'homebrew zsh /etc/shells' shows many results that suggest this.	rprimus	2015-11-04 13:04:04
58	2015-11-03 10:23:15	Great. so should we merge this ?	maximveksler	2015-11-04 13:04:04
58	2015-11-03 21:54:57	FWIW, I didn't have to add `/usr/local/bin/zsh` to `/etc/shells` on my new Air running El Cap.	unixorn	2015-11-04 13:04:04
58	2015-11-03 23:19:46	@unixorn: That's exactly been my experience on every OS X version including El Capitan. The only time I had to add something to `/etc/shells` was when using a newer Bash version, which is kind of logical given that OS X ships with a default version installed. I'd like to hear other voices about their experience before merging this change. I'm still not convinced that having to add it manually is …	herrbischoff	2015-11-04 13:04:04
58	2015-11-04 00:16:42	@herrbischoff Thinking back, I may have set my shell to brew's zsh using System Preferences instead of `chsh`, so that isn't necessarily a useful data point.	unixorn	2015-11-04 13:04:04
58	2015-11-04 10:07:09	@unixorn: Thanks for your input.	herrbischoff	2015-11-04 13:04:04
58	2015-11-04 13:04:00	To finally put this to rest, I have set up a fresh VM with 10.11.1 and followed the steps. Zsh is indeed not added to `/etc/shells` on install. Hence I'm merging this pull request.	herrbischoff	2015-11-04 13:04:04
58	2015-11-04 13:19:05	Just opened a pull request at the Homebrew repository adding a notice to the zsh formula.	herrbischoff	2015-11-04 13:04:04
57	2015-10-27 03:47:03	Added a command to add a space in your dock	vladmrnv	2015-10-27 04:16:23
57	2015-10-27 04:07:34	Thanks for your suggestion. Please see my inline comments.	herrbischoff	2015-10-27 04:16:23
57	2015-10-27 04:11:48	I'm still trying to learn how to properly do pull requests, please let me know if I did it correctly, thank you.	vladmrnv	2015-10-27 04:16:23
57	2015-10-27 04:17:00	It's all good! :) And don't worry, we all learn something new every day. Merged. You should always work on a branch in a forked project instead of editing `master`. This way you always have the main branch clean and your changes are just in the branch. Actually, this is generally a good practice while working with Git.	herrbischoff	2015-10-27 04:16:23
57	2015-10-27 08:05:17	Thank you, Ill keep your suggestions in mind next time I try to work on something.	vladmrnv	2015-10-27 04:16:23
57	2015-10-27 08:20:40	:+1:	vinkla	2015-10-27 04:16:23
56	2015-10-26 21:58:12	My vim removed some ending whitespace of other lines.	shichao-an	2015-10-27 01:38:32
56	2015-10-26 23:50:30	Thanks for the suggestion. Please see my inline comments.	herrbischoff	2015-10-27 01:38:32
56	2015-10-27 00:02:47	Fixed!	shichao-an	2015-10-27 01:38:32
56	2015-10-27 01:38:27	Great, thanks! Merging.	herrbischoff	2015-10-27 01:38:32
55	2015-10-26 20:24:56	AppleScript commands for getting the currently displayed page from Safari as text, as html source or its URL.	cmittendorf	2015-10-29 15:24:49
54	2015-10-26 18:11:36	PNGs look sexier, JPEG is less suitable for on-screen content. And HD space doesn't matter as much as it did some time ago. You can see the difference by taking both screenshots and zooming in just a little bit.	Hummer12007	2015-10-27 00:00:19
54	2015-10-27 00:00:19	Sure, but since PNG is standard the point of this is a demonstration of how to change the output format as well.	herrbischoff	2015-10-27 00:00:19
53	2015-10-26 15:55:14	Takes a screenshot after 3 seconds and displays in Preview.	sdayal	2015-10-26 16:34:54
53	2015-10-26 16:34:50	Thanks. Merged.	herrbischoff	2015-10-26 16:34:54
51	2015-10-26 05:26:22	Added gitx command to open from current folder	nsriram	2015-10-26 16:31:00
51	2015-10-26 16:31:00	This is a trivial command and also would be better executed by symlinking the GitX executable to `/usr/local/bin`.	herrbischoff	2015-10-26 16:31:00
50	2015-10-26 01:36:34	Will instantly utilize 100% of computer's CPU	jesusgalvan	2015-10-26 01:41:48
50	2015-10-26 01:41:48	This is a general Unix command.	herrbischoff	2015-10-26 01:41:48
49	2015-10-25 18:44:29	Takes a screenshot after 3 seconds and displays in Preview.	sdayal	2015-10-25 22:36:41
49	2015-10-25 22:36:41	Please [read my comments](https://github.com/herrbischoff/awesome-osx-command-line/pull/48#issuecomment-150951892) more closely. Especially the part of the fresh clone.	herrbischoff	2015-10-25 22:36:41
48	2015-10-25 17:17:11	Takes a screenshot after 3 seconds and displays in Preview	sdayal	2015-10-25 18:29:04
48	2015-10-25 18:29:04	Please see the inline comment. Also, resubmit on a fresh clone and create a new branch off of master instead of editing your master.	herrbischoff	2015-10-25 18:29:04
47	2015-10-25 15:30:41	Basic grammar changes in a couple of locations	harshalbot	2015-10-25 16:35:35
46	2015-10-24 21:28:29	I've fucked something up last week, so it's sometimes easier to do the right thing from scratch.	Hummer12007	2015-10-24 21:33:24
46	2015-10-24 21:36:29	Thanks. I'm happy you did it. I had already added the entry on my own. I have merged yours and removed my duplicate. This way the credit is where it should be. ;)	herrbischoff	2015-10-24 21:33:24
45	2015-10-24 20:09:07	Fix "Remove Apple Remote Desktop Settings" so it doesn't fight with the defaults system and make the commands independent of each other since some of the items being removed may not currently exist	perryclarke	2015-10-25 18:29:59
45	2015-10-25 07:08:49	:+1: Fixes #40 so don't forget to close it after merge.	G07cha	2015-10-25 18:29:59
45	2015-10-25 18:29:55	Thanks, merging.	herrbischoff	2015-10-25 18:29:59
44	2015-10-24 19:18:21	This is the work in progress pull request to add Travis support. This closes #43	vinkla	2016-02-29 11:33:57
44	2015-10-24 19:46:15	@herrbischoff I don't know which setup we want to use but in this PR we test the `setup.sh` script and see how well it performs on OS X 10.9, 10.10 and 10.11. Let me know what you think about this.	vinkla	2016-02-29 11:33:57
44	2015-10-24 21:25:02	@vinkla: Nice work. I'm wondering though why the badge still shows that the build is failing although it is passing. Apart from that little hiccup, I think we should test both at least `setup.sh`, `brew.sh` and the sourcing of the `aliases` and `function` files. If all of them go smoothly, this would account for the most basic code glitches like missing colons, quotes and the like. It would also …	herrbischoff	2016-02-29 11:33:57
44	2015-10-24 21:32:01	@herrbischoff The reason it show failing is because I pointed it against the `master` branch.	vinkla	2016-02-29 11:33:57
44	2015-10-24 21:33:11	Why should we test the other files? Isn't it better we just test all snippets?	vinkla	2016-02-29 11:33:57
44	2015-10-24 21:38:41	Well, I believe that as long as we're testing, we could as well test the whole bunch for code problems. That's my thinking. Any reason why we shouldn't?	herrbischoff	2016-02-29 11:33:57
44	2015-10-24 21:51:00	Maybe we should but I don't agree we should use similar setup to Mathias Bynens dotfiles. IMO I think we should only create a script which executes all the snippets from the README. We don't provide dotfiles like in Mathias project. What is your opinion on this?	vinkla	2016-02-29 11:33:57
44	2015-10-24 22:12:13	Ahh, now I see what you mean. Sure, that could be a way. I thought that by adding extra files that would be a place to put all the nice functions and solutions people come up with without cluttering the main list. Kind of an expanded version of the list, for inspiration and copy and paste. A single script testing the main README would of course ease the burden of having to put stuff in several pl…	herrbischoff	2016-02-29 11:33:57
44	2015-10-24 22:22:19	Okay, cool. For me it works either way, maybe it is better if you do it? Since you seem to know all about the awesome terminal stuff. I can help but I think it will become better if you do. Thats okay with you?	vinkla	2016-02-29 11:33:57
44	2015-10-24 22:30:21	Sure, I'm going for it. ;)	herrbischoff	2016-02-29 11:33:57
44	2015-10-24 22:39:58	:+1:	vinkla	2016-02-29 11:33:57
44	2015-10-24 22:57:49	Okay, I let my `sed`-fu out and cooked something up along the lines of: <S_CODE_TOKEN> sed -n '/^<S_CODE_TOKEN>/p' < README.md | sed '/^<S_CODE_TOKEN>``` :D This gets every command out as a single line which we can then run through a `for` loop. However, commands that require, for example, a disk image will have none. We can either create simple test files and put them in a `test` folder or need …	herrbischoff	2016-02-29 11:33:57
44	2015-10-24 23:19:38	Added the whole contraption. Somehow one clipboard command refuses to play along. I'll have to look into it later.	herrbischoff	2016-02-29 11:33:57
44	2015-10-25 18:44:31	Actually I've no idea how rebooting system and FileVault will work on Travis. I guess it could be hard to get it to pass. Then again, I don't know. We'll have to test :) Maybe we should point the travis against the new `test.sh` file? I can do that if you want?	vinkla	2016-02-29 11:33:57
44	2015-11-06 07:42:35	Any progress on this?	vinkla	2016-02-29 11:33:57
44	2016-02-29 11:33:56	Closing in favour of #102	vinkla	2016-02-29 11:33:57
43	2015-10-24 18:34:59	Create a `.travis.yml` file that runs test on all included bash scripts along with the alias and function files.	herrbischoff	2016-02-29 11:55:29
43	2015-10-25 07:05:23	@herrbischoff what about pull request validation? For correct style and script? I can write some code for style check btw.	G07cha	2016-02-29 11:55:29
43	2015-10-25 18:36:37	@G07cha: That would indeed be nice. You can send a PR to the `travis` branch so @vinkla, you and I can take a look. Thanks!	herrbischoff	2016-02-29 11:55:29
43	2016-02-29 11:55:29	Closing this due to #102.	herrbischoff	2016-02-29 11:55:29
42	2015-10-24 09:32:27	Add sublime text alias	MrGosti	2015-10-24 10:38:42
42	2015-10-24 10:06:48	Doesn't Sublime already ship with a `subl` CLI tool?	vinkla	2015-10-24 10:38:42
42	2015-10-24 10:38:42	Indeed, and how to link to the executable is straight in the [documentation](http://www.sublimetext.com/docs/3/osx_command_line.html). Which is also a cleaner way to do it than the proposed PR. Besides, it was also sorted incorrectly.	herrbischoff	2015-10-24 10:38:42
41	2015-10-24 07:37:59		tricinel	2015-10-29 19:38:28
41	2015-10-24 08:47:21	Thanks for your suggestion. This is a little bit too much thrown together for my taste. Please make the "Empty Trash" command separate from the system log deletion. I would not expect my system logs to be wiped by a trash cleanup. Also, the Metadata delete command is a duplicate.	herrbischoff	2015-10-29 19:38:28
41	2015-10-24 11:07:34	Ouch, sorry, yeah the Metadata delete was there. I expected to find it in the Metadata not in Find category though :) Do you want me to remove my addition or does it make sense to have it in the Metadata instead of the Find category? Splitting that Trash command though, you're right.	tricinel	2015-10-29 19:38:28
41	2015-10-28 07:53:46	Done.	tricinel	2015-10-29 19:38:28
41	2015-10-29 15:38:22	Thanks. Now please rebase your clone with the new additions so there are no more merge conflicts and I can merge.	herrbischoff	2015-10-29 19:38:28
41	2015-10-29 17:13:26	There's actually a lot of conflicts, the rebase fails. I can however fetch and merge then push.	tricinel	2015-10-29 19:38:28
41	2015-10-29 19:38:19	I see you worked on the master branch, which is almost always a bad idea. The easiest way would be to close this pull request, delete the clone directory and start fresh. Always work in a branch to avoid these kinds of rebase issues. Master needs to be clean at all times.	herrbischoff	2015-10-29 19:38:28
40	2015-10-23 17:47:54	In the "Remove Apple Remote Desktop Settings" entry (https://github.com/herrbischoff/awesome-osx-command-line#remove-apple-remote-desktop-settings) preferences are removed by "rm"ing the preference files which doesn't work reliably because of the way preferences are cached. The correct way to remove prefs is using `defaults delete`.	perryclarke	2015-10-25 18:30:41
40	2015-10-24 05:39:54	Thanks for the suggestion. Would you mind creating a pull request for it?	herrbischoff	2015-10-25 18:30:41
40	2015-10-25 18:30:41	Fixed through #45.	herrbischoff	2015-10-25 18:30:41
39	2015-10-23 16:49:26	The following command didn't work: <S_CODE_TOKEN> I'm using El Capitan and the result was this: <S_CODE_TOKEN>	gfpacheco	2016-10-03 20:55:35
39	2015-10-24 05:41:23	Ahh... You need to use `sudo` of course. ;) I'm going to fix that. Please confirm. ![](https://imgs.xkcd.com/comics/sandwich.png)	herrbischoff	2016-10-03 20:55:35
39	2015-10-24 20:15:42	I don't think a missing sudo was the problem. I'm getting the exact same result when running the command with sudo: <S_CODE_TOKEN> Outputs: <S_CODE_TOKEN>	gfpacheco	2016-10-03 20:55:35
39	2015-10-24 21:43:30	Hmm... Maybe try adding `.plist`, like `com.apple.mDNSResponder.plist`. Does that work?	herrbischoff	2016-10-03 20:55:35
39	2015-10-25 00:25:14	Nop, sorry	gfpacheco	2016-10-03 20:55:35
39	2015-10-25 00:39:45	I'm beginning to suspect that this may be due to the new System Integrity Protection feature in El Capitan. If you like, you could try rebooting while holding `Cmd-R`, opening the terminal and then enter `csrutil disable` followed by `reboot`. Once booted, run the Bonjour command again. Does it work now? To enable SIP again, repeat the above steps but run `csrutil enable`.	herrbischoff	2016-10-03 20:55:35
39	2015-10-29 15:43:00	@gfpacheco: Does my last suggestion work?	herrbischoff	2016-10-03 20:55:35
39	2015-10-29 23:15:03	Sorry, I still didn't have time to try it. I'll try it soon	gfpacheco	2016-10-03 20:55:35
39	2015-11-14 15:20:45	No news is good news. Closing.	herrbischoff	2016-10-03 20:55:35
39	2016-02-02 18:52:42	Adding the **`.plist`** fixed the error on my machine: `$ sudo defaults write /System/Library/LaunchDaemons/com.apple.mDNSResponder.plist ProgramArguments -array-add "-NoMulticastAdvertisements"` _There were two files in the directory: `com.apple.mDNSResponder.plist` and `com.apple.mDNSResponderHelper.plist` _ OS X El Capitan Version 10.11.2 (15C50) MacBook Pro (Retina, 15-inch, Mid 2015)	wallter	2016-10-03 20:55:35
39	2016-02-03 23:19:30	Walter - did you do anything else? I can't replicate the fix that you did, even with SIP turned off.	ryanshuck	2016-10-03 20:55:35
39	2016-02-05 01:00:29	After a little more work, I found a repeatable process. In recovery, run csrutil disable && reboot Once back in OS X, log in as an admin user and run sudo launchctl unload /System/Library/LaunchDaemons/com.apple.mDNSResponder.plist sudo defaults write /System/Library/LaunchDaemons/com.apple.mDNSResponder.plist ProgramArguments -array-add "-NoMulticastAdvertisements" sudo launchctl load /System/Li…	ryanshuck	2016-10-03 20:55:35
39	2016-03-30 15:44:01	@herrbischoff please re-open, adding .plist didn't work for me either. @ryanshuck solutions works though	mindfulmonk	2016-10-03 20:55:35
39	2016-05-12 05:20:43	Temporarily disabling SIP worked for me. As a side note, the plist file was XML beforehand. It is now an "Apple binary property list". Seems fine, though.	wKovacs64	2016-10-03 20:55:35
39	2016-10-02 23:06:42	Didn't work for me. I just went through the disable SIP>reboot>run commands>re-enable SIP process. mDNSResponder is still active and using RAM. OS X 10.11.6	GitTheHellOutaHere	2016-10-03 20:55:35
39	2016-10-03 11:57:37	You do realize that mDNSResponder absolutely needs to run because it's the local macOS DNS client, do you? Right, didn't think so. This command turns off picking up multicast advertisements (Zeroconf/Bonjour/Avahi). The fact that mDNSResponder still runs only indicates that you have been unsuccessful in mangling your system beyond usability but have otherwise probably achieved what you were looki…	herrbischoff	2016-10-03 20:55:35
39	2016-10-03 18:28:50	Thanks for the reply - it's always nice to wake up to a snarky retort. Thankfully my system hasn't been "mangled" so that I may respond. BTW, you might investigate your Dictionary app sometime, because you used "mangled" incorrectly. > severely mutilate, disfigure, or damage by cutting, tearing, or crushing. I _thought_ mDNSResponder was necessary, but then while trying prevent more processes fro…	GitTheHellOutaHere	2016-10-03 20:55:35
39	2016-12-22 04:35:45	Apparently this is possible without disabling SIP: <S_CODE_TOKEN> See https://derflounder.wordpress.com/2016/08/22/disabling-bonjour-advertisement-on-os-x-el-capitan-and-later/	stefansundin	2016-10-03 20:55:35
38	2015-10-23 16:27:40	This command allows users with FileVault protected drives to restart their machine without it prompting for an unlock key at startup. This is especially useful for people working remotely over SSH who do not have physical access to enter the unlock key after a reboot.	RobJDavey	2015-10-24 08:49:10
38	2015-10-24 05:51:40	Nice suggestion! Please see my inline comments. Oh, and never mind the Travis build errors, I forgot to turn it off.	herrbischoff	2015-10-24 08:49:10
38	2015-10-24 08:49:06	Thanks! Merging.	herrbischoff	2015-10-24 08:49:10
37	2015-10-23 07:55:39		scottydelta	2015-10-23 08:02:47
37	2015-10-23 08:02:42	Looks good, thanks.	herrbischoff	2015-10-23 08:02:47
36	2015-10-23 05:56:55	Added commands for remaining battery backup time and percentage with title "Battery Status" in System Category.	scottydelta	2015-10-23 07:52:20
36	2015-10-23 07:46:08	Thanks for your suggestion. Please see my inline comments.	herrbischoff	2015-10-23 07:52:20
35	2015-10-22 23:27:32	I just wondered about creating a subfolder in this repo with several additional files: - A setup script, containing sane default settings for OS X - An alias file containing useful command snippets and shortcuts to be sourced - Separate alias files for functions and shortcuts for specific applications (as to give a home to solutions like #23) and environments The idea is obviously influenced by […	herrbischoff	2015-10-25 18:38:22
35	2015-10-23 05:47:37	Would also be good if we could run tests on the snippets. Maybe using Travis?	vinkla	2015-10-25 18:38:22
35	2015-10-23 07:49:52	@vinkla: Interesting idea. Travis does support Mac OS as a testing target. However, writing effective tests for simple configuration changes could prove to be challenging, as there is usually no output. Also, Hardware-related tests will probably be impossible.	herrbischoff	2015-10-25 18:38:22
35	2015-10-23 07:56:02	We could just create a script that is executed and see how well it performs on different versions of OS X. Take a look at this repository: https://github.com/mikemcquaid/strap	vinkla	2015-10-25 18:38:22
35	2015-10-23 08:08:24	I see, so what you have in mind is a simple (global) check instead of adding tests for every snippet separately. ;)	herrbischoff	2015-10-25 18:38:22
35	2015-10-23 08:15:20	Yeah, that will make it easier to implement :)	vinkla	2015-10-25 18:38:22
35	2015-10-23 08:26:50	Alright. I will see if I find the time to work on the new content today. I'll leave the creation of the `.travis.yml` file to you. :) If you like, I'm going to add you as a collaborator when things are added and set up. This way you can trigger Travis builds at will.	herrbischoff	2015-10-25 18:38:22
35	2015-10-23 08:31:21	Aaah, cool! Let me know when I can start :)	vinkla	2015-10-25 18:38:22
35	2015-10-24 18:26:05	Alright, @vinkla: as of now you have push access to the repository. Use it wisely! ;) I have set up a new branch `setup-files` for us to work with. I believe the structure should be self-explanatory. I use Vim as my main code editor so the files are tailored to this environment. To spare yourself and others the pain of having to adjust editor settings manually, there is also an `.editorconfig` fi…	herrbischoff	2015-10-25 18:38:22
35	2015-10-24 19:13:33	Alright! I'll get started directly :)	vinkla	2015-10-25 18:38:22
35	2015-10-25 18:38:22	Closing this ticket because for now we're sticking to the main list.	herrbischoff	2015-10-25 18:38:22
34	2015-10-22 17:49:30	I am proposing adding a new way of changing the wallpaper that works on OSX Machines post-Mavericks. Starting in OSX the settings for the wallpaper is stored in a sqllite database so the currently displayed method doesn't work.	nstrayer	2015-10-25 18:31:49
34	2015-10-24 06:21:32	Nice catch! Please see my inline comments.	herrbischoff	2015-10-25 18:31:49
34	2015-10-25 02:12:31	Awesome. I made the suggested changes!	nstrayer	2015-10-25 18:31:49
33	2015-10-21 19:38:56	> uname -a > Darwin MacBook-Pro.local 15.0.0 Darwin Kernel Version 15.0.0: Wed Aug 26 16:57:32 PDT 2015; root:xnu-3247.1.106~1/RELEASE_X86_64 x86_64	sdayal	2015-10-21 19:43:26
33	2015-10-21 19:43:26	This is a general Unix command which is not specific to OS X. This is already excessively documented elsewhere.	herrbischoff	2015-10-21 19:43:26
32	2015-10-21 19:20:11		sdayal	2015-10-21 19:23:59
32	2015-10-21 19:23:59	Duplicate: https://github.com/herrbischoff/awesome-osx-command-line#search-via-spotlight	herrbischoff	2015-10-21 19:23:59
31	2015-10-21 02:22:21		jesusgalvan	2015-10-21 14:00:52
31	2015-10-21 02:33:52	Strictly not a Mac OS X thing, though.	Starefossen	2015-10-21 14:00:52
31	2015-10-21 02:37:00	Oops sorry. I got too ahead of myself without fully reading the readme.	jesusgalvan	2015-10-21 14:00:52
31	2015-10-21 14:00:52	Okay, so I'm going ahead and close this pull request.	herrbischoff	2015-10-21 14:00:52
30	2015-10-21 01:22:53	Adding the `-D` flag prevents passwords that aren't for Wi-Fi Networks from being shown. <S_CODE_TOKEN>	rileyjshaw	2015-10-21 01:32:29
30	2015-10-21 01:32:23	Neat!	herrbischoff	2015-10-21 01:32:29
29	2015-10-21 01:18:57	Pretty useful when combined with "Show Wi-Fi Network Passwords" :)	rileyjshaw	2015-10-21 01:39:54
29	2015-10-21 01:28:22	Cool! :) So we can run one humongous command: <S_CODE_TOKEN> Or, combined with the shortcut above, short and sweet: <S_CODE_TOKEN> The power of the command line shell. Please do sort correctly though and I will merge.	herrbischoff	2015-10-21 01:39:54
29	2015-10-21 01:33:37	> Order titles alphabetically within each category. Gah, I totally missed that in the contribution guidelines! Sorry about that, fixing now.	rileyjshaw	2015-10-21 01:39:54
29	2015-10-21 01:36:05	Alright, fixed the order	rileyjshaw	2015-10-21 01:39:54
29	2015-10-21 01:39:50	No problem. Looks good now! Merging. And for today, I'm going off to bed. In case you submit more pull requests. ;)	herrbischoff	2015-10-21 01:39:54
29	2015-10-21 01:40:49	Heh, alright – good night!	rileyjshaw	2015-10-21 01:39:54
28	2015-10-21 00:47:12	Rather than `grep`ing for `password:`, we can simply use the `-w` flag. <S_CODE_TOKEN>	rileyjshaw	2015-10-21 01:13:54
28	2015-10-21 00:59:34	Nice catch! :) If you get rid of the trailing double quotes, I will merge.	herrbischoff	2015-10-21 01:13:54
28	2015-10-21 01:12:43	Whoops! Fixed :)	rileyjshaw	2015-10-21 01:13:54
28	2015-10-21 01:13:48	Neat, thanks!	herrbischoff	2015-10-21 01:13:54
27	2015-10-21 00:32:40	If multiple windows are open, it chooses the top-most one.	rileyjshaw	2015-10-21 01:14:31
27	2015-10-21 00:45:04	See inline comment. Nice addition though! Please adjust and put at the top of Opening Things to be properly sorted.	herrbischoff	2015-10-21 01:14:31
27	2015-10-21 00:49:46	@herrbischoff good call, updated the title :)	rileyjshaw	2015-10-21 01:14:31
27	2015-10-21 00:56:23	Thanks. Now just sort properly and I will merge.	herrbischoff	2015-10-21 01:14:31
27	2015-10-21 01:00:08	Done.	rileyjshaw	2015-10-21 01:14:31
27	2015-10-21 01:14:27	Thanks!	herrbischoff	2015-10-21 01:14:31
26	2015-10-21 00:27:35	Awesome repo! Curious if you think it might be a good idea to add the following mac dev setup focused repo as a link? The repo has a good amount of Mac shell commands and tools. https://github.com/donnemartin/dev-setup If so, I suppose it would probably have to go under a new section? If there's interest I can submit a pull request. Thanks!	donnemartin	2015-10-21 00:59:59
26	2015-10-21 00:37:29	Thanks! Looks like an interesting repository. However, there's a little too much stuff thrown together for my taste though.	herrbischoff	2015-10-21 00:59:59
26	2015-10-21 00:59:59	No problem, closing.	donnemartin	2015-10-21 00:59:59
25	2015-10-21 00:24:31		ed-flanagan	2015-10-21 00:28:54
25	2015-10-21 00:28:51	Good addition, thanks.	herrbischoff	2015-10-21 00:28:54
24	2015-10-20 23:18:25	From [Show Wi-Fi Network Passwords](https://github.com/herrbischoff/awesome-osx-command-line#show-wi-fi-network-passwords), running: <S_CODE_TOKEN> produces the following error on my machine (latest OSX): <S_CODE_TOKEN>	rileyjshaw	2015-10-20 23:29:24
24	2015-10-20 23:28:15	Of course you need to exchange "ROUTERNAME" with the SSID of the router you wish to query the password entry from. ;) I will clarify this in the description.	herrbischoff	2015-10-20 23:29:24
23	2015-10-20 20:41:22	this may be a little too involved, but let me know what you think. it's pretty cool!	boneskull	2015-10-21 08:11:05
23	2015-10-20 23:56:57	I'm conflicted. While surely an interesting solution, it's very specific to Dash.app and not a simple plist change. I don't want this list to get too bloated with all kinds of scripts. Comments anyone?	herrbischoff	2015-10-21 08:11:05
23	2015-10-21 06:42:25	I agree, it's too specific	G07cha	2015-10-21 08:11:05
23	2015-10-21 08:11:05	very well. [gist](https://gist.github.com/boneskull/4b6378784e2d719dd543)	boneskull	2015-10-21 08:11:05
23	2015-10-22 23:35:17	I have just had an idea on how to collect all those useful things. Please see issue #35 and let me know what you think. Thanks.	herrbischoff	2015-10-21 08:11:05
22	2015-10-20 20:13:26	suggestions welcome, thanks!	boneskull	2015-12-03 23:44:37
22	2015-10-20 23:47:26	Thanks for your suggestion. Although nice, I feel this is a little too specific to Homebrew to be included in this list. I'll leave this open for the time being to give others the opportunity to comment. If there is enough interest, I may expand the Package Managers category. Still, I'd see this better placed in a Gist that is linked to.	herrbischoff	2015-12-03 23:44:37
22	2015-10-21 01:41:39	what about making it the example for doing the periodic job, fills two roles, allowing people to see how to run the periodic job as well as giving a practical example	plessbd	2015-12-03 23:44:37
22	2015-10-21 01:52:36	@plessbd: Intriguing idea. Let me sleep on it.	herrbischoff	2015-12-03 23:44:37
22	2015-10-21 06:44:17	+1 for link to Gist.	G07cha	2015-12-03 23:44:37
22	2015-10-21 08:11:35	Where would I put the link?	boneskull	2015-12-03 23:44:37
22	2015-10-21 08:14:48	@boneskull, good question, my opinion is to set link with short description, like: `[.plist file](https://gist.github.com/your-gist)` But @herrbischoff may have different opinion so let's wait for him.	G07cha	2015-12-03 23:44:37
22	2015-10-22 23:33:15	I would either favor the default template idea, explaining a little more what's going on in the example or using it in a collection of system defaults like proposed in #35. Let me know what you think!	herrbischoff	2015-12-03 23:44:37
22	2015-10-23 15:51:50	Hi, the links that are included in this PR could not be resolve. <S_CODE_TOKEN> Correct link is this? http://cdn.curvve.com/wp-content/uploads/2013/09/homebrew_osx_logo.png	d6rkaiz	2015-12-03 23:44:37
22	2015-10-24 05:54:06	Confirmed. The link does not resolve. The replacement link does however.	herrbischoff	2015-12-03 23:44:37
22	2015-12-03 23:44:37	To finally resolve this long-running PR, I have decided with 479cd58 to add a new file `launchagents.md` and put the submission (along with the correct image link) in there. I have also done the same for functions. It would be a shame for the good and creative ideas to go to waste, so feel free to contribute in those files. This should keep things neat and tidy while still being comprehensive and…	herrbischoff	2015-12-03 23:44:37
22	2015-12-04 05:23:30	@herrbischoff not necessary. thanks!	boneskull	2015-12-03 23:44:37
21	2015-10-20 15:53:09	Make iTunes ignore users pressing the media keys.	vinkla	2015-10-21 13:56:28
21	2015-10-20 23:59:36	Additionally, running the command in 10.11 gives the following error: <S_CODE_TOKEN>	herrbischoff	2015-10-21 13:56:28
21	2015-10-21 06:47:39	@herrbischoff, it's ok becouse you already unloaded service, if you will load service back and try unload again, it will unload without any message, if you unload second time it will give you same message as you accrued. Btw, I'm think that redirect to `/dev/null` is unnecessary too	G07cha	2015-10-21 13:56:28
21	2015-10-21 07:19:17	Okay, I've removed `/dev/null`.	vinkla	2015-10-21 13:56:28
21	2015-10-21 13:56:21	@G07cha: Thanks, I thought as much. I should really get more sleep. ;) @vinkla: Thanks. Merging.	herrbischoff	2015-10-21 13:56:28
21	2015-10-21 14:03:33	:+1:	vinkla	2015-10-21 13:56:28
20	2015-10-20 15:43:20	Same as #19 only this is your local IP address.	vinkla	2015-10-20 23:23:14
20	2015-10-20 23:22:03	Please move to TCP/IP category, thanks!	herrbischoff	2015-10-20 23:23:14
20	2015-10-20 23:23:07	Wait, this is the Wi-Fi interface. Hence, it should stay where it is. I'm merging it.	herrbischoff	2015-10-20 23:23:14
19	2015-10-20 15:42:19	Don't know about the naming/description though. Any thoughts to make it better?	vinkla	2015-10-21 13:48:16
19	2015-10-20 15:46:30	What about "Show public IP address" title?	G07cha	2015-10-21 13:48:16
19	2015-10-20 15:47:26	That might be better, what do you think @herrbischoff?	vinkla	2015-10-21 13:48:16
19	2015-10-20 23:19:02	I'd call this "Show External IP Address".	herrbischoff	2015-10-21 13:48:16
19	2015-10-20 23:21:34	Also, please move this to the TCP/IP category. Just because every Mac sold nowadays has Wi-Fi does not make it the only way to connect to a network... ;P	herrbischoff	2015-10-21 13:48:16
19	2015-10-21 07:18:16	All fixed :)	vinkla	2015-10-21 13:48:16
19	2015-10-21 13:48:11	Thanks. Merging.	herrbischoff	2015-10-21 13:48:16
19	2015-10-21 14:03:41	:+1:	vinkla	2015-10-21 13:48:16
18	2015-10-20 13:46:43	According to https://raymii.org/s/snippets/OS_X_Turn_Bonjour_off_or_on_via_the_command_line.html there is a confusion between the Bonjour's enable and disable commands	talkain	2015-10-21 14:02:12
18	2015-10-20 23:11:31	Looks about right. The `NoMulticastAdvertisements` part is a dead giveaway... ;) Could you please sort the entries in such a way that the disable command is on top. This is the way the commands are structured: the one that changes a default is on top, the revert command below. Thanks!	herrbischoff	2015-10-21 14:02:12
18	2015-10-21 14:02:07	Never mind, I'll do it.	herrbischoff	2015-10-21 14:02:12
17	2015-10-20 01:28:30	Prezto is a faster framework than Zsh. It's worthy of mentioning.	Glutnix	2015-10-21 14:45:30
17	2015-10-20 01:35:36	Thanks for the recommendation. As far as I can see, it appears to be quite limited and not really well documented. Did I miss something? I'd welcome a lightweight OMZ alternative but I cannot seem to grasp its exact advantages.	herrbischoff	2015-10-21 14:45:30
17	2015-10-20 01:53:37	I'm probably not the right guy to defend Prezto vs OhMyZsh, but I'd say Prezto is not as flexible or extensible as OMZ, but it still brings a lot of that Zsh power to play without the slowdown. It's still got a lot of what I would guess the majority of people use OMZ for.	Glutnix	2015-10-21 14:45:30
17	2015-10-20 01:54:05	As for documentation, yeah, the project is lacking, but there are many good posts on other sites detailing it.	Glutnix	2015-10-21 14:45:30
17	2015-10-20 01:55:22	Could you give me some links to check out?	herrbischoff	2015-10-21 14:45:30
17	2015-10-20 02:05:53	- http://codurance.com/2015/03/16/installing-zprezto-a-quick-guide/ - http://jeromedalbert.com/migrate-from-oh-my-zsh-to-prezto/ - http://mikebuss.com/2014/04/07/customizing-prezto/ - http://joshsymonds.com/blog/2014/06/12/shell-awesomeness-with-prezto/ - http://concreted.azurewebsites.net/custom-terminal-with-zshell-iterm-and-prezto/ (dated 3 Nov 2014)	Glutnix	2015-10-21 14:45:30
17	2015-10-20 23:17:21	Thanks, I'm going to check them out and let you know.	herrbischoff	2015-10-21 14:45:30
17	2015-10-21 14:45:26	Thanks again for your suggestion. I had the opportunity today to check it out. I'm pretty impressed by it's snappiness. I'm possibly becoming a convert. ;) Anyway, I'm merging. I can see how this would be useful to others as well.	herrbischoff	2015-10-21 14:45:30
17	2015-10-21 18:00:28	Addition: yes, I'm a convert. :) Prezto is a winner in my book. The `rm -i` alias was driving me nuts though...	herrbischoff	2015-10-21 14:45:30
17	2015-10-21 23:15:16	Agreed about the `rm -i` alias, but I'm more of a [trash](http://hasseg.org/trash/) fan. I could do that as another pull request.	Glutnix	2015-10-21 14:45:30
17	2015-10-21 23:32:12	Interesting. But where would it go? And personally, I like things to get deleted right away. ;)	herrbischoff	2015-10-21 14:45:30
16	2015-10-19 10:06:33	Much faster than open iTunes and very useful for deploying builds, running tests on various devices	G07cha	2015-10-19 14:40:38
16	2015-10-19 14:18:37	Neat trick! Please correctly capitalize the title and I will merge.	herrbischoff	2015-10-19 14:40:38
16	2015-10-19 14:20:01	I forget about this, fixed.	G07cha	2015-10-19 14:40:38
16	2015-10-19 14:40:34	Thanks. Merging.	herrbischoff	2015-10-19 14:40:38
15	2015-10-18 18:54:06	As seen in http://9to5mac.com/2015/09/07/macbook-tricks-chime-sound-like-an-iphone/.	Psidium	2015-10-18 21:02:57
15	2015-10-18 20:56:32	Please, verify if my latest changes fit the criteria? Thanks	Psidium	2015-10-18 21:02:57
15	2015-10-18 21:02:53	Looks great, thanks! Merging.	herrbischoff	2015-10-18 21:02:57
14	2015-10-18 17:25:25		hffmnn	2015-10-23 08:13:19
14	2015-10-18 17:44:33	See inline comments. Also, all titles need to be properly capitalized, see [Contribution Guidelines](https://github.com/herrbischoff/awesome-osx-command-line/blob/master/contributing.md). Thanks!	herrbischoff	2015-10-23 08:13:19
14	2015-10-23 08:13:15	Thanks for the fixes. Merging.	herrbischoff	2015-10-23 08:13:19
13	2015-10-18 11:15:42		Hummer12007	2015-10-18 15:54:11
13	2015-10-18 14:13:17	Very nice!:) But you forgot to include the new sub-category in the index.	herrbischoff	2015-10-18 15:54:11
13	2015-10-18 15:54:07	Thanks!	herrbischoff	2015-10-18 15:54:11
12	2015-10-18 10:50:06		Hummer12007	2015-10-18 15:52:58
12	2015-10-18 15:09:24	You're welcome! But actually, I disagree with you on the topic of relation between the two entries ;) **UPD:** Oh, got it.	Hummer12007	2015-10-18 15:52:58
12	2015-10-18 15:52:53	Thanks!	herrbischoff	2015-10-18 15:52:58
11	2015-10-18 10:38:18	Added a command to create a stack (in Dock) with most recently launched apps, and a new section for it.	Hummer12007	2015-10-24 21:20:38
11	2015-10-18 15:55:14	Thanks. Now please resolve the conflicts and push again so I can merge.	herrbischoff	2015-10-24 21:20:38
11	2015-10-20 23:13:32	Are you going to update this pull request or should I close it?	herrbischoff	2015-10-24 21:20:38
11	2015-10-21 05:05:16	Sorry, I was rather busy this week. Will update ASAP	Hummer12007	2015-10-24 21:20:38
11	2015-10-24 06:15:06	Just a quick reminder that pull requests that haven't changed in 7 days will be closed.	herrbischoff	2015-10-24 21:20:38
10	2015-10-18 10:32:33		Hummer12007	2015-10-18 15:23:37
10	2015-10-18 15:19:51	This doesn't work in El Capitan https://github.com/mathiasbynens/dotfiles/commit/2fe242baf2ca3c9de269120746429188a1e99ef8	vinkla	2015-10-18 15:23:37
10	2015-10-18 15:23:37	@vinkla: Thanks for the pointer. I will close this then.	herrbischoff	2015-10-18 15:23:37
10	2015-10-18 18:01:01	:+1:	vinkla	2015-10-18 15:23:37
9	2015-10-17 20:19:12		keith	2015-10-17 20:38:42
9	2015-10-17 20:53:35	Thanks! ## Keith Smiley On Oct 17, 2015, 13:38 -0700, Marcel Bischoffnotifications@github.com, wrote: > Merged#9(https://github.com/herrbischoff/awesome-osx-command-line/pull/9). > > — > Reply to this email directly orview it on GitHub(https://github.com/herrbischoff/awesome-osx-command-line/pull/9#event-438318083).	keith	2015-10-17 20:38:42
8	2015-10-17 20:12:12	Not sure how you're handling adding/removing stuff based on new OS X releases. But with 10.11 [this](https://github.com/herrbischoff/awesome-osx-command-line#repair-file-permissions) no longer works. See [here](https://support.apple.com/en-us/HT201560) for details.	keith	2015-10-17 20:52:32
8	2015-10-17 20:43:26	Thanks for the pointer! I verified this and indeed the commands for `verifyPermissions` and `repairPermissions` are gone. I will update the main file accordingly.	herrbischoff	2015-10-17 20:52:32
8	2015-10-17 20:52:31	Done.	herrbischoff	2015-10-17 20:52:32
8	2015-10-17 20:53:29	Thanks! ## Keith Smiley On Oct 17, 2015, 13:52 -0700, Marcel Bischoffnotifications@github.com, wrote: > Done. > > — > Reply to this email directly orview it on GitHub(https://github.com/herrbischoff/awesome-osx-command-line/issues/8#issuecomment-148950302).	keith	2015-10-17 20:52:32
7	2015-10-17 19:17:37		matteocrippa	2015-10-17 19:54:08
7	2015-10-17 19:53:49	Good catch! Thanks.	herrbischoff	2015-10-17 19:54:08
6	2015-10-16 17:55:09		Hummer12007	2015-10-16 18:59:19
6	2015-10-16 18:59:06	Good addition, thanks!	herrbischoff	2015-10-16 18:59:19
5	2015-10-16 12:02:28	This add a command that enables file extensions in finder	veloxy	2015-10-16 12:30:12
5	2015-10-16 12:30:06	Good catch, missed that one.	herrbischoff	2015-10-16 12:30:12
4	2015-10-16 06:20:46	Added the commands to hide and show the icons on the desktop.	mauran	2015-10-16 12:33:03
3	2015-10-16 03:44:07	Hello! I thought it might be good to share the open command on the list because it's one of those commands that new people don't really know and once they do they use it all the time. There are examples for opening a url, file, application and a directory.	willywos	2015-10-16 16:50:43
3	2015-10-16 12:29:03	Good idea! Since they are primarily Finder-related, I would put them as a sub-category there. Please move them there and I will merge.	herrbischoff	2015-10-16 16:50:43
3	2015-10-16 12:49:01	There you go! Thanks for creating this list @herrbischoff	willywos	2015-10-16 16:50:43
3	2015-10-16 12:52:52	Great! Now the titles need to be [properly capitalized](https://github.com/herrbischoff/awesome-osx-command-line/blob/master/contributing.md), to keep things tidy. ;) Missed that the first time around.	herrbischoff	2015-10-16 16:50:43
3	2015-10-16 13:01:21	Titles have been capitalized.	willywos	2015-10-16 16:50:43
3	2015-10-16 16:50:39	Looks good! Merging now.	herrbischoff	2015-10-16 16:50:43
3	2015-10-17 00:15:17	:tada: :tada: Thanks!	willywos	2015-10-16 16:50:43
2	2015-10-15 10:37:07	Useful when updating/changing XCode	G07cha	2015-10-15 14:12:58
2	2015-10-15 14:12:54	Looks good, thanks!	herrbischoff	2015-10-15 14:12:58
1	2015-10-15 07:50:27	<S_CODE_TOKEN>	G07cha	2015-10-15 10:20:40
1	2015-10-15 10:20:32	Good catch! Thanks.	herrbischoff	2015-10-15 10:20:40
