# Supplementary material for: Status, identity, and language: A study of issue discussions in GitHub
Source: PLoS One. 2019 Jun 14;14(6):e0215059. doi: 10.1371/journal.pone.0215059 (PMC6568400; doi:10.1371/journal.pone.0215059)
Supplement: S2 Data — (ZIP) [file pone.0215059.s003.zip › sample_46_projs_issues/herrbischoff_awesome-osx-command-line/issue_comments_mentioned_committer_NOCODE_FULLBODY.csv]

issue_num	datetime	body	login	mention_login
160	2017-03-10 20:02:40	Chapeau to your gut feeling @herrbischoff And good to see you around again @sorin-ionescu	dritter	herrbischoff
156	2017-03-16 13:29:11	@herrbischoff Title has been capitalized.	caillou	herrbischoff
142	2017-02-18 06:07:04	@herrbischoff Can I ask why you're against Electron-based apps?	sifex	herrbischoff
117	2016-10-28 02:57:28	@herrbischoff it's released;)	napcae	herrbischoff
114	2016-06-27 19:50:26	@herrbischoff Seems good now.	kutsan	herrbischoff
110	2016-11-20 01:37:57	@herrbischoff, are there any other changes you'd like me to make?	unixorn	herrbischoff
97	2016-02-29 19:27:50	@herrbischoff how about now? I made changes (squashed).	alundiak	herrbischoff
83	2015-12-04 01:14:49	@herrbischoff NP about the late reply. I added a few more Finder control functions in #87. Let me know if you want any changes in the TOC format I used.	unixorn	herrbischoff
79	2015-11-04 17:58:08	Fixed the capitalization and moved the snippet to alpha order, @herrbischoff	unixorn	herrbischoff
58	2015-10-29 15:12:35	@rprimus: Indeed. Missed that. @maximveksler: Please fix. Also, double-check what I've asked in my [previous comment](https://github.com/herrbischoff/awesome-osx-command-line/pull/58#issuecomment-152082229).	herrbischoff	rprimus
58	2015-10-29 15:12:35	@rprimus: Indeed. Missed that. @maximveksler: Please fix. Also, double-check what I've asked in my [previous comment](https://github.com/herrbischoff/awesome-osx-command-line/pull/58#issuecomment-152082229).	herrbischoff	maximveksler
58	2015-10-29 17:33:20	Thanks for the catch @rprimus. @herrbischoff - yes, zsh is installed with brew. El Capitan won't let you edit /bin so my homebrew is set to /usr/local/bin which is not enabled by default Apple /etc/shells setup.	maximveksler	herrbischoff
58	2015-10-29 17:33:20	Thanks for the catch @rprimus. @herrbischoff - yes, zsh is installed with brew. El Capitan won't let you edit /bin so my homebrew is set to /usr/local/bin which is not enabled by default Apple /etc/shells setup.	maximveksler	rprimus
58	2015-11-03 23:19:46	@unixorn: That's exactly been my experience on every OS X version including El Capitan. The only time I had to add something to `/etc/shells` was when using a newer Bash version, which is kind of logical given that OS X ships with a default version installed. I'd like to hear other voices about their experience before merging this change. I'm still not convinced that having to add it manually is …	herrbischoff	unixorn
58	2015-11-04 00:16:42	@herrbischoff Thinking back, I may have set my shell to brew's zsh using System Preferences instead of `chsh`, so that isn't necessarily a useful data point.	unixorn	herrbischoff
58	2015-11-04 10:07:09	@unixorn: Thanks for your input.	herrbischoff	unixorn
44	2015-10-24 21:25:02	@vinkla: Nice work. I'm wondering though why the badge still shows that the build is failing although it is passing. Apart from that little hiccup, I think we should test both at least `setup.sh`, `brew.sh` and the sourcing of the `aliases` and `function` files. If all of them go smoothly, this would account for the most basic code glitches like missing colons, quotes and the like. It would also …	herrbischoff	vinkla
44	2015-10-24 21:32:01	@herrbischoff The reason it show failing is because I pointed it against the `master` branch.	vinkla	herrbischoff
43	2015-10-25 07:05:23	@herrbischoff what about pull request validation? For correct style and script? I can write some code for style check btw.	G07cha	herrbischoff
43	2015-10-25 18:36:37	@G07cha: That would indeed be nice. You can send a PR to the `travis` branch so @vinkla, you and I can take a look. Thanks!	herrbischoff	G07cha
39	2016-03-30 15:44:01	@herrbischoff please re-open, adding .plist didn't work for me either. @ryanshuck solutions works though	mindfulmonk	herrbischoff
35	2015-10-23 07:49:52	@vinkla: Interesting idea. Travis does support Mac OS as a testing target. However, writing effective tests for simple configuration changes could prove to be challenging, as there is usually no output. Also, Hardware-related tests will probably be impossible.	herrbischoff	vinkla
35	2015-10-24 18:26:05	Alright, @vinkla: as of now you have push access to the repository. Use it wisely! ;) I have set up a new branch `setup-files` for us to work with. I believe the structure should be self-explanatory. I use Vim as my main code editor so the files are tailored to this environment. To spare yourself and others the pain of having to adjust editor settings manually, there is also an `.editorconfig` fi…	herrbischoff	vinkla
27	2015-10-21 00:49:46	@herrbischoff good call, updated the title :)	rileyjshaw	herrbischoff
22	2015-10-21 08:14:48	@boneskull, good question, my opinion is to set link with short description, like: `[.plist file](https://gist.github.com/your-gist)` But @herrbischoff may have different opinion so let's wait for him.	G07cha	herrbischoff
22	2015-12-04 05:23:30	@herrbischoff not necessary. thanks!	boneskull	herrbischoff
21	2015-10-21 06:47:39	@herrbischoff, it's ok becouse you already unloaded service, if you will load service back and try unload again, it will unload without any message, if you unload second time it will give you same message as you accrued. Btw, I'm think that redirect to `/dev/null` is unnecessary too	G07cha	herrbischoff
21	2015-10-21 13:56:21	@G07cha: Thanks, I thought as much. I should really get more sleep. ;) @vinkla: Thanks. Merging.	herrbischoff	G07cha
21	2015-10-21 13:56:21	@G07cha: Thanks, I thought as much. I should really get more sleep. ;) @vinkla: Thanks. Merging.	herrbischoff	vinkla
10	2015-10-18 15:23:37	@vinkla: Thanks for the pointer. I will close this then.	herrbischoff	vinkla
3	2015-10-16 12:49:01	There you go! Thanks for creating this list @herrbischoff	willywos	herrbischoff
97	2016-01-21 23:44:09	Tested on my Mac OS since Yosemite till now (10.11.3). <img width="948" alt="screenshot 2016-02-29 20 29 03" src="https://cloud.githubusercontent.com/assets/2131633/13406311/0c1df15a-df23-11e5-842f-49425ccb5e05.png"> @herrbischoff please review.	alundiak	herrbischoff
96	2016-01-21 20:45:56	@herrbischoff please review, and merge if such suggestion make sense for this repo.	alundiak	herrbischoff
92	2016-02-29 11:54:31	This was just added by @vinkla in PR #102. Thanks for letting me know.	herrbischoff	vinkla
44	2015-10-24 19:46:15	@herrbischoff I don't know which setup we want to use but in this PR we test the `setup.sh` script and see how well it performs on OS X 10.9, 10.10 and 10.11. Let me know what you think about this.	vinkla	herrbischoff
43	2015-10-25 18:36:37	@G07cha: That would indeed be nice. You can send a PR to the `travis` branch so @vinkla, you and I can take a look. Thanks!	herrbischoff	vinkla
19	2015-10-20 15:47:26	That might be better, what do you think @herrbischoff?	vinkla	herrbischoff
