# Supplementary material for: Status, identity, and language: A study of issue discussions in GitHub
Source: PLoS One. 2019 Jun 14;14(6):e0215059. doi: 10.1371/journal.pone.0215059 (PMC6568400; doi:10.1371/journal.pone.0215059)
Supplement: S2 Data — (ZIP) [file pone.0215059.s003.zip › sample_46_projs_issues/herrbischoff_awesome-osx-command-line/issue_first_in.csv]

97	alundiak	2016-01-21 23:44:09
39	mindfulmonk	2016-03-30 15:44:01
27	rileyjshaw	2015-10-21 00:49:46
160	dritter	2017-03-10 20:02:40
35	herrbischoff	2015-10-23 07:49:52
22	boneskull	2015-12-04 05:23:30
22	G07cha	2015-10-21 08:14:48
43	herrbischoff	2015-10-25 18:36:37
43	G07cha	2015-10-25 07:05:23
83	unixorn	2015-12-04 01:14:49
156	caillou	2017-03-16 13:29:11
21	herrbischoff	2015-10-21 13:56:21
21	G07cha	2015-10-21 06:47:39
110	unixorn	2016-11-20 01:37:57
114	kutsan	2016-06-27 19:50:26
10	herrbischoff	2015-10-18 15:23:37
142	sifex	2017-02-18 06:07:04
92	herrbischoff	2016-02-29 11:54:31
44	herrbischoff	2015-10-24 21:25:02
44	vinkla	2015-10-24 19:46:15
19	vinkla	2015-10-20 15:47:26
3	willywos	2015-10-16 12:49:01
58	herrbischoff	2015-10-29 15:12:35
58	maximveksler	2015-10-29 17:33:20
58	unixorn	2015-11-04 00:16:42
79	unixorn	2015-11-04 17:58:08
117	napcae	2016-10-28 02:57:28
96	alundiak	2016-01-21 20:45:56
