# Supplementary material for: Status, identity, and language: A study of issue discussions in GitHub
Source: PLoS One. 2019 Jun 14;14(6):e0215059. doi: 10.1371/journal.pone.0215059 (PMC6568400; doi:10.1371/journal.pone.0215059)
Supplement: S2 Data — (ZIP) [file pone.0215059.s003.zip › sample_46_projs_issues/herrbischoff_awesome-osx-command-line/issue_comments_mentioned_NOCODE_FULLBODY.csv]

issue_num	datetime	body	login	mention_login
160	2017-03-10 08:33:05	@paulmelnikow why would that be relevant? Does any external project depend on that link being updated? The author responded to the thread mentioned earlier, let's see if he wants to continue maintaining the project or not.	antoineco	paulmelnikow
160	2017-03-10 19:45:30	Thanks for your comment, @sorin-ionescu. That's what I figured. The sheer amount of notifications the sole maintainer of a popular open source project gets is staggering. If Real Life™ issues of any kind take the focus away for some time, getting back on top is an almost impossible task. I view this as resolved and will leave the original repo in place as in all likelihood the changes made in oth…	herrbischoff	sorin-ionescu
160	2017-03-10 20:02:40	Chapeau to your gut feeling @herrbischoff And good to see you around again @sorin-ionescu	dritter	herrbischoff
160	2017-03-10 20:02:40	Chapeau to your gut feeling @herrbischoff And good to see you around again @sorin-ionescu	dritter	sorin-ionescu
156	2017-03-16 13:29:11	@herrbischoff Title has been capitalized.	caillou	herrbischoff
142	2017-02-18 06:07:04	@herrbischoff Can I ask why you're against Electron-based apps?	sifex	herrbischoff
117	2016-10-28 02:57:28	@herrbischoff it's released;)	napcae	herrbischoff
117	2016-11-02 16:21:57	@jdickey: A valid and interesting point. I am not particularly partial to jumping on any new development. Long term however, this makes sense as Apple has officially renamed Mac OS X to macOS, for better or worse.	herrbischoff	jdickey
117	2016-11-02 18:36:45	@jdickey Almost a [third on Sierra, 40% on El Capitan](https://www.gosquared.com/global/mac/sierra/#beta). I think it's safe to say that we can ignore Yosemite, since command line users are power users and have updated systems.	napcae	jdickey
117	2016-11-03 11:46:52	@napcae. Right. We're an El Capitan shop and have no expectation to even touch Sierra until 10.12.2+ reduces the support panic to normal levels _and_ all our critical tools support it. Neither of those conditions yet apply. Did they change the name of El Capitan and we just didn't notice? _That_ was my point.	jdickey	napcae
116	2016-11-10 12:38:39	@bmalynovytch: Any luck?	herrbischoff	bmalynovytch
114	2016-06-27 19:50:26	@herrbischoff Seems good now.	kutsan	herrbischoff
110	2016-11-20 01:37:57	@herrbischoff, are there any other changes you'd like me to make?	unixorn	herrbischoff
97	2016-02-29 19:27:50	@herrbischoff how about now? I made changes (squashed).	alundiak	herrbischoff
83	2015-12-04 01:14:49	@herrbischoff NP about the late reply. I added a few more Finder control functions in #87. Let me know if you want any changes in the TOC format I used.	unixorn	herrbischoff
81	2015-11-06 18:12:46	Hi there! Thanks for the kind words. I feel that an OS X command line list is not quite the right place for additions like yours. That being said, I have come across a lot of questions and material that could benefit from a nicely curated list. Therefore, @mischah, I hope you excuse my enthusiasm in setting up such a list myself: https://github.com/herrbischoff/awesome-command-line-apps It's very…	herrbischoff	mischah
81	2015-11-06 18:50:03	Uhm … You ripped my idea without checking my Github repos to see if I already set up this list :open_mouth: Here is my list: https://github.com/mischah/awesome-cli-apps > Therefore, @mischah, I hope you excuse my enthusiasm in setting up such a list myself: https://github.com/herrbischoff/awesome-command-line-apps Sorry, that’s feels kinda lame to me. :unamused: Now we have two lists with the sam…	mischah	mischah
81	2015-11-06 19:24:45	@mischah: You're still very welcome to contribute. The existing lists appear very fragmented, partial and sometimes even confusing to me. For me it's not about the GitHub "stars" or the recognition — whatever that means — because that's fleeting and unsubstantial. I just want to build a list that I wish I came about when I was searching. So, how about building that together?	herrbischoff	mischah
81	2015-11-06 19:51:55	@aharris88: Renaming it and strengthening its focus would surely go a long way.	herrbischoff	aharris88
81	2015-11-06 19:54:07	@aharris88 Count me in. Let’s continue over there.	mischah	aharris88
81	2015-11-06 20:08:40	@mischah Sounds good. Thanks.	aharris88	mischah
79	2015-11-04 17:58:08	Fixed the capitalization and moved the snippet to alpha order, @herrbischoff	unixorn	herrbischoff
58	2015-10-29 15:12:35	@rprimus: Indeed. Missed that. @maximveksler: Please fix. Also, double-check what I've asked in my [previous comment](https://github.com/herrbischoff/awesome-osx-command-line/pull/58#issuecomment-152082229).	herrbischoff	rprimus
58	2015-10-29 15:12:35	@rprimus: Indeed. Missed that. @maximveksler: Please fix. Also, double-check what I've asked in my [previous comment](https://github.com/herrbischoff/awesome-osx-command-line/pull/58#issuecomment-152082229).	herrbischoff	maximveksler
58	2015-10-29 17:33:20	Thanks for the catch @rprimus. @herrbischoff - yes, zsh is installed with brew. El Capitan won't let you edit /bin so my homebrew is set to /usr/local/bin which is not enabled by default Apple /etc/shells setup.	maximveksler	herrbischoff
58	2015-10-29 17:33:20	Thanks for the catch @rprimus. @herrbischoff - yes, zsh is installed with brew. El Capitan won't let you edit /bin so my homebrew is set to /usr/local/bin which is not enabled by default Apple /etc/shells setup.	maximveksler	rprimus
58	2015-11-03 23:19:46	@unixorn: That's exactly been my experience on every OS X version including El Capitan. The only time I had to add something to `/etc/shells` was when using a newer Bash version, which is kind of logical given that OS X ships with a default version installed. I'd like to hear other voices about their experience before merging this change. I'm still not convinced that having to add it manually is …	herrbischoff	unixorn
58	2015-11-04 00:16:42	@herrbischoff Thinking back, I may have set my shell to brew's zsh using System Preferences instead of `chsh`, so that isn't necessarily a useful data point.	unixorn	herrbischoff
58	2015-11-04 10:07:09	@unixorn: Thanks for your input.	herrbischoff	unixorn
44	2015-10-24 21:25:02	@vinkla: Nice work. I'm wondering though why the badge still shows that the build is failing although it is passing. Apart from that little hiccup, I think we should test both at least `setup.sh`, `brew.sh` and the sourcing of the `aliases` and `function` files. If all of them go smoothly, this would account for the most basic code glitches like missing colons, quotes and the like. It would also …	herrbischoff	vinkla
44	2015-10-24 21:32:01	@herrbischoff The reason it show failing is because I pointed it against the `master` branch.	vinkla	herrbischoff
43	2015-10-25 07:05:23	@herrbischoff what about pull request validation? For correct style and script? I can write some code for style check btw.	G07cha	herrbischoff
43	2015-10-25 18:36:37	@G07cha: That would indeed be nice. You can send a PR to the `travis` branch so @vinkla, you and I can take a look. Thanks!	herrbischoff	G07cha
39	2015-10-29 15:43:00	@gfpacheco: Does my last suggestion work?	herrbischoff	gfpacheco
39	2016-03-30 15:44:01	@herrbischoff please re-open, adding .plist didn't work for me either. @ryanshuck solutions works though	mindfulmonk	ryanshuck
39	2016-03-30 15:44:01	@herrbischoff please re-open, adding .plist didn't work for me either. @ryanshuck solutions works though	mindfulmonk	herrbischoff
35	2015-10-23 07:49:52	@vinkla: Interesting idea. Travis does support Mac OS as a testing target. However, writing effective tests for simple configuration changes could prove to be challenging, as there is usually no output. Also, Hardware-related tests will probably be impossible.	herrbischoff	vinkla
35	2015-10-24 18:26:05	Alright, @vinkla: as of now you have push access to the repository. Use it wisely! ;) I have set up a new branch `setup-files` for us to work with. I believe the structure should be self-explanatory. I use Vim as my main code editor so the files are tailored to this environment. To spare yourself and others the pain of having to adjust editor settings manually, there is also an `.editorconfig` fi…	herrbischoff	vinkla
27	2015-10-21 00:49:46	@herrbischoff good call, updated the title :)	rileyjshaw	herrbischoff
22	2015-10-21 01:52:36	@plessbd: Intriguing idea. Let me sleep on it.	herrbischoff	plessbd
22	2015-10-21 08:14:48	@boneskull, good question, my opinion is to set link with short description, like: `[.plist file](https://gist.github.com/your-gist)` But @herrbischoff may have different opinion so let's wait for him.	G07cha	herrbischoff
22	2015-10-21 08:14:48	@boneskull, good question, my opinion is to set link with short description, like: `[.plist file](https://gist.github.com/your-gist)` But @herrbischoff may have different opinion so let's wait for him.	G07cha	boneskull
22	2015-12-03 23:44:37	To finally resolve this long-running PR, I have decided with 479cd58 to add a new file `launchagents.md` and put the submission (along with the correct image link) in there. I have also done the same for functions. It would be a shame for the good and creative ideas to go to waste, so feel free to contribute in those files. This should keep things neat and tidy while still being comprehensive and…	herrbischoff	boneskull
22	2015-12-04 05:23:30	@herrbischoff not necessary. thanks!	boneskull	herrbischoff
21	2015-10-21 06:47:39	@herrbischoff, it's ok becouse you already unloaded service, if you will load service back and try unload again, it will unload without any message, if you unload second time it will give you same message as you accrued. Btw, I'm think that redirect to `/dev/null` is unnecessary too	G07cha	herrbischoff
21	2015-10-21 13:56:21	@G07cha: Thanks, I thought as much. I should really get more sleep. ;) @vinkla: Thanks. Merging.	herrbischoff	G07cha
21	2015-10-21 13:56:21	@G07cha: Thanks, I thought as much. I should really get more sleep. ;) @vinkla: Thanks. Merging.	herrbischoff	vinkla
10	2015-10-18 15:23:37	@vinkla: Thanks for the pointer. I will close this then.	herrbischoff	vinkla
3	2015-10-16 12:49:01	There you go! Thanks for creating this list @herrbischoff	willywos	herrbischoff
160	2017-03-03 15:32:50	I see recent commits in the original repo from February and March, so this does not seem to be abandoned. Given the popularity of the source, I don't see a reason to link to a very young fork. Maybe @sorin-ionescu himself can shed some light on this. If he's on board with the new community fork, I will merge this.	herrbischoff	sorin-ionescu
160	2017-03-09 17:13:11	I'm going to give @sorin-ionescu until the end of the month to reply with a short comment on the current state of his project. If there is no word from him, the community fork will will added in its place. Should I forget this, please feel free to remind me in April.	herrbischoff	sorin-ionescu
160	2017-03-10 15:53:06	Prezto is not abandoned, but it has been neglected publically for a year. I want to give write access to several volunteers. There are several forks, which need to be reconciled. A GitHub notification subject line starts with `[user/repository]`, which often does not even fit in the threads column row of an email client, for example `Re: [herrbischoff/awesome-osx-command-li...`, let alone the iss…	sorin-ionescu	facastagnini
124	2016-12-24 19:42:44	Another alternative people may want to consider is [`mas`](https://github.com/mas-cli/mas) by @argon and team. Once `mas` is installed, `mas list` will list all application installed from the App Store in formatted columns for app ID number and app name/version. You can, for example, create this file on a system where you've signed into the App Store with That snippet is now part of my standard "…	jdickey	argon
97	2016-01-21 23:44:09	Tested on my Mac OS since Yosemite till now (10.11.3). <img width="948" alt="screenshot 2016-02-29 20 29 03" src="https://cloud.githubusercontent.com/assets/2131633/13406311/0c1df15a-df23-11e5-842f-49425ccb5e05.png"> @herrbischoff please review.	alundiak	herrbischoff
96	2016-01-21 20:45:56	@herrbischoff please review, and merge if such suggestion make sense for this repo.	alundiak	herrbischoff
92	2016-02-29 11:54:31	This was just added by @vinkla in PR #102. Thanks for letting me know.	herrbischoff	vinkla
81	2015-11-06 19:33:04	> The existing lists appear very fragmented, partial and sometimes even confusing to me. You’re right. But the guy maintaining »Awesome CLI« knows about the problems and is asking for help. → https://github.com/aharris88/awesome-cli/issues/14 > So, how about building that together? Or we both could contribute to the existing one and help @aharris88 to make a proper awesome list out of his awesome…	mischah	aharris88
44	2015-10-24 19:46:15	@herrbischoff I don't know which setup we want to use but in this PR we test the `setup.sh` script and see how well it performs on OS X 10.9, 10.10 and 10.11. Let me know what you think about this.	vinkla	herrbischoff
43	2015-10-25 18:36:37	@G07cha: That would indeed be nice. You can send a PR to the `travis` branch so @vinkla, you and I can take a look. Thanks!	herrbischoff	vinkla
19	2015-10-20 15:47:26	That might be better, what do you think @herrbischoff?	vinkla	herrbischoff
