# Supplementary material for: Status, identity, and language: A study of issue discussions in GitHub
Source: PLoS One. 2019 Jun 14;14(6):e0215059. doi: 10.1371/journal.pone.0215059 (PMC6568400; doi:10.1371/journal.pone.0215059)
Supplement: S2 Data — (ZIP) [file pone.0215059.s003.zip › sample_46_projs_issues/prakhar1989_awesome-courses/issue_comments_REPLACECODE.csv]

issue_num	datetime	body	login	close_date
240	2017-03-20 15:26:07	Redo of #190	zuik	2017-03-26 19:27:50
240	2017-03-26 19:27:47	Thank you for your contribution 👍	prakhar1989	2017-03-26 19:27:50
239	2017-03-18 19:22:22	i fixed it	Hatsuney	2017-03-18 22:18:29
239	2017-03-18 22:18:26	Thanks a lot, Laura!	prakhar1989	2017-03-18 22:18:29
238	2017-03-15 20:18:33		yurovant	2017-03-18 16:54:50
238	2017-03-18 16:54:47	Thanks for the update!	prakhar1989	2017-03-18 16:54:50
237	2017-03-10 13:27:11	The assignment link was a 404	mquinson	2017-03-18 16:55:45
237	2017-03-18 16:55:42	Thanks for the updating the link!	prakhar1989	2017-03-18 16:55:45
236	2017-03-04 02:25:14		cedarz	2017-03-05 18:09:17
236	2017-03-05 18:09:14	Thanks @cedarz!	prakhar1989	2017-03-05 18:09:17
235	2017-02-26 15:16:33		Devinsuit	2017-02-26 16:10:34
235	2017-02-26 16:10:32	Thanks for the update! 👍	prakhar1989	2017-02-26 16:10:34
234	2017-02-19 04:34:42		kmollee	2017-02-19 19:52:26
234	2017-02-19 19:52:23	Thanks a lot for the fix! 👍	prakhar1989	2017-02-19 19:52:26
233	2017-02-06 10:40:54	Updated the link to the new course web	joelowj	2017-02-07 15:45:33
233	2017-02-07 15:45:30	Sweet! Thanks for sending in the fix!	prakhar1989	2017-02-07 15:45:33
232	2017-02-06 01:09:17	This is the link for convenience http://web.stanford.edu/class/cs108/ They seem to be using a new platform called `canvas` which requires priviledges to access.	elvis-sik	2017-02-20 18:11:22
232	2017-02-19 15:08:22	Hi @prakhar1989 This issue has been resolve, I suggest this issue to be closed. Thanks a lot.	joelowj	2017-02-20 18:11:22
232	2017-02-20 18:11:21	Thanks @joelowj 👍	prakhar1989	2017-02-20 18:11:22
231	2017-02-02 05:56:12	This is an introductory-level course in supervised learning, with a focus on regression and classification methods. The syllabus includes: linear and polynomial regression, logistic regression and linear discriminant analysis; cross-validation and the bootstrap, model selection and regularization methods (ridge and lasso); nonlinear models, splines and generalized additive models; tree-based meth…	ababen	2017-03-18 16:57:29
231	2017-02-02 06:06:11	Thanks for contributing @ababen. Can you please add the requisite icons and add links to assignments so that it's easier for others to understand what this course has to offer?	prakhar1989	2017-03-18 16:57:29
230	2017-01-23 11:10:06		anancds	2017-01-23 11:58:38
230	2017-01-23 11:58:56	Thanks for the contribution! 👍	prakhar1989	2017-01-23 11:58:38
229	2017-01-14 19:57:24		VipulSarin	2017-01-15 13:20:43
229	2017-01-15 13:20:38	Thanks for the addition! 👍	prakhar1989	2017-01-15 13:20:43
228	2017-01-12 20:11:56		bawejakunal	2017-01-15 13:33:47
228	2017-01-12 20:26:24	@prakhar1989 Are we still trying to keep these in alphabetical order?	awelch83	2017-01-15 13:33:47
228	2017-01-15 13:35:05	Thanks Kunal! 👍 @awelch83 - Hmm, I try to but I don't enforce this strongly in PRs.	prakhar1989	2017-01-15 13:33:47
227	2017-01-02 12:11:19	Browns University, very nice course	sjfricke	2017-01-03 01:49:03
227	2017-01-02 14:00:33	This course looks really really good. Thanks a lot for adding it. One small typo - once that is fixed, I'll merge. Oh and Happy New Year!	prakhar1989	2017-01-03 01:49:03
227	2017-01-02 16:13:30	Good Catch, fixed	sjfricke	2017-01-03 01:49:03
226	2016-12-10 08:12:19		Developer-Y	2016-12-10 13:45:07
226	2016-12-10 13:45:02	Thanks!	prakhar1989	2016-12-10 13:45:07
225	2016-12-08 07:22:34	Updated UIUC's CS241 awesome course & assignment webpages to 2016 spring semester.	erichoco	2016-12-08 07:23:49
225	2016-12-08 07:23:45	Thanks 😊	prakhar1989	2016-12-08 07:23:49
224	2016-12-07 10:52:34	- Added link to the the latest offering (Spring 2016) which includes videos. - Added "Videos" icon	danoneata	2016-12-07 12:49:40
224	2016-12-07 12:49:33	Thanks!	prakhar1989	2016-12-07 12:49:40
223	2016-11-30 02:10:49	so sorry for the format error	anancds	2016-11-30 03:41:52
223	2016-11-30 03:41:50	No problem!	prakhar1989	2016-11-30 03:41:52
222	2016-11-29 06:20:21		light94	2016-11-29 14:57:52
222	2016-11-29 14:58:04	Thanks!	prakhar1989	2016-11-29 14:57:52
221	2016-11-29 02:39:11		anancds	2016-11-29 14:58:38
221	2016-11-29 14:58:44	Thanks!	prakhar1989	2016-11-29 14:58:38
220	2016-11-18 09:27:45	This is a course that is being offered in MIT and could be useful for many students.	lambainsaan	2016-11-19 20:28:51
220	2016-11-19 20:28:49	Looks great! Thanks for sending the PR! 👍	prakhar1989	2016-11-19 20:28:51
219	2016-11-14 02:38:02	Adding an awesome introductory course, http://cse1.net/lectures	Techfolio	2016-11-14 17:13:21
219	2016-11-14 17:13:19	This looks fantastic! Thanks a lot for contributing :+1:	prakhar1989	2016-11-14 17:13:21
218	2016-10-28 01:58:20		ethanchewy	2017-03-19 20:47:02
217	2016-10-24 16:52:55	Links to updated Cornell's Computer System Organization lecture slides. [CS3410](http://www.cs.cornell.edu/courses/cs3410/2016fa/schedule/)	vharsh	2016-10-24 19:00:18
217	2016-10-24 19:00:35	Thanks!	prakhar1989	2016-10-24 19:00:18
216	2016-10-22 18:39:09	The link for 6.006 actually linked to 6.046	shauryab98	2016-10-22 19:23:43
216	2016-10-22 19:23:40	Thanks! 👍	prakhar1989	2016-10-22 19:23:43
215	2016-10-21 16:07:24	UoUtah - Machine learning, Advanced Algorithms, Database systems CMU - 10-601 Spring 15 lectures and Statistics courses by Larry Wasserman.	yogeshpaul	2016-10-21 17:27:25
214	2016-10-14 17:39:02		awelch83	2016-10-15 00:36:12
214	2016-10-15 00:36:10	Thanks! 👍	prakhar1989	2016-10-15 00:36:12
213	2016-10-14 07:01:26	The artificial intelligence - IIT delhi course links are broken	rajeshp
212	2016-10-05 06:12:39	In a nutshell, what is the purpose of travis? Can it be of some benefit to this repository?	awelch83
212	2016-10-07 05:18:59	Hi! Well, Travis is a CI tool and is usually used to run tests etc on every commit or a PR. So it _could_ be used to ensure that any pull-requests to this repo follow certain rules. One such example could be that whenever a new PR is submitted, Travis checks that the link is valid (doesn't 404). I'd ideally like to have a way to make sure that contributors stick to the correct formatting / alphab…	prakhar1989
212	2016-10-07 18:24:22	Thanks for your reply, Prakhar! I'd like to try to implement this. I figure that I can start first with the 404-check, and then functionality can be expanded from there. I was also thinking that it might be nice to be able to set up an automated process that would scan all existing URLs at a set interval to check for broken links	awelch83
212	2016-10-07 18:59:53	Sure! Thanks for taking this up! For the 404 checking, you can refer to [Awesome Bot](https://github.com/dkhamsing/awesome_bot). I'd also suggest taking a look at this [PR](https://github.com/prakhar1989/awesome-courses/pull/146) in order to understand the issue we had when we tried to implement it for this repo. I'm sure @awesome-bot would love to chip in.	prakhar1989
212	2016-10-10 13:45:39	yeah the awesome-bot tool can help check for links there's another tool called danger that can enforce some other rules https://github.com/danger/danger	awesome-bot
211	2016-10-04 00:26:07		awelch83	2016-10-04 13:39:02
211	2016-10-04 13:39:06	Thanks!	prakhar1989	2016-10-04 13:39:02
210	2016-10-02 15:57:35		sjfricke	2016-10-02 17:57:21
210	2016-10-02 17:57:19	Thanks! 👍	prakhar1989	2016-10-02 17:57:21
209	2016-10-02 00:34:44	Added a great course on Computer Graphics offered by Carnegie Mellon University Matched documentation style also	sjfricke	2016-10-02 01:39:52
209	2016-10-02 01:46:22	Looks sweet! Thanks for contributing! 👍	prakhar1989	2016-10-02 01:39:52
208	2016-09-29 14:35:53	Added CS 224: Advanced Algorithms(Harvard University) CS 229r: Algorithms for Big Data (Harvard University) CS 261 A second course in Algorithms - Stanford University Updated 6.854 Advanced Algorithms MIT video lectures	yogeshpaul	2016-09-29 18:19:18
207	2016-09-21 07:04:08	CS 261: A second course in Algorithms - Stanford https://www.youtube.com/playlist?list=PLEGCF-WLh2RJh2yDxlJJjnKswWdoO8gAc MIT 6.854 Advanced Algorithms videos link - Spring 2016 http://people.csail.mit.edu/moitra/854.html https://www.youtube.com/playlist?list=PL6ogFv-ieghdoGKGg2Bik3Gl1glBTEu8c	yogeshpaul	2016-09-29 14:38:17
207	2016-09-29 14:38:17	Added links via pull request.	yogeshpaul	2016-09-29 14:38:17
206	2016-09-16 05:46:43	Added some descriptions for CS61B which I am using right now. Really excellent lecture for java and data structure beginner. I love it and like to share it :-) And also this course contains all needed lecture notes, homeworks, projects and even exams. So I added other icon next to its title.	yangzgnay	2016-09-16 19:26:47
206	2016-09-16 19:26:42	Thanks for contributing! 👍	prakhar1989	2016-09-16 19:26:47
205	2016-09-15 20:19:59	Added a link to lecture website of CS162 Spring 2015 lecture	yangzgnay	2016-09-16 02:05:27
205	2016-09-16 02:05:24	👍	prakhar1989	2016-09-16 02:05:27
205	2016-09-16 02:08:35	Hi, I don't have the lecture slides. Kindly don't mail me again. Thank You On 16 Sep 2016 7:36 am, "Prakhar Srivastav" notifications@github.com wrote: > Merged #205 https://github.com/prakhar1989/awesome-courses/pull/205. > > — > You are receiving this because you are subscribed to this thread. > Reply to this email directly, view it on GitHub > https://github.com/prakhar1989/awesome-courses/pull…	shivamgupta-gupta	2016-09-16 02:05:27
204	2016-09-15 10:56:43	The site is down and anyone I would like to ask if anyone has a copy of the lecture/ slides?	Aiken00	2016-09-15 11:00:52
204	2016-09-15 11:00:40	I found the new version of course [here](http://am207.github.io/2016/index.html).	Aiken00	2016-09-15 11:00:52
203	2016-08-31 05:26:50	Link to video lecture has been updated from Fall 2014 to Spring 2015.	vivekpatle	2016-08-31 13:04:55
203	2016-08-31 13:04:53	Thank you 👍	prakhar1989	2016-08-31 13:04:55
202	2016-08-21 21:22:24	Can you please please help with link for videos of CS 425 Distributed Systems	vipulg	2016-08-22 17:37:48
202	2016-08-22 17:37:47	It seems the university has put the videos behind a login. I'll update the readme to indicate that.	prakhar1989	2016-08-22 17:37:48
202	2016-08-23 04:02:59	any chance you have downloaded the videos? On Mon, Aug 22, 2016 at 11:08 PM, Prakhar Srivastav < notifications@github.com> wrote: > It seems the university has put the videos behind a login. I'll update the > readme to indicate that. > > — > You are receiving this because you authored the thread. > Reply to this email directly, view it on GitHub > https://github.com/prakhar1989/awesome-courses/is…	vipulg	2016-08-22 17:37:48
202	2016-08-23 13:34:37	Nope. On Tuesday, August 23, 2016, vipulg notifications@github.com wrote: > any chance you have downloaded the videos? > > On Mon, Aug 22, 2016 at 11:08 PM, Prakhar Srivastav < > notifications@github.com > <javascript:_e(%7B%7D,'cvml','notifications@github.com');>> wrote: > > > It seems the university has put the videos behind a login. I'll update > > the > > readme to indicate that. > > > > — > …	prakhar1989	2016-08-22 17:37:48
201	2016-08-19 15:44:49		sbarratt	2017-03-19 20:47:19
200	2016-08-02 18:01:29	Adding iTunes, URL for iOS 9 Swift free course from Stanford	JMatharu	2016-08-02 22:47:46
200	2016-08-02 22:47:44	Thanks a lot, 👍	prakhar1989	2016-08-02 22:47:46
199	2016-07-30 04:23:48	But still available on his P4P github repo	mortonfox	2016-07-30 12:27:51
199	2016-07-30 12:27:48	Great find!	prakhar1989	2016-07-30 12:27:51
198	2016-07-28 14:06:21		awelch83	2016-07-28 14:12:26
198	2016-07-28 14:12:24	Thanks =)	prakhar1989	2016-07-28 14:12:26
197	2016-07-21 17:45:29		awelch83
196	2016-07-21 17:43:35		awelch83	2016-07-21 17:55:28
196	2016-07-21 17:51:35	They changed the link - https://www.classes.cs.uchicago.edu/archive/2015/winter/22300-1/ Can you please update it? I'll merge it in :)	prakhar1989	2016-07-21 17:55:28
195	2016-07-21 15:58:10		awelch83	2016-07-21 17:35:55
194	2016-07-21 15:24:00	@prakhar1989 <S_CODE_TOKEN> <S_CODE_TOKEN>	awelch83	2016-07-21 18:13:28
194	2016-07-21 15:44:27	Hi Aaron, I'm not sure on how to decrypt this. Feel free to [email](mailto:prakhar@prakhar.me) me.	prakhar1989	2016-07-21 18:13:28
194	2016-07-21 17:57:55	Sorry about that, Prakhar. I encrypted the message using a public key that you created on August 27th, 2014 On Thu, Jul 21, 2016 at 10:45 AM, Prakhar Srivastav < notifications@github.com> wrote: > Hi Aaron, > > I'm not sure on how to decrypt this. Feel free to email > prakhar@prakhar.me me. > > — > You are receiving this because you authored the thread. > Reply to this email directly, view it on …	awelch83	2016-07-21 18:13:28
194	2016-07-21 18:03:28	Oh, I did?! Haha! Can you point me where I can see it? I can update it so that I don't confuse others about the same.	prakhar1989	2016-07-21 18:13:28
194	2016-07-21 18:10:51	I found your key by searching the keyserver using an app on my Mac called GPGtools, but you can also see them listed here: [https://pgp.mit.edu/pks/lookup?search=prakhar&op=index](url) There's no way to update, but you can always upload a new one if you want.	awelch83	2016-07-21 18:13:28
194	2016-07-21 18:13:22	Wow okay! Thanks for letting me know about that. I had no clue about it. I'll update my key to a new one. Thanks!	prakhar1989	2016-07-21 18:13:28
193	2016-07-21 04:01:09	update home page for course cs186	macwu1992	2016-07-21 12:46:03
193	2016-07-21 12:46:00	Thanks! 👍	prakhar1989	2016-07-21 12:46:03
192	2016-07-20 16:53:07	This video would be very helpful Prakhar. Please review.	yogeshdarji99	2017-03-19 20:48:15
192	2016-07-20 16:58:39	It's "Stanford".	awelch83	2017-03-19 20:48:15
192	2016-07-20 17:01:35	Sorry for Typo. Thanks @awelch83	yogeshdarji99	2017-03-19 20:48:15
192	2016-08-02 23:19:25	MIT algorithms are already in list, search for "6.006 Introduction to Algorithms MIT " in Readme.md	JMatharu	2017-03-19 20:48:15
191	2016-07-03 09:05:10	6.046J / 18.410J is an advanced algorithms design course. Topics are very important in algorithms design, like divide-and-conquer, randomization, complexity, and also cryptography. And much much more.	n3xtInc	2016-07-03 14:25:42
191	2016-07-03 12:49:21	Can non MIT students have access to the materials? I can see that it says "register on NB" to get access.	prakhar1989	2016-07-03 14:25:42
191	2016-07-03 14:23:44	I can access to each links I have tried. [ocw.mit.edu](http://ocw.mit.edu) platform has only open courses. Do you have a link that does not work? I can remove parts which require to be a MIT student.	n3xtInc	2016-07-03 14:25:42
191	2016-07-03 14:25:36	Oh right.. I guess I was looking at the wrong link. Thanks for the addition! 👍	prakhar1989	2016-07-03 14:25:42
190	2016-06-15 03:16:04		zuik	2017-03-20 00:37:38
190	2017-03-19 20:48:06	Hi, can you please resolve the merge conflicts and update the PR?	prakhar1989	2017-03-20 00:37:38
190	2017-03-19 21:48:42	Done	zuik	2017-03-20 00:37:38
190	2017-03-19 22:45:53	@zuik - the formatting in your README is totally off! I'd suggest you close this PR, pull from this repo, make the change and re-submit the PR.	prakhar1989	2017-03-20 00:37:38
189	2016-06-09 02:46:50		regenhans	2016-06-14 12:29:02
188	2016-06-02 14:09:57	Created with https://github.com/dkhamsing/frankenstein ### HTTPS Corrected URLs | Was | Now | | --- | --- | | http://en.wikipedia.org/wiki/Manuel_Blum | https://en.wikipedia.org/wiki/Manuel_Blum | | http://philipmjohnson.org/ | https://philipmjohnson.org/ | | http://philipmjohnson.org/2013/12/16/athletic-software-engineering-education-initial-results/ | https://philipmjohnson.org/2013/12/16/athle…	ReadmeCritic
187	2016-05-29 01:28:12		AhmedElsiddieg
187	2016-10-11 18:35:37	Control theory?	awelch83
186	2016-05-27 13:13:44	Also I noticed that CS107's lecture videos link is wrong, I'm not sure whether just delete it or not, so i decide to leave it to you.	goalong	2016-05-27 13:18:44
186	2016-05-27 13:18:41	Awesome thanks!	prakhar1989	2016-05-27 13:18:44
185	2016-05-27 08:07:11	I added it to your repo.	VoLuong	2016-05-27 13:18:04
185	2016-05-27 16:51:04	Thank you.	VoLuong	2016-05-27 13:18:04
184	2016-05-24 21:19:55		seanli310	2016-05-24 21:43:43
184	2016-05-24 21:43:39	Thanks so much!	prakhar1989	2016-05-24 21:43:43
183	2016-05-24 12:42:40		KBoyarchuk	2016-05-24 13:28:07
182	2016-05-23 23:03:42		seanli310	2016-05-23 23:48:19
181	2016-04-19 20:58:10	This new website is basically more convenient with lots of tutorials and videos neatly organized.	tuvttran	2016-04-19 21:00:43
181	2016-04-19 21:00:40	Looks neat! Thanks!	prakhar1989	2016-04-19 21:00:43
180	2016-04-12 13:57:00		liquidmetal	2016-04-12 14:11:04
179	2016-04-12 13:46:04		liquidmetal	2016-04-12 13:54:20
179	2016-04-12 13:47:46	Instead of adding in the `misc` section, add this to ML section? What do you think?	prakhar1989	2016-04-12 13:54:20
178	2016-03-24 18:45:55	There have been (at least) two different offerings of CS164 at Berkeley, by Ras Bodik and by Paul Hilfinger. The old playlist was for Hilfinger's version. The updated playlist link now matches the provided course website and projects repo.	koksal	2016-03-24 20:07:20
177	2016-03-23 07:19:13	This course discusses about multiple Unix advanced concepts, especially about how to store data. And more.	n3xtInc	2016-03-23 07:21:29
177	2016-03-23 07:21:21	A course taught by Eric Brewer! Wow! :D	prakhar1989	2016-03-23 07:21:29
176	2016-03-19 04:45:04		jeremieSimon	2016-03-19 17:46:09
175	2016-03-17 04:22:36		fordaz	2016-03-17 19:26:53
174	2016-03-14 06:42:04	CS143 is a Stanford's course in the practical and theoretical aspects of compiler construction.	n3xtInc	2016-03-14 14:29:19
173	2016-03-13 16:00:32	This AI course is taught at IIT Delhi.	ivmarkp	2016-04-12 13:15:24
173	2016-04-12 08:23:51	@prakhar1989 Is there anything I need to change/add in this PR so it can get merged upstream? Please let me know.	ivmarkp	2016-04-12 13:15:24
172	2016-03-13 15:53:56	This course on AI is taught at IIT Delhi.	ivmarkp	2016-03-13 15:58:15
172	2016-03-13 15:59:10	It had a little mistake with links. I'm opening another PR with correct links.	ivmarkp	2016-03-13 15:58:15
171	2016-03-13 07:02:59	Add NYU OS course, which is a fundamental, hands-on course of OS.	mrmiywj	2016-03-13 15:40:57
170	2016-03-12 06:51:57	#168	ivmarkp	2016-03-12 07:55:24
169	2016-03-11 17:02:13	#168 Relevant courses added into the section.	ivmarkp	2016-03-11 17:09:43
168	2016-03-11 14:36:53	Hi, there are currently 4 courses on Artificial Intelligence here. I feel the need to make a new section for it because personally, to find the related courses I had to search for each course individually and also other topics included in AI could also be put into this new section. Also, it will help contributors to add new AI courses quickly. What do you think? I've committed the required change…	ivmarkp	2016-04-12 08:24:27
168	2016-03-11 16:03:25	Sure .. sounds like a good idea. Send in a PR!	prakhar1989	2016-04-12 08:24:27
168	2016-03-11 17:00:42	Yes. Although, I think we can may be do the same thing for other sections as well such as Computer graphics(included with Computer vision courses too?), Computer Networks, Software Engineering etc. In fact, lot of courses in Misc section should be put into their appropriate sections if at least 3-4 courses belong to same section.	ivmarkp	2016-04-12 08:24:27
168	2016-03-11 17:02:57	Right. I think if there are >= 4 courses, we can assign a standalone section to it. If you're up to the task of doing the segregation and send in a PR, I'll be happy to merge those changes in :grinning:	prakhar1989	2016-04-12 08:24:27
168	2016-03-11 17:10:57	Sure. I'll do it for all the courses I am familiar with. :)	ivmarkp	2016-04-12 08:24:27
167	2016-02-24 06:57:16	Add a course in Machine Learning section. "Learning from Data" taught by Caltech Professor Yaser Abu-Mostafa.	ivmarkp	2016-02-24 14:35:39
167	2016-02-24 14:35:37	Thanks!	prakhar1989	2016-02-24 14:35:39
166	2016-02-23 02:30:44		mrdrozdov	2016-02-23 06:40:26
166	2016-02-23 06:40:22	Thanks @mrdrozdov! Looks like a useful course.	prakhar1989	2016-02-23 06:40:26
165	2016-02-19 21:06:01	Add a course under Security. "Introduction to Computer Security" from Purdue University. I learned a lot from this course. Hope you like it!	BBQyuki
164	2016-02-19 10:29:26	Hi, I can't find lecture video in cs108's course page: http://web.stanford.edu/class/cs108/. But there is a video icon in awesome-courses. Does I miss something?	zhongweiy	2016-03-28 14:26:46
164	2016-02-19 16:32:20	You're right. The videos for CS108 are not online. Thanks for letting me know - I'll update the readme file.	prakhar1989	2016-03-28 14:26:46
164	2016-03-10 06:23:18	Was anyone able to find the lecture videos? Maybe an archive somewhere?	raosid	2016-03-28 14:26:46
164	2016-03-28 14:10:31	Hi, prakhar1989. Can you update the file? It took me so long and I didn't find any video...	kunge12345	2016-03-28 14:26:46
164	2016-03-28 14:26:46	Hi, sorry for the confusion. I've removed the misleading video icon from CS 108. Thanks!	prakhar1989	2016-03-28 14:26:46
163	2016-02-18 03:13:05		aniruddh-a	2016-02-18 05:15:25
163	2016-02-18 05:15:22	Wow! This looks fantastic. Many thanks for sharing. :beers:	prakhar1989	2016-02-18 05:15:25
162	2016-02-16 15:49:24	I've added the link.	koallen	2016-02-17 20:00:46
162	2016-02-17 20:00:47	Thanks! :+1:	prakhar1989	2016-02-17 20:00:46
161	2016-02-16 15:30:07	in misc. This is an awesome course using java. It involves multi-thread programming/Web Dev/OOP... Video/Homework code/Lecture Notes are all in the homepage.	harryge00	2016-02-17 20:01:20
161	2016-02-16 15:34:32	Nice! The homepage looks great but the videos you've linked to seem to be for another course (as it covers C). Please update the PR and I'll be happy to merge! Thanks!	prakhar1989	2016-02-17 20:01:20
160	2016-02-16 15:25:16	The videos are available online on YouTube. The link is [here](https://www.youtube.com/channel/UCPk8m_r6fkUSYmvgCBwq-sw/videos). I think the course is not finished yet so new videos are keeping uploaded. Maybe you want to add the videos later when the course ends.	koallen	2016-02-16 15:50:05
160	2016-02-16 15:26:55	This looks neat! You mind sending a pull request for this? Thanks =)	prakhar1989	2016-02-16 15:50:05
160	2016-02-16 15:49:56	Just created the pull request!	koallen	2016-02-16 15:50:05
159	2016-02-13 05:04:35	CMU hybrid systems course link that links to verifiablerobotics.com have 404'd. Please replace.	PadmabushanReddy	2016-03-31 13:40:01
159	2016-02-13 05:05:25	Can you please send in a PR with the correct links? Thanks!	prakhar1989	2016-03-31 13:40:01
158	2016-01-28 21:20:57		ee08b397	2016-01-30 00:35:20
158	2016-01-30 00:35:18	Thanks!	prakhar1989	2016-01-30 00:35:20
157	2016-01-28 21:08:51		ee08b397	2016-01-28 21:09:56
157	2016-01-28 21:09:55	Thanks! :+1:	prakhar1989	2016-01-28 21:09:56
156	2016-01-26 08:14:41	Fix a typographic mistake. Add ‘The Society of Mind’ course. This course is about general AI, and is a good introduction about how computers can learn and think like us.	n3xtInc	2016-01-26 13:28:55
156	2016-01-26 13:28:50	Thanks for Minsky's course! :+1:	prakhar1989	2016-01-26 13:28:55
155	2016-01-20 13:23:44		pathway27	2016-01-20 13:55:57
155	2016-01-20 13:55:55	Thanks!	prakhar1989	2016-01-20 13:55:57
154	2016-01-20 03:48:33	The URL current links to the course page for [15-441](http://www.cs.cmu.edu/~prs/15-441-F13/). It should instead point to [14-740](http://ini740.com/F15/), which is the course that the name and description of this entry refer to.	logandaniels	2016-01-20 13:45:22
154	2016-01-20 13:45:20	Thanks for the fix! :+1:	prakhar1989	2016-01-20 13:45:22
153	2016-01-19 20:27:31		awelch83	2016-01-19 22:12:41
153	2016-01-19 22:12:37	Thanks for cleaning this up, Aaron! Appreciate it :smiley:	prakhar1989	2016-01-19 22:12:41
152	2016-01-17 21:38:04		S-Kantor	2017-03-19 20:49:42
152	2016-01-30 23:44:50	You have merge conflicts	robbyoconnor	2017-03-19 20:49:42
151	2016-01-14 19:49:30	Add Malware Analysis - CSCI 4976, from Rensselaer Polytechnic Institute.	n3xtInc	2016-01-14 19:51:46
151	2016-01-14 19:51:44	A course created by students?! Awesome! Looks great @n3xtInc. Thanks for the PR!	prakhar1989	2016-01-14 19:51:46
151	2016-01-14 20:00:37	Yes, it looks like. The learning paradigm is moving, thank to your project and a lot of other contributions! Thank you!	n3xtInc	2016-01-14 19:51:46
151	2016-01-14 20:01:43	Sure @n3xtInc! Happy learning! :grinning:	prakhar1989	2016-01-14 19:51:46
150	2016-01-14 02:29:26	I see two cs107 of stanford, but it have not slide. I was searched with google and still not found. So every body can find it and update	thelordofthetimes
150	2016-07-09 06:51:34	A newer version of the course is [here](https://web.stanford.edu/class/cs107/syllabus.html) though there are no accessible video of this version, there are slides.	zuik
149	2016-01-12 21:27:42		bhalothia	2016-01-13 01:12:17
149	2016-01-13 01:12:17	Haha! I'm not sure if this is a joke but my last [commit](https://github.com/prakhar1989/awesome-courses/commit/5bf33c3324733df24b12e52b65e030c337f1902d) on this repo was deleting the .travis.yml. Please follow the discussion with @awesome-bot in the commit above to see why I'm postponing this change. Thanks anyways =)	prakhar1989	2016-01-13 01:12:17
149	2016-01-13 01:17:51	@prakhar1989 Sorry, I didn't check that. No, really. :) I just happened to see your repo and checked the build failures on travis so thought it would be nice to have a build status button. :) Let me know if you need help maintaining it.	bhalothia	2016-01-13 01:12:17
149	2016-01-13 01:19:07	@bhalothia No problem at all man! I do this all the time! Thanks for offering to help - I will reach out soon enough :+1:	prakhar1989	2016-01-13 01:12:17
148	2016-01-11 07:39:59	Added 2015 link for [CS 109 Data Science](http://cs109.github.io/2015/) by Harvard University and another link of edX where CS50 can be taken as a MOOC.	PiyushDeshmukh	2016-01-11 07:43:02
148	2016-01-11 07:43:00	Thanks for the update, Piyush! :+1:	prakhar1989	2016-01-11 07:43:02
147	2016-01-11 07:36:00	Seems like a relatively trivial change, but this is the most up to date version of the course that I took which improves upon the Fall 2013 course by: - Converting legacy C++ projects into relatively easier to understand Python. - Provides a Linux VM containing necessary dependencies which makes assignments easier to install. - Adds lectures on convolutional neural networks which are the bomb.com…	sup	2016-01-11 07:41:11
147	2016-01-11 07:41:09	As a true C++ noob, I really welcome this change. CVNN are also the bomb.com in ML / Deep Learning so it's nice to see the course keeping up with the trends in CS! Really appreciate you sending in this update! :beers:	prakhar1989	2016-01-11 07:41:11
147	2016-01-11 07:44:03	:+1: :+1:	sup	2016-01-11 07:41:11
146	2015-12-18 18:11:28	Added duplicate	awesome-bot	2015-12-18 18:59:34
146	2015-12-18 18:14:21	Ok so there are a few issues, I will try to fix them by updating the `travis.yml` config	awesome-bot	2015-12-18 18:59:34
146	2015-12-18 18:14:59	Sure! Appreciate it!	prakhar1989	2015-12-18 18:59:34
146	2015-12-18 18:24:19	Redirects have been allowed, they do not show as issues	awesome-bot	2015-12-18 18:59:34
146	2015-12-18 18:24:53	Looks like `courseware.stanford.edu` does not work well with awesome_bot, it has been white listed Those links are currently valid 1. https://courseware.stanford.edu/pg/courses/349991/cs155-spring-2013 2. https://courseware.stanford.edu/pg/courses/331628/cs259-winter-2013 3. https://courseware.stanford.edu/pg/courses/334553/18636-spring-2013 4. https://courseware.stanford.edu/pg/courses/lectures/…	awesome-bot	2015-12-18 18:59:34
146	2015-12-18 18:27:44	Got it. So I should merge your changes? In that case, you'll need to remove the changes to `README.md`	prakhar1989	2015-12-18 18:59:34
146	2015-12-18 18:29:00	@prakhar1989 still workin on it, will let you know when ready :smile:	awesome-bot	2015-12-18 18:59:34
146	2015-12-18 18:43:28	@prakhar1989 Looks like there are now some real issues The following links are no longer valid > Links > 1. 404 http://patricklam.ca/p4p/notes/ > 2. 404 http://verifiablerobotics.com/courses/mae6740.html > 3. 404 https://www.classes.cs.uchicago.edu/current/22300-1/Home.html > 4. 404 https://www.classes.cs.uchicago.edu/current/22300-1/Schedule.html > 5. 404 https://pl.barzilay.org/homeworks.html >…	awesome-bot	2015-12-18 18:59:34
146	2015-12-18 18:47:08	Thanks! I'll check these out and let you know. Really appreciate your help!	prakhar1989	2015-12-18 18:59:34
146	2015-12-18 18:55:54	NP If you want to handle those yourself, this pull request can be merged	awesome-bot	2015-12-18 18:59:34
146	2015-12-18 18:59:30	Remember Travis just displays results, merging or not merging is unaffected.. i.e. you can merge in changes that look good, and fix Travis issue yourself separately	awesome-bot	2015-12-18 18:59:34
146	2015-12-19 07:20:40	Hi @awesome-bot, you are bot??	NamPNQ	2015-12-18 18:59:34
146	2015-12-19 07:33:10	Haha not really	awesome-bot	2015-12-18 18:59:34
146	2016-02-14 00:59:56	@awesome-bot, you're awesome and I love you	robbyoconnor	2015-12-18 18:59:34
146	2016-02-14 03:58:42	:beers:	awesome-bot	2015-12-18 18:59:34
146	2016-02-14 06:13:50	Anybody here picturing @awesome-bot as Bender right now?	robbyoconnor	2015-12-18 18:59:34
145	2015-12-18 18:00:23	Hello, I wrote a tool that can validate README links (valid URLs, not duplicate). It can be run when someone submits a pull request. It is currently being used by - https://github.com/vsouza/awesome-ios - https://github.com/matteocrippa/awesome-swift - https://github.com/dkhamsing/open-source-ios-apps Examples - https://travis-ci.org/matteocrippa/awesome-swift/builds/96526196 ok ✅ - https://travi…	awesome-bot	2015-12-18 18:04:57
145	2015-12-18 18:04:44	Awesome! Just did the needful. :+1:	prakhar1989	2015-12-18 18:04:57
145	2015-12-18 18:08:08	@prakhar1989 remember to connect the repo to https://travis-ci.org/ Let me know if you need any help	awesome-bot	2015-12-18 18:04:57
145	2015-12-18 18:08:58	Yup! I have - https://travis-ci.org/prakhar1989/awesome-courses. You wanna raise a PR and give it a shot? :grinning:	prakhar1989	2015-12-18 18:04:57
145	2015-12-18 18:11:49	Ok https://github.com/prakhar1989/awesome-courses/pull/146	awesome-bot	2015-12-18 18:04:57
144	2015-12-16 23:02:08	Update	positiveintent	2015-12-16 23:19:50
143	2015-12-04 20:42:39		caioteixeira	2017-03-19 20:49:34
142	2015-11-17 21:42:40	**The last awesome course's link break, so i add one which I think is pretty good.** **The network course of UC Berkeley should be highly recommended and be listed as awesome one as well**	baochenhu	2015-11-18 03:34:13
142	2015-11-18 03:34:10	Thanks! :+1:	prakhar1989	2015-11-18 03:34:13
141	2015-11-05 17:22:26		ngzhian	2015-11-05 17:42:35
141	2015-11-05 17:29:35	Thanks @ngzhian for the PR! This is a cool course, but I'm afraid its very similar to the [compilers](https://www.coursera.org/course/compilers) course on Coursera. Can you point out a few differences between the two? If both are similar, I'd prefer not to add this course to the list (for reasons, read [here](https://github.com/prakhar1989/awesome-courses/blob/master/CONTRIBUTING.md)).	prakhar1989	2015-11-05 17:42:35
141	2015-11-05 17:42:35	I think they are identical, except that the resources are also available on the linked website, so you could take it without signing up for Coursera. Thanks for pointing out the reasons, they make sense, I'll close this PR then!	ngzhian	2015-11-05 17:42:35
141	2015-11-05 17:47:07	Thanks :+1:	prakhar1989	2015-11-05 17:42:35
140	2015-11-01 05:50:24		royels	2015-11-01 13:00:16
140	2015-11-01 13:00:14	Another course by Dan Grossman? This has to be awesome! Thanks for the PR! :+1:	prakhar1989	2015-11-01 13:00:16
140	2015-11-01 17:32:43	:smile:	royels	2015-11-01 13:00:16
139	2015-10-28 05:29:40		imjching	2015-10-28 14:07:50
139	2015-10-28 14:07:48	Thanks :+1:	prakhar1989	2015-10-28 14:07:50
138	2015-10-25 18:02:51	Added courses from Berkeley, Stanford; fixed icon src	lingawakad	2015-10-25 19:52:56
138	2015-10-25 19:52:54	Thanks :+1:	prakhar1989	2015-10-25 19:52:56
137	2015-10-14 12:20:25	Courses were removed after #136	tokeryberg	2015-10-14 13:34:30
137	2015-10-14 13:34:25	Thanks for catching this! :+1:	prakhar1989	2015-10-14 13:34:30
136	2015-10-08 02:53:19	Last pull request was sloppy, creating a new one Added Security section, added course and rearranged existing courses	lingawakad	2015-10-08 02:56:54
136	2015-10-08 02:56:51	Thanks Noah! Merging now. :+1:	prakhar1989	2015-10-08 02:56:54
135	2015-10-07 00:38:46	sectioned out security, and added a course from MIT	lingawakad	2015-10-08 02:51:35
135	2015-10-07 21:03:50	Thanks for the PR! For some reason, all the icons / images in the readme are pointing to a wrong link and hence showing a broken image thumbnail. Can you please check this and update the PR?	prakhar1989	2015-10-08 02:51:35
135	2015-10-08 01:51:29	Sorry, still learning GH! I believe it's fixed now	lingawakad	2015-10-08 02:51:35
135	2015-10-08 02:10:24	No problem! This looks good. One small thing though - do you mind [squashing](http://gitready.com/advanced/2009/02/10/squashing-commits-with-rebase.html) your commits into one? Keeps the commit history clean.	prakhar1989	2015-10-08 02:51:35
134	2015-10-06 18:24:20	Practical Concurrent and Parallel Programming	tokeryberg	2015-10-06 18:35:31
134	2015-10-06 18:35:29	I've seen Java in courses similar to this before but teaching students Erlang and Akka is damn cool. Thanks a lot for sending the PR! :+1:	prakhar1989	2015-10-06 18:35:31
133	2015-10-04 11:34:56		vshan	2015-10-04 11:52:48
133	2015-10-04 11:52:47	Thanks for the PR! :+1:	prakhar1989	2015-10-04 11:52:48
132	2015-09-20 07:19:01		CruiseDevice	2015-10-17 05:18:58
132	2015-09-20 13:04:52	Hi @CruiseDevice Thanks for the PR! Two quick things - 1. Please add links to programming assignments, lecture notes etc in the correct format. You can checkout how it is done with other courses. 2. Squash all your commits into one so that the git history looks clean. Let me know if you have any queries.	prakhar1989	2015-10-17 05:18:58
131	2015-08-30 11:02:03	Courses offered by University of Washington are now made private & hence can't be viewed publicly. Same is the thing with UIUC video for lectures.	solveris	2015-09-03 14:22:05
131	2015-09-03 14:22:22	Issue is solved	solveris	2015-09-03 14:22:05
130	2015-08-26 09:33:17	The course link is http://www.cs.cmu.edu/~epxing/Class/10708/lecture.html. Lecture videos of PGM (Spring 2014) can be found [here](https://mediatech-stream.andrew.cmu.edu/Mediasite/Catalog/Full/33ec284c7d3b42bdaa51dd42deacb1e621).	mingloo	2016-07-21 15:18:27
130	2016-04-12 14:17:32	Merged in #180	liquidmetal	2016-07-21 15:18:27
130	2016-04-12 14:18:55	@mingloo did you already work through the assignments? Want to form a study group?	liquidmetal	2016-07-21 15:18:27
130	2016-07-21 15:14:29	Should this issue be marked "closed"?	awelch83	2016-07-21 15:18:27
130	2016-07-21 15:18:26	Closing this now. Thanks @awelch83!	prakhar1989	2016-07-21 15:18:27
129	2015-08-25 17:22:54	IIRC this is one of the earliest attempts at an online university: http://aduni.org/ The CS Theory course and the algorithms course led by Shai Simmons are particularly good: http://aduni.org/courses/theory/ http://aduni.org/courses/algorithms/ I used these to prepare for the Subject GRE CS exam and they paid off pretty well for my graduate degree program later on.	itissid
128	2015-08-23 06:50:53	Hi Guys, I'm looking for a self-paced static analysis course. If anyone knows about it, please add in the course list. Thanks in advance!	sajid-dsi	2015-10-17 05:19:08
127	2015-08-10 23:50:14	Thank you for creating this great list. I believe that the CS107 "Computer Organization & Systems" Lecture Videos link to CS107 "Programming Paradigms" which is an older version of the course that contains substantially different content.	mrcoder16
127	2015-08-11 04:53:55	You are right. The course website for [CS107](https://see.stanford.edu/Course/CS107/) is much different. I guess it needs to be renamed to Programming Paradigms and the link should be updated to this one.	prakhar1989
126	2015-08-08 15:28:44	http://www.ini740.com/F14/index.html is not accessible - the correct link should be http://www.ini740.com/F15/index.html	bhalothia	2015-08-08 15:30:57
126	2015-08-08 15:31:19	Fixed. Thanks :+1:	prakhar1989	2015-08-08 15:30:57
126	2015-08-08 15:32:46	Oh I was about to send you a pull request. ;) Thanks!	bhalothia	2015-08-08 15:30:57
126	2015-08-08 15:33:42	Haha! Next time you can beat me to it :wink:	prakhar1989	2015-08-08 15:30:57
125	2015-07-21 18:44:08		sumitbhanushali	2015-07-21 18:47:13
125	2015-07-21 18:47:11	Appreciated! :beers:	prakhar1989	2015-07-21 18:47:13
124	2015-07-17 06:38:24	Another course from Berkeley that has nice public lecture notes and assignments!	cyshih	2015-07-17 06:45:35
124	2015-07-17 06:45:28	Thanks! :+1:	prakhar1989	2015-07-17 06:45:35
123	2015-07-15 10:05:07	The website is somewhat new and contains a bunch of information on the actual UC Berkeley on-campus offering of CS188 Artificial Intelligence, including lecture videos, projects and exams. This is quite different from the edX offering CS188.1x in that this site contains public comprehensive materials of the whole course whereas CS188.1x only offers half of the topics that is taught in the on-camp…	cyshih	2015-07-17 06:12:56
123	2015-07-15 10:25:09	Looks great! Before I merge though, can you please [squash](http://stackoverflow.com/questions/5189560/squash-my-last-x-commits-together-using-git) the commits into one and re-send the PR? Thanks! :+1:	prakhar1989	2015-07-17 06:12:56
123	2015-07-17 01:23:23	Completed. Thanks!	cyshih	2015-07-17 06:12:56
122	2015-06-30 13:29:58	The link is dead. :skull:	aaronwinter	2015-07-08 19:34:23
122	2015-07-01 01:02:04	Then remove it and submit a pull request Sent from my iPhone On Jun 30, 2015, at 8:30, Aaron notifications@github.com wrote: The link is dead. — Reply to this email directly or view it on GitHub.	awelch83	2015-07-08 19:34:23
122	2015-07-08 18:44:23	https://courseware.stanford.edu/pg/courses/lectures/371747	solveris	2015-07-08 19:34:23
122	2015-07-08 19:34:23	@solveris Updated the link. Thanks! :+1:	prakhar1989	2015-07-08 19:34:23
121	2015-06-29 07:56:37	Programming Practice Using Scala	laituan245	2015-06-29 12:55:05
121	2015-06-29 12:55:03	Thanks!	prakhar1989	2015-06-29 12:55:05
120	2015-06-23 15:18:43	Added a link to the 2011 videos page for MIT 6.828 Operating Systems Course	woodstok	2015-06-23 16:27:33
120	2015-06-23 16:27:28	Thanks!	prakhar1989	2015-06-23 16:27:33
119	2015-06-19 05:45:36		praveenvvstgy	2015-06-19 12:15:02
119	2015-06-19 12:15:02	@praveenvvstgy An older installment of this course (2011) is already there by the name of 15-781. I have updated the old course by the new one myself. Thanks for the PR, though :+1:	prakhar1989	2015-06-19 12:15:02
119	2015-06-19 13:27:46	@prakhar1989 there is a difference between 15-781 (also called 10-701) and 10-601, I think we should retain both the courses. Here is a [quora answer](https://www.quora.com/Which-is-better-at-CMU-10-601-or-10-701) which briefly states the difference between the two courses.	praveenvvstgy	2015-06-19 12:15:02
118	2015-06-05 12:26:53	I took this course via coursera, but found that most of the materials are available on the course webpage as well. http://www.stanford.edu/class/cs143/	ngzhian	2015-11-05 17:22:46
118	2015-11-05 15:38:32	You should probably issue a Pull Request rather than opening an issue.	tombusby	2015-11-05 17:22:46
118	2015-11-05 17:22:46	Good point, made a PR #141	ngzhian	2015-11-05 17:22:46
117	2015-06-04 08:29:33	Part of CSC 253: Dynamic Languages and Software Development at the University of Rochester. [Recommended via twitter from Python Language BDFL Guido Van Rossum](https://twitter.com/gvanrossum/status/605529111512023040)	quobit	2015-06-04 08:48:40
117	2015-06-04 08:48:37	Thanks! :+1:	prakhar1989	2015-06-04 08:48:40
117	2015-06-04 09:43:44	You're welcome! :smile:	quobit	2015-06-04 08:48:40
116	2015-06-02 10:08:04	Updating	diddierh	2015-07-16 15:55:09
116	2015-06-02 10:08:33	.	diddierh	2015-07-16 15:55:09
116	2015-06-02 10:08:41	oikk	diddierh	2015-07-16 15:55:09
115	2015-05-25 17:53:29	Purely functional data structures and functional reactive programming	soupi	2015-05-25 17:56:33
115	2015-05-25 17:56:28	A course that teach FP with Elm? Wow, that's absolutely cutting edge! :grinning: Thanks for the PR :+1:	prakhar1989	2015-05-25 17:56:33
115	2015-05-25 18:08:45	Gladly, Thanks for the repo! it's really great!	soupi	2015-05-25 17:56:33
115	2015-05-25 18:10:31	Haha! No need to thank me - a ton of awesome contributors added these cool courses. I'm glad you find it helpful.	prakhar1989	2015-05-25 17:56:33
114	2015-05-22 07:59:40		arne-cl	2015-05-22 09:06:28
114	2015-05-22 09:06:26	Thanks :+1:	prakhar1989	2015-05-22 09:06:28
113	2015-05-19 05:00:52	cs241 video lectures no longer available i just removed the icon	diddierh	2015-05-19 05:39:03
113	2015-05-19 05:39:00	Thanks for the update :+1:	prakhar1989	2015-05-19 05:39:03
112	2015-05-16 08:51:59		arne-cl	2015-05-16 10:38:12
111	2015-05-15 21:08:15		arne-cl	2015-05-16 10:37:03
111	2015-05-16 10:37:00	Looks like a great course. Thanks for the addition! :+1:	prakhar1989	2015-05-16 10:37:03
110	2015-05-09 00:53:12	Awesome course from stanford about a very hot topic in CS research. Lecture videos, assignments and notes inclusive!	daviddao	2015-05-09 05:41:22
110	2015-05-09 05:41:19	This couldn't have come at a better time. I'm sure this is going to super useful to me as grad student. Thanks a lot, David!	prakhar1989	2015-05-09 05:41:22
109	2015-05-08 09:00:54	Structure and Interpretation of Computer Programs	robbyoconnor	2015-10-17 05:18:58
109	2015-05-08 09:54:32	@robbyoconnor: Hey Robby, MIT 6.001 is a popular course which is based on the same book - SICP. The version on OCW even has videos by authors themselves - http://ocw.mit.edu/courses/electrical-engineering-and-computer-science/6-001-structure-and-interpretation-of-computer-programs-spring-2005/video-lectures/. I feel the OCW course is more comprehensive than this one. Let me know what you think.	prakhar1989	2015-10-17 05:18:58
109	2015-05-09 03:53:37	I'd be more than happy to close this but I also have this bias that there should be more variety...I wouldn't be offended if you closed this -- it's your call.	robbyoconnor	2015-10-17 05:18:58
109	2015-10-17 05:26:44	No issues :)	robbyoconnor	2015-10-17 05:18:58
109	2015-10-17 05:27:38	:) On Oct 17, 2015 1:26 AM, "robbyoconnor" notifications@github.com wrote: > No issues :) > > — > Reply to this email directly or view it on GitHub > https://github.com/prakhar1989/awesome-courses/pull/109#issuecomment-148886908 > .	prakhar1989	2015-10-17 05:18:58
108	2015-04-12 22:40:00	Changed "explainations" to "explanations" BEFORE: Mostly Racket and C, and a bit of Java, with explainations on how high level functional programming concepts relate to the design of OOP programs. AFTER: Mostly Racket and C, and a bit of Java, with explanations on how high level functional programming concepts relate to the design of OOP programs.	rockytang	2015-04-13 04:07:33
108	2015-04-13 04:07:30	Thanks! :+1:	prakhar1989	2015-04-13 04:07:33
107	2015-04-07 01:54:25	Scott Aaronsons' really awesome 'Great Ideas in Theoretical Computer Science'	matt-auld	2015-04-07 03:42:22
107	2015-04-07 03:42:20	Thanks! :+1:	prakhar1989	2015-04-07 03:42:22
106	2015-03-18 17:26:11	Add Great Ideas in Computer Architecture (Machine Structures). Spring 2015, UC Berkeley	robbyoconnor	2015-03-23 09:02:56
106	2015-03-23 09:02:52	Sorry for falling behind on these PRs, people. Will start merging soon. Thanks again :+1:	prakhar1989	2015-03-23 09:02:56
105	2015-03-15 14:34:55		dorafmon	2015-03-23 09:06:33
105	2015-03-23 09:06:33	Hi @dorafmon, since there are already a couple of FP / Ocaml courses with more content than this course, I'll be closing this PR for now. Thanks!	prakhar1989	2015-03-23 09:06:33
104	2015-03-14 14:16:53		praveenvvstgy	2015-03-23 09:03:28
104	2015-03-23 09:03:27	Thanks! :+1:	prakhar1989	2015-03-23 09:03:28
103	2015-03-14 00:10:10	add 15-410, 15-210, 15-251 from CMU	haochuan	2015-10-17 05:18:58
103	2015-04-16 04:31:51	You might want to resolve merge conflicts.	robbyoconnor	2015-10-17 05:18:58
102	2015-03-12 18:07:08	add 15-213: Intro to Computer System from CMU	haochuan	2015-03-13 04:28:38
102	2015-03-13 03:05:32	awesome:)	detailyang	2015-03-13 04:28:38
102	2015-03-13 03:15:29	Great list man! I will add more soon. Best Haochuan On Thu, Mar 12, 2015 at 8:06 PM, detailyang notifications@github.com wrote: > ## awesome:) > > Reply to this email directly or view it on GitHub: > https://github.com/prakhar1989/awesome-courses/pull/102#issuecomment-78768179	haochuan	2015-03-13 04:28:38
101	2015-03-08 14:11:17		samyak-268	2015-03-23 09:08:12
101	2015-03-23 09:08:10	The videos look great. Thanks for the addition!	prakhar1989	2015-03-23 09:08:12
101	2015-03-23 09:16:14	:+1:	samyak-268	2015-03-23 09:08:12
100	2015-03-08 01:47:08	https://cseweb.ucsd.edu/classes/wi12/cse230-a/	dimitar9	2015-04-16 05:50:19
100	2015-03-23 08:59:31	Add it yourself and make a Pull request!	robbyoconnor	2015-04-16 05:50:19
100	2015-04-16 05:49:30	Can we close this?	anubiann00b	2015-04-16 05:50:19
100	2015-04-16 05:50:19	Your wish is my command :grinning:	prakhar1989	2015-04-16 05:50:19
99	2015-03-04 10:41:08	Add .DS_Store to .gitignore -- this prevents it from ever happening again.	robbyoconnor	2015-03-23 09:06:41
99	2015-04-07 08:22:28	thx.	detailyang	2015-03-23 09:06:41
98	2015-03-02 05:51:27	Add Programming Languages course at Northeastern University	robbyoconnor	2015-04-16 05:42:49
98	2015-04-16 04:31:31	poke	robbyoconnor	2015-04-16 05:42:49
98	2015-04-16 04:44:10	Oops! Somehow this fell through my queue. I'm on the road right now. I'll get soon on a comp and merge this. Sorry! On Apr 16, 2015 7:31 AM, "robbyoconnor" notifications@github.com wrote: > poke > > — > Reply to this email directly or view it on GitHub > https://github.com/prakhar1989/awesome-courses/pull/98#issuecomment-93637101 > .	prakhar1989	2015-04-16 05:42:49
97	2015-03-01 12:24:27	Add CS61A from UC Berkeley; also tweak the name of the school for CS 61B from Berkeley -> UC Berkeley	robbyoconnor	2015-03-01 14:12:57
97	2015-03-01 14:12:55	Thanks! :+1:	prakhar1989	2015-03-01 14:12:57
96	2015-02-25 16:32:27		smihir	2015-02-25 16:34:56
96	2015-02-25 16:34:42	Looks like a great course (although I wish the lecture videos didn't require silverlight!). Thanks :+1:	prakhar1989	2015-02-25 16:34:56
96	2015-02-25 16:45:36	The silverlight thing is a turnoff :(, I don't know how it fares on Linux...	smihir	2015-02-25 16:34:56
95	2015-02-16 23:34:56	Compilers course with full video lectures.	mx	2015-02-17 04:05:55
95	2015-02-17 04:05:53	Thanks! :+1:	prakhar1989	2015-02-17 04:05:55
94	2015-02-10 15:29:11	@prakhar1989 To answer your concerns from #93, I agree that courses which offer assignments and lectures, in addition to readings, are more useful. I still think, however, that CS 6650 serves a purpose, because this subject matter isn't currently addressed by any other course listed in the readme. In the future, if someone finds a course on this subject that does have assignments to go with it, t…	awelch83	2015-02-11 15:57:49
94	2015-02-11 12:43:04	@awelch83 .DS_Store "(short for Desktop Services Store)[1] is a hidden file with a proprietary format created by OS X to store custom attributes of a folder such as the position of icons or the choice of a background image" [Wikipedia](https://en.wikipedia.org/wiki/.DS_Store) Bottomline, they will keep coming back because they are generated automatically by the OS. To avoid that, you should use `…	ahmadassaf	2015-02-11 15:57:49
94	2015-02-11 15:38:11	@prakhar1989 Problem fixed. There was no duplicate of CSCI 104, but I did find a duplicated of CS 4820, which I removed.	awelch83	2015-02-11 15:57:49
94	2015-02-11 15:38:53	Thanks @ahmadassaf. I'm going to read about gitignore later today.	awelch83	2015-02-11 15:57:49
94	2015-02-11 15:57:46	Thanks! Merging this now :grinning:	prakhar1989	2015-02-11 15:57:49
93	2015-02-09 15:38:59	With this pull request, I'm submitting numerous additional courses from Cornell University.	awelch83	2015-02-10 14:54:41
93	2015-02-10 15:30:24	@prakhar1989 and @robbyoconnor - I created a new pull request, addressing these issues.	awelch83	2015-02-10 14:54:41
92	2015-02-07 16:23:26		arne-cl	2015-02-08 05:01:15
92	2015-02-08 05:01:13	Thanks! :sparkles:	prakhar1989	2015-02-08 05:01:15
91	2015-02-07 13:42:38		arne-cl	2015-02-07 13:48:30
91	2015-02-07 13:48:24	Thanks :+1:	prakhar1989	2015-02-07 13:48:30
90	2015-02-05 12:25:19	to keep consistency and prevent `trim_trailing_whitespace`	marcobiedermann	2015-10-17 05:18:33
89	2015-02-05 12:24:35		marcobiedermann	2015-10-17 05:18:33
88	2015-02-02 07:08:25	Couldn't find any course code, so named it "VU: Distributed Systems" with video screencasts	souptikji	2015-02-02 10:36:04
88	2015-02-02 10:36:01	Thanks!	prakhar1989	2015-02-02 10:36:04
87	2015-01-31 19:23:19		tanwanirahul	2015-02-01 07:56:29
87	2015-02-01 07:56:25	This looks fantastic! Thanks for the addition! :+1:	prakhar1989	2015-02-01 07:56:29
86	2015-01-31 16:36:10		BhavdeepSethi	2015-02-01 16:17:41
86	2015-02-01 08:02:41	Thanks for the PR, Bhavdeep. Can you kindly fix the merge conflicts so that I can merge?	prakhar1989	2015-02-01 16:17:41
86	2015-02-01 14:48:54	Updated the request.	BhavdeepSethi	2015-02-01 16:17:41
86	2015-02-01 16:17:37	Thanks :+1:	prakhar1989	2015-02-01 16:17:41
85	2015-01-30 00:51:27		themattchan	2015-02-02 13:07:35
85	2015-02-01 08:04:07	Thanks for the PR, Matt. Could you please add links to assignments and lectures notes below the course description?	prakhar1989	2015-02-02 13:07:35
85	2015-02-02 12:56:27	Done!	themattchan	2015-02-02 13:07:35
85	2015-02-02 12:57:06	Idk if this should be under programming languages or intro though... it's a bit of both, but more intro	themattchan	2015-02-02 13:07:35
85	2015-02-02 12:58:50	Looks better in intro, IMO. Btw, do we need two links if they are some or would one do?	prakhar1989	2015-02-02 13:07:35
85	2015-02-02 13:05:21	Moved from PL -> intro	themattchan	2015-02-02 13:07:35
85	2015-02-02 13:06:41	They're two courses meant to be taken in succession, so I think two links would be better. (Also they're two different pages)	themattchan	2015-02-02 13:07:35
85	2015-02-02 13:07:32	Oh my bad! Thanks, Matt. I'll merge this right away :sparkles:	prakhar1989	2015-02-02 13:07:35
84	2015-01-30 00:36:33	Add University of Southern California CSCI 104 class.	robbyoconnor	2015-02-02 04:29:23
84	2015-01-30 06:55:55	Thanks for the PR Robby. Can you please send this as one commit instead of four? Thanks!	prakhar1989	2015-02-02 04:29:23
84	2015-01-30 14:23:44	@robbyoconnor Check out [this link](http://bit.ly/1qW0nJ7)	awelch83	2015-02-02 04:29:23
84	2015-02-02 01:00:00	@awelch83, thank you <3 @prakhar1989 Fixed :)	robbyoconnor	2015-02-02 04:29:23
84	2015-02-02 04:29:20	Thanks!	prakhar1989	2015-02-02 04:29:23
83	2015-01-29 19:42:59	The icon tooltips will make it so that readers won't have to scroll back up to the top of the document to view the legend (hover over an icon to see the effect). In CONTRIBUTING.md, I added a section titled "Things To Keep In Mind" - figuring that that's a list that can be added to as time goes on.	awelch83	2015-01-29 22:42:39
83	2015-01-29 22:42:25	Thanks for the effort, Aaron! :+1:	prakhar1989	2015-01-29 22:42:39
83	2015-01-29 22:53:17	No worries - I enjoy contributing. I've got a separate branch that I'm working on adding a ton of courses to right now. I'll probably be done with that in a week or so	awelch83	2015-01-29 22:42:39
82	2015-01-27 01:56:40	How should I merge in the new CS 193p course from stanford that deals with ios8/swift development if last year's CS 193p course on ios7/objective-c development is still very relevant? EDIT: I see that prakhar1989 already put in a link as part of the original course. closing.	rajohns08	2015-01-27 01:58:35
81	2015-01-26 07:42:57		praveenvvstgy	2015-01-26 10:20:53
81	2015-01-26 10:20:49	Looks great! Thanks	prakhar1989	2015-01-26 10:20:53
80	2015-01-23 05:23:15		manojpandey	2015-01-23 08:18:17
80	2015-01-23 08:18:17	Hi Manoj, I'm afraid I can't merge this as this course is identical to Prof Roughgarden's [course](https://www.coursera.org/course/algo) on Coursera. You can refer to the [contribution guidelines](https://github.com/prakhar1989/awesome-courses/blob/master/CONTRIBUTING.md) to know more.	prakhar1989	2015-01-23 08:18:17
79	2015-01-21 21:04:10		rajohns08	2015-01-22 08:48:46
79	2015-01-22 08:48:42	Thanks! :+1:	prakhar1989	2015-01-22 08:48:46
78	2015-01-21 20:57:18		rajohns08	2015-01-21 20:59:15
78	2015-01-21 20:59:15	closing pull request - not alphabetized	rajohns08	2015-01-21 20:59:15
77	2015-01-20 01:08:39		ChristosChristofidis	2015-01-20 08:32:21
77	2015-01-20 08:32:19	Thanks!	prakhar1989	2015-01-20 08:32:21
76	2015-01-19 00:36:30		ChristosChristofidis	2015-01-20 08:32:57
76	2015-01-19 04:09:55	Thanks for the PR Christos. Do you mind sending the PR as one commit rather than several? You all need to add `-` before each line to make it a bullet. Thanks!	prakhar1989	2015-01-20 08:32:57
76	2015-01-20 01:09:29	Ok, done.	ChristosChristofidis	2015-01-20 08:32:57
75	2015-01-18 14:28:14		tartakynov	2015-01-18 16:34:00
75	2015-01-18 14:52:45	+1	JaredCubilla	2015-01-18 16:34:00
75	2015-01-18 16:24:20	Yea I Think So too	theo4u	2015-01-18 16:34:00
75	2015-01-18 16:33:57	Makes sense. Merged!	prakhar1989	2015-01-18 16:34:00
74	2015-01-17 12:28:45		sairampola	2015-01-18 07:26:09
73	2015-01-15 23:47:50		janusmalone	2015-01-16 04:10:33
72	2015-01-15 23:47:46		janusmalone	2015-01-16 04:10:23
71	2015-01-15 23:31:37	added software architecture design course by Bedir Tekinerdoğan	szdmr	2015-01-18 07:30:15
71	2015-01-16 06:57:32	now it should be ok	szdmr	2015-01-18 07:30:15
71	2015-01-18 07:30:20	Thanks!	prakhar1989	2015-01-18 07:30:15
70	2015-01-14 15:01:06		awelch83	2015-01-14 15:34:17
70	2015-01-14 15:34:14	Thanks Aaron!	prakhar1989	2015-01-14 15:34:17
70	2015-01-14 15:39:30	No problem :) I'm still kind of new to github. If I'm making several changes to a file, as was the case here, is it better to roll them all into a single commit, or to make separate commits for spacing, alphabetization, etc, and then send them in a single pull request?	awelch83	2015-01-14 15:34:17
70	2015-01-14 16:29:45	There are no hard and fast rules, but typically logically related set of changes can (and should) be bundled in one commit. The (slight) problem in the above PR was that my earlier merge commits were sent again. Ideally, to get the latest set of changes from upstream, try doing `git pull --rebase` instead of a `git pull`. That would have just been one commit instead of 5 which it is showing now.	prakhar1989	2015-01-14 15:34:17
70	2015-01-14 16:38:35	Thanks - that was another question that I had - about those 4 other commits. I just wasn't sure how to ask it. I'm using a program called Tower 2 for mac right now, but maybe it'd be better to do what I need to do via the command line instead	awelch83	2015-01-14 15:34:17
69	2015-01-14 04:10:56	Images+sorted	samarjeet	2015-01-14 04:12:21
69	2015-01-14 04:12:18	Thanks!	prakhar1989	2015-01-14 04:12:21
68	2015-01-13 15:56:12	Adjunct professor Richard Schneemam has open sourced his Ruby on Rails course that he teaches at The University of Texas. He hosts it on his site. This is more of an elective than a core class.	tgaeta	2015-01-13 16:00:09
68	2015-01-13 16:00:07	Looks great! Appreciate the PR :+1:	prakhar1989	2015-01-13 16:00:09
68	2015-01-13 16:59:52	Happy to help :)	tgaeta	2015-01-13 16:00:09
67	2015-01-12 08:02:31		haseebr	2015-01-13 16:04:34
67	2015-01-13 16:04:34	Hi @HaseebR thanks for the PR. Unfortunately, I can't merge this as this course is identical to Prof Andrew Ng's [course](https://www.coursera.org/course/ml) on Coursera. You can refer to this [section](https://github.com/prakhar1989/awesome-courses#contributing) for the contribution guidelines.	prakhar1989	2015-01-13 16:04:34
67	2015-01-15 06:09:12	The course on coursera is a stripped down version of the course on Stanford's website. It's a tad more rigorous compared to it's coursera version.	haseebr	2015-01-13 16:04:34
66	2015-01-12 06:55:41		zhongweiy	2015-01-13 16:01:14
66	2015-01-12 07:44:13	@awelch83 thanks, it is updated now.	zhongweiy	2015-01-13 16:01:14
66	2015-01-13 16:01:13	Thanks!	prakhar1989	2015-01-13 16:01:14
65	2015-01-12 05:24:46		bcbcb	2015-01-12 05:26:03
65	2015-01-12 05:26:00	Thanks :+1:	prakhar1989	2015-01-12 05:26:03
64	2015-01-12 02:23:50	I alphabetized the lists of courses under each category, and added four new courses from the University of Arkansas. This is my first time trying to contribute to github, so if I've made any mistakes I apologize and look forward to learning from them.	awelch83	2015-01-12 04:12:50
64	2015-01-12 04:12:47	Really appreciate the effort Aaron! This looks much better now! Thanks again :) PS: Congrats for your first merged Pull Request :dancers:	prakhar1989	2015-01-12 04:12:50
63	2015-01-11 23:25:24		awelch83	2015-01-12 00:06:34
62	2015-01-09 21:49:55	Fixed CS241 MPs link, added term (Fall 2014) to course titles.	qwdfbn	2015-01-09 21:56:24
62	2015-01-09 21:56:21	Thanks!	prakhar1989	2015-01-09 21:56:24
61	2015-01-09 20:53:52	To aid usability (refer: #29) , emojis have been added to indicate the type of materials available for each course. The [Systems](https://github.com/prakhar1989/awesome-courses#systems) section has been completed but I need help in completing other sections. Since Github doesn't render emojis for large markdown files, we have to resort to copy-pasting the HTML for each emojis. Please limit the em…	prakhar1989	2015-01-11 18:47:04
60	2015-01-09 20:38:06		prakhar1989	2015-01-09 20:38:24
59	2015-01-09 20:19:13		xvedejas	2015-01-18 07:29:35
59	2015-01-11 13:27:30	Hi! Can you please resolve the merge conflicts and update the pull request? Thanks!	prakhar1989	2015-01-18 07:29:35
59	2015-01-14 08:33:08	Tnx	bonog	2015-01-18 07:29:35
59	2015-01-15 20:33:31	What	ramdenrentz112	2015-01-18 07:29:35
58	2015-01-09 18:34:59	I could not see in any courses in the list covering the field of nature inspired computation so I have added a course that I have found useful that has it's resources available on-line. I have conformed to the format adopted by other entries in the list.	GordyD	2015-01-09 18:45:09
58	2015-01-09 18:45:04	Wow! This looks like a really interesting course. There's also a popular book - [Nature of Code](http://natureofcode.com/) which I'm sure will go great with this course. Thanks for sending the PR! :+1:	prakhar1989	2015-01-09 18:45:09
57	2015-01-09 15:28:46	I wish there was a way to extract these courses into curriculum. That wouldn't be in this repo I assume, but if some smart minds collaborated and created 4 year collegiate tracks for different focuses (systems oriented, etc) then that would be super useful for people who want to go through the track entirely on their own.	dansackett
57	2015-01-09 15:29:39	+1 On Jan 9, 2015 9:29 AM, "Dan Sackett" notifications@github.com wrote: > I wish there was a way to extract these courses into curriculum. That > wouldn't be in this repo I assume, but if some smart minds collaborated and > created 4 year collegiate tracks for different focuses (systems oriented, > etc) then that would be super useful for people who want to go through the > track entirely on the…	ecancino
57	2015-01-09 20:59:01	Coursetalk is doing something similar (they're calling it **pathways**) with MOOCs and other paid courses - http://www.coursetalk.com/pathways	prakhar1989
57	2015-01-10 01:52:03	+1	JaredCubilla
57	2015-01-10 03:17:33	@prakhar1989 that looks cool I'll have to give it a look. Still, with all of these great classes I'd love to find a way to build some structures around them. I'm just afraid I'm not the guy to know the hierarchy for these. Maybe someone else will.	dansackett
57	2015-04-08 18:41:47	This seems close to what you suggested - http://blog.agupieware.com/2014/05/online-learning-bachelors-level.html.	tayllan
57	2015-04-27 22:33:03	This might work: https://docs.google.com/spreadsheets/d/1_kdHrT8izbROJNaxGflpcZm2ivsjRGF8j1hMzl3b8O0/htmlview	cassidoo
57	2016-07-29 18:21:56	This might also help. https://github.com/open-source-society/computer-science	lambainsaan
57	2016-11-29 01:23:56	+1	anancds
56	2015-01-09 15:22:33	It will be great to tag any session available in audio.	Aakhroot	2015-01-14 03:42:11
56	2015-01-11 18:48:27	I've added emojis to indicate the video recordings of the courses (those that are available). Let me know if this helps!	prakhar1989	2015-01-14 03:42:11
55	2015-01-09 11:25:06	Old ones are not found.	rabas	2015-01-09 12:02:03
55	2015-01-09 12:02:01	Thanks :+1:	prakhar1989	2015-01-09 12:02:03
54	2015-01-09 11:24:31	Added CS374@UIUC	qwdfbn	2015-01-09 18:24:04
54	2015-01-09 12:05:48	Can you kindly add links to lecture videos, lecture notes and assignments like the other courses in this list? Thanks for the PR :+1:	prakhar1989	2015-01-09 18:24:04
54	2015-01-09 18:22:53	Added!	qwdfbn	2015-01-09 18:24:04
54	2015-01-09 18:24:02	Great! Merged :dancer:	prakhar1989	2015-01-09 18:24:04
53	2015-01-09 10:46:33	Fix typo.	schmich	2015-01-09 11:01:15
53	2015-01-09 11:01:13	:+1:	prakhar1989	2015-01-09 11:01:15
52	2015-01-09 02:25:08	Typo 1: changed "interterview" to "interview" on Line 127 - Before: This course taught in the MIT Independent Activities Period in 2009 goes over common solution to common interterview questions - After: This course taught in the MIT Independent Activities Period in 2009 goes over common solution to common interview questions Typo 2: changed "tken" to "taken" on Line 175 - Before: It assumes an u…	shinsaku417	2015-01-09 04:53:19
52	2015-01-09 04:53:15	Thanks! :+1:	prakhar1989	2015-01-09 04:53:19
51	2015-01-08 14:40:38	Updated repository with information about the Design and Analysis of Algorithms Course from the Stanford University.	akshitjain	2015-01-11 13:34:38
51	2015-01-11 13:34:38	Hi Akshit, I'm afraid I can't merge this as this course is identical to Prof Roughgarden's [course](https://www.coursera.org/course/algo) on Coursera. You can refer to [this section](https://github.com/prakhar1989/awesome-courses#contributing) for the contribution guidelines.	prakhar1989	2015-01-11 13:34:38
51	2015-01-11 17:16:57	Yuppies too. On Sunday, January 11, 2015, Prakhar Srivastav notifications@github.com wrote: > Closed #51 https://github.com/prakhar1989/awesome-courses/pull/51. > > — > Reply to this email directly or view it on GitHub > https://github.com/prakhar1989/awesome-courses/pull/51#event-217082950. ## Sent from Gmail Mobile	Gjina	2015-01-11 13:34:38
51	2015-01-11 17:17:27	Upyours too. On Sunday, January 11, 2015, Abalajen Gina ghina.101.ag@gmail.com wrote: > Yuppies too. > > On Sunday, January 11, 2015, Prakhar Srivastav <notifications@github.com > <javascript:_e(%7B%7D,'cvml','notifications@github.com');>> wrote: > > > Closed #51 https://github.com/prakhar1989/awesome-courses/pull/51. > > > > — > > Reply to this email directly or view it on GitHub > > https://git…	Gjina	2015-01-11 13:34:38
50	2015-01-07 14:48:51	Updated repository with information about the Offensive Computer Security Course from the Florida State University.	mikeliturbe	2015-01-08 10:51:48
50	2015-01-08 10:51:44	Looks great! Thanks :+1:	prakhar1989	2015-01-08 10:51:48
49	2015-01-06 17:28:48	I took CS10 at University of California, Berkeley during Fall 2013 and I feel like provided description does not fully emphasize the importance of this course. Hence, I suggested this update. Please accept this.	MicBrain	2015-01-06 18:18:52
49	2015-01-06 18:18:48	Thanks for the clarification @MicBrain :+1:	prakhar1989	2015-01-06 18:18:52
48	2015-01-05 09:58:54	UCB website links will become active in a couple of days. Will update links to assignments and notes then.	samarjeet	2015-01-14 04:09:49
48	2015-01-06 18:17:53	Thanks Samarjeet! Let me know when this is ready to merge and I'll do the needful!	prakhar1989	2015-01-14 04:09:49
48	2015-01-09 22:13:49	I was going to make the same suggestion. I would actually highly recommended video lectures by Prof. John Kubiatowicz (https://www.youtube.com/watch?v=XgQo4JkN4Bw).	Sushant	2015-01-14 04:09:49
48	2015-01-10 00:24:34	Perhaps link to [this](http://inst.eecs.berkeley.edu/~cs162/sp14/) instead?	robbyoconnor	2015-01-14 04:09:49
48	2015-01-14 03:20:34	The link is working now. Please accept my earlier pull request.	samarjeet	2015-01-14 04:09:49
48	2015-01-14 03:40:06	@samarjeet You need to resolve the merge conflict before I can merge. Also, please add links to assignments and emojis (refer exisiting courses). Lastly, @awelch83 spent a lot of effort in ordering courses under each section, so please make sure you add CS162 at the right place i.e. before CS 186. Thanks!	prakhar1989	2015-01-14 04:09:49
47	2015-01-04 17:05:40	This is a great course to learn python.I myself had learned programming and python from here.	akshitjain	2015-01-06 18:21:52
47	2015-01-06 18:21:52	Zed Shaw's books on Learn X the hard way are awesome resources for any programmer. Having said that, I feel they don't quite fit in this list as they do not conform to a typical structure of a university course (ie. lectures / assignments/ exams). Hope that makes sense.	prakhar1989	2015-01-06 18:21:52
46	2015-01-03 14:20:13	What do you think of adding the teaching of Jeff Erickson in the algorithms section? http://web.engr.illinois.edu/~jeffe/teaching/algorithms/ I think there is pretty awesome!	yvan-sraka	2015-01-03 17:21:14
46	2015-01-03 15:24:40	It sure is! That's why it's already a part of the list :grinning: Check for CS473 by UIUC.	prakhar1989	2015-01-03 17:21:14
46	2015-01-03 17:21:14	Oops, sorry. Thanks!	yvan-sraka	2015-01-03 17:21:14
45	2015-01-02 02:00:03	I added this course MIT ran for three weeks in their Independent Activities Period on 'hacking a google interview'. There aren't lectures but there are well written handouts that people can read through and sample questions.	cdipaolo	2015-01-03 04:34:16
45	2015-01-02 04:50:12	I've used these before and these are great! However, does it make more sense to add this as a supplemental material under any of the existing Algorithm courses? What do you think?	prakhar1989	2015-01-03 04:34:16
45	2015-01-02 06:03:50	Yeah, it seems more relevant to the algorithms section. That said, if you put it under only one of the courses, people would probably miss it easier. You'd have to put it as like a sub-header or something under algorithms (like **Applications of Algorithms** or something), or have it as just like the first course in the algorithms section. Which do you think is best? I can just move it, close thi…	cdipaolo	2015-01-03 04:34:16
45	2015-01-02 06:46:31	Makes sense. How about you move it as a course under the algorithms section and I'll merge it? On Jan 2, 2015 9:03 AM, "Conner DiPaolo" notifications@github.com wrote: > Yeah, it seems more relevant to the algorithms section. That said, if you > put it under only one of the courses, people would probably miss it easier. > You'd have to put it as like a sub-header or something under algorithms > (…	prakhar1989	2015-01-03 04:34:16
45	2015-01-02 17:37:39	Ok, done! I have it moved on my fork so you can merge.	cdipaolo	2015-01-03 04:34:16
45	2015-01-03 04:34:13	Done!	prakhar1989	2015-01-03 04:34:16
44	2015-01-01 07:20:50	_Structure and Interpretation of Computer Programs_ is the single most valuable resource I have personally found in learning how to program and synthesize programming knowledge. I think it would be a fantastic resource to add to your list, given the book is [widely](http://www.amazon.com/Structure-Interpretation-Computer-Programs-Engineering/dp/0262510871#customerReviews) [praised](http://www.cs.…	sch	2015-01-01 07:26:10
44	2015-01-01 07:25:52	Thanks for adding this classic! Appreciate the PR :+1:	prakhar1989	2015-01-01 07:26:10
43	2014-12-31 20:33:03	I added three courses. Two are algorithms courses from UC Davis, one undergraduate, and one graduate which assumes one undergrad course had already been taken. I also added a game design course from Tufts University which covers PyGame in Python as well as other topics.	cdipaolo	2014-12-31 21:18:13
43	2014-12-31 21:18:09	Great courses! Thanks for adding :+1: Happy New Year, Connor! :fireworks:	prakhar1989	2014-12-31 21:18:13
43	2014-12-31 21:19:37	Yeah no problem man. Happy New Year!	cdipaolo	2014-12-31 21:18:13
42	2014-12-31 14:40:26		robbyoconnor	2014-12-31 14:41:25
41	2014-12-31 14:16:28	added the introduction to Linux course	m13m	2014-12-31 16:45:08
41	2014-12-31 16:45:08	Thanks for PR! Sorry to disappoint you on New Years Eve but I'm not keen on adding any MOOCs to this list. Do read the [contributing](https://github.com/prakhar1989/awesome-courses#contributing) guidelines for more info. Happy New Year :sparkles: :fireworks:	prakhar1989	2014-12-31 16:45:08
41	2014-12-31 17:02:19	oh sorry And Happy New year	m13m	2014-12-31 16:45:08
39	2014-12-30 16:25:20		frankjwu	2014-12-30 17:46:20
39	2014-12-30 17:46:07	Heard a lot of great things about this course and [xv6](http://pdos.csail.mit.edu/6.828/2014/overview.html). Thanks for adding!	prakhar1989	2014-12-30 17:46:20
38	2014-12-30 15:41:08		jwworth	2014-12-30 15:42:23
38	2014-12-30 15:42:21	Appreciate it :+1:	prakhar1989	2014-12-30 15:42:23
38	2014-12-30 16:20:20	What's u	Renea-Parker	2014-12-30 15:42:23
38	2014-12-31 17:35:19	Awesome project; keep it up!	jwworth	2014-12-30 15:42:23
38	2014-12-31 17:44:16	Thanks Jake! Wishing you a happy new year! On Dec 31, 2014 8:35 PM, "Jake Worth" notifications@github.com wrote: > Awesome project; keep it up! > > — > Reply to this email directly or view it on GitHub > https://github.com/prakhar1989/awesome-courses/pull/38#issuecomment-68456588 > .	prakhar1989	2014-12-30 15:42:23
38	2014-12-31 17:50:48	Definitely awesome !! Happy 🍀NEW YEAR🍀	Renea-Parker	2014-12-30 15:42:23
37	2014-12-30 10:12:52		samarjeet	2014-12-30 10:15:12
36	2014-12-30 07:30:47		BhavdeepSethi	2014-12-30 07:36:32
36	2014-12-30 07:36:29	Thanks for the PR! :+1:	prakhar1989	2014-12-30 07:36:32
35	2014-12-30 06:46:40	- Introduction to CS / Introduction to Computer Science and Programming Using Python / MIT - Misc / Introduction to Linux / Linux FoundationX	ghost	2014-12-30 06:53:01
35	2014-12-30 06:53:01	Thanks for PR! Unfortunately, I'm not keen on adding any MOOCs to this list. Please refer to #26 and #20 for the rationale.	prakhar1989	2014-12-30 06:53:01
35	2014-12-30 07:37:46	Sorry for the issue, I didn't realized before.	ghost	2014-12-30 06:53:01
35	2014-12-30 07:39:25	No worries at all. I should have clarified it in the README earlier. Have updated it with a [section](https://github.com/prakhar1989/awesome-courses/blob/master/README.md#contributing) now. Thanks again!	prakhar1989	2014-12-30 06:53:01
34	2014-12-30 03:57:03	Deleted apostrophe.	Techfolio	2014-12-30 03:58:11
34	2014-12-30 03:58:08	:grinning:	prakhar1989	2014-12-30 03:58:11
33	2014-12-30 00:33:43	The link currently points to `https://github.com/prakhar1989/awesome-courses/blob/master/www.cs.virginia.edu/~weimer/4610` Standardized it by adding `http://`	roger-kang-mo	2014-12-30 03:52:45
33	2014-12-30 03:52:37	Much thanks :+1:	prakhar1989	2014-12-30 03:52:45
32	2014-12-29 22:18:08	For your consideration, ICS 314, Software Engineering, University of Hawaii. Illustrates the athletic software engineering pedagogy and the [Morea Framework](http://morea-framework.github.io/) to publish course structure.	philipmjohnson	2014-12-30 03:55:37
32	2014-12-30 03:55:33	The course looks great! Thanks for adding it Professor! :+1:	prakhar1989	2014-12-30 03:55:37
31	2014-12-29 18:27:19	...youtube playlist	nonis3	2014-12-29 18:28:37
31	2014-12-29 18:28:32	Thanks for fixing the blunder! :dancer:	prakhar1989	2014-12-29 18:28:37
30	2014-12-29 16:34:04		mrdrozdov	2014-12-29 16:50:30
30	2014-12-29 16:50:23	The readings section looks extremely comprehensive. Thanks!	prakhar1989	2014-12-29 16:50:30
29	2014-12-29 16:30:37	Would be nice to point out which courses have videos and which ones don't from usability point of view. It's tedious to filter out the ones with video lectures.	ahmetb	2015-01-14 03:42:23
29	2014-12-29 16:32:17	:+1: Adding the label :cinema: could be a quick win. I would be happy to help with a PR. _edited_ after an exchange with @ahmetalpbalkan on twitter.	banderson623	2015-01-14 03:42:23
29	2014-12-29 16:33:20	+1	chirag04	2015-01-14 03:42:23
29	2014-12-29 16:55:58	The idea of using icons sounds good! Will get around to it soon.	prakhar1989	2015-01-14 03:42:23
29	2014-12-29 17:36:20	Okay, this is wierd. I've tried adding a few emojis at the bottom of the page but for some reason it's not showing correctly (shows up in raw form). Anyone got a clue why?	prakhar1989	2015-01-14 03:42:23
29	2014-12-29 17:41:57	@prakhar1989 weird. I've had a lot of success using the github / markdown's `:+1:` syntax. I just [changed](https://github.com/banderson623/banderson623.github.com/commit/dc57916e1aa4d6610bd04fa5e340053498b00a84) this [readme](https://github.com/banderson623/banderson623.github.com/blob/master/README.markdown) and it looks to work. the "movie camera" emoji is `:cinema:`	banderson623	2015-01-14 03:42:23
29	2014-12-29 17:45:03	@banderson623 I tried the same. As soon as I paste the content of this readme, all emoji's turn to raw text. ![img](http://api.drp.io/files/54a1932e75cbb.png)	prakhar1989	2015-01-14 03:42:23
29	2014-12-29 17:51:15	That is odd, I forked it and found the same behavior :|	banderson623	2015-01-14 03:42:23
29	2014-12-29 17:54:22	I also tried adding the emoji character directly :( ![](https://dl.dropbox.com/s/vuo2nwpha3h6tb0/2014-12-29_11-12_banderson623awesome-courses_ad9jx.jpg?dl=0)	banderson623	2015-01-14 03:42:23
29	2014-12-29 17:56:40	Haha! Tried that myself :stuck_out_tongue: Have a look at [this](https://github.com/prakhar1989/markdown-emoji/blob/master/README.md) readme. From what I can see, there's something wrong with the section Algos / PL / Intro to CS. Without these sections, it works fine.	prakhar1989	2015-01-14 03:42:23
29	2014-12-30 18:31:28	Hi All! Just released an update from Github stating the below - > We have temporarily disabled Emoji rendering in overly large documents because of performance issues. This is a temporary measure while we work on improving the performance of our rendering pipeline. We will restore this functionality as soon as possible. Apologies for the inconvenience! As soon they get around to fixing the issue,…	prakhar1989	2015-01-14 03:42:23
29	2014-12-30 18:33:12	That is interesting, without their help I wouldn't have guessed it was document-size related.	banderson623	2015-01-14 03:42:23
29	2015-01-02 15:29:09	啥东东	webfreee	2015-01-14 03:42:23
29	2015-01-04 10:48:01	+1	xu6148152	2015-01-14 03:42:23
29	2015-01-04 18:53:31	You could place an image in your repo and reference it like this `![alt tag](https://raw.github.com/raymondware/awesome-courses/master/video-em.png)` I have forked your repo and placed an example there(https://github.com/raymondware/awesome-courses). Hope this helps!	raymondware	2015-01-14 03:42:23
29	2015-01-04 19:21:42	Or you could just do this... `<img src="https://assets-cdn.github.com/images/icons/emoji/unicode/1f3a6.png" width="20" height="20" />`	raymondware	2015-01-14 03:42:23
29	2015-01-05 00:25:10	:+1: this is a good solution!	banderson623	2015-01-14 03:42:23
29	2015-01-07 03:15:27	Great idea! I'm travelling right now and I'll get to this in a couple of days. Thanks for tip :+1:	prakhar1989	2015-01-14 03:42:23
29	2015-01-08 15:03:22	As per @raymondware's suggestion, I've added emojis under the systems section in the [emoji](https://github.com/prakhar1989/awesome-courses/tree/emoji#systems) branch (alongwith a [legend](https://github.com/prakhar1989/awesome-courses/tree/emoji#legend)). It would be great if you all could have a look and suggest improvements (if any). If this looks good, I'll go ahead and do the needful for oth…	prakhar1989	2015-01-14 03:42:23
28	2014-12-29 15:35:31	Add 2 courses from UVA	mrecachinas	2014-12-29 16:36:08
28	2014-12-29 16:36:05	This looks great! Thanks :+1:	prakhar1989	2014-12-29 16:36:08
27	2014-12-29 15:06:41	Great class, with well produced lecture videos on Coursera, and content on the course homepage.	chmullig	2014-12-30 06:55:18
27	2014-12-30 06:55:18	Thanks for PR Chris. Prof Collins' NLP class is awesome. Unfortunately, I'm not keen on adding any MOOCs to this list (read about it in #26 and #20). Thanks!	prakhar1989	2014-12-30 06:55:18
26	2014-12-29 10:26:37	there is also wonderful Moocs there ,it's great if we can see them organized .	Kiloreux	2014-12-29 10:32:16
26	2014-12-29 10:29:51	Lets not add the Coursera/Udacity courses here. They are pretty well organized on ClassCentral and their respective websites. This repository should help us use the unorganized university lectures (which I find to be much more comprehensive than the MOOCs).	samarjeet	2014-12-29 10:32:16
26	2014-12-29 10:32:16	@abdelhadikhiati: [Class-central](https://www.class-central.com/) is a great MOOC aggregator. As @samarjeet rightly said, this repo is for relatively unpopular university courses that make their content available online for free.	prakhar1989	2014-12-29 10:32:16
25	2014-12-29 08:37:22	Dear prakhar1989: Thank you for gather all the good courses. As I am browsing it, I noticed that you have used the wrong link for CS107 -- instead of the link fixed, you used lectures on Youtube for course [Introduction To Computer Science Programming Paradigms](http://see.stanford.edu/see/courseinfo.aspx?coll=2d712634-2bf1-4b55-9a3a-ca9d470755ee). I have fixed that by the right link. Shawn Best	shawnLeeZX	2014-12-29 08:38:57
25	2014-12-29 08:38:29	Thank you Shawn! :grinning:	prakhar1989	2014-12-29 08:38:57
24	2014-12-29 07:25:50	Contains comprehensive notes and is one of the more in depth algo courses on the list.	jonchu	2014-12-29 07:37:19
24	2014-12-29 07:37:15	Looks great! Thanks :+1:	prakhar1989	2014-12-29 07:37:19
23	2014-12-29 07:10:54	Its not so useful when its just a list of things which may-or-may-not be accessible, sometimes dependent on the time of year if materials are made available over the course's time And it would be nice to know which are able to be taken completely online (become an official student of, etc), without clicking and going though each one (if there are any that fit such a description) --- If little of …	Socialery	2015-01-14 03:42:03
23	2014-12-30 07:10:57	As you rightly requested, I've added [guidelines](https://github.com/prakhar1989/awesome-courses/blob/master/README.md#contributing) for contributing.	prakhar1989	2015-01-14 03:42:03
22	2014-12-29 06:16:47		samarjeet	2014-12-29 10:32:46
21	2014-12-29 05:26:47	Wasn't able to fix the previous one. New PR	samarjeet	2014-12-29 05:27:52
21	2014-12-29 05:27:49	Thanks! :dancer:	prakhar1989	2014-12-29 05:27:52
20	2014-12-29 04:15:14	Add famous Udacity courses.	monicaphalswal	2014-12-29 04:22:16
20	2014-12-29 04:22:16	My main aim with this list was to have a collection of lesser known courses that make their material online available for free. That's one reason why I stayed away from adding MIT's OCW or a MOOC (Coursera, Udacity etc) on the list. Should have made this clear somewhere. Sorry to see your effort in the PR go waste. :disappointed:	prakhar1989	2014-12-29 04:22:16
19	2014-12-29 04:01:10	Updated ToC, added more TCS.	Pratyush	2014-12-29 04:03:22
19	2014-12-29 04:03:18	Appreciate the PR :+1:	prakhar1989	2014-12-29 04:03:22
18	2014-12-29 03:36:34	Added an advanced algorithms course from MIT professor Dr. David Karger	samarjeet	2014-12-29 05:22:36
18	2014-12-29 04:18:31	At first look it seems that all lectures and assignments are behind a NB login, but as I found out anyone can [register](http://nb.mit.edu/subscribe?key=D3a8CYpoO2VcR1ZcfaxmR5KbyjCGXd3INNXvL3mxEakYJ7qGJw) and access the material. Can you kindly make this clear in the course description so that its more helpful to others? Thanks for PR! Please fix the merge conflicts so that I can merge this.	prakhar1989	2014-12-29 05:22:36
18	2014-12-29 04:40:17	Done!	samarjeet	2014-12-29 05:22:36
18	2014-12-29 04:41:11	Still getting merge conflicts :disappointed:	prakhar1989	2014-12-29 05:22:36
18	2014-12-29 05:20:30	not able to fix this. Sent a new PR	samarjeet	2014-12-29 05:22:36
18	2014-12-29 05:22:36	You can send a new PR only when I close this.	prakhar1989	2014-12-29 05:22:36
17	2014-12-29 03:32:25		colegleason	2014-12-29 17:27:41
17	2014-12-29 04:25:41	The book looks awesome! Thanks for adding :grinning: . Also, there exists a CS theory section where this course would be a good fit so a new section is not required. Please fix the merge conflicts and I'll merge your changes :+1:	prakhar1989	2014-12-29 17:27:41
17	2014-12-29 17:27:41	Don't bother with PR. I've added the course to the list. Thanks again :grinning: :+1:	prakhar1989	2014-12-29 17:27:41
16	2014-12-29 03:19:28		colegleason	2014-12-29 03:22:40
16	2014-12-29 03:22:37	More OCaml! Yay! :grinning:	prakhar1989	2014-12-29 03:22:40
15	2014-12-29 01:54:04	Yaaay Snap! :-)	Hardmath123	2014-12-29 03:07:57
15	2014-12-29 03:07:53	Thanks for the PR! :+1:	prakhar1989	2014-12-29 03:07:57
14	2014-12-29 01:11:07		swong15	2014-12-29 04:06:34
14	2014-12-29 04:06:26	Don't know how I missed adding this course! I've used Prof Erickson's notes more often than I can count. Thanks a lot for adding this :+1:	prakhar1989	2014-12-29 04:06:34
13	2014-12-29 00:49:13	Namely, I'm adding CIS 581 (computer vision) and CIS 500 (software foundations) to the list. There was a complaint on the [HN thread](https://news.ycombinator.com/item?id=8806910) that this page didn't have enough theoretical CS courses listed, so I decided to start one with CIS 500. It doesn't really belong in the Algorithms section, and, in my opinion, doesn't really fit nicely with the rest of…	DanGe42	2014-12-29 03:13:53
13	2014-12-29 03:13:27	Wow! Both of these courses look fantastic. Thanks for the PR! :+1:	prakhar1989	2014-12-29 03:13:53
12	2014-12-28 21:23:45		VictorVation	2014-12-29 03:21:15
12	2014-12-29 03:21:11	Great additions to the list! Thanks! :+1:	prakhar1989	2014-12-29 03:21:15
11	2014-12-28 20:10:06		aaronwinter	2014-12-30 06:56:01
11	2014-12-28 20:15:54	Thanks for the PR, Aaron! Looks like a great course, but sadly, from what I could see all assignments and lectures are behind a UWaterloo login. I'd love to add this course but can you please find links to course material that is available in the open? Happy Holidays :christmas_tree:	prakhar1989	2014-12-30 06:56:01
11	2014-12-29 06:00:48	Yeah my bad, I assumed it was open for everybody. I will talk to the prof to see if it's possible.	aaronwinter	2014-12-30 06:56:01
11	2014-12-29 06:05:15	Sure! It would be great to have all this material available.	prakhar1989	2014-12-30 06:56:01
11	2014-12-30 06:56:01	Closing this for now. Feel free to reopen when you have an update :smile:	prakhar1989	2014-12-30 06:56:01
10	2014-12-28 18:34:07		liam-middlebrook	2014-12-28 18:40:45
10	2014-12-28 18:40:41	Quite different from the other courses in this list, interesting nevertheless. Thanks for the PR! :+1:	prakhar1989	2014-12-28 18:40:45
9	2014-12-27 11:22:35	Add one more course from Stewart Weiss at Hunter College	robbyoconnor	2014-12-30 06:58:03
9	2014-12-30 06:58:03	I think we already have quite a few courses from Prof Weiss in this list. Links to this course are available from other course pages. Hope it makes sense. Cheers!	prakhar1989	2014-12-30 06:58:03
9	2014-12-31 14:45:30	I know -- this is a guy I find so much value in his course notes-- sorry for bombarding! You saw the notes, they're something I'd pay money for!	robbyoconnor	2014-12-30 06:58:03
9	2014-12-31 17:13:22	I think it'd be good to have this here as well. I think this list is a good reference to quickly find courses. But chancing upon them through others kind of goes against that. It sounds like this PR will preclude adding other courses from Prof. Weiss. However, If you're a newcomer and want to know about operating systems--which I came here looking for--you'd not find Prof. Weiss' courses in this …	joneshf	2014-12-30 06:58:03
9	2015-01-02 18:07:57	Prof. Weiss' OS course website isn't as good...i think this PR should remain in the state it's in... Stewart Weiss is a great guy who knows his stuff but his teaching...not so great.	robbyoconnor	2014-12-30 06:58:03
8	2014-12-26 09:03:18		ArthurMG	2014-12-26 09:05:08
8	2014-12-26 09:05:05	Thanks!	prakhar1989	2014-12-26 09:05:08
7	2014-12-25 23:38:00	The web programming might be a bit off from the general theme of the repo, but it's a fairly popular class over here.	royels	2014-12-26 07:04:25
7	2014-12-26 05:53:14	Great! Thanks for the PR. I believe CSE341 is more or less identical to the [coursera course](https://www.coursera.org/course/proglang) by Dan Grossman from UWash - which is fairly popular by itself. My idea was to keep this repo exclusive to courses which are not popular as a MOOC. What do you think?	prakhar1989	2014-12-26 07:04:25
7	2014-12-26 06:32:26	Hmm, this is true. I was debating including it, but went for it because I figured you'd let me know if that was the case :D . That being said, can you still access the course if you weren't in it to begin with? I know some coursera courses turn off non-enrolled students' access a bit after the course has ended. I can't tell if that's the case with 341 (because I was in it) , but if it is it might…	royels	2014-12-26 07:04:25
7	2014-12-26 07:02:34	> That being said, can you still access the course if you weren't in it to begin with? Good point. Plus the fact that the exams are available online might make it useful to some. Merging! Here's a [link](http://www.emoji-cheat-sheet.com/) to emoji cheat sheet. Knock yourself out :dancer:	prakhar1989	2014-12-26 07:04:25
6	2014-12-25 21:45:38		materechm	2014-12-26 05:55:26
6	2014-12-26 05:55:21	Looking good :+1: . Thank you and Happy Holidays :santa:	prakhar1989	2014-12-26 05:55:26
5	2014-12-25 18:24:12	Added our first programming course as well...this guy's notes are worth money!	robbyoconnor	2014-12-26 06:08:43
5	2014-12-26 06:08:40	:+1:	prakhar1989	2014-12-26 06:08:43
4	2014-12-25 16:40:44	Add Some course notes from Professor Stewart Weiss at Hunter College	robbyoconnor	2014-12-25 17:50:04
4	2014-12-25 17:46:45	Nice	kennyledet	2014-12-25 17:50:04
4	2014-12-25 17:49:57	Glad that you made the courses more descriptive. :+1: Thanks!	prakhar1989	2014-12-25 17:50:04
3	2014-12-25 15:13:36	Added UC Berkeley CS61B Data Structures course based on Java :) Happy Holidays!!	kennyledet	2014-12-25 15:21:02
3	2014-12-25 15:20:59	Merry Christmas :santa: to you Kendrick! Appreciate the PR! :+1:	prakhar1989	2014-12-25 15:21:02
3	2014-12-25 16:01:26	No problem, Merry Christmas	kennyledet	2014-12-25 15:21:02
2	2014-12-24 05:58:09	Lab and lecture materials for the course are publicly available via GitHub	crongray	2014-12-24 06:08:29
2	2014-12-24 06:08:34	Thanks for the PR :+1:	prakhar1989	2014-12-24 06:08:29
1	2014-12-23 15:24:16	Liked your curated list here. Thought I'd add a course I've worked through (online) and can vouch for. There's a lot of good material and interesting exercices, especially considering the two semesters (previous and now).	giraj	2014-12-23 16:26:15
1	2014-12-23 16:26:13	Appreciate the PR :+1:	prakhar1989	2014-12-23 16:26:15
