# Supplementary material for: Status, identity, and language: A study of issue discussions in GitHub
Source: PLoS One. 2019 Jun 14;14(6):e0215059. doi: 10.1371/journal.pone.0215059 (PMC6568400; doi:10.1371/journal.pone.0215059)
Supplement: S2 Data — (ZIP) [file pone.0215059.s003.zip › sample_46_projs_issues/prakhar1989_awesome-courses/issue_comments_mentioned_committer_NOCODE_FULLBODY.csv]

issue_num	datetime	body	login	mention_login
236	2017-03-05 18:09:14	Thanks @cedarz!	prakhar1989	cedarz
232	2017-02-20 18:11:21	Thanks @joelowj 👍	prakhar1989	joelowj
228	2017-01-15 13:35:05	Thanks Kunal! 👍 @awelch83 - Hmm, I try to but I don't enforce this strongly in PRs.	prakhar1989	awelch83
192	2016-07-20 17:01:35	Sorry for Typo. Thanks @awelch83	yogeshdarji99	awelch83
166	2016-02-23 06:40:22	Thanks @mrdrozdov! Looks like a useful course.	prakhar1989	mrdrozdov
151	2016-01-14 19:51:44	A course created by students?! Awesome! Looks great @n3xtInc. Thanks for the PR!	prakhar1989	n3xtInc
151	2016-01-14 20:01:43	Sure @n3xtInc! Happy learning! :grinning:	prakhar1989	n3xtInc
149	2016-01-13 01:17:51	@prakhar1989 Sorry, I didn't check that. No, really. :) I just happened to see your repo and checked the build failures on travis so thought it would be nice to have a build status button. :) Let me know if you need help maintaining it.	bhalothia	prakhar1989
146	2015-12-18 18:29:00	@prakhar1989 still workin on it, will let you know when ready :smile:	awesome-bot	prakhar1989
146	2015-12-18 18:43:28	@prakhar1989 Looks like there are now some real issues The following links are no longer valid > Links > 1. 404 http://patricklam.ca/p4p/notes/ > 2. 404 http://verifiablerobotics.com/courses/mae6740.html > 3. 404 https://www.classes.cs.uchicago.edu/current/22300-1/Home.html > 4. 404 https://www.classes.cs.uchicago.edu/current/22300-1/Schedule.html > 5. 404 https://pl.barzilay.org/homeworks.html >…	awesome-bot	prakhar1989
146	2015-12-19 07:20:40	Hi @awesome-bot, you are bot??	NamPNQ	awesome-bot
146	2016-02-14 00:59:56	@awesome-bot, you're awesome and I love you	robbyoconnor	awesome-bot
146	2016-02-14 06:13:50	Anybody here picturing @awesome-bot as Bender right now?	robbyoconnor	awesome-bot
145	2015-12-18 18:08:08	@prakhar1989 remember to connect the repo to https://travis-ci.org/ Let me know if you need any help	awesome-bot	prakhar1989
130	2016-07-21 15:18:26	Closing this now. Thanks @awelch83!	prakhar1989	awelch83
119	2015-06-19 12:15:02	@praveenvvstgy An older installment of this course (2011) is already there by the name of 15-781. I have updated the old course by the new one myself. Thanks for the PR, though :+1:	prakhar1989	praveenvvstgy
119	2015-06-19 13:27:46	@prakhar1989 there is a difference between 15-781 (also called 10-701) and 10-601, I think we should retain both the courses. Here is a [quora answer](https://www.quora.com/Which-is-better-at-CMU-10-601-or-10-701) which briefly states the difference between the two courses.	praveenvvstgy	prakhar1989
109	2015-05-08 09:54:32	@robbyoconnor: Hey Robby, MIT 6.001 is a popular course which is based on the same book - SICP. The version on OCW even has videos by authors themselves - http://ocw.mit.edu/courses/electrical-engineering-and-computer-science/6-001-structure-and-interpretation-of-computer-programs-spring-2005/video-lectures/. I feel the OCW course is more comprehensive than this one. Let me know what you think.	prakhar1989	robbyoconnor
94	2015-02-11 12:43:04	@awelch83 .DS_Store "(short for Desktop Services Store)[1] is a hidden file with a proprietary format created by OS X to store custom attributes of a folder such as the position of icons or the choice of a background image" [Wikipedia](https://en.wikipedia.org/wiki/.DS_Store) Bottomline, they will keep coming back because they are generated automatically by the OS. To avoid that, you should use `…	ahmadassaf	awelch83
84	2015-01-30 14:23:44	@robbyoconnor Check out [this link](http://bit.ly/1qW0nJ7)	awelch83	robbyoconnor
84	2015-02-02 01:00:00	@awelch83, thank you <3 @prakhar1989 Fixed :)	robbyoconnor	prakhar1989
84	2015-02-02 01:00:00	@awelch83, thank you <3 @prakhar1989 Fixed :)	robbyoconnor	awelch83
57	2015-01-10 03:17:33	@prakhar1989 that looks cool I'll have to give it a look. Still, with all of these great classes I'd love to find a way to build some structures around them. I'm just afraid I'm not the guy to know the hierarchy for these. Maybe someone else will.	dansackett	prakhar1989
49	2015-01-06 18:18:48	Thanks for the clarification @MicBrain :+1:	prakhar1989	MicBrain
48	2015-01-14 03:40:06	@samarjeet You need to resolve the merge conflict before I can merge. Also, please add links to assignments and emojis (refer exisiting courses). Lastly, @awelch83 spent a lot of effort in ordering courses under each section, so please make sure you add CS162 at the right place i.e. before CS 186. Thanks!	prakhar1989	samarjeet
29	2014-12-29 17:41:57	@prakhar1989 weird. I've had a lot of success using the github / markdown's `:+1:` syntax. I just [changed](https://github.com/banderson623/banderson623.github.com/commit/dc57916e1aa4d6610bd04fa5e340053498b00a84) this [readme](https://github.com/banderson623/banderson623.github.com/blob/master/README.markdown) and it looks to work. the "movie camera" emoji is `:cinema:`	banderson623	prakhar1989
26	2014-12-29 10:32:16	@abdelhadikhiati: [Class-central](https://www.class-central.com/) is a great MOOC aggregator. As @samarjeet rightly said, this repo is for relatively unpopular university courses that make their content available online for free.	prakhar1989	samarjeet
232	2017-02-19 15:08:22	Hi @prakhar1989 This issue has been resolve, I suggest this issue to be closed. Thanks a lot.	joelowj	prakhar1989
228	2017-01-12 20:26:24	@prakhar1989 Are we still trying to keep these in alphabetical order?	awelch83	prakhar1989
212	2016-10-07 18:59:53	Sure! Thanks for taking this up! For the 404 checking, you can refer to [Awesome Bot](https://github.com/dkhamsing/awesome_bot). I'd also suggest taking a look at this [PR](https://github.com/prakhar1989/awesome-courses/pull/146) in order to understand the issue we had when we tried to implement it for this repo. I'm sure @awesome-bot would love to chip in.	prakhar1989	awesome-bot
194	2016-07-21 15:24:00	@prakhar1989	awelch83	prakhar1989
173	2016-04-12 08:23:51	@prakhar1989 Is there anything I need to change/add in this PR so it can get merged upstream? Please let me know.	ivmarkp	prakhar1989
149	2016-01-13 01:12:17	Haha! I'm not sure if this is a joke but my last [commit](https://github.com/prakhar1989/awesome-courses/commit/5bf33c3324733df24b12e52b65e030c337f1902d) on this repo was deleting the .travis.yml. Please follow the discussion with @awesome-bot in the commit above to see why I'm postponing this change. Thanks anyways =)	prakhar1989	awesome-bot
94	2015-02-10 15:29:11	@prakhar1989 To answer your concerns from #93, I agree that courses which offer assignments and lectures, in addition to readings, are more useful. I still think, however, that CS 6650 serves a purpose, because this subject matter isn't currently addressed by any other course listed in the readme. In the future, if someone finds a course on this subject that does have assignments to go with it, t…	awelch83	prakhar1989
94	2015-02-10 15:29:11	@prakhar1989 To answer your concerns from #93, I agree that courses which offer assignments and lectures, in addition to readings, are more useful. I still think, however, that CS 6650 serves a purpose, because this subject matter isn't currently addressed by any other course listed in the readme. In the future, if someone finds a course on this subject that does have assignments to go with it, t…	awelch83	robbyoconnor
94	2015-02-11 15:38:11	@prakhar1989 Problem fixed. There was no duplicate of CSCI 104, but I did find a duplicated of CS 4820, which I removed.	awelch83	prakhar1989
93	2015-02-10 15:30:24	@prakhar1989 and @robbyoconnor - I created a new pull request, addressing these issues.	awelch83	prakhar1989
93	2015-02-10 15:30:24	@prakhar1989 and @robbyoconnor - I created a new pull request, addressing these issues.	awelch83	robbyoconnor
66	2015-01-12 07:44:13	@awelch83 thanks, it is updated now.	zhongweiy	awelch83
48	2015-01-14 03:40:06	@samarjeet You need to resolve the merge conflict before I can merge. Also, please add links to assignments and emojis (refer exisiting courses). Lastly, @awelch83 spent a lot of effort in ordering courses under each section, so please make sure you add CS162 at the right place i.e. before CS 186. Thanks!	prakhar1989	awelch83
