# Supplementary material for: Status, identity, and language: A study of issue discussions in GitHub
Source: PLoS One. 2019 Jun 14;14(6):e0215059. doi: 10.1371/journal.pone.0215059 (PMC6568400; doi:10.1371/journal.pone.0215059)
Supplement: S2 Data — (ZIP) [file pone.0215059.s003.zip › sample_46_projs_issues/prakhar1989_awesome-courses/issue_first_in.csv]

212	prakhar1989	2016-10-07 18:59:53
57	dansackett	2015-01-10 03:17:33
151	prakhar1989	2016-01-14 19:51:44
228	prakhar1989	2017-01-15 13:35:05
228	awelch83	2017-01-12 20:26:24
194	awelch83	2016-07-21 15:24:00
232	joelowj	2017-02-19 15:08:22
232	prakhar1989	2017-02-20 18:11:21
130	prakhar1989	2016-07-21 15:18:26
192	yogeshdarji99	2016-07-20 17:01:35
166	prakhar1989	2016-02-23 06:40:22
66	zhongweiy	2015-01-12 07:44:13
146	robbyoconnor	2016-02-14 00:59:56
146	NamPNQ	2015-12-19 07:20:40
146	awesome-bot	2015-12-18 18:29:00
84	robbyoconnor	2015-02-02 01:00:00
84	awelch83	2015-01-30 14:23:44
29	banderson623	2014-12-29 17:41:57
94	awelch83	2015-02-10 15:29:11
94	ahmadassaf	2015-02-11 12:43:04
236	prakhar1989	2017-03-05 18:09:14
26	prakhar1989	2014-12-29 10:32:16
109	prakhar1989	2015-05-08 09:54:32
149	prakhar1989	2016-01-13 01:12:17
149	bhalothia	2016-01-13 01:17:51
48	prakhar1989	2015-01-14 03:40:06
145	awesome-bot	2015-12-18 18:08:08
119	praveenvvstgy	2015-06-19 13:27:46
119	prakhar1989	2015-06-19 12:15:02
93	awelch83	2015-02-10 15:30:24
49	prakhar1989	2015-01-06 18:18:48
173	ivmarkp	2016-04-12 08:23:51
