# Supplementary material for: Status, identity, and language: A study of issue discussions in GitHub
Source: PLoS One. 2019 Jun 14;14(6):e0215059. doi: 10.1371/journal.pone.0215059 (PMC6568400; doi:10.1371/journal.pone.0215059)
Supplement: S2 Data — (ZIP) [file pone.0215059.s003.zip › sample_46_projs_issues/prakhar1989_awesome-courses/issue_comments_mentioned_NOCODE_FULLBODY.csv]

issue_num	datetime	body	login	mention_login
236	2017-03-05 18:09:14	Thanks @cedarz!	prakhar1989	cedarz
232	2017-02-20 18:11:21	Thanks @joelowj 👍	prakhar1989	joelowj
231	2017-02-02 06:06:11	Thanks for contributing @ababen. Can you please add the requisite icons and add links to assignments so that it's easier for others to understand what this course has to offer?	prakhar1989	ababen
228	2017-01-15 13:35:05	Thanks Kunal! 👍 @awelch83 - Hmm, I try to but I don't enforce this strongly in PRs.	prakhar1989	awelch83
192	2016-07-20 17:01:35	Sorry for Typo. Thanks @awelch83	yogeshdarji99	awelch83
190	2017-03-19 22:45:53	@zuik - the formatting in your README is totally off! I'd suggest you close this PR, pull from this repo, make the change and re-submit the PR.	prakhar1989	zuik
166	2016-02-23 06:40:22	Thanks @mrdrozdov! Looks like a useful course.	prakhar1989	mrdrozdov
151	2016-01-14 19:51:44	A course created by students?! Awesome! Looks great @n3xtInc. Thanks for the PR!	prakhar1989	n3xtInc
151	2016-01-14 20:01:43	Sure @n3xtInc! Happy learning! :grinning:	prakhar1989	n3xtInc
149	2016-01-13 01:17:51	@prakhar1989 Sorry, I didn't check that. No, really. :) I just happened to see your repo and checked the build failures on travis so thought it would be nice to have a build status button. :) Let me know if you need help maintaining it.	bhalothia	prakhar1989
149	2016-01-13 01:19:07	@bhalothia No problem at all man! I do this all the time! Thanks for offering to help - I will reach out soon enough :+1:	prakhar1989	bhalothia
146	2015-12-18 18:29:00	@prakhar1989 still workin on it, will let you know when ready :smile:	awesome-bot	prakhar1989
146	2015-12-18 18:43:28	@prakhar1989 Looks like there are now some real issues The following links are no longer valid > Links > 1. 404 http://patricklam.ca/p4p/notes/ > 2. 404 http://verifiablerobotics.com/courses/mae6740.html > 3. 404 https://www.classes.cs.uchicago.edu/current/22300-1/Home.html > 4. 404 https://www.classes.cs.uchicago.edu/current/22300-1/Schedule.html > 5. 404 https://pl.barzilay.org/homeworks.html >…	awesome-bot	prakhar1989
146	2015-12-19 07:20:40	Hi @awesome-bot, you are bot??	NamPNQ	awesome-bot
146	2016-02-14 00:59:56	@awesome-bot, you're awesome and I love you	robbyoconnor	awesome-bot
146	2016-02-14 06:13:50	Anybody here picturing @awesome-bot as Bender right now?	robbyoconnor	awesome-bot
145	2015-12-18 18:08:08	@prakhar1989 remember to connect the repo to https://travis-ci.org/ Let me know if you need any help	awesome-bot	prakhar1989
141	2015-11-05 17:29:35	Thanks @ngzhian for the PR! This is a cool course, but I'm afraid its very similar to the [compilers](https://www.coursera.org/course/compilers) course on Coursera. Can you point out a few differences between the two? If both are similar, I'd prefer not to add this course to the list (for reasons, read [here](https://github.com/prakhar1989/awesome-courses/blob/master/CONTRIBUTING.md)).	prakhar1989	ngzhian
132	2015-09-20 13:04:52	Hi @CruiseDevice Thanks for the PR! Two quick things - 1. Please add links to programming assignments, lecture notes etc in the correct format. You can checkout how it is done with other courses. 2. Squash all your commits into one so that the git history looks clean. Let me know if you have any queries.	prakhar1989	CruiseDevice
130	2016-04-12 14:18:55	@mingloo did you already work through the assignments? Want to form a study group?	liquidmetal	mingloo
130	2016-07-21 15:18:26	Closing this now. Thanks @awelch83!	prakhar1989	awelch83
122	2015-07-08 19:34:23	@solveris Updated the link. Thanks! :+1:	prakhar1989	solveris
119	2015-06-19 12:15:02	@praveenvvstgy An older installment of this course (2011) is already there by the name of 15-781. I have updated the old course by the new one myself. Thanks for the PR, though :+1:	prakhar1989	praveenvvstgy
119	2015-06-19 13:27:46	@prakhar1989 there is a difference between 15-781 (also called 10-701) and 10-601, I think we should retain both the courses. Here is a [quora answer](https://www.quora.com/Which-is-better-at-CMU-10-601-or-10-701) which briefly states the difference between the two courses.	praveenvvstgy	prakhar1989
109	2015-05-08 09:54:32	@robbyoconnor: Hey Robby, MIT 6.001 is a popular course which is based on the same book - SICP. The version on OCW even has videos by authors themselves - http://ocw.mit.edu/courses/electrical-engineering-and-computer-science/6-001-structure-and-interpretation-of-computer-programs-spring-2005/video-lectures/. I feel the OCW course is more comprehensive than this one. Let me know what you think.	prakhar1989	robbyoconnor
105	2015-03-23 09:06:33	Hi @dorafmon, since there are already a couple of FP / Ocaml courses with more content than this course, I'll be closing this PR for now. Thanks!	prakhar1989	dorafmon
94	2015-02-11 12:43:04	@awelch83 .DS_Store "(short for Desktop Services Store)[1] is a hidden file with a proprietary format created by OS X to store custom attributes of a folder such as the position of icons or the choice of a background image" [Wikipedia](https://en.wikipedia.org/wiki/.DS_Store) Bottomline, they will keep coming back because they are generated automatically by the OS. To avoid that, you should use `…	ahmadassaf	awelch83
94	2015-02-11 15:38:53	Thanks @ahmadassaf. I'm going to read about gitignore later today.	awelch83	ahmadassaf
84	2015-01-30 14:23:44	@robbyoconnor Check out [this link](http://bit.ly/1qW0nJ7)	awelch83	robbyoconnor
84	2015-02-02 01:00:00	@awelch83, thank you <3 @prakhar1989 Fixed :)	robbyoconnor	prakhar1989
84	2015-02-02 01:00:00	@awelch83, thank you <3 @prakhar1989 Fixed :)	robbyoconnor	awelch83
57	2015-01-10 03:17:33	@prakhar1989 that looks cool I'll have to give it a look. Still, with all of these great classes I'd love to find a way to build some structures around them. I'm just afraid I'm not the guy to know the hierarchy for these. Maybe someone else will.	dansackett	prakhar1989
49	2015-01-06 18:18:48	Thanks for the clarification @MicBrain :+1:	prakhar1989	MicBrain
48	2015-01-14 03:40:06	@samarjeet You need to resolve the merge conflict before I can merge. Also, please add links to assignments and emojis (refer exisiting courses). Lastly, @awelch83 spent a lot of effort in ordering courses under each section, so please make sure you add CS162 at the right place i.e. before CS 186. Thanks!	prakhar1989	samarjeet
29	2014-12-29 17:41:57	@prakhar1989 weird. I've had a lot of success using the github / markdown's `:+1:` syntax. I just [changed](https://github.com/banderson623/banderson623.github.com/commit/dc57916e1aa4d6610bd04fa5e340053498b00a84) this [readme](https://github.com/banderson623/banderson623.github.com/blob/master/README.markdown) and it looks to work. the "movie camera" emoji is `:cinema:`	banderson623	prakhar1989
29	2014-12-29 17:45:03	@banderson623 I tried the same. As soon as I paste the content of this readme, all emoji's turn to raw text. ![img](http://api.drp.io/files/54a1932e75cbb.png)	prakhar1989	banderson623
29	2015-01-08 15:03:22	As per @raymondware's suggestion, I've added emojis under the systems section in the [emoji](https://github.com/prakhar1989/awesome-courses/tree/emoji#systems) branch (alongwith a [legend](https://github.com/prakhar1989/awesome-courses/tree/emoji#legend)). It would be great if you all could have a look and suggest improvements (if any). If this looks good, I'll go ahead and do the needful for oth…	prakhar1989	raymondware
26	2014-12-29 10:32:16	@abdelhadikhiati: [Class-central](https://www.class-central.com/) is a great MOOC aggregator. As @samarjeet rightly said, this repo is for relatively unpopular university courses that make their content available online for free.	prakhar1989	samarjeet
232	2017-02-19 15:08:22	Hi @prakhar1989 This issue has been resolve, I suggest this issue to be closed. Thanks a lot.	joelowj	prakhar1989
228	2017-01-12 20:26:24	@prakhar1989 Are we still trying to keep these in alphabetical order?	awelch83	prakhar1989
212	2016-10-07 18:59:53	Sure! Thanks for taking this up! For the 404 checking, you can refer to [Awesome Bot](https://github.com/dkhamsing/awesome_bot). I'd also suggest taking a look at this [PR](https://github.com/prakhar1989/awesome-courses/pull/146) in order to understand the issue we had when we tried to implement it for this repo. I'm sure @awesome-bot would love to chip in.	prakhar1989	awesome-bot
194	2016-07-21 15:24:00	@prakhar1989	awelch83	prakhar1989
173	2016-04-12 08:23:51	@prakhar1989 Is there anything I need to change/add in this PR so it can get merged upstream? Please let me know.	ivmarkp	prakhar1989
149	2016-01-13 01:12:17	Haha! I'm not sure if this is a joke but my last [commit](https://github.com/prakhar1989/awesome-courses/commit/5bf33c3324733df24b12e52b65e030c337f1902d) on this repo was deleting the .travis.yml. Please follow the discussion with @awesome-bot in the commit above to see why I'm postponing this change. Thanks anyways =)	prakhar1989	awesome-bot
94	2015-02-10 15:29:11	@prakhar1989 To answer your concerns from #93, I agree that courses which offer assignments and lectures, in addition to readings, are more useful. I still think, however, that CS 6650 serves a purpose, because this subject matter isn't currently addressed by any other course listed in the readme. In the future, if someone finds a course on this subject that does have assignments to go with it, t…	awelch83	prakhar1989
94	2015-02-10 15:29:11	@prakhar1989 To answer your concerns from #93, I agree that courses which offer assignments and lectures, in addition to readings, are more useful. I still think, however, that CS 6650 serves a purpose, because this subject matter isn't currently addressed by any other course listed in the readme. In the future, if someone finds a course on this subject that does have assignments to go with it, t…	awelch83	robbyoconnor
94	2015-02-11 15:38:11	@prakhar1989 Problem fixed. There was no duplicate of CSCI 104, but I did find a duplicated of CS 4820, which I removed.	awelch83	prakhar1989
93	2015-02-10 15:30:24	@prakhar1989 and @robbyoconnor - I created a new pull request, addressing these issues.	awelch83	prakhar1989
93	2015-02-10 15:30:24	@prakhar1989 and @robbyoconnor - I created a new pull request, addressing these issues.	awelch83	robbyoconnor
67	2015-01-13 16:04:34	Hi @HaseebR thanks for the PR. Unfortunately, I can't merge this as this course is identical to Prof Andrew Ng's [course](https://www.coursera.org/course/ml) on Coursera. You can refer to this [section](https://github.com/prakhar1989/awesome-courses#contributing) for the contribution guidelines.	prakhar1989	HaseebR
66	2015-01-12 07:44:13	@awelch83 thanks, it is updated now.	zhongweiy	awelch83
48	2015-01-14 03:40:06	@samarjeet You need to resolve the merge conflict before I can merge. Also, please add links to assignments and emojis (refer exisiting courses). Lastly, @awelch83 spent a lot of effort in ordering courses under each section, so please make sure you add CS162 at the right place i.e. before CS 186. Thanks!	prakhar1989	awelch83
29	2014-12-29 16:32:17	:+1: Adding the label :cinema: could be a quick win. I would be happy to help with a PR. _edited_ after an exchange with @ahmetalpbalkan on twitter.	banderson623	ahmetalpbalkan
26	2014-12-29 10:32:16	@abdelhadikhiati: [Class-central](https://www.class-central.com/) is a great MOOC aggregator. As @samarjeet rightly said, this repo is for relatively unpopular university courses that make their content available online for free.	prakhar1989	abdelhadikhiati
