# Supplementary material for: Status, identity, and language: A study of issue discussions in GitHub
Source: PLoS One. 2019 Jun 14;14(6):e0215059. doi: 10.1371/journal.pone.0215059 (PMC6568400; doi:10.1371/journal.pone.0215059)
Supplement: S2 Data — (ZIP) [file pone.0215059.s003.zip › sample_46_projs_issues/Flipboard_FLEX/issue_comments_REPLACECODE.csv]

issue_num	datetime	body	login	close_date
177	2017-03-24 09:32:01		CodeLife2012
176	2017-03-09 19:11:24	Adds a check for `respondsToSelector:@selector(compare:)` to prevent a crash if the property corresponding to a column represents something that doesn't respond to `compare:`, e.g. a RLMAccessor. See #175.	NSIRLConnection
175	2017-03-09 19:04:40	Tapping on a header in FLEXTableContentViewController to sort causes a crash if the property represents a type which does not implement `- (NSComparisonResult)compare:(Type)type` such as a property that represents a RLMAccessor. It throws an exception with the following format: `-[RLMAccessor_<SOME_NUMBER>_<REALM_OBJECT_CLASS_NAME> compare:]: unrecognized selector sent to instance`	NSIRLConnection
174	2017-02-27 10:39:33	Is it possible to check which class and methods are swizzled in runtime?	avnerbarr
173	2017-02-25 08:38:08	FLEX purges older items from the network debugging cache even when the cache is nowhere near full. I would assign this to myself if I could. I would like it to cache them to a temporary file or something, it's super annoying when recent requests are purged for seemingly no reason...	NSExceptional
172	2017-02-17 07:08:41	How do I know how many memory application use? Flex can not accurately know the memory size	yaochenfeng	2017-02-21 05:31:44
172	2017-02-21 05:31:44	I suggest using Instruments to investigate memory usage. Apple has some tips here: https://developer.apple.com/library/content/documentation/DeveloperTools/Conceptual/InstrumentsUserGuide/MonitoringMemoryUsage.html	ryanolsonk	2017-02-21 05:31:44
171	2017-02-06 06:07:05	Network Debugging enable but I can not see anything on network history except fabric / crashlytics requests.The requests sends from the other framework in the workspace where the application is bound.	barankaansert
171	2017-02-21 05:35:18	Any chance you can provide a sample project with a repro of this? If not, could you provide details about your project like language, version, etc.?	ryanolsonk
170	2017-01-31 13:44:21	In our POST requests, we gzip the request body which unfortunately the FLEX network logger can't display. It's trivial to add support for displaying gzipped data (~3 lines of code) using a pod like 'GZIP', but I'm not sure what the policy is on adding 3rd-party dependencies. If it's OK to add a dependency to the pod spec, I'm happy to create a pull request with this change, but thought I'd check …	nicked	2017-02-05 12:00:03
170	2017-02-05 00:06:32	We actually already support this if the response headers are set correctly: https://github.com/Flipboard/FLEX/blob/22e7edb698a74d2b9a083eb942f1f4384a9a7c94/Classes/Network/FLEXNetworkTransactionDetailTableViewController.m#L457-L460	ryanolsonk	2017-02-05 12:00:03
170	2017-02-05 00:07:49	Ah -- reading again I see you're talking about the request body. Want to bring that support over to displaying the request body? Should be pretty easy since it's already separated into a utility method.	ryanolsonk	2017-02-05 12:00:03
170	2017-02-05 11:37:29	Ah that's easy then. I assumed NSURL* automatically decoded zipped responses so FLEX didn't need to support it at all. I'll see if I can use that for the request bodies too.	nicked	2017-02-05 12:00:03
170	2017-02-05 12:00:03	Actually it seems that we aren't setting the headers in the way that FLEX is expecting... if I set "Content-Encoding": "gzip" then it works OK. Which actually happens right in that snippet you posted. Thanks anyway :)	nicked	2017-02-05 12:00:03
169	2017-01-30 02:51:29	Reorganizes some code in `-[FLEXRuntimeUtility performSelector:onObject:withArguments:error]` and fixes a crash. See #168.	NSExceptional
169	2017-02-05 00:12:42	It's tricky to read what the functional change is in 58404e2 since it's mixed in with style/formatting changes. I'd like to see that separated out to properly evaluate the change. I'd also suggest rebasing the branch onto the latest master to eliminate the merge commits.	ryanolsonk
169	2017-02-05 00:17:42	> (me:) can I squash those somehow? Rebasing is what I was looking for, I'll do that. Will that require a new pull request? I'm not super familiar with how that works > I'd like to see that separated out to properly evaluate the change As in just separate commits?	NSExceptional
169	2017-02-05 00:20:02	Actually would be awesome if you want to make the changes as separate PRs so they can be evaluated/merged separately. You should be able to force push to the branch after rebasing to update the existing PR. Alternatively you could open a new one if that's easier. Thanks!	ryanolsonk
169	2017-02-19 00:52:51	Alrighty, that should do it for the original bug-fix. As for the stylistic changes, how do I get those in a separate PR? Haven't committed them yet because they'll show up here, won't they?	NSExceptional
169	2017-02-21 05:28:19	I'm hesitant to expand the scope of the try/catch blocks since it may be hiding a bug that could be fixed directly. Do you have a project with a consistent repro for the crash? I'd like to understand this one better.	ryanolsonk
169	2017-02-22 01:45:35	I do not. It was crashing in a third party app when scrolling through the properties. The only thing I can think of is that `NSGetSizeAndAlignment` is clobbering `bufferSize` before throwing an exception, which results in the code below the `@catch` being executed no matter what. AFAIK, it's actually bad practice to write code like this: <S_CODE_TOKEN> It should instead be structured like this, b…	NSExceptional
169	2017-03-20 19:34:23	Bump	NSExceptional
168	2017-01-30 02:47:56	Relevant part of the crash log: Last Exception Backtrace: 0 __exceptionPreprocess + 0x7c 1 objc_exception_throw + 0x38 2 -[NSInvocation getArgument:atIndex:] + 0x200 3 +[FLEXRuntimeUtility performSelector:onObject:withArguments:error:] + 0xae8 4 +[FLEXRuntimeUtility valueForProperty:onObject:] + 0x154 5 -[FLEXObjectExplorerViewController valueForPropertyAtIndex:] + 0x104 6 -[FLEXObjectExplorerVie…	NSExceptional
167	2017-01-15 09:40:59	Hey, I am using this over iPhone 6s+ with iOS10.1. Always getting null here: <S_CODE_TOKEN> on this line: <S_CODE_TOKEN> Can you please advise?	yanivhasbani
167	2017-03-07 00:51:42	I am seeing the same thing, a debug logging view that used to work no longer receives and log messages	evilDave
166	2017-01-04 03:41:05	cann't download image by SDWebImage SDK when open FLEX debug request data.	FelixYin66
166	2017-01-04 09:16:57	I use FLEX and SDWebImage in the same time, no problem. Maybe you need provide more info	Huang-Libo
165	2016-12-29 09:43:09	![image](https://cloud.githubusercontent.com/assets/5977236/21540989/4131b222-cdee-11e6-846a-06a183500fd5.png)	wenyhooo
165	2016-12-29 13:19:47	You can try: ![image](https://cloud.githubusercontent.com/assets/2378280/21544708/6ed3f226-ce0c-11e6-9057-3a9fd284855b.png) If you are using FLEX with dynamic lib	lovesunstar
165	2017-01-07 18:34:56	debug in simulators is ok	diong
164	2016-12-26 01:48:54	This is a first pass at adding richer inspection of apps using AsyncDisplayKit view/layer backed nodes in their hierarchy. It generalizes the View type with the introduction of the `FLEXElement` proxy class. Items represent either `UIView`s or `ASDisplayNode`s and provide a public interface that encapsulates the heuristics of jumping in and out of the node and view hierarchies. Goal was to add su…	levi
164	2016-12-26 18:24:30	@levi very cool! This could be useful to thousands of developers :). If it gets merged, let's feature it on asyncdisplaykit.org and in the Slack channel. Could you share some screenshots of what it looks like for an end user?	appleguy
164	2016-12-27 01:25:31	Super cool! I'm on holiday right now but will try to get this reviewed asap! It would be awesome to see screenshots as Scott mentioned.	ryanolsonk
164	2016-12-27 02:59:24	I would also love to gut the current object explorer architecture as it is painful to work with or extend as-is. I've got a branch rebuilding the explorer VCs with IGListKit but I haven't had time to finish it. Hopefully would be easier to customize the node explorer in that new-world. Please don't judge me for the code I wrote three years ago 😉. One thought from reading the description is whethe…	ryanolsonk
164	2017-01-07 01:44:10	@ryanolsonk I love the idea of extending the `FLEXHierarchyItem` to be a protocol, such that any framework can support hierarchy inspection. There is a caveat, however, where I've extended FLEX to jump between view and node hierarchies based on some heuristic rules for the entire picture to be visible in the explorer. If FLEX were to be opened up to support multiple frameworks, we'd have to figur…	levi
164	2017-01-16 00:45:49	Finally had a chance to patch this locally and did some quick checks on the example project to look for functional regressions. Here are a few bugs I noticed: Info bar doesn't show up below toolbar when an item is selected: ![screenshot 2017-01-15 16 34 34](https://cloud.githubusercontent.com/assets/1422245/21967725/15bba034-db41-11e6-9388-2339b492d823.png) vs. ![screenshot 2017-01-15 16 36 01](h…	ryanolsonk
164	2017-01-18 19:44:07	Thanks for the review, @ryanolsonk. I'll take a look at fixing this up in the next week and will get back to you.	levi
164	2017-01-20 15:53:00	Great, thanks @levi!	ryanolsonk
164	2017-02-08 23:58:48	@ryanolsonk finally found some time to fix up the issues in this diff. Going to do a test pass on my side this week to identify remaining issues. Is this something you'd like to land?	levi
164	2017-02-21 05:30:02	Awesome! Will patch and test out locally. I'm keen to do a full review pass and land this once we've verified all the functionality is working!	ryanolsonk
164	2017-02-21 05:31:31	That's great news! There are still a few edge cases I need to work out. Can prioritize fixing them up this week for a full review.	levi
163	2016-11-28 21:00:54	Would this be possible to build FLEX as a static library and have a simple binding to use it in Xamarin.iOS ?	lduchosal
162	2016-11-21 21:48:29	This is very basic, I'm sorry, but I can't figure out how to do it. I've included it in `Podfile`, run `pod install`: pod 'FLEX', '~> 2.4', :configurations => ['Debug'] And then tried: * Running as-is in simulator. (doesn't show up, keyboard shortcuts `f` and `?` have no effect) * Adding `#import <FLEX.h>` and `#import <FLEXManager.h>` to `Bridging-Header.h` (no change) * Adding `import FLEXManag…	SimplGy
162	2016-11-21 21:49:00	I can do a PR that adds this to the readme if you'd like, once I figure it out.	SimplGy
162	2017-02-19 18:28:01	@SimplGy did you figure it out? I have exactly the same problem!	victorfigol
161	2016-11-08 13:06:49	Hi, I've just replaced the original **Copy** button with an **Action** button in `FLEXImagePreviewViewController`, it behaves just like the **Photos** app, providing actions like "Save to Camera Roll", "AirDrop" and so on. I guess it's pretty handy. I totally love this project, and hope to make it more powerful.	unixzii	2017-01-15 20:05:38
161	2017-01-15 20:05:33	Great addition. Thanks for the contribution!!	ryanolsonk	2017-01-15 20:05:38
160	2016-11-07 08:13:15	Hi! As suggested in pull request #159 comments, I added an example image to the Carthage setup instructions. I directly added the image in a `REAMDE-images` directory within the repository, instead of linking the image attached to my original PR. Best regards.	defagos	2017-01-15 20:07:49
160	2017-01-15 20:07:46	👍 thanks!	ryanolsonk	2017-01-15 20:07:49
159	2016-11-04 06:50:52	Hi! I mostly use Carthage for my projects, and needed a way to properly exclude FLEX from release builds. I found one and added instructions to the readme file. This provides a more detailed answer to issue #131, which has been closed. I did not include any screenshot since yours seem hosted on your own. Here is an example if you want to upload it with the others and update the readme file accord…	defagos	2016-11-04 23:54:32
159	2016-11-04 23:54:24	Great! This will be super helpful to those using Carthage. Thanks for the contribution! I no longer have access to the location that has been hosting the media files. Could we simply link to the image in this PR?	ryanolsonk	2016-11-04 23:54:32
158	2016-10-20 08:54:45	Hi, We are using this SDK in one of our popular product, I feel that this SDK is just for local purpose under the hood this does not track or send anything to remote server, reason i'm asking here is to ensure that this will not be show blocker in s :pite of ATS compliance requirement at the time we release. :) Thanks	pavm035	2016-10-21 16:09:08
158	2016-10-20 22:56:52	Just don't include FLEX in your release builds.	mitchellporter	2016-10-21 16:09:08
158	2016-10-21 04:20:39	Hi @mitchellporter So in that case if we running the app in debug build do we still need ATS compliance check, I mean at least by adding Exception keys.	pavm035	2016-10-21 16:09:08
158	2016-10-21 15:49:34	You're worrying about nothing. I've never actually inspected it but I HIGHLY doubt FLEX is tracking or sending anything to a remote server. I'm so sure that I'd bet money on it. The purpose of FLEX is just a debug tool. It's not like it has any third-party plugins or calls to a FLEX web service or something. Just don't include FLEX in your release builds and use it as a debugging tool.	mitchellporter	2016-10-21 16:09:08
158	2016-10-21 16:09:08	FLEX itself does not make any network requests. As @mitchellporter said, this is just a debugging tool. Including in release builds is also not officially supported by this project as there is private API use which goes against App Store guidelines.	ryanolsonk	2016-10-21 16:09:08
157	2016-10-20 02:59:03		froody	2016-10-21 02:48:28
157	2016-10-21 02:48:25	Very cool! Thanks for the contribution.	ryanolsonk	2016-10-21 02:48:28
156	2016-10-18 03:22:54	thanks your contribution..	michaelmou
155	2016-10-17 14:10:39	I have integrated the FLEX library in my app but i am sometimes not getting the icons for Copy, Done etc in the explorer. PodFile pod 'FLEX', '~> 2.0', :configurations => ['Debug']	vim1486
154	2016-10-14 04:51:45	I saw a commit 7afd50d24167fb3679edc6312b8507db7f98d165 has `removed asl hacks needed for iOS 7`.	CodeLife2012	2016-10-15 14:18:09
154	2016-10-14 12:37:20	Yes, FLEX now only supports iOS 8 and higher. I'm not sure I understand the question here. Could you clarify?	ryanolsonk	2016-10-15 14:18:09
154	2016-10-15 14:18:09	ReadMe still state support iOS 7 and higher, just confirm this. So close this.	CodeLife2012	2016-10-15 14:18:09
154	2016-10-21 02:54:44	Ah yea, we should update the readme	ryanolsonk	2016-10-15 14:18:09
153	2016-10-14 02:26:09	When I use apple mobile phone opened the FLEX system Log function, it is a blank, my mobile phone system is iOS 10.	Excalibur-CT	2016-10-14 12:37:42
153	2016-10-14 12:37:41	Duplicate of #140	ryanolsonk	2016-10-14 12:37:42
152	2016-10-08 03:09:36	Use `@selector(URLSession:dataTask:didBecomeDownloadTask:)` instead of `@selector(URLSession:dataTask:didBecomeDownloadTask:delegate:)` in method search.	rtyu128	2016-10-10 15:16:59
152	2016-10-10 15:16:44	Thanks for the fix!!	ryanolsonk	2016-10-10 15:16:59
151	2016-09-29 10:21:01	`URLSession:task:willPerformHTTPRedirection:newRequest:completionHandler:` `URLSession:dataTask:didReceiveResponse:completionHandler:` The completion handler must be invoked If these delegates are implemented. Otherwise, the task will never finish.	Blankdlh	2016-09-30 23:38:55
151	2016-09-30 23:38:52	Thanks for the fix! LGTM	ryanolsonk	2016-09-30 23:38:55
150	2016-09-27 03:44:06	Hi~ There is a little mistake in `FLEXNetworkObserver`. Method:injectIntoAllNSURLConnectionDelegateClasses line:175 <S_CODE_TOKEN> Although this makes no effect in most situation. If some class implement `@selector(URLSession:dataTask:didBecomeDownloadTask:)` only, the method will not be swizzled. `FLEX` is a fantastic debugging tool helps me a lot, B&R~	rtyu128	2016-10-10 15:17:00
150	2016-09-30 23:47:45	Good catch! Do you want to open a pull request? 😉	ryanolsonk	2016-10-10 15:17:00
150	2016-10-08 03:03:27	It's my pleasure, Thank you very much~ 😄 #152	rtyu128	2016-10-10 15:17:00
149	2016-09-26 22:16:08		c0diq	2016-09-30 23:41:54
149	2016-09-30 23:41:50	Thanks for the PR! :shipit:	ryanolsonk	2016-09-30 23:41:54
148	2016-09-26 13:40:03	We have apps that are getting rejected by the App Store for the use of className in our code, which is considered by Apple to be a non-public API. They mentioned this: <S_CODE_TOKEN> I found this line in the code: <S_CODE_TOKEN> Would it be possible to update the class FLEXRealmDatabaseManager to eliminate the use of className? Thanks, Larry	larryaasen
148	2016-09-26 22:10:02	Also NSURLConnection is now deprecated when targeting iOS 9. Is there a way to add support to conditionally remove its usage?	c0diq
148	2016-10-01 00:03:03	Ironically, this call looks like private API use to Apple but it's actually not. However we do have some actual private API use (obfuscated) which is part of why we discourage shipping FLEX in app store builds. There are instructions in the README on how you can exclude it. It could be nice to restructure the Realm integration as a subspec. That would keep the integration optional but properly in…	ryanolsonk
147	2016-09-09 06:34:25		CoderJackie
147	2016-10-01 00:04:50	Could you provide more details on the issue you're seeing here?	ryanolsonk
146	2016-09-06 03:02:00	Any private API used in this framework? Or put this in a release build will cause some problems?	CodeLife2012	2016-09-07 23:46:55
146	2016-09-06 03:16:57	You should only be using this in debug builds.	mitchellporter	2016-09-07 23:46:55
146	2016-09-06 04:20:42	But why? @mitchellporter	CodeLife2012	2016-09-07 23:46:55
146	2016-09-06 04:32:49	Here is the description for FLEX in the README: > FLEX (Flipboard Explorer) is a set of in-app debugging and exploration tools for iOS development. When presented, FLEX shows a toolbar that lives in a window above your application. From this toolbar, you can view and modify nearly every piece of state in your running application. Ask yourself whether that belongs in a release build being given to…	mitchellporter	2016-09-07 23:46:55
146	2016-09-07 16:34:22	I hope use this framework when release and submit to App store, but hide when application launch, it aroused only server issued some instruct.	yanzhiwei147	2016-09-07 23:46:55
146	2016-09-07 23:46:55	There are several apps on the store that include this framework (see http://mightysignal.com/top-ios-sdks?tag=6) Be warned that there is private API use and your app may be rejected. I do not recommend including the tool in your production app, but it seems at least a few people have gotten it through app review.	ryanolsonk	2016-09-07 23:46:55
146	2016-09-08 06:11:11	nice site.	CodeLife2012	2016-09-07 23:46:55
145	2016-09-01 13:47:25	I debugging a strange case where when accessibility is turned on , touches are passed through windows which are at a high level to the windows underneath. ( the window "floats" above the other windows content, > window.windowLevel = keywindow.windowLevel+1 ) I've also noticed that when I show the flex explorer, the default accessibility behavior isn't happening on it as well, i.e. labels are not …	avnerbarr	2016-09-01 17:04:48
145	2016-09-01 17:04:48	Found the reason. Need to set the accessability attribute in order for the system to read out the values properly ''' Window.accessibilityViewIsModal = true '''	avnerbarr	2016-09-01 17:04:48
144	2016-08-25 06:12:02	After the lunching of FLEX, the 'FLEX' button works well in the simulator. But when i use a physical device, there's nothing happened after i click the button. I find that FLEXManager alway returns null, any help?	Scyano	2016-10-01 00:08:40
144	2016-10-01 00:08:40	My only guess here is that your project is set up to exclude FLEX in the builds that you are running on the device. However, I'm surprised that you're not getting build errors when referencing `FLEXManager`. Without more details, it's difficult to say what's going on. I have not seen reports of this before. I'm going to close since there's not currently anything actionable here.	ryanolsonk	2016-10-01 00:08:40
143	2016-08-21 14:47:47	FLEX hook NSURLSessionDataDelegate optional method `-URLSession:dataTask:didReceiveResponse:completionHandler:`. In Apple's document, if delegate implement this method, they have to call completionHandler, or system will not proceed the request. To reproduce this bug, remove this function in `Example/UICatalog/AAPLAppDelegate.m`. Then the NSURLSessionDataTask with URL `http://cdn.flipboard.com/se…	huajiahen	2016-09-30 23:39:24
143	2016-08-23 23:39:58	I too have been affected by this issue. It would be tremendously helpful if this PR gets accepted and merged.	dcirne	2016-09-30 23:39:24
143	2016-09-30 23:39:24	Thanks for the PR! Sorry for the latency on review here. I think #151 has a slightly cleaner approach to fixing this, since we already have a mechanism for providing a different block when the method is not implemented. I've merged that one, which should resolve the issue!	ryanolsonk	2016-09-30 23:39:24
142	2016-08-15 15:17:23		shepting	2016-09-30 23:42:58
142	2016-08-23 23:43:52	I assume the original author meant "purged," not "pruned."	samdozor	2016-09-30 23:42:58
142	2016-09-30 23:42:52	I did mean purged, but pruned is fine too :) Sorry for the latency here.	ryanolsonk	2016-09-30 23:42:58
141	2016-08-15 11:31:35	Need support cocoapods 1.0.0 1.1.0	nypisces	2016-10-01 22:33:58
141	2016-10-01 22:33:58	I am running cocoapods 1.0.1 and the spec lints successfully. As far as I'm aware, 1.0.0 did not require changes to the podspecs. Any issues are likely in your podfile. If there's a specific issue that still not resolved, please reopen/comment again here.	ryanolsonk	2016-10-01 22:33:58
140	2016-08-03 13:16:48	On iOS 10 betas 1-4 no log messages are displayed. Probably due to introduced [Unified Logging and Activity Tracing](https://developer.apple.com/videos/play/wwdc2016/721/)?	andreyz
140	2016-10-01 00:14:31	Yea, it looks like ASL has been replaced by OS Log. We'll need to provide conditional support for iOS 10+.	ryanolsonk
140	2016-10-29 13:54:22	I also have this problem ，hope to resolve this	coderyi
140	2016-11-22 07:32:07	Same problem.	LittleChuan
140	2016-12-20 03:31:23	same problem	gjterry
140	2016-12-22 01:23:31	Looking forward to the enhancement	Huang-Libo
140	2016-12-26 10:12:22	Same problem	pegurov
140	2017-03-20 04:24:03	Same problem	neghao
139	2016-07-29 08:17:30	I hope support IOS7!TKS!	wangjindong	2016-07-29 22:56:43
139	2016-07-29 22:56:43	This project has a minimum iOS version of 8.0. No plans to return to supporting 7. Sorry!	ryanolsonk	2016-07-29 22:56:43
139	2016-08-02 01:36:49	So, I can't use pods to manage it.	wangjindong	2016-07-29 22:56:43
138	2016-07-27 20:56:17		iampgzp	2016-08-01 17:15:44
138	2016-07-29 22:25:10	This great!! Just two comments on the commit.	ryanolsonk	2016-08-01 17:15:44
138	2016-08-01 16:51:23	Let me know if this works. Thanks	iampgzp	2016-08-01 17:15:44
138	2016-08-01 17:15:39	Looks great. Thanks!	ryanolsonk	2016-08-01 17:15:44
137	2016-07-27 06:30:13	I have a lazy var: <S_CODE_TOKEN> And then I have a loadView(): <S_CODE_TOKEN> If I added FLEX library, then it crashes on this line: <S_CODE_TOKEN> **EXC_BAD_ACCESS** If I remove FLEX everything works perfectly. Any thoughts on this?	gontovnik
137	2016-10-01 00:16:50	I have no idea. Do you know if this reproduces in a minimal sample project?	ryanolsonk
136	2016-07-22 17:53:36	Fixed in my PR #134, please merge!	NSExceptional	2016-07-29 23:16:57
136	2016-07-29 23:16:57	Merged 😄	ryanolsonk	2016-07-29 23:16:57
135	2016-07-18 13:46:24	has any projects like this for Android？	lytasky	2016-07-29 23:17:24
135	2016-07-29 23:17:24	Not that I'm aware of. You could start one! 😄	ryanolsonk	2016-07-29 23:17:24
134	2016-07-06 20:05:36	Added a way to jump to a specific class from the System Libraries tab, since it is sometimes difficult to find a class if you don’t know which bundle it’s in. Also fixed a crash in the second commit. Whoever wrote `[FLEXRuntimeUtility valueForIvar:onObject:]` was checking `strcmp(name, "isa") != 0` when I think they intended to write `strcmp(name, "isa") == 0`, so I corrected that.	NSExceptional	2016-07-29 22:35:49
134	2016-07-29 22:35:45	Thanks for the contribution! "Whoever wrote `FLEXRuntimeUtility`..." -- I think that would be me 😉 . Thanks for fixing the bug.	ryanolsonk	2016-07-29 22:35:49
134	2016-07-29 22:42:47	Sure thing! I was browsing commits and the bug wasn't there originally, so I was thinking someone else might have introduced it via a merge or something.	NSExceptional	2016-07-29 22:35:49
133	2016-07-06 07:15:28		jjj2mdd	2016-07-27 06:33:31
132	2016-06-21 07:47:04	Fix typos	revolter	2016-07-29 22:27:32
132	2016-07-29 22:27:29	👍 thanks!	ryanolsonk	2016-07-29 22:27:32
131	2016-06-14 03:38:26	Hi, I have read the section **Excluding FLEX from Release (App Store) Builds** in the README, which suggests to exclude source files by name. However, I am using **FLEX.framework** with the form of **Embedded Binaries**. Is there any way to exclude **FLEX.framework** from release builds? Thanks	coppercash	2016-10-01 00:21:04
131	2016-10-01 00:21:04	You should be able to do something like `-framework FLEX.framework` in the **Other Linker Flags** build setting. I haven't looked into specifics, hopefully that sets you on the right path.	ryanolsonk	2016-10-01 00:21:04
130	2016-06-06 04:36:06	It must crash when did select "Heap Objects" each time. ![image](https://cloud.githubusercontent.com/assets/2561942/15812097/59fa7828-2be3-11e6-8d10-89fe912e07c0.png)	xohozu	2016-07-29 23:26:53
130	2016-06-06 16:40:04	This is a duplicate of #119	sozorogami	2016-07-29 23:26:53
130	2016-07-29 23:26:53	Closing as duplicate.	ryanolsonk	2016-07-29 23:26:53
129	2016-05-20 19:37:24	I'm considering adding FLEX to our team projects. Our database files have the extension "data". I see there have already been two updates adding supported file extensions to FLEXTableListViewController. Would you welcome a PR where I added a static method registerSQLiteExtension?	dakamojo
129	2016-07-29 23:28:38	Sure!	ryanolsonk
128	2016-05-20 07:32:46	Following the latest trends in Swift, Realm made the decision to deprecate using strings for file paths in its API in favour of `NSURL`. As of the latest version of Realm, 0.103.0, the deprecated `path` property was completely removed. As reported in https://github.com/Flipboard/FLEX/issues/127, this pull request updates the integration of Realm in FLEX to use the new NSURL value for file paths.	TimOliver	2016-05-20 13:15:30
128	2016-05-20 13:15:07	Thanks for the quick fix! :shipit:	ryanolsonk	2016-05-20 13:15:30
127	2016-05-19 15:40:19	I got this error when tried to complile my project, it bight be by an update of realm or something, so pleas check out what could you do to fix it	davidlondono	2016-10-01 23:06:17
127	2016-05-19 17:40:16	I have the same problem too ...	rubikva	2016-10-01 23:06:17
127	2016-05-19 18:14:14	I'm using an older version of Realm.... but thats not the idea....	davidlondono	2016-10-01 23:06:17
127	2016-05-20 07:14:47	Hi guys! I just noticed this too. Realm recently changed its API to use `NSURL` instead of strings when referring to file paths. In the very latest release, the old `path` properties were deprecated and subsequently removed. I'll make a pull request to fix this ASAP!	TimOliver	2016-10-01 23:06:17
127	2016-06-08 07:37:50	I'm using Flex from cocoapods. Please update cocoapods too.	idream97	2016-10-01 23:06:17
127	2016-07-10 18:00:11	👍 for cocoapods update, for now you can use the master or a specific commit like so: <S_CODE_TOKEN>	lakhman	2016-10-01 23:06:17
127	2016-07-29 23:29:04	Will do a version bump shortly.	ryanolsonk	2016-10-01 23:06:17
127	2016-10-01 23:06:17	Latest release has this now. Sorry for the delay.	ryanolsonk	2016-10-01 23:06:17
126	2016-05-15 09:41:05	title says it all.	joemerlino
125	2016-05-04 18:32:56	Says there are 0 tables - but I verified using realm browser that there is data stored in the realm file.	jkim-git
125	2016-10-01 00:26:29	@TimOliver do you have any insight here?	ryanolsonk
125	2016-10-01 01:07:11	Uh-oh. Not without more information! If there's nothing private in there, can you please post the zipped up Realm file here so I can test it myself?	TimOliver
125	2016-10-01 19:29:59	This is pretty old -- just going back through the issues now -- so perhaps it's no longer a problem.	ryanolsonk
125	2016-10-03 16:42:40	Okay sure thing. Let me know if you need me to test/fix anything! :)	TimOliver
124	2016-05-01 05:46:14	This error pops up when i try to sideload FLEX	memlojr	2016-10-01 00:25:37
124	2016-10-01 00:25:37	If you are trying to inject FLEX into other apps, that is not something officially supported by this project. If I am misunderstanding the question, please comment again/reopen.	ryanolsonk	2016-10-01 00:25:37
123	2016-04-26 05:25:17	Wait how do i actually run this app onto my (iPod 5,1 iOS 9.2.1) There is that error adressed (IN README) but i dont know exactly how to do it. Thanks	memlojr	2016-10-01 00:22:16
123	2016-10-01 00:22:16	There is not enough information here for me to provide any suggestions. Closing out.	ryanolsonk	2016-10-01 00:22:16
122	2016-04-18 06:17:15	I am having trouble sideloading FLEX through xcode	memlojr	2016-07-29 23:28:20
122	2016-04-18 07:38:43	I'm using `Flipboard FLEX Loader` on my jailbroken iPod 5. Hopefully that helps.	mitchellporter	2016-07-29 23:28:20
122	2016-04-18 09:05:05	Oh do you have to be jailbroken to use FLEX?	memlojr	2016-07-29 23:28:20
122	2016-04-18 17:46:36	No, you don't have to be jailbroken, just saying that currently works for me. The cocoapod also works for me on my normal iPhone.	mitchellporter	2016-07-29 23:28:20
122	2016-04-18 20:29:06	Oo	memlojr	2016-07-29 23:28:20
122	2016-07-29 23:28:19	If you would like to run FLEX in other people's apps, you will need a jailbroken phone. Otherwise you can integrate it into your own app through cocoapods, carthage, or directly. There are instructions in the readme.	ryanolsonk	2016-07-29 23:28:20
121	2016-04-18 02:58:20	First, thx for the great tool. But, it would be better to support for debugging app extension: keyboard.	mayqiyue
120	2016-04-14 21:00:44	Can I be added where it will hold a request for a selected host and you can edit either the request or the response before they are send to the server/app? It would do me a big favor when I'm not next to a PC with fiddler installed	MrARM
119	2016-04-08 15:40:31	Trying to open the Heap Objects inspector in a large project, I get a crash on line 69 of `FLEXHeapEnumerator` with `EXC_BAD_ACCESS`. This occurs consistently on iOS 8.4 and 9.3, on both device and sim. I believe this was working before with the current version of FLEX, so the issue may be caused by a class added recently. By throwing in a log on line 71 of `FLEXLiveObjectsTableViewController`, I…	sozorogami
119	2016-04-29 21:08:18	+1	yniesp
119	2016-05-01 10:32:19	+1	dissimiral
119	2016-05-02 22:19:38	The crash occurs on line 69 of FLEXHeapEnumerator.m. `zoneCount` is 7 but the app segfaults when i = 4 (at zone 4?). Setting `zoneCount` to 3 in the debugger stopped the crash, but I still haven't narrowed down the reason why. Investigating...	JALsnipe
119	2016-07-29 23:16:31	I think the core issue here is that enumerating through the heap while the heap itself is changing is inherently unsafe. I'd like to investigate if there's a way we can make this async safe and signal to stop all threads. I don't have a timeframe on investigating that though.	ryanolsonk
119	2016-07-29 23:25:02	Actually, there is an issue that was introduced here that may cause issues for memory allocated through something other than malloc. I should have a fix up shortly.	ryanolsonk
119	2016-08-09 15:58:30	Can you see if things work any better following 22e7edb?	ryanolsonk
119	2016-08-09 16:12:23	Still crashing at `zone->introspect->enumerator(TASK_NULL, (__bridge void *)block, MALLOC_PTR_IN_USE_RANGE_TYPE, (vm_address_t)zone, reader, &range_callback);`. Backtrace: <S_CODE_TOKEN> Xcode 7.3.1, OS 10.11.5, iPhone 6s simulator.	JALsnipe
119	2016-11-01 07:24:39	+1	LunaCodeGirl
119	2017-01-23 03:38:47	By lock introspect before enumerator, I solve this. Sample codes: zone->introspect->force_lock; zone->introspect->enumerator(TASK_NULL, (__bridge void *)block, MALLOC_PTR_IN_USE_RANGE_TYPE, (vm_address_t)zone, reader, &range_callback); zone->introspect->force_unlock;	spyLiuDJ
119	2017-01-23 20:56:41	Nice! I was discussing that API with @kastiglione recently. The one concern is that any allocations within the enumeration itself could lead to deadlock if they happen to be within the same zone. We should be able to avoid that by creating a side zone for memory used within the enumeration, but it will take a little more restructuring. All that said, I'm open to trying the simple lock/unlock mech…	ryanolsonk
119	2017-01-31 17:46:03	@ryanolsonk Did you or anyone ever implement the locking on `master`? Trying to see *Objects referencing this object* crashes 100% of the time in certain apps like Twitter	NSExceptional
119	2017-02-05 00:14:57	Haven't tried but it's literally two lines if someone wants to open the PR ;)	ryanolsonk
118	2016-04-08 07:38:13		TristenChenTao	2016-07-29 22:25:44
118	2016-07-29 22:25:44	Carthage is already supported	ryanolsonk	2016-07-29 22:25:44
117	2016-03-15 03:08:39	http://stackoverflow.com/questions/36001728/nsinvalidargumentexception-nsconcretemutabledata-initwithcapacity-absu I have written my issue in a SO post. I am using FLEX 2.2.	kccheung
117	2016-03-26 18:58:20	We should probably add our own upper limit on capturing the response data for a request.	ryanolsonk
116	2016-03-11 11:56:56	https://github.com/Flipboard/FLEX/issues/5 is amazing! But I would love to have a waterfall graph of when each request starts and ends so I can understand why one may be taking a littler longer (Maybe we are sending too much? Something like we have in chrome debugger. ![image](https://cloud.githubusercontent.com/assets/1484989/13701523/590ba0a6-e780-11e5-9b8d-de79e6c02bb0.png)	jcampbell05
115	2016-03-01 21:03:21	Hi, first thank you so much for this is amazing! :+1: Excuse me! amm the Peek and Pop it does not work on Simulator 6s plus with Xcode 7.2 when I´m doing the longer press and use the combination of the command, control, and shift ... can you tell me why? Thanks! Regards!	Hacoga
115	2016-03-04 09:58:28	I have the same problem. Peek and Pop doesn't work with Xcode 7.2, I tried iOS 9.1 and 9.2 on various iPhone simulators.	Romza
115	2016-03-12 17:59:10	One important part about the force touch support is that the touch needs to move to get force updates. Can you try moving the touch slightly after pressing command + control + shift? It's still working for me on Xcode 7.2. I realize this isn't ideal behavior, but the feature is really just a stopgap until Apple provides actual support for force touch directly in the simulator.	ryanolsonk
115	2016-03-17 06:53:12	It works on my Xcode 7.2.1 and iPhone 6S simulator. Just like @ryanolsonk said, For peeking, You need to move a bit of your mouse cursor to let it work while holding Shift + Command, **not** Command + Control + Shift. For Popping, While holding Shift + Command during peeking, press Control 3 times to pop out. I think 3 times means the hardest force applied, as the document stated, each key contri…	felixwcf
114	2016-02-25 14:24:11	when the number of objects changed frequently, may be will crash that add wrong thing to instances	SoXeon	2016-02-29 05:52:30
114	2016-02-25 14:49:19	for example,before you click the cell of NSCFString, the count of it is 23770, but when you push the view controller, the number of NSCFString changed to 25394, the process of changing will let some instance release，so may be crash	SoXeon	2016-02-29 05:52:30
114	2016-02-29 05:52:23	Interesting! The heap objects stuff is inherently unsafe but it seems like this could make it a little better. Thanks for the PR!	ryanolsonk	2016-02-29 05:52:30
113	2016-02-24 15:13:06	Hi, I'm experiencing a crash when debugging my app with the iOS 8 simulator, when entering text with the iOS onscreen keyboard (happens in the first character). I'm getting `EXC_BAD_ACCESS` in `keyCode = [event _keyCode];` at the `handleKeyboardEvent` function in the FLEXKeyboardShortcutManager.m class. Thanks in advance! Oren	orenco82	2016-02-29 05:48:10
113	2016-02-24 15:15:00	(iOS 8.4 simulator in Xcode 7.2.1) , doesn't happen in iOS 9 simulator.	orenco82	2016-02-29 05:48:10
113	2016-02-26 19:11:58	Happens to me in my iOS 9 sim. Got around it by turning off the method swizzling happening on keyboard shortcuts via: `[[FLEXManager sharedManager] setSimulatorShortcutsEnabled:NO];`	Munchery-KleinLieu	2016-02-29 05:48:10
113	2016-02-26 20:02:17	I believe this was fixed on master a few weeks ago. I'll do a release soon to make sure everyone gets the fix.	ryanolsonk	2016-02-29 05:48:10
113	2016-02-28 15:36:44	Thanks @ryanolsonk , that would be great. Went with the `[[FLEXManager sharedManager] setSimulatorShortcutsEnabled:NO];` fix in the meantime.	orenco82	2016-02-29 05:48:10
113	2016-02-29 05:48:10	This was actually a different issue that what I thought. Fixed in 24985ac9842f22b1609e296a286f61f7d4a352db	ryanolsonk	2016-02-29 05:48:10
112	2016-02-23 14:12:21	Sorry about this! It appears a bug involving Realm nullability slipped through the cracks! This PR adds a small check to ensure properties return from a Realm object are not nil, and substitutes an `NSNull` instance if it is to ensure the data is still valid when passed to an `NSArray` down the line.	TimOliver	2016-02-23 14:12:57
112	2016-02-23 14:13:19	Thanks a lot for write access @ryanolsonk! I hope doing this was okay! :)	TimOliver	2016-02-23 14:12:57
112	2016-02-23 19:22:59	:+1: :shipit:	ryanolsonk	2016-02-23 14:12:57
111	2016-02-21 19:07:17	Hi, thanks for Realm browser supporting:) But when i trying to open any table, app crashes... **\* Terminating app due to uncaught exception 'NSInvalidArgumentException', reason: '**\* -[__NSArrayM insertObject:atIndex:]: object cannot be nil' **\* First throw call stack: ( 0 CoreFoundation 0x000000010ead1e65 __exceptionPreprocess + 165 1 libobjc.A.dylib 0x000000010e54adeb objc_exception_throw + …	khoren93	2016-02-29 05:53:41
111	2016-02-23 05:16:25	Hi @khoren93! I'm the one who filed the PR for Realm support! Glad to hear you've started using it! Oh dear! That was quick! While I tested the library on both a test Realm file, and a Realm file from one of my own apps, it sounds like it doesn't actually handle nullability properly. Sorry I missed that! It'll take me a while to set up some test Realm data and test this myself, so if you have acc…	TimOliver	2016-02-29 05:53:41
111	2016-02-23 13:31:24	Hi @TimOliver! That fixes crash, thanks! :)	khoren93	2016-02-29 05:53:41
111	2016-02-29 05:53:41	Fixed in 552e687b9c07bc9147959f8cb10bd62c29675e2d	ryanolsonk	2016-02-29 05:53:41
110	2016-02-21 18:11:59	Oops! Something I clean forgot to include in my original PR. Sorry about that! This PR updates the README, to both mention the `sqlite` extension for SQLite, as well as Realm now being a supported format. :)	TimOliver	2016-02-23 06:08:27
110	2016-02-23 06:08:24	:+1:	ryanolsonk	2016-02-23 06:08:27
109	2016-02-17 08:53:17	Currently, the password is set for every database connection, even if some databases are not password protected. I think that the check would look something like [this](https://github.com/sqlitebrowser/sqlitebrowser/blob/dd92f160125e04e97c1a16fcd05a8407ddb183db/src/sqlitedb.cpp#L207) and I don't know if it's necessary. It depends on the users' use cases, myself for example have only one database,…	revolter	2016-09-30 23:45:48
109	2016-02-17 10:46:13	So it looks like `sqlite3_key` function was not found, and it worked for me because I have SQLCipher included or something. Could it be done with a runtime check if `sqlite3_key` exists in the current scope (project)?	revolter	2016-09-30 23:45:48
109	2016-02-17 14:42:46	Maybe use [this solution](http://stackoverflow.com/a/12518433/865175)?	revolter	2016-09-30 23:45:48
109	2016-09-30 23:45:48	I'm going to close this out since it doesn't build in the current state. Feel free to reopen if you want to move forward with a different solution.	ryanolsonk	2016-09-30 23:45:48
109	2016-09-30 23:51:11	I'll make another PR, hopefully soon	revolter	2016-09-30 23:45:48
108	2016-02-17 08:35:50		revolter	2016-02-21 17:41:50
108	2016-02-21 17:41:49	Thanks for the pull request! I think this is covered by the PR I just merged from @TimOliver, so I'm going to close this one out.	ryanolsonk	2016-02-21 17:41:50
107	2016-02-16 04:38:12	This is more of a convenience thing in most cases. It does become quite useful when debugging parent and child view controllers and is quite helpful (personally) when messing with apps and injecting FLEX using Cydia Substrate. `_viewControllerForAncestor` is quite an old method and has been around since [iOS 4.2 (November 2010)](https://github.com/nst/iOS-Runtime-Headers/blob/4.2/Frameworks/UIKit…	nin9tyfour	2016-02-17 04:24:36
107	2016-02-17 04:24:32	Cool! Thanks for the contribution! Sorry for making you deal with the object explorer class hierarchy/customization mess. I've been meaning to refactor that but just haven't found the time.	ryanolsonk	2016-02-17 04:24:36
107	2016-02-17 06:25:59	I actually have a few other additions/changes that I've implemented that I'm not sure whether or not you're interested in. I'm not sure of their usefulness outside of my main focus - development of tweaks for jailbroken iOS, but I guess they could be useful to some. My modifications currently exist in the form of a tweak and swizzle methods (this was simply to allow me to update the git repositor…	nin9tyfour	2016-02-17 04:24:36
106	2016-02-11 23:46:44	This pull requests corrects the spelling of **CocoaPods** 🤓 https://github.com/CocoaPods/shared_resources/tree/master/media <blockquote class="twitter-tweet" data-lang="en"><p lang="en" dir="ltr">One day I’ll make a bot that looks through the READMEs of all Pods, looks to see if it uses “Cocoapods” and PRs “CocoaPods” :D</p>&mdash; Ørta (@orta) <a href="https://twitter.com/orta/status/69737435797…	ReadmeCritic	2016-02-13 21:36:37
105	2016-02-09 06:29:57	This PR introduces the ability to introspect the contents of Realm database files, using the system that was already put in place to accomodate SQLite files. Being wary that requiring Realm as an explicit dependency in FLEX would be very cumbersome for any non-Realm users, all of the code has been made optional via the `#if __has_include(<Realm/Realm.h>)` macro. As such, in order for it to be inc…	TimOliver	2016-02-21 17:39:55
105	2016-02-10 17:53:44	This is awesome! I'll try to carve out some time to review this weekend. Thanks for the PR!	ryanolsonk	2016-02-21 17:39:55
105	2016-02-10 18:08:17	Thanks a lot Ryan! No worries! If you need any clarification, or need me to make any adjustments to the PR, please let me know! :)	TimOliver	2016-02-21 17:39:55
105	2016-02-13 21:30:41	This is great! Super clean. I left a few suggestions but everything looks good overall. What do you think about including Realm with the example project so we can demo this feature?	ryanolsonk	2016-02-21 17:39:55
105	2016-02-14 05:32:58	I haven't had a good look at this pull request. But noticed you're using some preprocesser macros to determine if Realm is present. Have you instead considered using some of Objective-C's reflection features to determine if some core Realm classes exist within the loaded class list. You can determine if Realm exists using something like objc_getClass("RLMRealm") or NSClassFromString, if non-nil i…	nin9tyfour	2016-02-21 17:39:55
105	2016-02-14 23:27:27	Great point @nin9tyfour. Making this fully dynamic will definitely make it messier, but I can see the advantage of making it work with realm independent of whether it's built with realm. There are other places in this codebase where I've taken _interesting_ approaches to support everything inside a dylib (e.g. the toolbar icons). I'll defer to what ever @TimOliver thinks is best here.	ryanolsonk	2016-02-21 17:39:55
105	2016-02-16 11:32:33	Thanks a lot for the feedback @ryanolsonk and sorry for the late reply! Yeah, I was originally hoping to do it like @nin9tyfour suggested. It would be very cool if the integration of Realm could be fully dynamic so that the functionality was available if Realm itself was detected at runtime. I initially had a very quick play with it, but I couldn't get it to compile. I've never really played with…	TimOliver	2016-02-21 17:39:55
105	2016-02-18 04:20:35	Hi everyone! Sorry for the slight delay in updating. I had a play with making Realm's integration more dynamic, and I THINK I've got it working now. The FLEX framework can now successfully build with or without the Realm framework being present, and still provide Realm introspection capabilities depending on whether the Realm framework is present at runtime. I tested it multiple times by linking …	TimOliver	2016-02-21 17:39:55
105	2016-02-18 05:20:18	Hi Tim, I'll take a look at this later when I'm at my computer. From what I saw when quickly looking at it, you seem to be quite on point. Great stuff!	nin9tyfour	2016-02-21 17:39:55
105	2016-02-21 17:39:52	Awesome! Thanks again for building this feature!	ryanolsonk	2016-02-21 17:39:55
105	2016-02-21 18:07:09	Excellent! Thanks a lot for that Ryan! I'm really happy I was able to contribute something to FLEX! :)	TimOliver	2016-02-21 17:39:55
104	2016-01-28 21:20:03	move to more permissive contribution doc. @timonus @ryanolsonk	dcreemer	2016-01-30 23:13:42
104	2016-01-30 23:13:35	Thanks for making this more permissive, @dcreemer	ryanolsonk	2016-01-30 23:13:42
103	2016-01-27 00:13:03	in FLEXKeyboardShortcutManager.m, line 168 <S_CODE_TOKEN> `maximumPossibleForce` is iOS 9 and above ;( Using FLEX 2.2.0 via CocoaPods, repros easily by launching iOS 8.4 simulator and pressing cmd+ctrl+shift together while tapping mouse.	adamatimvu	2016-02-13 21:44:29
103	2016-02-13 21:44:29	Fixed in bd821dc553a837c4c9f46226a3192e8d4dbc1f4c	ryanolsonk	2016-02-13 21:44:29
102	2016-01-18 08:42:12		pra85	2016-01-18 19:43:12
102	2016-01-18 19:43:09	Thanks!	ryanolsonk	2016-01-18 19:43:12
101	2016-01-08 09:28:15	As title, so that user no need to toggle it every time upon a fresh install of an app supported with FLEX.	kccheung	2016-01-08 15:28:06
101	2016-01-08 15:28:06	Yep! You can use the API on `FLEXManager`: https://github.com/Flipboard/FLEX/blob/master/Classes/ExplorerToolbar/FLEXManager.h#L27	ryanolsonk	2016-01-08 15:28:06
100	2015-12-31 11:53:05	[Realm](https://realm.io) is a new database for mobile device. Is there any plan to support viewing the db file of Realm in the future? Thanks.	xilin	2016-02-21 17:43:40
100	2016-01-03 04:44:37	I don't personally have plans to build support, but it would be awesome if someone else wanted to pick this up!	ryanolsonk	2016-02-21 17:43:40
100	2016-02-03 06:33:30	Consider using RealmBrowser as viewing Realm databases is the intention of this project. Also be aware that including Realm is quite a large dependency to add to FLEX, seeing it doesn't currently require any third-party dependencies (AFAIK).	nin9tyfour	2016-02-21 17:43:40
100	2016-02-09 06:35:57	Greetings everyone! Crazily enough, I actually had the same idea and came here to discover someone had already beaten me to suggesting it! This was something I also wanted to see in FLEX (I use it quite a lot to debug one of my side project apps), so I took the time last weekend to add Realm integration and just pushed it as a PR: https://github.com/Flipboard/FLEX/pull/105 I was also very wary, a…	TimOliver	2016-02-21 17:43:40
100	2016-02-13 16:38:59	@TimOliver That's great! Thanks for your work!	xilin	2016-02-21 17:43:40
100	2016-02-21 16:28:04	@TimOliver Thanks:)	khoren93	2016-02-21 17:43:40
100	2016-02-21 17:43:40	This is now on master :smile:	ryanolsonk	2016-02-21 17:43:40
99	2015-12-14 07:40:32	The current toolbar is fairly large and somewhat invasive. It may be worth considering other interface options that would make it easier to interact with the app running underneath.	ryanolsonk
98	2015-12-14 07:32:11	The inheritance patterns used in the FLEXExplorerViewController subclasses are pretty nasty. Ideally we can make FLEXExplorerViewController more configurable and remove these subclasses. This should make it easier to configure the explorer for more classes of objects.	ryanolsonk
97	2015-12-10 02:33:22	In ios9.1,when chose 'heap objects' ,the console always show 'malloc: Attempted to register zone more than once: 0x7fff587b18b0' ,sometime crash when chose one of the live objects.	wzxing55	2016-01-07 02:01:24
97	2016-01-07 02:01:24	Very happy to say this is fixed now! See 94f06d5ff8ccb1cd4cdd4deeb07810d8a858ebd3	ryanolsonk	2016-01-07 02:01:24
96	2015-12-08 20:48:47	![screen shot 2015-12-08 at 12 47 51 pm](https://cloud.githubusercontent.com/assets/522951/11668052/ffb87efe-9da9-11e5-94df-200c715e3202.png)	timonus	2015-12-14 07:01:26
96	2015-12-14 07:01:26	Resolved in dda9dd5beb2c69f3613f0f5194717a0e9c7f99e2, 888887f09a78e8889975fc0515e7b675e564b74a, and b70a1a2f485118a3c0b97848f1294bc8b5df1c2f	ryanolsonk	2015-12-14 07:01:26
96	2015-12-14 07:44:37	:+1: thanks!	timonus	2015-12-14 07:01:26
95	2015-12-01 16:05:02	When we have to build a complex view with a lot of components on it with tons of layout constraint. Although we resolved all the constraint warning on xib/storyboard but on runtime we still sometime got breaking constraint due to layout conflict and got these error logs. <S_CODE_TOKEN> Its a bit hard to find out which view has that conflict constraint because we have only its pointer address, suc…	untouchable741	2015-12-05 19:57:43
95	2015-12-02 03:38:20	It has been merged. Thanks @ryanolsonk	untouchable741	2015-12-05 19:57:43
95	2015-12-05 19:57:43	:+1: Thanks for the pull request! Closing this now.	ryanolsonk	2015-12-05 19:57:43
94	2015-12-01 16:02:35	Add support to search by view pointer's address in FLEXHierarchyTableViewController. ![Image of Yaktocat](https://i.imgur.com/fzGdgUV.png)	untouchable741	2015-12-01 16:26:43
94	2015-12-01 16:26:31	Nice! Thanks for the contribution!	ryanolsonk	2015-12-01 16:26:43
93	2015-11-30 10:21:42	Hi, I've added a database browser for opening a .db file. Sometimes, Some people may want to view SQLite databases on device.	tttpeng	2015-12-13 03:11:12
93	2015-12-01 16:17:48	Wow! Very cool. I'll review this one soon.	ryanolsonk	2015-12-13 03:11:12
93	2015-12-05 19:55:11	Nice work! This is really cool! I left some comments on the changes in-line. My biggest concern is that we properly attribute any code that was copied from a 3rd party and make sure the licensing is compatible. There are some style inconsistencies with the rest of the project (e.g. 2 space indenting instead of 4), but I can just run clang-format over the changes after merging. Let me know once yo…	ryanolsonk	2015-12-13 03:11:12
93	2015-12-05 21:16:23	Thanks for review my code so carefully, I learned a lot. This is my first time to participate in open source projects,Forgive me have some not good enough,I corrected some mistakes you mentioned,I copied some code from FMDB,I see FMDB license is MIT LICENSE,I think I can do this,I added some explanation in the file,I do not know whether I'm doing right,If I do what is wrong. Please help me to cor…	tttpeng	2015-12-13 03:11:12
93	2015-12-13 03:11:02	Looks great! Sorry for the delay on my part. Merging now. Thanks again for the contribution and for making the changes!	ryanolsonk	2015-12-13 03:11:12
93	2015-12-14 14:22:40	The feature is Very nice! thanks!	Cooooper	2015-12-13 03:11:12
92	2015-11-30 10:13:21	**If always dismiss first before present, then the property `previousKeyWindow` and `previousStatusBarStyle` will be not effective.** `previousStatusBarStyle` for example: 1. original: white color ![image](https://cloud.githubusercontent.com/assets/7866087/11468817/439edb04-978d-11e5-9a1e-e78d399a3469.png) 2. FLEX presented: black color ![image](https://cloud.githubusercontent.com/assets/7866087/…	WangHengHeng	2015-12-14 07:12:41
92	2015-12-01 16:22:13	Unfortunately the dismiss before present is there for the keyboard shortcuts. For example, you might trigger presentation of the menu while the view hierarchy list is showing. Is there an alternative approach to solving this issue?	ryanolsonk	2015-12-14 07:12:41
92	2015-12-02 03:10:08	@ryanolsonk I notice that when present, the keyWindow changed. so I add a method `dismissPreviousPresentViewController` to solve this issue.	WangHengHeng	2015-12-14 07:12:41
92	2015-12-14 07:12:34	Thanks for contributing this fix! Merging.	ryanolsonk	2015-12-14 07:12:41
91	2015-11-22 10:58:44	Is it possible to view body in request? And to store network history? For example, to explore last request after which app crashes. Thanks.	EugeneGoloboyar
91	2015-12-05 20:02:24	Viewing the request body is already supported if the data is put into `NSURLRequest`'s `HTTPBody`. Viewing body data in `HTTPBodyStream` is an open TODO. There's currently no persistence for the network history, but this could also be a nice feature to add. Pull requests always welcome! :wink:	ryanolsonk
91	2016-03-21 12:25:22	Hi, privatly I implemented persistence of network history by using [PINCache](https://github.com/pinterest/PINCache). Moreover I implemented a whitelist which is an array of host that will be recorded. @ryanolsonk do you think this kind of solution with additional dependency is something acceptable by you?	aleksandergrzyb
91	2016-03-26 18:49:43	@aleksandergrzyb awesome! I definitely would want to carefully evaluate taking on the dependency, but it's not something I'm necessarily opposed to. I think using something like PINCache makes a lot more sense then re-inventing a persistence layer ourselves. The things I would want to look into are: 1. Is there a way we could use PINCache if it's available, but fall back to no persistence? This i…	ryanolsonk
91	2016-03-29 13:52:07	I could create a subspec to `FLEX` podspec with this additional functionality and `PINCache` dependency. By default this subspec wouldn't be included in `FLEX` library, the user would have to explicitly write in its `Podfile` something like `pod FLEX/Persistance`. What do you think about this solution?	aleksandergrzyb
90	2015-11-12 05:06:47	Settings: The project is with swift 2.1 in Xcode 7. I installed FLEX with cocoapod ~> 2.0 so it should be the newest version. Problem description: When app is running In the simulator, when pressed "f" in the keyboard of my computer, the toolbar does not show up. But it can be activated with code ''FLEXManager.sharedManager().showExplorer()''	ansonyao	2016-06-16 21:12:16
90	2015-12-05 20:13:10	Can you verify that the version of FLEX you're using has the `FLEXKeyboardShortcutManager` class and that `FLEXManager.sharedManager().simulatorShortcutsEnabled` is `true`?	ryanolsonk	2016-06-16 21:12:16
90	2016-01-07 02:03:55	Closing since I can't reproduce this. Please comment here if you continue to see the issue.	ryanolsonk	2016-06-16 21:12:16
90	2016-01-07 03:01:17	Sorry for the late reply. I have added FLEXManager.sharedManager().simulatorShortcutsEnabled = true and have checked FLEXKeyboardShortcutManager is in the pod. But I still cannot use the keyboard shortcut... My pod file: pod 'FLEX', '~> 2.0', :configurations => ['Debug'] On Wed, Jan 6, 2016 at 6:04 PM, Ryan Olson notifications@github.com wrote: > Closing since I can't reproduce this. Please comme…	ansonyao	2016-06-16 21:12:16
90	2016-01-07 03:02:12	The project is with swift and newest version of XCode Version 7.2 (7C68). On Wed, Jan 6, 2016 at 7:01 PM, Enxin Yao yaoenxin@gmail.com wrote: > Sorry for the late reply. > > I have added > > FLEXManager.sharedManager().simulatorShortcutsEnabled = true > > and have checked FLEXKeyboardShortcutManager is in the pod. > > But I still cannot use the keyboard shortcut... > > My pod file: > pod 'FLEX', …	ansonyao	2016-06-16 21:12:16
90	2016-06-16 21:12:15	Sorry guys. Turns out I probably forget to choose "connect hareware keyboard" option for the simulator.	ansonyao	2016-06-16 21:12:16
89	2015-11-09 09:18:43	Fix help screen typo	revolter	2015-11-09 14:27:26
89	2015-11-09 14:27:23	Doh! Thanks.	ryanolsonk	2015-11-09 14:27:26
88	2015-11-08 23:53:58	When trying to view Heap Objects and MyApp Classes instances, the results table views are empty, as you can see in the following screenshots: [![Screenshot 1](http://i.imgur.com/Ra6AYIdm.jpg)](http://i.imgur.com/Ra6AYId.jpg) [![Screenshot 2](http://i.imgur.com/ZWe9NTkm.jpg)](http://i.imgur.com/ZWe9NTk.jpg) [![Screenshot 3](http://i.imgur.com/D0TvbnQm.jpg)](http://i.imgur.com/D0TvbnQ.jpg) [![Scree…	revolter	2016-01-07 02:02:47
88	2015-11-10 17:09:38	Yea, unfortunately the heap objects feature has some inherent instability. The state of the application is constantly shifting underneath, so by the time you drill in, all the objects you saw in the first list may be gone. However, if you're never seeing any instances in the detail menus, that definitely sounds like a bug. I can't reproduce that myself, so maybe you can provide more details about…	ryanolsonk	2016-01-07 02:02:47
88	2015-11-11 08:42:40	Well, I don't know what details would help. I guess (not sure) that it worked before [removing the files from the Release configuration](https://github.com/Flipboard/FLEX#excluding-flex-from-release-app-store-builds), but this shouldn't be a problem. And, it indeed crashed a couple of times, but now it doesn't crash at all. It is indeed very interesting and useful, you can't imagine my reaction w…	revolter	2016-01-07 02:02:47
88	2015-11-12 16:42:25	Sorry, I could've been more clear. By details I meant simulator/device type, OS version, SDK version, etc.	ryanolsonk	2016-01-07 02:02:47
88	2015-11-13 08:23:13	iPhone 6s and simulator, 9.1.1, I should've mentioned these in the first comment	revolter	2016-01-07 02:02:47
88	2016-01-07 02:02:47	I think this is fixed now after the change in 94f06d5ff8ccb1cd4cdd4deeb07810d8a858ebd3. I'm unable to reproduce it at least. Please let me know if you continue to see it!	ryanolsonk	2016-01-07 02:02:47
88	2016-01-07 08:49:33	Well, I figured it out. Dumb me commented out [this line](https://github.com/Flipboard/FLEX/blob/master/Classes/GlobalStateExplorers/FLEXInstancesTableViewController.m#L34) to stop the crashes, and forgot about it.	revolter	2016-01-07 02:02:47
87	2015-11-05 14:58:22	When the scroll is decelerating in debug mode, I cannot press the navigation bar buttons (right or left buttons). Actually, the button changes to pressed state, and when the scroll stops, the action of the button is launched. It's very strange. However, in release mode, it works perfectly. Or if I remove FLEX from the debug version. Any idea?	Ricardo1980	2015-12-05 20:15:39
87	2015-11-09 14:31:57	This sounds very strange indeed. Have you seen this behavior in the example project? I've never encountered it myself. Do you have any additional details about simulator vs device, iOS version, etc.?	ryanolsonk	2015-12-05 20:15:39
87	2015-11-09 16:55:37	I could reproduce it in the sample app. In AAPLAppDelegate.m, in didFinishLaunchingWithOptions add: <S_CODE_TOKEN> Add also this method there: <S_CODE_TOKEN> Launch the app in the simulator, move the scroll view and when is moving with the inertia, try for example to press the button at the top/right that says FLEX. It will execute the action after the scroll stops.	Ricardo1980	2015-12-05 20:15:39
87	2015-11-10 17:12:56	Ah, thanks for providing the additional context. It looks like this isn't actually related to FLEX, but to the 4-tap gesture recognizer that you attach to the window. You should see the same behavior if you remove FLEX entirely, but keep the gesture recognizer. I'd suggest using a different gesture recognizer to trigger FLEX. You can use multiple touches rather than multiple taps to avoid conflic…	ryanolsonk	2015-12-05 20:15:39
87	2015-12-05 20:15:39	Closing this issue since the gesture chosen to activate FLEX is not something this project has control over.	ryanolsonk	2015-12-05 20:15:39
86	2015-11-02 12:52:44	crash reason: Fatal Exception: NSRangeException Cannot remove an observer <FLEXExplorerViewController> for the key path "frame" from <TTTLogoutWindow> because it is not registered as an observer. Here is trace: Thread : Fatal Exception: NSRangeException 0 CoreFoundation 6490509128 **exceptionPreprocess 1 libobjc.A.dylib 6838321024 objc_exception_throw 2 CoreFoundation 6490508944 -[NSException ini…	fjswhl
86	2015-11-09 14:42:30	Thanks for the report. Does this consistently repro for you or was it a one-off crash? I'm having trouble reproducing the crash in the example project, and I don't see anything obviously wrong with the KVO accounting, so I'm not exactly sure what's happening here.	ryanolsonk
85	2015-10-31 22:38:20		dlo	2015-11-09 14:29:55
85	2015-11-09 14:29:52	Awesome, thanks!	ryanolsonk	2015-11-09 14:29:55
84	2015-10-19 19:09:38	Hi, I've added a very small amount of code that allows for a very basic way of browsing shared cookie storage - something I found useful. Rich	robinsonrc	2015-10-20 23:31:02
84	2015-10-20 05:12:28	Awesome! Can you check on the example (UICatalog) build and fill out the the [ICLA](https://docs.google.com/forms/d/1gh9y6_i8xFn6pA15PqFeye19VqasuI9-bGp_e0owy74/viewform) if you haven't already?	ryanolsonk	2015-10-20 23:31:02
84	2015-10-20 07:00:58	Hi - apologies, I'd missed updating the UICatalog project. I have now done this and have also filled in the ICLA.	robinsonrc	2015-10-20 23:31:02
84	2015-10-20 23:30:57	Great. Thanks for the contribution!	ryanolsonk	2015-10-20 23:31:02
83	2015-10-12 09:26:50	i used `pod 'FLEX', '~> 2.0', :configurations => ['Debug']` at method `supportedInterfaceOrientations` it will be show a warn about conflict return type it returns `UIInterfaceOrientationMask` but uiviewcontroller return `NSUInteger`,this is the reason a Obsessive-compulsive disorder person's isses,3q	tangbl93	2015-10-13 00:57:16
83	2015-10-12 14:05:44	Are you able to update to Xcode 7 and the iOS 9 SDK? The return type was changed in iOS 9, so older versions of the SDK now get the warning. I suppose we could wrap this in `#pragma clang diagnostic ignored` to accommodate building with older versions of the SDK.	ryanolsonk	2015-10-13 00:57:16
83	2015-10-13 00:57:12	oh.i used Xcode 6.4.thank you	tangbl93	2015-10-13 00:57:16
83	2015-10-13 01:18:10	if someone has problem same with me,you can use my solution or update your Xcode to 7 the method i used to disable this warn is: <S_CODE_TOKEN>	tangbl93	2015-10-13 00:57:16
82	2015-10-02 14:24:33	In FLEXNetworkTransactionTableViewCell.m around line 130 there is a nil date being inserted into an NSArray. It turns out self.transaction is nil (the setter is never called). This happens on iOS 9.0.2, not on iOS 8. - (NSString *)transactionDetailsLabelText { NSMutableArray *detailComponents = [NSMutableArray array]; NSString *timestamp = [[self class] timestampStringFromRequestDate:self.transac…	Joride	2015-10-29 02:40:56
82	2015-10-27 15:20:59	I'm seeing the same thing. Just to expand a bit, the app crashes when I press "Network History" (on iOS 9.0.2). It was working on iOS 8. It looks like `FLEXNetworkHistoryTableViewController` dequeues a `FLEXNetworkTransactionTableViewCell` then [sets the transaction](https://github.com/Flipboard/FLEX/blob/master/Classes/Network/FLEXNetworkHistoryTableViewController.m#L295). In iOS 9.0.2, it looks…	bendytree	2015-10-29 02:40:56
82	2015-10-29 02:40:56	Sorry for the slow response time on this one. I couldn't repro on the 9.1 simulator or on my 9.1 iPhone 6, so hopefully that means they fixed the underlying issue. I added some nil safety in `FLEXNetworkTransactionTableViewCell` in b0b64c1ba9819fda4f004a71de7f6d5f7f7c8d2a to cover people still on 9.0.2.	ryanolsonk	2015-10-29 02:40:56
81	2015-09-30 19:58:56	@Flipboard, I've corrected a typographical error in the documentation of the [FLEX](https://github.com/Flipboard/FLEX) project. You should be able to merge this pull request automatically. However, if this was intentional or if you enjoy living in linguistic squalor, please let me know and [create an issue](https://github.com/thoppe/orthographic-pedant/issues/new) on my home repository.	orthographic-pedant	2015-09-30 20:01:24
80	2015-09-24 17:57:40	Not required but may be useful since I typically manually do this with my tap gesture handlers. If you feel it's not necessary, feel free to reject this.	evliu	2015-09-24 18:37:53
80	2015-09-24 18:37:49	Sure! Thanks for the contribution.	ryanolsonk	2015-09-24 18:37:53
80	2015-09-24 20:00:55	awesome, will be using `pod 'FLEX',:git => 'https://github.com/Flipboard/FLEX', :commit => 'e9e084e6f15cb8b6e42cfe52581852884973084d'` until the next batch release! (included it here just incase anyone else wants an easy copy/paste)	evliu	2015-09-24 18:37:53
79	2015-09-13 17:12:26	To toggle it on/off in all apps at once	cleverjackal	2015-09-14 18:23:26
79	2015-09-14 18:23:26	This project is not associated with the jailbreak tweaks that allow you to inject into other apps. https://github.com/dtrukr/FLEX_injected may be a better project for this suggestion.	ryanolsonk	2015-09-14 18:23:26
79	2015-09-14 18:25:12	Hey, I meant toggling the pop up with which you can select elements on and off for all apps, instead of having to turn it off individually for each app I turned it on for.	cleverjackal	2015-09-14 18:23:26
79	2015-09-14 18:29:02	Sorry, I'm not sure what you're referring to. Can you post a screenshot the pop up you're talking about?	ryanolsonk	2015-09-14 18:23:26
79	2015-10-05 20:53:59	Nvm	cleverjackal	2015-09-14 18:23:26
78	2015-09-07 07:40:47	Open the menu , chooice the `[UIDevice currentDevice]` row , change the segment to `Include Inheritance` , then scroll the UITableView to bottom , the app will be crashed at row fourth IVARS(4) section . The code at `FLEXRuntimeUtility.m` , line 210 . <S_CODE_TOKEN> I was tested by my iPhone 5s , mode A1533 .	JyHu	2015-09-08 16:49:48
78	2015-09-07 16:45:27	This one is really interesting. It only happens for me on device, not in the simulator. Took me a while to figure it out, but I tried running with the environment variable `OBJC_DISABLE_NONPOINTER_ISA=YES` and voila, no crash. The type encoding on the `isa` ivar indicates that it's a `Class` pointer, but in iOS for arm64, that may be a lie. See http://www.sealiesoftware.com/blog/archive/2013/09/2…	ryanolsonk	2015-09-08 16:49:48
78	2015-09-08 16:49:48	Thanks for the crash report. This is now fixed in 30f1fecc54cd9ca795c2ddfaca3fae6dc6edba2f.	ryanolsonk	2015-09-08 16:49:48
78	2015-09-08 16:51:41	Nice work .	JyHu	2015-09-08 16:49:48
77	2015-09-04 20:56:09	Resolves https://github.com/Flipboard/FLEX/issues/73.	timonus	2015-09-05 02:01:10
77	2015-09-05 02:01:07	Ah, thanks. Not sure why that doesn't show up in the example project. Perhaps it's compiled with different warnings settings than the Flipboard project.	ryanolsonk	2015-09-05 02:01:10
77	2015-09-05 16:50:10	Yeah, that's probably the case.	timonus	2015-09-05 02:01:10
77	2015-09-05 16:50:18	Thanks!	timonus	2015-09-05 02:01:10
76	2015-09-03 21:26:03	Addresses #73 and #74. c250200 fixes the warning in Xcode 7 but introduces a warning in Xcode 6. I think that's livable given that the transition to Xcode 7 is imminent. @tijoinc for review	ryanolsonk	2015-09-03 21:51:39
76	2015-09-03 21:49:38	LGTM, thank you for doing this @ryanolsonk! Looking forward to eliminating these warnings in Flipboard.	timonus	2015-09-03 21:51:39
76	2015-09-03 21:51:32	Thanks for the quick review @tijoinc! Merging.	ryanolsonk	2015-09-03 21:51:39
75	2015-08-14 02:56:03	In storyboard, I can add a UITableViewCell in UITableView, but I have no idea how to add a UITableViewWrapperView in UITableView as Sliders Scene in FLEX application. What is the practice way of adding it? Thank you~	MonicaTu	2015-08-14 03:45:30
75	2015-08-14 03:45:30	Resolved! I should set the Style of the Table View to Grouped. http://www.ralfebert.de/tutorials/ios-swift-uitableviewcontroller/	MonicaTu	2015-08-14 03:45:30
74	2015-08-12 20:03:48	There's a few that have popped up, pretty minor.	timonus	2015-09-03 21:52:11
74	2015-09-03 21:52:11	Resolved in #76	ryanolsonk	2015-09-03 21:52:11
73	2015-08-12 20:02:12	Shows up when building with Xcode 7 https://github.com/Flipboard/FLEX/blob/master/Classes/Network/PonyDebugger/FLEXNetworkObserver.m#L871	timonus	2015-09-05 02:01:10
73	2015-09-03 21:52:24	Resolved in #76	ryanolsonk	2015-09-05 02:01:10
73	2015-09-04 20:52:55	@ryanolsonk actually, I don't believe https://github.com/Flipboard/FLEX/pull/76 resolves this. I'm still seeing [this](https://github.com/Flipboard/FLEX/blob/master/Classes/Network/PonyDebugger/FLEXNetworkObserver.m#L870) unused `typedef` on master.	timonus	2015-09-05 02:01:10
73	2015-09-04 20:56:16	Opened a PR to resolve in https://github.com/Flipboard/FLEX/pull/77.	timonus	2015-09-05 02:01:10
72	2015-07-20 20:47:51	This would make it so you can use an activator gesture to toggle the picker.	scj643	2015-09-08 17:24:04
72	2015-09-03 21:53:06	Thanks for the suggestion. I'm not familiar with Activator. Are there any examples or documentation that you can point me towards?	ryanolsonk	2015-09-08 17:24:04
72	2015-09-04 20:54:12	Oh this is for if flex was to be made into a mobile substrate tweak for jailbroken devices	scj643	2015-09-08 17:24:04
72	2015-09-08 17:24:04	There are other projects that support FLEX injection with substrate (e.g. https://github.com/dtrukr/FLEX_injected). Those repos are probably a better place for this feature suggestion.	ryanolsonk	2015-09-08 17:24:04
71	2015-07-19 00:49:39	- Creates a root-level framework project that builds FLEX.framework - Adds FLEX shared scheme - Creates a root .xcworkspace to contain both the framework and example projects - Updates `.travis.yml` to build both framework and example project - Declares [Carthage](https://github.com/Carthage/Carthage) compatability in README	erichoracek	2015-08-05 18:11:09
71	2015-07-22 08:21:10	Nice! I'm out of the country traveling at the moment (and on very slow internet), but I'll have a look when I get back next week. Thanks for the PR!	ryanolsonk	2015-08-05 18:11:09
71	2015-08-05 18:11:39	Sorry for the delay! I've been without a computer for the last few weeks. Merged now. Thanks again!	ryanolsonk	2015-08-05 18:11:09
71	2015-08-05 18:20:58	No worries—thanks for merging this in and thanks for FLEX!	erichoracek	2015-08-05 18:11:09
70	2015-07-03 04:14:24	Turn on Exception Breakpoint Here is the Stack Trace (FLEX 1.1.1 and FLEX 2.0.3) <S_CODE_TOKEN>	onmyway133	2015-09-08 17:28:47
70	2015-07-03 05:19:56	Searching for `TFileDescriptorContext` leads to this [All exeption break point is stoping for no reason on simulator](http://stackoverflow.com/questions/27375640/all-exeption-break-point-is-stoping-for-no-reason-on-simulator)	onmyway133	2015-09-08 17:28:47
70	2015-07-03 18:41:06	Is this actually crashing or just pausing on the exception breakpoint? The exception may get caught by the font library.	ryanolsonk	2015-09-08 17:28:47
70	2015-07-07 07:01:38	@ryanolsonk I edited the title, it is C++ Exception breakpoint. But this is the first time I got this	onmyway133	2015-09-08 17:28:47
70	2015-09-03 22:04:59	Sorry for the lack of action on this one. I just tried reproducing this in the example project in the simulator and was unable to see it. Do you have any more details on how to reproduce?	ryanolsonk	2015-09-08 17:28:47
70	2015-09-08 17:28:47	Closing this one for now since it isn't clear what exactly the issue is or how we can reproduce it. Sometimes it's easiest to disable any exception breakpoints while using FLEX. Feel free to reopen the issue if there are more details to add.	ryanolsonk	2015-09-08 17:28:47
69	2015-05-26 08:30:01	Whether it need update podspec to v2.0.3?	jkyin	2015-05-26 14:36:35
69	2015-05-26 14:36:32	:+1: thanks for the reminder!	ryanolsonk	2015-05-26 14:36:35
68	2015-05-17 16:26:53	Current implementation of swizzled `dataTaskWithRequest:completionHandler:` (and similar methods from `+[FLEXNetworkObserver injectIntoNSURLSessionAsyncDataAndDownloadTaskMethods]`) does not take into consideration case, when sender provides nil completion block (or calls`-dataTaskWithRequest:`). It just wraps completion block (even if it is `nil`) and passes to original implementation, preventin…	modnovolyk	2015-05-20 01:00:02
68	2015-05-20 00:59:52	Very interesting about the NSURLSession behavior. I had no idea. The fix looks good. PonyDebugger has taken a different approach to sniffing traffic from NSURLSession which I'm liking better: https://github.com/square/PonyDebugger/pull/151 At some point I think we should look at moving to use that approach. The main downside I see is that it won't work on iOS 7. Thanks for the PR! Merging.	ryanolsonk	2015-05-20 01:00:02
68	2015-05-21 20:13:07	I've thought about reducing amount of swizzling code too. I have another idea. I think it is possible to swizzle only getter/setter methods of `delegate` property (both NSURLConnection and NSURLSession) and create proxy object (delegate) that will both log info and forward invocation to original delegate. We can reduce number of `inject` methods in such way. Another approach could be to use NSURL…	modnovolyk	2015-05-20 01:00:02
68	2016-09-27 02:26:51	![image](https://cloud.githubusercontent.com/assets/8268339/18858209/d7ab634c-849c-11e6-968e-ef740b499a08.png) 😭😭😢	BaiCan	2015-05-20 01:00:02
68	2016-09-27 14:34:02	![image](https://cloud.githubusercontent.com/assets/8268339/18878168/39efd26c-8502-11e6-9908-90f53729ded0.png) Doing so in some specific circumstances or will collapse，block need copy.This will not rush to collapse。 fix: as follows ![image](https://cloud.githubusercontent.com/assets/8268339/18878289/98d29af8-8502-11e6-85a6-c8a1d8f25174.png)	BaiCan	2015-05-20 01:00:02
67	2015-05-17 11:09:57	While building FLEX for usage in Swift project i use !use_frameworks option in my podspec. But with this configuration Xcode (6.3.1) can't build FLEX because of following error: > Include of non-modular header inside framework module 'FLEX.FLEXSystemLogMessage' ![screen shot 2015-05-17 at 13 26 08](https://cloud.githubusercontent.com/assets/4676904/7670078/2f06b49e-fc9e-11e4-8a57-b0ec771327c8.png…	modnovolyk	2015-05-20 00:53:45
67	2015-05-17 23:45:17	Thanks for the PR! I think I'd actually prefer to leave the `FLEXSystemLogMessage` header as is and make all headers except `FLEXManager.h` private. That should be the only class that users need to interact with. What do you think about that? On the issue of the deprecated warnings, we have an existing approach in that file to mute them with a little less pre-processor noise. There's a property o…	ryanolsonk	2015-05-20 00:53:45
67	2015-05-18 05:54:01	I've reviewed `FLEXManager` and other classes a little bit closer and figured out that current architecture does not suppose extending (subclassing) of current implementation. It looks like perfect one-liner. So yes, hiding everything except FLEXManager.h sounds reasonable. I've updated branch. Also i've removed extra pre-processor directives and used `searchController` instead.	modnovolyk	2015-05-20 00:53:45
67	2015-05-20 00:53:41	Excellent. Thanks for making those changes! Merging.	ryanolsonk	2015-05-20 00:53:45
66	2015-05-13 22:01:51	On the latest cocoapods version (0.37.1), cocoapods generates the following error when doing pod install :`[!] Unable to find a specification for `Flex`` To replicate: 1. Update cocoapods to 0.37.1 2. `pod install`	williamFalcon	2015-05-14 00:23:06
66	2015-05-14 00:23:06	What is the line in your podfile? Perhaps CocoaPods is now case sensitive. The name of the pod is `'FLEX'`. If changing the case doesn't help, I suggest you open an issue with CocoaPods. The FLEX spec does show up in CocoaPods search: https://cocoapods.org/?q=flex	ryanolsonk	2015-05-14 00:23:06
66	2015-05-27 19:44:43	The line is 'Flex'. I'll check to see it 'FLEX' fixes it.	williamFalcon	2015-05-14 00:23:06
65	2015-05-12 07:04:11	A fix for #64	simonlinj	2015-05-14 04:20:50
65	2015-05-14 04:20:50	Thanks for the PR! f7c482ceedd539f225733faacb586c49b3247f39 addresses this with a different approach that also covers some related issues, so I'm going to close this one for now.	ryanolsonk	2015-05-14 04:20:50
64	2015-05-12 06:38:12	This behaviour happens on real phone and simulator. but only on iOS 8.3. Steps to reproduce: - Enable Flex - Test an ActionsSheet or AlertView (no crash) - Test an ActionsSheet or AlertView (crash) Observations: [UIApplication sharedApplication] keyWindow] is changed after the first iteration. <S_CODE_TOKEN> ![screen shot 2015-05-12 at 2 04 17 pm](https://cloud.githubusercontent.com/assets/150689…	simonlinj	2015-05-14 04:16:04
64	2015-05-12 09:32:24	I just found out that this issue is a duplicate of #59 sorry! but c38b90ee60d2ea9131a01b3e1a7014848e0494c9 doesn't solve the crash	simonlinj	2015-05-14 04:16:04
64	2015-05-12 17:16:41	Interesting. c38b90e fixed presenting one alert at a time, but I never thought to try presenting two alerts at the same time. I think your proposed change makes sense, but I'd like to dig into the system logic there to better understand the flow. Thanks for reporting the issue and for the pull request!	ryanolsonk	2015-05-14 04:16:04
64	2015-05-12 17:41:39	actually, its not presenting two alerts at the same time. but presenting one, close it. then open it again. the weird thing is that it only happens on iOS 8.3	simonlinj	2015-05-14 04:16:04
64	2015-05-12 17:47:50	Oh, sorry I misunderstood. Does it reproduce for you in the example app? I just presented & closed several alerts there with FLEX presented and didn't get a crash (8.3 iPhone 6 simulator).	ryanolsonk	2015-05-14 04:16:04
64	2015-05-13 02:49:52	Hi sorry for the confusion.. The c38b90e solve the AlertView crash but not the ActionSheets crash. both on simulator and real device	simonlinj	2015-05-14 04:16:04
64	2015-05-14 03:57:40	Got it, thanks for the clarification. I started digging into this and the issue is a little deeper. When action sheets are presented on iOS 8.3, their host window (a `_UIAlertControllerShimPresenterWindow`) becomes key. This does not appear to happen with alert views. When the action sheet is dismissed, the system looks for a new key window, basically taking the top visible window that's not a sy…	ryanolsonk	2015-05-14 04:16:04
64	2015-05-14 04:16:04	Ok, I've pushed f7c482ceedd539f225733faacb586c49b3247f39 with the change I mentioned above. The crash should be resolved for now. Longer term, I may look at hosting the toolbar and the presented modals in separate windows. The toolbar window could declare itself as an internal window to prevent it from hijacking status bar appearance or becoming key. I think that would remove some of the hacks ar…	ryanolsonk	2015-05-14 04:16:04
63	2015-04-28 19:32:49	This is not really an issue, but rather a question: Is there a FLEX version for Android? Or another tool that you know of for Android?	gardenofwine	2015-05-07 06:48:16
63	2015-05-07 06:48:16	Unfortunately I'm not familiar with any similar tools for Android. If you are interested in the network debugging piece, [Stetho](https://github.com/facebook/stetho) for Android looks pretty useful.	ryanolsonk	2015-05-07 06:48:16
62	2015-04-28 03:39:44	relate to #59 . Could you explain why we should care about `status bar` and > our window shouldn't be the key window when this view controller is asked about the status bar ? I think FLEX Windows is just a Floating Window.	studentdeng	2015-04-29 02:18:37
62	2015-04-28 06:49:47	Sure, I can take a stab at explaining this. Status bar and rotation management somewhat are related because they are both view controller based. Previously, FLEX did an OK job of finding an appropriate view controller from the main app to query for status bar and rotation behavior. However, there were constantly bugs from this and I knew there had to be a better way. Prompted by #59, I investigat…	ryanolsonk	2015-04-29 02:18:37
62	2015-04-29 02:18:37	Thank for your quick reply. it really helps	studentdeng	2015-04-29 02:18:37
61	2015-04-26 05:50:06	I encountered an exception coming out of `+[FLEXNetworkObserver injectDidFinishLoadingIntoDelegateClass]`. It seemed like my code managed to cause the `NSURLConnection` to release before the `connectionDidFinishLoading:delegate:` was called. As a result, `sniffWithoutDuplicationForObject:selector:sniffingBlock:` attempted to set an associated object on `nil`. ![image](https://cloud.githubusercont…	mickeyreiss	2015-05-23 22:01:05
61	2015-04-27 16:18:51	Thanks for the detailed write up! I'll try to dig into this one tonight.	ryanolsonk	2015-05-23 22:01:05
61	2015-04-28 07:06:33	As you suggested, it seems like we have two options here: 1. Take the diff above which would avoid the crash but result in incomplete request history in some cases. 2. Keep a strong reference to the `NSURLConnection` in `FLEXInternalRequestState`. This would give us complete request history, but could also extend the lifetime of the `NSURLConnection` and potentially change the behavior of the und…	ryanolsonk	2015-05-23 22:01:05
61	2015-04-28 19:07:16	I think it would be acceptable to keep a reference to the `NSURLConnection`. In general, I don't think implementations should rely on particular reference count for any given object (but I suppose this could mask some subtle bugs). I'd lean towards option 2 as well.	mickeyreiss	2015-05-23 22:01:05
61	2015-05-07 06:44:30	@mickeyreiss I'm trying to reproduce this to understand the issue a little better. Could you tell me what version of AFNetworking you were using and what iOS version you were on when the crash occurred? Thanks!	ryanolsonk	2015-05-23 22:01:05
61	2015-05-22 03:26:47	I'm also encountering this issue. `Using AFNetworking (2.5.3)` but that may not be relevant in this case. I'm using `iphonesimulator` set to iPhone 6 running iOS Version 8.3 (SimulatorApp-565.9 CoreSimulator-117.15)	intelliot	2015-05-23 22:01:05
61	2015-05-22 03:42:56	Great, thanks for the details. I'm going to try to repro with a similar setup.	ryanolsonk	2015-05-23 22:01:05
61	2015-05-23 21:48:42	I've finally gotten to the bottom of this one. It turns out it's unrelated to AFNetworking . The PayPal SDK is making it's own call to the `-connectionDidFinishLoading:` method. This was especially tricky to track down because it does it via a call to `performSelector:afterDelay:withObject:` in `-[PPSimpleURLConnection initWithRequest:connectionTimeout:]`. It seems to be passing nil in the object…	ryanolsonk	2015-05-23 22:01:05
61	2015-05-23 22:01:05	Ok! Please check out a42af79040d6506eb431a04b8cf9d45f0f8c0ffa and let me know if it works out for you.	ryanolsonk	2015-05-23 22:01:05
60	2015-04-23 10:45:23	There is no option to unset/remove value for a NSDate. ![img_3017](https://cloud.githubusercontent.com/assets/1506890/7295386/ed095614-e9e7-11e4-9de4-e43a5f32ac84.PNG) I also tried to call removeFromKey but crashed on the attempt ![screen shot 2015-04-23 at 6 41 27 pm](https://cloud.githubusercontent.com/assets/1506890/7295465/ccb4ffd4-e9e8-11e4-99b9-4547598b3a89.png)	simonlinj
60	2015-05-20 01:11:24	Did you use quotes around `dateKey` when calling `removeObjectForKey:`? i.e. ![screenshot 2015-05-19 18 05 09](https://cloud.githubusercontent.com/assets/1422245/7717194/d90383dc-fe51-11e4-9fd4-9392ed8940e3.png) Otherwise the input isn't valid JSON and will call `removeObjectForKey:` with `nil`, which throws an exception. I agree it would be nice to have an unset button as part of the "Edit Defau…	ryanolsonk
59	2015-04-14 10:38:20	Crash at line: [alert show]; supportedInterfaceOrientations method in FLEXExplorerViewController is called circularly. ![image](https://cloud.githubusercontent.com/assets/700749/7135043/6069179e-e2d5-11e4-883d-fae03141bc5e.png)	simalone	2015-04-23 04:16:06
59	2015-04-15 00:15:45	Thanks for reporting this. I'm looking for potential solutions now. I believe this is limited to builds using 8.3 SDK.	ryanolsonk	2015-04-23 04:16:06
59	2015-04-22 06:49:45	on iOS8.3 if we use UIAlertView it will cause this problem	studentdeng	2015-04-23 04:16:06
59	2015-04-23 04:16:06	This is now fixed (c38b90ee60d2ea9131a01b3e1a7014848e0494c9). Thanks again for reporting.	ryanolsonk	2015-04-23 04:16:06
58	2015-04-12 13:40:41	is there a way to present cocoalumberjack output in system log? https://github.com/CocoaLumberjack/CocoaLumberjack	shams-ahmed	2015-04-14 19:58:20
58	2015-04-13 21:23:20	You could start by looking at how [FLAnimatedImage does it](https://github.com/Flipboard/FLAnimatedImage/blob/master/FLAnimatedImageDemo/FLAnimatedImage/FLAnimatedImage.h#L102), but it's quite challenging to make it work automagically in all scenarios and it has been a source of build/configuration errors.	raphaelschaad	2015-04-14 19:58:20
58	2015-04-13 22:32:10	I think the question is asking about the system log debugging interface in FLEX. You can add the ASL as a Cocoa Lumberjack logger to see your `DDLog*` messages in FLEX: <S_CODE_TOKEN> Let me know if I've understood the question correctly.	ryanolsonk	2015-04-14 19:58:20
58	2015-04-13 22:45:14	@ryanolsonk that correct, i'll like cocoalumberjack console output to be presented in Flex system log... i'll try your approach	shams-ahmed	2015-04-14 19:58:20
58	2015-04-14 19:58:20	Great. Closing this issue for now.	ryanolsonk	2015-04-14 19:58:20
57	2015-04-07 18:03:39	Build error: Undefined symbols for architecture arm64: "_kCGImageSourceCreateThumbnailWithTransform", referenced from: +[FLEXUtility thumbnailedImageWithMaxPixelDimension:fromImageData:] in FLEXUtility.o "_CGImageSourceCreateWithData", referenced from: +[FLEXUtility thumbnailedImageWithMaxPixelDimension:fromImageData:] in FLEXUtility.o "_kCGImageSourceThumbnailMaxPixelSize", referenced from: +[FL…	luiseduardohd	2015-04-07 20:11:11
57	2015-04-07 20:11:10	It looks like your build is not linking to CoreGraphics.framework. This should happen automatically if you use cocoapods or have `Link Frameworks Automatically` set to `YES` in your build settings. If not, you may need to manually add it to the list of linked frameworks. Feel free to write back here if I've misdiagnosed the issue. I just tested building the example project for my 64-bit device an…	ryanolsonk	2015-04-07 20:11:11
57	2015-04-07 20:30:55	Oh, sorry, thank you for the advice.	luiseduardohdbackup	2015-04-07 20:11:11
57	2015-04-07 20:34:15	No problem! I hope the suggestions fix the error for you.	ryanolsonk	2015-04-07 20:11:11
56	2015-04-01 10:14:45	FLEX is really helpful, thanks for your brilliant work! But I believe the `@YES` in following code should be `shouldEnableOnLaunch`, right? <S_CODE_TOKEN>	coppercash	2015-04-01 17:40:10
56	2015-04-01 17:40:10	![picard-facepalm](https://cloud.githubusercontent.com/assets/1422245/6947341/61e2315c-d85b-11e4-861b-0ec876582da1.jpg) Thanks for catching this! Fixed in efab76025325ba1eff5e2be9735972ccfd7e045d	ryanolsonk	2015-04-01 17:40:10
55	2015-03-24 18:22:50	this is useful if this is being added to a dynamic framework	mustafa	2015-03-25 02:48:41
55	2015-03-25 02:48:37	:+1: thanks!	ryanolsonk	2015-03-25 02:48:41
54	2015-03-19 21:46:48	Some build system don't accept space in folder names. This commit just replaces ' ' with '_' where necessary.	fabiensanglard	2015-03-25 16:48:15
54	2015-03-25 02:52:05	Sorry for the delay here. I'm curious - what build system are you working with? And this is super minor, but do you mind going camel case rather than using underscores?	ryanolsonk	2015-03-25 16:48:15
54	2015-03-25 03:09:05	Also, this change breaks the example project. The paths need to be updated there as well.	ryanolsonk	2015-03-25 16:48:15
54	2015-03-25 05:30:19	The build system is Bazel. I have converted the folder names to camelCase and also fixed the Example project.	fabiensanglard	2015-03-25 16:48:15
54	2015-03-25 16:48:15	Thanks! I squashed this and pushed as 0b4e2318143ec0c3bdae14ab7938b9df76ac9683	ryanolsonk	2015-03-25 16:48:15
53	2015-03-13 21:25:34	I can't tell from the read me whether there is a supported path for using FLEX with Apple TestFlight builds. Is this something that is even possible?	benlachman	2015-03-14 00:26:23
53	2015-03-14 00:26:23	You can choose to include FLEX in any build you like. The README gives instructions on how to _exclude_ FLEX from certain build configurations. For the configuration you use for TestFlight, simply ignore the exclusion instructions. You _may_ get rejected by beta app review because FLEX makes use of some private API. I've made an attempt to obfuscate all use of private API in a way that will make …	ryanolsonk	2015-03-14 00:26:23
52	2015-03-13 15:38:26	Hello @ryanolsonk, I found some type encoding is `@?`. Than the method `readableTypeForEncoding` in `FLEXRuntimeUtility.m` convert this to `(? *)` like ![ios simulator screen shot 2015 3 13 11 31 35](https://cloud.githubusercontent.com/assets/670441/6641505/1df2f408-c9d9-11e4-98e6-0fc3fa5608b9.png) I am not sure but maybe all of them just `id` type?	DaidoujiChen	2015-03-26 06:17:49
52	2015-03-13 23:50:38	Hey @DaidoujiChen The `?` type encoding means "unknown type" (see https://developer.apple.com/library/mac/#documentation/Cocoa/Conceptual/ObjCRuntimeGuide/Articles/ocrtTypeEncodings.html) It looks like the the original type encoding in this case was `^?`, or pointer to unknown type. Have you seen this on any methods that exist in public headers? I'm guessing the parameter is some kind of block.	ryanolsonk	2015-03-26 06:17:49
52	2015-03-14 01:55:16	Hello @ryanolsonk, The original type encoding in this case is `@?` not `^?`. <S_CODE_TOKEN> `@?` -> `(? *)` wrong! `@"UIView"` -> `(UIView *)` correct! Yes, `(? *)` also found in public method like `transitionFromView:toView:duration:options:completion:` ![ios simulator screen shot 2015 3 14 9 44 52](https://cloud.githubusercontent.com/assets/670441/6649803/89a2e806-ca2f-11e4-97a7-ff8972b8f414.pn…	DaidoujiChen	2015-03-26 06:17:49
52	2015-03-14 02:42:59	Ah, sorry, I missed that. Thanks for clarifying. Seems like the best thing to do here is to make the check for id `[class length] == 0 || [class isEqual:@"?"]`. Does that seem right to you?	ryanolsonk	2015-03-26 06:17:49
52	2015-03-14 04:35:33	YES！	DaidoujiChen	2015-03-26 06:17:49
52	2015-03-26 06:17:48	Finally made this change (48826e2160db73e8ad5b2a14d901293e1e55edeb). Thanks for finding it @DaidoujiChen.	ryanolsonk	2015-03-26 06:17:49
52	2015-03-27 13:05:15	:+1: thanks @ryanolsonk	DaidoujiChen	2015-03-26 06:17:49
51	2015-03-08 13:07:16		larrytin	2015-03-08 18:53:55
51	2015-03-08 18:53:51	:+1: thanks for catching that.	ryanolsonk	2015-03-08 18:53:55
50	2015-03-06 03:44:22	FLEX has new version,but readme.md is old. so, update it.	louis-cai	2015-03-06 06:23:33
50	2015-03-06 06:23:30	:+1: Thanks	ryanolsonk	2015-03-06 06:23:33
49	2015-03-06 02:54:11		nonstriater	2015-03-06 06:26:34
49	2015-03-06 06:26:31	FLEX only knows about network requests that come via NSURLConnection or NSURLSession. If you are using lower level networking APIs, you will not be able to see the requests in FLEX.	ryanolsonk	2015-03-06 06:26:34
49	2015-03-18 13:43:10	This could be implemented with https://github.com/facebook/fishhook if someone is willing to dump the dyld shared cache, open the associated frameworks and rebind the symbols. It'd be a huge undertaking though. I am also not so sure as to how FLEX actually is injected, I do believe that fishhook needed to rebound the associated symbols before UIApplicationMain, but I am not certain.	nin9tyfour	2015-03-06 06:26:34
49	2015-03-19 03:30:42	@nin9tyfour great,It's a nice way to my problem,i'll try it	nonstriater	2015-03-06 06:26:34
48	2015-03-02 09:51:22	Hello @ryanolsonk, in some of my case, server return the wrong mime type like "text/html" for json data. I think it will be better using a method `isValidJSONData:` to check it. `prettyJSONStringFromData:` handle only the real json data. how do you feel? thank you.	DaidoujiChen	2015-03-04 17:35:00
48	2015-03-04 05:19:19	Hey @DaidoujiChen, Seems like a nice improvement! I was a little concerned that checking `isValidJSONData:` would be slow, but I did some profiling and it looks fine. I left one comment about a check I think we should leave in, but otherwise it looks good!	ryanolsonk	2015-03-04 17:35:00
48	2015-03-04 07:17:27	Hello @ryanolsonk, I am rollback the method `prettyJSONStringFromData:`.	DaidoujiChen	2015-03-04 17:35:00
48	2015-03-04 17:34:38	:+1: thanks @DaidoujiChen !	ryanolsonk	2015-03-04 17:35:00
48	2015-03-05 01:42:50	:)	DaidoujiChen	2015-03-04 17:35:00
47	2015-02-25 15:27:10	Completion handler may be expecting fileURL so should always pass through the response that the session task gave us.	judev	2015-02-25 15:55:02
47	2015-02-25 15:54:57	Oops! Thanks for the fix!	ryanolsonk	2015-02-25 15:55:02
46	2015-02-24 17:36:48	At last! Network debugging in FLEX! ![network](https://cloud.githubusercontent.com/assets/1422245/6355083/4b8b978c-bc08-11e4-8311-c747e87ffb78.gif) When enabled, FLEX will record all requests made through NSURLConnection and NSURLSession. Network debugging can be enabled programmatically through the `networkDebuggingEnabled` property on `FLEXManager` or via the network debugging settings menu in …	ryanolsonk	2015-02-24 17:38:18
45	2015-02-14 23:52:05	The argument input for dates is an UIDatePicker, set to use gregorian calendar and UTC time zone (the locale is still the current one). Unfortunately UIDatePicker doesn’t give an option for showing seconds. Works in the object explorer and the defaults explorer. The changes around ArgumentInputViewFactory and DefaultEditorVC allows to introspect the value for its class and show the right editor (…	drodriguez	2015-02-17 05:38:03
45	2015-02-17 05:37:54	This change is awesome. Thank you! Merging.	ryanolsonk	2015-02-17 05:38:03
45	2015-02-17 17:22:09	Thanks!	drodriguez	2015-02-17 05:38:03
44	2015-02-14 05:46:23	A long press in any file or directory in the file browser will show a menu with options to rename or delete the selected file or directory. Renames show an alert view with a text field to write the new name for the file or directory. Deletes show an alert to confirm the deletion of the file. Some modifications to the main file browser VC have been done to reload the table view sources after the c…	drodriguez	2015-02-18 03:19:29
44	2015-02-14 07:50:44	Sweet!	timonus	2015-02-18 03:19:29
44	2015-02-17 05:13:44	This is great! Thanks for the contribution. Looking over it, I have some minor feedback that I'll leave inline, but overall it looks like a very clean change.	ryanolsonk	2015-02-18 03:19:29
44	2015-02-17 05:28:50	Just the one comment that I think would simplify things a little. Let me know what your thoughts are. Otherwise looks good! After merging, I'll do a quick pass to make sure the styling is consistent with the rest of the project.	ryanolsonk	2015-02-18 03:19:29
44	2015-02-18 03:19:29	Merged manually to address the conflict in the pbxproj file. Thanks!	ryanolsonk	2015-02-18 03:19:29
43	2015-02-11 15:33:44	Please update your library for using in iOS 8.	timurbeg	2015-02-24 17:39:09
43	2015-02-11 17:43:01	UISearchDisplayController works without issue on iOS 8. The deployment target of this project is currently iOS 6, so we need to continue using UISearchDisplayController. I will look at muting the deprecation warnings around usage of the class.	ryanolsonk	2015-02-24 17:39:09
43	2015-02-11 17:47:43	Yes, FLEX works on iOS 8, no probs. Only warnings. Thanks, in advance.	timurbeg	2015-02-24 17:39:09
43	2015-02-24 17:39:04	I've muted the warnings on master. I'll bump the version momentarily.	ryanolsonk	2015-02-24 17:39:09
42	2015-02-10 09:48:47	Makes possible to provide custom UIViewController for user defined global entry, which will be pushed on to the FLEX manager's navigation view controller stack instead of explorer view controller. This could be used to add some custom UI for testers, add different switches/notes, for example network stubbing could be toggled from such custom UI.	maniak-dobrii	2015-02-18 17:12:28
42	2015-02-10 17:15:08	Nice! I like the added feature. @JaviSoto, do you have any thoughts on the change or the new API?	ryanolsonk	2015-02-18 17:12:28
42	2015-02-17 06:05:01	@maniak-dobrii I left some feedback about a small change to the API. Let me know what you think. We also need you to fill out the contributor form prior to merging: https://docs.google.com/forms/d/1gh9y6_i8xFn6pA15PqFeye19VqasuI9-bGp_e0owy74/viewform Thanks!	ryanolsonk	2015-02-18 17:12:28
42	2015-02-18 09:52:51	@ryanolsonk Yeah, sounds great, I'll update my code. Already submitted contributor form.	maniak-dobrii	2015-02-18 17:12:28
42	2015-02-18 12:52:06	Done, check my updates. Not sure about how to handle nils returned from view controller future block, so, for now it is just asserted. Nothing crashes if you return nil, just a note in the log, but I wouldn't rely on that behaviour, as it may change in future iOS versions.	maniak-dobrii	2015-02-18 17:12:28
42	2015-02-18 17:12:16	Great, thanks for the contribution!	ryanolsonk	2015-02-18 17:12:28
41	2015-02-02 22:45:29	I'm creating a sort of accessibility control and since I like the FlexWindow approach, I'm using a similar technique. Thank you very much for sharing. A problem arises when the window control (the explorer toolbar) is moved over the area that will be used to display the keyboard. The latter is displayed under the toolbar. Is this the correct behavior? Thank you in advance.	flexaddicted	2015-02-08 18:10:19
41	2015-02-08 18:10:19	The system displays the keyboard in a different window (a `UITextEffectsWindow`). You can control the ordering of the windows by setting the `windowLevel` property on your toolbar's window. FLEX intentionally sets its windowLevel to be high to show over things like the keyboard window and the status bar window, but you can change this if you want different behavior in your tool. Take a look at `F…	ryanolsonk	2015-02-08 18:10:19
40	2015-01-30 10:32:58		flexaddicted	2015-01-30 13:56:27
39	2015-01-21 18:11:07	This pull request adds a commit that allows users of FLEX to long press on description rows and copy their contents. This was done to resolve [this issue](https://github.com/Flipboard/FLEX/issues/38). It should be extensible to copying other rows too if that's ever desired.	timonus	2015-01-21 20:21:08
39	2015-01-21 20:20:34	Nice! :shipit:	ryanolsonk	2015-01-21 20:21:08
39	2015-01-21 21:26:00	:) Thanks!	timonus	2015-01-21 20:21:08
38	2015-01-15 22:46:33	Would be useful to have in the top right-hand corner of an object's description.	timonus	2015-01-21 20:21:08
38	2015-01-21 18:11:20	Opened a pull request that does this https://github.com/Flipboard/FLEX/pull/39	timonus	2015-01-21 20:21:08
37	2014-12-29 17:48:18	The code injection is left as an exercise for the reader. 哭	bellchen	2015-01-19 21:58:33
37	2015-01-19 21:58:33	Please see the answer to #4	ryanolsonk	2015-01-19 21:58:33
37	2015-02-07 20:49:37	Here is a ready to use library for injecting FLEX into 3rd party apps: https://github.com/dtrukr/FLEX_injected ![settings2](https://cloud.githubusercontent.com/assets/658322/6093881/30357f4a-af13-11e4-903f-08d0f9bd82d4.png)	dtrukr	2015-01-19 21:58:33
36	2014-12-26 17:11:54	Hi all! I'm using FLEX over the last two weeks and like it. But i run into a bit missing feature. I created UIButton manually after that I added "addTarget:action:forControlEvents" method. Here we go. I wanted to see which method called specific UIButton object but i didn't see anything about UIButton target - action. In brief, is there way to see which method called when I tapped to UIButton?	serhatsezer	2015-01-20 01:16:49
36	2015-01-20 01:16:49	There is actually an existing way to find the target/action pairs for a given `UIButton` (or any `UIControl` subclass). In the object inspector modal for your UIButton, type "target" into the search field and make sure the "Include Inheritance" segment is selected. You should see an ivar called `_targetActions` which is a mutable array. ![screenshot 2015-01-19 14 59 47](https://cloud.githubuserco…	ryanolsonk	2015-01-20 01:16:49
35	2014-12-01 13:25:09	When I declare Flex instance in my application delegate file that gave me an error. "(use -v to see invocation)"	serhatsezer	2014-12-03 16:52:39
35	2014-12-01 13:26:47	Build target VCTransitions /.../VCTransitions/VCTransitions/VCTransitions-Prefix.pch:16:13: fatal error: 'UIColor+AAPLApplicationSpecific.h' file not found #import "UIColor+AAPLApplicationSpecific.h" ^ 1 error generated.	serhatsezer	2014-12-03 16:52:39
35	2014-12-01 13:29:01	Thats ok. I deleted "UIColor+AAPLApplicationSpecific.h" line and build-compile it worked.	serhatsezer	2014-12-03 16:52:39
35	2014-12-03 16:52:39	It sounds like you may be using the prefix.pch from the example project. UIColor+AAPLApplicationSpecific.h is a header in the example project. Files from the example project generally shouldn't be referenced or used in your own project. Check out the installation section of the readme for instructions on adding FLEX to your own project.	ryanolsonk	2014-12-03 16:52:39
34	2014-11-19 19:42:50	I love FLEX, and have seen that you have an example of FLEX running in system apps, presumably via a jailbreak. I have 2 jailbroken iOS 7.0.6 devices and a jailbroken iOS 8.1 device. I understand that FLEX is not made for jailbroken development, but I would really like to learn how Apple have laid out a couple of their internal apps that I am struggling to emulate, e.g., the "Friends" tab of Game…	JosephDuffy	2014-12-04 00:39:08
34	2014-11-24 18:53:28	I am also wondering how to get images in FLEX format (looks like hex).	Legoless	2014-12-04 00:39:08
34	2014-12-04 00:39:07	@JosephDuffy This project should cover what you need: https://github.com/qiaoxueshi/FLEXLoader. Note that it is available in the Cydia store. @Legoless The format is just a byte array with the image data. You can open the images in a program that lets you see the raw data (i.e. [Hex Fiend](http://ridiculousfish.com/hexfiend/)). The FacebookSDK also has [this script](https://github.com/facebook/fa…	ryanolsonk	2014-12-04 00:39:08
33	2014-11-18 12:51:35	The old way works well on simulator in both iOS7 and iOS8. But it doesn't work when we use device in iOS8. I changed into another way, which I've tested on simulators (iOS7 and iOS8) and devices (iOS7 and iOS8)	studentdeng	2014-11-19 03:11:42
33	2014-11-19 03:11:18	This is great. Thanks for the PR!	ryanolsonk	2014-11-19 03:11:42
32	2014-11-06 14:25:02	A basic trigger system that will trigger FLEX toolbar based on either "shake gesture" or 4-finger long press. This makes FLEX integration even easier, as the application does not require any changes or buttons added to display FLEX toolbar. Triggers can be removed in code, if desired.	Legoless	2014-11-07 15:22:44
31	2014-10-01 11:40:08	In iOS 8 `locationInView:` doesn't seem to take the device orientation into account if `nil` is passed as a view. Instead, passing the root view works.	Lascorbe	2014-10-02 17:13:25
31	2014-10-02 17:13:25	Thanks for finding this and suggesting a fix! I took a slightly different approach so that we could remove the OS version check, but the change is essentially the same.	ryanolsonk	2014-10-02 17:13:25
31	2014-10-03 08:31:32	Thanks! And thank you for finding a better solution :wine_glass:	Lascorbe	2014-10-02 17:13:25
30	2014-09-26 15:47:15	UIWebView's delegate property uses `assign` not `weak`.	jaredsinclair	2014-09-26 19:07:09
30	2014-09-26 19:07:09	Good catch. Thanks! Fixed in a04cdf789af017ebcb3e8bcc5f051fc11e727b01 I'm curious - did you see any crashes due to this?	ryanolsonk	2014-09-26 19:07:09
30	2014-09-26 19:23:23	I didn’t see any with FLEX. We had some crashes with our own web views (same bug, just caught it today), so I searched all the web views in our project to see if they're nilling out the delegate. :-) –– Jared Sinclair On Friday, September 26, 2014 at 3:07 PM, Ryan Olson wrote: > Good catch. Thanks! Fixed in a04cdf7 (https://github.com/Flipboard/FLEX/commit/a04cdf789af017ebcb3e8bcc5f051fc11e727b01…	jaredsinclair	2014-09-26 19:07:09
29	2014-09-25 22:16:40		raphaelschaad	2014-09-25 22:17:52
29	2014-09-25 22:17:45	:thumbsup:	ryanolsonk	2014-09-25 22:17:52
28	2014-09-03 10:14:27		Jeswang	2014-12-15 04:16:14
28	2014-09-17 12:38:08	It's already included. When you are in a view, you will see a "Preview Image" menu item in 'Shortcuts' section.	nesimtunc	2014-12-15 04:16:14
28	2014-12-15 04:16:14	@Jeswang thanks for the suggestion. Added in 8f6b8b2dae9053b92c5a839eb9aa83ca204a43d0.	ryanolsonk	2014-12-15 04:16:14
27	2014-08-28 05:19:31	Hi, in FLEXManager <S_CODE_TOKEN> I think set `rootViewController` is enough, why `addSubView`?	onmyway133	2014-09-26 19:04:48
27	2014-09-26 19:04:48	True, it's not needed. Removed in 9d1489adbeccf2d47cf8bc4cd4406c700df5b31b	ryanolsonk	2014-09-26 19:04:48
26	2014-08-19 19:31:45	The action sheets cover the explorerWindow, So I can't touch the explorerWindow. ![image](https://cloud.githubusercontent.com/assets/516562/3971767/e4e21f58-27d6-11e4-9b07-4d1fe82b80ca.png) I think it should be <S_CODE_TOKEN> Thanks.	leexiaosi	2015-02-24 17:42:58
26	2014-08-20 06:38:16	This is a tricky one. If we set the FLEX window to be above all alerts, then any alerts presented from FLEX modal view controllers will end up behind the modal. See https://github.com/Flipboard/FLEX/blob/master/Classes/Explorer%20Toolbar/FLEXWindow.m#L18-L22 From digging on this one a little further, here are the actual window levels I found: `_UIAlertOverlayWindow`: 2001 (`UIWindowLevelAlert` + …	ryanolsonk	2015-02-24 17:42:58
26	2015-02-24 17:42:58	There's a tradeoff here that I think we'll have to live with. The FLEX modals need to present alerts and action sheets, so having the FLEX window above the alert level is not an option. If you're interested in exploring alerts, you can temporarily raise the FLEX window level.	ryanolsonk	2015-02-24 17:42:58
25	2014-08-19 14:04:55	Hi, First of all: THANK YOU! This is very helpful for developing the next big thing ;). But what I found is that if you have `#import "FLEXManager.h"` in your code the app's UI slows down a lot. Especially reloading table views gets very slow. I do think this is a bug because it lead me to think I just made a mistake building my table view :). If it is possible it would be great if this gets fixe…	plaetzchen	2014-08-20 06:12:57
25	2014-08-20 06:12:57	Hi Phillip, There is nothing in FLEX that should affect performance in your app when FLEX is not presented. Even when the overlay is presented, the impact on your app should be minimal. To track down performance bottlenecks in your app, please try using insturments. If you do see FLEX showing up significantly in time profiles, I'd be happy to take a look. Without that, there is nothing actionable…	ryanolsonk	2014-08-20 06:12:57
25	2014-08-20 10:23:33	I did run a test with Instruments attached. The difference in timing I recognized is in the UISegmentedControl i use for letting my table view reload certain sections. With FLEX enabled, running in DEBUG configuration `[UISegmentedControl touchesEnded:withEvent]` takes 6ms each, without FLEX (but still running in DEBUG configuration) it takes under 1ms. This seems to be (a part of) the issue. You…	plaetzchen	2014-08-20 06:12:57
24	2014-08-15 12:29:21	It'd be great and really useful if we could see all the device's logs. e.g. NSLogs etc.	docash59	2015-01-26 19:01:15
24	2014-08-19 06:19:47	+1	DDany	2015-01-26 19:01:15
24	2014-09-08 16:30:52	It should be doable reading from the standard output. However, since all apps (should) already do this and write that to a file, maybe we can just expose an API where developers just point FLEX to that file and simply add a viewer to that file? I implemented a screen like this with a search bar to filter the logs and it works pretty well.	JaviSoto	2015-01-26 19:01:15
24	2014-11-10 16:47:41	I've been thinking about this, but how do you plan to get ahold of stdout (Basically NSLogs are sent to stderr, but still)?	Legoless	2015-01-26 19:01:15
24	2014-11-10 16:52:25	It's doable, you can read from the stderr	JaviSoto	2015-01-26 19:01:15
24	2014-11-10 16:59:45	The Apple System Log has an API that lets you read log messages. http://www.cocoanetics.com/2011/03/accessing-the-ios-system-log/	ryanolsonk	2015-01-26 19:01:15
24	2014-11-10 17:27:35	Okay, cool. I'll add this to my fork and then we will see what can be done. Thanks for link @ryanolsonk.	Legoless	2015-01-26 19:01:15
24	2014-11-11 12:03:20	I've implemented a basic version of this in https://github.com/Legoless/FLEX at [9f76fac](https://github.com/Legoless/FLEX/commit/9f76facdb78bcd070e088deb4053f6f64b3c8a72). This probably will not get a pull request back, because I've changed too much internals of FLEX, but will continue to be developed. If someone wants to use the code and back-port it, go ahead. :)	Legoless	2015-01-26 19:01:15
24	2014-12-29 17:41:39	you can learn more about nslog from https://github.com/lucascorrea/SCLogger and https://github.com/mamaral/MALoggingViewController they are all helpful!	bellchen	2015-01-26 19:01:15
24	2014-12-29 17:46:16	Those two projects require you to make changes to the host app (calling their method to append to their log).	JaviSoto	2015-01-26 19:01:15
24	2015-01-26 19:01:15	Happy to say that I implemented this feature yesterday! Check out the latest master to see it. It uses the ASL C API to build a table view of the log messages. You can copy an individual message by long pressing on the cell, and you can filter the messages with a search term. It polls for updates and follows the log unless you scroll away from the bottom. Querying the ASL is a little slow in the …	ryanolsonk	2015-01-26 19:01:15
24	2015-01-26 19:18:52	WUT!? This is the most amazing thing ever. It works on iOS 7 and 8 too?	JaviSoto	2015-01-26 19:01:15
24	2015-01-26 21:37:43	@JaviSoto thanks! I hadn't actually tested it on iOS 7 until your comment. There was an interesting issue due to a mistake in the version of asl.h that comes with the iOS 8.1 SDK. It turned into a bit of a rabbit hole, but I think I've got everything worked out now. If you're curious, the commit is here: 063ffe97c1d256c341d522b9b9f95a6a7ee80e2c	ryanolsonk	2015-01-26 19:01:15
24	2015-01-27 01:38:56	Great :) Sorry to give you work but I'm glad you figured it out!	JaviSoto	2015-01-26 19:01:15
24	2015-01-27 14:48:13	Perfect, Thank you for implementing this into FLEX, very useful!	docash59	2015-01-26 19:01:15
24	2015-07-30 21:44:03	Is the system log view only for log events that have been raised whilst the app is running? On my device it only seems to show since startup, and terminating the app has the effect of clearing the log. I'm using FLEX to debug an issue that occurs in the background and possibly across background -> termination and then later startup. It would be good to see the system log as a continuous flow acro…	jwardle	2015-01-26 19:01:15
24	2015-08-05 17:06:56	FLEX uses the ASL API to query for log messages. It filters on the current process ID, which means it will not get messages from previous runs of the app. More details on the ASL API here: https://developer.apple.com/library/ios/documentation/System/Conceptual/ManPages_iPhoneOS/man3/asl.3.html And the FLEX method that fetches the log messages: https://github.com/Flipboard/FLEX/blob/master/Classes…	ryanolsonk	2015-01-26 19:01:15
23	2014-08-14 05:58:47	I think online File Storage App is fine, such as[Dropbox](https://itunes.apple.com/cn/app/dropbox/id327630330?l=en&mt=8). Alternatively, if someone like me, living in China, I would like to use [Baidu Cloud](https://itunes.apple.com/cn/app/bai-du-yun/id547166701?l=en&mt=8). Mostly, I'm also upload some database file from app to my computer.	studentdeng	2014-08-20 07:04:48
23	2014-08-20 06:17:45	Sorry for the delay in responding. This looks good to merge. We just need you to accept the individual contributor license agreement here: https://docs.google.com/forms/d/1gh9y6_i8xFn6pA15PqFeye19VqasuI9-bGp_e0owy74/viewform Thanks!	ryanolsonk	2014-08-20 07:04:48
23	2014-08-20 06:46:52	Done	studentdeng	2014-08-20 07:04:48
23	2014-08-20 07:04:56	Great, thanks for the contribution! Merged.	ryanolsonk	2014-08-20 07:04:48
22	2014-08-14 03:12:12	as #20, Hello @ryanolsonk, i found there are 5 search bars need to add, please help to confirm, thank you.	DaidoujiChen	2014-08-14 03:20:16
22	2014-08-14 03:19:49	Looks great. Thanks! Merging.	ryanolsonk	2014-08-14 03:20:16
22	2014-08-14 03:28:32	:+1:	DaidoujiChen	2014-08-14 03:20:16
21	2014-08-11 15:54:06	Not an issue, but a question (and I couldn't find another way to ask it). Is the ability to look @ the Apple Home Screen (Springboard) accomplished via jailbreak?	bluesmoon	2014-08-13 16:14:25
21	2014-08-13 15:40:28	Yes, the device has to be jailbroken.	hankbao	2014-08-13 16:14:25
21	2014-08-13 16:14:25	Thanks	bluesmoon	2014-08-13 16:14:25
21	2014-08-21 19:13:46	Can anyone show more detail explore way for beginner?thx	limbo0312	2014-08-13 16:14:25
20	2014-08-11 08:54:36	Hello @ryanolsonk, in common use FLEX scenario, i prefer press 'Search' button on the keyboard to finish search rather than scroll the tableview. if you also like it, i will send a pull request to you, thank you. 😊	DaidoujiChen	2014-08-14 03:17:22
20	2014-08-13 16:30:57	Yea, that would be a nice improvement. Go for it!	ryanolsonk	2014-08-14 03:17:22
19	2014-08-11 03:22:23	It would be better to take advantage of other Application to upload or open file.	studentdeng	2014-08-14 05:21:06
19	2014-08-13 16:42:46	I agree that this would be nicer than the current behavior of failing silently. Before we merge, can you please: - Make the small style change - Squash the changes into one commit and rebase on top of the latest master Do you have any suggestions for apps you use to open files from the file browser? I might add a note to the readme, and it could be helpful to list some example apps. Thanks!	ryanolsonk	2014-08-14 05:21:06
19	2014-08-14 01:53:27	could I just close it and make another pull request ? I don't know how to Squash the "Merge pull request #1 from Flipboard/master … da2aa7e" information	studentdeng	2014-08-14 05:21:06
19	2014-08-14 01:56:41	I'm not familiar with pull request work flow...	studentdeng	2014-08-14 05:21:06
19	2014-08-14 03:14:09	Making a new PR is fine too if that's easier for you.	ryanolsonk	2014-08-14 05:21:06
19	2014-08-14 03:27:27	Hello @studentdeng, nice to meet you. i learn squashing commits in FLEX this project too. if you use sourcetree, you can look this [post](https://answers.atlassian.com/questions/213902/in-sourcetree-how-do-i-squash-commits). first, you need to squash all the commits in your local branch. second, use `git push -f` to force write your remote branch, make it the same with the local one. wish it help…	DaidoujiChen	2014-08-14 05:21:06
19	2014-08-14 05:21:06	thank @DaidoujiChen . but I prefer to recreate it. I think I've already miss up it : (	studentdeng	2014-08-14 05:21:06
18	2014-08-03 14:37:03	Is it possible - through the view inspector to get the "path" to the selected view? I can see the hierarchy through the "views" option, but not sure how I would retrieve a private view in code (would I need to result to recursive subviews comparing class name?). For instance if selected a label in a navigation controller: [[[UIViewController:xxxxxx navigationController] navigationBar] private ins…	avnerbarr	2014-08-20 06:59:21
18	2014-08-20 06:59:21	I don't feel that this is something FLEX can or should provide. There is not necessarily a single "path" via which an object is accessible. I also don't see a reason to encourage use of private API. It is fragile and may get you rejected in app store review. That said, you can use some of the features of FLEX to accomplish what you're looking for. At the bottom of the object explorer modal, there…	ryanolsonk	2014-08-20 06:59:21
17	2014-08-02 12:34:20	Hello @ryanolsonk, the hotfix is for #16 issue, thanks.	DaidoujiChen	2014-08-02 21:20:44
17	2014-08-02 21:20:43	Hey @DaidoujiChen, Thanks for looking at this one. I found a few other cases where the same issue could arise and addressed them all in one commit: f956f8519039fbd691ee8145ff8fee110458e826	ryanolsonk	2014-08-02 21:20:44
17	2014-08-04 03:08:06	:+1:	DaidoujiChen	2014-08-02 21:20:44
16	2014-08-01 15:59:12	I have 2 errors and are the same errors, any idea how to fix it? Either one of these "Fix-it" options eventually crash my application (_Bridge.. option) Have the latest version. ![screenshot 2014-08-01 16 58 22](https://cloud.githubusercontent.com/assets/4446692/3781290/bc92d1e6-1994-11e4-9083-f2a6f54594a0.png)	docash59	2014-08-02 12:14:02
16	2014-08-02 07:44:48	Hello @docash59, i can reproduce those errors in some of my projects. actually, the correct class is `FLEXPropertyBox` in `self.filteredProperties`. would you please try to replace the code from <S_CODE_TOKEN> to <S_CODE_TOKEN> thank you.	DaidoujiChen	2014-08-02 12:14:02
16	2014-08-02 12:14:02	Works perfectly, It'd be good to update the repo so everyone else doesn't run into this problem :+1:	docash59	2014-08-02 12:14:02
15	2014-08-01 05:17:08	as #12, add UISearchDisplayController to FLEXFileBrowserTableViewController. and implement related methods for search.	DaidoujiChen	2014-08-06 05:37:27
15	2014-08-02 21:26:33	Hey @DaidoujiChen I want to spend some more time going over this before providing feedback. My initial impression is that the functionality is awesome, but it involves some added complexity. I'm hoping we can find some ways to simplify to make it easier to maintain. For example, I think it would be better if we could use the built-in sort rather than having a one-off implementation of quick sort.…	ryanolsonk	2014-08-06 05:37:27
15	2014-08-04 03:16:00	Hello @ryanolsonk, thanks for your reply. i will continue to think if there is a better way to design those methods.	DaidoujiChen	2014-08-06 05:37:27
15	2014-08-04 05:26:31	I poked around a little today and had an idea. Let me know what you think about this: We could create an `NSOperation` subclass called `FLEXFileBrowserSearchOperation` that would be configured with a base directory, a search string, and a delegate. The operation would do several tasks in order: - Recursively search from the base path to find paths matching the search string - Compute a size for e…	ryanolsonk	2014-08-06 05:37:27
15	2014-08-04 10:09:03	Hello @ryanolsonk, sounds great! i have also thought about using `NSOperation`. if nothing goes wrong, i will try to redesign it using `NSOperation` tonight. thank you.	DaidoujiChen	2014-08-06 05:37:27
15	2014-08-04 15:11:38	Hello @ryanolsonk, i am change to using `NSOperation`. and i have a question. why you use <S_CODE_TOKEN> at [here](https://github.com/Flipboard/FLEX/blob/master/Classes/Global%20State%20Explorers/FLEXFileBrowserTableViewController.m#L38) in the beginning, i replace it to <S_CODE_TOKEN> but not sure right or not. thank you.	DaidoujiChen	2014-08-06 05:37:27
15	2014-08-04 16:59:23	I had concerns about the thread safety of `[NSFileManager defaultManager];`, but I just checked the docs and it appears I was wrong. Using the default manager should be safe. I'll take a look at the changes tonight. Thanks for reworking it!	ryanolsonk	2014-08-06 05:37:27
15	2014-08-05 06:43:34	Nice! I think this is getting much easier to understand and the performance should be better now too. I left a few more comments inline. Looking forward to merging this soon!	ryanolsonk	2014-08-06 05:37:27
15	2014-08-05 10:23:20	Hello @ryanolsonk, the `NSOperation` become non-concurrent. update : remove gcd in `FLEXFileBrowserSearchOperation`.	DaidoujiChen	2014-08-06 05:37:27
15	2014-08-05 17:49:34	Looking good! Thanks for working through the change. We just need to add prefixes to the category methods. Also, would you mind squashing all the commits together into one to clean up the history?	ryanolsonk	2014-08-06 05:37:27
15	2014-08-06 02:08:11	Hello @ryanolsonk, i am fix category naming, remove cancel method / property in `FLEXFileBrowserSearchOperation`, and squished to one commit. thank you.	DaidoujiChen	2014-08-06 05:37:27
15	2014-08-06 05:37:21	Great! Thanks for working through all the changes. This is an awesome feature. Merging.	ryanolsonk	2014-08-06 05:37:27
15	2014-08-06 06:02:46	😀 thanks for your patience. please forgive me for my old coding habits. i think i will do much better next time.	DaidoujiChen	2014-08-06 05:37:27
14	2014-07-31 19:11:46	This allows users of `FLEXManager` to use the `-registerGlobalEntryWithName:objectFutureBlock:` API in a `+load` method of their app. Right now that creates the `UIWindow` object when `UIKit` is not ready. With this change, the window will be created the first time you call `-showExplorer`, which would also help a bit with launch times in apps that have FLEX because creating that object would be …	JaviSoto	2014-08-02 21:29:37
14	2014-08-01 02:56:28	I think the change to lazily create the window is a good one now that we've added API to FLEXManager that isn't related to showing/hiding the window. I have one question which isn't directly relevant but I'll ask it anyway. Why are you making the call in `+load` rather than in `+initialize`? It seems like `+initialize` would provide a safer environment.	ryanolsonk	2014-08-02 21:29:37
14	2014-08-01 02:59:08	Should we also make the view controller instantiation lazy?	ryanolsonk	2014-08-02 21:29:37
14	2014-08-01 23:14:21	> I have one question which isn't directly relevant but I'll ask it anyway. Why are you making the call in +load rather than in +initialize? It seems like +initialize would provide a safer environment. The answer is just that I'm stupid :D You're totally right.	JaviSoto	2014-08-02 21:29:37
14	2014-08-01 23:14:28	> Should we also make the view controller instantiation lazy? Yup I'll make that change.	JaviSoto	2014-08-02 21:29:37
14	2014-08-01 23:17:32	Done.	JaviSoto	2014-08-02 21:29:37
14	2014-08-02 21:29:23	Awesome. Thanks! Merging.	ryanolsonk	2014-08-02 21:29:37
13	2014-07-31 10:21:29	In my base UIViewController i have added this with the purpose of having the debugger enabled in all VC when needed: <S_CODE_TOKEN> But instead of debugging the current VC i always have the reference of the first VC instantiated by the AppDelegate, it's not the appropriate pattern for achieve this?	buguibu	2014-08-01 06:42:05
13	2014-08-01 02:31:17	I think you're referring to the 6th row in the globals menu. That row contains `[UIApplication sharedApplication] keyWindow] rootViewController]`. It won't change based on the view controller you present FLEX from. Here are two suggestions for how to get to other view controllers besides the root view controller. 1. From the view hierarchy list, find the view belonging to your view controller, in…	ryanolsonk	2014-08-01 06:42:05
13	2014-08-01 06:42:05	Thanks so much! I'll use the first option during working time as it works perfect, but in my spare time i'll try to implement the second suggestions, this tool looks such amazing that i'll love to customize it for my needs. I finally i achieve something interesting i'll make a pull request.	buguibu	2014-08-01 06:42:05
12	2014-07-31 08:36:12	Hello @ryanolsonk, i am implement this feature like this ![image](https://s3-ap-northeast-1.amazonaws.com/daidoujiminecraft/Daidouji/FLEX_TEST20140731.gif) is it the same with you think about? or do you have any suggestion? thank you.	DaidoujiChen	2014-08-02 14:31:11
12	2014-08-01 02:14:40	Nice, that looks awesome! It searches recursively down from the directory you're in?	ryanolsonk	2014-08-02 14:31:11
12	2014-08-01 02:40:55	Hello @ryanolsonk, yes, it searches recursively down from the directory. i am working on modify sort and calculate search files. when everything is completed, i will send a pull request. thank you.	DaidoujiChen	2014-08-02 14:31:11
10	2014-07-30 11:01:39	At least something like `pod 'FLEX', '~>1.0.1'` would help and doesn´t cost so much.	buguibu	2014-08-25 05:13:38
10	2014-08-25 05:13:38	Added in fe2ee7670f6288ca45246bbd6534b61290d7453e	ryanolsonk	2014-08-25 05:13:38
9	2014-07-29 04:55:06	Hi, If the rootViewController only supports Portrait mode, Flex will crash at `showExplorer`. I have created an example at the link: https://github.com/sahara108/FlexTest. Disable `-(BOOL)shouldAutorotate { return NO; } ` `-(NSUInteger)supportedInterfaceOrientations { return UIInterfaceOrientationPortrait; }` in VNViewController will make the app run normally. Please fix this.	sahara108	2014-07-29 05:30:54
9	2014-07-29 05:21:32	I believe the error is partly in your test application. You are returning a UIInterfaceOrientation value when the method should return a UIInterfaceOrientationMask value. If you change to <S_CODE_TOKEN> then the crash no longer occurs. That said, I should probably be forwarding `shouldAutorotate` in `FLEXExplorerViewController`. I'll look into adding that.	ryanolsonk	2014-07-29 05:30:54
9	2014-07-29 05:30:54	`shouldAutorotate` forwarding added in 190e5336f7c842d6787bb9ba30f5c30dbc25ec86	ryanolsonk	2014-07-29 05:30:54
9	2014-07-29 05:31:24	Thanks for providing a sample project, it was very helpful!	ryanolsonk	2014-07-29 05:30:54
9	2014-07-29 05:35:00	Thanks for quick replying. I will get the new code and try again. Cheers.	sahara108	2014-07-29 05:30:54
8	2014-07-28 09:37:20	I have two targets in my Xcode project: MyApp and MyApp Staging. What is the recommended way of installing FLEX for the staging version only, via Cocoapods? I've tried this <S_CODE_TOKEN> .. but i got various 'duplicate symbol' erros when building.	cannyboy	2014-07-29 06:09:11
8	2014-07-29 06:09:11	Some quick searching led me to this issue on the CocoaPods repo: https://github.com/CocoaPods/CocoaPods/issues/1729. If the discussion there doesn't help, you may be able to use the pod in both targets but take advantage of the `EXCLUDED_SOURCE_FILE_NAMES` Xcode build setting to keep FLEX out of your compiled "MyApp" target. See more details in the README: https://github.com/Flipboard/FLEX#exclud…	ryanolsonk	2014-07-29 06:09:11
7	2014-07-27 11:42:09	Hello @ryanolsonk, there are two changes i added for input behavior, 1. use picker to select fonts. ![ios simulator screen shot 2014 7 27 7 20 31](https://cloud.githubusercontent.com/assets/670441/3713729/a45836ce-1580-11e4-99c5-3ec22962633f.png) 1. add a "done" button for resign inputview. ![ios simulator screen shot 2014 7 27 7 20 58](https://cloud.githubusercontent.com/assets/670441/3713746/1f…	DaidoujiChen	2014-07-29 06:13:36
7	2014-07-28 01:11:14	Thanks for the PR! This will be a great improvement to the font picker, but there are a few things we'll need to work out first. - Running the example project on iOS 7 and trying to change the font on one of the table view cell labels leads to a crash because the font (`.HelveticaNeueInterface-Regular`) is not in the list of available fonts. We can probably add fonts that are not in the available…	ryanolsonk	2014-07-29 06:13:36
7	2014-07-28 04:32:48	Hello @ryanolsonk, I've fixed my code. 1. corrected those problems on ios7. 2. alloc `FLEXArgumentInputFontsPickerView` directly, without go through `FLEXArgumentInputViewFactory`. 3. remove unused code. thank you.	DaidoujiChen	2014-07-29 06:13:36
7	2014-07-29 05:09:42	Thanks for incorporating the feedback! I just had one more comment. Also, please fill out the CLA when you get a chance: https://docs.google.com/forms/d/1gh9y6_i8xFn6pA15PqFeye19VqasuI9-bGp_e0owy74/viewform	ryanolsonk	2014-07-29 06:13:36
7	2014-07-29 06:03:31	Hello @ryanolsonk, i commit the little change and fill out the CLA. thank you.	DaidoujiChen	2014-07-29 06:13:36
7	2014-07-29 06:12:44	Excellent. Thanks for the contribution! Merging.	ryanolsonk	2014-07-29 06:13:36
6	2014-07-27 00:59:37	Our app uses a light status bar cause all the navigation bars are dark. This is probably tricky to fix because not all apps use View Controller based status bar styling. Not asking you guys to fix this, I will probably give it a shot myself, but I wanted to create this issue to track this :)	JaviSoto	2014-07-29 05:56:25
6	2014-07-28 01:28:26	Yea, I've seen this in a few apps, but we don't feel the pain so much since we use view controller based status bar management. I think `FLEXExplorerViewController` can check the info plist for global status bar management. If that is being used, it can stash the current status bar appearance before a modal is presented and change it to `UIStatusBarStyleDefault`. On dismissal, it can restore the …	ryanolsonk	2014-07-29 05:56:25
6	2014-07-29 05:33:05	I'm going to take a look at this quickly. Hopefully you haven't already taken a crack at it.	ryanolsonk	2014-07-29 05:56:25
6	2014-07-29 05:56:25	This should be resolved in 5be95ddd95527d395185352a1cc04733c4cd7225. Feel free to reopen if I missed something.	ryanolsonk	2014-07-29 05:56:25
6	2014-08-04 18:20:08	Awesome :+1:	JaviSoto	2014-07-29 05:56:25
5	2014-07-27 00:57:15	I'm thinking about implementing this myself. I believe having a UI where you can check which requests have recently happened and some info about them (status code, headers, etc) would be incredible. The obvious approach would be to use an `NSURLProtocol` to capture all HTTP(s) requests, store the info about each request in disk / memory, but then return that request back to `NSURLConnection` so t…	JaviSoto	2015-02-24 17:39:57
5	2014-07-28 01:56:06	Another approach I'd be ok with is swizzling the `NSURLConnection*Delegate` and `NSURLSession*Delegate` methods. I think that would allow us to get in the middle of all request events without being too disruptive. One thing we'd have to watch out for there is other tools that swizzle those methods too (i.e. PonyDebugger). I agree that this would be very useful in FLEX. We have request logging fun…	ryanolsonk	2015-02-24 17:39:57
5	2014-08-21 19:06:21	Yes ,great idea , same plus this	limbo0312	2015-02-24 17:39:57
5	2014-11-11 09:37:28	I have implemented this in my fork (https://github.com/legoless/FLEX), it is done similarly to PonyDebugger with slight modifications.	Legoless	2015-02-24 17:39:57
5	2015-02-08 18:15:14	I've started working on this. I expect to have something to show within the next few weeks.	ryanolsonk	2015-02-24 17:39:57
5	2015-02-17 07:34:59	I've pushed the progress on this to a branch: https://github.com/Flipboard/FLEX/tree/network-debugging Feedback is welcome! Here's a GIF of how things currently look: ![requests](https://cloud.githubusercontent.com/assets/1422245/6224592/fef37e88-b632-11e4-9fd2-f788c1a76c07.gif) I've been using the PonyDebugger approach but I'm not totally satisfied with it. My main problem is that it misses requ…	ryanolsonk	2015-02-24 17:39:57
5	2015-02-17 10:27:25	Does this also support NSURLSession task requests?	Legoless	2015-02-24 17:39:57
5	2015-02-17 17:40:58	The current approach (PonyDebugger) only works with a subset of `NSURLSessionTask` requests. The session must be configured to use a delegate, since PonyDebugger swizzles the delegate methods to do its observation. Similar to the issue with `NSURLConnection`, the async convenience methods do not get detected. A `NSURLProtocol` based approach could capture all `NSURLSessionTask` requests except fo…	ryanolsonk	2015-02-24 17:39:57
5	2015-02-18 01:07:21	The biggest problem with `NSURLProtocol` is interfering with app's own protocols: when a protocol _captures_ a request, it won't be passed on to the next protocol. I've learned that all the SDKs that do any type of network request monitoring, all go down the swizzling path. I'm curious why your approach misses some requests. Did you have troubles swizzling some of the methods? If that's the case,…	JaviSoto	2015-02-24 17:39:57
5	2015-02-18 05:30:33	TL;DR I think there are good reasons to continue investigating both approaches. Certainly we could swizzle `+[NSURLConnection sendAsynchronousRequest:queue:completionHandler]`, `+[NSURLConnection sendSynchronousRequest:returningResponse:error]`, and their `NSURLSession` friends, but you do give up some information with that approach. In particular, you loose the detailed timing info (i.e. latency…	ryanolsonk	2015-02-24 17:39:57
5	2015-02-24 17:39:57	This is now available on master. Check it out and let me know what you think!	ryanolsonk	2015-02-24 17:39:57
5	2015-02-24 19:38:03	Just checked it out, it looks amazing :)	JaviSoto	2015-02-24 17:39:57
5	2015-02-24 20:29:07	Yay!	timonus	2015-02-24 17:39:57
5	2015-03-02 05:36:01	try it :+1:	DaidoujiChen	2015-02-24 17:39:57
4	2014-07-26 07:53:26	I'd really like to "learning from other apps". I know that first I have to jailbreak my iPhone, but I have no idea how to inject FLEX to it. Could you give me some tips or just a hint? I will appreciate it very much.	itouch2	2014-07-26 20:32:05
4	2014-07-26 20:32:05	[This post](http://petersteinberger.com/blog/2013/how-to-inspect-the-view-hierarchy-of-3rd-party-apps/) from @steipete on injecting Reveal into 3rd party apps will set you on the right track. There are also a lot of other jailbreak related resources online, so I suggest you just start searching around. FLEX is primarily intended to be a tool used in your own apps. I included the Springboard scree…	ryanolsonk	2014-07-26 20:32:05
4	2014-07-27 14:44:42	Thanks!	itouch2	2014-07-26 20:32:05
4	2015-02-07 20:49:07	Here is a ready to use library for injecting FLEX into 3rd party apps: https://github.com/dtrukr/FLEX_injected ![settings2](https://cloud.githubusercontent.com/assets/658322/6093877/1eee6bc0-af13-11e4-9365-35abf5cb5996.png)	dtrukr	2014-07-26 20:32:05
4	2015-05-11 12:32:41	:+1:	jkyin	2014-07-26 20:32:05
3	2014-07-25 19:21:34	# Description This way 3rd party applications can extend the functionality of `FLEX` by adding quick access to important objects in their applications. I modified `FLEXGlobalsTableViewController` to keep track of the items to display in the table with a list of `FLEXGlobalsTableViewControllerEntry` objects which have 2 blocks: one that gives you the name of the entry to display, and one that give…	JaviSoto	2014-07-31 00:29:26
3	2014-07-26 19:58:19	This is a **great** extension and I think the approach is nice and clean. On the open question, I do feel it would be nicer if users of the library only have to know about `FLEXManager`. I left some inline comments, but they are mostly style nits and small things. Thanks for taking the time to contribute! I will try to get our CLA worked out ASAP so we can get this merged.	ryanolsonk	2014-07-31 00:29:26
3	2014-07-26 23:21:58	I pushed the commit that fixes the warnings here too by accident. Merge the other PR first when you're ready :)	JaviSoto	2014-07-31 00:29:26
3	2014-07-26 23:43:37	Check out my changes :)	JaviSoto	2014-07-31 00:29:26
3	2014-07-27 18:36:44	Changes look good!	ryanolsonk	2014-07-31 00:29:26
3	2014-07-31 00:29:11	Awesome. Merging. Thanks again! I'm planning to do a 1.1.0 CocoaPods release with this feature, the font picker feature, and a number of bug fixes that have come in over the past week.	ryanolsonk	2014-07-31 00:29:26
3	2014-07-31 00:30:19	Awesome thanks :D	JaviSoto	2014-07-31 00:29:26
3	2014-07-31 05:46:48	:+1:	DaidoujiChen	2014-07-31 00:29:26
2	2014-07-25 17:55:40	Have you guys considered adding a `podspec` and make this available through [CocoaPods](http://cocoapods.org)?	esttorhe	2014-07-25 18:02:25
2	2014-07-25 17:57:44	https://github.com/Flipboard/FLEX/blob/master/FLEX.podspec :D	JaviSoto	2014-07-25 18:02:25
2	2014-07-25 17:59:35	mmm that's weird; running `pod search FLEX` doesn't return anything related to this	esttorhe	2014-07-25 18:02:25
2	2014-07-25 18:00:34	<S_CODE_TOKEN>	esttorhe	2014-07-25 18:02:25
2	2014-07-25 18:02:25	Nevermind; just had to run `pod repo update` and now I can see this.	esttorhe	2014-07-25 18:02:25
1	2014-07-25 17:41:30		JaviSoto	2014-07-29 04:47:28
1	2014-07-25 17:56:02	> The code change looks good . The indentation on the first line looks off. Just fixed that :D Sorry about that (our project uses 2 spaces for legacy reasons...)	JaviSoto	2014-07-29 04:47:28
1	2014-07-26 20:16:21	I really appreciate the attention to consistency with the existing code. We'll get this merged as soon as the CLA is finalized.	ryanolsonk	2014-07-29 04:47:28
1	2014-07-26 23:06:56	I tried :) Consistency is important!	JaviSoto	2014-07-29 04:47:28
1	2014-07-29 01:02:40	I finally got the CLA up: https://docs.google.com/forms/d/1gh9y6_i8xFn6pA15PqFeye19VqasuI9-bGp_e0owy74/viewform	ryanolsonk	2014-07-29 04:47:28
1	2014-07-29 02:04:28	Done :)	JaviSoto	2014-07-29 04:47:28
1	2014-07-29 04:47:22	Excellent. Merging. Thanks!	ryanolsonk	2014-07-29 04:47:28
