# Supplementary material for: Status, identity, and language: A study of issue discussions in GitHub
Source: PLoS One. 2019 Jun 14;14(6):e0215059. doi: 10.1371/journal.pone.0215059 (PMC6568400; doi:10.1371/journal.pone.0215059)
Supplement: S2 Data — (ZIP) [file pone.0215059.s003.zip › sample_46_projs_issues/Flipboard_FLEX/issue_comments_mentioned_committer_NOCODE_FULLBODY.csv]

issue_num	datetime	body	login	mention_login
164	2017-01-07 01:44:10	@ryanolsonk I love the idea of extending the `FLEXHierarchyItem` to be a protocol, such that any framework can support hierarchy inspection. There is a caveat, however, where I've extended FLEX to jump between view and node hierarchies based on some heuristic rules for the entire picture to be visible in the explorer. If FLEX were to be opened up to support multiple frameworks, we'd have to figur…	levi	ryanolsonk
164	2017-01-18 19:44:07	Thanks for the review, @ryanolsonk. I'll take a look at fixing this up in the next week and will get back to you.	levi	ryanolsonk
164	2017-02-08 23:58:48	@ryanolsonk finally found some time to fix up the issues in this diff. Going to do a test pass on my side this week to identify remaining issues. Is this something you'd like to land?	levi	ryanolsonk
119	2017-01-31 17:46:03	@ryanolsonk Did you or anyone ever implement the locking on `master`? Trying to see *Objects referencing this object* crashes 100% of the time in certain apps like Twitter	NSExceptional	ryanolsonk
115	2016-03-17 06:53:12	It works on my Xcode 7.2.1 and iPhone 6S simulator. Just like @ryanolsonk said, For peeking, You need to move a bit of your mouse cursor to let it work while holding Shift + Command, **not** Command + Control + Shift. For Popping, While holding Shift + Command during peeking, press Control 3 times to pop out. I think 3 times means the hardest force applied, as the document stated, each key contri…	felixwcf	ryanolsonk
113	2016-02-28 15:36:44	Thanks @ryanolsonk , that would be great. Went with the `[[FLEXManager sharedManager] setSimulatorShortcutsEnabled:NO];` fix in the meantime.	orenco82	ryanolsonk
111	2016-02-23 13:31:24	Hi @TimOliver! That fixes crash, thanks! :)	khoren93	TimOliver
105	2016-02-14 23:27:27	Great point @nin9tyfour. Making this fully dynamic will definitely make it messier, but I can see the advantage of making it work with realm independent of whether it's built with realm. There are other places in this codebase where I've taken _interesting_ approaches to support everything inside a dylib (e.g. the toolbar icons). I'll defer to what ever @TimOliver thinks is best here.	ryanolsonk	TimOliver
105	2016-02-14 23:27:27	Great point @nin9tyfour. Making this fully dynamic will definitely make it messier, but I can see the advantage of making it work with realm independent of whether it's built with realm. There are other places in this codebase where I've taken _interesting_ approaches to support everything inside a dylib (e.g. the toolbar icons). I'll defer to what ever @TimOliver thinks is best here.	ryanolsonk	nin9tyfour
105	2016-02-16 11:32:33	Thanks a lot for the feedback @ryanolsonk and sorry for the late reply! Yeah, I was originally hoping to do it like @nin9tyfour suggested. It would be very cool if the integration of Realm could be fully dynamic so that the functionality was available if Realm itself was detected at runtime. I initially had a very quick play with it, but I couldn't get it to compile. I've never really played with…	TimOliver	ryanolsonk
105	2016-02-16 11:32:33	Thanks a lot for the feedback @ryanolsonk and sorry for the late reply! Yeah, I was originally hoping to do it like @nin9tyfour suggested. It would be very cool if the integration of Realm could be fully dynamic so that the functionality was available if Realm itself was detected at runtime. I initially had a very quick play with it, but I couldn't get it to compile. I've never really played with…	TimOliver	nin9tyfour
104	2016-01-30 23:13:35	Thanks for making this more permissive, @dcreemer	ryanolsonk	dcreemer
100	2016-02-09 06:35:57	Greetings everyone! Crazily enough, I actually had the same idea and came here to discover someone had already beaten me to suggesting it! This was something I also wanted to see in FLEX (I use it quite a lot to debug one of my side project apps), so I took the time last weekend to add Realm integration and just pushed it as a PR: https://github.com/Flipboard/FLEX/pull/105 I was also very wary, a…	TimOliver	nin9tyfour
100	2016-02-13 16:38:59	@TimOliver That's great! Thanks for your work!	xilin	TimOliver
100	2016-02-21 16:28:04	@TimOliver Thanks:)	khoren93	TimOliver
92	2015-12-02 03:10:08	@ryanolsonk I notice that when present, the keyWindow changed. so I add a method `dismissPreviousPresentViewController` to solve this issue.	WangHengHeng	ryanolsonk
91	2016-03-21 12:25:22	Hi, privatly I implemented persistence of network history by using [PINCache](https://github.com/pinterest/PINCache). Moreover I implemented a whitelist which is an array of host that will be recorded. @ryanolsonk do you think this kind of solution with additional dependency is something acceptable by you?	aleksandergrzyb	ryanolsonk
76	2015-09-03 21:49:38	LGTM, thank you for doing this @ryanolsonk! Looking forward to eliminating these warnings in Flipboard.	timonus	ryanolsonk
73	2015-09-04 20:52:55	@ryanolsonk actually, I don't believe https://github.com/Flipboard/FLEX/pull/76 resolves this. I'm still seeing [this](https://github.com/Flipboard/FLEX/blob/master/Classes/Network/PonyDebugger/FLEXNetworkObserver.m#L870) unused `typedef` on master.	timonus	ryanolsonk
70	2015-07-07 07:01:38	@ryanolsonk I edited the title, it is C++ Exception breakpoint. But this is the first time I got this	onmyway133	ryanolsonk
58	2015-04-13 22:45:14	@ryanolsonk that correct, i'll like cocoalumberjack console output to be presented in Flex system log... i'll try your approach	shams-ahmed	ryanolsonk
52	2015-03-13 23:50:38	Hey @DaidoujiChen The `?` type encoding means "unknown type" (see https://developer.apple.com/library/mac/#documentation/Cocoa/Conceptual/ObjCRuntimeGuide/Articles/ocrtTypeEncodings.html) It looks like the the original type encoding in this case was `^?`, or pointer to unknown type. Have you seen this on any methods that exist in public headers? I'm guessing the parameter is some kind of block.	ryanolsonk	DaidoujiChen
52	2015-03-14 01:55:16	Hello @ryanolsonk, The original type encoding in this case is `@?` not `^?`. `@?` -> `(? *)` wrong! `@"UIView"` -> `(UIView *)` correct! Yes, `(? *)` also found in public method like `transitionFromView:toView:duration:options:completion:` ![ios simulator screen shot 2015 3 14 9 44 52](https://cloud.githubusercontent.com/assets/670441/6649803/89a2e806-ca2f-11e4-97a7-ff8972b8f414.png) I refer to h…	DaidoujiChen	ryanolsonk
52	2015-03-26 06:17:48	Finally made this change (48826e2160db73e8ad5b2a14d901293e1e55edeb). Thanks for finding it @DaidoujiChen.	ryanolsonk	DaidoujiChen
52	2015-03-27 13:05:15	:+1: thanks @ryanolsonk	DaidoujiChen	ryanolsonk
49	2015-03-19 03:30:42	@nin9tyfour great,It's a nice way to my problem,i'll try it	nonstriater	nin9tyfour
48	2015-03-04 05:19:19	Hey @DaidoujiChen, Seems like a nice improvement! I was a little concerned that checking `isValidJSONData:` would be slow, but I did some profiling and it looks fine. I left one comment about a check I think we should leave in, but otherwise it looks good!	ryanolsonk	DaidoujiChen
48	2015-03-04 07:17:27	Hello @ryanolsonk, I am rollback the method `prettyJSONStringFromData:`.	DaidoujiChen	ryanolsonk
48	2015-03-04 17:34:38	:+1: thanks @DaidoujiChen !	ryanolsonk	DaidoujiChen
42	2015-02-17 06:05:01	@maniak-dobrii I left some feedback about a small change to the API. Let me know what you think. We also need you to fill out the contributor form prior to merging: https://docs.google.com/forms/d/1gh9y6_i8xFn6pA15PqFeye19VqasuI9-bGp_e0owy74/viewform Thanks!	ryanolsonk	maniak-dobrii
42	2015-02-18 09:52:51	@ryanolsonk Yeah, sounds great, I'll update my code. Already submitted contributor form.	maniak-dobrii	ryanolsonk
24	2014-11-10 17:27:35	Okay, cool. I'll add this to my fork and then we will see what can be done. Thanks for link @ryanolsonk.	Legoless	ryanolsonk
24	2015-01-26 21:37:43	@JaviSoto thanks! I hadn't actually tested it on iOS 7 until your comment. There was an interesting issue due to a mistake in the version of asl.h that comes with the iOS 8.1 SDK. It turned into a bit of a rabbit hole, but I think I've got everything worked out now. If you're curious, the commit is here: 063ffe97c1d256c341d522b9b9f95a6a7ee80e2c	ryanolsonk	JaviSoto
19	2014-08-14 03:27:27	Hello @studentdeng, nice to meet you. i learn squashing commits in FLEX this project too. if you use sourcetree, you can look this [post](https://answers.atlassian.com/questions/213902/in-sourcetree-how-do-i-squash-commits). first, you need to squash all the commits in your local branch. second, use `git push -f` to force write your remote branch, make it the same with the local one. wish it help…	DaidoujiChen	studentdeng
19	2014-08-14 05:21:06	thank @DaidoujiChen . but I prefer to recreate it. I think I've already miss up it : (	studentdeng	DaidoujiChen
17	2014-08-02 21:20:43	Hey @DaidoujiChen, Thanks for looking at this one. I found a few other cases where the same issue could arise and addressed them all in one commit: f956f8519039fbd691ee8145ff8fee110458e826	ryanolsonk	DaidoujiChen
15	2014-08-02 21:26:33	Hey @DaidoujiChen I want to spend some more time going over this before providing feedback. My initial impression is that the functionality is awesome, but it involves some added complexity. I'm hoping we can find some ways to simplify to make it easier to maintain. For example, I think it would be better if we could use the built-in sort rather than having a one-off implementation of quick sort.…	ryanolsonk	DaidoujiChen
15	2014-08-04 03:16:00	Hello @ryanolsonk, thanks for your reply. i will continue to think if there is a better way to design those methods.	DaidoujiChen	ryanolsonk
15	2014-08-04 10:09:03	Hello @ryanolsonk, sounds great! i have also thought about using `NSOperation`. if nothing goes wrong, i will try to redesign it using `NSOperation` tonight. thank you.	DaidoujiChen	ryanolsonk
15	2014-08-04 15:11:38	Hello @ryanolsonk, i am change to using `NSOperation`. and i have a question. why you use at [here](https://github.com/Flipboard/FLEX/blob/master/Classes/Global%20State%20Explorers/FLEXFileBrowserTableViewController.m#L38) in the beginning, i replace it to but not sure right or not. thank you.	DaidoujiChen	ryanolsonk
15	2014-08-05 10:23:20	Hello @ryanolsonk, the `NSOperation` become non-concurrent. update : remove gcd in `FLEXFileBrowserSearchOperation`.	DaidoujiChen	ryanolsonk
15	2014-08-06 02:08:11	Hello @ryanolsonk, i am fix category naming, remove cancel method / property in `FLEXFileBrowserSearchOperation`, and squished to one commit. thank you.	DaidoujiChen	ryanolsonk
12	2014-08-01 02:40:55	Hello @ryanolsonk, yes, it searches recursively down from the directory. i am working on modify sort and calculate search files. when everything is completed, i will send a pull request. thank you.	DaidoujiChen	ryanolsonk
7	2014-07-28 04:32:48	Hello @ryanolsonk, I've fixed my code. 1. corrected those problems on ios7. 2. alloc `FLEXArgumentInputFontsPickerView` directly, without go through `FLEXArgumentInputViewFactory`. 3. remove unused code. thank you.	DaidoujiChen	ryanolsonk
7	2014-07-29 06:03:31	Hello @ryanolsonk, i commit the little change and fill out the CLA. thank you.	DaidoujiChen	ryanolsonk
5	2015-02-17 07:34:59	I've pushed the progress on this to a branch: https://github.com/Flipboard/FLEX/tree/network-debugging Feedback is welcome! Here's a GIF of how things currently look: ![requests](https://cloud.githubusercontent.com/assets/1422245/6224592/fef37e88-b632-11e4-9fd2-f788c1a76c07.gif) I've been using the PonyDebugger approach but I'm not totally satisfied with it. My main problem is that it misses requ…	ryanolsonk	JaviSoto
125	2016-10-01 00:26:29	@TimOliver do you have any insight here?	ryanolsonk	TimOliver
112	2016-02-23 14:13:19	Thanks a lot for write access @ryanolsonk! I hope doing this was okay! :)	TimOliver	ryanolsonk
108	2016-02-21 17:41:49	Thanks for the pull request! I think this is covered by the PR I just merged from @TimOliver, so I'm going to close this one out.	ryanolsonk	TimOliver
104	2016-01-28 21:20:03	move to more permissive contribution doc. @timonus @ryanolsonk	dcreemer	timonus
104	2016-01-28 21:20:03	move to more permissive contribution doc. @timonus @ryanolsonk	dcreemer	ryanolsonk
95	2015-12-02 03:38:20	It has been merged. Thanks @ryanolsonk	untouchable741	ryanolsonk
52	2015-03-13 15:38:26	Hello @ryanolsonk, I found some type encoding is `@?`. Than the method `readableTypeForEncoding` in `FLEXRuntimeUtility.m` convert this to `(? *)` like ![ios simulator screen shot 2015 3 13 11 31 35](https://cloud.githubusercontent.com/assets/670441/6641505/1df2f408-c9d9-11e4-98e6-0fc3fa5608b9.png) I am not sure but maybe all of them just `id` type?	DaidoujiChen	ryanolsonk
48	2015-03-02 09:51:22	Hello @ryanolsonk, in some of my case, server return the wrong mime type like "text/html" for json data. I think it will be better using a method `isValidJSONData:` to check it. `prettyJSONStringFromData:` handle only the real json data. how do you feel? thank you.	DaidoujiChen	ryanolsonk
42	2015-02-10 17:15:08	Nice! I like the added feature. @JaviSoto, do you have any thoughts on the change or the new API?	ryanolsonk	JaviSoto
22	2014-08-14 03:12:12	as #20, Hello @ryanolsonk, i found there are 5 search bars need to add, please help to confirm, thank you.	DaidoujiChen	ryanolsonk
20	2014-08-11 08:54:36	Hello @ryanolsonk, in common use FLEX scenario, i prefer press 'Search' button on the keyboard to finish search rather than scroll the tableview. if you also like it, i will send a pull request to you, thank you. 😊	DaidoujiChen	ryanolsonk
17	2014-08-02 12:34:20	Hello @ryanolsonk, the hotfix is for #16 issue, thanks.	DaidoujiChen	ryanolsonk
12	2014-07-31 08:36:12	Hello @ryanolsonk, i am implement this feature like this ![image](https://s3-ap-northeast-1.amazonaws.com/daidoujiminecraft/Daidouji/FLEX_TEST20140731.gif) is it the same with you think about? or do you have any suggestion? thank you.	DaidoujiChen	ryanolsonk
7	2014-07-27 11:42:09	Hello @ryanolsonk, there are two changes i added for input behavior, 1. use picker to select fonts. ![ios simulator screen shot 2014 7 27 7 20 31](https://cloud.githubusercontent.com/assets/670441/3713729/a45836ce-1580-11e4-99c5-3ec22962633f.png) 1. add a "done" button for resign inputview. ![ios simulator screen shot 2014 7 27 7 20 58](https://cloud.githubusercontent.com/assets/670441/3713746/1f…	DaidoujiChen	ryanolsonk
