# Supplementary material for: Status, identity, and language: A study of issue discussions in GitHub
Source: PLoS One. 2019 Jun 14;14(6):e0215059. doi: 10.1371/journal.pone.0215059 (PMC6568400; doi:10.1371/journal.pone.0215059)
Supplement: S2 Data — (ZIP) [file pone.0215059.s003.zip › sample_46_projs_issues/Flipboard_FLEX/issue_first_in.csv]

12	DaidoujiChen	2014-07-31 08:36:12
113	orenco82	2016-02-28 15:36:44
24	ryanolsonk	2015-01-26 21:37:43
24	Legoless	2014-11-10 17:27:35
52	DaidoujiChen	2015-03-13 15:38:26
52	ryanolsonk	2015-03-13 23:50:38
112	TimOliver	2016-02-23 14:13:19
115	felixwcf	2016-03-17 06:53:12
22	DaidoujiChen	2014-08-14 03:12:12
104	dcreemer	2016-01-28 21:20:03
104	ryanolsonk	2016-01-30 23:13:35
42	ryanolsonk	2015-02-10 17:15:08
42	maniak-dobrii	2015-02-18 09:52:51
70	onmyway133	2015-07-07 07:01:38
100	TimOliver	2016-02-09 06:35:57
100	khoren93	2016-02-21 16:28:04
100	xilin	2016-02-13 16:38:59
73	timonus	2015-09-04 20:52:55
91	aleksandergrzyb	2016-03-21 12:25:22
164	levi	2017-01-07 01:44:10
92	WangHengHeng	2015-12-02 03:10:08
125	ryanolsonk	2016-10-01 00:26:29
19	DaidoujiChen	2014-08-14 03:27:27
19	studentdeng	2014-08-14 05:21:06
17	DaidoujiChen	2014-08-02 12:34:20
17	ryanolsonk	2014-08-02 21:20:43
95	untouchable741	2015-12-02 03:38:20
58	shams-ahmed	2015-04-13 22:45:14
15	DaidoujiChen	2014-08-04 03:16:00
15	ryanolsonk	2014-08-02 21:26:33
48	DaidoujiChen	2015-03-02 09:51:22
48	ryanolsonk	2015-03-04 05:19:19
108	ryanolsonk	2016-02-21 17:41:49
5	ryanolsonk	2015-02-17 07:34:59
7	DaidoujiChen	2014-07-27 11:42:09
76	timonus	2015-09-03 21:49:38
119	NSExceptional	2017-01-31 17:46:03
111	khoren93	2016-02-23 13:31:24
105	TimOliver	2016-02-16 11:32:33
105	ryanolsonk	2016-02-14 23:27:27
20	DaidoujiChen	2014-08-11 08:54:36
49	nonstriater	2015-03-19 03:30:42
