# Supplementary material for: Status, identity, and language: A study of issue discussions in GitHub
Source: PLoS One. 2019 Jun 14;14(6):e0215059. doi: 10.1371/journal.pone.0215059 (PMC6568400; doi:10.1371/journal.pone.0215059)
Supplement: S2 Data — (ZIP) [file pone.0215059.s003.zip › sample_46_projs_issues/facebook_AsyncDisplayKit/issue_comments_REPLACECODE.csv]

issue_num	datetime	body	login	close_date
3225	2017-03-27 14:56:54	Also, I took this opportunity to reorganize `_ASHierarchyChangeSet.h`.	nguyenhuy
3225	2017-03-27 17:41:21	Jenkins retest this please	Adlai-Holler
3225	2017-03-27 21:43:06	Jenkins retest this please	nguyenhuy
3224	2017-03-27 14:28:25	- Currently, when there is a new trait collection, we correctly propagate it to all visible elements. However, since the propagating block is executed on main thread immediately without waiting for the background editing queue of `ASDataController`, not all elements are updated. - Then to fix that, we updated ASDataController to handle these changes inside `updateWithChangeSet` (#3200). This work…	nguyenhuy
3224	2017-03-27 17:42:19	Jenkins retest this please	Adlai-Holler
3223	2017-03-27 11:21:54		tolotrasmile
3222	2017-03-27 04:59:16	When handle actions with `ASControlNode`, it's pretty handy to deal with a block, so here comes `[someControlNode addAction:^(ASControlNode * _Nonnull sender) { [weakSelf doSomethingWithOrWithoutSender]; } forControlEvents:ASControlNodeEventTouchUpInside];`	CaptainTeemo
3222	2017-03-27 17:51:51	Jenkins retest this please	Adlai-Holler
3222	2017-03-28 02:02:37	@Adlai-Holler Sorry about that, I made some changes, could you please review it again and thanks for your time.	CaptainTeemo
3221	2017-03-26 13:36:06	here it is: <S_CODE_TOKEN> later: <S_CODE_TOKEN> it has no effect on ASButton. its title doesn't change! any idea?	hashemp206
3220	2017-03-25 14:31:17	I want to add ASTableNode into ASScrollNode,But i am not exactly understanding how to achieve that, if you help me with an example ,that will be very helpful. Thanks	Ghana93
3220	2017-03-26 13:13:23	why do want to do that? ASTableNode internally has a view property which is kind of UIScrollView!	hashemp206
3219	2017-03-24 20:45:52	I'd like to share my vision of ASCollectionNode, now that we have #3017 and #3130 in pretty good shape to form a foundation of the following projects: 1. Give back control to collection layout objects and eliminate layout inspector, layout facilitator, etc. 2. Have `ASDataController`, `ASRangeController` and `ASCollectionLayout`s to be decoupled from `ASCollectionView` and instead rely on `ASColl…	nguyenhuy
3218	2017-03-24 16:42:22	Stack-trace: <S_CODE_TOKEN> This should fix https://jira.pinadmin.com/browse/BUG-53094	nguyenhuy	2017-03-24 17:35:35
3217	2017-03-24 16:06:31	- It's not safe to hold the lock of a supernode and: - Edit states of its subnodes - Call subclass hooks - Run completion block - Run animation, which can trigger layout passes on subnodes. Especially dangerous if one of them is a collection view because the layout pass can cause a change set update if it's the first pass. This should fix https://jira.pinadmin.com/browse/BUG-53093 <S_CODE_TOKEN>	nguyenhuy	2017-03-24 17:35:44
3216	2017-03-24 09:30:26	The sample is located in [here](https://github.com/facebook/AsyncDisplayKit/blob/master/examples/AsyncDisplayKitOverview/Sample/OverviewComponentsViewController.m#L365). It seems that the `constrainedSize` is fixed as `{min : {100, 100}, max: {100, 100}}` so that the `ASRatioLayoutSpec` layout cannot produce correct result.	xilin
3215	2017-03-23 21:53:02	Stack-trace: <S_CODE_TOKEN> This should fix https://jira.pinadmin.com/browse/BUG-53092 and https://jira.pinadmin.com/browse/BUG-53028	nguyenhuy	2017-03-23 22:53:13
3214	2017-03-23 21:41:38	- Save resources when nodes are discarded before being displayed. - Fixes crashes when table nodes/collection nodes are laid out after their dataSource/delegate are deallocated. We could fix this at a lower level, but this is a good place to do it.	Adlai-Holler	2017-03-23 22:43:31
3214	2017-03-23 21:51:20	The next step here is to cherry-pick this and see how it affects https://jira.pinadmin.com/browse/BUG-53029 . It should resolve it.	Adlai-Holler	2017-03-23 22:43:31
3213	2017-03-23 21:16:09	Just saw this while working on another problem. Little freebie.	Adlai-Holler	2017-03-23 22:42:16
3212	2017-03-22 18:23:18	If you run `pod install` on most of our examples, you get this error: <S_CODE_TOKEN> This is really irritating. - The `Podfile` doesn't specify the `PINRemoteImage/iOS` dependency. It's specified in `AsyncDisplayKit.podspec`. - Our podspec specifically requests the pre-release version of PINRemoteImage. - So I believe that running `pod update PINRemoteImage/iOS` in each example once will save thi…	Adlai-Holler
3212	2017-03-22 19:16:38	IIRC, I ran into this problem before and `pod update` helped. > There is no Podfile.lock checked in for the examples, so I'm not sure how CocoaPods is determining that we were using a naïve previous resolver. I think it looks at your local Podfile.lock. I'd vote for checking those files into our repo.	nguyenhuy
3212	2017-03-22 19:17:18	https://github.com/pinterest/PINRemoteImage/issues/335 is probably the same problem.	nguyenhuy
3211	2017-03-22 18:14:30	- `_locked_composedTruncationText` is a lazy getter for the ivar `_composedTruncationText` - When it changes, call `_invalidateTruncationText` - Never access `_composedTruncationText` ivar directly.	Adlai-Holler	2017-03-22 20:03:10
3210	2017-03-22 02:53:26	Current issue: 1) Set `attributedText` in `ASTextNode` with whiteColor 2) `_composedTruncationText` gets updated to take on this new color attribute 3) Set the `attributedText` with greenColor 4) The `_composedTruncationText` gets updated with the new attributes, but does NOT overwrite any existing attributes — i.e., does not overwrite the white color with green. Comment from `_locked_prepareTrun…	rcancro	2017-03-22 17:55:26
3210	2017-03-22 15:34:09	Thanks for the review/suggestion, @maicki!	rcancro	2017-03-22 17:55:26
3210	2017-03-24 05:37:09	Just ran into this earlier today. Thanks @rcancro for fixing! ✋	connor	2017-03-22 17:55:26
3209	2017-03-22 01:58:08	My cellNode just has a textNode , I keep insert **cellNode** into the **tableNode** using method `insertRowsAtIndexPaths` It may be so fast at sometimes(maybe 100/s). And there are a situation that I insert **cellNode** into the **tableNode**, but it don't appear at the tableNode. And from this time on all the new cellNode don't appear. And now the CPU is very high. What is the problem with that?…	FanJianRong	2017-03-22 14:34:24
3209	2017-03-22 14:34:24	Hey @FanJianRong This is a very hard question to solve within a Github Issue. I will close this issue and please join our Slack channel and ask in there: http://asyncdisplaykit.org/slack.html Thanks!	maicki	2017-03-22 14:34:24
3208	2017-03-21 22:18:04	- Currently, there is a gap between the moment UICollectionView/UITableView triggers its first data load and when ASDataController finishes processing it. During this gap, the view keeps issuing "initial" loads by calling reloadData and causes its data controller to reload multiple times. - Fix by immediately forward the first reloadData call to UICollectionView/UITableView before letting its dat…	nguyenhuy	2017-03-23 11:14:05
3208	2017-03-22 19:12:29	retest this please	nguyenhuy	2017-03-23 11:14:05
3207	2017-03-21 21:14:31	- Make `init` the designated initializer for `ASDisplayNode`. - Add `setViewBlock:` and `setLayerBlock:` methods so that subclasses don't have to call `[super initWithNodeBlock:]` since now they are not allowed to. - In the future we could deprecate `initWithViewBlock:` and `initWithLayerBlock:` since they now just call `setViewBlock:` and since the `didLoad:` argument can be replaced by calling …	Adlai-Holler
3207	2017-03-22 20:24:13	I specified the designated initializer for ASTableNode. Unfortunately we can't cleanly designate one for ASCollectionNode yet because of the layoutFacilitator, which I don't want to move out of the beta header (in fact I want to deprecate it ASAP). For now let's leave ASCollectionNode with no designated initializer, since nobody is having problems with it.	Adlai-Holler
3206	2017-03-21 19:01:29		Adlai-Holler	2017-03-21 20:17:23
3205	2017-03-21 17:58:26	Mentioned on Slack: https://asyncdisplaykit.slack.com/archives/C0V63R86T/p1490099528506240 > Hi Guys, In ASCollectionNode when the `sizeRangeForFooterInSection:` is given as `ASSizeRangeZero`, it does not remove the footer, instead a crash is shown `no UICollectionViewLayoutAttributes instance for -layoutAttributesForSupplementaryElementOfKind: UICollectionElementKindSectionFooter at path <NSInde…	Adlai-Holler	2017-03-21 18:29:41
3205	2017-03-21 18:29:41	This is actually the expected behavior, and the same thing will happen under vanilla UIKit. The root cause here is, you cannot change the supplementary nodes associated with a given section only by calling `insertItemsAtIndexPaths:`. There are two solutions here, each with pros and cons. #### Specifically invalidate the flow layout delegate metrics in the update block: <S_CODE_TOKEN> This gets th…	Adlai-Holler	2017-03-21 18:29:41
3204	2017-03-21 12:37:11	When using ASDK together with IGListKit, we are not able to control the space between items in an ASCollectionNode. According to the documentation, setting the minimumLineSpacing / minimumInterItemSpacing properties on a IGListSectionController should influence the spacing of items in the collection view. This does not seem to work, after setting these properties to positive values, the space bet…	hansoln	2017-03-21 18:51:17
3204	2017-03-21 18:51:17	These spacings are only for items _within that section_. It looks like your section controller only manages one item for the entire section, so those values are ignored. You should instead set `inset` on the section controller, so that the entire section has an inset. Feel free to reopen if needed. Cheers!	Adlai-Holler	2017-03-21 18:51:17
3204	2017-03-22 08:07:14	Well, that makes a lot of sense! Thanks for helping me out!	hansoln	2017-03-21 18:51:17
3203	2017-03-21 11:56:10	It's appears that the `isSecureTextEntry ` field of `ASEditableTextNode` doesn't work at all. Example Code: <S_CODE_TOKEN> Changing the keyBoard type does work, but making the field a secure text entry doesn't. The textField still is visible. I'm using Swift 3.0 with ASyncDisplayKit 2.1	bkrijgsman	2017-03-21 13:41:13
3203	2017-03-21 13:41:11	I used https://github.com/pocketlabs/ASTextFieldNode for fixing this issue!	bkrijgsman	2017-03-21 13:41:13
3202	2017-03-21 10:30:58	Hello, sometimes, We use this method crash on iOS 8.1.x, our project AsyncDisplayKit version is 2.0.2, We think that is a problem of ASImageNode and other iOS system is perfect, can you check this problem? <S_CODE_TOKEN>	Luis-X
3202	2017-03-22 16:29:26	@Luis-X Hey, can you please post a crash log in here? Thanks!	maicki
3201	2017-03-21 09:15:29	I have a ASTableNode and the ASCellNode contains a horizontal ASCollectionNode in it with a default 10 items. Everything works fine when the ViewController containing this ASTableNode is pushed in the Navigation. But, as soon as I pop the ViewController it crashes with an assertion. It happens for AsyncDisplayKit pod 2.2 version. It is working absolutely fine on the previous pod version. P.S. It …	Rokimkar
3201	2017-03-21 09:46:51	**+1** Same issue occurred to me with version 2.2	naveen7b
3201	2017-03-22 03:05:36	Can not use UICollectionViewFlowLayout ->estimatedItemSize	hamewang
3201	2017-03-22 18:39:31	@Rokimkar Could you provide some sample code with a repro? Are you using `estimatedItemSize` as @hamewang mentioned?	Adlai-Holler
3201	2017-03-23 01:07:39	@Adlai-Holler create viewController extens ASViewController， overwrite init Method - (instancetype)init { UICollectionViewFlowLayout *fLayout = [[UICollectionViewFlowLayout alloc] init]; fLayout.minimumLineSpacing = 10; fLayout.minimumInteritemSpacing = 10; fLayout.estimatedItemSize = CGSizeMake(100, 50); ASCollectionNode *mainNode = [[ASCollectionNode alloc] initWithCollectionViewLayout:fLayout]…	hamewang
3201	2017-03-23 06:41:56	@Adlai-Holler [https://github.com/naveen7b/AsyncDisplayKit-Example](link) link for the example project. This project will work fine if the Async display kit version is before 2.2 and it is crashing for version 2.2. Thanks @naveen7b for the sample code.	Rokimkar
3200	2017-03-20 19:23:27	- Don't store a trait environment directly and request it when needed. The environment is often the cotaining collection/table node. Asking it for a trait collection is an upward tree traversal and can cause deadlocks. This reverts #2963. - If the environment changes during a change set update, notify all visible elements about the change. This fixes #2959.	nguyenhuy	2017-03-21 18:03:24
3200	2017-03-20 19:24:37	@rcancro: Appreciate your inputs here as well!	nguyenhuy	2017-03-21 18:03:24
3200	2017-03-21 17:41:12	@Adlai-Holler Addressed your comments. Please take another look. Thanks!	nguyenhuy	2017-03-21 18:03:24
3200	2017-03-21 18:03:17	Thank you! Merging.	nguyenhuy	2017-03-21 18:03:24
3199	2017-03-20 17:53:39	Currently `ASVideoNode` is subclassing `ASNetworkImageNode`. This has a couple of downsides e.g.: - Locking is very difficult due to the nature of subclassing `ASImageNode` / `ASNetworkImage` - There is no way to use a different placeholder node as `ASNetworkImageNode` - We should be in favor of composition over inheritance Therefore we should move `ASVideoNode` to a thin wrapper around `AVPlayer…	maicki
3198	2017-03-18 22:23:31	Although we may not want to support this property long-term, there are some usages of it that are difficult to avoid. Specifically because the complexity it adds is both low, and contained to a small area of the code that would be easy to remove it, it would be great to support this. The usage relates to apps that require the Interop protocol, and are architected to expect a few methods / protoco…	appleguy	2017-03-21 16:54:54
3197	2017-03-18 10:30:43	![screen shot 2017-03-18 at 3 59 58 pm](https://cloud.githubusercontent.com/assets/2657399/24071267/ff39d1a8-0bf3-11e7-9fa4-a2b7da759c6e.png) refer above screenshot	iOSUser110	2017-03-18 14:13:57
3197	2017-03-18 14:13:57	Hey @iOSUser110 if you have questions please join our Slack Channel: http://asyncdisplaykit.org/slack.html	maicki	2017-03-18 14:13:57
3196	2017-03-18 09:27:35	is there any sample with web service integration with search ASTableNode using ASDK	iOSUser110	2017-03-18 14:13:30
3196	2017-03-18 14:13:30	Hey @iOSUser110 if you have questions please join our Slack Channel: http://asyncdisplaykit.org/slack.html	maicki	2017-03-18 14:13:30
3195	2017-03-17 05:58:44	About this problem, I have try solution by adding ` self.neverShowPlaceholders = @YES; self.imageNode.placeholderColor = [UIColor redColor]; self.imageNode.placeholderFadeDuration = 3.0; ` but the result is not really expected. Is there any advice for me? #I will give my demo here [Flashing-Bug.zip](https://github.com/facebook/AsyncDisplayKit/files/849749/Flashing-Bug.zip) This issue is reffered …	KKKiller	2017-03-18 01:54:52
3195	2017-03-18 01:54:52	Hi @KKKiller, the result is expected as you use a network image node within your cell node, every time you use `reloadData` the `ASNetworkImageNode` fetches the image either from network or from the local cache. As this happens asynchronous this will result in kind of this flicker your observe. I will close this issue if you have further questions how to use ASDK please join our Slack Channel: ht…	maicki	2017-03-18 01:54:52
3194	2017-03-16 23:05:47		maicki	2017-03-17 14:15:32
3193	2017-03-16 17:36:59	Needs validation of `ASDisplayNode`s internal locking behaviour.	ImJCabus	2017-03-20 02:40:30
3193	2017-03-16 17:37:07	Thank you for your pull request and welcome to our community. We require contributors to sign our Contributor License Agreement, and we don't seem to have you on file. In order for us to review and merge your code, please sign up at https://code.facebook.com/cla - and if you have received this in error or have any questions, please drop us a line at cla@fb.com. Thanks! **If you are contributing o…	facebook-github-bot	2017-03-20 02:40:30
3193	2017-03-16 17:48:50	Thank you for signing our Contributor License Agreement. We can now accept your code for this (and any) Facebook open source project. Thanks!	facebook-github-bot	2017-03-20 02:40:30
3193	2017-03-20 02:40:30	@ImJCabus Hey! The core team had a discussion about this PR and we decided against bringing it in for now. We are trying to limit complexity in ASDisplayNode for now and there are some good ways around this (e.g. the visible state changes discussed with @appleguy in the Slack channel). Although we didn't merge this PR, we are really appreciated it and we hope we will see more in the future. Thank…	maicki	2017-03-20 02:40:30
3192	2017-03-16 11:03:26	can we add one control from ASDK and one control from built in SDK ? Like i want to add ASTextNode and UISwitch in ASCellNode self.addSubnode(textNode) but to add UISwitch there is no addSubview then how to do that ?	iOSUser110	2017-03-16 11:29:24
3192	2017-03-16 11:17:43	@iOSUser110 Check this issue (#2952) there is an example of how to add `UIKit` elements as `nodes`	EviluS	2017-03-16 11:29:24
3192	2017-03-16 11:29:24	Thanks a lot..its working perfect. (y)	iOSUser110	2017-03-16 11:29:24
3191	2017-03-16 09:53:02	in ios 8, the contentOffset of the ASScrollNode is correct when I set the `automaticallyAdjustsScrollViewInsets = true` that means the ASScrollNode is right under the navigationBar. the contentOff is `0.0, -64` but in ios10, the contentOffset is `0.0, -144`, I tried to set the ASScrollNode be the subview of the `UIViewController` or just init with node of an `ASViewController`, either not working…	abellee	2017-03-16 11:18:03
3191	2017-03-16 11:18:03	I am wrapping the `ASScrollNode` with `RDVTabBarController`, and I haven't set the `automaticallyAdjustsScrollViewInsets` of the `RDVTabBarController` to `false`. so closed!	abellee	2017-03-16 11:18:03
3190	2017-03-16 09:52:28	Hi guys, Following #3112 I'm submitting this PR to solve the bridging crashes I was experiencing when implementing `ASImageCacheProtocol` in Swift. A sample project showcasing the problem can be found here: https://github.com/flovouin/ASDK-ASImageCacheProtocolBridge The problem is that `clearFetchedImageFromCacheWithURL` is sometimes called with a `nil` URL when it shouldn't. So I double checked …	flovouin	2017-03-17 18:46:10
3190	2017-03-17 07:25:24	Thanks for the review @maicki ! There, I made the requested changes. If there's anything else I can do, just ask :-)	flovouin	2017-03-17 18:46:10
3190	2017-03-18 08:07:01	Thanks guys!	flovouin	2017-03-17 18:46:10
3189	2017-03-16 09:47:39	Is there any way using which we can create UISwitch same like built in Any code snippet available for this ?	iOSUser110	2017-03-16 11:30:32
3189	2017-03-16 09:55:24	it seems there is no exact `UISwitch` replacement in `ASDK`. but I think you definitely could use the `UISwitch` to do what you wanna do. just add the `UISwitch` in `didLoad`, everything will work as expect	abellee	2017-03-16 11:30:32
3189	2017-03-16 10:49:14	want to use UISwitch in ASCellNode	iOSUser110	2017-03-16 11:30:32
3189	2017-03-16 10:53:24	@iOSUser110 you just need to add the `UISwitch` in the `didLoad`	abellee	2017-03-16 11:30:32
3189	2017-03-16 10:57:24	as ASCellNode provide only addSubnode and addSubnode accepts only Node from ASDK it is not allowing to add UIView then how to do that ? please specify the code snippet for ASCellNode with ASTextNode and one UISwitch Waiting for your reply @abellee	iOSUser110	2017-03-16 11:30:32
3189	2017-03-16 11:22:13	@iOSUser110 Check this issue (#2952) there is an example of how to add UIKit elements as nodes	EviluS	2017-03-16 11:30:32
3188	2017-03-15 23:11:57		maicki	2017-03-15 23:44:50
3187	2017-03-15 22:40:06	`ASImageNode`, `ASNetworkImageNode` are pretty important classes where the current locking situation is kind of interesting. This diff tries to cleanup the whole situation a bit. I intentionally didn't refactor the classes too much to remove the noise that would make, especially methods like: `- (void)_lazilyLoadImageIfNecessary`. This will happening in a follow up diff. Resolves: #3177	maicki
3187	2017-03-22 14:31:56	@Adlai-Holler @nguyenhuy Could you please take a another look at this. Thanks!	maicki
3187	2017-03-23 11:14:58	retest this please	nguyenhuy
3187	2017-03-27 17:51:37	Jenkins retest this please	Adlai-Holler
3186	2017-03-15 16:40:36	- Before this commit: - Bridged properties are accessed to construct a recursive description without considering thread affinity. - We have multiple methods that does the same thing: generates a debug description. - After this commit: - Bridged properties are accessed without triggering thread affinity assertions. - We have only one method that provides debug description of a node. It is then use…	nguyenhuy	2017-03-15 18:20:20
3186	2017-03-15 18:20:29	Thanks, @maicki!	nguyenhuy	2017-03-15 18:20:20
3185	2017-03-15 15:51:23	There are more and more use cases where we would like to modify the node tree on a background thread. One is a FIXME we have in `ASDisplayNode` if a node is in the loading process: // FIXME: Ideally we'd call this as soon as the node receives -setNeedsLayout but automatic subnode management would require us to modify the node tree in the background on a loaded node, which isn't currently supporte…	maicki
3184	2017-03-15 15:37:22	With recent internal developments around build tools, we'll need Bazel support for ASDK in the next few months. The first step is to be able to build ASDK-Core and tests. Then it'll be nice to eventually build PINRemoteImage and PINCache, and sample projects. Finally, by the end of this year, hopefully we'll have a Bazel CI and HTTP cache that should boost our build time quite significantly. Buck…	nguyenhuy
3183	2017-03-15 13:53:03	I added UIViewController to ASCellNode in ASPagerNode. But, first UIViewController.viewDidAppear has not called. When scroll, next and previous UIViewController.viewDidAppear has called. I think should call `beginAppearanceTransition` and `endAppearanceTransition` at suitable timing inside ASCellNode What do you think?	muukii
3183	2017-03-16 02:53:41	Same problem on me.	xiaozao2008
3182	2017-03-14 18:26:49	Because there would be no update otherwise. This is a follow up on https://github.com/facebook/AsyncDisplayKit/pull/3120.	nguyenhuy	2017-03-15 15:55:51
3181	2017-03-14 18:16:21	We have to check in subnode removals in a layout transition, if the supernode of the subnode is indeed still the node that executes the layout transition. It can happen that a node already did a layout transition and added this subnode, in this case the subnode would would be removed from the new node instead of the old node. Resolves: #3019	maicki	2017-03-15 20:20:02
3181	2017-03-15 17:44:59	@nguyenhuy Addressed comments, can you take another look over it. Thanks!	maicki	2017-03-15 20:20:02
3181	2017-03-15 19:03:17	@maicki LGTM, merge away!	nguyenhuy	2017-03-15 20:20:02
3180	2017-03-14 16:01:05	Hello. I am developing an iOS App based on AsyncDisplayKit. I want to use ASXXXNode with a custom UIView. I have noticed that a node has an UIView. My question is can I redefine these views in a node class? Thank You	simonyang81	2017-03-14 16:19:15
3180	2017-03-14 16:19:15	@simonyang81 Hey, please look into the `- (instancetype)initWithViewBlock:(ASDisplayNodeViewBlock)viewBlock;` and similar initializer. The view block allows you to return a view that is used as a backing view of the node. Thanks! If you have further questions please ask in our Slack channel: http://asyncdisplaykit.org/slack.html	maicki	2017-03-14 16:19:15
3179	2017-03-14 14:52:33	Currently creating a `view` / `layer` in `ASDisplayNode` can cause a race condition where it can happen the loading of the view / layer is in flight but e.g. `isNodeLoaded` would return NO although it would be ready. The idea from this PR is to make the creation of the layer / view as well as applying all pending states in one transaction so no race condition should happen anymore.	maicki	2017-03-15 16:05:39
3179	2017-03-15 15:53:20	@nguyenhuy Addressed your comments. Can you please take another look over it.	maicki	2017-03-15 16:05:39
3178	2017-03-14 06:27:37	Before this change, passthrough of supplementary elements didn't work properly -- it would get rehosted into the blank ASCellNode. Feel free to merge this if it looks good. I've tested it locally and it works well for the use case intended.	appleguy
3178	2017-03-15 21:45:38	@appleguy Not dug too much into this but gave this branch a try to see if we saw any improvements with seeing Couldn't find 'visible' supplementary element of kind %@ at index path %@ in map %@ come up within Buffer. When using this branch it looks like our ASCellNode backed supplementary nodes no longer display. They display correctly when using ASDK from master.	ay8s
3177	2017-03-14 05:32:00	Hello!~ This library is amazing, I really like it. Thanks very much for your work. Here is a sample project https://github.com/Finb/AsyncDisplayKitIssueDemo AsyncDisplayKit: 2.2 PINRemoteImage: 3.0.0-beta.8 device: iPhone 6 10.2(14C92) , simulator 10.2(14C89) Xcode: 8.2.1 You may need to quickly scroll the TableView to see the problem ![](http://ww4.sinaimg.cn/large/0060lm7Tgy1fdmau1omvsj30oj0qvw…	Finb
3176	2017-03-13 20:00:19	Noticed that the platform was out of date for the example when I attempted to build the playground.	adenisonafifi	2017-03-14 12:34:07
3176	2017-03-13 20:00:31	Thank you for your pull request and welcome to our community. We require contributors to sign our Contributor License Agreement, and we don't seem to have you on file. In order for us to review and merge your code, please sign up at https://code.facebook.com/cla - and if you have received this in error or have any questions, please drop us a line at cla@fb.com. Thanks! **If you are contributing o…	facebook-github-bot	2017-03-14 12:34:07
3176	2017-03-13 20:09:54	Thank you for signing our Contributor License Agreement. We can now accept your code for this (and any) Facebook open source project. Thanks!	facebook-github-bot	2017-03-14 12:34:07
3175	2017-03-13 04:35:24	I can not find this attribute, is it removed?	abellee	2017-03-13 07:28:41
3174	2017-03-12 18:18:10	multi-line text in ASTextNode, and set the paragraph style's lineSpacing to 5 or more, and set the backgroundColor of the ASTextNode, that let me know the edges of the text clearly. then I found the first line just equal to the left and top, but the last line is not, seems like there is more than one line height white space, at the bottom of the last line. is this a problem? or any settings I hav…	abellee
3174	2017-03-12 19:51:45	Probably the same issue as already tracked here: https://github.com/facebook/AsyncDisplayKit/issues/3128	Kaspik
3174	2017-03-12 19:57:22	@Kaspik so it is a bug? now I only have to set `lineHeightMultiple` instead of `lineSpacing` to avoid this problem	abellee
3174	2017-03-13 14:26:51	Yes, this is a bug.	Kaspik
3173	2017-03-12 17:50:19	this is one example of the AsyncDisplayKit, the font size is modified by me to 12.0 ![image](https://cloud.githubusercontent.com/assets/707615/23834299/288c4612-078f-11e7-8b78-e7dec2bb2752.png) and this is my test project, and definitely clean, the font size is also 12.0 ![image](https://cloud.githubusercontent.com/assets/707615/23834306/538c295e-078f-11e7-9400-c301e6a377f6.png) what settings do …	abellee
3172	2017-03-12 15:25:38	- Add and Remove locking where it's necessary and missing or it could cause to deadlocks - Annotate methods that needs to be called with a lock held with `_locked_` prefix - Cleanup code around our locking guidelines in general (scoped locking and calling `lock()` and `unlock()` directly) - Most of the locking code around layout is not touched yet that will be in a follow up PR on top of this one…	maicki	2017-03-14 14:27:35
3172	2017-03-14 01:06:11	@nguyenhuy I removed the changes to `-view` and `-layer` for now and addressed your comments. I'm honestly not sure what to do in there at the moment. I guess it's a hot path and the reason we don't lock in there is due to that. Otherwise it's just wrong to not lock in this case as we could access `_flags.layerBacked` and `_view` / `_layer` on a background thread. We should talk about this and fo…	maicki	2017-03-14 14:27:35
3172	2017-03-14 12:33:38	@maicki Sounds good to me.	nguyenhuy	2017-03-14 14:27:35
3171	2017-03-12 14:35:11	We lost the default image what causes Xcode warnings and the simulator running in the wrong dimension. Let's add it back.	maicki	2017-03-13 16:10:56
3171	2017-03-13 14:42:54	@nguyenhuy Reverted [this](https://github.com/facebook/AsyncDisplayKit/pull/3091/files#diff-312ce155deaff809a60e161f9d3b1b84L103) change. I didn't had to revert the other one for some reason this was still in there. Can you try it out again with BUCK.	maicki	2017-03-13 16:10:56
3171	2017-03-13 15:35:58	@maicki Thanks and don't worry, I added it myself LOL. Will merge when CI finishes.	nguyenhuy	2017-03-13 16:10:56
3170	2017-03-12 06:16:19	I noticed this in my application and I am able to reproduce this in the LayoutSpecExamples-Swift example itself. Either reloadData, reloadSection, or something else is causing layout refresh and reloading table and collections 3 to 4 times as opposed to only 1. Same code works perfectly in ASDK 2.1. **Example LayoutSpecExamples-Swift (ASDK 2.2 Master)** Add print in **numberOfRowsInSection** and …	rajeevwhiz
3170	2017-03-12 06:16:25	In ASDK 2.1, ﻿⁠⁠⁠⁠**numberOfRowsInSection﻿⁠⁠⁠⁠** is only called once and only 4 instances of ﻿⁠⁠⁠⁠**OverviewCellNode﻿⁠⁠⁠⁠** are created	rajeevwhiz
3169	2017-03-12 03:24:16	Ref to #2868, resolves #698. This is first attempt to use NSCollectionView native move animation. Thanks @nguyenhuy for big refactoring, this is for sure a lot more clear than before. Still appreciate for opinions on how to improve.	harryworld
3169	2017-03-14 12:27:23	@harryworld Thank you for your reply. It is now clear that we are not on the same page. I'm sorry about the confusion and let me try to explain better. First, let's limit the scope of this discussion to item moves. It's totally fine to work on section moves later on, even in a follow up PR. You're right that moves should be treated similar to reloads in the sense that `_ASHierarchyChangeSet` reco…	nguyenhuy
3168	2017-03-11 15:54:07	Cell nodes can be used without using it within a collection or table view. In this case if a size change happened we should call super as there is no interactionDelegate	maicki	2017-03-13 14:33:06
3167	2017-03-11 08:30:47	Since the title node is lazily created, we need to get it via its setter or risk having no title at all! Fixes #3164.	nguyenhuy	2017-03-11 17:12:01
3166	2017-03-11 07:34:16	This should fix #3165.	nguyenhuy	2017-03-11 14:58:04
3166	2017-03-11 07:35:58	👍	ay8s	2017-03-11 14:58:04
3165	2017-03-11 02:30:15	Just looking to archive a build but came across this error... https://cl.ly/2l0H0t0C3S08 Casting the return to a double resolves the issue.	ay8s	2017-03-11 14:58:04
3164	2017-03-11 01:45:22	With the latest commit 0540c863ca8d26e0aeb2c626ee1cb7391d6fc230 we're seeing that a couple of our ASButtonNode's are no longer showing text which previously displayed fine. Not sure if this is a truncation issue as spotted it mentioned in the notes or another issue introduced with that commit. Previously: https://cl.ly/3d3O473w081G Now: https://cl.ly/0f2s3F2T1M3A	ay8s	2017-03-11 17:12:01
3164	2017-03-11 08:35:20	@ay8s Sorry for the hassle! I've submitted a PR that should fix this. On the upside, imho, the button is a bit cleaner without the text :P	nguyenhuy	2017-03-11 17:12:01
3163	2017-03-11 01:42:48	With the latest ASDK from master when removing updates from a collectionNode via the listAdapter performUpdatesAnimated:completion: method I'm seeing some animate smoothly and others cause a flash of the whole collectionNode. In some cases the flash only occurs in cells after the one that was removed. Tried using ea09ad75eff676c3693fece49c1f9bbc705801a6 which is prior to the ASDataController refa…	ay8s	2017-03-14 16:34:28
3163	2017-03-11 07:37:26	@ay8s are you seeing flashes similar to [this](https://github.com/facebook/AsyncDisplayKit/issues/2536#issuecomment-285351461)? Please try disabling placeholders of all cell nodes.	nguyenhuy	2017-03-14 16:34:28
3163	2017-03-12 07:17:26	@nguyenhuy Exactly like that however when setting neverShowPlaceholders to YES on update nodes I seem to see the same behavior where some removals will animate with animation and others with a flash.	ay8s	2017-03-14 16:34:28
3163	2017-03-13 09:19:37	@ay8s I'd appreciate some more details. What updates (i.e removals or reloads) are issued to your collection view? One way to get this information is printing out the change set provided in `-ASDataController:updateWithChangeSet:`. I'm also interested in the `animated` BOOL of each change set. On the other hand, if you could modify an example (e.g ASDKgram) to produce the same problem, I can jump…	nguyenhuy	2017-03-14 16:34:28
3163	2017-03-13 11:07:18	@nguyenhuy After Setting neverShowPlaceholders to YES doesn't work in collectionNode. I have uploaded the demo video. [Flashing-bug.mov.zip](https://github.com/facebook/AsyncDisplayKit/files/837983/Flashing-bug.mov.zip) I reproduced this issue in simple example [Flashing-Bug.zip](https://github.com/facebook/AsyncDisplayKit/files/837973/Flashing-Bug.zip)	davitPiloyan93	2017-03-14 16:34:28
3163	2017-03-14 16:24:53	@davitPiloyan93 Your flash is unrelated to the one described in this issue. Your project is not using IGListKit and it is using ASDK 2.2 in which flashes caused by `reloadData` is a known issue. That being said, the real reason your image nodes flicker is because you don't provide a default image /placeholder color and a fading duration. Also your actual image is too big which takes a while to be…	nguyenhuy	2017-03-14 16:34:28
3163	2017-03-14 16:34:28	Going to close this one down after updating to the latest master and clearing up a few things I think it may not be happening now. Will reopen if I come across it again consistently and can provide more details.	ay8s	2017-03-14 16:34:28
3163	2017-03-14 16:35:12	Cool, thanks @ay8s!	nguyenhuy	2017-03-14 16:34:28
3162	2017-03-10 19:24:53	I'm not sure, but this could be caused by some recent changes to ASTableView. ![image](https://cloud.githubusercontent.com/assets/565251/23809799/e45ac656-0583-11e7-88f6-fd5291232422.png)	appleguy	2017-03-22 16:30:29
3162	2017-03-11 15:29:40	@appleguy Did you have a change to re-test that? I couldn't reproduce that within terminal, Xcode or on CI ...	maicki	2017-03-22 16:30:29
3162	2017-03-22 16:30:29	@appleguy I will close this issue for now as we cannot reproduce it. If it comes up again please reopen. Thanks!	maicki	2017-03-22 16:30:29
3161	2017-03-10 15:50:18	Resolves #2234	maicki	2017-03-10 17:14:21
3161	2017-03-10 16:48:29	@nguyenhuy Can you please take another look. Thanks!	maicki	2017-03-10 17:14:21
3160	2017-03-09 21:41:28		nguyenhuy	2017-03-09 22:21:30
3159	2017-03-09 21:07:32	To be able to enable asynchronous stack layout spec computation again as well as planned work around layout calculations within `ASDispayNode`, we need to improve our locking situation. This is a first small step by reviewing most of the `ASDisplayNode` subclasses and remove not needed locking. Especially it's important to remove the lock calling superclass methods like `setNeedsLayout` and `setN…	maicki	2017-03-10 17:29:09
3158	2017-03-09 20:16:35	Not sure what's causing this yet, but we're sometimes seeing visible supplementary elements reported by the collection view that don't exist in the element map. It's possible that these are leftover from an animation that's inflight or something, so we may not want to be as strict as an assertion. Let's get the production crashes out of the way and revisit.	Adlai-Holler	2017-03-10 14:35:21
3157	2017-03-09 18:58:30	I got kind of down the rabbit hole with this one but I think the benefits are nice!	Adlai-Holler	2017-03-10 14:33:31
3156	2017-03-09 18:57:42		Adlai-Holler	2017-03-09 20:19:29
3155	2017-03-09 18:32:23	This avoids a possible infinite loop.	Adlai-Holler	2017-03-09 18:56:36
3154	2017-03-09 15:07:07	- `UICollectionViewFlowLayout` asks its delegate, which is `ASCollectionView`, for reference size of headers and footers. If a header or footer is unavailable, its backing collection element will be nil and a zero size should be returned immediately. - Same deal for unknown items.	nguyenhuy	2017-03-09 21:35:09
3153	2017-03-09 14:02:54	- Avoid returning a `NaN` `flexShrinkAdjustment`. - Bail early (instead of assert) if a line has a positive `flexFactorSum` but then no flexible item can be found via flex adjustments, for example because the flexible items have zero size. Fixes #3151. - Continue flexing other lines when one line is inflexible. - Add unit test for the first 2 fixes.	nguyenhuy	2017-03-09 21:35:18
3152	2017-03-09 10:04:19	I'm using ASDK version`2.2` to rewrite my app. Our app is an `iPhone-only` app. And when I try running my app on iPad Mini, parts which was re-written using ASDK output very low quality graphics. Please see attached images. I think there was some problem with screen scale. When I switch my app to `Universal`, everything render just fine. Please help! ![untitled-1](https://cloud.githubusercontent.…	9you	2017-03-10 23:17:03
3152	2017-03-10 18:11:56	I think I quite don't understand. If app is iPhone only and you run it on iPad - yes, universal is correct. But, why you are trying iPhone only app on iPad?	Kaspik	2017-03-10 23:17:03
3152	2017-03-10 23:17:03	Hey @9you this is the default behavior as iPhone only apps are getting upscaled on an iPad. I will close this issue for now, for further questions please ask in your Slack channel: http://asyncdisplaykit.org/slack.html Thanks!	maicki	2017-03-10 23:17:03
3151	2017-03-09 08:17:41	Hi guys, I have a crash during layout since commit 415005 (without changing anything to my code). It is related to the stack layout spec. Everything works fine before this commit. ASDK crashes in `flexLinesAlongStackDimension`, during assertion <S_CODE_TOKEN> Here's the stack trace: <S_CODE_TOKEN> And here's the content of the `children` vector in `ASStackUnpositionedLayout`: <S_CODE_TOKEN> Putti…	flovouin	2017-03-09 21:35:18
3151	2017-03-09 14:10:29	@flovouin Thanks for reporting. I added a unit test that triggers that assertion, although it may not be your exact use case. Please re-test once #3153 is merged.	nguyenhuy	2017-03-09 21:35:18
3151	2017-03-10 08:41:50	Yep, that fixes it, thanks!	flovouin	2017-03-09 21:35:18
3150	2017-03-08 16:23:39	// - AsyncDisplayKit (2.0.1): - AsyncDisplayKit/PINRemoteImage (= 2.0.1) - AsyncDisplayKit/Core (2.0.1) - AsyncDisplayKit/PINRemoteImage (2.0.1): - AsyncDisplayKit/Core - PINRemoteImage/iOS (= 3.0.0-beta.7) - PINRemoteImage/PINCache - PINCache (3.0.1-beta.2): - PINCache/Arc-exception-safe (= 3.0.1-beta.2) - PINCache/Core (= 3.0.1-beta.2) - PINCache/Arc-exception-safe (3.0.1-beta.2): - PINCache/Co…	mydubhe	2017-03-08 16:39:22
3150	2017-03-08 16:39:22	Hey @mydubhe we are using Github Issues for all bug tracking. If you are having difficulties using AsyncDisplayKit or have a question about usage, please ask a question in our Slack channel: http://asyncdisplaykit.org/slack.html Thanks!	maicki	2017-03-08 16:39:22
3149	2017-03-08 16:18:21	// If you're looking for help, please consider joining our slack channel: // http://asyncdisplaykit.org/slack // The more information you include, the faster we can help you out! // Please include: a sample project or screenshots, code snippets // AsyncDisplayKit version, and/or backtraces for any crashes (> bt all). // Please delete these lines before posting. Thanks!	mydubhe	2017-03-08 16:18:41
3148	2017-03-08 11:48:58	- The current locking situation of `ASDisplayNode` unfortunately causes deadlocks if a stack spec is concurrent. While the concurrency has proven to be beneficial, enabling it by default is too risky. - Once `ASDisplayNode` has a transactional layout system and/or its locking strategy has improved, we definitely should reconsider this option.	nguyenhuy	2017-03-08 16:33:51
3147	2017-03-08 06:31:01	* How to set layout the subview in ASViewController * If the use of frame layout, the performance of any impact? * If you use the Layout Specs layout, I need to use the methods in the ASViewController	CHENDONGY	2017-03-08 16:32:04
3147	2017-03-08 16:32:04	Hey @CHENDONGY we are using Github Issues for all bug tracking. If you are having difficulties using AsyncDisplayKit or have a question about usage, please ask a question in our Slack channel: http://asyncdisplaykit.org/slack.html	maicki	2017-03-08 16:32:04
3146	2017-03-07 18:36:21	`-[ASDisplayNode actionForLayer:forKey:]` should return `nil` to avoid the node being animated by CA when it's being moved from one supernode to another. This reverts commit 1d21c0bd5545741f284e553d7ed003c69fa6897c introduced by @Adlai-Holler in #3063.	nguyenhuy	2017-03-08 14:02:13
3145	2017-03-07 16:42:57	Currently the touch and tracking system of ASControlNode does not align with the system of UIControl. ASControlNode does not even consider `beginTrackingWithTouch:withEvent:` or `continueTrackingWithTouch:withEvent:`. This commit will change the ASControlNode logic around touch event handling and tracking to align with UIControl after diving a bit into the assembly and the way UIControl is workin…	maicki	2017-03-09 20:43:30
3145	2017-03-09 17:48:12	@Adlai-Holler Addressed the comments. Thanks!	maicki	2017-03-09 20:43:30
3144	2017-03-06 21:22:17	![screen shot 2017-03-06 at 1 00 03 pm](https://cloud.githubusercontent.com/assets/7863583/23629719/64ceea5c-026d-11e7-8c36-9d8baf31c298.png) I posted on the slack channel about this issue. I'm unable to reproduce this issue in a sample application. I believe this is a 2.2 issue, because reverting to 2.1 gives me the desired result. We setup our UIRefreshControl here: <S_CODE_TOKEN> Our Refresh F…	jspalluzzi	2017-03-07 01:44:28
3144	2017-03-06 22:48:41	Could you post the results of `bt all` when it's in that state? It's possible that one of the background threads that is running your node allocation & layout code is waiting on the main thread, so we have a circular wait. In ASDK it's critical that background threads never block and wait for the main thread. The main thread can, however, block and wait on background threads.	Adlai-Holler	2017-03-07 01:44:28
3144	2017-03-06 22:59:34	Thank you for your help. Here is my result: (lldb) bt all warning: could not load any Objective-C class information. This will significantly reduce the quality of type information available. <S_CODE_TOKEN>	jspalluzzi	2017-03-07 01:44:28
3144	2017-03-06 23:03:26	It looks like TubiVideoCell is waiting on the main thread during its `init` method. Look at thread 21 frame 4. You should investigate what method it's calling that is calling dispatch_barrier_sync_f_slow and try moving that code into `didLoad` which is run on the main thread.	Adlai-Holler	2017-03-07 01:44:28
3144	2017-03-06 23:29:49	Well, that worked. Thank you so much! Moved my method calls to `didLoad` was the trick.	jspalluzzi	2017-03-07 01:44:28
3144	2017-03-07 01:44:28	Hey, @jspalluzzi I will close that issue as it seems it's resolved. Please reopen if not. Thanks!	maicki	2017-03-07 01:44:28
3143	2017-03-06 16:05:36	Unfortunately we had to revert #3132 as it would have broke a lot of current code as the designated and convenience initializer in ASDisplayNode are not probably defined at all. This PR at least fixes crashes if `ASDisplayNode` is subclassed in Swift and certain initializer implemented. This especially fixes known crashes in `ASScrollNode`, `ASCollectionNode` and `ASTableNode`.	maicki	2017-03-07 15:36:09
3142	2017-03-06 13:20:40	I have an ASPagerNode with custom cells, with a `UIActivityIndicatorView` centered in each cell. When scrolling to the right, and the cell first loads, the spinner is visible. When scrolling to the left, back to cells that have already been displayed once, the spinner is gone. Works initially: ![simulator screen shot mar 6 2017 15 12 13](https://cloud.githubusercontent.com/assets/163569/23611365/…	aaronash	2017-03-06 15:57:49
3142	2017-03-06 15:40:40	@aaronash There is no error or bug. Try adding `[spinner setHidesWhenStopped:NO];` inside the `initWithViewBlock:` block and you will see that the `UIActivityIndicatorView` is there but not animating. The solution is to adopt the `ASPagerDelegate` and implement `willDisplayItemWithNode:` and `didEndDisplayingItemWithNode:` methods. And inside these methods you call either `startAnimating` or `sto…	EviluS	2017-03-06 15:57:49
3142	2017-03-06 15:50:57	Ok this is pretty interesting ... The problem is that if a `UICollectionViewCell` is getting it's `prepareForReuse` call it calls `_removeAllAnimations`. This will remove the animation for the `UIActivityIndicatorView` as it's overwriting this method and `stopAnimating` is called. If the `UIActivityIndicatorView` has `hidesWhenStopped` set to `YES` as it's by default the `UIActivityIndicatorView`…	maicki	2017-03-06 15:57:49
3142	2017-03-06 15:57:48	@EviluS @maicki Both of you answered this very well, thank you! I like the `didEnterVisibleState` method more for now, but glad to learn about the `ASPagerDelegate` also. Closing issue. Thanks again.	aaronash	2017-03-06 15:57:49
3141	2017-03-06 09:20:37	<S_CODE_TOKEN>` ![cbca2f68-b91c-43d1-9bb9-81d1fbc5b07b](https://cloud.githubusercontent.com/assets/6121524/23601865/937597dc-0288-11e7-8d95-943968bec9ac.png) How to make this layout? Is the child of the parent view 1/3?	aimobier	2017-03-08 16:39:49
3141	2017-03-08 16:39:49	Hey @aimobier we are using Github Issues for all bug tracking. If you are having difficulties using AsyncDisplayKit or have a question about usage, please ask a question in our Slack channel: http://asyncdisplaykit.org/slack.html Thanks!	maicki	2017-03-08 16:39:49
3140	2017-03-05 23:13:42	This doesn't actually change any behavior, but it lays the groundwork for range controllers to deal with supplementary elements. After this diff, we provide elements of other kinds to the range controller, but before it starts its core work it filter-maps supplementary elements into item index paths, and continues behaving as before. We should review this and once it's landed we can change the co…	Adlai-Holler	2017-03-06 18:11:01
3140	2017-03-06 18:09:58	Thanks @nguyenhuy! Since the most recent commit was only a rename, I'll go ahead and merge.	Adlai-Holler	2017-03-06 18:11:01
3139	2017-03-05 14:18:35	ASDK v2.2 (also tested on 2.1, 2.0.1, 2.0.2) Case: Push view in navigation controller on ASButtonNode !TouchDown! event. Problem: After returning back to view, from which push has been performed, the button is in highlighted state. Sample project: https://github.com/Kuluum/ASDKButtonHighlightIssue	Kuluum	2017-03-09 20:43:30
3138	2017-03-05 05:56:45	environment： <S_CODE_TOKEN>` hello,I have some problems, I set up the layout for a picture. Can be found at the time of the first screen are all OK. But when I slide into the second screen has been messing with layout problem The following is the first screen，is ok. ![simulator screen shot 2017 3 5 1 43 41](https://cloud.githubusercontent.com/assets/6121524/23584900/f4e1c322-01a9-11e7-99b0-bee60e…	aimobier	2017-03-06 06:33:56
3138	2017-03-06 06:35:02	ok ,I think maybe I found the reason, because I didn't set the size of the picture. But wonder why the first screen is good?	aimobier	2017-03-06 06:33:56
3137	2017-03-04 20:41:53		Adlai-Holler	2017-03-04 23:18:42
3137	2017-03-04 22:00:10	@appleguy yes, definitely!	nguyenhuy	2017-03-04 23:18:42
3136	2017-03-04 19:30:27	- Currently we use `node.calculatedSize` for collection view item sizes - Assumes already measured with correct size ranges - Currently no API to ask us invalidate the size range - We hard-invalidate all size ranges on collection-view-bounds-change (rotation) - Flow layout knows when item sizes are invalidated, has API for it - After this diff, we use the latest size range and rely on `layoutThat…	Adlai-Holler	2017-03-06 18:11:56
3135	2017-03-04 19:03:50	This PR is building on top of the fabulous work of @nguyenhuy in #3093. Some problems in ASVideoPlayerNode currently: * We have two sources of truth. One is the asset within the `ASVideoPlayerNode` and the other one is within the backing `ASVideoNode`. Ideally we only want to have only one final source of truth, therefore this PR will try to use the `ASVideoNode` as final truth of source. * `_loa…	maicki	2017-03-05 19:28:03
3135	2017-03-05 15:37:04	@nguyenhuy Comments addressed. Can you take another look over it. Thanks!	maicki	2017-03-05 19:28:03
3134	2017-03-04 01:23:25	This was added in #3017 and it's causing some issues for Pinterest, due to it triggering the initial load of data for collections that are `(0, 0)`. @nguyenhuy Do you remember the details of why this was added?	Adlai-Holler	2017-03-08 18:43:39
3134	2017-03-04 01:23:46	I haven't run tests locally so they may fail. I will adjust them later.	Adlai-Holler	2017-03-08 18:43:39
3134	2017-03-04 03:53:48	I've modified the tests to add the manual `layoutIfNeeded` call. The context here is: - Before the data controller refactor - Always did "data loads" by calling `performBatchUpdates` - Immediately causes an animated update & UIKit requery. - Range controller gets updated. - Batch fetching gets checked. - After the refactor - We do data loading using native `reloadData` - Much faster and better - …	Adlai-Holler	2017-03-08 18:43:39
3134	2017-03-04 05:02:57	@Adlai-Holler I have also had issues with 0, 0 layouts. It does seem important though that this method behaves consistently, e.g. a user should not have to know if the layout pass has occurred for waitUntilAllOperationsAreCommitted to "work". We really should rename this method, but I would guess the desired semantics are like "flush": "ensure UIKit is completely up to date with the current state…	appleguy	2017-03-08 18:43:39
3134	2017-03-04 05:04:20	maybe we could call this waitOnLayout, flushLayout, or updateSynchronously?	appleguy	2017-03-08 18:43:39
3134	2017-03-04 19:00:49	@appleguy I agree. My current estimate is, that it should trigger the initial data load to start if needed, but otherwise _not_ trigger a layout pass.	Adlai-Holler	2017-03-08 18:43:39
3134	2017-03-04 21:46:42	@Adlai-Holler: thanks for working on this. I forced a layout pass in '-waitUntilAllUpdatesAreCommitted' to avoid a breaking behavioral change in that method. Many users have used it as a way to ensure all updates were "flushed" and the collection/table is up-to-date with its data source. Our tests also relies on this behavior. But now that we do native reloadData, that expectation won't be true u…	nguyenhuy	2017-03-08 18:43:39
3134	2017-03-06 18:14:57	We need to be careful to separate two issues here: - Whether the method should trigger initial reload or not. - I believe it should but last time I implemented it, it caused a ton of issues so I backed off. - Whether the method should force a layout pass after flushing, to ensure that, if `reloadData` was included, UIKit has requeried us. - I believe it should not. It is sufficient for us to say …	Adlai-Holler	2017-03-08 18:43:39
3134	2017-03-08 18:43:37	Since this is causing immediate issues in Pinterest, I'm landing this for now and we can continue discussion about this later.	Adlai-Holler	2017-03-08 18:43:39
3133	2017-03-04 00:23:22	Currently rotation works because of a different code path (`nodeDidRelayout:sizeChanged:` -> `invalidateLayoutWithContext:`) but that code path requires multiple invalidations and isn't native. This is the native way to get flow layout to ask you for the new sizes on rotation, which we need.	Adlai-Holler	2017-03-04 19:01:10
3132	2017-03-03 17:17:13	- Improve designated initializer attributions for `ASDisplayNode` and subclasses - Move initializer in `ASNetworkImageNode`, `ASMultiplexImageNode` and `ASVideoNode` to unavailable - Use `NS_UNAVAILABLE` instead of `__unavailable` Fixes: - In `ASScrollView` it's now possible to overwrite `init` and call super without any crash - In `ASTextCellNode` overwrite of `init` did crash calling `super.ini…	maicki	2017-03-03 22:49:34
3132	2017-03-03 23:32:39	Sadly we had to revert this because it required a ton of migration for our users, as all of them had to implement `init` AND `initWithViewBlock` and `initWithLayerBlock`. In the future we should split the "wrapper" initializers out onto a different class and maybe mark `init` as the designated initializer with a warning to users about the migration.	Adlai-Holler	2017-03-03 22:49:34
3131	2017-03-03 15:12:15	We have to update the selected background view of a `UICollectionViewCell` in `collectionView:willDisplayCell:forItemAtIndexPath:` otherwise it's possible it's to early e.g. if the `selectedBackgroundView` was set in `didLoad()`.	maicki	2017-03-06 15:19:45
3130	2017-03-03 00:20:40	## v1 - Obsolete: - `ASCollectionViewLayout` is an asynchronous and thread-safe `UICollectionViewLayout` that encapsulates its layout calculation logic into a separate thread-safe object which can be used ahead of time and/or on multiple threads. - `ASDataController` now can prepare new layouts that are resulted from change sets before `ASCollectionView` even knows about it. By the time a change …	nguyenhuy
3130	2017-03-03 04:50:06	This is very exciting! @master-nevi - check this out.	eanagel
3130	2017-03-04 05:13:40	@nguyenhuy you have an amazing history of seminal contributions to AsyncDisplayKit, including the original ASLayoutSpec and crucial advancements in ASDataController. This change, along with preparatory work around flex-wrap and concurrent layout in stacks, continues this incredible tradition! I've dreamt about achieving something like this for years, but it has never been practical due to the hug…	appleguy
3130	2017-03-09 19:04:06	@Adlai-Holler a few updates in this PR: - Removed ASLegacyCollectionLayoutCalculator and let ASDataController run a slightly different code path if a calculator is not provided. - Removed ASCollectionLayoutSpecCalculator. - Calculators now return a new `ASCollectionLayout` object that contains a content size and an element to rect table. Layout attributes will be created on the fly. A few things …	nguyenhuy
3130	2017-03-24 20:48:46	@Adlai-Holler @appleguy I've updated most of the code in this PR to implement the second version of this async collection layout API. More details are explained in [the description of this PR](https://github.com/facebook/AsyncDisplayKit/pull/3130#issue-211559304). Please have another look!	nguyenhuy
3130	2017-03-27 21:53:00	> Maybe instead, they provide a layoutDelegate which implements calculateLayoutWithContext:? @Adlai-Holler You meant an `ASCollectionLayoutDelegate` protocol that has a required `-calculateLayoutWithContext:` method? I think it's a good idea as it forbids people from accessing the collection view directly. In addition, I'd like to leave an option to subclass `ASCollectionLayout` directly. This wa…	nguyenhuy
3129	2017-03-02 20:53:17		garrettmoon	2017-03-02 21:18:14
3129	2017-03-02 21:03:01	retest this please	garrettmoon	2017-03-02 21:18:14
3129	2017-03-02 21:18:13	Ah, it's been undeprecated :)	garrettmoon	2017-03-02 21:18:14
3128	2017-03-02 10:11:59	AsyncDisplayKit version: 2.2 Able to reproduce: 100% I have node (it's overlay of another, but it's not important). This node includes two `ASButtonNode` nodes. Here is setup of the nodes: <S_CODE_TOKEN> First node is okay - there is maximum number of lines 1 and node calculation is okay. Second node is problematic - when there is more lines than 2, it doesn't calculate correctly - via screenshot…	Kaspik
3128	2017-03-02 17:45:44	@Kaspik Hey, What are the fonts you are using. I just tried it with the default iOS font or just using a plain `NSAttributedString` and it showed the desired result. Furthermore could you provide some example attributed string. We rely heavily on Text Kit for all kinds of text related calculations and so there are a couple of factors involved in this. Thanks!	maicki
3128	2017-03-06 08:58:30	Hello @maicki , sorry for my late response. Fonts are these: <S_CODE_TOKEN> More info in sample app.	Kaspik
3128	2017-03-09 17:17:39	Here is sample app - https://github.com/Kaspik/ASDK_button Everything is good if: 1) I use `setTitle` instead of `setAttributedTitle` 2) I use `setAttributedTitle` but attributed string doesn't have line spacing (without `[paragrahStyle setLineSpacing:lineHeight];` I bet - text node doesn't count line spacing in attributed string while calculating height.	Kaspik
3127	2017-03-02 09:52:43	Hi guys, Following a Slack message, I'm posting this issue about some (probably unwanted) extra calls to `willBeginBatchFetch`. I noticed two cases in which I get lots of calls to my delegate (basically on every `scrollViewDidScroll` event, minus the time I actually need to perform the call to a remote service): - When trying to scroll up at the top of a collection (hence triggering the bounce ef…	flovouin
3127	2017-03-02 19:44:59	Good points! `shouldBatchFetch:` may need better documentation – it doesn't mean "never ask me about batch fetching again" it just means "I don't want to batch fetch right now." In effect, that method `shouldBatchFetch` is meant to be called every frame, if the current content isn't enough, and ASDK expects the logic in that method to be pretty fast.	Adlai-Holler
3127	2017-03-03 10:16:53	Thanks for your reply @Adlai-Holler ! Yes sorry about that, I didn't make myself clear but I figured that `shouldBatchFetch` would be called every time. What I meant is that I have no real way of knowing whether new items are available, except by making a call to the remote service. And apart from these inconvenient edge cases, the existing batch fetching logic seems to be the way to do just that…	flovouin
3127	2017-03-21 13:57:30	Hey guys, So currently I've simply solved the problem by adding the following logic to `shouldBatchFetch`: <S_CODE_TOKEN> - `isScrollingUp` is necessary even though the check already exists in the current `ASDisplayShouldFetchBatchForContext` implementation because it is bypassed when `hasSmallContent` is `YES` (the second case of my original issue). This could simply be solved by moving the `isS…	flovouin
3126	2017-03-02 07:10:59	Can you provide this sample of socialAppLayout with swift 3 and use of ASButtonNode ?	iOSUser110	2017-03-02 16:56:46
3126	2017-03-02 07:42:29	@iOSUser110 - Have you checked out the ASButtonNode documentation? It should have swift snippets: http://asyncdisplaykit.org/docs/button-node.html You should also check out [examples_extra/ASDKgram-Swift](https://github.com/facebook/AsyncDisplayKit/tree/master/examples_extra/ASDKgram-Swift). It has a similar social app layout.	hannahmbanana	2017-03-02 16:56:46
3126	2017-03-02 16:56:27	Hey @iOSUser110 as @hannahmbanana mentioned our documentation has all of the sample code in Swift too: http://asyncdisplaykit.org/docs/button-node.html Furthermore here is a quick snippet how to initialize and add an `ASButtonNode` to another node: <S_CODE_TOKEN>	maicki	2017-03-02 16:56:46
3125	2017-03-02 05:49:32	This was added in #430. Since then it's grown and grown in complexity probably due to other issues encountered along the way. 😱 Back then we would flush the range controller (queued in the run loop), and now we synchronously flush it (if it's invalidated): - At the end of the layout pass - After calling endUpdates - When we enter the window The original rationale was that "we depend on -indexPath…	Adlai-Holler	2017-03-04 20:52:29
3125	2017-03-03 04:47:50	TL;DR - Yeah I think you can get rid of this code now. The original issue was that we expected the newly visible cell to already be in `-indexPathsForVisibleRows` during the call to `-willDisplayCell:forRowAtIndexPath:` which is almost always true, except in certain cases when scrolling programmatically. When I would see this, cells would render as blank when scrolling programmatically. It wouldn…	eanagel	2017-03-04 20:52:29
3125	2017-03-04 20:52:25	Good enough for me. Thanks @eanagel for the reply – we definitely don't call `indexPathsForVisibleRows` inside `willDisplayCell:` anymore. Cheers!	Adlai-Holler	2017-03-04 20:52:29
3124	2017-03-02 05:20:41	We previously: - Waited for `setVisibleNodexIndexPaths:`. - Found the min row and max row. - Measured the range bounds distance from the min row and max row. - Searched in rects at that distance away from the min row and max row, growing our search rect until we found one. We now: - Ask the table view for the index paths of the rows in the specified rect.	Adlai-Holler	2017-03-02 18:59:14
3124	2017-03-02 05:54:59	Since it's now unused, I removed the internal `ASLayoutController setVisibleNodeIndexPaths:` API as well.	Adlai-Holler	2017-03-02 18:59:14
3123	2017-03-02 05:16:06	> Method `allIndexPathsForScrolling:rangeMode:displaySet:preloadSet:` in protocol `ASLayoutController `not implemented.	Adlai-Holler	2017-03-02 18:59:26
3122	2017-03-02 05:07:54	This API doesn't provide any value.	Adlai-Holler	2017-03-02 08:38:02
3121	2017-03-02 00:19:32	Set the node to not opaque if it’s wrapping an UIActivityIndicatorView. It's reproducible in the Swift example.	maicki	2017-03-02 16:57:18
3121	2017-03-02 00:36:17	@maicki I never thought I'd live to see the day you'd write code like this ;)	garrettmoon	2017-03-02 16:57:18
3121	2017-03-02 09:04:33	Hi there, sorry for intruding ^^ I think it might also be the case for `UIVisualEffectView`. I had misdiagnosed an issue in #2762 with similar symptoms: getting a black box instead of the blurred background I was expecting. I had also noticed the black box for the `UIActivityIndicatorView`. In both cases, my workaround was to set the background colour of the node to `clear`. I haven't tried to ap…	flovouin	2017-03-02 16:57:18
3121	2017-03-02 16:40:47	Ok, maybe this get's slowly out of hand, but @flovouin is right and it's also necessary for `UIVisualEffectView`. I updated the diff and will merge after CI passes. Furthermore let's close #2762 as it seems this will resolves this.	maicki	2017-03-02 16:57:18
3120	2017-03-01 23:43:20	If the node isn't loaded, then we haven't fetched any data yet so just ignore these updates.	Adlai-Holler	2017-03-02 18:11:31
3119	2017-03-01 23:41:58	Another step to simplify our layout code within `ASDisplayNode`. After we landed the new handling of `ASCellNode` if a root node needs to do a layout pass now we try to remove the clutter around the layout transitions and how they are handling currently. The big thing here is that instead of using the bounds of the node we will call `rectForRowAtIndexPath:` or grab the layout element in collectio…	maicki	2017-03-03 17:24:04
3119	2017-03-02 21:30:24	@Adlai-Holler Can you give it another look please	maicki	2017-03-03 17:24:04
3118	2017-03-01 23:09:14	I recently integrated Realm to my existing project and encountered a lot of crashes when using ASTextNode. All of them are **libc++abi.dylib: terminating with uncaught exception of type realm::IncorrectThreadException: Realm accessed from incorrect thread.**. Realm is not thread safe so I am making sure all accesses and to Realm objects happen in main thread. Note that it does not crash when the …	tungvoduc
3118	2017-03-01 23:10:29	Here is full backtrace: <S_CODE_TOKEN>	tungvoduc
3118	2017-03-02 17:23:02	@tungvoduc Hey, We had some code changes in this area recently. Can you try master and see if you can reproduce that Issue. Thank you!	maicki
3117	2017-03-01 22:08:07	…ense.	garrettmoon	2017-03-02 03:51:17
3116	2017-03-01 21:56:54	This will be helpful in many use cases, such as: - When a node needs to force a layout pass on main before a view controller transition can start. - Relayout all nodes. - An upcoming async collection view flow layout, backed by a multi-line multi-threaded stack, will be able to determine constrained size of all cell nodes and drive their layout measurements on multiple threads. Before: <img width…	nguyenhuy	2017-03-02 18:12:54
3116	2017-03-02 08:53:21	I am so excited you did this, what a surprise!!! It has been at least a year since we first discussed this approach together, but I am so glad and truly excited to try this out now that you have created it :)	appleguy	2017-03-02 18:12:54
3116	2017-03-02 09:07:03	@appleguy Yes, the idea has been haunted me at nights since then! We hosted a performance day yesterday and this is the first thing came to my mind! Definitely let me know your findings. My profiling showed that laying out a stack on main is so fast now, it makes async transition a tiny bit less relevant and buys us more time to overhaul the transition system.	nguyenhuy	2017-03-02 18:12:54
3116	2017-03-02 16:53:32	One more profiling. This time I modified our `example/ASCollectionView` to replace `UICollectionViewFlowLayout` with a new `ASCollectionViewLayout` that internally uses a multiline `ASStackLayoutSpec`. Stacking up 1000 text nodes took ~323ms on an iPhone 5S prior to this diff. With this diff applied, it took ~31ms! Before: <img width="1434" alt="before - ascollectionview" src="https://cloud.githu…	nguyenhuy	2017-03-02 18:12:54
3115	2017-03-01 21:13:18	This is for UICollectionView interop.	appleguy	2017-03-02 03:57:52
3114	2017-03-01 20:42:59	Maybe I'm the one missing something here, but I can't find the expected `-node` method in some file like `UIView+ASConvenience.h`. I mean, there should be a way to get the node associated with a view, as this comment in `_ASDisplayView.h` seems to agree with me: <S_CODE_TOKEN> My use case is that I have a gesture recognizer attached to a view backing a node. How do I retrieve the node in the call…	skensell	2017-03-02 16:23:54
3114	2017-03-02 16:23:54	@skensell Hey, search for `-[UIView asyncdisplaykit_node]` or `-[CALayer asyncdisplaykit_node]`	maicki	2017-03-02 16:23:54
3114	2017-03-02 19:55:59	@maicki Those are private categories which I don't understand why they are not public. It would be nice if they were public. Anyways, I found these public C-style functions available in `ASDisplayNodeExtras.h` <S_CODE_TOKEN>	skensell	2017-03-02 16:23:54
3113	2017-03-01 17:08:43	Resolves #3070	maicki	2017-03-01 19:25:38
3112	2017-03-01 14:14:57	Hi guys, I had asked questions about the cache / download mechanism of the `ASNetworkImageNode` a while back and successfully implemented the custom logic I needed. I currently have an `ImageManager` class (in Swift) in my app that implements both `ASImageCacheProtocol` and `ASImageDownloaderProtocol`. Everything works great except when `ASNetworkImageNode.URL` is null. In this case, a `nil` URL …	flovouin	2017-03-18 08:04:19
3112	2017-03-01 16:53:12	I refer to @garrettmoon, but after looking into it, I think we should not call `clearFetchedImageFromCacheWithURL:` if the `_URL` is nil. Actually if you look into ASDK's implementation of `clearFetchedImageFromCacheWithURL:` we call `-[PINRemoteImageManager cacheKeyForURL:processorKey:]` and the method definition declares the `cacheKeyForURL:` as `nonnull`. Furthermore we should change `-[ASImag…	maicki	2017-03-18 08:04:19
3112	2017-03-09 16:51:07	@garrettmoon What do you think? Depending on your suggestions, I don't mind taking a look and submitting a PR, although this might involve more back and forth than necessary. Let me know :-)	flovouin	2017-03-18 08:04:19
3112	2017-03-14 16:22:24	@flovouin Could you take a stab on it and submit a PR? We would appreciate it, Thanks!	maicki	2017-03-18 08:04:19
3112	2017-03-18 08:04:19	Solved by #3190 \o/	flovouin	2017-03-18 08:04:19
3111	2017-03-01 08:53:19	I use asdk to layout news insteads of using webview. The news-view may looks like Apple News App, layout images, texts etc. ![aa](https://cloud.githubusercontent.com/assets/3829585/23452642/fe402c40-fe9f-11e6-8617-b61517f487f8.png) **The memory keep growing when I repeatly enter this same view! about 10M-memory-grow every time.** ![b](https://cloud.githubusercontent.com/assets/3829585/23452457/51…	IvanChan
3110	2017-03-01 07:02:35	[!] Unable to satisfy the following requirements: - `PINRemoteImage (= 3.0.0-beta.7)` required by `Podfile` None of your spec sources contain a spec satisfying the dependency: `PINRemoteImage (= 3.0.0-beta.7)`. You have either: * out-of-date source repos which you can update with `pod repo update`. * mistyped the name or version. * not added the source repo that hosts the Podspec to your Podfile.…	codesourse	2017-03-02 04:36:05
3110	2017-03-01 16:57:32	@codesourse Hey, I don' really understand what you want to say with this issue? Could you please give us more details? Which version of ASDK are you using? Do you try to run an example project? etc.	maicki	2017-03-02 04:36:05
3110	2017-03-02 01:41:13	Thank you,I have solved it.It's cocoapods problem. do sudo rm -fr ~/.cocoapods/repos/master pod setup sudo rm -fr ~/Library/Caches/CocoaPods/	codesourse	2017-03-02 04:36:05
3110	2017-03-02 04:36:05	@codesourse Great I will close this issue than.	maicki	2017-03-02 04:36:05
3109	2017-03-01 03:00:33	It supports different levels of warning, and is also available on Mac OS X. https://gist.github.com/steipete/33af275cc1cb419b0f01 We've considered this before, but it seems worth making the leap even if a straight port of existing NSNotifications. Also fine to just close this out if there aren't too many perceived advantages. cc @garrettmoon @Adlai-Holler @maicki	appleguy
3109	2017-03-01 18:30:24	Good call! NSCache/libcache uses this to drive its eviction. Seems like low cost & low benefit to me at this time – the cost is a couple lines of code, the benefit is slightly (negligibly?) improved performance and space for future enhancements. Since UIApplicationDidReceiveMemoryWarning is working well, I would endorse a diff if it didn't add too much complexity.	Adlai-Holler
3109	2017-03-01 19:12:27	@Adlai-Holler How does `NSCache/libcache` use this to drive the eviction, so in what level do they what?	maicki
3109	2017-03-01 19:30:59	@maicki Good question, I don't know which levels they use and how they react, only that they create a dispatch source of this kind to trigger eviction passes. We could find out!	Adlai-Holler
3109	2017-03-01 19:41:04	@Adlai-Holler I would definitely be in the game to find that out ;)	maicki
3109	2017-03-15 17:16:05	Does this actually work better than the notification I wonder? I know the notification can sometimes come too late when lots of memory pressure occurs at once.	garrettmoon
3109	2017-03-16 15:38:31	@garrettmoon I just tested it out a bit. And it seems the notification from GCD arrives later than `UIApplicationDidReceiveMemoryWarningNotification` or `-applicationDidReceiveMemoryWarning`. That said it was just a quick couple of tests within the Simulator and on an iPod Touch and this could just be a hiccup as most of them are working on top of the notification system. I looked into our code b…	maicki
3108	2017-03-01 02:35:04	Changed ASImageDownloaderProtocol method that changed a while back. Resolves #3086	maicki	2017-03-01 19:13:20
3107	2017-02-28 23:22:11	It has locking and is backed by an ivar, not UIKit.	garrettmoon	2017-03-01 18:57:19
3107	2017-03-01 01:58:00	@garrettmoon in theory, this code should probably call Seth needs display… Let's not add that for now though, as it would almost certainly have performance implications? You could check if there is an overridden display method in that case though, perhaps that is safe to do ... would be a lot less costly than trampolining a call for every node. I assume we set this only through the instance varia…	appleguy	2017-03-01 18:57:19
3106	2017-02-28 15:09:15	Hello. I am developing an iOS App based on AsyncDisplayKit. And I used the ASScrollNode to display some interfaces, but they can not been scrolled. And I can not find any example projects about it. I think the ASScrollNode‘s documents lack detail. Would you like to add to information or examples about the ASScrollNode	rlegcleg
3106	2017-03-05 14:41:09	@rlegcleg the main trick of latest versions is to set _scrollNode.automaticallyManagesContentSize = YES; If it doesn't works for you, try to make some experiments with layout spec of scroll node inners and parent spec of scroll node (spec that scroll node is in). http://pastebin.com/tRErPK5p This is the trivial sample of scroll node usage, but, to tell the truth, I have a lot of trubbles with usi…	Kuluum
3105	2017-02-28 05:38:35	Resolves #3082	Adlai-Holler	2017-03-02 04:30:12
3105	2017-03-02 04:30:12	I'll decompose this into smaller diffs so they're easier to review and talk about.	Adlai-Holler	2017-03-02 04:30:12
3104	2017-02-28 04:55:23		maicki	2017-02-28 05:25:43
3103	2017-02-28 04:03:32		maicki	2017-02-28 04:20:33
3102	2017-02-28 03:21:38	Details in https://github.com/facebook/AsyncDisplayKit/issues/3082	appleguy	2017-03-02 05:06:19
3102	2017-02-28 03:23:26	@Adlai-Holler although this no longer merges cleanly (my branch point was a full 3 days ago!), I'd be happy to clean it up so it does merge cleanly onto current master. I'm putting it up on its current base to get your input on whether it's equal or better to your current implementation, in case it saves you some polish time. I've tested this and it seems to work quite well (including some profil…	appleguy	2017-03-02 05:06:19
3102	2017-03-02 04:49:13	Test failure is spurious: <S_CODE_TOKEN> Jenkins retest this please	Adlai-Holler	2017-03-02 05:06:19
3102	2017-03-02 08:58:45	Thanks so much for getting this merged!! Very helpful since I wasn't as familiar with the changes.	appleguy	2017-03-02 05:06:19
3101	2017-02-28 00:37:32	This works since CALayer will store arbitrary key-value pairs. @appleguy you have the most context around this system. Thoughts?	Adlai-Holler	2017-03-02 19:37:25
3101	2017-03-02 19:37:25	Nah let's skip this for now. We need to profile to make a meaningful decision here – less code vs less changes is an even split.	Adlai-Holler	2017-03-02 19:37:25
3100	2017-02-28 00:02:47	Resolves #3089	Adlai-Holler	2017-02-28 01:03:08
3099	2017-02-27 23:30:15		maicki	2017-02-28 01:19:02
3098	2017-02-27 22:40:37	Resolves #3096 The repopulation business is wild! We need to be careful what are old section indexes and new section indexes.	Adlai-Holler	2017-02-28 00:06:07
3098	2017-02-27 22:41:01	This makes the sample project added by @MarvinNazari work again	Adlai-Holler	2017-02-28 00:06:07
3097	2017-02-27 21:45:22	The nullability in this declaration is incorrect (throws warnings under some environments), and honestly it's not needed anyway. Goodbye!	Adlai-Holler	2017-02-27 22:32:42
3096	2017-02-27 21:42:46	https://github.com/facebook/AsyncDisplayKit/blob/master/Source/Details/ASDataController.mm#L580 We need to just blow them all away rather than trying to requery.	Adlai-Holler	2017-02-28 00:06:06
3095	2017-02-27 20:52:20	As @MarvinNazari [pointed out](https://github.com/facebook/AsyncDisplayKit/pull/3047#issuecomment-282840137) when we receive an update from IGListKit we attempt to gather the new data from the section controllers, but unfortunately since `objectTransitionBlock` hasn't been run yet, the list adapter is still using the old section map. This is a pretty complex issue to resolve well. I'll add more i…	Adlai-Holler	2017-02-27 21:41:58
3095	2017-02-27 21:41:58	Nope I had a misunderstanding.	Adlai-Holler	2017-02-27 21:41:58
3094	2017-02-27 18:12:36	As mentioned in #3047 @MarvinNazari @ay8s Replaces the macros with class methods. I think this is a huge improvement.	Adlai-Holler	2017-02-27 19:08:40
3094	2017-02-27 19:08:38	Updated!	Adlai-Holler	2017-02-27 19:08:40
3094	2017-02-27 19:29:16	@Adlai-Holler great! gonna update the search example to use these instead.	MarvinNazari	2017-02-27 19:08:40
3093	2017-02-27 17:50:32	Some problems in `ASVideoPlayerNode` currently: - `_loadAssetWhenNodeBecomesVisible` isn't turned on in the empty initializer. This causes an assertion in #3042 because it's not safe to set an asset on ASVideoNode off main. - The flag itself is troublesome. It's enabled by default, but even so, "visible" is a bit too late. The asset can be loaded as soon as the player enters preload state, which …	nguyenhuy	2017-03-05 14:37:48
3093	2017-02-27 19:27:43	@nguyenhuy awesome! gonna try it later tonight.	MarvinNazari	2017-03-05 14:37:48
3093	2017-02-27 20:03:20	@nguyenhuy so the crash is gone, but now it dosent fetch right when i set the url to videoNode after some delay, if you update the sample project in the issue #3042 to this you see what is happening (scroll up and down a little bit) this happens if i do it in the `didLoad()` too <S_CODE_TOKEN>	MarvinNazari	2017-03-05 14:37:48
3093	2017-03-01 19:09:25	@MarvinNazari It seems like that this even worked before was pure luck. Looking at the code if you not initialize the player with an asset and set an `assetURL` directly to the `videoNode` it will be blown away in `didEnterPreloadState` as the asset is unequal the asset from the `videoNode`. One way we could go around this is to check if `_asset` is nil in `didEnterPreloadState` or use a delegate…	maicki	2017-03-05 14:37:48
3093	2017-03-03 17:41:51	@MarvinNazari With the current API and implementation of `ASVideoPlayerNode`, you're not supposed to grab its video node and change the asset that way. So @maicki is right that it depended on luck to work. Could you explain your use case a bit more? Why don't you set `assetURL` to `ASVideoPlayerNode` in `init`? Do you have the URL available by that time?	nguyenhuy	2017-03-05 14:37:48
3093	2017-03-03 17:47:18	@nguyenhuy yeah so we don't have URL available at that time for some of our videos (not all of them) so we need to do some small fetching/parsing first then we can set the URL	MarvinNazari	2017-03-05 14:37:48
3093	2017-03-03 18:07:54	@MarvinNazari OK, then we need to add new asset (and maybe assetURL) setters to ASVideoPlayerNode. The implementations of these methods would simply update the appropriate ivar and then forward to ASVideoNode if the player is already in preload state. Do you have time to put up another PR for it? I can get to it maybe next week but maybe you need it before that.	nguyenhuy	2017-03-05 14:37:48
3093	2017-03-03 18:18:59	@nguyenhuy I don't actually have time to fix it (as i'm going of work for 2 weeks from today). So if you have time to fix it next week, that would be awesome! if not i can try to put up a PR when im back.	MarvinNazari	2017-03-05 14:37:48
3093	2017-03-05 14:37:48	Closing in favor of #3135. Thanks, @maicki!	nguyenhuy	2017-03-05 14:37:48
3092	2017-02-27 16:26:40	Currently calling `layoutSpec.child` on a background or overlay layout spec would cause assertion: <S_CODE_TOKEN> This is inconvenient to users because it forbids them from doing something like below and instead have to rely on initializers of these specs: <S_CODE_TOKEN> [Reported within Pinterest](https://pinterest.slack.com/archives/ios-help/p1487814286000839). Inconvenient no more!	nguyenhuy	2017-02-27 17:16:34
3092	2017-02-27 18:19:39	looks good, thanks for making this change @nguyenhuy	yans	2017-02-27 17:16:34
3091	2017-02-27 15:36:06	- Drop 32bit snapshots - Update iOS 9 snapshots and move some others to the correct directory - Remove `setUp` overrides in subclasses of `ASLayoutSpecSnapshotTestCase` that set `recordMode` flag. Doing so in multiple places make it difficult to enable/dis able the flag for all layout spec test cases. It can always be overridden locally if need to. - Fix `testThatOnDidLoadThrowsIfCalledOnLoadedOf…	nguyenhuy	2017-02-27 17:14:41
3090	2017-02-27 12:38:01	- Fix the crash reported by @appleguy in #3074. It occurs because we never create a dictionary that holds supplementaries of a new kind ([here](https://github.com/facebook/AsyncDisplayKit/compare/master...nguyenhuy:HNASElementMapCras?expand=1#diff-1f7bf759dcd5f7e05395f0e53842b26eR93)). - Fix the crash reported by @maicki on [Slack](https://asyncdisplaykit.slack.com/files/maicki/F4ALP7M2R/-.swift)…	nguyenhuy	2017-02-27 17:07:24
3090	2017-02-27 13:54:17	`ASCollectionViewTests:testInitialRangeBounds` failed on the previous commit because somehow preload height was 5.5 pixels short (console output below). Since it's not a big difference, I didn't investigate more and instead change the assertion to allow a 10% maximum difference (it was hardcoded at around 7%). <S_CODE_TOKEN> 04:40:40 CGFloat expectedHeight = cn.bounds.size.height * 3; 04:40:40 XC…	nguyenhuy	2017-02-27 17:07:24
3089	2017-02-27 11:43:47	Hello. I noticed that our app in some cases crashes at this line @ ASCellnode.mm (325): <S_CODE_TOKEN> Noticed, that `+ (void)initialize` is called in background thread and ASKIT are mutating static NSMutableSet variable **__cellClassesForVisibilityNotifications**, which is not thread safe. I am not expert at multi-threading, but should not there be some kind of lock?	ArmandsB	2017-02-28 01:03:08
3089	2017-02-28 00:03:51	Good call @ArmandsB ! I've modified the offending code!	Adlai-Holler	2017-02-28 01:03:08
3088	2017-02-27 11:35:12		newbdez33	2017-02-27 17:13:06
3088	2017-02-27 11:36:04	Thank you for your pull request and welcome to our community. We require contributors to sign our Contributor License Agreement, and we don't seem to have you on file. In order for us to review and merge your code, please sign up at https://code.facebook.com/cla - and if you have received this in error or have any questions, please drop us a line at cla@fb.com. Thanks! **If you are contributing o…	facebook-github-bot	2017-02-27 17:13:06
3088	2017-02-27 11:39:56	Thank you for signing our Contributor License Agreement. We can now accept your code for this (and any) Facebook open source project. Thanks!	facebook-github-bot	2017-02-27 17:13:06
3088	2017-02-27 17:13:06	Hi @newbdez33 thanks for the diff, but we took another fix for this issue from #3090. Hope to see you around more!	Adlai-Holler	2017-02-27 17:13:06
3087	2017-02-27 07:29:09	Here's the modified project which can be used to reproduce the issue. [RainForestSwift_with_issue.zip](https://github.com/facebook/AsyncDisplayKit/files/802848/RainForestSwift_with_issue.zip) Original project can be found [here](https://koenig-media.raywenderlich.com/uploads/2016/12/RainForestSwift-1.zip ) - Requires Xcode 8.2.x and Swift 3 There are 3 changes made to original project: 1) ViewCon…	rogierdna	2017-03-01 17:25:48
3087	2017-02-27 14:40:57	Ok, tested the same issue with AsyncDisplayKit 2.2 And in 2.2 it is fixed. I do not know if this issue was addressed directly or it just got fixed by fixing and upgrading the rest of the things. Thanks to @jaycee from ASDK slack for suggestions :)	rogierdna	2017-03-01 17:25:48
3087	2017-03-01 17:25:47	@rogierdna We did a change within `ASPagerNode` recently and addressed some fundamental issues we had within `ASPagerNode` that included this kind of problems. I will close this issue as it seems it's resolved. Please reopen otherwise. Thanks!	maicki	2017-03-01 17:25:48
3086	2017-02-27 05:32:34	*** Terminating app due to uncaught exception 'NSInvalidArgumentException', reason: '-[ScreenNode downloadImageWithURL:callbackQueue:downloadProgress:completion:]: unrecognized selector sent to instance 0x7fdc74600590'	iOSUser110	2017-03-01 19:13:20
3085	2017-02-27 02:23:52	`examples/ASViewController` currently raises an exception in `ASGetElementInTwoDimensionalArray` triggered by a call from `[ASTableView deselectRowAtIndexPath:animated:]` in `viewWillAppear:`. [Console Log](https://github.com/facebook/AsyncDisplayKit/files/802539/exception.txt) cc @Adlai-Holler	maicki	2017-02-27 17:16:49
3085	2017-02-27 17:16:49	Resolved in #3090	Adlai-Holler	2017-02-27 17:16:49
3084	2017-02-27 02:18:24	Some videos in the "Videos" and the "ASDKTube" example are not playing anymore a it seems the source is gone.	maicki
3083	2017-02-26 14:19:44	AsyncDisplayKit 2.1, <S_CODE_TOKEN> Steps to reproduce: 1. `pod try AsyncDisplayKit` 2. Select project # 34, ASDKgram 3. Switch to ListKit tab 4. Initiate pull-to-refresh 5. Scroll down	zrxq	2017-02-26 17:11:01
3083	2017-02-26 17:11:01	Sorry, already fixed in bf2363cb8fde5e440aa3c90f8aeb81ff482729b4.	zrxq	2017-02-26 17:11:01
3082	2017-02-26 06:00:11	UICollectionViewLayout overhead, especially creating layout attributes, has always been the most significant portion of ASRangeController's cost. It is a much smaller cost than the many savings provided by the Collection, Table, and Pager — but their main thread footprint can contribute to frame drops on the slowest devices. I realized this can be substantially reduced. Instead of making 3 calls …	appleguy	2017-03-03 04:56:35
3082	2017-02-26 06:01:11	@maicki @Adlai-Holler @nguyenhuy, since every one of us has worked on ASRangeController, I'm curious for your very quick thoughts: does this seem possible, or am I missing something? Is it more difficult than it seems?	appleguy	2017-03-03 04:56:35
3082	2017-02-27 03:06:42	LOL I implemented this over the weekend, I'll open a diff soon. (Fun fact: Working on it is what eventually gave birth to #3080).	Adlai-Holler	2017-03-03 04:56:35
3082	2017-02-28 03:14:53	@Adlai-Holler ha, awesome cleanup! Massive velocity :). I also ended up doing this the day after filing...not sure which change is more efficient, but let's compare notes.	appleguy	2017-03-03 04:56:35
3082	2017-03-03 04:56:35	Resolved in #3102	Adlai-Holler	2017-03-03 04:56:35
3081	2017-02-26 05:45:08	Resolves #3037 This is a do-over of c85aa11, with the following differences: - Fixed `_ASTableViewCell` properties **always** being mutated to match corresponding `ASCellNode` passthrough properties, even when the hosted `ASCellNode` is currently `nil`. Now only inheriting passthrough properties when there’s an actual instance of `ASCellNode` to read them from. - Corrected spelling of `ASCellNode…	rewandy	2017-02-27 20:02:15
3081	2017-02-27 17:53:34	Thanks for the review @Adlai-Holler! Much appreciated. That one comment should now be addressed.	rewandy	2017-02-27 20:02:15
3080	2017-02-25 22:49:58	I was prospecting some new ideas and encountered some surprising issues. - Make `ASRangeController.h` and the ASLayoutController headers non-public. This is technically **breaking API** but we shouldn't treat it as such. These classes were never meant for public access. - Move the `shouldShowRangeDebugOverlay` property over to `ASDisplayNode` from `ASRangeController`. Also technically **breaking …	Adlai-Holler	2017-02-27 02:14:13
3080	2017-02-26 00:06:53	@Adlai-Holler As you fiddle around with the project file anyway, could you move the `Base` folder from the root directory into `AsyncDisplayKit` folder please.	maicki	2017-02-27 02:14:13
3080	2017-02-26 00:32:25	@maicki Good call. I went ahead and made some more file shuffles: - `/AsyncDisplayKit` -> `/Source` - `/AsyncDisplayKitTests` -> `/Tests` - `/AsyncDisplayKitTestHost` -> `/Test/TestHost`	Adlai-Holler	2017-02-27 02:14:13
3080	2017-02-27 11:26:04	Cool! Thanks for updating BUCK file as well!	nguyenhuy	2017-02-27 02:14:13
3080	2017-03-02 14:33:58	@Adlai-Holler Hey! Have you pushed new 2.2 podspec to the trunk?	3a4oT	2017-02-27 02:14:13
3080	2017-03-02 14:36:08	@3a4oT 2.2 has not been pushed to CocoaPods yet. You can still try it using this: `pod 'AsyncDisplayKit', :git => 'https://github.com/facebook/AsyncDisplayKit.git', :branch => '2.2'`	nguyenhuy	2017-02-27 02:14:13
3080	2017-03-02 14:38:23	@nguyenhuy thanks. Do we know a release date?	3a4oT	2017-02-27 02:14:13
3080	2017-03-02 16:02:59	@3a4oT It will be publish within 24 hours. Btw, you can get way faster answers if you reach us on our Slack channel: http://asyncdisplaykit.org/slack.html	nguyenhuy	2017-02-27 02:14:13
3079	2017-02-25 06:20:25	These changed recently with the addition of the ability to provide nodeBlocks. It might be more strict to assert that nil can't be provided unless the datasource supports inter-op, but I think it is also pretty reasonable to just use an empty ASCellNode in this case. Either way, I'm really amazed / surprised to see all the improvements that appeared in ASDataController!	appleguy	2017-02-25 22:51:36
3078	2017-02-24 23:33:27	It's silly that we've gone this long without updating the supplementary node API to use node blocks.	Adlai-Holler	2017-02-25 02:47:01
3078	2017-02-25 00:24:30	Test this please	appleguy	2017-02-25 02:47:01
3077	2017-02-24 23:22:12	This should be a very useful object for layouts (both UICV and node).	Adlai-Holler	2017-02-25 00:38:17
3076	2017-02-24 19:28:20	This could be tremendously useful in debugging. The responder chain is underrated. Sad! I chose to add a new category `Convenience` to ASDisplayNode, so that we can start separating out core functionality from stuff like this.	Adlai-Holler	2017-03-02 19:51:17
3076	2017-02-28 11:56:55	@Adlai-Holler this PR makes #2616 really easy to implement.	MarvinNazari	2017-03-02 19:51:17
3075	2017-02-24 18:20:10	Without this it's possible to get into infinite recursion and stack overflow.	garrettmoon	2017-02-24 18:55:27
3074	2017-02-24 09:07:32	<img width="535" alt="screen shot 2017-02-24 at 1 01 25 am" src="https://cloud.githubusercontent.com/assets/918890/23297106/020b8b98-fa2d-11e6-984f-cef8565b3b2e.png"> On version 2.2 and under, the search bar would display properly below the status bar but on `master` the status bar would overlap it a bit. The following is my collection node hierarchy - Section 1 - Supplementary view header which …	QuynhNguyen	2017-02-27 17:08:19
3074	2017-02-25 09:49:20	Hi, thanks for reporting. Could you please help us to bisect recent commits?	nguyenhuy	2017-02-27 17:08:19
3074	2017-02-26 02:04:05	@QuynhNguyen Yes, thanks for filing this. I was about to file an issue myself too, as I'm encountering something very similar with supplementary nodes (in my case, crashing). @nguyenhuy Fortunately this can be reproduced right away with examples/CustomCollectionView. I suggest you have my PR applied just to make sure you don't hit the unnecessary assertions at a stage earlier than the actual cras…	appleguy	2017-02-27 17:08:19
3074	2017-02-27 17:08:19	Thanks @QuynhNguyen, @appleguy, and @nguyenhuy! Resolved in the linked PR.	Adlai-Holler	2017-02-27 17:08:19
3073	2017-02-24 06:23:43	- Add a new immutable class `ASElementMap` that gives a state-of-the-world for a collection/table. - Have `ASDataController` vend two maps: one visible and one pending. - Have `ASTableView ASCollectionView ASRangeController` use the maps directly to answer questions like `numberOfSections` etc. - Remove `cachedIndexPath` and `supplementaryElementKind` fields from `ASCellNode+Internal`. Add new `c…	Adlai-Holler	2017-02-24 21:23:29
3072	2017-02-24 01:28:54		appleguy	2017-02-24 18:03:39
3071	2017-02-23 22:25:30	- Before data controller had one mutable & one immutable representation of the data. - Now data controller has just two immutable data representations: `completedElements` and `pendingElements` - Mutable representation is never saved – it's created in `updateWithChangeSet:` and provided to methods that are expected to modify it, and then immediately cloned. This makes the data controller much eas…	Adlai-Holler	2017-02-23 23:37:22
3070	2017-02-23 21:10:42	In AsyncDisplayKit version: `releases/p6.20`, building with `-Wdocumentation` on clang version 3.9.0 triggers many warnings (attached are a few of them) <S_CODE_TOKEN>	bkase	2017-03-01 19:25:38
3069	2017-02-23 20:58:29		garrettmoon	2017-02-23 21:10:40
3068	2017-02-23 18:56:45		garrettmoon	2017-02-23 19:09:55
3068	2017-03-02 13:19:42	Hey, @garrettmoon. Does it mean that I can pull <S_CODE_TOKEN> from just <S_CODE_TOKEN> ? Because I can't.	3a4oT	2017-02-23 19:09:55
3068	2017-03-02 16:19:35	@3a4oT Not yet, we have to push the pod spec too before you can pull it. If you want to try it out now you can via: `pod 'AsyncDisplayKit', :git => 'https://github.com/facebook/AsyncDisplayKit.git', :branch => '2.2'`	maicki	2017-02-23 19:09:55
3067	2017-02-23 18:49:53	A lot of the time, when something changes in the data model, the existing cell node can be updated to account for it rather than actually calling `-[UICollectionView reloadItemsAtIndexPaths:]` which causes a new cell node to be created, and a ton of overhead. Maybe when they call `reloadItemsAtIndexPaths:` on us, we can call`- (BOOL)shouldReload` on all the nodes for the reloaded items and give t…	Adlai-Holler
3067	2017-02-23 19:05:31	I love this idea. This new API will also work nicely with relayout, because most cell nodes can update to adopt to a new size range. The way relayout works right now is, at best, not ideal and is destined for a revisit soonish. I'm not entirely sure, but we **may** need it to be `-(BOOL)shouldReloadForSizeRange:(ASSizeRange)`.	nguyenhuy
3067	2017-02-23 22:32:18	Thanks for thinking through this one @Adlai-Holler. 👍 This sounds great for us as we often have minor changes to cells when updates are removed or reordered in Buffer queues. When that occurs then we usually have to reload the whole cell when really the only visual change is the time label for when the post is scheduled to go out.	ay8s
3066	2017-02-23 17:49:45	After #3017, it's much easier to support native reloads now. Since updates are already broken down to inserts and deletes by `_ASHierarchyChangeSet`, `ASDataController` can consume these inserts and deletes as is, and then `ASCollectionView`/`ASTableView` forward the original changes to `UICollectionView`/`UITableView`. This resolves #469. Demo: - [Reload item](https://cl.ly/jIkf) - [Reload secti…	nguyenhuy	2017-02-23 22:57:43
3065	2017-02-23 15:13:15	The feature implemented to solve this issue https://github.com/facebook/AsyncDisplayKit/issues/2777 resolved with this PR: https://github.com/facebook/AsyncDisplayKit/pull/2867 is great and a very useful feature. However it doesn't work if I set the `textContainerInset` property. For example, try `_textInputNode.textContainerInset = UIEdgeInsetsMake(4, 15, 4, 15);` and you will see that it doesn'…	skensell
3065	2017-02-23 15:30:13	As an additional feature request, it would be nice if this property `maximumLinesToDisplay` was a `CGFloat` so that you can show a portion of the next line which gets cut off. It would help the user know they can scroll down.	skensell
3064	2017-02-23 13:32:06	Because doing so can cause deadlocks if the hooks cause main thread to wait for a background thread which in turn needs the instance lock. Example in screenshots below: ![1](https://cloud.githubusercontent.com/assets/587874/23260815/8b52bb18-f9cb-11e6-80db-174a09687ecf.png) ![2](https://cloud.githubusercontent.com/assets/587874/23260816/8b52dc56-f9cb-11e6-82cf-67013fa584f9.png) ![3](https://cloud…	nguyenhuy	2017-02-24 18:09:40
3063	2017-02-23 00:54:03	- Fix comments - Return nil	Adlai-Holler	2017-02-23 19:32:02
3062	2017-02-23 00:46:34	Resolves #3038 Doing this will prevent required callbacks like `didMoveToWindow` from getting sent to our view.	Adlai-Holler	2017-02-23 01:48:14
3061	2017-02-22 23:31:37	- Rename `ASIndexedNodeContext -> ASCollectionElement`. This context is not "indexed" anymore – it may live at different indexes in different collection data sets. - Remove the now-unused (and terribly misleading) `indexPath` field from the object. This was always destined to happen, and now it is. Ready for review!	Adlai-Holler	2017-02-23 00:55:03
3060	2017-02-22 22:05:37	Right now it's a plain `NS_OPTIONS` which is pretty limiting – we can only manage _flags_ in the hierarchy. It seems like an Objective-C++ struct would be appropriately flexible and fast. It would allow us to store objects (root node? Layout engine?) as well as other data types. Thoughts @maicki @nguyenhuy @garrettmoon @appleguy ?	Adlai-Holler	2017-03-21 17:53:21
3060	2017-02-23 02:07:29	This is a great RFC as it is an interesting and important topic for the framework. We're in the business of distributing information across hierarchies! My input is in three subject areas: ### Beware of UIView-style performance - We should be very cautious with overhead here. When we say that UIView is expensive, it turns out that almost all of its cost beyond CALayer comes from hierarchy managem…	appleguy	2017-03-21 17:53:21
3059	2017-02-22 07:12:52	There appear to be memory leaks in instances of `NSURLRequest`stemming from `ASBasicImageDownnloader` ![screen shot 2017-02-22 at 12 41 22 pm](https://cloud.githubusercontent.com/assets/5009041/23200775/40ac7c18-f8fc-11e6-8898-f18353e6e688.png) ![screen shot 2017-02-22 at 12 41 19 pm](https://cloud.githubusercontent.com/assets/5009041/23200778/421e8ea6-f8fc-11e6-9ba7-d8dca2e2fdb2.png)	codeOfRobin
3059	2017-02-22 17:52:34	@codeOfRobin Hey! I just looked briefly into it, but could you ran your tests / Instrument build again the `ASDKgram` example and provide a bit more details from the Instruments. Currently it's hard to follow and reproduce. Thanks! To use the basic downloader just go into `ASNetworkImageNode` and in the `init` method comment out the usage of the `ASPINRemoteImageDownloader`	maicki
3058	2017-02-22 05:08:30	Address 2/3 points in #3029. See Scott's suggestion about waiting for all the PRs to cycle before wiping the git history.	hannahmbanana	2017-02-22 18:32:51
3057	2017-02-21 18:14:42		garrettmoon	2017-02-21 19:43:36
3056	2017-02-21 12:07:15	I am using ASPagerNode with infinite scrolling, the problem occurs when I scroll my pagerNode towards left which sets _deceleratingVelocity in scrollViewWillEndDragging: with positive x. After that I use scrollToItemAtIndex: to move towards right. The problem is _deceleratingVelocity would not change now as scrollViewWillEndDragging would not be called when I use scrollToItemAtIndex: and due to p…	jaichaudhry
3056	2017-02-21 18:46:20	Thanks for reporting this. @Adlai-Holler has much better understanding behind the flags in `_checkForBatchFetching` and thus can decide if yours is a correct solution.	nguyenhuy
3056	2017-03-02 20:01:24	@jaichaudhry Good points, thanks for reporting! We can definitely improve our scroll view state tracking here. I wonder if a more direct solution would be to add: <S_CODE_TOKEN> Does that fix your use case? In the future, we should probably replace `_deceleratingVelocity: CGPoint` with `_animatingDirection: ASScrollDirection` and then we can set that in `scrollToItemAtIndexPath:`, `willEndDraggin…	Adlai-Holler
3056	2017-03-03 05:56:46	@Adlai-Holler Yes that should solve the issue of batch fetch not getting called since the _deceleratingVelocity would be reset in scrollViewDidEndDecelerating:	jaichaudhry
3055	2017-02-21 09:34:28	Hey Guys, I'm in the process of upgrading from 1.9 to 2.1. This isn't necessarily a bug report, rather just a layout API change which I think needs better documentation. I am frequently overlaying nodes with `ASOverlayLayoutSpec`s containing `ASRelativeLayoutSpec`s. In 1.9, here's how I would construct an `ASRelativeLayoutSpec`. <S_CODE_TOKEN> producing <img width="317" alt="screen shot 2017-02-2…	skensell
3055	2017-02-21 20:03:14	@skensell Hey, yeah the behavior of `ASRelativeLayoutSpec` changed a bit in this cases in 2.0 and I'm sorry we didn't document that thoughtfully. We would appreciate if you put up a PR for the documentation to update it to reflect this behavior. Thanks!	maicki
3054	2017-02-21 07:15:50	This patch also adds ASEdgeInsetsZero, and one fix to passthrough of UIKit Supplementary Views. The core team shouldn't spend any time supporting this, though. If there is an upcoming refactor in a file like ASDisplayNode or ASLayoutElement, please feel free to delete the integration points. Because almost all of the implementation is contained within ASDisplayNode+Yoga.mm, I'm very comfortable w…	appleguy	2017-02-22 00:47:08
3054	2017-02-21 18:27:02	test this please	appleguy	2017-02-22 00:47:08
3054	2017-02-21 18:27:16	If anyone with access to the build log could report what it shows, that would be helpful!	appleguy	2017-02-22 00:47:08
3054	2017-02-21 18:42:13	@appleguy Here you go. Very weird error though: <S_CODE_TOKEN> Btw, can we somehow improve the CI situation here? Like having another public CI that might be slower but accessible to everyone? It might not worth doing now but later once we own the repo.	nguyenhuy	2017-02-22 00:47:08
3054	2017-02-22 00:47:04	@nguyenhuy It seems to be succeeding now! @Adlai-Holler thanks much for the review :)	appleguy	2017-02-22 00:47:08
3053	2017-02-20 21:08:47	Hey Guys, I'm in the process of upgrading from 1.9 to 2.1, and this is the first in hopefully not a long sequence of bugs which I'll report: My issue is that I have an `ASCellNode` which sets `backgroundColor` and `cornerRadius` like so: <S_CODE_TOKEN> and then it seems the `backgroundColor` is transferred to the backing cell in `[_ASCollectionViewCell setNode:]` while the `cornerRadius` is not. …	skensell
3053	2017-02-20 22:06:27	@skensell Thanks for reporting! For reference just linking the PR for now: #2847	maicki
3053	2017-02-21 07:51:35	@skensell great report. Question: why is your cell node a different size from the cell containing it? I don't recall why this change was made, but I know it was because of a situation that required being able to set the containing cell color. It is possible that this only makes sense to do for opaque colors, to prevent blending or bleed-through of unintended content beneath. But I agree with you,…	appleguy
3053	2017-02-21 08:30:24	@appleguy I think the image I included may be misleading you -- the size of the cell and the node are the same. The outermost gray in the image is the background of the `ASCollectionNode`. Of concern here is the inner 90 degree corner on `_ASCollectionViewCell` and the rounded corner of its node within (which has the same frame). Thanks for the advice on the corner radius. I do usually try other …	skensell
3052	2017-02-20 07:58:29	I declare add-in in existed example `self.photoDescriptionLabel.attributedText = photoModel.attrStringForDescription(withSize: Constants.CellLayout.FontSize) self.photoDescriptionLabel.maximumNumberOfLines = 2 let attr = [ NSForegroundColorAttributeName : UIColor.blue, NSFontAttributeName: UIFont.systemFont(ofSize: Constants.CellLayout.FontSize) ] let attributedString = NSMutableAttributedString(…	buiminhhuy	2017-02-22 03:10:20
3052	2017-02-21 11:02:23	to method textNodeTappedTruncationToken work fine, I chit code by add this `self. photoDescriptionLabel.addTarget(self, action: #selector(testClick), forControlEvents: .touchUpInside)`	buiminhhuy	2017-02-22 03:10:20
3052	2017-02-21 17:57:50	@buiminhhuy You have to set `userInteractionEnabled` to `true` and change the declaration for the `ASTextNode` delegate method (in case you target Swift 2.3 and above): <S_CODE_TOKEN> <S_CODE_TOKEN> Let me know if this will solve your problem. Thanks!	maicki	2017-02-22 03:10:20
3052	2017-02-22 03:09:59	Work fine. Thanks @maicki	buiminhhuy	2017-02-22 03:10:20
3051	2017-02-20 02:07:30	I'm unable to access the collection node setter function for IGListAdapter in Swift. I'm currently using cocoapods and pulling directly from master branch. When ever i try to use the setter function it returns not found.	bevbomb
3051	2017-02-20 06:33:19	@bevbomb you need to use the subspec `pod 'AsyncDisplayKit/IGListKit'` and you can find a sample project here #3047	MarvinNazari
3051	2017-02-21 17:21:49	Thanks @MarvinNazari for helping out. @bevbomb I will close this issue for now as it seems you got the right direction. Please reopen if you don't think so. Thanks!	maicki
3051	2017-02-22 22:27:36	@maicki This is still broken for Carthage user	QuynhNguyen
3051	2017-03-01 18:01:40	@QuynhNguyen You mind adding a small example project to this issue. Thanks!	maicki
3050	2017-02-19 23:37:26	After talking with Adlai, there are a couple of reasons, we should think of deprecating `calculatedSize` sooner than later so users can move away from using this method. Some reasons: - The return value of `calculatedSize` relies on the fact (and side effect) that `layoutThatFits:` or a layout pass happened before. - Furthermore the return value of this method can differ between a layout that was…	maicki
3050	2017-02-21 07:37:55	@maicki great summary of the current situation. This was a tricky and sad thing to discover when you were creating the modern 2.0 layout API. I agree 100% with deprecating this method! I do think there should be at least one major release where the method remains implemented, but internally just uses the workaround you wrote (constrainedSizeForCalculatedLayout, layoutThatFits, layout.size). After…	appleguy
3050	2017-02-21 17:23:43	@appleguy Totally agree! We would slowly deprecate it.	maicki
3049	2017-02-19 14:31:41	It's my first time use AsyncDisplaykit. it was great. I have a collectionnode, tow column, and each item maybe different size. I use the MosaicCollectionViewLayout in demo, and when I insert new items. - (void)insertItems:(NSArray*)items { if([items count]){ NSInteger start = [self.items count]; NSInteger end = [items count] + start; NSMutableArray* indexPaths = [NSMutableArray array]; for(NSInte…	mosquitodu
3049	2017-02-21 07:46:04	@mosquitodu I don't think you have a performance problem, just a timing one -- you're seeing the asynchronous first display. Could you post a screen capture video, taken with QuickTime Player? (It can record from device too) . This way our suggestion can be most applicable since there can be more than one cause. If you can take a Time Profile of scrolling on the iPhone 6 and then attach a .zip co…	appleguy
3049	2017-02-21 13:40:53	@appleguy thanks very much! Because the file is too big to upload, I upload it to dropbox, please refer to :https://www.dropbox.com/s/v0ng2z1b15lrnde/collectionnode.zip?dl=0 In the video First. you can see, when I pull down to get new data, the collection node will flash the items even the item not change(I just update data, and call reloadDataImmediately) Second, when I scrolling down, in willBe…	mosquitodu
3049	2017-02-23 03:13:18	@appleguy Thanks your information, I found some heavy task on main thread in our project, I will rewrite this task, and test it again. thank you very much.	mosquitodu
3048	2017-02-18 18:04:40	I have a problem with two `ASViewController`s that I want to transition between using `UIViewControllerAnimatedTransitioning`. It's a context transition where an image view from the first view controller animates its position and size to an image node in the second view controller. The problem is that the second image node is contained in a cell node which is loaded by the vc's node (`ASTableNode…	fruitcoder
3047	2017-02-18 14:46:05	I made a simple example using new IGListKit support in Swift similar to IGListKit search example in their repo.	MarvinNazari	2017-02-27 20:52:49
3047	2017-02-27 20:17:30	@Adlai-Holler so i updated but now im getting a crash. <S_CODE_TOKEN>	MarvinNazari	2017-02-27 20:52:49
3047	2017-02-27 20:52:47	@MarvinNazari I see the issue and I've filed it as https://github.com/facebook/AsyncDisplayKit/issues/3095 . Thanks for this diff – merging!	Adlai-Holler	2017-02-27 20:52:49
3047	2017-03-18 06:13:01	is it support ASTableNode ?	iOSUser110	2017-02-27 20:52:49
3047	2017-03-18 14:18:45	@iOSUser110 Currently `IGListKit` supports only `ASCollectionNode`.	maicki	2017-02-27 20:52:49
3046	2017-02-18 02:29:49	The data of the tableView was pagination, it is normal at the first page,when the page is bigger than 1, after the data is loaded,call reloadData, the tableView will scroll to an upper potion.not stand at the original position. It will be a right position if i call [self.tableView reloadSections:[NSIndexSet indexSetWithIndex:0] withRowAnimation:UITableViewRowAnimationNone]; but the animation is n…	KKKiller	2017-02-20 02:37:17
3046	2017-02-20 02:38:28	use insertRowsAtIndexPaths instead of reloadData, it will disappear	KKKiller	2017-02-20 02:37:17
3045	2017-02-17 23:34:08	My original issue: I am trying to fade in an `ASViewController` as the new `rootViewController`, but it doesn't fully render until the transition has ended, making the animated transition pointless. My viewController is pretty simple and the main async benefits of ASDK aren't so important here, so I figured I'd just set `self.node.displaysAsynchronously = NO` to force rendering on the main thread…	skensell
3045	2017-02-17 23:38:28	Alternatively, I'd love to hear other solutions which would avoid touching `displaysAsynchronously` and could force a full rendering. (Note, I also had to call` [self.node.pagerNode reloadDataImmediately];` in `viewDidLoad`).	skensell
3045	2017-02-21 07:57:00	@skensell it is not currently designed to affect subnodes. If this isn't clear from the documentation, we should definitely improve the comment / docs around it. I do think it would be valuable to have a recursive version. If you are interested in implementing this, it would be very easy to add a new bit to ASHierarchyState that controls this. Internally one would call enterHierarchyState: and it…	appleguy
3045	2017-02-21 11:31:32	@appleguy Thanks, it looks like `neverShowPlaceholders` is what I was looking for. Interestingly, setting it on the `ASViewController` node didn't have any effect, but setting it on the individual `ASCellNode`s did work for me. Another related issue, in upgrading to 2.1 my rootViewController transitions required tweaking: <S_CODE_TOKEN> Without the `-layoutIfNeeded` call, some strange intermediat…	skensell
3044	2017-02-17 17:08:59	ASCellNode in 2.1 has strange background in addition to the one that I have specified in code. This background doesn't respond to frame or cornerRadius changes. Everything was fine in 2.0.1. Here is the screenshot of 2.1: ![wrong](https://cloud.githubusercontent.com/assets/7037300/23075081/3a552fa8-f54c-11e6-9ee5-18db6e8eb745.png) This is how it was in 2.0.1: ![fine](https://cloud.githubuserconte…	acedened
3044	2017-02-21 17:18:57	Related issue #3053	maicki
3043	2017-02-17 11:33:48	My project was use MJRefresh to refresh, when i use ASTableNode, how could i add a refreshing header for ASTableNode	KKKiller	2017-02-18 05:33:07
3043	2017-02-17 12:14:21	@KKKiller one option which I am using is to implement the following logic. (Assuming you have a plain one sectioned table) When your table reaches the top or the bottom you insert a new section at index `0` or `n + 1` (depending on the loading position) with one cell which will display the `Loading UI`. Once you are finished loading you delete that section. Another option is to add a `subnode` be…	EviluS	2017-02-18 05:33:07
3043	2017-02-18 00:12:02	@KKKiller You should still be able to use MJRefresh. Not used it personally but looking at their samples you should be able to just tweak how you add it to use self.tableNode.view which gives you the UITableView. For example their 1st example would become... <S_CODE_TOKEN>	ay8s	2017-02-18 05:33:07
3042	2017-02-17 09:01:08	Im getting a crash initialising ASVideoPlayerNode inside my ASCellNode. looking at the diff i think [this](https://github.com/facebook/AsyncDisplayKit/commit/f7a0ac9760be7dc8c532fa7f9f232c5dcf738a30#diff-d560a1b1d55d40fbeef7c555fbeb22e9) caused the problem. cc @nguyenhuy [Sample code](https://github.com/facebook/AsyncDisplayKit/files/783197/ASVideoPlayerNode.Crash.zip) <S_CODE_TOKEN>	MarvinNazari	2017-03-05 19:28:03
3042	2017-02-21 22:35:57	@MarvinNazari Thanks for reporting this! Assigning this to myself and I'll investigate this as soon as I can.	nguyenhuy	2017-03-05 19:28:03
3042	2017-02-21 23:06:19	@MarvinNazari Thanks for reporting and @nguyenhuy for looking into that. We probably should defer setting the asset to `didLoad` if it's not safe to set it on a background thread.	maicki	2017-03-05 19:28:03
3042	2017-02-21 23:45:12	My analysis back then showed that setAsset is not safe to be called off main. In ASVideoPlayerNode, we're deferring until didEnterVisibleState but only if _loadAssetWhenNodeBecomrVisible is false ([code](https://github.com/facebook/AsyncDisplayKit/blob/master/AsyncDisplayKit/ASVideoPlayerNode.mm#L206)). That causes me to question the existence of that flag itself.	nguyenhuy	2017-03-05 19:28:03
3041	2017-02-17 01:24:30		garrettmoon	2017-02-17 21:16:58
3041	2017-02-17 20:51:20	retest this please	garrettmoon	2017-02-17 21:16:58
3040	2017-02-17 00:53:53	Loading an animated image into an ASNetworkImageNode is causing an assertion as ASNetworkImageNode no longer excepts setting an image directly without setting the URL to nil first. coverImageCompleted: within ASImageNode+AnimatedImage is setting the image directly. ASNetworkImageNode Assert: https://github.com/facebook/AsyncDisplayKit/blob/master/AsyncDisplayKit/ASNetworkImageNode.mm#L119 ASImage…	ay8s	2017-02-18 02:27:53
3040	2017-02-17 01:01:21	Thank you for reporting! Will address ASAP!	garrettmoon	2017-02-18 02:27:53
3040	2017-02-18 00:12:52	Fixed with https://github.com/facebook/AsyncDisplayKit/commit/4e779eeed8b79e6d2c2b20ebef03431022725e25	ay8s	2017-02-18 02:27:53
3040	2017-02-18 02:27:53	Thanks @garrettmoon for addressing and @ay8s for reporting!	maicki	2017-02-18 02:27:53
3039	2017-02-16 23:29:38	The `flattened` property on `ASLayout` is not needed anymore in the algorithm to flatten a layout: `filteredNodeLayoutTree`. This should fix a bug where if a layout is reused that has the flattened property set to `YES` will be ignored in the flattening process although it should not have been.	maicki	2017-02-28 01:07:09
3039	2017-02-21 06:23:52	I was looking at this code recently with some of the Yoga stuff (setting flattened on the layouts created that way, since they are already flat). It's definitely key for performance, which IIRC is the main reason the flattened flag was added (maybe we should add comments internal documentation about this, since it's unusual?) The great thing about ASLayout is that it provides an incredibly powerf…	appleguy	2017-02-28 01:07:09
3039	2017-02-21 19:53:59	@maicki and I discussed and agreed on the changes in this PR before he pushed it, so I accepted it a bit too fast. I think we're looking at 2 different flags here: - `visited` flag set to a context and used solely by the traversal algorithm to avoid processing a context multiple times. - `isFlattened` flag **persistently** set to an ASLayout object to indicate that it doesn't contain non-node-bas…	nguyenhuy	2017-02-28 01:07:09
3039	2017-02-28 01:07:09	Let's revisit this in the future. The flattening process needs work but I don't think this diff is the way, and we've got bigger fish to fry.	Adlai-Holler	2017-02-28 01:07:09
3038	2017-02-16 22:08:56	You have to first scroll down a few photos, and then rotate. Reported by @ay8s on Slack.	Adlai-Holler	2017-02-23 01:48:14
3038	2017-02-17 05:11:22	If I read the thread correctly, this is the crash: <img width="360" alt="screen_shot_2017-02-16_at_10 55 51_am_720" src="https://cloud.githubusercontent.com/assets/565251/23053209/8bfb6e1e-f48c-11e6-9148-68a690378fbb.png">	appleguy	2017-02-23 01:48:14
3037	2017-02-16 17:14:17	Sometime between `2.0.1` and `2.0.2`, an issue related to (I think) cell reuse was introduced. Previously, cells correctly maintained their selection state after being reused, but as of `2.0.2`, the selection state of reused cells is "leaking" into new unrelated cells. This breaks some pretty important functionality, since selection state is no longer tracked and represented on screen accurately.…	rewandy	2017-02-27 20:02:15
3037	2017-02-16 18:04:08	After some investigation, it looks like the culprit is https://github.com/facebook/AsyncDisplayKit/commit/c85aa11dbbfc006f3c5a0f12c263cfbc59659932. As `UITableViewCell`s change which **Node** they're hosting, we [ensure](https://github.com/facebook/AsyncDisplayKit/blob/c85aa11dbbfc006f3c5a0f12c263cfbc59659932/AsyncDisplayKit/ASTableView.mm#L78-L82) that the `UITableViewCell`'s properties are in s…	rewandy	2017-02-27 20:02:15
3036	2017-02-15 18:32:05	Is this accurate? I'd left this as a comment on your PR but not sure you saw it before it merged.	garrettmoon	2017-02-15 18:56:34
3035	2017-02-15 17:47:51	ASTextFieldNode is a convenient wrapper for UITextField. ASEditableTextNode works for many situations but its behavior for single line text input isn't ideal. Secure text entry also doesn't appear to work on latest for ASEditableTextNode and UITextView in the latest version of iOS. An example is included to demonstrate usage.	kyleshank	2017-02-15 19:39:31
3035	2017-02-15 19:39:31	Hi @kyleshank , thanks for opening this diff! In order to provide full and long-lasting support for a text field node, which is super valuable, we need to do a ton of work including introducing a new class of pending state object and build support for bridging fields like `font` for reads _and_ writes, and avoid duplicating the portions of code that are concerned with `UITextInputTraits` etc. Thi…	Adlai-Holler	2017-02-15 19:39:31
3035	2017-02-15 20:01:58	Joined the slack. If anyone is interested in using ASTextFieldNode it is available as a framework here: https://github.com/pocketlabs/ASTextFieldNode	kyleshank	2017-02-15 19:39:31
3035	2017-02-15 20:03:15	👌	Adlai-Holler	2017-02-15 19:39:31
3034	2017-02-15 14:07:25	I have a cell node with an `ASNetworkImageNode` and some `ASTextNode`s. The image node is sized based on the available width and the ratio is 16/9. It looked somewhat like this: <S_CODE_TOKEN> This all worked without any issues, but now I want to have the image in an extra cell node (for different reasons). I thought I could just do something like this: <S_CODE_TOKEN> The problem is that `width` …	fruitcoder	2017-02-17 09:58:18
3034	2017-02-15 15:26:07	@fruitcoder ~~I may be completely wrong but isn't `constrainedSize.min` supposed to be `CGSizeZero`. You could try using the `max.width` for your layout.~~ *Correcting myself, sorry.* <S_CODE_TOKEN> But if you use an `ASCellNode` as a subnode of another `ASCellNode` this will probably not apply. Try checking the `max` value.	EviluS	2017-02-17 09:58:18
3034	2017-02-15 21:14:16	I have a "pure" ASViewController which calls `super.init` with the `ASTableNode` and the `ImageNode` is returned inside the `tableNode:nodeBlockForRowAt:` block, so there is no intermediate cell node.	fruitcoder	2017-02-17 09:58:18
3034	2017-02-15 21:15:27	I get this from the `constrainedSize` ![screen shot 2017-02-15 at 22 11 41](https://cloud.githubusercontent.com/assets/5515849/22995709/3b503834-f3cc-11e6-8ada-1b6a261885b9.png)	fruitcoder	2017-02-17 09:58:18
3034	2017-02-16 09:34:25	@fruitcoder This is strange. I recreated your case and it works fine. Here is my implementation. `Implementation of ASViewController Subclass` <S_CODE_TOKEN> `Implementation of ASCellNode subclass (Image cell)` <S_CODE_TOKEN> `Implementation of the text cell` <S_CODE_TOKEN> ![simulator screen shot feb 16 2017 12 09 00 pm](https://cloud.githubusercontent.com/assets/749280/23016862/c03a4d18-f440-11…	EviluS	2017-02-17 09:58:18
3034	2017-02-16 09:58:38	Yeah, that worked for me too, but try separating the image node into its own cell node! So you have an image cell node and a text cell node	fruitcoder	2017-02-17 09:58:18
3034	2017-02-16 10:10:36	@fruitcoder I updated my last comment with the changes and it still works the same as expected.	EviluS	2017-02-17 09:58:18
3034	2017-02-16 10:30:37	Thanks for checking that out, I'll whether there is anything different in my setup.	fruitcoder	2017-02-17 09:58:18
3034	2017-02-16 12:07:04	No problem I will be happy if this helps solving the problem :)	EviluS	2017-02-17 09:58:18
3034	2017-02-16 12:40:29	I thought it's because I push the view controller in a navigation controller but this bare project doesn't work as well :/ https://www.dropbox.com/s/8u2u7cjw4zo0exw/ASDK_ImageNode.zip?dl=0	fruitcoder	2017-02-17 09:58:18
3034	2017-02-16 14:00:42	@fruitcoder I found the problem. You are calling `node.reloadData()` in `viewDidLoad()`. There is no need to call `reloadData()` for the initial load of the table node.	EviluS	2017-02-17 09:58:18
3034	2017-02-16 14:07:26	What the ... Thank you SO MUCH! But is that a bug? Calling `reloadData()` should never be destructive, just a small performance hit right? (that's what I'm used to in UIKit)	fruitcoder	2017-02-17 09:58:18
3034	2017-02-16 14:11:15	Actually no it is different from the `UIKit` version. <S_CODE_TOKEN>	EviluS	2017-02-17 09:58:18
3034	2017-02-16 15:38:22	Thanks for pointing that out... The reason why I called `reloadData()` in `viewDidLoad` was that I want a transition from a previous viewcontroller's image view to the image node, so before pushing the view controller I call `loadViewIfNeeded()` to make sure the cell node with the image node is visible and has a valid frame. As you pointed out, this causes the image node to have a `.zero` frame. …	fruitcoder	2017-02-17 09:58:18
3034	2017-02-16 16:07:45	What do you want to achieve, something with `UIViewControllerAnimatedTransitioning` API?	EviluS	2017-02-17 09:58:18
3034	2017-02-16 19:33:56	Exactly 👍	fruitcoder	2017-02-17 09:58:18
3034	2017-02-16 19:35:01	And for that the target image node's frame needs to be correct when I start the transition so I can interpolate between the views frames	fruitcoder	2017-02-17 09:58:18
3034	2017-02-17 09:26:27	@fruitcoder Would you like to PM me in Slack and discuss the issue? (my nick is `gpetrov` there)	EviluS	2017-02-17 09:58:18
3034	2017-02-17 09:36:14	Sure	fruitcoder	2017-02-17 09:58:18
3034	2017-02-17 09:58:17	Since the original question was answered thanks to @EviluS I will close the issue and eventually open a new one which targets the questions that came up during the discussion.	fruitcoder	2017-02-17 09:58:18
3033	2017-02-15 01:59:10	- Only do it for non-animated updates. For animated updates, as I mention in the comments, we can't synchronize with table view's update animation and you see an ugly wave. - This is **breaking API** but we need to do it. No user would ever prefer to see this effect. - Switch our tracking system to be much simpler and to account for section headers/footers/etc. - Add a unit test for content offse…	Adlai-Holler	2017-02-15 19:57:39
3032	2017-02-15 00:39:42	This method has some valid uses, for example if your `UICollectionViewLayout` wants to get the current view-space index path for a node (node-tracking is actually extremely valuable in some cases, and often a much better choice than index path tracking).	Adlai-Holler	2017-02-15 06:31:25
3031	2017-02-15 00:12:56	Fixes the rest of #2955 The logic behind this flag is pretty nonsensical. The only reason we would ever get `layoutSubviews` before our size is "final" is if someone calls `layoutIfNeeded` specifically on us, which they might do I guess. But in the normal case, we get `layoutSubviews` after our superview gets `layoutSubviews` and sets our frame to e.g. `(375, 667)` or whatever our final frame is.…	Adlai-Holler	2017-02-15 00:28:27
3031	2017-02-15 00:28:19	Note: I removed `testRelayoutAllNodesWithZeroSizeInitially`. The justification is, this test is kind of misleading… in the normal flow: > Have initial size `(0,0)` > Core Animation `layoutSubviews` down from the window to your superview > Superview gives you a real size `(375, 667)` > You get `layoutSubviews` > We call `relayoutAllNodes` but there are no nodes yet > We call `[super layoutSubviews…	Adlai-Holler	2017-02-15 00:28:27
3030	2017-02-14 19:40:47	Umbrella task for working on the placeholder https://github.com/facebook/AsyncDisplayKit/issues/2685	garrettmoon
3029	2017-02-14 08:36:38	Everyone likes GIF and i don't wanna be a party pooper, but the `Screenshots` folder inside example folder is `64,6 MB`. I tried to compress them with ImageOptim and we get `45,1 MB` afterwards. but is it really that important to have them inside the repo? #2968 cc @hannahmbanana	MarvinNazari
3029	2017-02-14 17:43:18	Agree with @MarvinNazari @hannahmbanana Can we move them out of the repo to some other image hosting place or into our documentation repo and link to it from there?	maicki
3029	2017-02-14 19:54:53	Good call. :)	hannahmbanana
3029	2017-02-21 07:39:44	@MarvinNazari thanks for filing this. I noticed it when they went in, but since they were already committed, figured it wasn't worth dealing with. Does anyone know how to actually scrub the files from history? I don't think deleting them from the repo will be enough to remove them from the clone, as Git has to be able to regenerate them if an older commit is checked out.	appleguy
3029	2017-02-21 08:09:42	@appleguy maybe [this](https://help.github.com/articles/removing-sensitive-data-from-a-repository/#using-the-bfg) can help? I haven't try it personally.	MarvinNazari
3029	2017-02-21 17:25:23	@hannahmbanana Would you be able to tackle that this week: - Move the gifs to a different place - Link to new place where necessary - Remove from history Thanks!	maicki
3029	2017-02-22 05:13:17	I'm nervous about wiping the repo's history	hannahmbanana
3029	2017-02-22 05:22:16	The best way to wipe the history appears to be: - Remove the files in the normal way. They will still be downloaded in a git clone, however. - Let all PRs cycle so that new / active work branches have a commit where the files are removed. Thanks to great efforts by the core team, this is practical because the PR list is kept pretty small these days! - Finally, once the coast is clear, do https://…	appleguy
3028	2017-02-14 05:37:17	Resolves #2974 and other major pager node rotation/content inset issues. - Deprecates `ASCollectionView.zeroContentInsets`. - This flag was added as a hack during development of `ASPagerNode` to "undo" the effects of `UIViewController.automaticallyAdjustsScrollViewInsets`. - The flag adds `contentInsets = .zero` into `layoutSubviews`, after `[super layoutSubviews]` - This means our `contentInsets…	Adlai-Holler	2017-02-14 22:10:52
3028	2017-02-14 17:15:11	I know this diff is huge, and I attempted to decompose it into smaller updates but to get the correct pager behavior, all of these changes were necessary (excluding e.g. adding the view controller into node debugDescription which was just for fun and seems very low-risk).	Adlai-Holler	2017-02-14 22:10:52
3027	2017-02-14 03:39:38	// If you're looking for help, please consider joining our slack channel: // http://asyncdisplaykit.org/slack // The more information you include, the faster we can help you out! // Please include: a sample project or screenshots, code snippets // AsyncDisplayKit version, and/or backtraces for any crashes (> bt all). // Please delete these lines before posting. Thanks!	buiminhhuy	2017-02-20 09:37:07
3027	2017-02-14 11:39:51	@buiminhhuy: All examples have been updated to Swift 3	MarvinNazari	2017-02-20 09:37:07
3027	2017-02-14 17:07:00	@MarvinNazari, yes I saw, but if can help me convert all example objective-c to swift 3. I am difficult when implement base on Objective-C example	buiminhhuy	2017-02-20 09:37:07
3027	2017-02-14 17:11:00	@buiminhhuy is there anything special that you need help with?	MarvinNazari	2017-02-20 09:37:07
3027	2017-02-14 17:24:18	Ok I will verify later, I am attend convert my project to use AsyncDisplayKit.	buiminhhuy	2017-02-20 09:37:07
3026	2017-02-14 03:00:42	A quick fix for CJK language layout issue, which is supposed to bring no side effect. Has been tested in our production for one month. See https://github.com/facebook/AsyncDisplayKit/issues/2894	yxztj	2017-02-15 19:54:56
3026	2017-02-14 03:00:48	Thank you for your pull request and welcome to our community. We require contributors to sign our Contributor License Agreement, and we don't seem to have you on file. In order for us to review and merge your code, please sign up at https://code.facebook.com/cla - and if you have received this in error or have any questions, please drop us a line at cla@fb.com. Thanks! **If you are contributing o…	facebook-github-bot	2017-02-15 19:54:56
3026	2017-02-14 03:04:39	Just signed the CLA.	yxztj	2017-02-15 19:54:56
3026	2017-02-14 03:09:32	Thank you for signing our Contributor License Agreement. We can now accept your code for this (and any) Facebook open source project. Thanks!	facebook-github-bot	2017-02-15 19:54:56
3026	2017-02-15 03:01:00	@Adlai-Holler Thanks for the suggestions. I tried the 3 methods you suggested but none of them worked.. After some profiling(copy and run the related code, from _textStorage init to setAttributedString 30000 times), setting attributedString both in init and later is doubling the execution time than before. So I changed the code: always init _textStorage with no parameter, and set attributedString…	yxztj	2017-02-15 19:54:56
3026	2017-02-15 05:17:26	@yxztj awesome, thanks for investigating this issue and then also guiding your work via profiling! An allstar contributor :), really appreciate how you've helped out over time. Both @Adlai-Holler and @maicki are the de-facto experts on ASTextNode these days, so I'll leave it to them to make the call on safety of taking this change. However, we're all interested in seeing improvements to a few nag…	appleguy	2017-02-15 19:54:56
3026	2017-02-15 19:54:53	Great work @yxztj, thanks!	Adlai-Holler	2017-02-15 19:54:56
3025	2017-02-13 22:21:01	This was actually causing practical problems. Resolves #2976 .	Adlai-Holler	2017-02-13 23:03:58
3024	2017-02-13 19:20:31	This resolves #3018	Adlai-Holler	2017-02-13 21:34:54
3023	2017-02-13 17:42:44	This reverts commit 5c8818d107252da8eb6a91cf88237916ec26f5ed. Resolves #3016 and unresolves #3007 . I'm marking that issue as `wontfix` since (1) the issue is very old and (2) it's not very high value.	Adlai-Holler	2017-02-13 18:38:20
3022	2017-02-13 17:38:06	Move Yoga special Yoga handling further out of main components.	maicki	2017-02-15 00:03:52
3022	2017-02-15 00:03:52	Closing as it's great how it is.	maicki	2017-02-15 00:03:52
3021	2017-02-13 15:19:10	Thanks to @nguyenhuy for the initial work! Unfortunately there were a couple of bigger changes since the last commit of the initial PR so I rebased and also cleaned it up a bit. Will replace #2810 This PR makes ASViewController's node optional. This allows developers to use ASViewController like a normal UIViewController. More importantly, it can be used as a base class for view controllers among…	maicki	2017-02-14 21:19:00
3021	2017-02-14 19:03:32	Pushed a new change that changes the nil node behavior based on @Adlai-Holler and my Slack conversation. It also changes the usage of mixed between the getter `self.node` and the instance variable `_node` to always use the intense variable for now.	maicki	2017-02-14 21:19:00
3021	2017-02-14 21:18:56	Thanks @Adlai-Holler and @nguyenhuy for working together on that.	maicki	2017-02-14 21:19:00
3020	2017-02-12 21:36:53	Hi , I'm create ASCollectionNode and begin to fetch data in willBeginBatchFetchWithContext : `- (void) collectionNode:(ASCollectionNode *)collectionNode willBeginBatchFetchWithContext:(ASBatchContext *)context { [self getTagsWithCompletion:^(BOOL finished) { [context completeBatchFetching:YES]; }]; }` and when data is coming i use below code to insert item in to collectionNode: `dispatch_async(di…	ebrahimsavadinejad	2017-02-16 04:18:05
3020	2017-02-13 07:16:44	I am seeing the same issue when doing the following <S_CODE_TOKEN> After googling around for few hours, it seems to be a UIKit bug when dealing with `estimateItemSize`. As a hacky/work-around solution, I just call `scrollToItem` twice with some delay in between. Not sure if that will fix your problem as well.	QuynhNguyen	2017-02-16 04:18:05
3020	2017-02-16 04:18:05	@QuynhNguyen tanx	ebrahimsavadinejad	2017-02-16 04:18:05
3019	2017-02-12 17:38:29	ASDK v2.2 (also tested on 2.1, 2.0, 2.0.1, 2.0.2) Should be tested on iPhone. Case: Trying to show different layout in portrait and landscape. In landscape image placed on root node, but in portrait it placed on proxy node that placed on root node. Ascii pic for better understanding: Portrait: <S_CODE_TOKEN> Landscape: <S_CODE_TOKEN> Q: Why you use that proxy node? It has no sense there. A: The r…	Kuluum	2017-03-15 20:20:02
3019	2017-03-10 16:59:21	Upd: Reproduced on 2.2	Kuluum	2017-03-15 20:20:02
3019	2017-03-14 18:26:36	@Kuluum Hey! Could you take me a favor and check if the linked PR will resolve your issue. It did on my side testing with your sample project, what was very valuable! Thanks!	maicki	2017-03-15 20:20:02
3019	2017-03-14 20:39:36	@maicki Ok, will check it ASAP :)	Kuluum	2017-03-15 20:20:02
3019	2017-03-17 14:46:43	@maicki Checked this fix in production code with real case that I have. It seems to be worked fine now! Great!	Kuluum	2017-03-15 20:20:02
3018	2017-02-12 00:25:16	Supporting rasterized subtrees is a useful way to reduce memory consumption, and I'm proud that we've achieved it. But I advocate deprecating support, for a couple of reasons: - We see virtually _zero_ usage of it in Pinterest. - It complicates our hierarchy tracking and drawing. - Unit testing is pretty scant – not sure how it handles edge cases, makes refactoring tough. - Modern hardware devalu…	Adlai-Holler	2017-02-13 21:34:54
3018	2017-02-12 01:36:26	Not using it either in Buffer right now and not sure we'd see much benefit nowadays if we added it in. Only time we did try it, it caused a couple of issues with image loading etc. Think if it simplifies things then 👍	ay8s	2017-02-13 21:34:54
3018	2017-02-12 06:50:13	It's not used in Auxy either, and I think it's easy enough to handle the few really good cases for this manually. Sounds like a good call!	GitGadd	2017-02-13 21:34:54
3018	2017-02-12 07:40:11	StaySorted starts using ASDK lately, thus has no concern as well.	harryworld	2017-02-13 21:34:54
3018	2017-02-13 12:59:17	We don't use it either. 👍🏼	MarvinNazari	2017-02-13 21:34:54
3018	2017-02-19 22:18:20	I do have use cases for this with my current projects, but agree with deprecating the feature -- at least until a non-core-team engineer wants to put in the effort to make it more independent of the rest of ASDisplayNode so that maintainability of the core classes isn't made more difficult because of rasterization. I think getting rid of the isInHierarchy system (it can be folded into the newer i…	appleguy	2017-02-13 21:34:54
3017	2017-02-11 01:41:01	This PR has 2 main goals: - Simplify `ASDataController` and overhaul the way it processes change sets. - `ASDataController` now processes a change set in 3 steps: - Synchronizes its internal states with data source on main thread. - Switches to a background queue to layout new nodes. - Switches back to main to forward the change set to UIKit. - Each step consumes the **whole** change set before s…	nguyenhuy	2017-02-22 21:50:08
3017	2017-02-21 16:01:15	@Adlai-Holler @appleguy This PR is finally ready for review! As it is getting huge, I'd like to merge this ASAP and work on follow up tasks. Thank you!	nguyenhuy	2017-02-22 21:50:08
3017	2017-02-22 21:50:03	Here, we, go!	Adlai-Holler	2017-02-22 21:50:08
3016	2017-02-10 23:53:06	Thanks @ay8s for raising this on Slack. Raises `Did not expect sizeForSupplementaryViewOfKind:atIndex: to be called.` That means we accidentally called the IGListKit supplementary sizing method, which we don't intend to do. This is possibly due to some major collection view changes made last weekend to support UIKit cells. We need to look at the flow layout supplementary sizing pathway under IGLi…	Adlai-Holler	2017-02-13 18:38:20
3015	2017-02-10 19:27:44	I accidentally landed some unused method names into this example – `referenceConstrainedSizeForHeaderInSection:` which actually ended up being named `sizeRangeForHeaderInSection:`. This restores the supplementary views. Will land after CI passes.	Adlai-Holler	2017-02-10 21:35:30
3014	2017-02-10 17:50:05	- [x] Add building one example - [x] Move derived data from `~/` to `~/ASDKDerivedData` - [x] Factor out methods to build example	maicki	2017-02-11 00:43:30
3013	2017-02-10 17:30:42	I should have done this in #3005 😅 Will merge after CI passes	Adlai-Holler	2017-02-10 21:35:16
3012	2017-02-10 16:42:34		maicki	2017-02-10 19:17:26
3011	2017-02-10 15:03:57	Hello, i got problem with layout on ascellnode within collectionView. So basically every cell has a size of screen minus top and bottom bar (screenshots are without these bars), every cell has (gray) rectangle - viewUnderImages, and on top there is a stack (wholeStack) contains 2 photos in other stack and user profile image centered through .X axis. And my problem is that I want to hook top of wh…	kamvoick	2017-02-11 19:28:54
3011	2017-02-10 16:21:15	I replicated your code with Objective C, here is the result with some modifications. <S_CODE_TOKEN> ![alt tag](http://i.imgur.com/ury0AVk.png)	EviluS	2017-02-11 19:28:54
3011	2017-02-10 16:46:16	edit: ok, i made a little mistake and above method with backgroundLayoutSpec works but \/ but anyway, the idea was to placed these photos and user image based on the size of this gray rectangle, that's why i made it by overlay and though it'll stretch it out	kamvoick	2017-02-11 19:28:54
3011	2017-02-11 19:28:54	i don't know how but today everything working good, so i'm closing the issue and provide some code which works for me on a screensize cellnode <S_CODE_TOKEN>	kamvoick	2017-02-11 19:28:54
3010	2017-02-10 02:05:24	@Adlai-Holler please teach your team to use GitHub properly. I didn't delete my facebook account so I could enjoy daily reminders of its existence.	adlai	2017-02-10 02:06:05
3010	2017-02-10 02:05:40	@garrettmoon You are the repeat offender.	adlai	2017-02-10 02:06:05
3010	2017-02-10 02:07:17	@Adlai-Holler That was a quick close. I hope @garrettmoon reads this, though.	adlai	2017-02-10 02:06:05
3009	2017-02-09 22:39:11	Resolves #2230 It's scary that this wasn't triggering a warning, even when I explicitly added the warning flag.	Adlai-Holler	2017-02-09 22:59:38
3008	2017-02-09 22:13:00	## Overview `ASTextNode` is currently hardcoded to use `ASLayoutManager` as its layout manager for drawing. Allowing users to provide a custom layout manager to `ASTextNode` would provide a lot of power in terms of custom drawing and what `ASTextNode` can achieve for people. ## Why Use a Custom Layout Manager As `NSLayoutManager` is really the meat and potatoes of the TextKit stack and controls d…	christianselig	2017-02-14 20:37:56
3008	2017-02-10 07:00:14	@christianselig Hey thanks for the diff! I've done a quick glance and it seems reasonable, but I need to take a little more time for a thorough review before we land. But we _will land this_ I'm confident! In the meantime, Jenkins add to whitelist and test this please.	Adlai-Holler	2017-02-14 20:37:56
3008	2017-02-10 07:03:53	Current Jenkins failure (we're working on getting these CI results public!): <S_CODE_TOKEN>	Adlai-Holler	2017-02-14 20:37:56
3008	2017-02-10 15:05:21	@Adlai-Holler Awesome, thank you! And no rush of course. :) Regarding the Jenkins failure, totally happy to fix that, only I'm admittedly not completely sure what's going wrong there. Seemingly the `#import`s are messing up; did I expose `ASLayoutManager` incorrectly? (I publicized it in the podspec and added it to the aggregate header file.) I don't believe I touched `ASControlNode`, though…	christianselig	2017-02-14 20:37:56
3008	2017-02-13 23:03:37	@christianselig It looks like you need to mark `ASLayoutManager.h` as public in Xcode (open the right panel and change `Project` to `Public`. Heads up, though: there is a very reasonable chance that we will stop using NSLayoutManager in the future. TextKit has major limitations and issues that have caused [other frameworks](https://github.com/ibireme/YYText) to drop down to CoreText, and we may h…	Adlai-Holler	2017-02-14 20:37:56
3008	2017-02-14 01:12:38	@Adlai-Holler Totally fair, reading through some of the comments in the TextKit classes I can totally see where you're coming from. 😛 Any idea when you'd look to doing this? 3.0? Later? If it's decently near, I don't mind leaning on the `will/DidDisplayNodeWithRederingContext` blocks instead. Two quick questions: - With `will/didDisplayNodeContentWithRenderingContext`, I find drawing in `will` re…	christianselig	2017-02-14 20:37:56
3008	2017-02-14 18:33:01	I can't give a specific timeline for refactoring text node, but it is a medium-term goal and currently everyone is working on other major projects. To your questions! - Hmm I see what you mean, since we draw the background after running the pre-context block. It's fine to change the context's blend mode, as long as you use `CGContextSaveGState()` before and `CGContextRestoreGState()` after. How i…	Adlai-Holler	2017-02-14 20:37:56
3008	2017-02-14 18:35:47	Okay, thanks for the info! With the goal of future proofing, I'll likely lean on the did block with the blend mode then. Do you think this is still worth putting through? I can't help but feel people may become attached to this and then be inconvenienced down the road when they could choose a more future proof method as-is. Thoughts?	christianselig	2017-02-14 20:37:56
3008	2017-02-14 20:37:56	I agree, let's close this for the time-being with the option to revisit it in the future. Thanks @christianselig and I hope I see you on Slack because we'd be glad to get your input on the framework!	Adlai-Holler	2017-02-14 20:37:56
3007	2017-02-09 22:02:50	Resolves #2245 and improves interop with frameworks like TLYShyNavBar which set the delegate of the table/collection view. We do not guarantee that we support these other frameworks, but in cases like this where the cost is low, we can help.	Adlai-Holler	2017-02-09 23:20:27
3006	2017-02-09 21:53:34	I have a ASCollectionNode which covers the whole UIView. The cellNode has a single textNode in its center. The size of the cell is the same as the collectionNode. On device rotation the cells adopt the new width and height while keeping the text in the center. ![img_1276](https://cloud.githubusercontent.com/assets/6898396/22804246/96ff1564-ef31-11e6-88f5-f2773add4a65.PNG) I had built this using v…	fawadsuhail	2017-03-06 06:55:35
3006	2017-02-09 22:32:48	@fawadsuhail - Thank you very much for your clear explanation and sample project! Based on warnings in the console, it looks like this might be an issue with the UICollectionViewFlowLayout setup. If your final UI requires full page cells, it seems like this would work better using an ASPagerNode.	hannahmbanana	2017-03-06 06:55:35
3006	2017-02-09 23:24:16	Could you see if this is related to issue #2924	hannahmbanana	2017-03-06 06:55:35
3006	2017-02-10 04:58:29	@hannahmbanana Thank you. It seems that UICollectionViewFlowLayout warnings come in 2.1 but not 2.0. Not sure what could be wrong in the flow layout setup. I will try out ASPagerNode and check the issue you referenced. Will keep you updated.	fawadsuhail	2017-03-06 06:55:35
3006	2017-02-14 18:24:29	@fawadsuhail Are you willing to try #3028 and see if it affects this behavior?	Adlai-Holler	2017-03-06 06:55:35
3006	2017-03-05 08:45:09	@Adlai-Holler Apologies for the late reply. Yes the bug I was facing was exactly the one shown in the PR. I just installed 2.2 and its working. Problem solved! Thanks a ton!	fawadsuhail	2017-03-06 06:55:35
3005	2017-02-09 19:56:30	Resolves #2278	Adlai-Holler	2017-02-09 21:10:11
3004	2017-02-09 06:48:12	Order the methods so the most valuable one, as_imageNamed, is more immediately noticeable. Also added a block comment describing its purpose and usage suggestions. Separated @implementation for fairly unrelated methods by categories.	appleguy	2017-02-09 21:52:37
3003	2017-02-09 01:40:26	Resolves #3002 and #2634 Before you say it, I know we should protocolize this. We will. But at this stage I don't want to go halfway and do that. This change is intentionally very small so we can get it deployed immediately. - Replace `asdk_isFlowLayout` with `asdk_layoutInspector` - Call `didChangeCollectionViewDelegate/didChangeCollectionViewDataSource` when the layout inspector is bound, so th…	Adlai-Holler	2017-02-09 06:03:13
3002	2017-02-09 01:15:13	Rather than calling these in `-init` of our class, we should call these in `-[ASCollectionView setLayoutInspector:]`. The reason is, if you use your layout object as the layout inspector, then your layout inspector can't have `-initWithCollectionView:` and so there's no good way to find out about the new delegate. This is an easy change, and I'll make it. Our layout inspector API has a lot of roo…	Adlai-Holler	2017-02-09 06:03:13
3001	2017-02-08 21:34:12		appleguy	2017-02-09 00:39:06
3001	2017-02-08 21:55:13	This fixes issue when setting automaticallyManagesContentSize didn't work as expected. I tried with different sizes for preferredSize, implementation of nodeConstrainedSize in VC. Nothing. With this PR just set scrollDirection. I think that setting scrollDirection should set automaticallyManagesContentSize though.	rurza	2017-02-09 00:39:06
3001	2017-02-08 22:31:29	This works for my example where I have an ASScrollNode with a simple vertical ASStackLayoutSpec containing nodes all set to 100% width: https://github.com/davertay/asdkScrollExample Without this change the contentSize was always being set to the view bounds, even when overriding nodeConstrainedSize in the ASViewController. Note that this probably also fixes #2851	davertay	2017-02-09 00:39:06
3001	2017-02-09 00:39:13	Discussed in Slack. Thanks for the reviews everyone!	appleguy	2017-02-09 00:39:06
3000	2017-02-07 21:47:04	Addresses "A" from #2955	Adlai-Holler	2017-02-08 21:58:23
2999	2017-02-07 17:53:30		maicki	2017-02-07 18:33:35
2998	2017-02-07 16:44:48	I'm getting a crash trying to set flexBase on a node. this works perfectly in debug mode, but when running on phone with Release Mode it crashes. I'm using 2.0.2 <S_CODE_TOKEN> and this the backtrace <S_CODE_TOKEN>	MarvinNazari	2017-02-07 21:56:01
2998	2017-02-07 21:35:24	@MarvinNazari which thread crashed? What was thrown? Can you put up a sample project?	garrettmoon	2017-02-07 21:56:01
2998	2017-02-07 21:51:55	here is the [sample project](https://github.com/facebook/AsyncDisplayKit/files/759129/FlexBaseIssue.zip) note that only happens on Release mode using Xcode 7 on a phone, not on simulator, it's not reproducible with Xcode 8x. We haven't updated our app to Swift 2.3/Swift 3 yet	MarvinNazari	2017-02-07 21:56:01
2998	2017-02-07 21:56:01	Thanks @MarvinNazari ! If it's not occurring on Xcode 8, I think we're going to close this unless it rears its ugly head again.	garrettmoon	2017-02-07 21:56:01
2997	2017-02-07 13:17:39	What is the proper way to add a hairline to a ASCellNode inside layoutSpecThatFits.	modLX4	2017-02-07 16:46:49
2997	2017-02-07 16:46:49	Hi @modLX4 this would be a great question for our Slack channel `#general`, go to http://asyncdisplaykit.org/slack to join up. Cheers!	Adlai-Holler	2017-02-07 16:46:49
2996	2017-02-07 08:18:31	Hi guys, I tried to google this, also searched the FAQ section, but I could not find the answer for the question above. In the FAQ it is clearly stated that the library [does not support AutoLayout](http://asyncdisplaykit.org/docs/faq.html#asyncdisplaykit-does-not-support-uikit-auto-layout-or-interfacebuilder) (that supports RTL automatically), does that mean, that there is now way to switch to R…	WiesnerPeti
2996	2017-02-08 01:18:38	Hey @WiesnerPeti RTL isn't something we support yet, but we definitely think it would be an awesome feature of layout specs! We'd gladly accept pull requests supporting this goal.	garrettmoon
2995	2017-02-07 04:00:14	#2988 was landed early to get functionality restored, and there are some finishing touches I want to put on it.	Adlai-Holler
2994	2017-02-06 22:53:04	We currently have the `debugName` property in `ASLayoutElement` although it can live in the debug layer and does not need to be in the layout layer. Let's move this into a separate protocol in the debug layer.	maicki	2017-02-07 04:02:22
2993	2017-02-06 22:34:14	Currently Async Display Kit doesn't provide a mechanism for "asserting" in production. In many the framework can recover from failures, but that would happen silently when in production. This code changes gives the ability to set a "non-fatal error block" on `ASDisplayNode` class, so it can be plugged in many areas where we have asserts, for example, so developers have the change to capture and r…	rmls	2017-02-08 01:13:34
2993	2017-02-07 04:02:40	Jenkins, add to whitelist	Adlai-Holler	2017-02-08 01:13:34
2992	2017-02-06 22:33:04	This doesn't restore IGListKit functionality like #2988 but it gets the CI building again. Will merge after CI passes.	Adlai-Holler	2017-02-06 22:45:08
2991	2017-02-06 22:10:16	Related Issue: #2990	maicki	2017-02-10 21:09:09
2991	2017-02-08 05:14:46	@maicki I think the thought behind this is good. If the team decides to land this — that's OK with me. However, I think there is a case to be considered before removing this entirely. - Let's consider how much it interferes with refactoring. In particular, I don't think we should remove the Inspector or Example code (but just move them to an experimental/ folder instead, which is a directory we c…	appleguy	2017-02-10 21:09:09
2991	2017-02-09 07:33:06	- I think the ability to "visualize" layout specs is still **very badly needed by the community** (as well as Pinterest). However, my attempt to create a layout visualization feature is only half-baked and not ready for prime-time. I don't think I can bring the ideal feature to fruition, but maybe you or @nguyenhuy could do so now, or in the future. - I understand your concern around maintaining …	hannahmbanana	2017-02-10 21:09:09
2991	2017-02-10 15:38:34	@appleguy @Adlai-Holler @hannahmbanana @nguyenhuy Thank you for all of your inputs. I will merge this in as soon as CI is passing.	maicki	2017-02-10 21:09:09
2990	2017-02-06 22:09:46	Currently we have code around visualizing layout spec code that is not used, but needs to be considered somehow on every change we would like to do. I would to start a discussion and propose to go on with cleaning up the code base by removing the visualizing code. This does not mean this is the death of this feature as we would like to find a better way to integrate it that would not interfere so…	maicki	2017-02-09 19:21:42
2990	2017-02-09 19:20:58	Two comments from me on this: - I think the ability to "visualize" layout specs is still very badly needed by the community (as well as Pinterest). However, my attempt to create a layout visualization feature is only half-baked and not ready for prime-time. I don't think I can bring the ideal feature to fruition, but maybe you or @nguyenhuy could do so now, or in the future. - I understand your c…	hannahmbanana	2017-02-09 19:21:42
2990	2017-02-09 19:21:41	I'm going to close this issue and move my comments to the PR.	hannahmbanana	2017-02-09 19:21:42
2989	2017-02-06 21:00:20		garrettmoon	2017-02-06 21:06:52
2989	2017-02-06 21:06:44	Gonna merge because CI is being fixed and this is blocking the 2.1 release.	garrettmoon	2017-02-06 21:06:52
2988	2017-02-06 20:59:15	We recently accidentally broke IGListKit support when we added support for full nodeless interop. This diff ensures that both modes (IGListKit and full passthrough) work correctly.	Adlai-Holler	2017-02-07 04:00:23
2988	2017-02-06 22:25:34	It's complicated. IGListKit never uses UIKit cells. But we still have to dequeue cells from IGListKit, before installing our cell nodes inside them. There was a fundamental misunderstanding about how the Interop protocol works.	Adlai-Holler	2017-02-07 04:00:23
2987	2017-02-06 15:28:30		maicki	2017-02-07 04:01:37
2986	2017-02-06 05:58:18	If we get an `cell` from `UICollectionView` or `UITableView` it will have appropriate `frame` with right origin within the container, but origin point of `ASCellNode` that we got from `ASCollectionNode` or `ASTableNode` always equals to zero. I want to know this frame to change other subnode's frame in the container (`ASColletionNode`). Can I do this? `ASDK` version: 2.0.2	Jauzee	2017-02-06 22:52:50
2986	2017-02-06 22:52:50	Sure! You should convert the rect: <S_CODE_TOKEN>	Adlai-Holler	2017-02-06 22:52:50
2986	2017-02-07 11:09:20	<S_CODE_TOKEN>	Jauzee	2017-02-06 22:52:50
2986	2017-02-16 10:17:24	I actually get non zero values for: `collectionNode.convert(cellNode.bounds from: cellNode).origin = CGPoint(457.66, -10.0)` But I want to convert this frame to screen coordinates (for `UIViewControllerPreviewing`) but using `collectionNode.convert(cellNode.frame, to: nil)` gives me `(-457.66, 253)` This both doesn't make sense to me since in this example the view debugger gives me an origin of `…	fruitcoder	2017-02-06 22:52:50
2986	2017-02-17 15:43:57	@Jauzee was your issue resolved? If not could you reopen it? Otherwise I'll open another issue	fruitcoder	2017-02-06 22:52:50
2985	2017-02-06 03:31:49	We want to get notified when text rendering is done, and access `isTruncated` property for further UI changes.	harryworld	2017-02-10 17:50:52
2985	2017-02-07 16:17:36	Jenkins add to whitelist	Adlai-Holler	2017-02-10 17:50:52
2985	2017-02-08 05:17:17	Thanks, we will take a look.	harryworld	2017-02-10 17:50:52
2985	2017-02-08 16:29:25	OK great. You may need to rebase, as `master` was briefly broken over the weekend.	Adlai-Holler	2017-02-10 17:50:52
2985	2017-02-09 21:57:41	@harryworld does -displayDidFinish solve your problem? Also look at ASDisplayNode+Beta.h which has a willDisplay and didDisplay block that allow you to manipulate what is being drawn, which you might find useful depending on what you're doing. If we should keep this PR open, let us know what you're planning to evolve it into; otherwise you can close. Thanks a lot for submitting a change, and we w…	appleguy	2017-02-10 17:50:52
2985	2017-02-10 07:08:37	Current CI failure: <S_CODE_TOKEN>	Adlai-Holler	2017-02-10 17:50:52
2985	2017-02-10 08:21:09	I should have updated the Test Case as well. We are currently occupied by user support, and should delay the testing time frame Please close the PR first if it is affecting the workflow	harryworld	2017-02-10 17:50:52
2985	2017-02-10 17:50:52	@harryworld Understood, I'll close this for the time being and we can revisit later.	Adlai-Holler	2017-02-10 17:50:52
2985	2017-02-12 15:45:10	Just an update, `displayDidFinish` seems working fine to us. Thanks for the tips.	harryworld	2017-02-10 17:50:52
2984	2017-02-06 03:30:41	With images and whatnot, dynamically blurring is quite easily done thanks to ASDK's concurrency, but simply adding a blurred view/node that resides atop other views (such as [Control Center](http://i.imgur.com/McNN2JK.png) that is pulled up from the bottom) isn't as easy. You could capture the content behind it, then blur that, then add it as a subnode, but that's an arduous process compared to h…	christianselig	2017-02-06 23:51:42
2984	2017-02-06 23:34:10	@christianselig my feeling is that unless there's a reason to create it beyond being a node version, that I would defer to UIKit and just wrap it in a node via the viewBlock API. If there are other reasons to make a node specific version I'd love to hear them!	garrettmoon	2017-02-06 23:51:42
2984	2017-02-06 23:51:40	@garrettmoon Fair enough! I'll look into that, I don't think I've dug deep enough yet.	christianselig	2017-02-06 23:51:42
2983	2017-02-05 09:17:41	Fix for issue https://github.com/facebook/AsyncDisplayKit/issues/2925	Antowkos
2983	2017-02-05 09:17:47	Thank you for your pull request and welcome to our community. We require contributors to sign our Contributor License Agreement, and we don't seem to have you on file. In order for us to review and merge your code, please sign up at https://code.facebook.com/cla - and if you have received this in error or have any questions, please drop us a line at cla@fb.com. Thanks! **If you are contributing o…	facebook-github-bot
2983	2017-02-05 09:30:38	Thank you for signing our Contributor License Agreement. We can now accept your code for this (and any) Facebook open source project. Thanks!	facebook-github-bot
2983	2017-02-05 20:23:37	when i use your repo... <S_CODE_TOKEN> Instead of the facebook hosted one, I still get this... <S_CODE_TOKEN>	sirvon
2983	2017-02-06 02:39:50	Hi @sirvon ! You should use it this way <S_CODE_TOKEN> until ASDK team accept my PR.	Antowkos
2983	2017-02-10 07:04:23	Jenkins add to whitelist and test this please.	Adlai-Holler
2983	2017-02-10 07:12:17	Current Jenkins failure: <S_CODE_TOKEN>	Adlai-Holler
2983	2017-02-10 07:24:47	@Adlai-Holler It seems like Jenkins perform `pod install` instead of `carthage update`. But from now `carthage update` is necessary for building ASDK framework because it depends on `PinRemoteImage` and `PINCache` frameworks.	Antowkos
2983	2017-02-15 00:44:33	Hmm I defer to @garrettmoon for this. Thoughts?	Adlai-Holler
2983	2017-02-15 05:12:20	@garrettmoon @Adlai-Holler for whomever can access the Jenkins config, I believe @Antowkos investigation here has done the hardest part of the work to show us the path: Let's tweak the Jenkins script (config on the website) so that when running the Carthage build (as defined as one of the MODEs in build.sh), it should run carthage update instead of pod install. I'm pretty sure that's something th…	appleguy
2983	2017-02-17 00:21:30	@Antowkos can you try out PINRemoteImage master? It's got the headers you mentioned exposed now.	garrettmoon
2983	2017-02-17 02:47:14	@garrettmoon Unfortunately, I will be able to do this only tomorrow.	Antowkos
2983	2017-02-17 20:55:28	retest this please	garrettmoon
2983	2017-02-17 21:06:19	@Antowkos Finally got the build machine to run carthage, here's the error: <S_CODE_TOKEN>	garrettmoon
2983	2017-02-17 21:08:27	So probably can't point at master in the carthage file. If the newest master in PINRemoteImage is working correctly, I'm happy to release a new beta.8	garrettmoon
2983	2017-02-21 19:47:42	beta.8 has been releases so this PR should be able to be updated?	garrettmoon
2983	2017-02-22 03:35:18	@garrettmoon Sorry for the delay! suddenly I got too much work and I don't have much time even for this simple update :( But I will be definitely able to update my PR and test it tomorrow in my time zone. Hope it will be OK.	Antowkos
2983	2017-02-24 11:15:06	@garrettmoon Finally, I found time to update and test the issue. Unfortunately framework isn't building now because of bunch of errors, you can see them on screenshot ![2017-02-24 16 42 21](https://cloud.githubusercontent.com/assets/3423650/23300599/7b628af4-fab0-11e6-80f5-8c086221f9c5.png) Duplicate main issues from screenshot: - `PINRemoteImageManagerAlternateRepresentationProvider` protocol is…	Antowkos
2983	2017-03-04 05:06:48	@Antowkos let us know if you have any blockers to updating this branch so it merges cleanly and gets a green √ from the build system. We should try to land this soon so it makes it into whenever the next release is.	appleguy
2983	2017-03-04 07:55:34	@appleguy, @garrettmoon Hi guys! Seems like conflicts are resolved and now you can figure out why the framework isn't build still. I do my own research on it and I found out that for some reason, `PINRemoteImage` framework doesn't have necessary headers ![2017-03-04 13 37 53](https://cloud.githubusercontent.com/assets/3423650/23577055/fe002c66-00df-11e7-9f65-244c56bd5bcb.png) I think you know it,…	Antowkos
2983	2017-03-08 21:44:51	@Antowkos here's the latest failure: <S_CODE_TOKEN> I've previously seen this happen when a framework isn't linked in… I took a bit of a look and it seems that if Carthage becomes necessary to build the framework, we should ditch the workspace and cocoapods requirement. Set it up similar to how PINRemoteImage and PINCache are now setup?	garrettmoon
2983	2017-03-09 12:11:19	@garrettmoon Actually, Carthage is already necessary for building framework, but workspace settings shouldn't affect on it because framework is a different target and has it's own settings and dependencies. Of course, you can set it up similar to `PIN`s projects. And even if it isn't the reason of building failure you will have common targets pattern for all projects :) Did you fix all issues I d…	Antowkos
2983	2017-03-09 21:43:05	@Antowkos I don't think that's it, PINRemoteImage has all of those headers marked as public in the beta 8 release :( Try running the tests locally, they fail for me there too with the same error I posted above.	garrettmoon
2983	2017-03-21 16:55:42	@Antowkos feel free to reopen this in the future if need be.	Adlai-Holler
2983	2017-03-23 09:46:16	@garrettmoon @Adlai-Holler Hi guys! I had a time to look on it again and I think that this issue should be fixed now (I really hope so). The problem was that `ASPINRemoteImageDownloader.m` and `ASPINRemoteImageDownloader.h` for some reason wasn't added to framework's target. I re-add them to the project and everything is ok now. Also I fix CarthageBuildTest sample, so it works now too. From now o…	Antowkos
2983	2017-03-26 18:54:02	@Antowkos how do you build a working version via carthage. your fork still wont build via carthage.....	sirvon
2983	2017-03-27 03:13:08	@sirvon I build it the same way `github "https://github.com/Antowkos/AsyncDisplayKit" "master"` and everything works for me. What kind of error you have got?	Antowkos
2983	2017-03-27 03:21:21	@garrettmoon @Adlai-Holler guys, maybe you didn't see my comment. Please look on it and tell me what should i do next to merge my changes to master.	Antowkos
2983	2017-03-27 05:32:43	@Antowkos <S_CODE_TOKEN>	sirvon
2983	2017-03-27 05:59:22	@sirvon Are you sure you are using following declaration in your `Cartfile`? <S_CODE_TOKEN> I have created new project and tested it just now and framework was built as expected with no warnings.	Antowkos
2983	2017-03-27 07:34:30	I was using a bash alias I set for carthage update it works with vanilla "carthage update" thanks	sirvon
2983	2017-03-27 14:14:52	@Antowkos Hey, I will reopen the issue for now and we look into it today or tomorrow. Sorry for the delay and thanks for working on the fix, we really appreciate it! Could you also please rebase on top of current master if you didn't have yet. Thanks!	maicki
2982	2017-02-03 23:53:24	Because this results in ASLayout objects, it preserve support for automaticallyManagesSubnodes as well as the animated transition system. More work remains to vet performance of the new mode, and it will remain in +Beta for the forseeable future. I'm not sure that this should ever be used as the primary ASDK layout system, but it should remain an option for some apps to experiment with if they re…	appleguy	2017-02-10 00:10:30
2982	2017-02-03 23:58:49	Is there any way we can separate this out so that it can be cleanly included / excluded? I.e. all separate files with non-yoga specific changes in the core classes which would support a generally pluggable system?	garrettmoon	2017-02-10 00:10:30
2982	2017-02-04 00:00:30	@garrettmoon unless I missed one, every single change is gated by just one compiler flag, which is **off** by default (#if YOGA). Because of the high rate of change recently, I think it would be better to split out into separate files when ASDisplayNode is broken up (IIRC this is on the docket for very soon?). For an example of this pain, recently there was a ~3,100 line change to ASDisplayNode t…	appleguy	2017-02-10 00:10:30
2982	2017-02-04 00:02:54	OK, I think this is technically merge-conflict-free for the moment. However we should definitely strategize how to better separate this out. If we don't want to land it until then, I'm open to suggestions — let's just agree on how to separate it and try to coordinate on changing these files too much until that point?	appleguy	2017-02-10 00:10:30
2982	2017-02-04 00:06:44	@appleguy yeah, hopefully we have fewer changes like that in the future; they're specifically attempting to prevent it :D Sounds good, we can try and hold off on landing big changes until we've made some decisions around this one.	garrettmoon	2017-02-10 00:10:30
2982	2017-02-04 02:03:46	@garrettmoon - awesome, thanks! Since we're continuing to change this, I want to try to stay in sync as much as possible (even with this PR there's a risk of internal divergence). The best way to do that would be to land in the next few days, so I'm willing to put effort in over the weekend to gate it to whatever degree is needed to be a good citizen when landing something experimental like this.…	appleguy	2017-02-10 00:10:30
2982	2017-02-06 21:18:49	My impression is that you, @Adlai-Holler and @maicki came up with a direction in your meeting, will defer to them :)	garrettmoon	2017-02-10 00:10:30
2981	2017-02-03 23:42:37	Text drawing is one of the most expensive iOS operations. This is for investigation and improvements around this opportunity as well as hopefully improving text correctness.	garrettmoon
2980	2017-02-03 23:41:14	Currently asynchronous layout needs to be explicitly done. Once we have a transactional layout system we can use this to automatically enable asynchronous layout in many cases.	garrettmoon
2979	2017-02-03 23:39:55	We do not currently take advantage of collections or views that use objects of the same size. Would provide performance benefits to objects like Profile, Topics, etc that leverage this pattern heavily.	garrettmoon
2979	2017-03-24 20:46:59	More details discussed here: https://github.com/facebook/AsyncDisplayKit/issues/3219	nguyenhuy
2978	2017-02-03 23:35:45	We'd like to add support for transitioning an arbitrary percentage between two layout elements. This will allow us to attach gestures to drive the percentage and have interactive transitions.	garrettmoon
2978	2017-02-03 23:36:49	Related to #2804	garrettmoon
2978	2017-03-09 02:09:59	@garrettmoon @maicki this is a very exciting feature! I would love to be an early tester of this, or to give feedback on API design in the context of some use cases I have in mind.	appleguy
2977	2017-02-03 23:34:07	Making our layout system transactional will aid in several other goals we have.	garrettmoon
2977	2017-02-06 21:16:41	Related #2407	maicki
2977	2017-02-09 19:15:44	@master-nevi Moved discussion of #2407 over to here	Adlai-Holler
2977	2017-02-09 19:31:01	Also related: https://github.com/facebook/AsyncDisplayKit/issues/1400 https://productpains.com/post/asyncdisplaykit/support-for-simultaneous-layout-transitions	master-nevi
2976	2017-02-03 22:49:06	This is trivially easy to implement and we're seeing it cause issues in Pinterest.	Adlai-Holler	2017-02-13 23:03:58
2975	2017-02-03 21:17:13	With the introduction of ASLayoutElementStyle that combines all style related properties for a ASLayoutElement we need to provide some kind of extensibility support. This is important as it should be possible to add custom layout specs and extend the ASLayoutElementStyle for usage within the custom layout specs. The general idea is outline in this gist via examples: https://gist.github.com/maicki…	maicki	2017-02-07 18:34:10
2975	2017-02-03 21:33:28	cc @appleguy	maicki	2017-02-07 18:34:10
2974	2017-02-03 20:14:21	`ASPagerFlowLayout` has a `currentIndexPath` property that it tries to keep up-to-date using the `targetContentOffsetForProposedContentOffset:` methods from `UICollectionViewLayout`. The pager layout uses this index path to reset the `contentOffset` during animated bounds changes (rotation) so we stay looking at the same page. Unfortunately, this method is not called for programmatic scrolls – on…	Adlai-Holler	2017-02-14 22:10:52
2974	2017-02-03 20:16:17	After this lands, we should be sure to revert https://phabricator.pinadmin.com/D147922	Adlai-Holler	2017-02-14 22:10:52
2973	2017-02-03 17:54:14	- Instead of using `[CGSizeZero, pagerNode.bounds.size]` as the size range for pages, use exactly `pagerNode.bounds.size`. Much of the logic in `ASPagerNode` depends on the pages filling the bounds, and we've had issues in Pinterest where pages did not fill the bounds and that was very unexpected and annoying. - Deprecate `pagerNode:constrainedSizeForNodeAtIndex:` with no replacement. As said abo…	Adlai-Holler	2017-02-03 18:29:15
2973	2017-02-03 18:29:12	Yeah for example `-currentPageIndex` and `-scrollToPage` won't work if your pages aren't full-sized. If we want to support partially-sized pages in the future, we should allocate resources for it and make sure that in the common case (full-sized pages) users don't have to resort to overriding an obscure delegate method.	Adlai-Holler	2017-02-03 18:29:15
2972	2017-02-02 20:05:42	Item updates have to be submitted on the main thread. The majority of the work here – the fetching and diffing – still happens off-main.	Adlai-Holler	2017-02-02 22:03:40
2971	2017-02-02 08:46:41	Hey Guys, So I'm seeing this while animating a layout transition (the flicker right before the animation) ![animation-flickering](https://cloud.githubusercontent.com/assets/1269011/22542284/f12a49e4-e8df-11e6-8fe9-db3735e1ec2d.gif) I've been really scratching my head on this one. I have a node using the layout transition api, and noticed that right before the animations i'm performing start I see…	jellenbogen	2017-02-23 23:17:49
2971	2017-02-09 21:16:56	@nguyenhuy @maicki - could one of you triage this? I'm less familiar with the Transition API	hannahmbanana	2017-02-23 23:17:49
2971	2017-02-23 23:17:49	Hey guys any thoughts on this?	jellenbogen	2017-02-23 23:17:49
2971	2017-03-10 17:09:20	@jellenbogen Do you still see this problem? To be honest, the current layout and transition code paths are a bit messy that these kind of problems can easily occur. We have a plan to improve the current situation using a transactional layout system (#2977). Stay tuned!	nguyenhuy	2017-02-23 23:17:49
2970	2017-02-02 07:28:44	`[attributeStr addAttributes:@{NSForegroundColorAttributeName:APPMainColor,NSUnderlineStyleAttributeName:@(NSUnderlineStyleNone),NSLinkAttributeName:[NSURL URLWithString:url]} range:[str rangeOfString:regularStr]];` NSUnderlineStyleNone doesn't make sense. I want to avoid having a bottom blur line to the range str. Can some help with this. vary thanks. @garrettmoon @akerdi you should create an ar…	shaohung001	2017-02-02 16:05:55
2970	2017-02-02 16:05:55	I reread for example"Kittens", the action just like garrettmoon said.It works.	shaohung001	2017-02-02 16:05:55
2970	2017-02-02 16:07:29	thx contributors	shaohung001	2017-02-02 16:05:55
2969	2017-02-02 02:18:35	This class was previously named `ASFlowLayoutController` and intended to be used with collection view flow layouts as well as tables. But it wasn't ever used with flow layouts, and it wouldn't work with flow layouts. Resolves #2823 So: - Replace `ASFlowLayoutController` with `ASTableLayoutController` which is more purpose-built. - Use `indexPathsForRowsInRect:` to find target index paths directly…	Adlai-Holler	2017-02-06 02:24:16
2969	2017-02-03 21:10:29	@Adlai-Holler awesome! Indeed the original did not support true flow layouts. As a further step — especially as an implementation of an ASCollectionViewFlowLayout that can do async computation — what do you think about using Yoga as a C-level implementation of the flow algorithm + caching the entire layout in C, and then generating and/or caching the layout elements as they are requested?	appleguy	2017-02-06 02:24:16
2969	2017-02-03 21:30:55	@appleguy are you suggesting we make Yoga a required dependency?	garrettmoon	2017-02-06 02:24:16
2969	2017-02-04 18:34:27	@appleguy I love the idea – once we have our own layout protocol we'll need a flow layout implementation, and that would be a great way to drive it. For the current API, UICollectionViewFlowLayout is absolutely sufficient IMO.	Adlai-Holler	2017-02-06 02:24:16
2969	2017-02-04 19:07:08	@appleguy Caching the flow layout will be great! However I'm not sure if we want to make Yoga as a required dependency. Please correct me if I'm wrong, but I believe our ASStackLayoutSpec - once its flex-wrap implementation is merged (#2914) - will serve this purpose quite well for the time being, at least until we use Yoga as our main layout system which probably won't happen any time soon. Btw,…	nguyenhuy	2017-02-06 02:24:16
2969	2017-02-06 02:24:13	Thanks @appleguy and @nguyenhuy for your reviews! Comments addressed, merging…	Adlai-Holler	2017-02-06 02:24:16
2968	2017-02-02 01:44:10	This PR adds missing screenshots/gifs from sample projects in the /examples directory	fruitcoder	2017-02-05 02:04:24
2968	2017-02-02 01:44:16	Thank you for your pull request and welcome to our community. We require contributors to sign our Contributor License Agreement, and we don't seem to have you on file. In order for us to review and merge your code, please sign up at https://code.facebook.com/cla - and if you have received this in error or have any questions, please drop us a line at cla@fb.com. Thanks! **If you are contributing o…	facebook-github-bot	2017-02-05 02:04:24
2968	2017-02-02 19:26:32	This is a nice improvement to our `README.md`. Let's see what @hannahmbanana thinks.	Adlai-Holler	2017-02-05 02:04:24
2968	2017-02-05 02:04:20	Thank you @fruitcoder! The indentation is inconsistent with the old content, but I'm hoping it will magically fix itself when merged. :)	hannahmbanana	2017-02-05 02:04:24
2967	2017-02-01 21:30:56		garrettmoon	2017-02-01 21:42:27
2966	2017-02-01 18:06:31	`ASNodeController` is an experimental state at the moment where we don't know what implications and future potential it could have. Let's put it behind a beta header.	maicki	2017-02-02 20:51:34
2966	2017-02-01 19:14:37	This seems like a pretty good idea to me. I'm not sure we have a full picture of what we'd like the node controller to be yet and we should have that before exposing this outside a beta header.	garrettmoon	2017-02-02 20:51:34
2966	2017-02-01 20:08:24	@maicki - Excellent idea. Beta didn't occur to me when adding the file :P	hannahmbanana	2017-02-02 20:51:34
2966	2017-02-02 19:57:46	@Adlai-Holler Yep just changed to `.m`. Will merge after CI passes.	maicki	2017-02-02 20:51:34
2965	2017-02-01 16:03:53	I'm looking to add a rounded rect around specific words in an `ASTextNode`, and curious to how this would best be done/advised. You can add **non**-rounded rects around words using `NSBackgroundColorAttributeName` obviously, but adding rounded variants is a little trickier. ![image](https://cloud.githubusercontent.com/assets/4311814/22514543/05036780-e876-11e6-8600-cda814b96396.png) It's nice in …	christianselig	2017-02-14 20:38:45
2965	2017-02-03 01:47:11	Perhaps allowing their customization [as in this PR](https://github.com/facebook/AsyncDisplayKit/pull/1437) would be an answer.	christianselig	2017-02-14 20:38:45
2965	2017-02-05 01:56:39	Would perhaps allowing users to pass an `NSLayoutManager` subclass to `ASTextNode` be an appropriate solution to this problem? It could be part of `ASTextKitAttributes` and allow users to implement a custom layout manager to achieve the above rounding (among other things).	christianselig	2017-02-14 20:38:45
2965	2017-02-09 22:15:19	Proposal: https://github.com/facebook/AsyncDisplayKit/pull/3008	christianselig	2017-02-14 20:38:45
2965	2017-02-14 20:38:45	We've decided to roll with the `didDisplayNodeContentWithContext` mechanism on `ASDisplayNode` in the linked issue.	Adlai-Holler	2017-02-14 20:38:45
2964	2017-02-01 06:16:46	Opening this to track Adlai's comments in #2945. A couple thoughts, perhaps just for the future: If we: - Add an initializer with `initWithNodeBlock:` - Add support for setting a size range - Decide it's appropriate We could add a collection data source API method `collectionNode:nodeControllerForItemAtIndexPath:` which would nicely combine the size range & node block information for each item. O…	hannahmbanana
2964	2017-03-06 11:40:53	Are there any performance considerations when we introduce another 'layer' above nodes? I'm currently employing a similar architecture in one of my apps. A `ViewModel` protocol that has a simple `func createNode() -> ASCellNode` - basically the same as `NodeController` without the neat embedding in the framework, though (interfaceState callbacks, etc.). These `ViewModel`s are used to build layout…	ImJCabus
2963	2017-02-01 00:28:11	Caching the `ASEnvironmentTraitCollection` upon creation of `ASIndexedNodeContext` can lead to it becoming out of date. Ask the `id<ASEnvironment>` object for the trait collection when we need it.	rcancro	2017-02-01 21:38:53
2962	2017-01-31 23:06:41	Resolves #2961 This is designed to be a minimal change so that we can hotfix it in. The method names in data controller are currently kind of confusing – a situation that @nguyenhuy 's refactoring work will help greatly with. The idea here is, when we delete sections, we delete sections of all element kinds simultaneously. That way the caller doesn't need to bother knowing which kinds of suppleme…	Adlai-Holler	2017-01-31 23:39:11
2962	2017-01-31 23:35:31	Looks to fix up the assertion we were seeing 👍 When performing updates with drastically different section counts.	ay8s	2017-01-31 23:39:11
2961	2017-01-31 22:38:00	In `prepareForDeleteSections` we try to gather the supplementary kinds for the sections that are being deleted. Bad news! The data source has already updated and so it's too late! Reported by @ay8s	Adlai-Holler	2017-01-31 23:39:11
2960	2017-01-31 19:54:53	https://pinterest.slack.com/archives/ios-help/p1485811621000355 > Pull to refresh can result in deletions and insertions in the grid (as opposed to a clear or reload). What I’m seeing is the following: > 1. Several items are deleted from the CV > 2. the batch update ends > 3. Masonry invalidates and lays itself out. > 4. In masonry we ask for the size of a cell given an index path. The way we com…	garrettmoon	2017-02-13 22:35:03
2960	2017-02-13 22:33:51	This was user error :) We should close it.	rcancro	2017-02-13 22:35:03
2960	2017-02-13 22:35:03	Yay! I mean, y'know. Bummer.	Adlai-Holler	2017-02-13 22:35:03
2959	2017-01-31 19:54:11	https://pinterest.slack.com/archives/ios-help/p1485795980000343 From @rcancro: > I have a question surrounding ASTableNode, its data controller and when _completedNodes in the data controller is populated. On iPad when we bring up the save dialog and tap on "New Board” we push a new VC onto the modal’s nav controller. The nav controller (since it is in a modal on iPad) has a width of 520. However…	garrettmoon	2017-03-21 18:03:24
2959	2017-01-31 21:07:11	My initial response on slack was: > - `completedNodes` gets updated after each batch of nodes is measured and inserted, along with our UIKit update call. > - The initial environment is propagated down when each individual node is allocated and measured (in ASIndexedNodeContext) so before that > > I'm not an expert on this environment system but it seems like there's this gap that we need to fill,…	Adlai-Holler	2017-03-21 18:03:24
2959	2017-02-01 00:28:54	This doesn't fix the issue, but is something that seemed incorrect when I was debugging the issue: https://github.com/facebook/AsyncDisplayKit/pull/2963	rcancro	2017-03-21 18:03:24
2959	2017-02-09 21:18:34	@maicki - Do you have any updates to this issue in light of your recent trait collection updates?	hannahmbanana	2017-03-21 18:03:24
2959	2017-02-23 11:33:59	Since I'm more familiar with the new implementation of `ASDataController`, I'm gonna steal this task from @maicki.	nguyenhuy	2017-03-21 18:03:24
2958	2017-01-31 19:33:07	Using the latest version of AsyncDisplayKit (2.0.2), I'm attempting to layout a 3px wide vertical line the full height of the cell on the left side, as shown here: <img width="386" alt="screen shot 2017-01-31 at 3 29 02 pm" src="https://cloud.githubusercontent.com/assets/4311814/22481039/00885460-e7ca-11e6-9cfa-d2597325d5aa.png"> `ASTableNode` set up is very straightforward: <S_CODE_TOKEN> And th…	christianselig	2017-02-05 01:57:08
2958	2017-01-31 21:12:26	@christianselig In `horizontalSpec2` you might want to set `alignItems: .stretch` so that the `insetSpec` will always fill the height of the horizontal stack.	Adlai-Holler	2017-02-05 01:57:08
2958	2017-01-31 21:22:08	@Adlai-Holler Oh wow, good call, thank you so much! That worked 95%! It still yells at me about constrainedSize being infinite, however: > 2017-01-31 17:19:14.309337 AsyncDisplayKitTest[1977:514552] Cannot calculate size of node: constrainedSize is infinite and node does not override -calculateSizeThatFits: or specify a preferredSize. Try setting style.preferredSize. Node: <<ASDisplayNode: 0x143e…	christianselig	2017-02-05 01:57:08
2958	2017-01-31 23:14:55	@rewcraig in Slack solved the last step, the key was: > try lineNode.style.preferredSize = CGSize(width: 3.0, height: 0) rather than setting lineNode.style.width & lineNode.style.height Which worked delightfully! I'm admittedly a little confused why (any documentation on this by chance?) but it's not the craziest thing and works well.	christianselig	2017-02-05 01:57:08
2958	2017-02-01 21:46:18	Argh, while it visually works, the provided solution does not work alongside `ASCellNode` being selected (`lineNode` disappears).	christianselig	2017-02-05 01:57:08
2958	2017-02-04 20:44:39	Try enabling `isLayerBacked` on the `lineNode`. It might help prevent UIKit from trying to be smart and automatically changing your views' background colors during selection.	rewandy	2017-02-05 01:57:08
2958	2017-02-05 01:56:59	@rewandy Bingo!	christianselig	2017-02-05 01:57:08
2957	2017-01-31 18:09:39	I am using an `ASViewController` to display an `ASTableNode` and I would like for the width to be different for an iPad screen vs an iPhone screen (i.e. 540 pt max width). I posted on #general in the Slack channel and was told to try `style.preferredSize` either in the `init` or `viewDidLoad` and nothing really changed, the `ASTableNode` is still full width. Here is sample code of what I am tryin…	psk239
2957	2017-01-31 18:11:03	@psk239 Hey! Try not to add the table node as root node to the view controller. Use an `ASDisplayNode` as root node and add the table node as subnode to it.	maicki
2957	2017-01-31 18:28:16	@maicki that worked with the following code: <S_CODE_TOKEN> but the following code didn't work: <S_CODE_TOKEN>	psk239
2957	2017-02-01 01:41:21	This is what I ended up doing, wasn't the best solution but it works: <S_CODE_TOKEN>	psk239
2957	2017-02-09 21:31:11	@maicki - When using `style.minWidth` and `style.maxWidth`, does the node need a need a preferred size set as well? Is it possible to use minWidth and maxWidth only?	hannahmbanana
2957	2017-02-09 21:34:03	@psk239 - Would you be willing to put together a quick sample project showing this? Thanks!	hannahmbanana
2957	2017-02-17 02:30:43	@hannahmbanana Here you go [LINK](https://github.com/classdojo/AsyncDisplayKit/tree/master)	psk239
2956	2017-01-31 16:27:04	Hi Guys, I'm using the layout transition api with custom transition animations, and I'm not trying to figure out the best way to animate multiple layouts. Here is what I'm trying to do. 1. I have a container node with a custom subnode 2. In the container node I call `transitionLayout` to animate any frame changes on that node 3. And at the same time I want to have the subnode animate along side t…	jellenbogen
2955	2017-01-31 07:26:46	Currently, this flow occurs: 1. ASCollectionNode with UICollectionViewFlowLayout, OR with any layoutInspector that depends on collectionView.bounds.size within its constrainedSizeForItem: method. This is common, e.g. using the bounds width as the constraint. 2. App calls reloadData manually during initialization, at any point before layout occurs. bounds is CGRectZero at this time. 3. Cell measur…	appleguy	2017-02-15 00:28:49
2955	2017-01-31 07:28:18	@garrettmoon feel free to schedule this whenever it is feasible for the team. I have some other bug fixes coming for ASCollection*, but probably won't get to this one which would be really great to fix. There's a related problem where if a 0,0 CGExactSize is passed as the constrainedSize for a node, some kind of incorrect value gets into UICollectionView and causes the "infinite spinning / livelo…	appleguy	2017-02-15 00:28:49
2955	2017-02-15 00:28:49	Resolved in the linked PRs. Great observations @appleguy these are major problems!	Adlai-Holler	2017-02-15 00:28:49
2954	2017-01-30 19:16:40	- The crash mainly occurs on these old iOS versions (~93%) and p6.16.1. There might be a client code issue that causes this crash, but it's hard to tell if it also crashes on newer iOS versions AND p6.17. - Let's disable this feature for now and re-investigate if it resurfaces on p6.19 and iOS 9/10. Closes #2767.	nguyenhuy	2017-01-31 16:15:29
2953	2017-01-30 11:20:47	I am new to ASDK and when looking through the screenshots in /examples I wondered why there isn't a visual representation of every example. Also, there are screenshots like EditableText which is actually in examples_extra. 1. Why are there two folders, is there any difference between them? 2. Could they be combined? I would like to create screenshots/GIFs (if there is an animation in the example)…	fruitcoder	2017-02-08 22:28:37
2953	2017-01-30 19:00:44	@fruitcoder - I put in those screenshots early last year and a few examples have been added since then without updating the screenshots file. I wasn't sure if the screenshots were useful, so it's very cool to hear that you appreciated them. 1. The `examples` folder contains the most relevant and up-to-date (using ASDK 2.0) example projects. The `examples_extra` folder contains more obscure, possi…	hannahmbanana	2017-02-08 22:28:37
2953	2017-01-30 19:29:40	You may want to also add whether the example project is in Swift or Obj-C to each description.	hannahmbanana	2017-02-08 22:28:37
2953	2017-01-31 10:20:14	It seems like a multistep procedure. I'll get back to you when I know what I can do. But I'll probably start making Screenshots+Swift/Objc info to the /examples readme	fruitcoder	2017-02-08 22:28:37
2953	2017-02-02 01:45:08	#2968	fruitcoder	2017-02-08 22:28:37
2953	2017-02-02 01:46:08	Comments on projects not included: **ASDKTube** Took html5 example video since the one referenced wasn't available **AnimatedGIF** As noted by someone in the Slack channel the image doesn't load (neither on simulator or device) **SocialAppLayout-Inverted** Error in `SocialAppLayout-Inverted` project: `inverted not found on tableNode`	fruitcoder	2017-02-08 22:28:37
2952	2017-01-30 10:44:11	I want to use a UIProgressView inside a ASCellNode, How do i achieve it with Animation? Note : Examples are missing complex layout animations, can someone share bit more complex animation samples ![1435151362_full](https://cloud.githubusercontent.com/assets/12533332/22420203/2011d37e-e707-11e6-9be4-27de42e7e6fd.png)	modLX4
2952	2017-01-30 15:15:44	@modLX4 I'm probably not understanding your question correctly but you can use a `UIProgressView` inside a `ASCellNode` like this: <S_CODE_TOKEN> And just for the test I implemented the `ASTableDelegate` methods <S_CODE_TOKEN>	EviluS
2952	2017-01-30 19:08:16	@EviluS - awesome example! The only thing I would add is that you should make sure you're on the mainthread when accessing `progressView`.	hannahmbanana
2952	2017-01-31 11:42:43	@EviluS - Thanks bro, excellent implementation. @hannahmbanana - Yes, Main thread it is	modLX4
2952	2017-01-31 12:50:38	Thank you @hannahmbanana for pointing that out :) @modLX4 I have edited the example.	EviluS
2951	2017-01-30 07:39:55	Hi everybody! I've faced a very strange issue in ASVideoNode. In a few words : from time to time a video gets zoomed for a very short period of time while starting playback. I was looking into the problem and seem to have found a possible reason. So, the setup is following: An ASViewController<ASTableNode> where every cell node of the table contains an ASCollectionNode of videos (1 to N). Every v…	Petrachkov
2950	2017-01-30 07:11:18	ASDK 2.0.1. Crash at ASCoreAnimationExtras All on iOS 8. ![ascore](https://cloud.githubusercontent.com/assets/2062938/22414887/39e089b6-e6fe-11e6-9869-c7b1c4bbb51d.jpg)	dssheng
2950	2017-02-09 21:28:54	@dssheng - Is this crash 100% reproducible? Could you include the full backtrace? (run "bt all" in the debugger).	hannahmbanana
2950	2017-02-15 08:14:40	random crash. no reproduce path yet. Here is more log --- Incident Identifier: FC9 CrashReporter Key: 2b1 Hardware Model: iPhone7,1 Process: Kxxxxxx [168] Path: /private/var/mobile/Containers/Bundle/Application/FCE8...7D/Kxxxxxx.app/Kxxxxxx Identifier: com.Kxxxxxx.ic Version: 27 (3) Code Type: ARM-64 (Native) Parent Process: launchd [1] Date/Time: 2017-02-12 13:49:07.289 +0800 Launch Time: 2017-0…	dssheng
2949	2017-01-29 19:32:15	I'm running into a layout issue on the latest version 2.0.2. I have an `ASViewController`, whose top-level node is a `ASCollectionNode` is displayed in portrait orientation. When selecting an item I present a new `ASViewController`. However, the view controller being presented only supports landscape orientation. During the presentation of the landscape view controller, the top level `ASCollectio…	ryanfitz
2949	2017-02-09 21:39:59	Michael (or Huy if I assign too many to Michael :) - could one of you triage this?	hannahmbanana
2948	2017-01-29 05:10:57	Paired programming with @appleguy. This method offers compatibility with synchronous, standard UICollectionViewCell objects. These cells will **not** have the performance benefits of ASCellNodes (like preloading, async layout, and async drawing) - even when mixed within the same ASCollectionNode. In order to use this method, you must: 1. Implement it on your ASCollectionDataSource object. 2. Call…	hannahmbanana	2017-02-02 19:29:32
2948	2017-01-29 05:21:27	cc @KieranLafferty	hannahmbanana	2017-02-02 19:29:32
2948	2017-01-31 17:50:39	Just wondering, what are we getting out of this? From the description, it seems like using ASCellNode over UICollectionViewCell is a no brainer.	QuynhNguyen	2017-02-02 19:29:32
2948	2017-02-01 06:25:16	@QuynhNguyen - great question! `ASCellNode` is always preferred. However, for code bases that have hundreds or more custom `UICollectionViewCells` subclasses, this feature will allow them to port to ASDK more easily, and then slowly convert their backlog of cells to be `ASCellNode` subclasses. This change allows mixing both those un-ported `UICollectionViewCell`s and `ASCellNode`s without a perfo…	hannahmbanana	2017-02-02 19:29:32
2948	2017-02-02 19:29:32	I'm closing this PR – supporting this use case will be much different in light of #2942 so let's take a fresh stab at it. If you disagree and want to fix forward from this PR, feel free to reopen.	Adlai-Holler	2017-02-02 19:29:32
2947	2017-01-29 02:43:13	"This definition indicates the collectionView version is deprecated, which makes sense: - (ASSizeRange)collectionView:(ASCollectionView *)collectionView constrainedSizeForNodeAtIndexPath:(NSIndexPath *)indexPath ASDISPLAYNODE_DEPRECATED_MSG("Use ASCollectionNode's constrainedSizeForItemAtIndexPath: instead. PLEASE NOTE the very subtle method name change."); However, although the Node version is _…	hannahmbanana
2946	2017-01-28 05:27:03		hannahmbanana	2017-01-29 18:36:35
2945	2017-01-28 05:10:21	Paired programming with @appleguy. Example project - ASDKgram modified to use a node controller: [ASDKgram-nodeController.zip](https://github.com/facebook/AsyncDisplayKit/files/736714/ASDKgram-nodeController.zip)	hannahmbanana	2017-01-31 22:27:03
2945	2017-01-31 21:09:12	@hannahmbanana Could you rebase? Then we'll land!	Adlai-Holler	2017-01-31 22:27:03
2945	2017-01-31 22:27:00	Rebased! Here we go!	Adlai-Holler	2017-01-31 22:27:03
2945	2017-02-01 06:17:31	Opened Issue #2964 to track Adlai's suggestions.	hannahmbanana	2017-01-31 22:27:03
2944	2017-01-28 01:29:49	After upgrading to ASK 2.0.1 and 2.0.2, corner radius and shadow applying to ASCellNode do not work anymore. I have many different ASCellNode in my project and cornerRadius does not work on all of them. For shadow, it is not draw on nodes that are either at beginning of the list or at the end of the list (ASCollectionNode).	tungvoduc
2944	2017-02-07 21:29:02	I just figured out that cornerRadius does not work if setting background colour for ASCellNode. I found workaround by adding a backgroundNode. This can be reproduced in any examples that use ASCollectionNode.	tungvoduc
2944	2017-02-09 21:42:16	Adali - Are you aware of any recent changes that may have caused these 2 regressions?	hannahmbanana
2944	2017-02-10 00:12:37	@tungvoduc What is the most recent version that was working? `2.0`?	Adlai-Holler
2944	2017-02-10 00:17:15	@Adlai-Holler : It was 2.0 beta 1.	tungvoduc
2944	2017-02-14 06:32:34	@Adlai-Holler I met the same issue. The last version confirmed to be working is 2.0.	yxztj
2943	2017-01-28 00:34:40	With the introduction of `ASLayoutElementStyle` that combines all style related properties for a `ASLayoutElement` we need to provide some kind of extensibility support. This is important as it should be possible to add custom layout specs and extend the `ASLayoutElementStyle ` for usage within the custom layout specs. This PR relies on #2941 to land before. The general idea is outline in this gi…	maicki	2017-02-03 21:18:47
2943	2017-01-28 06:38:18	@maicki Also, thanks for putting this up so quickly! It will be very useful. I'd be happy to help review & collaborate on the Layout cleanup diff this depends on, both because that cleanup is a great step in itself, and also because it will allow us to land this and close out two PRs that make nice steps forward :). I will very likely be able to take on the Yoga integration test, although due to …	appleguy	2017-02-03 21:18:47
2943	2017-02-03 21:18:47	Closing this as new implementation based on master is in #2975	maicki	2017-02-03 21:18:47
2942	2017-01-28 00:21:59	This supersedes #2848 which was a bit hacky and messy. - Add `ASCollectionDataSourceInterop` and `ASCollectionDelegateInterop` protocols to formalize what hooks we need to support IGListKit. - Add `IGListAdapterBasedDataSource` to connect IGListKit to AsyncDisplayKit using the existing dataSource/delegate architecture. - Beef up ASDKgram to use a header node on the IGListKit tab. To use IGListKit…	Adlai-Holler	2017-01-30 19:17:00
2942	2017-01-30 17:13:35	💯 🎉	jessesquires	2017-01-30 19:17:00
2942	2017-01-30 19:16:53	Here we go!	Adlai-Holler	2017-01-30 19:17:00
2942	2017-01-30 22:13:08	So awesome, great work @Adlai-Holler, going to have to play around w/ this! Also 👋 @appleguy ❤️, we've come full circle!	rnystrom	2017-01-30 19:17:00
2941	2017-01-28 00:13:39	Currently our layout system is pretty coupled to the overall ASDK system. This PR is the first step to loosen up this coupling. For now it: 1. Cleans up the protocol situation around `ASLayoutElement`. 2. Removes the dependency on `ASEnvironment` and introduces trait collection support that would allow us to more easier compile out in certain cases. 3. Move `ASLayoutElementStyleExtensions` out fr…	maicki	2017-02-03 21:04:21
2941	2017-01-28 06:32:09	test this please	appleguy	2017-02-03 21:04:21
2941	2017-01-28 06:34:07	@maicki do you really think we should remove all of ASEnvironment? I remember when you wrote it (and we talked about its design together), and I still think it is one of the most interesting and unique systems in ASDK. Although adoption was not completed, I feel it would be *very* valuable (and is great, flexible code) if we can get ASInterfaceState and ASHierarchyState into the ASEnvironment str…	appleguy	2017-02-03 21:04:21
2941	2017-01-30 18:44:29	@appleguy Yes for now we should get rid of `ASEnvironment` it is trivial to write this kind of tree traversal without having to hook into another system like `ASEnvironment`. Look how I replaced the trait collection system that used to use `ASEnvironment`.	maicki	2017-02-03 21:04:21
2941	2017-01-30 18:54:11	Ready for first review. CC @nguyenhuy	maicki	2017-02-03 21:04:21
2941	2017-01-31 19:07:04	Nice! Thoughts: - Since we don't support macOS and there aren't plans to do so, I think we shouldn't land any OSX-oriented code. - Some of the names are verbose. How about: - `ASLayoutElementTraitCollection` -> `ASPrimitiveTraitCollection`. This conveys that it is a struct version of the class `ASTraitCollection`. - `ASLayoutElementTraitEnvironment` -> `ASTraitEnvironment`. This mirrors the `UITr…	Adlai-Holler	2017-02-03 21:04:21
2941	2017-02-01 18:15:06	@Adlai-Holler - I think it would be valuable to let the macOS related code in there as the layout system can be used on macOS without having the coupling with ASDK - Agree with naming of trait collections is not optimal. Will change the naming.	maicki	2017-02-03 21:04:21
2941	2017-02-03 18:53:55	@Adlai-Holler Addressed your comments ready for next review. Thanks!	maicki	2017-02-03 21:04:21
2940	2017-01-27 23:41:22	cc @garrettmoon	maicki	2017-02-06 23:29:38
2940	2017-02-03 03:47:24	@appleguy Just added `groupOpacity` handling. Let me know what you think. Thanks!	maicki	2017-02-06 23:29:38
2939	2017-01-27 23:10:44	This is valuable in general, and critical for our support for flow layout headers/footers under IGListKit. Before this diff: - Layout talked directly to our delegate about `referenceSizeForHeader` - So if you return `{ 320, 100 }`, the layout will make the header 100 tall. - But flow layout inspector will constrain the header node to `{ {320, 0}, {320, 100} }` when measuring. - So if your node en…	Adlai-Holler	2017-01-27 23:58:44
2938	2017-01-27 01:09:46	Currently our layout system is pretty coupled to the overall ASDK system. This PR is the first step to loosen up this coupling. For now it: 1. Cleans up the protocol situation around `ASLayoutElement`. 2. Removes the dependency on `ASEnvironment` and introduces trait collection support that would allow us to more easier compile out in certain cases. 3. Move `ASLayoutElementStyleExtensions` out fr…	maicki	2017-01-28 00:13:56
2938	2017-01-28 00:13:56	Replaced by #2941	maicki	2017-01-28 00:13:56
2937	2017-01-26 10:18:04	Hi! I use ASDK version 2.0.2. If I lay out collection node in stack layout on first or last position in children array then all cells sticks to top or bottom of collection node respectively. Here is code I use to create collection node <S_CODE_TOKEN> and here is code for laying out it <S_CODE_TOKEN> There is workaround for that bug. If I add any node with this configuration <S_CODE_TOKEN> before …	Antowkos
2937	2017-01-26 19:02:14	@Antowkos - Could you include screenshots showing the incorrect & desired layouts? A simple sample project showing this would be very helpful as well.	hannahmbanana
2937	2017-02-12 08:17:41	@hannahmbanana Excuse me for no replying. I don't have access to my mac now, but I will include screenshots ASAP, so don't close the issue, please :)	Antowkos
2936	2017-01-26 05:58:33		hannahmbanana	2017-01-27 00:39:55
2936	2017-01-26 15:42:10	@hannahmbanana If we remove the comments directly from the enums will we loose the Xcode documentation in ObjC if you option-click on it within a source code?	maicki	2017-01-27 00:39:55
2936	2017-01-26 16:58:06	@hannahmbanana Can you please also rebase your branch on top of master. It seems like you merged in master a couple of times instead of rebasing.	maicki	2017-01-27 00:39:55
2936	2017-01-26 18:32:01	@maicki - interesting point about losing the option-click documentation. Shall we abandon this idea then?	hannahmbanana	2017-01-27 00:39:55
2936	2017-01-26 20:04:13	I think we should _only_ have the `None` option specified in the main NS_OPTIONS documentation, and only if the behavior of none isn't obvious.	Adlai-Holler	2017-01-27 00:39:55
2936	2017-01-27 00:39:50	Nice improvement!	Adlai-Holler	2017-01-27 00:39:55
2935	2017-01-25 22:12:46	Our collection view is not exception-safe, and this was increased by #2923 . In our collection view tests, windows pile up because the system retains them (animation delegates etc.), and when the device is rotated during some tests, the collection views that were killed by intentional exceptions in prior tests crash. I tried waiting for the windows to die on their own – by a couple different meth…	Adlai-Holler	2017-01-25 22:24:37
2934	2017-01-25 21:20:29	This thing is flaky.	Adlai-Holler	2017-01-25 21:20:34
2933	2017-01-25 21:01:48		hannahmbanana	2017-01-26 00:29:26
2932	2017-01-25 20:07:10		appleguy	2017-01-25 20:53:14
2931	2017-01-25 00:57:33	Mainly cleanup and restructuring of `ASDisplayNode` to sections that make sense in preparation for further restructuring.	maicki	2017-01-26 00:41:43
2931	2017-01-25 00:58:29	cc @garrettmoon	maicki	2017-01-26 00:41:43
2930	2017-01-24 23:36:45	- Raise deployment target to iOS 8. - Remove static library target – simplifies our project config to be framework-centric a la IGListKit. - Add modern Obj-C annotations to `ASTraitCollection`. @garrettmoon @appleguy @maicki @nguyenhuy	Adlai-Holler	2017-02-01 22:40:38
2930	2017-01-24 23:36:56	cc #2928	Adlai-Holler	2017-02-01 22:40:38
2929	2017-01-24 22:55:52	Linking this framework strongly is weighing down our library! @garrettmoon @appleguy	Adlai-Holler	2017-01-25 01:09:25
2928	2017-01-24 21:46:14	Please let us know if you have any questions or concerns.	hannahmbanana	2017-02-09 19:28:47
2928	2017-01-25 05:45:22	Why is there a need to drop support for iOS7? Just out of curiosity.	TanderZA	2017-02-09 19:28:47
2928	2017-01-25 19:55:47	@TanderZA - A few reasons: - As far as we know, very few apps still support iOS 7. - Our core team of developers supporting ASDK (most of whom are also responsible for developing the Pinterest app), would prefer not to spend our limited bandwidth on supporting iOS 7. - iOS 7 does not support dynamic .framework libraries (only static). This will help us improve our the ASDK project setup.	hannahmbanana	2017-02-09 19:28:47
2928	2017-01-26 05:03:46	@hannahmbanana Thanks for that. We dropped support in our app (Bidorbuy) last year as we also felt it was not worth the extra effort to keep it supported. Seems like we made the right decision as we have recently incorporated ASDK into our latest build.	TanderZA	2017-02-09 19:28:47
2928	2017-02-01 22:42:12	OK folks! Adios iOS 7 – you were way ahead of your time! ![](https://i.ytimg.com/vi/tm7lhCY2fck/maxresdefault.jpg)	Adlai-Holler	2017-02-09 19:28:47
2928	2017-02-01 22:42:28	Well I guess we'll leave this open until the release drops 😛	Adlai-Holler	2017-02-09 19:28:47
2928	2017-02-09 19:28:47	Closing this since it has landed to master.	hannahmbanana	2017-02-09 19:28:47
2927	2017-01-24 12:50:33	Hi Guys, I'm using ASDK 2.0 and I'm rewriting a few things to use automaticallyManagesSubnodes and I'm seeing some odd behavior when using custom nodes that return a node inside an ASLayoutSpec from layoutSpecThatFits. **What I'm doing:** 1. I have a container node who's layouSpecThatFits method returns a stack layout spec. 2. Inside this stack layout spec are 2 subnodes that each implement layou…	jellenbogen	2017-01-24 21:21:16
2927	2017-01-24 21:07:02	@jellenbogen - thank you for providing a concise example project! I asked @maicki about this and he said that this is expected behavior, although we could definitely improve our documentation around this. `ASLayoutSpec` is essentially an abstract class, _except_ for its one use as a flexible spacer (when used with no children). If you want to use `ASLayoutSpec`, you'll need to subclass it and imp…	hannahmbanana	2017-01-24 21:21:16
2927	2017-01-24 21:19:10	Ok cool, <S_CODE_TOKEN> it is then. Thanks for responding so quickly!	jellenbogen	2017-01-24 21:21:16
2926	2017-01-24 04:29:13	This avoids compiler warnings when using the strictest clang settings. It also ensures that stack overflow can't occur even with the largest datasets. ![pasted image at 2017_01_23 08_16 pm](https://cloud.githubusercontent.com/assets/565251/22234135/952dd476-e1aa-11e6-86a2-89f91fda019d.png)	appleguy	2017-02-13 18:43:47
2926	2017-01-24 21:53:24	Just saw your comments on Slack! Wild that a cast won't fix it! What compiler setting should I use to trigger? Just curious to play with it myself, cool with landing the diff.	Adlai-Holler	2017-02-13 18:43:47
2926	2017-01-25 18:57:22	@appleguy The only way I have been able to trigger that warning is to use the C++ compiler to compile `NSArray+Diffing.m`. The cast is invalid under C++ because arrays aren't exactly pointers. If you add this to the top of `NSArray+Diffing.m` I bet it will trigger: <S_CODE_TOKEN> So we have three options: - A. Land this diff - Pro: Easy! - Con: Lots of malloc/free calls - Con: Leaves the door ope…	Adlai-Holler	2017-02-13 18:43:47
2926	2017-02-10 07:05:02	Jenkins add to whitelist and test this please. @appleguy Any thoughts on the difficulty of getting your build environment to use the C compiler on this file?	Adlai-Holler	2017-02-13 18:43:47
2926	2017-02-11 04:52:38	@Adlai-Holler Will look into this soon. Thanks a lot for your detailed presentation of options and being open to how this is solved -- I agree that figuring out the build config would be ideal now that there is a clear lead on why the error was occurring at all.	appleguy	2017-02-13 18:43:47
2926	2017-02-11 04:54:46	Is it an option to do the more-C++ approach with a simple vector, which is commonly used in other places in the codebase?	appleguy	2017-02-13 18:43:47
2926	2017-02-11 05:38:18	@Adlai-Holler As far as I can tell, the only way to force the C compiler to be used there would be to create a separate Bazel build target -- an actually separate static library -- so it wouldn't actually address the problem with other files. I'm definitely worried about this because I didn't realize it was treating it differently than the mainline build. However, since this has never occurred be…	appleguy	2017-02-13 18:43:47
2926	2017-02-11 19:33:46	@Adlai-Holler @appleguy Let's try to land a solution soon so there are no problems for other developers who face the same problem with their build infra. I personally would tend to go with the C++ approach. Re project warning settings: We don't have a strict warning setting at the moment and I would see improve our warning game pretty soon.	maicki	2017-02-13 18:43:47
2926	2017-02-12 04:51:45	Thanks for the input @maicki ! I would **love** to see some really pedantic warning settings enabled :).	appleguy	2017-02-13 18:43:47
2926	2017-02-13 17:52:03	OK since I think cases like this will be rare, let's ignore the idea of other possible incompatibilities when our files are compiled under C++, and go with option **B** to use a vector. @appleguy Are you willing to update the implementation and rename to `.mm`?	Adlai-Holler	2017-02-13 18:43:47
2926	2017-02-13 18:43:43	On second thought, we've got more important things to do. We can refactor/optimize this later as needed. Landing this diff.	Adlai-Holler	2017-02-13 18:43:47
2925	2017-01-24 03:35:48	There are many issues related to work of `PINRemoteImage` and `PINCache` via Carthage already, but all of them are linked to each other and hasn't any solutions. For now I pretty sure that it is impossible to use `PIN` stuff via Carthage with `PIN_REMOTE_IMAGE` preprocessor macros in the way it is now in Cocoapods because preprocessor macroses can **not** affect on already built framework. So i s…	Antowkos
2925	2017-02-03 05:22:29	There is an attempt to fix this problem https://github.com/facebook/AsyncDisplayKit/pull/1797/files but I believe that is for Objc project only.	QuynhNguyen
2925	2017-02-05 09:23:56	Guys! I fix the issue with building ASDK via Carthage. Caching is working now. Please, check my PR. The one issue is left though. `ASPINRemoteImageDownloader` has this checking for working with animated image via `PIN` library <S_CODE_TOKEN> but unfortunately this headers aren't public in `PINRemoteImage.framework`. I think you have a better connection with Pinterest team, so please ask them to m…	Antowkos
2925	2017-02-09 21:37:35	Garrett - I believe something happened around this while I was out. Do you have context on the current situation?	hannahmbanana
2924	2017-01-24 03:20:27	Hi! I already wrote about it in slack, but nobody tell me what to do. I try to implement simple image viewer (`ASViewController` with `ASPagerNode` in it). Every "page" is `ASViewController` with `ASNetworkImageNode` in it. I create image node this way: <S_CODE_TOKEN> Everything works fine until I try to rotate device. There are 2 issues appears: 1. If I open not first image (It happens with usin…	Antowkos
2924	2017-01-24 21:56:25	@Antowkos - What version of ASDK are you using? Would you be able to put together a sample project for us? It will help us debug the issue much more quickly.	hannahmbanana
2924	2017-01-25 02:21:09	@hannahmbanana Thanks for reply! The latest one. I will try to make sample project for you ASAP.	Antowkos
2924	2017-01-25 03:04:46	@hannahmbanana Here is example project with that bug. [ASPagerNodeBug.zip](https://github.com/facebook/AsyncDisplayKit/files/728533/ASPagerNodeBug.zip) Also there is 1 more bug, related to this part of code <S_CODE_TOKEN> If you comment one of `return` you will see that scrolling is terrible.	Antowkos
2924	2017-02-01 05:10:10	For those who face with this situation while it isn't fixed I found workaround for both bugs. 1. Bug with shrinking image after rotation can be fixed by using `ASRatioLayoutSpec`. I subclass `ASNetworkImageNode` and after loading image I calculate `ratio` of the image and force `supernode` to layout: <S_CODE_TOKEN> The supernode use `ratio` by wrapping `imageNode` into `ASRatioLayoutSpec`: <S_COD…	Antowkos
2923	2017-01-24 02:54:49	@Adlai-Holler: Appreciate your review here. Closes #2916.	nguyenhuy	2017-01-25 01:41:20
2922	2017-01-24 00:52:18	We are currently check for duplicate layout elements in a subtree although the compiler flag to check it is not defined / enabled. We should consider the compiler flag so in production no extra work is done.	maicki	2017-01-24 01:03:55
2922	2017-01-24 00:52:28	cc @garrettmoon	maicki	2017-01-24 01:03:55
2921	2017-01-23 22:59:26		maicki	2017-01-24 00:33:08
2921	2017-01-23 23:42:14	cc @garrettmoon	maicki	2017-01-24 00:33:08
2920	2017-01-23 21:35:30	Move layout related files together and cleanup a bit around imports.	maicki	2017-01-24 19:54:06
2919	2017-01-23 14:58:07	// If you're looking for help, please consider joining our slack channel: // http://asyncdisplaykit.org/slack For example, In the following image of ASCellNode, Just want update the Weather Reading (i.e. - 26C) What would be best way to do it without any performance overhead <img width="409" alt="screen shot 2017-01-23 at 8 26 10 pm" src="https://cloud.githubusercontent.com/assets/12533332/222088…	modLX4	2017-01-24 22:00:11
2919	2017-01-24 07:13:32	all you need to do is make cell observe weather change, then if you expect the size of textNodes or cell will changes based on new text length, call `setNeedsLayout` after updating textNodes. also enable `layerBacked = true` in your cell, so creating the cell will be almost 5 times faster. because it doesn't need to detect touches	hashemp206	2017-01-24 22:00:11
2919	2017-01-24 22:00:09	Thanks for the answer @hashemp206! @modLX4 - check out the ASDKgram example app for more info.	hannahmbanana	2017-01-24 22:00:11
2919	2017-01-25 05:44:21	Thanks @hashemp206 and @ hannahmbanana	modLX4	2017-01-24 22:00:11
2918	2017-01-21 09:55:53	I am using ASDK at Swift. Thank you. I want some APIs that correspond to generics. For example `ASDisplayNode.onDidLoad ()` `` `Swift Let collectionNode = ASCollectionNode collectionNode.onDidLoad { (node: ASDisplayNode) in // <- 🤔 } `` ` Currently the closure argument becomes superclass. When used with Swift, the closure argument should also be ASCollectionNode. This correspondence may be diffic…	muukii
2918	2017-02-09 19:35:48	@muukii - Improving our Swift developer experience is an area of focus on our long term roadmap, but don't have a timeline for this yet. We'd be happy to accept a PR from anyone with expertise in this area.	hannahmbanana
2917	2017-01-20 22:29:37	Do we want to do it? What would be required to take it on?	Adlai-Holler
2917	2017-02-09 19:37:11	Garrett will investigate as soon as we iron out all the repo operations stuff.	hannahmbanana
2916	2017-01-20 03:16:44	This year I'd like to achieve some _significant_ refactoring to our data controller class cluster. It is a crucial piece of our architecture, and there's a lot that we can improve about it: This first task is to remove `ASChangeSetDataController`. Currently, this class receives calls like `insertItemsAtIndexPaths:` and `deleteItemsAtIndexPaths:` etc and buffers them into an `_ASHierarchyChangeSet…	Adlai-Holler	2017-01-24 23:38:51
2916	2017-01-24 23:38:51	Closing this issue because Huy has a PR up for the refactor. Feel free to re-open if there's more left to do.	hannahmbanana	2017-01-24 23:38:51
2915	2017-01-19 16:43:35	Previously, I found it difficult to reliably set a correct `FB_REFERENCE_IMAGE_DIR` to our test runner. So I told Buck to copy these images to our XCTest bundle and use them there. And because of that, it's not straight-forward to record and save new snapshots. Thanks to https://github.com/facebook/buck/pull/1082 and https://github.com/facebook/buck/pull/1106, it's now possible to config the refe…	nguyenhuy	2017-01-20 02:17:48
2915	2017-01-20 02:17:45	Nice Huy, way to get facebook/buck#1106 in the bank too!	Adlai-Holler	2017-01-20 02:17:48
2914	2017-01-19 16:25:51	Currently it's quite common for users to have layouts that are similar to collection view's flow layout or layouts that represent multiple horizontal lines stacked vertically. The latter can be achieved using nested horizontal stacks inside a vertical stack. While nesting works, it requires users to set flex properties on certain layout elements (i.e the direct children of a containing stack). Al…	nguyenhuy	2017-02-26 19:48:33
2914	2017-01-19 17:56:50	+1 For this,thanks @nguyenhuy.	davitPiloyan93	2017-02-26 19:48:33
2914	2017-01-24 06:44:24	`The latter can be achieved using nested horizontal stacks inside a vertical stack` Found that out the hard way. Wasted few hours until I realized that. Thanks for implementing this!	QuynhNguyen	2017-02-26 19:48:33
2914	2017-02-24 17:46:20	@Adlai-Holler, @maicki, @appleguy, @garrettmoon: This PR is ready. Appreciate your reviews here. Thank you!	nguyenhuy	2017-02-26 19:48:33
2914	2017-02-26 19:59:39	Woohoo, thanks for reviewing this, @Adlai-Holler!	nguyenhuy	2017-02-26 19:48:33
2913	2017-01-19 12:36:05	- The size is passed as a param of `-calculateLayoutThatFits:restrictedToSize:relativeToParentSize:`. - It's almost always the same as `self.style.size`, but it should be used nevertheless as part of the API contract. Would love to have a review from @maicki. Thanks!	nguyenhuy	2017-01-19 18:46:54
2913	2017-01-19 18:46:54	Actually the current code is fine. Closing...	nguyenhuy	2017-01-19 18:46:54
2912	2017-01-18 19:10:55	Discovered in #2892. This comes from our behavior of `ceil`ing layout values when applied.	Adlai-Holler
2912	2017-01-18 19:15:33	@Adlai-Holler: Feel free to assign to me. Thanks!	nguyenhuy
2911	2017-01-18 16:07:36	I recently updated my code to **AsyncDisplaykit 2.0** and experienced a rather annoying crash. If I call transitionLayout and my layout has an `ASTableNode` in it, I get a crash with the following error: <S_CODE_TOKEN> Replacing the `ASTableNode` with an `ASDisplayNode` does NOT crash.	benjaminhorner	2017-03-15 18:20:20
2911	2017-01-24 22:04:21	@benjaminhorner - that is really strange. Would you be able to share some code? Feel free to email asyncdisplaykit@gmail.com if you'd prefer to share the code privately. Also, could you confirm that everything worked before 2.0?	hannahmbanana	2017-03-15 18:20:20
2911	2017-02-09 19:39:23	@nguyenhuy - do you have any insight on this reported issue?	hannahmbanana	2017-03-15 18:20:20
2911	2017-03-15 16:51:17	@benjaminhorner Thanks for reporting! #3186 should fix this crash. You hit it while `ASDisplayNode` was trying to communicate to you that the constrained size passed to `-calculateSizeThatFits:` is invalid.	nguyenhuy	2017-03-15 18:20:20
2910	2017-01-18 13:02:58	This is a swift example of the Objective-C ASDKgram in the examples folder. It is not an exact replica although does attempt to replicate the comparison between UIKIt and ASDK performance. The main differences are: - For the UIKit TableViewCell, autolayout is used exclusively - It does not show a comment view - It does not demonstrate the visual style of flexbox layout - Minor visual differences …	Cal-um	2017-02-13 18:42:48
2910	2017-01-26 06:03:48	Woah - THANK YOU @Cal-um!	hannahmbanana	2017-02-13 18:42:48
2910	2017-01-26 08:59:40	@hannahmbanana you are the original and best.	Cal-um	2017-02-13 18:42:48
2910	2017-01-29 23:04:01	Hi @Adlai-Holler , thanks so much for your review. I have made the changes. Let me know if there is anything else you need.	Cal-um	2017-02-13 18:42:48
2910	2017-02-10 07:07:40	Jenkins add to whitelist and test this please.	Adlai-Holler	2017-02-13 18:42:48
2910	2017-02-13 18:42:46	OK @Cal-um sorry for the delay in merging this, and thanks for the diff! Here we go!	Adlai-Holler	2017-02-13 18:42:48
2909	2017-01-18 11:59:26	ASDK 2.0.1, Random crash. ![jietu20170118-195718](https://cloud.githubusercontent.com/assets/2062938/22063197/7a3d0d26-ddb8-11e6-930c-b93e857aff16.jpg)	dssheng	2017-02-09 19:41:12
2909	2017-01-24 22:05:48	@dssheng - is this reproducible? If it is, could you provide the full backtrace (`bt all`)?	hannahmbanana	2017-02-09 19:41:12
2909	2017-01-29 02:00:34	Crash random, report by XCode, I have no reproduce path.	dssheng	2017-02-09 19:41:12
2909	2017-02-09 19:41:12	@dssheng - Given that we have no way of reproducing this, I'm going to close this issue. However, if you run into this again, please re-open this issue or a new issue with the full backtrace. Thanks!	hannahmbanana	2017-02-09 19:41:12
2908	2017-01-18 08:11:51	Hello. I noticed that `automaticallyAdjustsContentOffset` on ASTableView is not working correctly, when inserting sections with headers/footers. I have created a test project for this. https://github.com/ArmandsB/AsyncDisplayKitTest Basically, when inserting new sections at top, which have header/footers - offset is being calculated incorrectly. When manually add that extra offset, everything is …	ArmandsB	2017-02-15 19:57:39
2908	2017-02-09 19:42:49	@ArmandsB - thank you for including a sample project! @Adlai-Holler - could you triage this?	hannahmbanana	2017-02-15 19:57:39
2908	2017-02-15 02:18:49	The documentation says that `automaticallyAdjustsContentOffset` doesn't support section operations, but the linked PR adds that capability. Let me know what you think of it @ArmandsB !	Adlai-Holler	2017-02-15 19:57:39
2908	2017-02-16 06:46:17	Thank you. Looks good ;)	ArmandsB	2017-02-15 19:57:39
2907	2017-01-18 07:36:49	*** Terminating app due to uncaught exception 'ASCollectionInvalidUpdateException', reason: 'PulseViewController: Invalid number of items in section 0. The number of items after the update (7) must be equal to the number of items before the update (7) plus or minus the number of items inserted or deleted (7 inserted, 0 deleted).' - Can't understand whats going on - Datasource logic is working fin…	modLX4	2017-01-31 23:20:56
2907	2017-01-20 03:02:10	Hey @modLX4 , could you share some sample code that reproduces?	Adlai-Holler	2017-01-31 23:20:56
2907	2017-01-24 23:42:45	@modLX4 - Any updates? We'd be interested to hear if you figured out a solution to the problem.	hannahmbanana	2017-01-31 23:20:56
2906	2017-01-18 02:04:20	I found these while working on IGListKit support, and wanted to break them out into their own PR: - Always use the same reuse identifier. As documented, UICV separates supplementaries by kind so we don't have to. - Remove unused code from `ASCollectionViewFlowLayoutInspector`	Adlai-Holler	2017-01-19 21:57:04
2906	2017-01-19 21:56:36	@nguyenhuy Ah! I meant "as documented in this PR", the UICollectionView behavior here is undocumented but unlikely to change.	Adlai-Holler	2017-01-19 21:57:04
2905	2017-01-18 00:08:33	Resolves #2903. #Incorrect: <img width="578" alt="screen shot 2017-01-17 at 4 03 45 pm" src="https://cloud.githubusercontent.com/assets/3419380/22045436/124a8a70-dccf-11e6-8024-61007783c2ad.png"> Corrected: <img width="578" alt="screen shot 2017-01-17 at 4 01 28 pm" src="https://cloud.githubusercontent.com/assets/3419380/22045446/1ee83f5c-dccf-11e6-8531-bf857e0e7bb0.png">	hannahmbanana	2017-01-18 19:13:59
2905	2017-01-18 00:42:57	This PR looks awesome but what the heck @ test failure! No description of what failed, and it says the failure is expected. We should probably open the diagnostic log at `~/Library/Developer/Xcode/DerivedData/AsyncDisplayKit-ggogwdgiwffyeianyojvlczlsubz/Logs/Test/4B292CFF-4A82-41D7-ADB6-2775AEE920FA/Session-AsyncDisplayKitTests-2017-01-17_163504-lW4cbr.log` and see what's up.	Adlai-Holler	2017-01-18 19:13:59
2905	2017-01-18 00:52:17	@Adlai-Holler - restarting this build didn't seem to help. Do you think pushing an update would cause a different outcome?	hannahmbanana	2017-01-18 19:13:59
2905	2017-01-18 02:02:34	@hannahmbanana Give it a try!	Adlai-Holler	2017-01-18 19:13:59
2905	2017-01-18 19:13:57	Well… freaky. Merging!	Adlai-Holler	2017-01-18 19:13:59
2904	2017-01-17 23:13:13	From #2899 http://jenkinsmaster-vpc-007.ec2.pin220.com/job/AsyncDisplayKit-PRs/1456/ <S_CODE_TOKEN> I will disable the test in that PR, and address this issue after that.	Adlai-Holler	2017-01-26 21:03:39
2904	2017-01-26 21:03:39	This was addressed by #2935	Adlai-Holler	2017-01-26 21:03:39
2903	2017-01-17 21:40:07	ASDK 2.0.1 When choosing which corners to round with the border option, the border is not taken into account. i.e <S_CODE_TOKEN> results in the border to still have rounded corners with top right and top left of the corners of the rectangle not clipped. expected that the corner rounding of the solid object.	ArEnSc	2017-01-18 00:09:30
2903	2017-01-17 23:20:06	@ArEnSc - thanks for pointing out this bug! I'll put up a fix for this shortly.	hannahmbanana	2017-01-18 00:09:30
2903	2017-01-18 00:09:30	Resolved in #2905.	hannahmbanana	2017-01-18 00:09:30
2902	2017-01-17 18:05:58	ASDK 2.0.1 <S_CODE_TOKEN> <S_CODE_TOKEN> <S_CODE_TOKEN> <S_CODE_TOKEN> project is attached	ArEnSc
2902	2017-01-17 18:07:06	[AsyncTestBench.zip](https://github.com/facebook/AsyncDisplayKit/files/711920/AsyncTestBench.zip)	ArEnSc
2902	2017-02-09 19:52:11	@ArEnSc - You should not set a `style` value to `self `within `layoutSpecThatFits:`. You should only set the `preferredLayoutSize` of your subnodes in your `layoutSpectThatFits:` method. It is too late in your own method to set `self.style.preferredLayoutSize`. If you set a specific `preferredSize` in the superNode, this will be considered for the `constrainedSize` passed into this node's `layout…	hannahmbanana
2902	2017-02-09 20:31:49	I will give this a shot and let you know. I am generally confused about how the underlaying layout system works. Its rather difficult to determine what variables are available at what stages of the layout and the best practices. Ill have some follow up questions =)	ArEnSc
2902	2017-02-09 22:54:41	@ArEnSc - Yes, the documentation could be improved in this area. :) If you have a list of specific questions, that would be very helpful for us to improve the website. We also welcome any community-contributed edits / additions to the website!	hannahmbanana
2901	2017-01-17 14:11:38	Is this the correct way to utilize the ASViewController class? I noticed that when a novice attempts to use ASViewController they usually perform the layout on the main thread. If there are any notes I should mention let me know! I plan to put this in the subclassing ASViewController documentation. <S_CODE_TOKEN> <S_CODE_TOKEN>	ArEnSc
2901	2017-01-19 18:29:41	I found that this method doesn't allow for animation transitions to occur, triggering an assertion	ArEnSc
2900	2017-01-17 08:29:26	I've gotten into the habit of using initWithViewControllerBlock and creating cell view controllers that offload a lot of the work of the data source itself. Wondering if this is a reasonable thing to do in lists of 500-1000 items?	KieranLafferty	2017-01-25 22:12:40
2900	2017-01-25 22:12:02	@KieranLafferty let me know if you have more questions on this! The answer, briefly, is: - Yes this is OK to do because the view controller won't be created until the view is, so it won't make the 500 of them - However it's not recommended because both a) there is extra overhead from UIViewController, and b) most importantly it will mean that you can't use layout specs to calculate the size of th…	appleguy	2017-01-25 22:12:40
2899	2017-01-13 20:23:10	cc #2898	Adlai-Holler	2017-01-18 01:03:45
2899	2017-01-13 22:24:00	Is this one also flaky? ASCollectionViewTests 12:26:34 testThatWeBatchFetchUntilContentRequirementIsMet_Nonanimated, ((contentHeight) less than or equal to (requiredContentHeight + 2 * itemHeight)) failed: ("1074.5") is greater than ("1047") - Loaded too much content.	hannahmbanana	2017-01-18 01:03:45
2898	2017-01-13 20:22:13	We've seen `testThatProgressBlockIsSetAndClearedCorrectlyOnVisibility` [fail](http://jenkinsmaster-vpc-007.ec2.pin220.com/job/AsyncDisplayKit/462/) randomly on the master CI (which runs 20 iterations of the unit tests.) I've spent some time looking at the code for this test, but I cannot find a way for the code to fail. But fail it does! I'll open a diff to disable the test for the time being.	Adlai-Holler
2897	2017-01-13 19:03:37		maicki	2017-01-13 19:32:34
2896	2017-01-13 08:30:53	Proposed fix for #2877. It takes the hitTestSlop into account when ASControlNode considers if a tracked touch is 'inside'. This is my first PR here; Let me know if anything is off!	GitGadd	2017-01-13 19:07:51
2896	2017-01-13 17:44:24	Jenkins, test this please	Adlai-Holler	2017-01-13 19:07:51
2896	2017-01-13 19:07:46	Alrighty, thanks for a great diff @GitGadd, I hope to see you around more man!	Adlai-Holler	2017-01-13 19:07:51
2895	2017-01-13 05:47:52	I am trying to do a simple close and open animation with the GNTabManager. The initial and the final frames don't match up and it appears to stop transitioning after a few taps on the screen. The Transition api doesn't seem to work at all, or it is not clear by example of how it works. I am using master branch <S_CODE_TOKEN> <S_CODE_TOKEN>	ArEnSc
2895	2017-01-13 23:30:14	@ArEnSc - take a look at the [ASDKLayoutTransition](https://github.com/facebook/AsyncDisplayKit/tree/master/examples/ASDKLayoutTransition) example project for how to use the [Layout Transition API](http://asyncdisplaykit.org/docs/layout-transition-api.html). Note that the `-animateLayoutTransition` method is only needed if you want to do a custom transition animation.	hannahmbanana
2895	2017-01-14 00:29:03	@hannahmbanana I will do that I want to do a transition animation that will do a reveal side bar and dismiss sidebar, this should be possible with the api correct?	ArEnSc
2895	2017-01-14 00:59:47	@hannahmbanana it seems to work, so I think my misunderstanding was that I assumed you would change the size of a single subnode rather than replace a subnode with another one then animate between them is this correct?	ArEnSc
2895	2017-01-17 08:20:37	@ArEnSc - The answer to your first question is YES, if your sidebar is written with layout specs, stacks, etc. In general, the Layout Transition API is designed to transition between two layout trees. In most cases, you are transitioning from an initial state in which some subnodes are present, to a different state in which some of them have been removed and some others added. However, I would ha…	hannahmbanana
2895	2017-01-17 16:51:07	@hannahmbanana I was able to resize switching the nodes I will make sure to do a write up for transition make an easy transition example. Though I discovered a bug along the way. Ill open it in a moment	ArEnSc
2894	2017-01-13 01:57:07	This should be a TextKit bug, based on which ASTextNode is built. To repro: 1. add a simple UILabel and a ASTextNode 2. fill them with the same attributedString 3. overlap each other and see if them coincide, which they should ## Repro (I've created a [sample project](https://github.com/yxztj/TextKitSizingIssue), render the string is UILabel in blue and ASTextNode in black. Each view has a border…	yxztj	2017-02-16 01:55:48
2894	2017-02-15 05:19:27	@yxztj thanks for the sample project and the fix! I'm really surprised this actually makes a difference, but it looks like your new implementation is strictly better / more correct if there is some kind of undocumented order-of-operations dependency in the Apple frameworks about this. It's great to have this issue linked directly in the source code, as it provides a concise summary of why the cod…	appleguy	2017-02-16 01:55:48
2894	2017-02-16 01:55:48	@appleguy Thanks. Yes I guess the order of execution matters when displaying CJK languages. Since #3026 has been merged, I'm closing it.	yxztj	2017-02-16 01:55:48
2893	2017-01-12 22:21:45	This is merge damage caused in #2867. Will merge after CI passes.	Adlai-Holler	2017-01-12 22:41:54
2892	2017-01-12 18:48:54	The current baseline alignment algorithm is implemented as an extra step that is executed after our main stack algorithm finished. While it has served us well for a long time, this implementation has a few problems that should be addressed: - It diverges from CSS Flexbox algorithm ([here](https://www.w3.org/TR/css-flexbox-1/#layout-algorithm)). - It's not extensible. For example, implementing fle…	nguyenhuy	2017-01-18 19:12:11
2892	2017-01-12 18:55:39	Since this PR touches a core component of the layout system, I really appreciate reviews from @maicki, @rcancro, @appleguy, @garrettmoon and @Adlai-Holler.	nguyenhuy	2017-01-18 19:12:11
2892	2017-01-13 11:51:30	Hm, the new snapshot test cases are failing on Jenkins. They pass locally! Now sure what is going on and how to see image differences on a Jenkins machine?	nguyenhuy	2017-01-18 19:12:11
2892	2017-01-17 00:21:20	Tests are all green now! It turned out text rasterization (antialiasing in particular) works a bit different on iOS 10 and that causes my new snapshot test cases which were captured on iOS 9 to fail. I will try to clean up our reference images tomorrow in a separate PR.	nguyenhuy	2017-01-18 19:12:11
2892	2017-01-18 16:24:57	@Adlai-Holler: Great catch on the misalignment. It's indeed a pre-existing issue. These snapshots were generated based on the current implementation on master. It has something to do with the baseline difference between the texts that should be floored but instead (indirectly) ceiled. I'm investigating this but don't think it should block this PR.	nguyenhuy	2017-01-18 19:12:11
2892	2017-01-18 19:12:07	OK I created the linked issue to track the rounding error. It's time to merge this! Awesome work @nguyenhuy – improvements in many dimensions with a single diff ✨	Adlai-Holler	2017-01-18 19:12:11
2891	2017-01-12 10:22:15	Implements #2837 on ASTableNode and ASCollectionNode. I've tried to keep the API minimal. Also added an example app, since the user will have to adjust the contentInset of their ASTable/CollectionNode for the inversion to work properly. Documentation: https://github.com/AsyncDisplayKit/Documentation/pull/78 @appleguy	aaronschubert0	2017-01-20 02:16:02
2891	2017-01-12 19:23:28	Thank you for including a sample project and documentation @aaronschubert0!	hannahmbanana	2017-01-20 02:16:02
2891	2017-01-13 19:19:31	Jenkins, test this please	Adlai-Holler	2017-01-20 02:16:02
2891	2017-01-13 22:22:38	Build error: <S_CODE_TOKEN>	hannahmbanana	2017-01-20 02:16:02
2891	2017-01-16 08:32:45	@Adlai-Holler Made those changes!	aaronschubert0	2017-01-20 02:16:02
2891	2017-01-17 14:18:56	+1 For this.	hovox	2017-01-20 02:16:02
2891	2017-01-17 15:02:56	+1 For this.	davitPiloyan93	2017-01-20 02:16:02
2891	2017-01-17 15:03:48	+1 For this. good job	NikoSahradyan	2017-01-20 02:16:02
2891	2017-01-17 19:40:29	Jenkins, add to whitelist	Adlai-Holler	2017-01-20 02:16:02
2891	2017-01-18 07:42:49	+1	hasmikvardanyan	2017-01-20 02:16:02
2891	2017-01-18 15:18:43	@Adlai-Holler Added the logic to the pending state instead, should be good to go now.	aaronschubert0	2017-01-20 02:16:02
2891	2017-01-20 02:15:59	Awesome, thanks! Here we go folks!	Adlai-Holler	2017-01-20 02:16:02
2890	2017-01-12 00:25:40		garrettmoon	2017-01-12 01:00:27
2890	2017-01-12 00:28:27	Hey so I thought that all threads spawn with an autorelease pool already? What's the deal here?	Adlai-Holler	2017-01-12 01:00:27
2890	2017-01-12 00:55:54	Ok, I think this is wrong. I think the issue is that threadMain never exits and therefore the autorelease pool created in it never drains.	garrettmoon	2017-01-12 01:00:27
2890	2017-01-12 00:59:28	Ok, apparently threadMain doesn't exit by design so I think this is the correct solution :)	garrettmoon	2017-01-12 01:00:27
2889	2017-01-11 20:35:43	Resolves #2888 @hannahmbanana I didn't know this, but `convertPoint:toLayer:nil` behaves a lot differently from `convertPoint:toView:nil` and so it's important that we call the appropriate method for the appropriate case.	Adlai-Holler	2017-01-11 21:44:36
2889	2017-01-11 20:40:37	I'm not positive this is an issue, but CALayer and UIView document different behavior when the view / layer is nil. CALayer: "If you specify nil for the layer parameter, this method returns the original point subtracted from the layer's frame's origin." UIView: "If view is nil, this method instead converts to window base coordinates."	garrettmoon	2017-01-11 21:44:36
2889	2017-01-11 20:46:57	@garrettmoon It's true the behavior changes, but I think it's reasonable for us to do the layer-thing for layer-backed nodes, and the view-thing for view-backed nodes.	Adlai-Holler	2017-01-11 21:44:36
2888	2017-01-11 18:23:34		hannahmbanana	2017-01-11 20:43:08
2887	2017-01-11 17:09:50	_pendingState appears to be used only on the main thread, however because deallocation of nodes can happen off the main thread and users set the node's delegate / datasource to nil often times in dealloc, there are accesses of the main thread. This may actually be safe in enough situations that it doesn't matter (because pendingState has likely been nil'd out long before dealloc), however this as…	garrettmoon
2886	2017-01-11 16:33:09	This updates the values automatically, which is perfect to reflect the growth of ASDK. I've wanted to do this for ages but the shield.io API didn't have the support up till now. We lose some granularity but I think this is worth it. Maybe @hannahmbanana or @nguyenhuy could take a quick look. Sorry it's been a while since I've kept up to date with the project, not sure if @appleguy is still direct…	aaronschubert0	2017-01-11 21:44:22
2886	2017-01-11 21:44:19	Huy you raised a good point about the badges being links. Without derailing that, I'm going to land this because it's so _good_!	Adlai-Holler	2017-01-11 21:44:22
2886	2017-01-12 09:14:21	Awesome thanks guys! @Adlai-Holler @nguyenhuy	aaronschubert0	2017-01-11 21:44:22
2886	2017-01-12 19:10:28	@aaronschubert0 - this is super awesome! thank you!	hannahmbanana	2017-01-11 21:44:22
2885	2017-01-10 17:53:54	I have some strings to be presented in `ASTextNode` <S_CODE_TOKEN> I don't expect a new line right after the `/` symbol, but the result is: <img width="331" alt="2017-01-11 0 50 49" src="https://cloud.githubusercontent.com/assets/2524584/21817809/0e807e90-d798-11e6-8099-3d0f82089228.png"> Is there a way not to get new line after the `/`? The cell code: <S_CODE_TOKEN>	iwheelbuy
2885	2017-01-10 22:48:42	@iwheelbuy - could you check if this matches the behavior of UILabel?	hannahmbanana
2885	2017-01-11 16:15:28	UILabel is fine <S_CODE_TOKEN> <img width="432" alt="2017-01-11 23 12 28" src="https://cloud.githubusercontent.com/assets/2524584/21856159/8dccf4ce-d853-11e6-9793-b02c7471b350.png">	iwheelbuy
2885	2017-01-11 16:49:50	That is the page I parse information from: http://mu-kgt.ru/informing/wapold/marsh/?t=1 I use `String.Encoding.windowsCP1251` to convert from data to string	iwheelbuy
2885	2017-01-12 19:47:11	@iwheelbuy - would you be willing to create an example project (or modify examples/layoutSpecExamples-Swift/LayoutExampleNode.swift - class HeaderWithRightAndLeftItems) to show this bug? I'm guessing it has something to do with the string encoding which I'm not too familiar with.	hannahmbanana
2885	2017-01-15 13:38:48	[Sample project](https://github.com/iwheelbuy/asdk_issue) is a bit complex, but it shows the issue. pod install -> run -> tap on "Автобус"	iwheelbuy
2885	2017-03-17 09:45:38	[Demo](https://github.com/Jonhory/ASDKTextDemo) show the issue.	Jonhory
2885	2017-03-17 09:48:04	Jonhory, there is a broken link in your demo readme	iwheelbuy
2885	2017-03-17 09:56:18	I fixed it.	Jonhory
2885	2017-03-18 04:56:02	[My Demo](https://github.com/Jonhory/ASDKTextDemo) update. ## UPDATE: ### PNG show the issue: * Blue backgroundColor is `ASTextNode`, Red backgroundColor is `UILabel` ![](http://ww1.sinaimg.cn/large/c6a1cfeagy1fdqwja6da7j20cr0lhdh2.jpg) * I found this issue show when string contains whiteSpace, `/` , `;` ,maybe include more symbols. ### Here is my code: * `loadASTextNode` <S_CODE_TOKEN> * `loadUI…	Jonhory
2884	2017-01-10 02:24:38	Resolves #2659 Doing the same thing for `_ASTableViewCell` is actually pretty complex because we have a separate architecture for handling content view size changes. This is at least a step forward.	Adlai-Holler	2017-01-11 20:47:13
2883	2017-01-10 02:17:19	UITableView actually wants you to include the separator height in `heightForRowAtIndexPath:`. Which is terrible! But if you want a content view of height `44` you need to return `44.5` on a 2x screen if you have separators turned on.	Adlai-Holler	2017-01-11 20:48:16
2883	2017-01-10 02:17:36	@garrettmoon @rcancro	Adlai-Holler	2017-01-11 20:48:16
2882	2017-01-09 21:21:10		garrettmoon	2017-01-09 21:36:13
2881	2017-01-09 21:11:47	http://jenkinsmaster-vpc-007.ec2.pin220.com/job/AsyncDisplayKit/449/ <img width="729" alt="screen shot 2017-01-09 at 1 09 43 pm" src="https://cloud.githubusercontent.com/assets/2466893/21783628/1c0f38c0-d66d-11e6-88ac-a92b1f515c11.png"> @garrettmoon ?	Adlai-Holler	2017-01-09 23:05:51
2881	2017-01-09 23:05:51	@garrettmoon mentioned that the cause of this is unclear and the CI step is disabled for the time being. Closing this, and down the road we'll re-enabled CI podspec validation but it's not urgent.	Adlai-Holler	2017-01-09 23:05:51
2880	2017-01-09 20:41:51	This was causing tests to fail when run against iOS 9 (such as in the master CI before #2879). Resolves #2879, will merge after CI passes.	Adlai-Holler	2017-01-09 20:55:31
2879	2017-01-09 20:34:37	Our master CI builds are currently failing. The reason is, the PR CI runs on iOS 10 and the master CI runs on iOS 9. The test `testTextContainerInsetIsIncludedWithSmallerConstrainedSize` ONLY has a reference image for iOS 10 and not for iOS 9. It's critical that our PR builds and the master build run on the same version(s) of iOS to avoid inconsistencies like this. It's also important to have tha…	Adlai-Holler	2017-01-09 20:55:31
2878	2017-01-09 17:42:03	I've just realized that the new Buck abstract target can mess up with tests target. Since the post_install hook is the only necessary thing, let's remove buck target.	nguyenhuy	2017-01-09 20:53:23
2877	2017-01-09 15:06:46	When using hitTestSlop to extend the hit area of an ASControlNode subclass, I've noticed that tapping outside the bounds (with a small tolerance) causes the node to highlight without triggering a TouchUpInside event. The following code in ASControlNode seems to only take the original bounds + a hardcoded inset into account when determining whether to send the touch up inside event or not. <S_CODE…	GitGadd	2017-01-13 18:43:48
2877	2017-01-09 22:25:15	Good catch! I believe the solution we want here, is to apply the hit test slop and _then_ apply `kASControlNodeExpandedInset` to get the bounds in this case.	Adlai-Holler	2017-01-13 18:43:48
2877	2017-01-12 19:22:32	@GitGadd - would you be willing to implement this for us?	hannahmbanana	2017-01-13 18:43:48
2877	2017-01-12 20:42:46	@hannahmbanana Definitely! I've been thinking about contributing, and this seems like an easy start.	GitGadd	2017-01-13 18:43:48
2877	2017-01-13 08:31:24	Pull request: https://github.com/facebook/AsyncDisplayKit/pull/2896	GitGadd	2017-01-13 18:43:48
2876	2017-01-09 14:00:32	- When a video node is first visible, it's player is called to play if `_shouldAutoplay` flag is on. However, the player might not be ready by that time, especially when the video is loaded on a slow network. The player just continues loading its asset. - When the player is ready, we should check if it is expected to be playing and if true, try to play again. Tested on sample project provided in …	nguyenhuy	2017-01-09 20:02:01
2875	2017-01-08 19:03:31	Just a simple little propetry	acedened	2017-02-15 18:37:46
2875	2017-01-08 19:04:35	Thank you for your pull request and welcome to our community. We require contributors to sign our Contributor License Agreement, and we don't seem to have you on file. In order for us to review and merge your code, please sign up at https://code.facebook.com/cla - and if you have received this in error or have any questions, please drop us a line at cla@fb.com. Thanks! **If you are contributing o…	facebook-github-bot	2017-02-15 18:37:46
2875	2017-01-08 19:05:07	Thank you for signing our Contributor License Agreement. We can now accept your code for this (and any) Facebook open source project. Thanks!	facebook-github-bot	2017-02-15 18:37:46
2875	2017-01-13 19:19:47	Jenkins, test this please	Adlai-Holler	2017-02-15 18:37:46
2875	2017-01-21 11:44:15	@Adlai-Holler Done.	acedened	2017-02-15 18:37:46
2875	2017-02-10 07:05:24	Jenkins add to whitelist and test this please.	Adlai-Holler	2017-02-15 18:37:46
2875	2017-02-15 09:52:29	Fixed!	acedened	2017-02-15 18:37:46
2874	2017-01-07 23:41:09	Layout: I have vertical stack in my view controller node: 3 subnodes and ASLayoutSpec spacer for keyboard management Two nodes have constant height (via `style.height`). Spacer change height according to keyboard size on screen (0 when there is no keyboard on screen). (via .wilShow, .willHide notifications, if does matter). The rest of the view controller's node should be TableNode. Problem: Can'…	8ofproject
2874	2017-01-07 23:47:25	I feel like example code will definitely help: Both code for cases (1) (this one in two parts - so watch out) and (2) included - just uncomment / comment out them as you wish. [KeyboardSample.zip](https://github.com/facebook/AsyncDisplayKit/files/691792/KeyboardSample.zip) You can show/hide software keyboard in iOS Simulator via `Cmd+K` shortcut - the easiest/fastest way to see/debug the issue. A…	8ofproject
2874	2017-01-07 23:51:54	Just in case: Screenshot of how layout changes on keyboard show (flicks very fast so I can't catch it). ![change-on-keyboard](https://cloud.githubusercontent.com/assets/6408861/21746149/624a1664-d54d-11e6-9153-39d97b400786.png)	8ofproject
2874	2017-03-16 08:10:26	Just want to update issue status: After v. 2.2 flick effect is faster and a little bit less noticeable. But still visible.	8ofproject
2873	2017-01-07 20:20:19	Controllers content blink on tab change, but not every time. Steps to reproduce: 1. Tap on tab bar items one by one from left to right and then in reverse order 2. Sometimes you need to make it 2-5 times Blink happens not every time. Sometimes blink only happens when switching between only two controllers (random ones). layoutSpecBlock does not get called during that blink times. The issue also a…	8ofproject	2017-01-09 22:19:19
2873	2017-01-09 09:58:29	I had same issue, but using `UITabBarController`. and this happened only after updating to iOS 10. I resolved this issue by animating view controller changes	hashemp206	2017-01-09 22:19:19
2873	2017-01-09 22:19:18	@8ofproject Yes unfortunately this is an issue with UITabBarController. ASDK doesn't interfere with the tab drawing behavior.	Adlai-Holler	2017-01-09 22:19:19
2873	2017-01-10 08:57:15	Here is the example with UITabBarController (same layout without ASDK). Content doesn't blink. @Adlai-Holler Maybe we should investigate it further? [TabBarExample-no-ASDK.zip](https://github.com/facebook/AsyncDisplayKit/files/695631/TabBarExample.zip)	8ofproject	2017-01-09 22:19:19
2872	2017-01-07 05:59:49	**@discussion If `URL` is nil, `completion` will be invoked immediately with a nil image. This method should not block the calling thread as it is likely to be called from the main thread.** <S_CODE_TOKEN> I got a little bit confused by **immediately** and **should not block** which one is correct? <S_CODE_TOKEN> or <S_CODE_TOKEN>	IvanChan	2017-01-09 22:20:53
2872	2017-01-09 22:20:53	@IvanChan The second one is correct. The documentation could be clearer, but what it means is "this method should not block the calling thread [while accessing the cache] as it is likely to be called from the main thread." Since there's no cache access if the URL is nil, it's OK to invoke the completion handler immediately. Cheers!	Adlai-Holler	2017-01-09 22:20:53
2871	2017-01-07 05:06:00	[ASDK 2.0.1] I realized **ASImageDownloaderProtocol** & **ASImageCacheProtocol** for `ASNetworkImageNode` static image works well load gif data sometimes just got a blank imageNode for display the api below is called normally <S_CODE_TOKEN>	IvanChan
2871	2017-01-13 04:16:06	@IvanChan - are you implementing a custom image downloader? I don't think we have tested this feature with anything except PINRemoteImage (what we use at Pinterest). Is there any reason you aren't able to use PINRemoteImage? Without a example project that includes the downloader you are using, realistically we won't be able to prioritize this issue since 95% of our users are on PINRemoteImage. I …	hannahmbanana
2871	2017-01-13 05:54:35	YES, I have a lot of stat for image download, so I implementing a custom image downloader with SDWebImage. But I set breakpoint for downloader callback, the data is indeed gif-data, and passed to `animatedImageWithData `, I currently work around with some other logic to play gif instead of passing data to `ASNetworkImageNode`. I can post a sample project later , sorry for recently busy. By the wa…	IvanChan
2871	2017-02-10 18:45:36	@IvanChan GIFs are currently broken in ASDK master sadly, it's fixed in PINRemoteImage master though. Can you check to see if that fixes the issue for you?	garrettmoon
2871	2017-02-13 21:07:02	@garrettmoon Looks like it's fixed with the latest master PINRemoteImage for us. 👍	ay8s
2870	2017-01-07 00:02:41	AsyncDisplayKit Version: 2.0.1, master (tried with both) Sample Project: https://github.com/KristopherGBaker/AsyncDisplayKitReloadDataCrash I found this crash in a project I recently updated to ASDK 2.0. I created the sample project based on that crash. Run the sample project, the collection node initially loads empty. Click the refresh button in the navigation bar to trigger the crash. The code …	KristopherGBaker	2017-01-09 22:34:21
2870	2017-01-07 12:11:30	You shouldn't wrap `reloadData` calls into `performBatchUpdates` block. Try this: <S_CODE_TOKEN>	xquezme	2017-01-09 22:34:21
2870	2017-01-09 22:34:21	@xquezme Exactly right! It might be worth adding an assertion there in the future – not safe in UIKit or ASDK.	Adlai-Holler	2017-01-09 22:34:21
2869	2017-01-06 08:20:11	ASTextNode uses ASHighlightOverlayLayer for drawing highlight layer when user taps/long press it. But there is a bug, when link text is at ASTextNode edge and the highlight layer is clipping. ![screenshot at jan 06 10-18-36](https://cloud.githubusercontent.com/assets/3258393/21711784/85511e82-d3f9-11e6-9e05-9f448fa01538.png) As you can see - highlight area is clipped and not rounded at left edge.…	ArmandsB	2017-01-10 06:06:31
2869	2017-01-09 22:29:10	@ArmandsB In order to work around this, you should set `as_allowsHighlightDrawing=YES` on a layer that is big enough not to result in clipping. For example, you might set it on the entire cell node in that example. Does that make sense @ArmandsB ?	Adlai-Holler	2017-01-10 06:06:31
2869	2017-01-10 06:06:28	Thanks for your replay. Setting `as_allowsHighlightDrawing=YES` to entire cell did the trick.	ArmandsB	2017-01-10 06:06:31
2868	2017-01-05 09:40:49	Hi @Adlai-Holler , I would like to seek your comments on this PR, regarding `moveItem:` animation concern specified in #698 #2845 As my colleague @leotumwattana mentioned in #2845 , we are seeking a way to use UICollectionView native `move` behaviour, which provides a visual cue to users that the item is moved from one position to another. I developed the work only on `ASCollectionView` and `move…	harryworld	2017-02-10 07:07:22
2868	2017-01-05 22:26:32	Excellent start! This is coming together fast, and I really appreciate it!	Adlai-Holler	2017-02-10 07:07:22
2868	2017-01-11 07:29:50	After testing with our projects, the mechanism of simply re-creating nodes would not work, because the moved view is not able to link to newly created node. Instead, I changed the logic to move the item in `nodeContext` and `completedNodes` arrays. Besides, I am renaming the method.	harryworld	2017-02-10 07:07:22
2868	2017-02-10 07:07:22	@harryworld Since your changes are dependent on @nguyenhuy 's in-progress data controller changes, and so the final outcome of native moves will probably come from a separate PR, I'm closing this for the time being. If I've got something wrong, feel free to reopen at your discretion!	Adlai-Holler	2017-02-10 07:07:22
2867	2017-01-05 04:20:44	This adds the property . maximumLinesToDisplay to ASEditableTextNode which will limit the size calculation of the editableTextNode to the specified number of lines. Calculation is done using TextKit's lineFragment to ensure height calculation is accurate even under mixed font conditions. Addresses Issue: #2777 Replaces: PR #2786 (which was based of branch 2.0)	leotumwattana	2017-01-12 21:47:44
2867	2017-01-05 04:23:37	@Adlai-Holler: Here's the replacement PR based off Master. Thanks.	leotumwattana	2017-01-12 21:47:44
2867	2017-01-06 03:46:52	Thanks @Adlai-Holler. Made the changes you mentioned above. Cheers. 👍	leotumwattana	2017-01-12 21:47:44
2867	2017-01-12 21:47:42	Sorry for the delay here, time to land!	Adlai-Holler	2017-01-12 21:47:44
2866	2017-01-05 02:47:49	Implementation copied from ASTextNode: https://github.com/facebook/AsyncDisplayKit/blob/f637392a770ae193c41b7aadd9a01b49b335d9d3/AsyncDisplayKit/ASTextNode.mm#L849 Addresses: https://github.com/facebook/AsyncDisplayKit/issues/2865 Also updates the `Kitten` sample project to demonstrate the `placeholderColor`/`placeholderFadeDuration` APIs.	master-nevi	2017-01-05 22:59:12
2866	2017-01-05 22:59:09	Thanks @master-nevi	Adlai-Holler	2017-01-05 22:59:12
2866	2017-01-06 08:12:43	@Adlai-Holler you're very welcome. Glad I could contribute.	master-nevi	2017-01-05 22:59:12
2865	2017-01-05 02:43:05	Version with issue: ASDK v2+ to master Original thread from Slack channel: https://asyncdisplaykit.slack.com/archives/general/p1483578622003990 This prevents the placeholder API (`[ASDisplayNode placeholderEnabled/placeholderFadeDuration/placeholderImage]`) from being used to fade in remote images from a solid color after the download is finished. When looking at the `ASImageNode` it appears that…	master-nevi	2017-01-05 23:11:29
2865	2017-01-05 23:11:29	Resolved in #2866. Thanks for the issue report and building the fix @master-nevi !	Adlai-Holler	2017-01-05 23:11:29
2864	2017-01-04 23:55:30	Addresses #2785 To avoid performance issues, we should avoid locking the downloader. To achieve this we need to do some kinda gross things. Essentially the cost is the code is more complex and potentially far less performant in edge cases. In testing, edge cases are nearly never hit, but I'm not sure how good I feel about the cost in code complexity. This exacerbates the locking issues in ASNetwo…	garrettmoon	2017-01-05 23:22:28
2864	2017-01-04 23:57:28	Putting this up for discussion. If it seems like the direction we want to go in I'll attempt to write a couple unit tests to exercise the failure cases (when the URL changes in the download case or download identifier changes in the update progress block case).	garrettmoon	2017-01-05 23:22:28
2864	2017-01-05 23:22:26	Here we go!	Adlai-Holler	2017-01-05 23:22:28
2864	2017-01-06 01:21:27	@Adlai-Holler - did you want me to put up a diff to get this into releases/p6.17?	hannahmbanana	2017-01-05 23:22:28
2863	2017-01-04 21:32:57	Since moves are composite operations (like `reloadItems` and `reloadSections`), they must be handled by `ASChangeSetDataController` and they _are_. The `ASDataController`-level implementations are completely unused and don't fit into the current architectural model for the two classes. In preparation for #698, which we'll hopefully implement soon, we should remove this code to reduce confusion an…	Adlai-Holler	2017-01-04 22:04:57
2863	2017-01-04 21:38:41	Since this doesn't affect behavior at all, I'll land once CI passes.	Adlai-Holler	2017-01-04 22:04:57
2863	2017-01-04 23:27:38	I was going to ask whether these methods are deprecated. Thanks for the PR to clarify.	harryworld	2017-01-04 22:04:57
2862	2017-01-04 20:22:54	- Revert 7872cfb because a transition isn't complete until its CAAnimation finishes. If `_transitionInProgress` flag is turned off before that, any layout pass occurs afterward, but before `-transitionContext:didComplete:` is called, can erase all pending states of the transition, causing old subviews to remain in the hierarchy forever. - If a layout transition causes the node to have a different…	nguyenhuy	2017-01-24 16:35:04
2862	2017-01-05 21:30:55	I tested this out on my product code and it doesn't work in my case. Huy has the repro steps and will double check to see if it's a bug on my side or ASDK's side.	hannahmbanana	2017-01-24 16:35:04
2862	2017-01-24 16:35:04	Closing this in favor of an overhaul of the layout system.	nguyenhuy	2017-01-24 16:35:04
2861	2017-01-04 18:58:38	According to Instagram, having this option set to `YES` when unused degrades scroll performance ~5% https://github.com/Instagram/IGListKit/issues/318	Adlai-Holler	2017-01-04 21:30:23
2861	2017-01-04 20:02:57	@garrettmoon Thoughts?	Adlai-Holler	2017-01-04 21:30:23
2861	2017-01-04 21:30:21	Exactly!	Adlai-Holler	2017-01-04 21:30:23
2860	2017-01-04 15:44:38	I use cocoapods (`pod 'AsyncDisplayKit'` ) to install ASDisplayKit , but it remind me some compile errors when i compile the project. cocoapods verison is `1.1.1` ![wechatimg409](https://cloud.githubusercontent.com/assets/7976210/21647955/4d2589a8-d2d7-11e6-831d-616321f31738.jpeg) ![wechatimg1](https://cloud.githubusercontent.com/assets/7976210/21648046/8f68ad54-d2d7-11e6-857f-b147ddf4b978.jpeg)	CoderJee	2017-02-09 19:56:11
2860	2017-01-10 22:39:53	@CoderJee - that's a private framework file. What reason do you need to import it for? Try importing the framework header instead of individual classes: `#import <AsyncDisplayKit/AsyncDisplayKit.h>`	hannahmbanana	2017-02-09 19:56:11
2860	2017-01-11 06:13:03	@hannahmbanana i didn't import it by myself, that's the source code,when i use cocoapods to install it.	CoderJee	2017-02-09 19:56:11
2860	2017-01-12 19:38:52	@CoderJee - I apologize for the misunderstanding. I'm not currently able to reproduce this issue. Could you give me a little more information? When you pod install, what version of AsyncDisplayKit is installed? ![image](https://cloud.githubusercontent.com/assets/3419380/21905252/a11562d8-d8bb-11e6-9702-cc65770ef6af.png) Could you post the contents of your Podfile? Are you using the dynamic .frame…	hannahmbanana	2017-02-09 19:56:11
2860	2017-01-13 04:18:08	This file was added pretty recently so it's very possibly a mistake on our end! :)	hannahmbanana	2017-02-09 19:56:11
2860	2017-02-09 19:56:11	@CoderJee - We recently landed some changes to our framework setup. Our compiler should now catch this if it is a problem going forward. Please re-open this issue or file a new one if you (or anyone else reading this) runs into this in the future!	hannahmbanana	2017-02-09 19:56:11
2859	2017-01-04 12:01:21	Originates from `pi_imageNamed`. Credit goes to @garrettmoon and @rcancro. cc @appleguy and @rewandy.	nguyenhuy	2017-01-04 18:57:24
2859	2017-01-04 18:57:21	Merging!	Adlai-Holler	2017-01-04 18:57:24
2859	2017-01-04 18:58:35	Cool, thanks @Adlai-Holler, @garrettmoon!	nguyenhuy	2017-01-04 18:57:24
2859	2017-01-24 10:43:39	As I know UIImage's `imageNamed` method already has caching implemented in it ? Do we have any example projects or tests presenting this solution is faster then just using `imageNamed ` ?	hovox	2017-01-04 18:57:24
2859	2017-01-24 18:09:27	@hovox no but it'd be great if you would be willing to write some! If I remember correctly, the reasoning for this being faster than the default implementations has to do with trait collections. Essentially using the method that doesn't specify a trait collection or using the one that does and not passing in nil is quite slow. So this caching layer protects agains that. But I could be wrong, it's…	garrettmoon	2017-01-04 18:57:24
2859	2017-01-26 13:29:00	@garrettmoon Thanks for explanation.	hovox	2017-01-04 18:57:24
2859	2017-02-16 03:27:58	Hi, is this method thread safe in iOS 8+? As method document this is thread safe, but imageNamed: is not thread safe in iOS 8. So I wonder if I have some misunderstanding here.	jesseluo	2017-01-04 18:57:24
2859	2017-02-16 18:42:02	@jesseluo I *believe* it's thread safe if you don't provide a trait collection.	garrettmoon	2017-01-04 18:57:24
2859	2017-03-02 08:04:55	@garrettmoon But in fact it's not. I used this method and caused about 2~3% crash rate on iOS 8 ![image](https://cloud.githubusercontent.com/assets/1271415/23498277/e8236f4a-ff61-11e6-8b82-7ab5c4629dc3.png)	jesseluo	2017-01-04 18:57:24
2859	2017-03-02 15:59:39	@jesseluo Hey @jesseluo, can you please open an issue and if possible provide some stack traces? Thanks!	maicki	2017-01-04 18:57:24
2858	2017-01-04 02:33:01	Hello, I want to place objects on the left and right edges of ASDisplayNode like this | OBJECT OBJECT | I used `ASStackLayoutSpec` with horizontal direction and `.justifyContent = ASStackLayoutJustifyContentStart` with 50 spacing. However, the problem is that if the displayNode width size increases, the object on the right edge does not stay in the same place.	jennibunny	2017-01-16 02:05:26
2858	2017-01-04 04:28:01	@jennibunny - does `.justifyContent = ASStackLayoutJustifyContentEnd` work?	hannahmbanana	2017-01-16 02:05:26
2858	2017-01-04 05:38:58	`ASStackLayoutJustifyContentEnd` moves all the objects to the right edge of the `ASDisplayNode`. Therefore, when `ASDisplayNode width size` changes, the object on the left edge doesn't stay in the same place :(	jennibunny	2017-01-16 02:05:26
2858	2017-01-05 14:16:05	@jennibunny you mean right object edge goes out of bound of container node? please provide a sample screen shot of initial and final state of parent node.	hashemp206	2017-01-16 02:05:26
2858	2017-01-05 21:28:16	@jennibunny - if you could share your `layoutSpecThatFits:` method, I'm sure @maicki - our layout spec expert could point out the issue.	hannahmbanana	2017-01-16 02:05:26
2858	2017-01-09 22:32:01	@jennibunny You might be looking for `ASStackLayoutJustifyContentSpaceBetween`?	Adlai-Holler	2017-01-16 02:05:26
2857	2017-01-03 22:53:47	cc #2818 Will merge after CI passes.	Adlai-Holler	2017-01-03 22:55:12
2856	2017-01-03 22:08:08	This fixes #2843 which @rewandy raised in a more general way.	Adlai-Holler	2017-01-03 22:45:16
2856	2017-01-03 22:17:41	Awesome! That definitely makes sense to me, and seems to be a more "correct" fix to my original issue. I didn't have the confidence & inside knowledge to make `ASDataController` do what you did, so thanks very much for that! I guess it was a bug this whole time.	rewandy	2017-01-03 22:45:16
2855	2017-01-03 21:11:46	If you create a cell node with `-initWithViewBlock`, it will not be kept alive by being in the view hierarchy (like a normal node) and so if you delete that item while it's visible, you may hit the assertion in `didEndDisplayingCell:` that the node is non-nil, because the node will have been released by the data controller before the animation finishes. Probably our best bet is to have the `_ASCo…	Adlai-Holler
2854	2017-01-03 19:43:01	I have very long table node with around 2k cells. When i'm trying to reload this table or closing screen i have pretty long lag for around 3-5 seconds. According to profile the reason of it is dealloc of all nodes which blocks main thread. I'm using 2.0.1. <img width="1023" alt="screen shot 2017-01-03 at 22 41 04" src="https://cloud.githubusercontent.com/assets/2234720/21620527/d4b7f7d4-d205-11e6…	mikhailmulyar	2017-01-03 23:09:01
2854	2017-01-03 22:49:11	@mikhailmulyar Looking at the stack trace, it seems like the vast majority of the time is in disposing of that `ActionDisposable`, as part of releasing that `Atomic`. I wonder what code ReactiveASDK is running there, that is taking 2.85 seconds. In the mean time, I'll try and figure out why that deallocation is occurring on the main thread – it would be great to see the stack trace between `main`…	Adlai-Holler	2017-01-03 23:09:01
2854	2017-01-03 23:09:01	Thanks, it seems problem have been not really in ASDK. After removing Reactive code dealloc time felt down to reasonable value for 2k elements.	mikhailmulyar	2017-01-03 23:09:01
2854	2017-01-03 23:24:57	Here is the stack between main and -[ASDisplayNode dealloc] incase you still need it. <img width="1024" alt="screen shot 2017-01-04 at 02 22 05" src="https://cloud.githubusercontent.com/assets/2234720/21626844/ad8a32ca-d224-11e6-8a76-5d1f8d14b69a.png">	mikhailmulyar	2017-01-03 23:09:01
2854	2017-01-03 23:25:36	Cool, thanks.	Adlai-Holler	2017-01-03 23:09:01
2853	2017-01-03 19:37:33	I'm trying to use automaticallyManagesContentSize enabled in one of my scroll nodes with layoutSpecBlock containing simple vertical stack. However resulted contentSize is always limited to constrainedSize(parent size) of node. How can i achieve content size to be bigger than scroll node size? I'm using 2.0.1.	mikhailmulyar	2017-01-10 22:44:17
2853	2017-01-04 06:24:19	I faced same issue.	jennibunny	2017-01-10 22:44:17
2853	2017-01-07 06:50:41	@mikhailmulyar please provide a sample project	hashemp206	2017-01-10 22:44:17
2853	2017-01-07 20:57:10	Posted example project in https://github.com/facebook/AsyncDisplayKit/issues/2851	8ofproject	2017-01-10 22:44:17
2853	2017-01-10 22:43:19	@mikhailmulyar @jennibunny @hashemp206 @8ofproject - does this commit address your bug? https://github.com/facebook/AsyncDisplayKit/commit/e264d94dde78d9bfe98cb71be55ef14356f4a7f2	hannahmbanana	2017-01-10 22:44:17
2853	2017-01-10 22:44:17	This is a duplicate of #2851.	hannahmbanana	2017-01-10 22:44:17
2852	2017-01-03 15:07:22	I'm trying to put some images in PagerNode but doesn't work... This is my nodeAtIndex Method: <S_CODE_TOKEN> And this is my PhotoCellNode file: <S_CODE_TOKEN> If I use a standard UIView for handle images it works <S_CODE_TOKEN> What I'm doing wrong?	minux84	2017-01-03 15:34:52
2852	2017-01-03 15:14:48	@minux84 Hi, You never add the `_imgNode` as subnode to the `PhotoCellNode`. Either use `automaticallyManagesSubnode` or add it via `addSubnode:`	maicki	2017-01-03 15:34:52
2852	2017-01-03 15:34:47	@maicki you saved me! I missed `self.automaticallyManagesSubnodes = YES;` Thank you so much!!	minux84	2017-01-03 15:34:52
2851	2017-01-03 09:26:18	Hello, `ASDisplayNode` is inside `ASScrollNode`. I want to resize `ASDisplayNode height` based on its subnodes and `ASScrollNode contentSize` based on that `ASDisplayNode`.	jennibunny
2851	2017-01-07 20:10:05	I have the same issue. Can't find a way to make ASScrollNode's child node bigger then ASScrollNode itself to enable scrolling (all scrolling-bouncing properties set to true). ASTableNode works, but too complex for the task. ASDK 2.0.1 iOS 10+ Simulator and real device	8ofproject
2851	2017-01-07 20:11:11	The issue looks related to https://github.com/facebook/AsyncDisplayKit/issues/2853	8ofproject
2851	2017-01-07 20:56:47	Example project: look at _HowJobDoneViewController.swift_ In particular: _mainNode_ property, _init()_ and _ViewDidLoad_ funcs. [ScrollExample.zip](https://github.com/facebook/AsyncDisplayKit/files/691700/ScrollExample.zip)	8ofproject
2851	2017-01-08 11:44:52	thanks for uploading sample project. I checked, it seem `_contentCalculatedSizeFromLayout` in ASScrollNode that used for `contentSize` of scrollView, has wrong size! but @hannahmbanana needs more investigation. `ASScrollNode`: <img width="928" alt="screen shot 2017-01-08 at 2 44 25 pm" src="https://cloud.githubusercontent.com/assets/3206748/21749498/b5c73ac6-d5b4-11e6-8163-b937f02d7ca5.png">. But…	hashemp206
2851	2017-01-10 22:45:13	@jennibunny @hashemp206 @8ofproject - does this commit address your bug? e264d94	hannahmbanana
2851	2017-01-11 10:18:20	@hannahmbanana thanks, commit doesn't fixed the issue. here is the sample project: https://github.com/hashemp206/ASScrollNode-Example	hashemp206
2851	2017-01-12 22:01:10	@hannahmbanana I can confirm that nothing has changed (unfortunately).	8ofproject
2851	2017-01-30 23:43:36	+1 for same issue. Example project that one would expect to calculate the correct contentSize height but doesn't: https://github.com/davertay/asdkScrollExample	davertay
2850	2017-01-01 06:56:02	I have horizontal `UICollectionNode` and want to prefetch data. Every cell in collection has size of full screen and paging is enabled. I want to fetch new data when there are 10 cells remain. Is it ok if I will just specify it like this `collectionView.view.leadingScreensForBatching = 10`?	chika-kasymov	2017-01-03 19:04:48
2850	2017-01-03 19:04:40	That sounds correct to me!	garrettmoon	2017-01-03 19:04:48
2849	2016-12-31 23:06:21	First attempt to support Buck 🐇 🏎 💨 How to use: <S_CODE_TOKEN> Dependency resolution: - Currently I build dependencies from source files downloaded by CocoaPods. - There is a post_install hook added to the Podfile in root dir. The hook copies all BUCK templates needed to build the pods. Our main BUCK file (in the root dir) has hardcoded paths that point to these dependent BUCK targets. That means…	nguyenhuy	2017-01-04 22:11:29
2849	2016-12-31 23:22:50	Here are screenshots of 2 consecutive test passes (`bct` is my alias for `buck clean && rm -rf buck-out && buck test`). The first clean build and test took 52.8 seconds in total: 22.4s for building (without HTTP cache) and 30.2s for testing. The second pass took 700ms because everything is cached, including test results! <img width="1372" alt="screen shot 2016-12-31 at 11 11 31 pm" src="https://c…	nguyenhuy	2017-01-04 22:11:29
2849	2017-01-02 20:38:02	@Adlai-Holler: Thanks for the review. The ASVideoNode delegate change was merged in #2844. I've rebased this PR to remove that commit. Let's wait for another day so others have a chance to raise any questions/concerns. Also, I can't land this myself (no GitHub permission) :)	nguyenhuy	2017-01-04 22:11:29
2849	2017-01-03 21:15:10	👍	Adlai-Holler	2017-01-04 22:11:29
2849	2017-01-04 22:11:26	Here we go!	Adlai-Holler	2017-01-04 22:11:29
2849	2017-01-04 22:44:09	Very excited. Thanks!	nguyenhuy	2017-01-04 22:11:29
2848	2016-12-31 00:13:06	I'm excited to announce that I've been working on this, and I think it's ready for beta testing. IGListKit is a great framework and this, if landed, would supersede #2566. It's true that IGListKit doesn't support table views, but the benefits outweigh that cost I believe. - Adds a new header, `ASCollectionNode+ListKitBeta.h` containing the public API for the integration. - New property, `ASCollec…	Adlai-Holler	2017-01-28 00:22:05
2848	2016-12-31 00:13:29	@levi @garrettmoon @ay8s @chrisdanford @rahul-malik	Adlai-Holler	2017-01-28 00:22:05
2848	2016-12-31 10:35:02	Will check it out @Adlai-Holler, excited about some of the stuff we can do with this in ASDK. Currently using tables in Buffer but have the Declarative stuff using Collection Views without much hassle. Curious on the decision to move towards IGListKit over ASDK's own implementation?	ay8s	2017-01-28 00:22:05
2848	2016-12-31 17:44:12	@ay8s The decision hasn't been made – it's only a proposal right now – but using IGListKit, which is quickly being recognized by the industry as an extremely powerful and reliable framework for building data-driven collection views, will seriously cut down our maintenance/API design burden and keep the scope of AsyncDisplayKit limited, so I obviously advocate very strongly for it. The section con…	Adlai-Holler	2017-01-28 00:22:05
2848	2016-12-31 17:51:17	@Adlai-Holler Awesome 👍 Started checking it out today and will see if I can get a branch together using it alongside #2566's implementation. Totally get keeping the ASDK scope limited to focus on other areas especially when IGListKit is so powerful. Will let you know if I spot anything!	ay8s	2017-01-28 00:22:05
2848	2016-12-31 17:55:30	Awesome, thanks @ay8s for looking into it!	Adlai-Holler	2017-01-28 00:22:05
2848	2017-01-03 16:30:53	@Adlai-Holler Got started with implementing this into Buffer this morning. Just about got it working and displaying updates from the first fetch from the Buffer API. Wanted to post some early thoughts. It definitely seems like a bit more work to get up and running compared to the ASDK diff implementation, that said I'm sure the benefits down the line will make it worth it. One thing I did spot al…	ay8s	2017-01-28 00:22:05
2848	2017-01-03 19:05:48	@ay8s !! OK thanks for the feedback. I'll investigate the ASDKgram issues today and update the diff.	Adlai-Holler	2017-01-28 00:22:05
2848	2017-01-03 21:12:13	@ay8s Turns out the crash is https://github.com/facebook/AsyncDisplayKit/issues/2855 and not related to IGListKit (phew!). I've worked-around and pushed.	Adlai-Holler	2017-01-28 00:22:05
2848	2017-01-05 23:34:06	@ay8s What are your thoughts? Have you had a chance to give it a spin?	Adlai-Holler	2017-01-28 00:22:05
2848	2017-01-06 10:13:18	@Adlai-Holler Going to run through it a little more, right now got it populating the collection view but not tried inserting/removing items just yet to see how that performs.	ay8s	2017-01-28 00:22:05
2848	2017-01-10 23:42:30	This is sooo awesome.	ocrickard	2017-01-28 00:22:05
2848	2017-01-10 23:56:08	Nice! 💯 🎉	jessesquires	2017-01-28 00:22:05
2847	2016-12-30 23:27:55	After a discussion in the slack group we decided to add a section on nodes with properties that will be passed to the UITableViewCell that contains the nodes. This is done now for: - `ASCellNode` - `ASEditableTextNode` next will be `ASDisplayNode`. I'm still new to ASDK and i will test more and more of the nodes in my Project. Expect more PR :)	SaifAlDilaimi	2017-01-10 02:26:51
2847	2016-12-31 02:29:28	@SaifAlDilaimi Once you make the tweaks, I'll merge this :). Don't worry about any changes to ASDisplayNode at the moment — that's a bigger beast to change, and Michael has some plans to improve how it is factored.	appleguy	2017-01-10 02:26:51
2847	2016-12-31 05:44:12	Would really appreciate it if you added a passthrough property for `separatorInset` to `ASCellNode` as well. I also happen to need `selectionStyle` & `accessoryType`, so thanks very much for adding those and making this PR!	rewandy	2017-01-10 02:26:51
2847	2016-12-31 21:02:16	@appleguy @maicki I never used tests in a iOS App (shame on me). This would take me some time..	SaifAlDilaimi	2017-01-10 02:26:51
2847	2016-12-31 22:47:15	@appleguy @maicki can you guys review again?	SaifAlDilaimi	2017-01-10 02:26:51
2847	2017-01-01 15:23:48	> Please can we add unit test for this. What is the expected behavior if the accessoryType is set to a specific value? I'm not sure in which class I should add the test. To be honest I'm not really sure what to test.. its just a passthrough.. Can you give more information how do you like it?	SaifAlDilaimi	2017-01-10 02:26:51
2847	2017-01-02 03:03:08	@maicki I just saw your comment and want to make sure it is resolved before merging this! Regarding the layout, the expected behavior since early ASDK has been that the ASCellNode is a subnode of the .contentView of the cell, and matches its frame. This means that if an accessoryView is shown, the size of the cell would be reduced, just as is the case for any UIKit code putting things in the .con…	appleguy	2017-01-10 02:26:51
2847	2017-01-02 03:08:30	@SaifAlDilaimi it looks like there is also now a duplicated use of the .selectionStyle = line; maybe you could move these three lines into the _ASTableViewCell setCell:, and also make sure _ASCollectionViewCell setCell: includes the .backgroundColor = and .clipsToBounds = so that the behavior matches. This way, setCell: in each of those two classes will control all of the ASCellNode -> UI(Table/C…	appleguy	2017-01-10 02:26:51
2847	2017-01-03 15:23:24	> @SaifAlDilaimi :) It looks like you forgot one more — .clipsToBounds > > Since it's also in setNode in the Collection case, let's make sure the Table matches. You can actually delete this comment while moving the one line of code, as the comment references an old bug that has since been resolved. > > I don't see any other changes to request (this is part of the last request), and so once @maick…	SaifAlDilaimi	2017-01-10 02:26:51
2847	2017-01-09 08:45:36	@maicki @appleguy any progress on this? Is there something I need todo?	SaifAlDilaimi	2017-01-10 02:26:51
2847	2017-01-10 02:26:49	Seems @appleguy is pretty busy right now and he gave his approval modulo 1 change, and then that change got made, so here we go! Landing!	Adlai-Holler	2017-01-10 02:26:51
2846	2016-12-30 06:24:00	I'm trying to build the following design with Facebook's AsyncDisplayKit and I have problems building the Cells and the TableHeaderView. **Design:** <img src="https://i.stack.imgur.com/GtnFM.png" width="250"> **Cells:** So each Cell has a `ASImageNode` and a `ASEditableTextNode` with the following Layout: override func layoutSpecThatFits(_ constrainedSize: ASSizeRange) -> ASLayoutSpec { var cellC…	SaifAlDilaimi	2016-12-30 07:31:55
2846	2016-12-30 07:23:56	@SaifAlDilaimi - a few things I notice about your `layoutSpecThatFits:` method: - As you have it written above, you can return `iconTextfieldStack` directly. There is no need to wrap it in an inset layout spec at the end. - try adding `_textField.style.flexShrink = 1.0`. The flex shrink / grow properties do not propagate up or down, so you must set them on each individual item you want to grow or…	hannahmbanana	2016-12-30 07:31:55
2846	2016-12-30 07:28:51	@SaifAlDilaimi - looks like you got an answer to this via our Slack channel. :) Should I close this issue?	hannahmbanana	2016-12-30 07:31:55
2846	2016-12-30 07:31:55	Thanx to the slack group I have solved the issue by changing the function to: <S_CODE_TOKEN> The main key was to add `flexShrink` to `ASInsetLayoutSpec` of the textfield	SaifAlDilaimi	2016-12-30 07:31:55
2846	2016-12-30 07:40:11	@SaifAlDilaimi - one slight optimization would be to remove the 2 inset layout specs you currently have wrapping the icon and text field and create just one inset layout spec to wrap the `iconTextfieldStack` at the end. Just a thought. :)	hannahmbanana	2016-12-30 07:31:55
2845	2016-12-30 05:14:08	We've been rebuilding parts of our app as a feasibility test for using ASDK. So far ASDK has been awesome and we've resolved most of the issues except for one thing. The `moveItem:` animation for ASCollectionNode. I've done a little reading through past issues (most notable #698) and noticed that right now, `moveItem:` is done as a `delete + insert`. However, in our app, the `moveItem:` animation…	leotumwattana	2017-01-03 18:57:43
2845	2017-01-03 18:55:52	@leotumwattana it sounds like this is a duplicate of #698 so I'm going to close this.	garrettmoon	2017-01-03 18:57:43
2845	2017-01-03 19:00:25	@leotumwattana sorry if that sounded callous, we really appreciate the enthusiasm! However having one issue makes it easier to track and get stuff done :)	garrettmoon	2017-01-03 18:57:43
2845	2017-01-03 19:04:01	@garrettmoon: No worries. Let's go with #698.	leotumwattana	2017-01-03 18:57:43
2844	2016-12-29 18:26:10	It's confusing to have 2 `_delegate` ivars at the same time: one `ASVideoNode` and another in its super class (e.g `ASNetworkImageNode`), and both of them are accessed/set by the same pair of getter/setter. It also introduces a bit of boilerplate code in `ASVideoNodeTests`.	nguyenhuy	2017-01-02 02:42:41
2844	2017-01-02 02:42:31	@nguyenhuy This is a good improvement! Any idea why we don't get warnings for these kind of collisions? Like when we declared _propertyLock overwriting the base class ones, we didn't get warnings...I wonder if _delegateFlags also exists in Network or ImageNode?	appleguy	2017-01-02 02:42:41
2843	2016-12-28 20:28:55	Fixes #2840 Allow implementations of `-tableNode:willSelectRowAtIndexPath:` to return `nil`, in order to match UIKit behavior. Previously, returning `nil` caused the first cell node to become selected.	rewandy	2017-01-03 22:11:44
2843	2017-01-02 03:14:15	@rewandy Thanks! Does this same method exist for collection views? I'm not sure if it does, but if so, could you check that one too? @Adlai-Holler would be the best person to confirm this is the right fix. How was a nil value handled previously? Wouldn't the convert index path method provide a nil response if it had a nil input? That seems important to determine.	appleguy	2017-01-03 22:11:44
2843	2017-01-02 04:24:55	The `UICollectionView` equivalent is [`shouldSelectItemAtIndexPath`](https://developer.apple.com/reference/uikit/uicollectionviewdelegate/1618095-collectionview?language=objc) and ASDK's [implementation](https://github.com/facebook/AsyncDisplayKit/blob/99c5021be7fe9d6bb428e3c335ab9a11e8fc15de/AsyncDisplayKit/ASCollectionView.mm#L957) of that is much more straight-forward (just takes the `BOOL` an…	rewandy	2017-01-03 22:11:44
2843	2017-01-03 22:11:44	Hey @rewandy you're absolutely right! I dug into the calls you linked, and created a more general fix in #2856. Could you give that PR a look and tell me what you think?	Adlai-Holler	2017-01-03 22:11:44
2842	2016-12-28 16:23:01	Hi, I still do not know when to use `.preferredLayoutSize` with percent % and `.flexBasis`. What is the main difference between those?	jennibunny	2017-01-16 02:06:05
2842	2016-12-29 22:13:08	@jennibunny - This is a great question! I don't have a great answer for you, however, I can point out a few differences. `.flexBasis` - specifies the initial size for this object, in the stack dimension (horizontal or vertical), before the `flexGrow` / `flexShrink` properties are applied and the remaining space is distributed. - Because flexBasis only works in the stack dimension, which could be …	hannahmbanana	2017-01-16 02:06:05
2842	2016-12-30 07:26:41	additional info from our layout spec expert @maicki: "The main and important point is that the `flexBasis` value is considered while calculating the frame for the node that also involves `flexShrink` and `flexGrow`. Just using `width` / `minWidth` and `height` / `minHeight` this is not the case."	hannahmbanana	2017-01-16 02:06:05
2841	2016-12-28 12:10:05	I have created a custom `ASDisplayNode` wich displays some tags and their descriptions. for layout transition I have used Layout Transition API. using version `2.0-beta.1` when user selects a tag, selected tag grows and it displays tags description. ![taglistold](https://cloud.githubusercontent.com/assets/3206748/21520812/babe6960-cd0c-11e6-845c-7c33b70c847e.gif) now I have updated ASyncDisplayKi…	hashemp206	2017-01-24 22:45:26
2841	2016-12-29 05:53:11	I have this exact issue	ArEnSc	2017-01-24 22:45:26
2841	2016-12-29 22:22:33	@ArEnSc @hashemp206 - thank you for reporting this! Would it be possible to create a sample project showing this?	hannahmbanana	2017-01-24 22:45:26
2841	2016-12-30 10:18:50	@hannahmbanana sample project: https://github.com/hashemp206/TagListNode/tree/master	hashemp206	2017-01-24 22:45:26
2841	2017-01-24 22:43:52	@hannahmbanana Please close this ticket. Since this is not a framework bug, discussions will be carried out in the sample repo.	nguyenhuy	2017-01-24 22:45:26
2840	2016-12-27 23:28:52	If you implement `-tableNode:willSelectRowAtIndexPath:` and return `nil`, the first cell node (index path 0,0) ends up being selected, instead of preventing selection from occurring. This doesn't match the expected UITableView behavior, where the [docs](https://developer.apple.com/reference/uikit/uitableviewdelegate/1614943-tableview?language=objc) state: > Return `nil` if you don't want the row …	rewandy	2017-01-03 23:48:56
2840	2017-01-03 23:48:56	Resolved in #2856.	Adlai-Holler	2017-01-03 23:48:56
2839	2016-12-27 07:30:27	I have a horizontal pagerNode that each of its cells contains an ASScrollNode. and scrollNode contains an inner displayNode which contains all details nodes. the problem is here scrollNode doesn't adjust its content size based on its container subnode! <img width="589" alt="screen shot 2016-12-27 at 10 40 34 am" src="https://cloud.githubusercontent.com/assets/3206748/21493564/4b401a48-cc21-11e6-9…	hashemp206	2016-12-29 22:17:46
2839	2016-12-27 07:37:19	@hashemp206 Hey, can you take a look at just introduced property on `ASScrollNode`: `automaticallyManagesContentSize` ... maybe you can leverage this new feature.	maicki	2016-12-29 22:17:46
2839	2016-12-27 07:37:24	@hashemp206 - try setting `self.automaticallyManagesContentSize = YES` in the `ASScrollNode`'s init method. I think it was included in the latest release, but if not it is on master.	hannahmbanana	2016-12-29 22:17:46
2839	2016-12-27 07:37:34	haha @maicki beat me :)	hannahmbanana	2016-12-29 22:17:46
2839	2016-12-27 07:43:22	thanks a lot for fast response. unfortunately the version Im using is 3 month old! I need to update it and will inform you. why automaticallyManagesContentSize by defaults is off?	hashemp206	2016-12-29 22:17:46
2839	2016-12-27 07:48:03	@hashemp206 - it was a recently added just last week, but at some point it should probably be enabled by default. @garrettmoon	hannahmbanana	2016-12-29 22:17:46
2839	2016-12-27 07:49:47	The reason for not enabling it by default is that the sizing behavior of `ASScrollView` will change and will differ between `UIScrollView` and `ASScrollView` what is important *not* differ by default.	maicki	2016-12-29 22:17:46
2839	2016-12-29 22:17:46	@hashemp206 - I'm going to close this issue since it looks like we resolved it (feel free to re-open it if not).	hannahmbanana	2016-12-29 22:17:46
2838	2016-12-26 23:14:41	I'm not sure if this could or even should be improved, but I made this tiny mistake that wasn't at all clear from the infinite recursion what had happened. My method argument `node` conflicted with the `layoutSpecBlock` `node` argument. ![image](https://cloud.githubusercontent.com/assets/3419380/21487449/f2a9fafa-cb7d-11e6-9cb2-0629ff9dd143.png) ![image](https://cloud.githubusercontent.com/assets…	hannahmbanana	2017-01-13 00:34:00
2838	2017-01-13 00:34:00	This is a pretty obscure error, so I'm going to close it. However, if anybody wants to protect against this developer error, feel free to post a PR.	hannahmbanana	2017-01-13 00:34:00
2837	2016-12-25 23:37:57	This has become one of the most commonly-asked questions on Slack. In addition to the benefit from having a simple answer / documentation callout for the feature, the complexity is low enough to provide this kind of BOOL. The use case common enough — all comment / messaging views — that it makes sense to do if we can implement it with ~20 lines of code or less. All this option would do: - Provide…	appleguy	2017-01-12 19:24:12
2837	2017-01-12 19:24:12	Many thanks to @aaronschubert0 for implementing this commonly requested feature!	hannahmbanana	2017-01-12 19:24:12
2836	2016-12-25 11:40:55	I did not find an API that returns the constrainedSize of the header. <S_CODE_TOKEN>	muukii	2017-03-14 16:24:20
2836	2016-12-28 12:16:26	would you mind to clarify your question? what do you want to achieve ?	hashemp206	2017-03-14 16:24:20
2836	2016-12-28 12:18:34	@hashemp206 Cell can decide the size based on constrainedSize, but I do not know how to realize it with Header.	muukii	2017-03-14 16:24:20
2836	2016-12-28 12:29:57	the simplest solution is add another section with only one cell that act as the header.	hashemp206	2017-03-14 16:24:20
2836	2016-12-28 12:40:33	@hashemp206 Thank you very much. That way is certainly possible. However, I would like to know if there is a way to realize it with SectionHeader.	muukii	2017-03-14 16:24:20
2836	2017-01-05 23:26:43	@muukii Hi! If you set `UICollectionViewFlowLayout.headerReferenceSize` or implement `- (CGSize)collectionView:(UICollectionView *)collectionView layout:(UICollectionViewLayout*)collectionViewLayout referenceSizeForHeaderInSection:(NSInteger)section; ` then ASDK will treat the reference size as a maximum size and measure the header with constrained size range: `{{0, 0}, {cv.width, headerReference…	Adlai-Holler	2017-03-14 16:24:20
2836	2017-01-07 16:35:50	@Adlai-Holler Currently it is implemented as follows. <S_CODE_TOKEN> The UI looks like this. <img width="766" alt="screen shot 2017-01-08 at 01 32 35" src="https://cloud.githubusercontent.com/assets/1888355/21743289/61ad0d3e-d542-11e6-87fa-c9960f871717.png"> Header is self-sizing but ReusableView does not seem to be able to fit the size of Header.	muukii	2017-03-14 16:24:20
2836	2017-01-08 21:36:09	@Adlai-Holler I am reading the ASDK code. HeaderReferenceSize is used only as max and UICollectionReusableView is not scaled down according to ASCellNode, right?	muukii	2017-03-14 16:24:20
2836	2017-02-03 10:57:14	👀	muukii	2017-03-14 16:24:20
2836	2017-02-09 17:52:49	+1 Is it possible to make supplementary views size themselves or not? **EDIT** My apologies. This seems to be an issue in 1.9.x. Supplementary nodes resize fine in at least 2.1	apeidos	2017-03-14 16:24:20
2836	2017-03-05 15:42:31	I've created a sample that has working self-sizing supplementary nodes. https://github.com/ImJCabus/ASCollectionNodeAutoHeader So the answer is: Yes, it's certainly possible to employ self-sizing headers. @hannahmbanana @appleguy Maybe close this issue?	ImJCabus	2017-03-14 16:24:20
2836	2017-03-14 16:24:20	Hey @muukii it seems @ImJCabus and others in this thread answered your questions. I will close this issue for now. Thanks! For further questions please join our Slack channel: http://asyncdisplaykit.org/slack.html	maicki	2017-03-14 16:24:20
2836	2017-03-14 17:22:03	Oh Thanks. I'll check it	muukii	2017-03-14 16:24:20
2835	2016-12-24 08:24:04	iOS Version: 10.2 AsyncDisplayKit Version: 2.0.0 follow code <S_CODE_TOKEN> When loading a video on a poor network, Even if `videoNodeDidFinishInitialLoading` delegate method is called, The video does not start playing . Detail info: [Demo](https://github.com/bawn/ASVideoNode), Do not forget to run`pod update`.Must be tested on 2 Mbps ISDN / DSL NetWork or worse	bawn	2017-01-12 19:33:15
2835	2017-01-03 19:09:14	Thanks for the demo app!	garrettmoon	2017-01-12 19:33:15
2835	2017-01-09 14:03:31	@bawn Please test your sample project against my diff proposed in #2876. No changes are required in your code. Thanks!	nguyenhuy	2017-01-12 19:33:15
2835	2017-01-12 19:33:15	@bawn - I'm going to close this issue since we believe the problem has been fixed by Huy's patch. However, if you find that the patch does not fix your bug, please reopen this issue. Thanks!	hannahmbanana	2017-01-12 19:33:15
2834	2016-12-24 01:38:36	Resolves #2832.	hannahmbanana	2016-12-25 07:35:27
2834	2016-12-24 07:20:39	@hannahmbanana Thanks for fixing! The attribute should be 'copy' though.	maicki	2016-12-25 07:35:27
2833	2016-12-23 14:11:35	Sometimes deadlock in ASCollectionNode. Am I misunderstanding how to use ASCollectionNode? <img width="1439" alt="screen shot 2016-12-23 at 23 08 15" src="https://cloud.githubusercontent.com/assets/1888355/21455591/d588fc98-c964-11e6-9146-84e4e70ab6f1.png">	muukii	2017-01-12 19:58:37
2833	2017-01-03 19:10:07	@muukii can you provide screenshots of what the other threads are doing as well? Is it easy to reproduce with a sample project?	garrettmoon	2017-01-12 19:58:37
2833	2017-01-03 23:51:15	@garrettmoon It has become quite difficult to reproduce. Upload screenshots of all threads when reproduced.	muukii	2017-01-12 19:58:37
2833	2017-01-12 19:58:36	@muukii - we really appreciate this report! I'm going to close this issue until you can provide us with more information (use "> bt all" to get get the full backtrace). The next time you can reproduce this, please re-open the issue and we'll take a look. Thanks!	hannahmbanana	2017-01-12 19:58:37
2832	2016-12-23 12:38:01	Since my project set treat all warning as error, that's pretty annoying indeed. <S_CODE_TOKEN> <S_CODE_TOKEN>	IvanChan	2016-12-25 07:35:27
2831	2016-12-23 07:35:31	ASDK: 2.0.1 My device iOS: 10.2(14C92) Xcode: 8.2.1 I tried to run ASDK sample project "AnimatedGIF" on my iPhone 7 Plus, but gif couldn't be loaded. Even though it could load gif very few times, at most of times, gif couldn't be loaded. But this sample did work fine on simulator. I tried iPhone SE simulator and iPhone 7 Plus simulator, the gif would show in both cases. I could also visit that gi…	maundytime	2017-01-09 20:58:37
2831	2017-01-03 19:12:29	@maundytime are there any logs on the device? Also, how much free space does your device have?	garrettmoon	2017-01-09 20:58:37
2831	2017-01-07 06:13:19	My device free space is 80.78GB. I also could find the gif image in my device app container like image below. But gif image not loaded. <img width="1282" alt="2017-01-07 1 49 21" src="https://cloud.githubusercontent.com/assets/3490007/21739777/2d60f818-d4e0-11e6-8cbf-e4baa1a12637.png"> If I comment code like the image below, Gif would be displayed. <img width="1350" alt="2017-01-07 2 10 53" src="…	maundytime	2017-01-09 20:58:37
2831	2017-01-09 20:58:23	@maundytime this appears to be the same race condition that is reported here: https://github.com/pinterest/PINRemoteImage/issues/298. Going to close this as it's not an ASDK issue. Please follow along over there!	garrettmoon	2017-01-09 20:58:37
2830	2016-12-23 06:31:52	I've been trying to figure out a way to insert items without the `default fade animation` on an ASCollectionNode. Without ASDK, this is what I would do: <S_CODE_TOKEN> However it seems the equivalent does not work, meaning: <S_CODE_TOKEN> The only way I've been able to bypass animations is via `reloadData:` but obviously this is really bad for performance. Is there a way to handle this case? Than…	leotumwattana	2016-12-27 23:54:06
2830	2016-12-27 12:32:39	@leotumwattana You should wrap your `insert/delete/reload` methods in `performBatchAnimated:updates:completion` method and pass `NO` for `animated` **Example:** <S_CODE_TOKEN>	EviluS	2016-12-27 23:54:06
2830	2016-12-27 23:54:06	@EviluS Thanks. How did I totally miss that. Closing this issue now. 👍	leotumwattana	2016-12-27 23:54:06
2829	2016-12-23 04:07:07	Hello, I want to know if ASScrollNode, ASCollectionNode, and ASPagerNode automatically manage memory when the view is not visible to user and even when pagingenabled is true for ASScrollNode. Waiting for your reply	jennibunny	2017-01-03 19:15:09
2829	2017-01-03 19:15:03	@jennibunny yes, it does! There's even a demo app that might help explain how it works. Get more info here: http://asyncdisplaykit.org/docs/debug-tool-ASRangeController.html	garrettmoon	2017-01-03 19:15:09
2828	2016-12-22 22:41:29	When these fire on the CI, nothing is shown in the log message and it just silently fails. That's super annoying. Obviously I feel bad just removing them but the call patterns around these methods vary so much from iOS version to iOS version – as Apple continuously retools UICollectionView – so chasing a guarantee this strict right now isn't worth our time.	Adlai-Holler	2016-12-25 16:43:35
2827	2016-12-22 22:25:16	✨	Adlai-Holler	2016-12-23 14:46:50
2826	2016-12-22 20:59:25	Adds a (disabled) unit test for #2825. This has the side effect of making ASTextCellNode use automatic subnode management. @garrettmoon @appleguy	Adlai-Holler	2016-12-28 17:22:44
2826	2016-12-22 22:22:48	Test this please	Adlai-Holler	2016-12-28 17:22:44
2825	2016-12-22 20:58:52	If you have, say, a cell node that uses automatic subnode management, its subnode insertions won't be applied until the first UIKit layout pass, which will happen after the node enters the display range. So, for example network image nodes won't start fetching their images until after async display starts. This is obviously tricky. Especially if we want to account for the possibility that a cell …	Adlai-Holler
2825	2016-12-22 21:00:28	cc @appleguy @garrettmoon @maicki	Adlai-Holler
2824	2016-12-22 17:54:58	This is *very* commonly useful, for any app that has scrolling similar to a messaging app where content loads upwards instead of downwards. > sainttail [9:49 AM] > doesn’t batch fetching support only one direction right now. which is scrolling from top to bottom. For bottom to top (load history) it isn’t support yet? > > appleguy [9:51 AM] > yeah, that's why I mentioned that you can rely on it fo…	appleguy	2017-01-25 22:08:57
2824	2017-01-25 22:08:57	Inversion feature implemented by @aaronschubert0 in PR #2891. Documentation of the inversion feature here - http://asyncdisplaykit.org/docs/inversion.html	hannahmbanana	2017-01-25 22:08:57
2823	2016-12-21 22:38:25	https://www.fabric.io/pinterest6/ios/apps/pinterest/issues/579b21f7ffcdc04250aeefcf Fatal Exception: NSRangeException 0 CoreFoundation 0x19255c1c0 __exceptionPreprocess 1 libobjc.A.dylib 0x190f9455c objc_exception_throw 2 CoreFoundation 0x1924384ac -[__NSArrayM removeObjectAtIndex:] 3 Pinterest 0x10083fd88 -[ASFlowLayoutController findIndexPathAtDistance:fromIndexPath:] (ASFlowLayoutController.mm…	garrettmoon	2017-02-06 02:24:16
2823	2016-12-21 22:38:41	JIRA issue here: https://jira.pinadmin.com/browse/BUG-39002	garrettmoon	2017-02-06 02:24:16
2822	2016-12-21 19:25:00	Hey, first bug report from me for ASDK, please let me know if I should do any style/formatting differently. This is my Podfile line: `pod 'AsyncDisplayKit', :git => 'https://github.com/facebook/AsyncDisplayKit.git', :branch => '2.0.1'` With `UITextView`, I'm used to being able to set a `.backgroundColor` and then `.layer.cornerRadius` to get rounded corners on a text view. I have a `ASEditableTex…	aaronash	2016-12-21 19:45:12
2822	2016-12-21 19:33:22	@aaronash I have this in a sample project setup and works fine: <img width="307" alt="screen shot 2016-12-21 at 8 31 38 pm" src="https://cloud.githubusercontent.com/assets/25288/21403348/b410ccfc-c7bc-11e6-9eb1-2bda8ce3e2e0.png"> You have to set the `masksToBounds` to `YES` too. <S_CODE_TOKEN> Furthermore setting the `cornerRadius` is not that great and has a tremendous performance impact that yo…	maicki	2016-12-21 19:45:12
2822	2016-12-21 19:45:12	@maicki you are absolutely right, this fixed my issue. I should've realized that. Thanks!	aaronash	2016-12-21 19:45:12
2821	2016-12-21 19:03:32	`testThatDeletedItemsAreMarkedInvisible` seems to fail spuriously on CI. http://jenkinsmaster-vpc-007.ec2.pin220.com/job/AsyncDisplayKit-PRs/1387/console	Adlai-Holler	2017-01-03 19:43:49
2821	2017-01-03 19:43:49	Resolved in #2828	Adlai-Holler	2017-01-03 19:43:49
2820	2016-12-21 18:35:50	Resolves: #2816	maicki	2016-12-21 19:24:35
2820	2016-12-21 18:36:13	cc @garrettmoon @Adlai-Holler	maicki	2016-12-21 19:24:35
2819	2016-12-21 18:13:45	This improves everything, especially the Swift import.	Adlai-Holler	2016-12-21 18:30:17
2818	2016-12-21 17:55:20	From #2812, there is a CI failure that appears to be unrelated to the code changed: http://jenkinsmaster-vpc-007.ec2.pin220.com/job/AsyncDisplayKit-PRs/1372/console <img width="721" alt="screen shot 2016-12-21 at 12 53 31 pm" src="https://cloud.githubusercontent.com/assets/2466893/21400107/8300747c-c77c-11e6-81a3-6df5496a3807.png"> @maicki Would you take a look at this and see if there's a possib…	Adlai-Holler
2817	2016-12-21 11:17:15	- Remove `lastChildOffset`. It's unncessary after #2627. - Remove the version of `stackedLayout()` that takes 1 less param. Isn't worth the complexity.	nguyenhuy	2016-12-22 21:02:58
2817	2016-12-21 11:19:40	cc @maicki.	nguyenhuy	2016-12-22 21:02:58
2816	2016-12-21 07:02:56	I was able to modify the sample project [ASDKgram](https://github.com/facebook/AsyncDisplayKit/tree/master/examples/ASDKgram) to reproduce the layout transition API bug. Branch: https://github.com/master-nevi/AsyncDisplayKit/commits/layout-api-broken Commit: https://github.com/master-nevi/AsyncDisplayKit/commit/248de21bbbe3a8c9dc16ca77a7d85704f4a87cd6 **Steps to repro:** 1) Tap on the comments no…	master-nevi	2016-12-21 19:24:35
2815	2016-12-21 02:09:22	This change is specific to the reloadData path, which had the last-known occurrence of "deallocated while marked visible". https://github.com/facebook/AsyncDisplayKit/issues/2711	appleguy	2016-12-22 03:23:28
2815	2016-12-22 03:19:15	The reporter could reproduce the bug and this fixed it straight away. It makes sense because the set is weak, and the range controller doesn't have time to run before they are deallocated otherwise. See the lower levels of the stack in the github issue.	appleguy	2016-12-22 03:23:28
2814	2016-12-20 22:03:50	Resolves #2813	garrettmoon	2016-12-20 22:29:33
2814	2016-12-20 22:06:25	@nguyenhuy does this look right to you?	garrettmoon	2016-12-20 22:29:33
2814	2016-12-20 22:20:24	@nguyenhuy it should be fine because nothing is retaining the block itself?	garrettmoon	2016-12-20 22:29:33
2814	2016-12-20 22:36:19	@garrettmoon I was just worrying that in rare cases, we might end up keeping these nodes around for a bit longer than needed. But this is definitely an improvement.	nguyenhuy	2016-12-20 22:29:33
2814	2016-12-20 22:39:05	@nguyenhuy oh good point! I wonder if they should be though?	garrettmoon	2016-12-20 22:29:33
2814	2016-12-20 22:45:21	@garrettmoon Thinking more about it, I think we actually want them to be around. For example, an image node should be kept alive until it clears its contents (i.e cache entry, placeholder image, etc).	nguyenhuy	2016-12-20 22:29:33
2814	2016-12-20 22:50:25	@nguyenhuy could you share with me (maybe in an email, once you're up tomorrow) what changed in this area to cause off-main thread calls to occur? This didn't occur in practice before 2.0, right?	appleguy	2016-12-20 22:29:33
2814	2016-12-20 23:02:19	@appleguy it's an external cause actually (https://github.com/facebook/AsyncDisplayKit/issues/2813). Developers can call `-[ASNetworkImageNode setURL:]` in background which then triggers `-setNeeedPreload`. Since it's a legitimate use case to call `-setURL:` off main, I think this is necessary.	nguyenhuy	2016-12-20 22:29:33
2813	2016-12-20 21:23:18	I'm testing out an app on latest master (3e53d26686). I'm running into a crash when setting the url property from a background thread. Looks to be because the `didEnterPreloadState` asserts that it must be called from the main thread. Here is the stack trace <S_CODE_TOKEN>	ryanfitz	2016-12-20 22:29:33
2813	2016-12-20 22:07:58	Ooooh, this is pretty bad.	garrettmoon	2016-12-20 22:29:33
2812	2016-12-20 19:17:42	Pointed out by @nguyenhuy. There was no locking around this non-atomic ivar.	chrisdanford	2016-12-21 18:14:15
2812	2016-12-21 17:55:57	Nice @chrisdanford! Safety dance! It seems like the CI failure is flaky – opened #2818. Jenkins test this please	Adlai-Holler	2016-12-21 18:14:15
2811	2016-12-20 15:18:44	Sometimes my app crashes with: > Node should always be marked invisible before deallocating. It happens when I do a lot of batch updates (for example every second) and rotate the device. Sample code: <S_CODE_TOKEN> In ASDK 1.9.x batch updates between beginUpdates and endUpdates have worked well for me.	stephenkopylov	2017-01-09 22:35:57
2811	2016-12-20 22:09:03	@Adlai-Holler should this be fixed by #2805?	garrettmoon	2017-01-09 22:35:57
2811	2016-12-21 05:08:53	Also potentially #2815?	hannahmbanana	2017-01-09 22:35:57
2811	2017-01-09 22:35:57	@stephenkopylov Feel free to reopen this if you're still seeing it in latest!	Adlai-Holler	2017-01-09 22:35:57
2810	2016-12-20 14:10:37	This PR makes ASViewController's node optional. This allows developers to use ASViewController like a normal UIViewController. More importantly, it can be used as a base class for view controllers among which some use a node hierarchy and some don't. Resolve #2760.	nguyenhuy	2017-02-13 18:42:17
2810	2016-12-20 18:17:03	This is really awesome Huy! I've heard that ASViewController's `initWithNode:` pattern is the most confusing aspect of ASDK.	hannahmbanana	2017-02-13 18:42:17
2810	2016-12-20 20:59:37	@nguyenhuy After looking over this PR it's a really nice improvement idea, but I'm not pretty sure if we should introduce having to test if the `_node` is `nil` in almost every method. Especially going forward we would need to be careful to always consider that. What about having something like a `ASViewControllerNullNode` that would act like a proxy and this would be used as root node for the `A…	maicki	2017-02-13 18:42:17
2810	2016-12-21 17:44:33	@maicki Thank you for the feedbacks. I've came up with a simpler fix. In case users don't provide ASViewController with a node (by using `-initWithNibName:bundle:` or `-initWithCoder:`, I create a default node that simply loads an UIView. And so the node is non-optional as it has always been. This introduces a small overhead but helps reduce complexity of ASViewController. The overhead might even…	nguyenhuy	2017-02-13 18:42:17
2810	2017-02-13 18:42:17	It looks like this has been updated by @maicki in the linked PR. Closing.	Adlai-Holler	2017-02-13 18:42:17
2809	2016-12-20 11:52:32	Follow up on #2764	nguyenhuy	2016-12-21 17:49:56
2809	2016-12-21 11:21:06	@Adlai-Holler: super quick review please :)	nguyenhuy	2016-12-21 17:49:56
2809	2016-12-21 17:49:30	@Adlai-Holler Thanks. Fixed!	nguyenhuy	2016-12-21 17:49:56
2808	2016-12-20 00:18:22	Resolves #2806	Adlai-Holler	2016-12-22 20:48:58
2808	2016-12-22 20:48:55	I'm gonna go ahead and land this because I consider it pretty low-risk, I need it for some further work I'm doing in a different area, and everyone is doing Christmas!	Adlai-Holler	2016-12-22 20:48:58
2807	2016-12-19 23:42:52	Currently there are cases where we assert in debug and avoid crashing in production, however, this can lead to losing visibility on issues such as layout (see #2773). As @appleguy has suggested, we could have the ability to, in certain cases, offer the developer the ability to crash in production or produce some logging for the developer to pipe the failure somewhere, i.e. +[ASDisplayNode setNonf…	garrettmoon	2017-02-09 15:38:27
2807	2016-12-19 23:43:51	Marking this as a P2 because I think there's significant value to tooling such as this and it will allow us to more confidently avoid crashing in production for the default case.	garrettmoon	2017-02-09 15:38:27
2807	2017-02-09 04:47:58	@garrettmoon I think we can close this issue now.	rmls	2017-02-09 15:38:27
2807	2017-02-09 15:38:27	@rmls Awesome work on that! Will close.	maicki	2017-02-09 15:38:27
2806	2016-12-19 22:14:56	Currently the logic inside `ASDirectionalScreenfulBufferVertical` means that if the user isn't scrolling, we will point the leading range upward which is wacky. What we would do ideally is to use the "last-known scroll direction" for the user, with a default of down/right, so that ranges point in the same direction until the user actually scrolls in some other direction.	Adlai-Holler	2016-12-22 20:48:58
2806	2016-12-19 22:22:54	@garrettmoon - when this syncs to Pinterest, could you let Bill know? Thanks!	hannahmbanana	2016-12-22 20:48:58
2805	2016-12-19 21:12:09	This should resolve a huge swath of our cell node visibility issues, such as #2436 #2203 #2658.	Adlai-Holler	2016-12-19 22:38:27
2805	2016-12-19 21:13:05	I've confirmed that when paired with #2800, it fixes the dealloc-while-visible cases we were seeing in the thrash testers.	Adlai-Holler	2016-12-19 22:38:27
2805	2016-12-19 22:38:23	Thanks for the awesome feedback @appleguy ! Added a (previously-failing) unit test and managed to catch an unexpected case (deleting the last item in a collection view) and now that's handled too. Time to merge!	Adlai-Holler	2016-12-19 22:38:27
2804	2016-12-19 21:00:04	I tried to apply animation to ASDisplayNode that has several subnodes. - (ASLayoutSpec *)layoutSpecThatFits:(ASSizeRange)constrainedSize { /* Layout foreground elements in horizontal stack */ ASStackLayoutSpec *footerHorizontalStack = [ASStackLayoutSpec horizontalStackLayoutSpec]; [footerHorizontalStack setJustifyContent:ASStackLayoutJustifyContentStart]; [footerHorizontalStack setAlignItems:ASSt…	ikhromov
2804	2016-12-19 21:02:19	As a feature improvement, the default behavior should support recursively applying a new layout. The snapshot feature could be either removed or made available as an optional optimization.	appleguy
2803	2016-12-19 20:47:56	Fix [this](https://github.com/facebook/AsyncDisplayKit/issues/2802) issue	haritowa	2016-12-19 22:06:24
2803	2016-12-19 20:48:26	Thank you for your pull request and welcome to our community. We require contributors to sign our Contributor License Agreement, and we don't seem to have you on file. In order for us to review and merge your code, please sign up at https://code.facebook.com/cla - and if you have received this in error or have any questions, please drop us a line at cla@fb.com. Thanks! **If you are contributing o…	facebook-github-bot	2016-12-19 22:06:24
2803	2016-12-19 20:58:51	Thank you for signing our Contributor License Agreement. We can now accept your code for this (and any) Facebook open source project. Thanks!	facebook-github-bot	2016-12-19 22:06:24
2803	2016-12-19 22:06:22	@haritowa Thanks!	Adlai-Holler	2016-12-19 22:06:24
2802	2016-12-19 20:43:26	ASDealloc crash when try to find ivars, that need dealloc on main thread for swift generic type, which contains props of generic type, for example: <S_CODE_TOKEN> where `ImageTrackCellAdapter` is swift protocol. My explanation may look complicated, but example extremely simple. When `ivar_getTypeEncoding` invoked on adapter ivar it returns `nil`, which leads to crash ![pasted image at 2016_12_19 …	haritowa	2016-12-19 22:06:24
2801	2016-12-19 20:16:59		garrettmoon	2016-12-21 18:05:49
2800	2016-12-19 18:17:10	CC #2436 #2203 #2658 This diff ensures that all cell nodes are deallocated before the thrash test method returns. We now have another good test case for cell node visibility issues linked above. Unfortunately, that test case is currently failing, so the test has to remain disabled.	Adlai-Holler	2016-12-19 23:45:58
2800	2016-12-19 18:18:35	It's not important that this is landed before or after the 2.0.1 release, since it doesn't touch public-facing code in a significant way.	Adlai-Holler	2016-12-19 23:45:58
2799	2016-12-19 16:17:09	This should fix #2791.	nguyenhuy	2016-12-20 18:26:02
2799	2016-12-19 16:22:51	cc @hannahmbanana, @appleguy, @garrettmoon. I think this change is safe. I'm using the same technique that we are using for [ASTableView](https://github.com/facebook/AsyncDisplayKit/blob/master/AsyncDisplayKit/ASTableView.mm#L1740) and [ASCollectionView](https://github.com/facebook/AsyncDisplayKit/blob/master/AsyncDisplayKit/ASCollectionView.mm#L1721). ~~Would be great if it can make to 2.0.1 bec…	nguyenhuy	2016-12-20 18:26:02
2799	2016-12-19 17:02:28	Thank you @nguyenhuy! I tested it out with my code and it works for me. Thanks again!	hannahmbanana	2016-12-20 18:26:02
2798	2016-12-19 15:25:06	[tvOS] Add default focus states to ASControlNode & ASImageNode.	GR-harry	2016-12-21 17:49:30
2798	2016-12-19 15:25:15	Thank you for your pull request and welcome to our community. We require contributors to sign our Contributor License Agreement, and we don't seem to have you on file. In order for us to review and merge your code, please sign up at https://code.facebook.com/cla - and if you have received this in error or have any questions, please drop us a line at cla@fb.com. Thanks! **If you are contributing o…	facebook-github-bot	2016-12-21 17:49:30
2798	2016-12-19 17:16:32	@GR-harry - did you create this PR accidentally? I can't quite tell what's going on here. :) It looks like your comment references #1273.	hannahmbanana	2016-12-21 17:49:30
2797	2016-12-19 10:40:55	- Suggested by @appleguy in #2778	nguyenhuy	2016-12-19 20:10:40
2796	2016-12-19 05:27:19	Addresses https://github.com/facebook/AsyncDisplayKit/pull/2795#issuecomment-267878024 Add assertions here to reenforce the non-nullability of the background and overlay layout elements. cc @maicki	master-nevi	2016-12-19 22:41:46
2795	2016-12-18 07:58:51	Resolves #2747. Michael and I couldn't think of a use case for allowing an `ASBackgroundLayoutSpec` with a nil background layout element. cc @nguyenhuy	hannahmbanana	2016-12-18 20:25:57
2795	2016-12-19 04:09:20	@hannahmbanana totally up to you guys, but it might be nice to also add in some assertions too. It may not be as important for newer ASDK adopters, but for code that is being migrated to v2, the assertions I added [here](https://github.com/master-nevi/AsyncDisplayKit/commit/1f6ec77871c7623a8a0d14b12c1203fb86171db3) helped a lot in determining the cause of https://github.com/facebook/AsyncDisplayK…	master-nevi	2016-12-18 20:25:57
2795	2016-12-19 04:45:11	@master-nevi - would you be willing to put up a PR? I just noticed your PR above that I totally missed the first time I read this. :'(	hannahmbanana	2016-12-18 20:25:57
2795	2016-12-19 05:28:13	@hannahmbanana No prob, PR opened: https://github.com/facebook/AsyncDisplayKit/pull/2796	master-nevi	2016-12-18 20:25:57
2794	2016-12-17 16:58:03	Public header of `ASDimension` has a lot of definitions e.g. around `ASLayoutElementSize`. Let's cleanup and get it into a better structure. - Move `ASLayoutElementSize` to `ASDimensionInternal` - Remove helper categories for `NSNumber`: They where never 100% thought through so let's get rid of them for now - Move all deprecated code into `ASDimensionDeprecated` Resolves: #2752	maicki	2017-01-10 18:05:16
2794	2016-12-18 08:01:49	After we look at the build failure, I'd suggest landing this before fixing the Internal.h imports, so that we can get ready to launch 2.0.1. We can always fix the Internal.h in 2.1. However, it would be nice to start a more consistent style around Internal.h naming (ASDisplayNodeInternal was off to a bad start!). In fact, we should consider if ASDimensionPrivate is a better name since it's intend…	appleguy	2017-01-10 18:05:16
2794	2017-01-02 03:14:57	test this please	appleguy	2017-01-10 18:05:16
2794	2017-01-02 03:15:21	@maicki thanks again for working on this :). I can't see what the cause of the failure is, but let's land this as soon as you have the opportunity.	appleguy	2017-01-10 18:05:16
2794	2017-01-10 16:03:48	@garrettmoon @appleguy Fixed the build errors. Let's get that in for 2.0.2.	maicki	2017-01-10 18:05:16
2793	2016-12-17 14:43:56	Failed on sample project build scheme. Do you have plan upload to frameworks binary on Release Tag? <S_CODE_TOKEN>	muukii	2016-12-17 17:52:16
2793	2016-12-17 16:46:38	@muukii this should be fixed on master, can you give that a try?	garrettmoon	2016-12-17 17:52:16
2793	2016-12-17 16:47:07	Specifically with this PR: https://github.com/facebook/AsyncDisplayKit/pull/2792	garrettmoon	2016-12-17 17:52:16
2793	2016-12-17 16:59:15	It's works! Thank you!	muukii	2016-12-17 17:52:16
2792	2016-12-17 00:02:44	…be built by carthage.	garrettmoon	2016-12-17 00:16:52
2791	2016-12-16 23:58:52	Scott: "the reason for this is that the view of the node is a UIScrollView and not an _ASDisplayView. That's the case even though the +layerClass is specially overridden to provide _ASDisplayLayer, but the _ASDisplayView is apparently the only thing driving the visibility callbacks. [thinks for a bit] :) I think the right fix is to make ASScrollNode behave as though it were a layer-backed node in…	hannahmbanana	2016-12-19 17:33:42
2791	2016-12-17 05:12:14	I'm not sure how much of the view hierarchy is necessary, but here's a small chunk of it. I can add more if helpful. I could also push a Pinterest branch to show this. <S_CODE_TOKEN> It's a stack of nodes in a ASScrollNode subclass: <S_CODE_TOKEN> A breakpoint on `_ASDisplayView.mm`'s <S_CODE_TOKEN> takes me to `ASDisplayNode.mm`'s <S_CODE_TOKEN> which successfully hits the line `[self willEnterH…	hannahmbanana	2016-12-19 17:33:42
2791	2016-12-18 08:04:28	If anybody else runs into this, the workaround I'm using for now is to manually call `-didEnterVisibleState` on the scrollNode in `ASViewController`'s `-viewWillAppear:` <S_CODE_TOKEN>	hannahmbanana	2016-12-19 17:33:42
2791	2016-12-19 04:59:35	Not sure if this is 2.1 or 2.0.1 - but I'll leave it here until @garrettmoon makes a call on it. :)	hannahmbanana	2016-12-19 17:33:42
2791	2016-12-19 15:21:51	Too late for 2.0.1 but we should definitely investigate for 2.0.2	garrettmoon	2016-12-19 17:33:42
2791	2016-12-19 17:33:42	Thanks to @nguyenhuy for resolving this in #2799!	hannahmbanana	2016-12-19 17:33:42
2790	2016-12-16 22:20:43	Here is a link to a small sample app that reproduces the issue: https://github.com/jeffdav/ASDKTestApp/tree/animated-gif-bug Here is the meat of the code: <S_CODE_TOKEN> Even with this simple layout, I cannot get animated gifs to load whether or not I use the `infoCompletion` callback or just hardcode the aspect ratio. Nor do I get the `infoCompletion` callback.	jeffdav	2017-02-09 21:54:37
2790	2016-12-16 22:29:21	I'm not sure if https://github.com/facebook/AsyncDisplayKit/issues/2769 is related.	jeffdav	2017-02-09 21:54:37
2790	2016-12-18 02:29:33	@jeffdav How did you solve the gif overlap issue in old version of ASDK? I mean if the gif is not the same ratio as the frame of ASNetworkImageNode , the gif will overlap the image node. Or you just kept the same ratios?	xiaomaogong	2017-02-09 21:54:37
2790	2016-12-18 21:12:15	What is the overlap issue? If I overlay a frame I put them both in the same aspect ratio layout spec. I worked around an issue with inset specs by wrapping the gif in a wrapper node with clips to bounds set (and having the same ratio). But that's all irrelevant to this issue.	jeffdav	2017-02-09 21:54:37
2790	2016-12-19 03:56:46	@jeffdav So in your case , you will have dynamic height for both normal image and gif that wrapped by an ASNetworkImageNode? My case is that having fixed height for the image and gif . The normal image clipped correctly but the gif will overflow the wrapper node. So looks like i can only solve this overflow issue with the way like you did?	xiaomaogong	2017-02-09 21:54:37
2790	2016-12-19 04:27:20	Yes. The actual images are arbitrary size. I scale them to 100% width of the screen and maintain aspect ratio. I'm not certain. You may try asking about layout issues in the slack.	jeffdav	2017-02-09 21:54:37
2790	2016-12-22 18:18:02	@jeffdav did you fix this problem? My gif doesn't load too.	maundytime	2017-02-09 21:54:37
2790	2016-12-22 19:54:46	The issue persists.	jeffdav	2017-02-09 21:54:37
2790	2017-02-09 21:54:37	Hey @jeffdav GIFs are sadly broken in 2.0 :( However the issue has been fixed in PINRemoteImage master. As soon as I'm able I'll be pushing a new release of both PINRemoteImage and ASDK to fix this.	garrettmoon	2017-02-09 21:54:37
2790	2017-02-20 08:18:49	@garrettmoon , any idea when we can get the fixed release version?	xiaomaogong	2017-02-09 21:54:37
2789	2016-12-16 21:34:21	When using `transitionLayout(withAnimation: true, shouldMeasureAsync: true, measurementCompletion: nil)`, the `titleNode` of an ASButtonNode isn't resized properly. This can be worked around by either overriding `-animateLayoutTransition` and calling `setNeedsLayout` on the ASButtonNode, or by using `shouldMeasureAsync: false`. Some previous history of this issue is here: https://github.com/faceb…	tomizimobile
2789	2016-12-25 21:43:51	I got a similar issue but in my case the image of the button disappeared (there is no size change for the button) after the transition even with `shouldMeasuerAsysnc: false`. if I go to Xcode -> Debug -> View Debugging -> Show View Frames then the image reappears again. Very weird.	ngoctr
2789	2017-01-12 19:28:20	@tomizimobile and @ngoctr - which commit / version of ASDK are you using?	hannahmbanana
2789	2017-01-12 19:31:17	@hannahmbanana looking at the linked issue, I guess I must've been using https://github.com/facebook/AsyncDisplayKit/commit/7861c63a680f516fc69cd083d462469f0a175697, and I believe everything up to master at that time (Dec. 5) showed the issue. I haven't checked to see if this is still a problem since opening the issue	tomizimobile
2788	2016-12-16 19:21:25	In ASDK 1.9.x I have used synchronous ASTableView/Node reloading through "reloadImmediately" to get proper tableView.contentSize. How can I reach same functionallity with ASDK 2.0? I have tried to subscribe for tableNode.view.contentSize updates through KVO, but it fires to many times =( Maybe there is some method that fires once after tableNode completes contentSize calculations? Or maybe ASTabl…	stephenkopylov
2788	2016-12-17 06:08:09	@stephenkopylov You could try calling: <S_CODE_TOKEN>	maicki
2788	2016-12-20 07:35:40	@stephenkopylov: For more information on how ASTableNode works behind the scenes, checkout this video: https://youtu.be/yuDqvE5n_1g	hannahmbanana
2788	2016-12-20 15:19:59	@maicki @hannahmbanana Thank you! I will try **waitUntilAllUpdatesAreCommited**	stephenkopylov
2788	2016-12-20 21:04:36	@stephenkopylov - Just to be clear, I think the strategy that @maicki is suggesting is to call both one after another.	hannahmbanana
2788	2016-12-26 10:06:35	CGSize oldSize = self.tableNode.view.contentSize; [self.tableNode reloadData]; [self.tableNode waitUntilAllUpdatesAreCommitted]; CGSize newSize = self.tableNode.view.contentSize; OldSize,newSize difference between the two is the same or less. WaitUntilAllUpdatesAreCommitted don't work or I don't understand	graceydb
2788	2017-01-23 11:11:39	dispatch_async(dispatch_get_main_queue(), ^{ CGFloat diff = self.tableNode.view.contentSize.height - lastContentSizeHeight; });	nareksedrakyan1990
2788	2017-01-23 11:16:24	It works! =) But this way only: <S_CODE_TOKEN>	stephenkopylov
2787	2016-12-16 10:22:31	Hi, guys, thanks for v2.0 release! After only a day of refactoring I eliminated all deprecated methods in my project =D But it looks like I've found another small problem. I will try to explain it. So, I have two display nodes with fixed sizes (200x200). They are vertically stacked in stack spec (ASStackLayoutSpec), placed in the center of the screen by ASRelativeLayoutSpec. But, I need to add a …	stephenkopylov	2017-03-10 17:17:50
2787	2016-12-16 11:54:28	Very interesting question. Thank you for asking! The difference you are seeing is caused by the fact that ASButtonNode and ASDisplayNode size themselves differently. ASButtonNode internally uses [a stack spec](https://github.com/facebook/AsyncDisplayKit/blob/master/AsyncDisplayKit/ASButtonNode.mm#L480). And because the separator button has neither an image nor a title set to it, its stack spec is…	nguyenhuy	2017-03-10 17:17:50
2787	2016-12-16 12:25:39	Thank you, @nguyenhuy The strange thing is the fact that in previous version of ASDK it have worked as I expected. Nothing about it found in release and migration notes. Now it just works with other logic. =( >And the maximum width in this case is the screen width. But, in my case maximum width is the stackSpec's width. And, because stackSpec can not stretch this two elements with fixed sizes, it…	stephenkopylov	2017-03-10 17:17:50
2787	2016-12-16 14:13:47	@stephenkopylov I think you are right that there has been a behavior change here. For 1.9.x, vanilla ASDisplayNode layout code would return the bigger value among `_preferredFrameSize` (which is zero by default) and `constrainedSize.min` ([code in 1.9.2](https://github.com/facebook/AsyncDisplayKit/blob/e344f03608887d150607b854dc0fe5efad6580ec/AsyncDisplayKit/ASDisplayNode.mm#L2070)). While on 2.0…	nguyenhuy	2017-03-10 17:17:50
2787	2016-12-16 14:26:01	@nguyenhuy Understood, thank you. =) I already have rewrote the similar parts of my code with the new logic. As I think, the main question is - what is more logical and reasonable behavior? Which behaviour will be expectable by new users - the new, or the old?	stephenkopylov	2017-03-10 17:17:50
2787	2017-02-09 21:54:57	Huy - could you make an call on what should happen with this issue?	hannahmbanana	2017-03-10 17:17:50
2787	2017-03-10 17:17:50	@stephenkopylov Sorry for this late response. I think either behavior is fine. I'm gonna close this issue. Let us know on [Slack](asyncdisplaykit.org/slack) if you have any questions!	nguyenhuy	2017-03-10 17:17:50
2786	2016-12-16 06:11:56	This adds the property `. maximumLinesToDisplay` to `ASEditableTextNode` which will limit the size calculation of the `editableTextNode` to the specified number of lines. Calculation is done using TextKit's `lineFragment` to ensure height calculation is accurate even under mixed font conditions. Addresses Issue: #2777	leotumwattana	2017-01-05 04:22:11
2786	2016-12-16 06:12:02	Thank you for your pull request and welcome to our community. We require contributors to sign our Contributor License Agreement, and we don't seem to have you on file. In order for us to review and merge your code, please sign up at https://code.facebook.com/cla - and if you have received this in error or have any questions, please drop us a line at cla@fb.com. Thanks! **If you are contributing o…	facebook-github-bot	2017-01-05 04:22:11
2786	2016-12-18 08:33:48	@leotumwattana this seems really great, thank you for writing the patch!! All these improvements are making me especially excited to see UITextField support be added soon ... not sure who will pick up that task, but it will be really wonderful when we have a type enum of some kind and can also rely on the better performance & special features of UITextField without developers having to switch out…	appleguy	2017-01-05 04:22:11
2786	2016-12-18 08:34:26	@Adlai-Holler or @maicki should review this one. Please ping us on Slack if you don't hear back by mid-next-week and I'll take a deeper pass myself to approve.	appleguy	2017-01-05 04:22:11
2786	2016-12-18 16:28:46	Thank you for signing our Contributor License Agreement. We can now accept your code for this (and any) Facebook open source project. Thanks!	facebook-github-bot	2017-01-05 04:22:11
2786	2016-12-18 17:45:07	@appleguy Thanks for this really great framework. I've been delving more and more into it these past few days to see how and if we can adopt it to our app. Falling in ❤️ with it. Looking forward to seeing this framework continue to grow and to see if my friends and I will be able to contribute to it more in the future. Cheers! @Adlai-Holler @maicki: Do let me know your comments and to let me know…	leotumwattana	2017-01-05 04:22:11
2786	2017-01-03 22:16:42	@leotumwattana Hi! I'm really glad you're enjoying the framework! Would you be willing to re-open this PR with `master` as the base branch, rather than `2.0`?	Adlai-Holler	2017-01-05 04:22:11
2786	2017-01-03 22:43:31	@Adlai-Holler: Sure thing. It's getting pretty late into the night here in HK. Let me separate into different PR and base it off master and resubmit sometime tomorrow. 👍	leotumwattana	2017-01-05 04:22:11
2786	2017-01-05 04:22:11	Just submitted a separate PR #2867 in replacement for this PR. So closing.	leotumwattana	2017-01-05 04:22:11
2785	2016-12-16 05:21:07	Although it's not immediately clear why this is a deadlock rather than just a performance issue — it could be that it isn't a true deadlock and just stalled for too long — the current code does hold the instanceLock while calling into the downloader. We may need some other mechanism to "transactionalize" this code to ensure two calls to the downloader aren't started by the same node before the la…	appleguy	2017-01-05 23:22:41
2785	2017-01-05 23:22:41	Resolved in #2864	Adlai-Holler	2017-01-05 23:22:41
2784	2016-12-15 22:26:08	Fixes #2670	garrettmoon	2016-12-18 08:36:05
2784	2016-12-18 08:36:02	@garrettmoon is there a lower-level way to do this? E.g. How does ASDelegateProxy work in these cases without having to manually forward those methods? I'm going to merge since @maicki already approved, but let me know your thoughts!	appleguy	2016-12-18 08:36:05
2784	2016-12-18 08:36:41	Also epic win to fix this particular bug! If you haven't already, please reach out to the reporter on Slack (maybe even leave a note in #general that it is fixed on master).	appleguy	2016-12-18 08:36:05
2784	2016-12-18 18:07:21	@appleguy ASDelegateProxy already forwards protocol. Is that your question?	garrettmoon	2016-12-18 08:36:05
2783	2016-12-15 22:07:59	This pull request contains async video player. It follows #2513. In short, after merging it, there should be `ASVideoNodeBeta` with satisfactory (more on that below) set of features. - [x] Play/pause - [x] Setting playback rate - [ ] Delegate - [ ] Seeking (tricky - a naive implementation causes a ~second long delay) - [ ] `ASVideoNodeBeta` implementation (planning to copy-paste `ASVideoNode` for…	wokalski	2017-02-10 00:00:53
2783	2017-02-03 02:30:44	@wokalski have any ideas on where to start for support for remote sources? I can try tackling it.	kharmabum	2017-02-10 00:00:53
2783	2017-02-03 20:48:02	Good question. It depends on the kind of stream you want to support. There's a lot information online about it if you look for `AVSampleBufferDisplayLayer`. Feel free to take over this PR. I'm not going to have time to finish it, yet I think it'd be super useful for some people.	wokalski	2017-02-10 00:00:53
2783	2017-02-09 23:55:27	@wokalski wow, cool, thanks for thinking to contribute this! We will probably have to close this out, but I think we could open an issue to hold onto a link to the PR so it can be revived when someone next wants to invest in it.	appleguy	2017-02-10 00:00:53
2783	2017-02-10 00:00:47	Yeah, I am not going to have time for this but from what I've seen there's some demand for this feature.	wokalski	2017-02-10 00:00:53
2782	2016-12-15 21:21:36	Here's one other idea for addressing this problem. Essentially, we assert if you've set both the URL and the image. I've played around with Pinterest and there's only one case where we hit this (the transition). So I've also added another method (which is a bummer, it's weird I know) but there's one good reason to add this method, ephemeralImage, which is the user doesn't have to manually clear i…	garrettmoon	2017-02-09 21:23:45
2782	2016-12-15 21:24:06	@maicki definitely want your feedback on this.	garrettmoon	2017-02-09 21:23:45
2782	2016-12-17 06:16:50	I think it's an interesting idea, but I have the fear that this will add even more confusion. Now we have `image`, `defaultImage`,`ephemeralImage` and internally setters like `_setImage:` etc. our goal (for the future) should be to reduce the state and not add even more ...	maicki	2017-02-09 21:23:45
2782	2016-12-19 04:41:03	Here's my feedback, although I don't intend for it to be definitive — I'm interested in understanding what behavior @maicki would prefer we support. ## 1. The internal complexity of ASNetworkImageNode - Is important to consider and aim to reduce. However, I believe it is *essential* that internal complexity not be a factor in the API design. The reason is that there are sufficiently many clients …	appleguy	2017-02-09 21:23:45
2782	2016-12-21 10:48:38	As already discussed extensively with @garrettmoon my thoughts around the behavior of each of the cases for an `ASNetworkImageNode` are: ### a. Just .URL Agree with @appleguy ... no changes: This behavior is simple. It should not change from the prior implementation. If externally read, the .image property will become set after the URL has loaded. Likewise, the rendered version will be cleared wh…	maicki	2017-02-09 21:23:45
2782	2016-12-21 21:36:10	Awesome discussion! So it sounds like we're all in agreement on adding the assert. *And* I've done a bunch of cleanup in Pinterest and essentially added the feature on our side to mimic ephemeralImage. So I'm going to pull that bit out of this PR. Thank you both for your feedback!	garrettmoon	2017-02-09 21:23:45
2782	2017-01-03 23:52:31	@garrettmoon Sorry to bother, but could you rebase this when you have time and we'll land it?	Adlai-Holler	2017-02-09 21:23:45
2781	2016-12-15 20:50:27		garrettmoon	2016-12-15 20:51:00
2781	2016-12-15 20:50:58	Sweet, sorry I didn't catch this! Was just testing it in Pinterest...	appleguy	2016-12-15 20:51:00
2780	2016-12-15 20:01:28	Right now the user subclasses `UICollectionViewLayout` and talks directly to the collection view. This brings a number of issues: - If the layout talks to the data source/delegate, it may be out-of-date while edit operations propagate through the data controller. - We can't know the layout for nodes until we insert them into the UICollectionView. - We have to measure all nodes in advance, even if…	Adlai-Holler
2779	2016-12-15 19:48:21	These methods are called _during_ the setup of the node contexts, and so you will see the old values if you read them at this time. To address this, we could reimplement `numberOfSections` and `numberOfItemsInSection:` using `itemCountsFromDataSource` instead of the contexts array.	Adlai-Holler
2778	2016-12-15 15:44:53	- Comment out template code and fix another comment in ASDisplayNode - Release instance lock a bit sooner and fix indentation in ASImageNode	nguyenhuy	2016-12-19 04:57:35
2777	2016-12-15 13:45:47	## Request I'm looking for a way to limit **ASEditableTextNode** so that it will size and display a maximum number of lines. ## Behaviour For example let's say `editableTextNode.maximumLinesToDisplay = 6` This should then size the editableTextNode to a maximum of 6 lines. More specifically: When there is only 3 lines worth of text, then it should size to three lines. However, when there are 8 lin…	leotumwattana	2017-01-12 21:48:02
2777	2016-12-15 15:44:28	@leotumwattana In one of our projects I had to implement a similar feature. The behavior was a single line of editable text node and when you start typing it will grow up to three lines. When it exceeds the max number of lines it will stop growing and start scrolling. The implementation is: - set a preferred frame size for the editable text node (defining the max height) - adopt the `ASEditableTe…	EviluS	2017-01-12 21:48:02
2777	2016-12-15 16:27:53	@EviluS Thanks. I'm thinking of making it a little more seamless, since this really does sound like something more than I alone will use. As @appleguy mentioned in his talks, `ASKD` is now going beyond just providing performance, but also convenience for framework users. Looking through ASEditableTextNode.mm, I'm thinking of extending `ASTextKitComponents` with something like: <S_CODE_TOKEN> Usin…	leotumwattana	2017-01-12 21:48:02
2777	2017-01-12 21:48:02	Resolved in #2867	Adlai-Holler	2017-01-12 21:48:02
2777	2017-02-23 15:09:52	Hey guys, Awesome feature. Thanks @leotumwattana. There's a bug with it though: The way you are measuring text does not take into account the `textContainerInset` property. For example, try `_textInputNode.textContainerInset = UIEdgeInsetsMake(4, 15, 4, 15);` and you will see that it doesn't expand even when there is one line of text + <30pts of new text. :( Maybe I'll create a new issue... Here'…	skensell	2017-01-12 21:48:02
2776	2016-12-15 09:21:41	I'm attempting to size a popover to the `contentSize` of a `ASTableNode` inside a `ASControllerView`. With AutoLayout, this is what **I used to do**: <S_CODE_TOKEN> I've tried several things, with no success: <S_CODE_TOKEN> <S_CODE_TOKEN> The only thing that works, but that creates a visual glitch as the popover resizes while it's visible is: <S_CODE_TOKEN> Any ideas?	hartbit	2017-01-17 08:08:59
2776	2016-12-17 06:21:12	@hartbit I remember we talked about it on Slack, did you find any solution yet?	maicki	2017-01-17 08:08:59
2776	2017-01-17 07:40:49	@hartbit - Due to the length of time since this thread was active, I'm going to close this issue. However, if you have any updates, the community would benefit from your knowledge and we'd be curious to hear what worked or didn't! Feel free to re-open this issue or create a new one and we'd be happy to help out.	hannahmbanana	2017-01-17 08:08:59
2775	2016-12-15 09:13:34	Hello, I put custom ASDK button to navigation bar and I don't know why it's not showing up in the simulator. I set the node view to the right navigation item customview. :(	jennibunny	2017-01-16 02:05:59
2775	2016-12-15 11:17:22	@jennibunny Can you please provide more info	EviluS	2017-01-16 02:05:59
2775	2017-01-12 21:07:32	@jennibunny - were you able to resolve this issue?	hannahmbanana	2017-01-16 02:05:59
2774	2016-12-14 23:54:20	After much discussion I think this is the correct behavior. It seems like it's much more likely to be the expected behavior but still enables you to use the network image node like an regular image node. Resolves https://github.com/facebook/AsyncDisplayKit/issues/2756	garrettmoon	2016-12-15 20:01:18
2774	2016-12-14 23:54:42	@maicki @appleguy @Adlai-Holler would appreciate your eyes on this :)	garrettmoon	2016-12-15 20:01:18
2773	2016-12-14 22:56:43	Even with application checks (for Inf and NaN) before assigning a frame to a node, it is still possible to have the newPosition containing NaN values. Since there is still some logic being done in `setFrame:` where other values are considered to calculate the new position and new bounds, it is possible that the NaN is being generated here. This PR is meant to prevent that from happening by checki…	rmls	2017-02-13 21:35:38
2773	2016-12-14 23:10:35	@maicki mind taking a look at this? Do we have any concerns that other machinery might rely on this and crashing is better than an inconsistent state?	garrettmoon	2017-02-13 21:35:38
2773	2016-12-15 12:23:30	In my opinion we actually should crash in production, but definitely assert in development, so bugs are actually discovered in production and not just a visible glitch. The reasoning behind that is that we currently see that in Pinterest: In development for some reason we don't get into the state that we crash due to a nan value in setting a frame, so the assertion / crash will not hit in develop…	maicki	2017-02-13 21:35:38
2773	2016-12-19 04:49:02	Regarding crash vs assertion. I think we need to develop a better way to log assertions in production, but I disagree they should be crashes by default. IMO we should develop a new macro for this case and offer two things to app developers: - A #define switch to turn these special types of logs into hard crashes in production (off by default) - An override where they can log nonfatal, e.g. with F…	appleguy	2017-02-13 21:35:38
2773	2016-12-19 23:11:42	@appleguy Thank you for the feedback. I think this is ready to be looked at again.	rmls	2017-02-13 21:35:38
2773	2016-12-19 23:44:24	I think what Scott is suggesting probably has the best balance here. I agree there are definitely concerns around reducing visibility if we don't crash, but maybe we can have our cake and eat it too! I've opened an issue (https://github.com/facebook/AsyncDisplayKit/issues/2807) to address this so that we can hopefully move forward with this.	garrettmoon	2017-02-13 21:35:38
2773	2017-02-10 07:05:41	Jenkins add to whitelist and test this please.	Adlai-Holler	2017-02-13 21:35:38
2772	2016-12-14 16:49:55	In some cases, the count of our `_pendingSections` array may not match the count of the `sectionIndexes` set passed into this method from `willReloadDataWithSectionCount:`. This was observed in 2253c9d8205b0af9c65b576c5db7aaec269afd70 . I would call it "somewhat rare" – about 12% as common as our most common aggregation – so it will be tough but probably possible to reproduce. <img width="980" al…	Adlai-Holler
2771	2016-12-14 16:43:57	This should fix #2767.	nguyenhuy	2016-12-14 17:53:10
2771	2016-12-14 17:03:38	@appleguy @nguyenhuy This will resolve the issue, but it feels kind of hacky. Since the issue we're addressing only presents under iOS 8, should we have two separate code paths? This introduces pretty significant overhead into a highly-optimized method. We have no guarantee that all nodes will go through this system – for example, in Pinterest some node classes have code in `-dealloc` that enqueu…	Adlai-Holler	2016-12-14 17:53:10
2771	2016-12-14 17:27:14	@Adlai-Holler I've just pushed a new commit that avoid strongify/weakify. While it is true that this fix introduces overhead, the biggest performance impact will be in case that `-releaseObjectInBackground:` is called on a background thread. This case is exactly why we need this fix in the first place. I think it's a fair trade-off between safety and performance. In case `-releaseObjectInBackgrou…	nguyenhuy	2016-12-14 17:53:10
2771	2016-12-14 17:43:52	@nguyenhuy In fact, as I think about this, this unfortunately won't fix the majority of cases. For instance, let's say you have a view controller with `vcNode` and one if its subnodes, `subnode`. Let's say `subnode` becomes the scroll view's delegate (which is likely). When the view controller is deallocated (on main) it will enqueue `vcNode` onto the deallocation queue, but `subnode` will not ha…	Adlai-Holler	2016-12-14 17:53:10
2771	2016-12-14 17:53:10	@Adlai-Holler Oh yes, that's true. And we can't do something like this in `-dealloc` because we can't retain `self`: <S_CODE_TOKEN> Looks like the only way to fix this is to have a blacklist of associated keys. Gonna close this PR. Thank you!	nguyenhuy	2016-12-14 17:53:10
2770	2016-12-14 10:07:40	Code like below, always give me assert, but is quite normal to layout a textNode with size which has certain width & uncertain height? <S_CODE_TOKEN>	IvanChan	2016-12-18 06:09:53
2770	2016-12-14 11:59:21	Using calculateSizeThatFits instead	IvanChan	2016-12-18 06:09:53
2770	2016-12-18 02:24:15	ASButton still has this problem, `calculateSizeThatFits` is only work with CGFloat_MAX when using ASTextNode	IvanChan	2016-12-18 06:09:53
2770	2016-12-18 06:09:51	@IvanChan Hey, ASDK throws an assertion in this css because you are passing in CGFLOAT_MAX as min and max size. You have to remember, that what you are passing in is a size range and if you it in the way you do in your example what you basically pass in is: `CGSize textSize = [self.textNode layoutThatFits:ASSizeRangeMake(CGSizeMake(100, CGFLOAT_MAX), CGSizeMake(100, CGFLOAT_MAX))].size;` So you p…	maicki	2016-12-18 06:09:53
2769	2016-12-14 07:37:35	After i upgrade the AsyncDisplaykit from 1.9.81 to 2.0(or latest master branch) , looks like the gif is not working anymore. Below is issue screenshot that looks like only show first frame of this gif ![simulator screen shot 14 dec 2016 3 28 08 pm](https://cloud.githubusercontent.com/assets/9329201/21173490/ea6822f0-c212-11e6-9de1-bf02356d6325.png) Also in 1.9.82 , the gif will overlap the image …	xiaomaogong	2017-02-08 05:42:13
2769	2016-12-15 03:54:00	After debugging into the code i found that the animatedImage property on ASNetworkImageNode will be set to nil in latest master branch , which is not the case in 1.9.81 <S_CODE_TOKEN> Above is the setImage: method in ASNetworkImageNode that override setImage: in ASImageNode, and [self _cancelDownloadAndClearImage]; will clear the animatedImage , is that the reason why the gif can't play correctly…	xiaomaogong	2017-02-08 05:42:13
2769	2016-12-22 18:15:39	@xiaomaogong did you fix this problem? My gif doesn't load at all.	maundytime	2017-02-08 05:42:13
2769	2016-12-23 07:18:32	NO. I still can't load gif in latest version.	xiaomaogong	2017-02-08 05:42:13
2769	2017-01-28 22:17:29	Having issues with this myself as well.	christianselig	2017-02-08 05:42:13
2769	2017-02-08 05:42:13	Looks like its working in 2.1 version now , will close it	xiaomaogong	2017-02-08 05:42:13
2769	2017-02-08 18:39:50	The issue persists for ios 9 versions. Here is a link to a small sample app that reproduces the issue: https://drive.google.com/file/d/0B05hQ25cGDZydXRXa2xGZHBEOUU/view?usp=sharing	davitPiloyan93	2017-02-08 05:42:13
2769	2017-02-08 20:45:05	Still broken for me... but worked randomly in some instances.	mikengyn	2017-02-08 05:42:13
2769	2017-02-08 21:04:06	@mikengyn it's fixed in PINRemoteImage if you include master. I'll do a release there soon and then we'll bundle it up in ASDK. Likely 2.1.1	garrettmoon	2017-02-08 05:42:13
2769	2017-02-08 21:05:42	@garrettmoon That'd be swell. Thanks.	jeffdav	2017-02-08 05:42:13
2769	2017-02-08 21:06:48	@davitPiloyan93 I tried running your sample app and tried it with an HTTPS resource instead and it works fine for me. https://media.giphy.com/media/l0Ex3vQtX5VX2YtAQ/source.gif	phuson	2017-02-08 05:42:13
2769	2017-02-09 07:16:35	@phuson I check this url https://media.giphy.com/media/l0Ex3vQtX5VX2YtAQ/source.gif in my device,but still cannot load gif. My device iphone 6s version 9.3.3	davitPiloyan93	2017-02-08 05:42:13
2769	2017-02-09 08:13:07	@davitPiloyan93 Ahh, that's odd. You might want to also try what @garrettmoon suggested above (https://github.com/facebook/AsyncDisplayKit/issues/2769#issuecomment-278460946). It works great for me.	phuson	2017-02-08 05:42:13
2769	2017-02-09 08:21:10	@phuson Thanks	davitPiloyan93	2017-02-08 05:42:13
2769	2017-02-13 10:55:01	@garrettmoon This issue does still exist in 2.1 , the reason why i found its resolved is because that I have the gif cache for working version(1.9.81). Anyway , I'm very glad to heard that it will be fixed in next release version.	xiaomaogong	2017-02-08 05:42:13
2768	2016-12-14 03:10:06	It's not technically valid to call this from within layoutSpecThatFits:, but we should do two things: - Add an override in setContentInset: and setContentOffset: to assert that they are called on the main thread, and trampoline them to main in case of production. - Investigate if we can reproduce this in a test case with setContentInset: being inside -layout, such that this might occur even if th…	appleguy
2768	2017-01-10 03:37:29	Moving this out of the 2.0.2 milestone due to time constraints.	maicki
2768	2017-01-31 19:47:15	This will need to be fixed after the overhaul of the layout system. Clearing milestone for now, it'll be addressed soon as it's still a P1.	garrettmoon
2767	2016-12-14 02:31:27	This is necessary, because in addition to ivars, associated objects may also reference UIKit or other non-threadsafe object types. E.g.: https://fabric.io/pinterest6/ios/apps/pinterest/issues/5761fc0bffcdc042505bed8d/sessions/a7874f480ee94e9280789970aa097999_69c983cec93d43df944ccea216356c5e_0_v1 ![pasted image at 2016_12_13 06_26 pm](https://cloud.githubusercontent.com/assets/565251/21167587/5990…	appleguy	2017-01-31 16:15:29
2767	2016-12-14 16:45:04	Assigning to @nguyenhuy since he is investigating the best approach.	Adlai-Holler	2017-01-31 16:15:29
2767	2016-12-14 21:21:53	<S_CODE_TOKEN>	appleguy	2017-01-31 16:15:29
2767	2017-01-03 19:42:31	Since there's no way to scan associated objects, I've retitled this issue to limit the scope.	Adlai-Holler	2017-01-31 16:15:29
2766	2016-12-14 02:04:53	Particularly for our new Dealloc2Main replacement, which sends a relatively large number of objects into an ASRunloopQueue for deallocation on main, we should add a simple timer facility to allow deallocating as large a number of these objects as possible per runloop _without_ having significant impact on framerate. It makes sense for this to be a separate ASRunloopQueue from some other workloads…	appleguy
2765	2016-12-13 20:03:53	When we removed some long-deprecated image downloader & cache methods, we didn't do a very thorough job of cleaning up. For example, now that there is only one primary image downloader method, we can mark it required and remove the silly assertion message `"You must implement either downloadImageWithURL:callbackQueue:downloadProgress:completion:."` This ungunkifies our code, and lets the compiler…	Adlai-Holler	2016-12-14 19:02:18
2765	2016-12-13 22:13:21	@garrettmoon Thoughts?	Adlai-Holler	2016-12-14 19:02:18
2765	2016-12-14 18:58:34	Thanks for cleaning up after me :3	garrettmoon	2016-12-14 19:02:18
2764	2016-12-13 19:01:21	This PR adds a mechanism that detects if a thread tries to access supernode of a node while holding its recursive lock (e.g early sign of upward lock gathering). To detect that, I eventually had to record mutex's owner and level of the ownership. The new code is turned off by default to avoid rather significant overheads. This PR also changes the locking strategy in ASDisplayNode to avoid situati…	nguyenhuy	2016-12-19 20:11:27
2764	2016-12-15 23:59:24	This PR is ready for the first round of reviews. Very interested in your feedbacks, @maicki @appleguy @Adlai-Holler @garrettmoon @levi @hannahmbanana. @hannahmbanana Really appreciate if you could help me to test this with Pinterest master. Thank you all!	nguyenhuy	2016-12-19 20:11:27
2764	2016-12-16 16:16:31	@garrettmoon Thank you for your review. I addressed all comments except one. Can we have a follow up issue that addresses the locking situation of ASVideoNode? I'm trying to better understand the threading usage of that class.	nguyenhuy	2016-12-19 20:11:27
2764	2016-12-19 04:52:16	@nguyenhuy very impressive approach, thank you for working on this! Quite valuable as an investment in the long term future of the locking strategy. I'm pretty happy to see where locking is these days with __instanceLock__ having almost eliminated deadlocking cases, and this will help bring us very close to zero (besides cases where the CPU is truly tied up for a long time, like the forced recurs…	appleguy	2016-12-19 20:11:27
2764	2016-12-19 10:44:55	~~I tested this diff with Pinterest master over the weekend and noticed that video nodes flicker frequently while I'm scrolling. Investigating now and putting this PR back to [WIP].~~ This PR doesn't seem to cause the flickering of video nodes in Pinterest app.	nguyenhuy	2016-12-19 20:11:27
2763	2016-12-13 18:48:05	#2550 was merged directly into p6.15 and never made it to master. The fast-path is currently disabled so this will have no immediate effect, but we should bring it over for the future's sake. Will merge when CI passes.	Adlai-Holler	2016-12-13 19:01:50
2762	2016-12-13 09:07:16	Hi guys, As mentioned on Slack, I discovered an issue while trying to upgrade from `4355f4d` to `2.0`. I just tried on `master` (`ab5627`) and the problem is still here. There is a great probability that this was introduced in `5b80a6`. The issue is that taking a screenshot of a view (the main window actually) no longer works and returns a black image. To take the screenshot I use a (popular?) pi…	flovouin	2017-03-03 06:06:57
2762	2017-01-12 11:41:37	Hi @Adlai-Holler I still have the problem in my app, however I was unable to reproduce the issue in a simple sample app. As mentioned above, I am trying to take a screenshot of the whole window. This window contains regular `ASDisplayNode`s, as well as an `ASCollectionNode` with many `GLKView`s. I can confirm that taking a screenshot works with 016d99 and returns a blank (black?) image with 5b80a…	flovouin	2017-03-03 06:06:57
2762	2017-01-19 07:43:37	Seeing the same issue. <S_CODE_TOKEN> The ASImageNode and ASTextNode are missing, but ASDiplayNode's UIViews do show up in the screenshot. I'm only taking a screenshot of a select View/Node and its SubNodes.	rankinit	2017-03-03 06:06:57
2762	2017-02-09 22:17:31	Would someone be willing to upload a sample project? We're not seeing this issue and we do a similar thing in Pinterest when reporting bugs.	garrettmoon	2017-03-03 06:06:57
2762	2017-02-10 18:30:27	Hi @garrettmoon , As I said in my previous comment, I was unable to reproduce the issue in a simple test project, and there are too many possible causes in my app to try. Also, I'm not sure where it could come from, as I'm not an expert on what's been changed recently in ASDK. I can confirm that commit `5b80a6` introduces the issue, as exactly the same code works with previous commits. That's why…	flovouin	2017-03-03 06:06:57
2762	2017-02-14 09:39:05	Okay, a follow up on this: I found the change out of luck, by working on something else. In my case it wasn't related to taking a screenshot. The thing is, I am using a `UIVisualEffectView` on top of the screenshot (which is displayed in an `ASImageNode`). The problem is that creating an `ASDisplayNode` by passing the effect view in the `viewBlock` is no longer sufficient. I also had to set the n…	flovouin	2017-03-03 06:06:57
2762	2017-02-14 22:06:08	Thanks @flovouin sorry for not following up with you sooner on this. @rankinit if you're still hitting this issue would you mind putting up a standalone sample project for us to take a look at?	garrettmoon	2017-03-03 06:06:57
2761	2016-12-13 09:01:25	Carthage fails to build because it finds a framework shared scheme in `examples_extra/ASLayoutSpecPlayground-Swift/Sample.xcodeproj`. I un-shared it to hide it from Carthage.	hartbit	2016-12-18 08:38:29
2761	2016-12-13 09:01:30	Thank you for your pull request and welcome to our community. We require contributors to sign our Contributor License Agreement, and we don't seem to have you on file. In order for us to review and merge your code, please sign up at https://code.facebook.com/cla - and if you have received this in error or have any questions, please drop us a line at cla@fb.com. Thanks! **If you are contributing o…	facebook-github-bot	2016-12-18 08:38:29
2761	2016-12-13 09:02:53	Thank you for signing our Contributor License Agreement. We can now accept your code for this (and any) Facebook open source project. Thanks!	facebook-github-bot	2016-12-18 08:38:29
2761	2016-12-13 20:06:08	Ah nice catch @hartbit Jenkins test this please.	Adlai-Holler	2016-12-18 08:38:29
2761	2016-12-18 08:38:26	Thanks a lot @hartbit, very glad to have your help!	appleguy	2016-12-18 08:38:29
2760	2016-12-13 03:11:14	Because Objective-C and Swift only support Single Inheritance, it's critical that ASViewController can be used as a BASE class in apps that have only partial usage of ASDK. Most apps have some base VC class, like PIBaseViewController, so the only way to adopt ASVC is to make their base VC inherit from it. This means that it is crucial that ASVC work with: -initWithCoder / nib -manual / regular us…	appleguy	2017-01-17 22:46:55
2760	2017-01-17 22:46:55	@appleguy @nguyenhuy - closing this issue since Huy has a PR up.	hannahmbanana	2017-01-17 22:46:55
2759	2016-12-12 23:49:35		appleguy	2016-12-12 23:56:15
2758	2016-12-12 23:14:13	Hello! I am using the cocoapods version of ASDK - ASViewController with ASDisplayNode as #init is using <S_CODE_TOKEN> Actually when uncommenting lines the title is shown, I tried to play with many variations of titleNode, attributedText, setTitle, etc.. Nothing else worked... The measure method deprecated... I tried to use layoutThatFits... What is wrong? Why so difficult to make a simple title?…	Luccifer	2016-12-17 06:11:09
2758	2016-12-16 10:46:24	@Luccifer I have recreated your case and I noticed few issues. - You do not have a `title` for the `ASControlStateNormal` state only for the `ASControlStateHighlighted` or `.highlighted ` in you case. (_Probably the main reason for you problem_) - move your setup code from `viewWillAppear` to the `init` method or in the `viewDidLoad`. - override the `viewWillLayoutSubviews` or `viewDidLayoutSubvi…	EviluS	2016-12-17 06:11:09
2758	2016-12-16 14:12:03	@EviluS, Thanks for your clues! There is no normal state for ASControlState.. ![screen shot 2016-12-16 at 17 05 00](https://cloud.githubusercontent.com/assets/1053009/21265287/cc336ca4-c3b1-11e6-9b32-c1bdd7610c41.png) Then I tried to make viewWillLayoutSubviews with new rect and moved code to viewDidLoad.. Nothing worked	Luccifer	2016-12-17 06:11:09
2758	2016-12-16 14:22:48	@Luccifer Strange, there should be `normal` state. Try setting `0` since `ASControlStateNormal = 0,` if Swift allows setting integer values for that argument.	EviluS	2016-12-17 06:11:09
2758	2016-12-16 14:29:59	@EviluS `ASControlState.init(rawValue: 0)` actually helped me, thanks for the clue! Now its worked1	Luccifer	2016-12-17 06:11:09
2758	2016-12-16 14:33:04	@Luccifer Happy to hear that. The problem was that there is actually a title but not for the current state and that was the reason for not showing anything.	EviluS	2016-12-17 06:11:09
2758	2016-12-17 06:11:09	@Luccifer @EviluS Awesome @EviluS, it seems like you helped out @Luccifer and the issue seems like to be fixed? I will close the issue for now, please reopen if it's not fully resolved.	maicki	2016-12-17 06:11:09
2757	2016-12-12 22:40:25	See this Pinterest bug for details. Adlai offered to investigate -- we may need to punt another issue from 2.0.1 to make space, but this one is important. https://jira.pinadmin.com/browse/CXIOS-921	appleguy	2017-01-05 23:10:52
2757	2017-01-05 23:10:52	I've confirmed the preloading behavior is working correctly (modulo #2825) and modified the Pinterest code in https://phabricator.pinadmin.com/D141264, and the preloading is working reliably! Tested on iPod touch 5G and iPad 3 😱	Adlai-Holler	2017-01-05 23:10:52
2756	2016-12-12 18:17:36	In Pinterest, when in Closeup using latest ASDK master, some images are lower resolution. It reproduces 100%. @garrettmoon to investigate.	appleguy	2016-12-15 20:01:18
2756	2016-12-12 18:20:21	It is conceivable this is related to: "Hey guys, I was on `4355f4d` and tried upgrading to `2.0`, but it looks like https://github.com/facebook/AsyncDisplayKit/commit/5b80a641afae4cee6dcf0e4cf5a829dffeb1e8d6 messes with `UIView drawViewHierarchyInRect` and turns my view screenshots to black. (edited) [12:07] (As I am only 3 commits away from `2.0`, one being only comments, and one being an exampl…	appleguy	2016-12-15 20:01:18
2756	2016-12-14 02:05:47	Welp! Turns out it wasn't ASDK after all!	garrettmoon	2016-12-15 20:01:18
2756	2016-12-15 00:03:37	Ok, turns out it was us *and* ASDK.	garrettmoon	2016-12-15 20:01:18
2755	2016-12-12 17:30:53		garrettmoon	2016-12-17 15:59:39
2755	2016-12-17 06:27:08	@garrettmoon Can we close this PR now?	maicki	2016-12-17 15:59:39
2755	2016-12-17 15:59:39	@maicki Yeah, I'll reopen when I have time to follow up.	garrettmoon	2016-12-17 15:59:39
2754	2016-12-11 09:38:04	This also moves the @package definition of the instance variable to +FrameworkPrivate instead of Internal.h, because Internal.h should ideally not be used outside of the ASDisplayNode file setup. This has greatly reduced the number of imports of Internal.h.	appleguy	2016-12-13 03:42:41
2754	2016-12-12 06:48:39	Unfortunately this has created a ton of issues where the Tests files need to become .mm to import +FrameworkPrivate now. @Adlai-Holler, @maicki how do you feel about this? I tried renaming a lot of them, and it isn't enough -- it needs to be basically all of them. I think we should either standardize on this or we need to have a more careful way of avoiding this. I tried using #ifdef __cplusplus …	appleguy	2016-12-13 03:42:41
2754	2016-12-12 17:01:57	@appleguy I don't know why we should move the instance lock? We could create it's own header for lock related ivars and only import it if we need it. What do you think about that? Maybe it will also cleanup some ... It makes sense to have it in an internal header and import it when we need it in subclasses. I agree we should not define different ivars for subclasses of `ASDisplayNode` though.	maicki	2016-12-13 03:42:41
2753	2016-12-11 08:59:48	[ASScrollNode] Support for automaticallyManagesContentSize, adopting the ASLayoutSpec's size as the scrollable contentSize. This feature has been desired for a long time, and has turned out to be phenomenally useful and easy to use. It works well either for a blank ASScrollNode with .layoutSpecBlock set on it, or a subclass of ASScrollNode with a more traditional layoutSpecThatFits: implementatio…	appleguy	2016-12-12 20:03:54
2753	2016-12-11 09:10:04	This will solve https://github.com/facebook/AsyncDisplayKit/issues/780 . @maicki very excited to get you feedback here on Monday!	appleguy	2016-12-12 20:03:54
2753	2016-12-11 09:24:39	test this please	appleguy	2016-12-12 20:03:54
2753	2016-12-12 06:50:17	FYI -- because this was needed for one of Hannah's diffs in Pinterest, I've pulled it into p6.17 -- although that branch has not yet been synced into Pinterest. So if we make changes to this, let's also update p6.17.	appleguy	2016-12-12 20:03:54
2753	2016-12-12 18:08:27	@appleguy Could we also get some unit test for that maybe?	maicki	2016-12-12 20:03:54
2752	2016-12-11 08:45:59	ASDimension.h is a much longer header than it should be for such a core, simple type. At the least, we should move down any less-crucial definitions below the basics. I'd say these are the basics, along with a few of their helper functions: <S_CODE_TOKEN> But then, even before you get to a function about how to create any of these, we also see the much larger ASLayoutElementSize. This is a very e…	appleguy	2017-01-10 18:05:16
2752	2016-12-11 08:48:41	@nguyenhuy @garrettmoon I put this in 2.0.1 because it shouldn't take long to make an improvement in this header, and it's one of our very most important ones. However, *please punt this issue* if there is any concern about the 2.0.1 schedule and another specific task has to take its place. Especially with how many people are trying out layout specs for the first time with 2.0, we should prioriti…	appleguy	2017-01-10 18:05:16
2752	2016-12-17 16:59:38	@appleguy Give #2794 a look	maicki	2017-01-10 18:05:16
2752	2016-12-19 05:08:38	@maicki very thankful for you taking this on for me! I missed my expected deadline for this task so you saved it for 2.0.1 :).	appleguy	2017-01-10 18:05:16
2752	2016-12-19 18:59:41	Since @maicki is sick, this has to be punted :(	garrettmoon	2017-01-10 18:05:16
2751	2016-12-11 08:26:00	There is a use for this in Pinterest -- however, I've also seen external requests for it, and it's quite generally useful. This does increase the number of iterations we check for the mask, but this should be instantaneous at runtime. It scans across some currently unused values, but this could also allow third parties to add their own if they want to be especially crafty and life on the edge :).	appleguy	2016-12-12 18:42:42
2751	2016-12-11 09:24:59	test this please	appleguy	2016-12-12 18:42:42
2751	2016-12-12 18:41:28	@appleguy - could you merge this? I would like to get this into the sync candidate branch today.	hannahmbanana	2016-12-12 18:42:42
2751	2016-12-12 19:10:23	Thank you for adding this for me @appleguy!	hannahmbanana	2016-12-12 18:42:42
2750	2016-12-11 01:48:40	Documentation have some problems with code examples(mostly swift examples absence): - [x] http://asyncdisplaykit.org/docs/subclassing.html ASViewController section, sample code doesn’t have syntax highlighting & swift example - [x] http://asyncdisplaykit.org/docs/control-node.html none example have swift version - [x] http://asyncdisplaykit.org/docs/editable-text-node.html ASEditableTextNode Dele…	haritowa	2017-01-25 21:59:24
2750	2016-12-13 04:39:40	@hannahmbanana can you please prioritize all of these fixes except the Swift examples, and then we can prioritize the Swift examples in a bigger sweep? Go ahead and edit the post so it has checkboxes :)	appleguy	2017-01-25 21:59:24
2750	2017-01-01 15:09:15	As far as i understand > http://asyncdisplaykit.org/docs/batch-fetching-api.html next page link is broken is fixed	haritowa	2017-01-25 21:59:24
2750	2017-01-01 20:35:20	@haritowa - would you be willing to put checkmarks next to the tasks that you completed so we can see which ones remain? Thanks!	hannahmbanana	2017-01-25 21:59:24
2750	2017-01-03 10:43:10	@hannahmbanana as soon as PR will be reviewed :)	haritowa	2017-01-25 21:59:24
2750	2017-01-12 23:05:38	@haritowa - I merged your PR. Thank you so much!	hannahmbanana	2017-01-25 21:59:24
2750	2017-01-15 10:27:37	@hannahmbanana cool, that PR contains layout fixes for http://asyncdisplaykit.org/docs/automatic-layout-containers.html too, so "image too big" fixed too Any problems with http://asyncdisplaykit.org/docs/layout-transition-api.html?	haritowa	2017-01-25 21:59:24
2750	2017-01-17 22:36:58	@haritowa - Great, thanks! Looks like one task remains.	hannahmbanana	2017-01-25 21:59:24
2750	2017-01-25 21:59:24	Moved the one remaining task to the Documentation repo: AsyncDisplayKit/Documentation/issues/81	hannahmbanana	2017-01-25 21:59:24
2749	2016-12-10 17:26:06	I'm working on migrating to 2.0 and found an issue where setting the delegate on an `ASNetworkImageNode` after setting the URL intermittently causes images to not load. I have an `ASCollectionNode`, where each cell node contains a `ASNetworkImageNode`. On iPhone I have no issues with image loading, however, on iPad I experience issues. I found that once I set the delegate property before setting …	ryanfitz	2017-02-09 22:18:09
2749	2016-12-17 06:30:32	@ryanfitz This an be the case if you trigger a re-display / re-layout in the delegate method and the image is already cached the delegate method will be called before you actually set the delegate. We could push this to the next runloop and expect the delegate will be set than. @garrettmoon Thoughts?	maicki	2017-02-09 22:18:09
2749	2016-12-20 19:20:39	@ryanfitz can you tell us exactly what you're doing in the delegate callbacks?	garrettmoon	2017-02-09 22:18:09
2749	2016-12-20 20:20:12	@garrettmoon I actually removed all logic in my delegate methods and still experienced this issue. Here is what my delegate was doing: <S_CODE_TOKEN>	ryanfitz	2017-02-09 22:18:09
2749	2016-12-20 21:36:01	You still experienced the issue without doing anything in your delegate methods? That's pretty strange and would indicate some kind of race condition because the delegate methods don't affect the behavior of the network image node as far as I can tell. Would you be willing to put up a sample project?	garrettmoon	2017-02-09 22:18:09
2749	2017-02-09 22:18:09	I'm going to close this since there's been no response.	garrettmoon	2017-02-09 22:18:09
2748	2016-12-10 10:25:03	I have an error when migrate from 1.9.92 to 2.0. But i dont know how to debug and fix it. ![screen shot 2016-12-10 at 5 22 58 pm 2](https://cloud.githubusercontent.com/assets/5000594/21072691/90682a38-befd-11e6-8a40-75435bf1ad80.png)	minhthuc251	2017-01-17 07:42:45
2748	2016-12-13 19:40:34	@minhthuc251 can you copy-paste full log of errors from the console log along with **constrainedSize** property values?	8ofproject	2017-01-17 07:42:45
2748	2017-01-12 20:02:47	@minhthuc251 - were you able to resolve this issue? For more information on the 2.0 Layout changes, see the "Deprecation of -[ASLayoutElement measureWithSizeRange:]" section of the [Upgrading to ASDK Layout 2.0 Guide](http://asyncdisplaykit.org/docs/layout2-conversion-guide.html).	hannahmbanana	2017-01-17 07:42:45
2748	2017-01-17 07:42:45	@minhthuc251 - Due to the length of time that has passed since this issue was active, I'm going to close this. Please re-open if you are still having issues. I hope you've enjoyed the framework.	hannahmbanana	2017-01-17 07:42:45
2747	2016-12-10 02:00:45	Running into this assertion https://github.com/facebook/AsyncDisplayKit/blob/master/AsyncDisplayKit/Layout/ASLayoutSpec+Subclasses.mm#L101 when setting nil as the background element in an ASBackgroundLayoutSpec. The documentation says background is allowed to be nil: https://github.com/facebook/AsyncDisplayKit/blob/master/AsyncDisplayKit/Layout/ASBackgroundLayoutSpec.h#L29 I assume `ASOverlayLayo…	master-nevi	2016-12-18 20:25:57
2747	2016-12-10 03:42:40	What's the use case for an `ASBackgroundLayoutSpec` with a nil background layout element? I wonder if this was before the days of `ASWrapperLayoutSpec` and should be removed now.	hannahmbanana	2016-12-18 20:25:57
2747	2016-12-12 19:40:35	For us it was just convenience. The background layout was coming from a method that returned a nullable node depending on whether there should be a background or not. From the discussion on the slack channel this may be an outdated feature. Since then I've patch my end to only create a background spec when there's actually a background node present.	master-nevi	2016-12-18 20:25:57
2747	2016-12-12 20:28:43	Say the word and I can open a PR for this change: https://github.com/master-nevi/AsyncDisplayKit/commit/1f6ec77871c7623a8a0d14b12c1203fb86171db3	master-nevi	2016-12-18 20:25:57
2747	2016-12-12 22:29:05	@maicki is the expert in this area, so I'll defer to his judgement on whether this functionality should exist.	hannahmbanana	2016-12-18 20:25:57
2747	2016-12-17 06:25:47	I think we should change the documentation and not allow a nil node for the background node. I don't see any situation when you want to have this situation.	maicki	2016-12-18 20:25:57
2747	2016-12-18 07:47:50	@maicki - I agree with your call.	hannahmbanana	2016-12-18 20:25:57
2747	2016-12-18 20:28:17	@master-nevi - thanks for pointing out this inconsistency! We decided to remove the legacy functionality.	hannahmbanana	2016-12-18 20:25:57
2747	2016-12-19 04:11:06	Your welcome @hannahmbanana ! Glad I could help.	master-nevi	2016-12-18 20:25:57
2746	2016-12-10 00:18:27	If a node is being added as a subview to a UIVIew, we must make sure to remove it as a subnode of its supernode.	rcancro	2016-12-13 17:34:05
2746	2016-12-13 16:54:16	I found it when working on a custom transition. I noticed that if I added an ASDisplayNode to the transition context's `containerView` that the ASDisplaynode did not appear unless I explicitly called `removeFromSupernode`	rcancro	2016-12-13 17:34:05
2746	2016-12-13 17:34:01	@rcancro phenomenal fix, thank you!!	appleguy	2016-12-13 17:34:05
2745	2016-12-09 22:02:31	…blicise results because of network restrictions.	garrettmoon	2016-12-09 22:02:56
2744	2016-12-09 21:55:13	- fix podfile to point to ../.. - change project name to Sample - copy configs from other sample projects	hannahmbanana	2017-02-09 20:01:09
2744	2017-02-09 20:01:09	Moving this to our Examples repo: AsyncDisplayKit/Examples/issues/2	hannahmbanana	2017-02-09 20:01:09
2743	2016-12-09 21:21:34	Resolves #2741	maicki	2016-12-13 00:12:26
2743	2016-12-12 17:35:12	test this please	garrettmoon	2016-12-13 00:12:26
2742	2016-12-09 20:59:39	If a fullscreen `ASPagerNode` is embedded in an `ASViewController` and the `scrollDirection` is `UICollectionViewScrollDirectionVertical` the height of the node is not correct. The reason for that is that if the bounds changes of the `ASViewController` in `- (void)layer:(CALayer *)layer didChangeBoundsWithOldValue:(CGRect)oldBounds newValue:(CGRect)newBounds` in `ASCollectionView` we don't re-lay…	maicki
2742	2017-02-09 22:04:48	What are the next steps? Should we document the work around or prioritize this for fixing?	hannahmbanana
2741	2016-12-09 20:45:41	In the Social App Layout example app, it says in the layoutSpecThatFits section: // NOTE: This inset is not actually required by the layout, but is an example of the upward propogation of layoutable // properties. Specifically, .flexGrow from the child is transferred to the inset spec so they can expand together. // Without this capability, it would be required to set insetSpacer.flexGrow = 1.0; …	plm75	2016-12-13 00:12:26
2741	2016-12-09 20:55:20	@plm75 Yes, currently propagation is not supported. We will remove this comment. Thanks!	maicki	2016-12-13 00:12:26
2741	2016-12-09 21:05:33	In the same section, I guess the following line should also be simplified ? (ternary operation is never false) <S_CODE_TOKEN>	plm75	2016-12-13 00:12:26
2740	2016-12-09 13:19:05	Cannot figure out what wrong with this code [LearnAsyncDK 2.zip](https://github.com/facebook/AsyncDisplayKit/files/642240/LearnAsyncDK.2.zip)	modLX4	2017-01-17 08:01:51
2740	2017-01-12 20:06:23	@modLX4 - were you able to resolve this issue?	hannahmbanana	2017-01-17 08:01:51
2740	2017-01-17 08:01:51	@modLX4 - `M13ProgressViewBorderedBar` is a `UIView` subclass. `UIViews` are limited to running on the main thread, whereas ASDK's `ASCellNode` nodes can run on a background thread. The `FeedCellStyleVote` `-init` method may be run before the node has had its view created. Thus, you shouldn't access `self.layer` or `self.view` in this method. Check out the [subclassing](http://asyncdisplaykit.org…	hannahmbanana	2017-01-17 08:01:51
2739	2016-12-09 12:55:53	Hi to all. I'm trying to insert new cell to collection node and after this operation, Main thread freezes. During code investigation I noticed that issue happens after the cell is received notification about image status: Image downloaded. Image loading are processing in ImageModel method -(void)performLoading{}. This issue happened only in case I'm inserting new row. (insertRowAtIndexPath). This…	novacom34	2017-02-09 21:59:36
2739	2016-12-09 13:27:33	@novacom34 Is there a reason you are downloading/loading images manually and not using `ASNetworkImageNode`'s automatic downloading and caching?	EviluS	2017-02-09 21:59:36
2739	2017-01-12 20:07:16	@novacom34 - were you able to make any progress on your issue?	hannahmbanana	2017-02-09 21:59:36
2739	2017-02-09 21:59:36	@novacom34 - Given the length of time since this issue was active, I'm going to close it. Feel free to re-open the issue or create another if the problem arises again. Thanks!	hannahmbanana	2017-02-09 21:59:36
2738	2016-12-09 12:39:15	hi, i'm starting using asyncDisplayKit 2.0 I'm trying to create a UIPageViewController as ASPagerNode, and everything works fine, but how can I set spacing between views?	adamsmaka	2016-12-09 14:25:35
2738	2016-12-09 14:25:34	@adamsmaka Use the `minimumLineSpacing` of the collection view layout that is backing the `ASPagerNode`. Thanks!	maicki	2016-12-09 14:25:35
2737	2016-12-09 05:47:50	I have a quick question. Is it possible to use asyncDisplayKit with the Firebase? Waiting for your answer.	jennibunny	2017-01-12 21:13:32
2737	2016-12-09 18:05:32	So I accidentally had firebase added to my code (reference to an old GoogleLogin pod brought it in before I could kill it) and yes it is possible but it crashes unless you set FirebaseAutomaticScreenReportingEnabled=FALSE in your info.plist.	smyrgl	2017-01-12 21:13:32
2737	2016-12-10 17:54:59	@jennibunny as far as I remember firebase is a paas, library that has sync built in, where as async displaykit is a front end iOS framework. How I would approach this is to startoff using UIKit then slowly replace UIKit with Async Display Kit. If you run into problems let us know =)	ArEnSc	2017-01-12 21:13:32
2737	2016-12-12 18:36:59	Started a Swift project over the weekend using ASDK and Firebase and had no troubles at all with using the two together @jennibunny.	ay8s	2017-01-12 21:13:32
2737	2017-01-12 21:13:24	Thanks everyone for the crowd sourced answers!	hannahmbanana	2017-01-12 21:13:32
2736	2016-12-09 00:58:37	This PR will fix the problem that if pushed back to a full screen pager node the UICollectionViewCell that contains the ASCellNode will have an y value of -64. It does not fix the ASPagerFlowLayout message that comes up. To fix that we will add some more documentation that view controller should use `self.automaticallyAdjustScrollViewInsets = NO` if the pager node is used full screen. Addresses: …	maicki	2016-12-13 00:05:09
2736	2016-12-09 21:04:25	@garrettmoon @appleguy @Adlai-Holler Ready for review	maicki	2016-12-13 00:05:09
2736	2016-12-12 17:35:07	test this please	garrettmoon	2016-12-13 00:05:09
2736	2016-12-13 00:05:05	I remember writing this line, and this is definitely a big improvement! To do it after [super layoutSubviews].	appleguy	2016-12-13 00:05:09
2735	2016-12-08 21:40:28		garrettmoon	2016-12-08 23:35:55
2734	2016-12-08 14:56:45	Hi guys, our team discovered a strange bug appearing in some of our ASTextNodes located in an ASCollectionView. They contain a text, which is aligned CENTERED. When we open another View, switch to landscape mode, press the back button to go back and simultaneously switch to portrait mode again, the text will be aligned LEFT as in the image below. <img src="https://cloud.githubusercontent.com/asse…	szmathew	2017-01-12 20:09:21
2734	2016-12-08 19:50:10	@szmathew - would you be willing to [upgrade to 2.0](http://asyncdisplaykit.org/docs/adoption-guide-2-0-beta1.html) and see if this is still an issue? So much has changed since 1.9.92. 😄 We are planning on releasing the final 2.0 cut later today (right now we're at RC 2). It's been tested for over a year at scale with Pinterest's app. Otherwise, it would be really helpful if you could attach a sa…	hannahmbanana	2017-01-12 20:09:21
2734	2017-01-12 20:09:21	@szmathew - I believe this issue is the same as #2677, which was resolved recently. Please re-open this issue if you are still seeing this bug.	hannahmbanana	2017-01-12 20:09:21
2733	2016-12-08 13:02:07		nguyenhuy	2016-12-08 15:53:05
2733	2016-12-08 15:53:03	Thanks @nguyenhuy !	maicki	2016-12-08 15:53:05
2732	2016-12-08 06:56:26	Updating the layoutSpecs structure to flat structure to make it more readable.	jaichaudhry	2016-12-13 03:45:33
2732	2016-12-08 06:56:30	Thank you for your pull request and welcome to our community. We require contributors to sign our Contributor License Agreement, and we don't seem to have you on file. In order for us to review and merge your code, please sign up at https://code.facebook.com/cla - and if you have received this in error or have any questions, please drop us a line at cla@fb.com. Thanks! **If you are contributing o…	facebook-github-bot	2016-12-13 03:45:33
2732	2016-12-08 15:55:58	@maicki Done. Please have a look now.	jaichaudhry	2016-12-13 03:45:33
2732	2016-12-13 03:45:13	@jaichaudhry thanks for writing this! I think it's a great idea to have the contrast between techniques. I will do a followup diff adding a comment to explain that users are welcome to use whichever style they prefer.	appleguy	2016-12-13 03:45:33
2732	2016-12-13 15:25:11	@appleguy My Pleasure :)	jaichaudhry	2016-12-13 03:45:33
2731	2016-12-08 01:48:34	This resolves #2205 and restores the rasterization used in ASDKgram. All of the test cases added in this diff were failing before the diff. `shouldRasterizeDescendants` has been moved to a Beta header while we continue to develop it. If in the future we decide that its performance benefits don't justify its maintenance cost, we may deprecate it and later remove it. In addition to fixing those beh…	Adlai-Holler	2016-12-08 17:52:22
2730	2016-12-08 00:52:11	My guess is the ascii art is wreaking havoc with whatever markup engine you're using. http://asyncdisplaykit.org/appledoc/Classes/ASRatioLayoutSpec.html <img width="959" alt="screen shot 2016-12-07 at 4 51 48 pm" src="https://cloud.githubusercontent.com/assets/2266946/20993192/7e22507c-bc9d-11e6-9f05-49104de53f97.png">	jeffdav	2016-12-08 07:52:56
2730	2016-12-08 07:52:56	Moving this issue to our documentation repo. Thanks for reporting this! https://github.com/AsyncDisplayKit/Documentation/issues/40	hannahmbanana	2016-12-08 07:52:56
2729	2016-12-07 23:32:06	After removing a subnode via the animated layout transition we should set the alpha value back to the old value. The reasoning behind is that if the subnode would be added back via a next non animated layout transition (e.g. instead of calling `transitionLayout...`, call `setNeedsLayout` it would still have an alpha value of 0 and although measured the right size it not show up. Furthermore we sh…	maicki	2016-12-13 03:46:01
2729	2016-12-07 23:59:39	I had a quick chat with @garrettmoon and what we actually should do is in the case of fading in as well as fading out cache the previous alpha value and restore it to that way.	maicki	2016-12-13 03:46:01
2729	2016-12-08 21:17:10	@garrettmoon @Adlai-Holler @appleguy Ready for next review	maicki	2016-12-13 03:46:01
2729	2016-12-13 00:11:22	test this please	appleguy	2016-12-13 03:46:01
2728	2016-12-07 21:23:36		garrettmoon	2016-12-07 22:38:13
2728	2016-12-07 21:23:57	This should prevent us from running into lint errors when we go to publish in cocoapods	garrettmoon	2016-12-07 22:38:13
2727	2016-12-07 21:17:41		Adlai-Holler	2016-12-07 21:36:15
2726	2016-12-07 17:43:24		maicki	2016-12-07 17:57:48
2725	2016-12-06 23:31:41	Resolves: #2724	maicki	2016-12-06 23:53:09
2724	2016-12-06 23:08:42	This is because the implementation of `-[ASCellNode _locked_displayNodeDidInvalidateSizeNewSize]` references `self.frame` which results in this assertion: > -[ASDisplayNode frame] - self.transform must be identity in order to use the frame property.	bdolman	2016-12-06 23:53:09
2724	2016-12-06 23:28:25	Here's an example stack trace: <S_CODE_TOKEN>	bdolman	2016-12-06 23:53:09
2723	2016-12-06 22:56:57		garrettmoon	2016-12-06 23:11:00
2722	2016-12-06 22:16:30		hannahmbanana	2017-02-23 18:40:19
2722	2017-02-23 18:40:19	@maicki - I'm going to close this because, if I'm remembering correctly, you said that the ascii art code was already nicely separated into its own file.	hannahmbanana	2017-02-23 18:40:19
2721	2016-12-06 21:37:52	Fixes #2701	8ofproject	2016-12-14 17:39:34
2721	2016-12-08 17:55:24	Hi @8ofproject, thanks for contributing! Would you be willing to use the `NS_ASSUME_NONNULL` macros, and then only add annotations for nullable types? This'll reduce visual clutter and keep it in line with most other header files.	Adlai-Holler	2016-12-14 17:39:34
2721	2016-12-09 12:46:58	@Adlai-Holler Done. Happy to be a good community citizen.	8ofproject	2016-12-14 17:39:34
2720	2016-12-06 18:56:03	Fixes image corruption issues: https://github.com/pinterest/PINRemoteImage/releases/tag/3.0.0-beta.7	garrettmoon	2016-12-06 19:11:00
2719	2016-12-06 17:22:01		maicki	2016-12-06 19:52:31
2718	2016-12-06 14:12:57		8ofproject	2016-12-06 19:05:23
2718	2016-12-06 19:05:47	Nice catch @8ofproject!	hannahmbanana	2016-12-06 19:05:23
2717	2016-12-06 02:23:14	imageNamed is still very slow on UIImage and has a variety of problems. It's annoying for individual developers to work around this. Let's expose a new asdk_imageNamed: method to implement the caching behavior we use in Pinterest. This is not urgent and would be fine to punt from 2.0.1, but it would be a small change and a nice win for our community.	appleguy	2017-01-12 21:19:03
2717	2017-01-12 21:19:03	Resolved by #2859	hannahmbanana	2017-01-12 21:19:03
2716	2016-12-06 00:24:24	UIKit is very harsh about invalid index paths, and will crash you in production if you attempt e.g. to scroll to an invalid item. This adds assertion & production workarounds to reduce the incidence of this.	Adlai-Holler	2016-12-06 00:37:44
2715	2016-12-05 23:40:21	Resolves #2714. - If they are visible, batch fetch until we have the leading screens, unless they're scrolling toward the head. - If they are not visible, batch fetch until we have the visible area.	Adlai-Holler	2016-12-06 00:27:01
2714	2016-12-05 21:02:33	We should keep batch fetching until our content extends sufficiently far beyond the scrollable area. There are cases (no details yet) where the first fetch comes back with ~1 screenful of content, and we don't trigger another batch fetch. Very likely related to #2675 based on the timing of this showing up.	Adlai-Holler	2016-12-06 00:27:01
2713	2016-12-05 20:19:38	Just noticed today that one of my transitions is no longer working correctly. It's a transition in a subclass of ASCellNode, that will either shrink or grow to show different content based on the state of a button. Everything works as expected up until commit 7861c63a680f516fc69cd083d462469f0a175697. Now, when the cell is supposed to grow, the content of the cell is drawn aligned to the center of…	tomizimobile	2016-12-15 14:16:31
2713	2016-12-05 20:37:44	@tomizimobile - would it be possible to attach screen shots or, ideally, a sample project? Thanks!	hannahmbanana	2016-12-15 14:16:31
2713	2016-12-05 20:46:46	Sure, I don't have the time right now to make a sample project, but here's screenshots showing how it's supposed to look, and how it looks after each of the transitions mentioned. [Archive 2.zip](https://github.com/facebook/AsyncDisplayKit/files/632228/Archive.2.zip)	tomizimobile	2016-12-15 14:16:31
2713	2016-12-05 20:50:49	@tomizimobile - could you try updating to master? I believe @maicki made a layout change in the last few days that might have fixed this.	hannahmbanana	2016-12-15 14:16:31
2713	2016-12-05 20:52:15	@hannahmbanana I should've mentioned, I was working with master this morning and saw this issue, and that's when I narrowed the problem down to that commit.	tomizimobile	2016-12-15 14:16:31
2713	2016-12-05 21:01:12	oh and for clarification on those screenshots - in the unfollowed versions, what appears to be the 2nd of 3 cells is actually just part of the first cell. The animation moves the button up or down to collapse/expand that space.	tomizimobile	2016-12-15 14:16:31
2713	2016-12-07 22:02:24	@tomizimobile Hey, can you please pull the latest from master and if possible provide some kind of really small example. I try to reproduce with a similar setup as you have, but unfortunately I'm not able to. Thanks!	maicki	2016-12-15 14:16:31
2713	2016-12-08 13:10:40	@maicki here you go - I've taken that exact class and stripped it down a bit, in case it's something very specific to the way i'm animating things or something like that. Look at the bottom of `ModalViewController.swift` for the class `HeaderNode` [ASDK-crash.zip](https://github.com/facebook/AsyncDisplayKit/files/639469/ASDK-crash.zip)	tomizimobile	2016-12-15 14:16:31
2713	2016-12-08 17:35:55	@tomizimobile I looked into this into a bit more details today. The important change we did with 2.0 is to shift the responsibility to resize a specific node of a hierarchy to the supernode of it. In this case as you use a layout transition within a cell the cell is responsible for updating it's size based on the new layout. Unfortunately you don't update the size of the node in your `animateLayo…	maicki	2016-12-15 14:16:31
2713	2016-12-08 18:32:40	@maicki huh, I didn't know that just by calling `super.animateLayoutTransition(context)` it would perform all the necessary animations for me by default, neat! I don't think that was available when I initially did this. I'd much rather just call `transitionLayout...` and not override `animateLayoutTransition` at all. I've got a couple concerns with that though. - ~Can I customize the speed of the…	tomizimobile	2016-12-15 14:16:31
2713	2016-12-12 18:32:15	@maicki can you investigate for 2.0.1 and punt if necessary?	garrettmoon	2016-12-15 14:16:31
2713	2016-12-15 14:16:31	@tomizimobile Hey I looked a bit more into this and there are a couple of ways to prevent this: 1. You can call `follow.setNeedsLayout` to the follow button before calling `super.animateLayoutTransition(context);` 2. You can call the layout transition api with should measure `async: false`: `transitionLayout(withAnimation: true, shouldMeasureAsync: false, measurementCompletion: nil)`. The problem…	maicki	2016-12-15 14:16:31
2712	2016-12-05 19:43:55	I was debugging earlier today and I saw that the message is sometimes not provided, which is irritating. This is because `nil` is passed into `ASDisplayNodeAssertWithSignal`. I decided to do a quick pass simplifying and standardizing our assertions, and fixing this bug.	Adlai-Holler	2016-12-05 20:54:14
2712	2016-12-05 20:53:50	@Adlai-Holler Nice!	maicki	2016-12-05 20:54:14
2711	2016-12-05 19:27:57	Version: a2e75152f87687c89dd5566ecd86fac2ff5f09d1 I'm having a weird crash that is randomly occurring that seems to be inside the ADK dealloc process, the exception is `Node should always be marked invisible before deallocating.` Here's the stack trace: <S_CODE_TOKEN>	smyrgl	2017-01-05 18:07:40
2711	2016-12-07 18:52:23	Hi @smyrgl could you give some details about the node that is crashing or some sample code to reproduce the issue? Are you setting `.shouldRasterizeDescendents` on any of the nodes in this cell's hierarchy? cc #2205	Adlai-Holler	2017-01-05 18:07:40
2711	2016-12-09 18:03:31	Sorry for the delay, I've been working on integrating with the 2.0 final. I'll look at this later this afternoon.	smyrgl	2017-01-05 18:07:40
2711	2016-12-12 18:34:04	@smyrgl did you get a chance to check on this?	garrettmoon	2017-01-05 18:07:40
2711	2016-12-13 12:40:00	Since upgrading to 2.0 I started running into this. In my case I have a `ASTableNode` and when I call `reloadDataWithCompletion` it crashes with this error. It does not crash all the time, I'd say about 1/3 of the time when refreshing it causes this crash.	ryanfitz	2017-01-05 18:07:40
2711	2016-12-21 01:13:51	I'm still running into this on the recent 2.0.1 branch.	ryanfitz	2017-01-05 18:07:40
2711	2016-12-21 02:05:16	Posted a speculative fix in Slack: <S_CODE_TOKEN>	appleguy	2017-01-05 18:07:40
2711	2017-01-03 23:03:26	@ryanfitz Did #2815 fix the issue for you? It seems that it was targeted specifically at the `reloadData` code path you're using.	Adlai-Holler	2017-01-05 18:07:40
2711	2017-01-05 12:40:41	@Adlai-Holler #2815 did fix this issue for me	ryanfitz	2017-01-05 18:07:40
2711	2017-01-05 18:07:40	Awesome!	Adlai-Holler	2017-01-05 18:07:40
2710	2016-12-05 15:08:53	This bug was initially introduced in #2130 as moved the check for `supportsRangeManagedInterfaceState` for `clearFetchedData` from `setInterfaceState` to `didExitPreloadState` within #2130 Let's get the old behavior back and move the `supportsRangeManagedInterfaceState` check back to `setInterfaceStateState` as it was before all of this renaming PRs. This also does allows us to not have to introd…	maicki	2016-12-05 18:34:03
2710	2016-12-05 15:59:49	Bummer! This is exactly the code that @nguyenhuy put in and I took out because I didn't understand it and seemed like additional behavior changes. I wish there was a cleaner fix for this though, I'm worried about not calling didExitPreloadState at all. Specifically, I'm worried about people expecting this to be called and reporting bugs.	garrettmoon	2016-12-05 18:34:03
2710	2016-12-05 16:05:07	@garrettmoon It's the same behavior we had, we just moved in #2130 so there should be no regression	maicki	2016-12-05 18:34:03
2709	2016-12-05 09:33:15	You can reproduce this in ASDKgram example, just push another copy of controller	Baevra	2016-12-05 18:34:03
2709	2016-12-05 15:12:55	Thanks for reporting @Baevra. This is a regression that was introduced with #2642 and #2689 and is in 2.0rc-1. #2710 should address that. cc @garrettmoon	maicki	2016-12-05 18:34:03
2708	2016-12-04 16:03:58	We had some confusion in our Slack channel as well as a P1 bug in Pinterest due to setting an image directly to the `image` property of an `ASNetworkImageNode` that get's blown away if the node get's into the `didExitPreloadState`. This PR addresses this issue for `ASNetworkImageNode` in there we make the following behavior changes: - Setting an image directly will set a flag: `_imageWasSetExtern…	maicki	2016-12-06 23:23:13
2708	2016-12-05 18:46:09	As we discussed, let's remove the assert and do one of the following: - Implement `setImage:` by calling `setDefaultImage:` and implement `-image` by returning `super.image ?: self.defaultImage`. Possibly deprecate `.defaultImage` externally. - Add a flag like `imageWasSetExternally` and check that flag before clearing the image when exiting the preload range. I advocate for the first one, but I …	Adlai-Holler	2016-12-06 23:23:13
2708	2016-12-05 18:57:39	Actually on second thought, I advocate for the second option. If someone sets an image on the node externally, we should prefer that and perhaps not even both loading the image from URL. This way the developer has finer control over how the node appears. If I set an image on it, that image will get shown full stop.	Adlai-Holler	2016-12-06 23:23:13
2708	2016-12-05 19:42:58	Ok let's roll with option two for now.	maicki	2016-12-06 23:23:13
2708	2016-12-06 14:57:57	@garrettmoon @appleguy Ready for another round. As already mentioned not really beautiful and unfortunately adds some clutter to the core classes :(	maicki	2016-12-06 23:23:13
2708	2016-12-06 22:23:53	@garrettmoon @Adlai-Holler @appleguy Ready for review.	maicki	2016-12-06 23:23:13
2707	2016-12-04 09:34:30	This is an implementation of the UIButton's behavior when an image for one of its states is in template mode. I figured it would be easy to just set up the imageNode's imageModificationBlock to apply the tint color to its image when a particular image was in template mode. As I'm typing this up, I'm thinking maybe using the image modification block for this implementation is a bit wasteful? Inste…	lappp9	2017-02-10 07:10:19
2707	2016-12-16 19:09:51	@hannahmbanana @Adlai-Holler @garrettmoon not sure if this is useful but I opened it a little while back. If that refactor sounds worthwhile I could do it first	lappp9	2017-02-10 07:10:19
2707	2016-12-18 08:39:27	@lappp9 Very cool!! I think we should support it on base ASImageNode for sure, and that it would primarily see usage in ASButtonNode. Will review when I get a chance in the next few days. Thanks for working on this :)	appleguy	2017-02-10 07:10:19
2707	2016-12-19 01:51:38	Ah good point, ok cool, I'll move the logic to ASImageNode and you can let me know if there's anything else off about it!	lappp9	2017-02-10 07:10:19
2707	2017-01-13 20:05:44	@appleguy Any ETA for merging this PR to master? Asking for a friend. 😄	rainypixels	2017-02-10 07:10:19
2707	2017-01-15 00:06:11	@rainypixels I need to change some stuff around before it'll be ready to merge. I'll try to update it this next week!	lappp9	2017-02-10 07:10:19
2707	2017-01-15 03:41:11	@lappp9 That would be excellent! Looking forward to it.	rainypixels	2017-02-10 07:10:19
2707	2017-01-17 23:01:09	Jenkins, add to whitelist	Adlai-Holler	2017-02-10 07:10:19
2707	2017-02-10 07:10:19	Closing this due to inactivity. @rainypixels feel free to open a similar diff if this feature is very valuable to y'all. Cheers!	Adlai-Holler	2017-02-10 07:10:19
2706	2016-12-02 23:53:19	Our calculated layout is suitable for this constrainedSize, so keep sing it and invalidate any pending layout that has been generated in the past.	maicki	2016-12-03 00:17:14
2705	2016-12-02 23:33:18	Worked with @binl and @maicki on this – if a node has a `_pendingDisplayNodeLayout`, that layout will take precedence over the one calculated by this method, while the node waits for UIKit to run a layout pass on it. However, in the case of a collection/table, UIKit may not run a layout pass for a long time and so it's important that we invalidate that pending layout when we remeasure the node. F…	Adlai-Holler	2016-12-02 23:51:52
2705	2016-12-02 23:51:52	This will be superseded.	Adlai-Holler	2016-12-02 23:51:52
2704	2016-12-02 23:14:15	Levi: "Implicitly managed nodes should be no longer managed by the diffing algorithm if a user manually moves the position of a node via `insertNodeAtIndex:`, etc. This will reduce the complexity of inconsistent state that can arise when the developer interfaces with the hierarchy." Imported from Ship.	hannahmbanana	2017-01-12 19:55:33
2704	2017-01-12 19:55:33	Consolidated into Automatic Subnode Mgmt Improvements checklist in #2700.	hannahmbanana	2017-01-12 19:55:33
2703	2016-12-02 23:13:43	Imported from Ship. Milestone & assignee are just a suggestion. :)	hannahmbanana	2017-01-12 19:55:39
2703	2017-01-12 19:55:39	Consolidated into Automatic Subnode Mgmt Improvements checklist in #2700.	hannahmbanana	2017-01-12 19:55:39
2702	2016-12-02 23:03:52	Adlai: "Recursive locks are in general not a great idea. We should rethink our locking strategy and maybe introduce a “property” lock and “layout” lock. This needs a very thought out solution as this is a core part of the framework. Why recursive locks are not the best idea: http://www.fieryrobot.com/blog/2008/10/14/recursive-locks-will-kill-you/ http://www.zaval.org/resources/library/butenhof1.h…	hannahmbanana
2701	2016-12-02 22:55:29	￼We are missing all nullability declarations in `ASDisplayNodeInternal.h`. We should fix that.	hannahmbanana	2016-12-14 17:39:34
2700	2016-12-02 22:53:55	- [ ] enable by default - [ ] support manually inserted nodes - [ ] support reordering of managed nodes - Levi: "Implicitly managed nodes should be no longer managed by the diffing algorithm if a user manually moves the position of a node via insertNodeAtIndex:, etc. This will reduce the complexity of inconsistent state that can arise when the developer interfaces with the hierarchy." - [ ] Relev…	hannahmbanana
2699	2016-12-02 22:22:57	It's a common (and easy-to-make) mistake to set the .image of a NetworkImageNode. This doesn't work well because it gets cleared in clearFetchedData. Devs should use defaultImage instead. We should: - For now add an assertion since I don't think it's ever valuable to set .image currently - Consider if we should file a task to make this behavior more automatic / correct, e.g. either setting defaul…	appleguy	2016-12-06 23:23:13
2699	2016-12-02 22:35:06	This will be useful for the occasional Pinterest developer too, with PIImageNode.	appleguy	2016-12-06 23:23:13
2698	2016-12-02 22:02:40		Adlai-Holler	2016-12-02 22:04:05
2697	2016-12-02 21:15:53		garrettmoon	2016-12-02 21:29:16
2696	2016-12-02 18:17:50	Version: 40a8769217691b001cc5779af078b77137accac4 So here is my case, I have a stack layout which looks like this: ![pane](https://cloud.githubusercontent.com/assets/1709178/20845059/5909ef0a-b880-11e6-8a8e-e2481b679b8b.png) The pane resizes and can slightly compress the header to a point. Here is the layoutSpec for the container: <S_CODE_TOKEN> And here is the relevant code for the header with t…	smyrgl	2016-12-09 18:06:29
2696	2016-12-09 18:06:28	I'm going to close this because apparently someone fixed it in 2.0. Thanks guys!	smyrgl	2016-12-09 18:06:29
2695	2016-12-02 17:45:52		garrettmoon	2016-12-02 18:00:15
2694	2016-12-02 15:55:34	Referencing `ASLayoutElement`'s in `layoutSpecThatFits:` without holding a strong reference can to lead crashes if the measurement pass happens in a background thread and applied later in a layout pass. To assure that layout elements that are referenced in sublayouts life while the root layout is alive we should hold a strong reference to the sub layout layout elements while the root layout is al…	maicki	2016-12-07 22:58:35
2694	2016-12-02 22:56:08	Thanks for working on this. It will help a lot.	ngoctr	2016-12-07 22:58:35
2694	2016-12-06 00:29:46	@maicki to @nguyenhuy 's point -- I think it is true this may extend node lifecycle, and we should at least schedule another 2.0.1 task to address that. One strategy would be to schedule a runloop queue item to clear the pointer to the ASLayout, if by the time the queue item runs, it still should be cleared. This is similar to how we call didExitDisplayState (clearContents) on NON-range managed n…	appleguy	2016-12-07 22:58:35
2694	2016-12-06 00:30:14	@maicki after you address my two other comments, feel free to land this and do another diff next week with followup for the memory lifetime issue - I don't think it is a blocker.	appleguy	2016-12-07 22:58:35
2694	2016-12-06 16:22:15	@appleguy Can you give it another look. I decided to move a property for the time for caching the sublayouts as we called the `cacheSublayouts` in a class initializer and so we had to use `->` to access or set the instance variables of the layout. I also removed a couple of added class initializer now to reduce the changes.	maicki	2016-12-07 22:58:35
[truncated: 11,152 more rows]
