# Supplementary material for: Status, identity, and language: A study of issue discussions in GitHub
Source: PLoS One. 2019 Jun 14;14(6):e0215059. doi: 10.1371/journal.pone.0215059 (PMC6568400; doi:10.1371/journal.pone.0215059)
Supplement: S2 Data — (ZIP) [file pone.0215059.s003.zip › sample_46_projs_issues/facebook_AsyncDisplayKit/issue_comments_mentioned_committer_NOCODE_FULLBODY.csv]

issue_num	datetime	body	login	mention_login
3222	2017-03-28 02:02:37	@Adlai-Holler Sorry about that, I made some changes, could you please review it again and thanks for your time.	CaptainTeemo	Adlai-Holler
3210	2017-03-24 05:37:09	Just ran into this earlier today. Thanks @rcancro for fixing! ✋	connor	rcancro
3201	2017-03-23 01:07:39	@Adlai-Holler create viewController extens ASViewController， overwrite init Method - (instancetype)init { UICollectionViewFlowLayout *fLayout = [[UICollectionViewFlowLayout alloc] init]; fLayout.minimumLineSpacing = 10; fLayout.minimumInteritemSpacing = 10; fLayout.estimatedItemSize = CGSizeMake(100, 50); ASCollectionNode *mainNode = [[ASCollectionNode alloc] initWithCollectionViewLayout:fLayout]…	hamewang	Adlai-Holler
3201	2017-03-23 06:41:56	@Adlai-Holler [https://github.com/naveen7b/AsyncDisplayKit-Example](link) link for the example project. This project will work fine if the Async display kit version is before 2.2 and it is crashing for version 2.2. Thanks @naveen7b for the sample code.	Rokimkar	Adlai-Holler
3181	2017-03-15 19:03:17	@maicki LGTM, merge away!	nguyenhuy	maicki
3178	2017-03-15 21:45:38	@appleguy Not dug too much into this but gave this branch a try to see if we saw any improvements with seeing Couldn't find 'visible' supplementary element of kind %@ at index path %@ in map %@ come up within Buffer. When using this branch it looks like our ASCellNode backed supplementary nodes no longer display. They display correctly when using ASDK from master.	ay8s	appleguy
3172	2017-03-14 12:33:38	@maicki Sounds good to me.	nguyenhuy	maicki
3171	2017-03-13 15:35:58	@maicki Thanks and don't worry, I added it myself LOL. Will merge when CI finishes.	nguyenhuy	maicki
3164	2017-03-11 08:35:20	@ay8s Sorry for the hassle! I've submitted a PR that should fix this. On the upside, imho, the button is a bit cleaner without the text :P	nguyenhuy	ay8s
3163	2017-03-11 07:37:26	@ay8s are you seeing flashes similar to [this](https://github.com/facebook/AsyncDisplayKit/issues/2536#issuecomment-285351461)? Please try disabling placeholders of all cell nodes.	nguyenhuy	ay8s
3163	2017-03-12 07:17:26	@nguyenhuy Exactly like that however when setting neverShowPlaceholders to YES on update nodes I seem to see the same behavior where some removals will animate with animation and others with a flash.	ay8s	nguyenhuy
3163	2017-03-13 09:19:37	@ay8s I'd appreciate some more details. What updates (i.e removals or reloads) are issued to your collection view? One way to get this information is printing out the change set provided in `-ASDataController:updateWithChangeSet:`. I'm also interested in the `animated` BOOL of each change set. On the other hand, if you could modify an example (e.g ASDKgram) to produce the same problem, I can jump…	nguyenhuy	ay8s
3163	2017-03-13 11:07:18	@nguyenhuy After Setting neverShowPlaceholders to YES doesn't work in collectionNode. I have uploaded the demo video. [Flashing-bug.mov.zip](https://github.com/facebook/AsyncDisplayKit/files/837983/Flashing-bug.mov.zip) I reproduced this issue in simple example [Flashing-Bug.zip](https://github.com/facebook/AsyncDisplayKit/files/837973/Flashing-Bug.zip)	davitPiloyan93	nguyenhuy
3163	2017-03-14 16:35:12	Cool, thanks @ay8s!	nguyenhuy	ay8s
3162	2017-03-11 15:29:40	@appleguy Did you have a change to re-test that? I couldn't reproduce that within terminal, Xcode or on CI ...	maicki	appleguy
3162	2017-03-22 16:30:29	@appleguy I will close this issue for now as we cannot reproduce it. If it comes up again please reopen. Thanks!	maicki	appleguy
3151	2017-03-09 14:10:29	@flovouin Thanks for reporting. I added a unit test that triggers that assertion, although it may not be your exact use case. Please re-test once #3153 is merged.	nguyenhuy	flovouin
3142	2017-03-06 15:57:48	@EviluS @maicki Both of you answered this very well, thank you! I like the `didEnterVisibleState` method more for now, but glad to learn about the `ASPagerDelegate` also. Closing issue. Thanks again.	aaronash	maicki
3134	2017-03-04 05:02:57	@Adlai-Holler I have also had issues with 0, 0 layouts. It does seem important though that this method behaves consistently, e.g. a user should not have to know if the layout pass has occurred for waitUntilAllOperationsAreCommitted to "work". We really should rename this method, but I would guess the desired semantics are like "flush": "ensure UIKit is completely up to date with the current state…	appleguy	Adlai-Holler
3134	2017-03-04 19:00:49	@appleguy I agree. My current estimate is, that it should trigger the initial data load to start if needed, but otherwise _not_ trigger a layout pass.	Adlai-Holler	appleguy
3134	2017-03-04 21:46:42	@Adlai-Holler: thanks for working on this. I forced a layout pass in '-waitUntilAllUpdatesAreCommitted' to avoid a breaking behavioral change in that method. Many users have used it as a way to ensure all updates were "flushed" and the collection/table is up-to-date with its data source. Our tests also relies on this behavior. But now that we do native reloadData, that expectation won't be true u…	nguyenhuy	Adlai-Holler
3130	2017-03-04 05:13:40	@nguyenhuy you have an amazing history of seminal contributions to AsyncDisplayKit, including the original ASLayoutSpec and crucial advancements in ASDataController. This change, along with preparatory work around flex-wrap and concurrent layout in stacks, continues this incredible tradition! I've dreamt about achieving something like this for years, but it has never been practical due to the hug…	appleguy	nguyenhuy
3130	2017-03-24 20:48:46	@Adlai-Holler @appleguy I've updated most of the code in this PR to implement the second version of this async collection layout API. More details are explained in [the description of this PR](https://github.com/facebook/AsyncDisplayKit/pull/3130#issue-211559304). Please have another look!	nguyenhuy	appleguy
3128	2017-03-06 08:58:30	Hello @maicki , sorry for my late response. Fonts are these: More info in sample app.	Kaspik	maicki
3127	2017-03-03 10:16:53	Thanks for your reply @Adlai-Holler ! Yes sorry about that, I didn't make myself clear but I figured that `shouldBatchFetch` would be called every time. What I meant is that I have no real way of knowing whether new items are available, except by making a call to the remote service. And apart from these inconvenient edge cases, the existing batch fetching logic seems to be the way to do just that…	flovouin	Adlai-Holler
3127	2017-03-21 13:57:30	Hey guys, So currently I've simply solved the problem by adding the following logic to `shouldBatchFetch`: - `isScrollingUp` is necessary even though the check already exists in the current `ASDisplayShouldFetchBatchForContext` implementation because it is bypassed when `hasSmallContent` is `YES` (the second case of my original issue). This could simply be solved by moving the `isScrollingTowardH…	flovouin	Adlai-Holler
3126	2017-03-02 16:56:27	Hey @iOSUser110 as @hannahmbanana mentioned our documentation has all of the sample code in Swift too: http://asyncdisplaykit.org/docs/button-node.html Furthermore here is a quick snippet how to initialize and add an `ASButtonNode` to another node:	maicki	hannahmbanana
3125	2017-03-04 20:52:25	Good enough for me. Thanks @eanagel for the reply – we definitely don't call `indexPathsForVisibleRows` inside `willDisplayCell:` anymore. Cheers!	Adlai-Holler	eanagel
3121	2017-03-02 00:36:17	@maicki I never thought I'd live to see the day you'd write code like this ;)	garrettmoon	maicki
3121	2017-03-02 16:40:47	Ok, maybe this get's slowly out of hand, but @flovouin is right and it's also necessary for `UIVisualEffectView`. I updated the diff and will merge after CI passes. Furthermore let's close #2762 as it seems this will resolves this.	maicki	flovouin
3116	2017-03-02 09:07:03	@appleguy Yes, the idea has been haunted me at nights since then! We hosted a performance day yesterday and this is the first thing came to my mind! Definitely let me know your findings. My profiling showed that laying out a stack on main is so fast now, it makes async transition a tiny bit less relevant and buys us more time to overhaul the transition system.	nguyenhuy	appleguy
3114	2017-03-02 19:55:59	@maicki Those are private categories which I don't understand why they are not public. It would be nice if they were public. Anyways, I found these public C-style functions available in `ASDisplayNodeExtras.h`	skensell	maicki
3112	2017-03-14 16:22:24	@flovouin Could you take a stab on it and submit a PR? We would appreciate it, Thanks!	maicki	flovouin
3109	2017-03-01 19:12:27	@Adlai-Holler How does `NSCache/libcache` use this to drive the eviction, so in what level do they what?	maicki	Adlai-Holler
3109	2017-03-01 19:30:59	@maicki Good question, I don't know which levels they use and how they react, only that they create a dispatch source of this kind to trigger eviction passes. We could find out!	Adlai-Holler	maicki
3109	2017-03-01 19:41:04	@Adlai-Holler I would definitely be in the game to find that out ;)	maicki	Adlai-Holler
3109	2017-03-16 15:38:31	@garrettmoon I just tested it out a bit. And it seems the notification from GCD arrives later than `UIApplicationDidReceiveMemoryWarningNotification` or `-applicationDidReceiveMemoryWarning`. That said it was just a quick couple of tests within the Simulator and on an iPod Touch and this could just be a hiccup as most of them are working on top of the notification system. I looked into our code b…	maicki	garrettmoon
3107	2017-03-01 01:58:00	@garrettmoon in theory, this code should probably call Seth needs display… Let's not add that for now though, as it would almost certainly have performance implications? You could check if there is an overridden display method in that case though, perhaps that is safe to do ... would be a lot less costly than trampolining a call for every node. I assume we set this only through the instance varia…	appleguy	garrettmoon
3094	2017-02-27 19:29:16	@Adlai-Holler great! gonna update the search example to use these instead.	MarvinNazari	Adlai-Holler
3093	2017-02-27 19:27:43	@nguyenhuy awesome! gonna try it later tonight.	MarvinNazari	nguyenhuy
3093	2017-02-27 20:03:20	@nguyenhuy so the crash is gone, but now it dosent fetch right when i set the url to videoNode after some delay, if you update the sample project in the issue #3042 to this you see what is happening (scroll up and down a little bit) this happens if i do it in the `didLoad()` too	MarvinNazari	nguyenhuy
3093	2017-03-01 19:09:25	@MarvinNazari It seems like that this even worked before was pure luck. Looking at the code if you not initialize the player with an asset and set an `assetURL` directly to the `videoNode` it will be blown away in `didEnterPreloadState` as the asset is unequal the asset from the `videoNode`. One way we could go around this is to check if `_asset` is nil in `didEnterPreloadState` or use a delegate…	maicki	nguyenhuy
3093	2017-03-01 19:09:25	@MarvinNazari It seems like that this even worked before was pure luck. Looking at the code if you not initialize the player with an asset and set an `assetURL` directly to the `videoNode` it will be blown away in `didEnterPreloadState` as the asset is unequal the asset from the `videoNode`. One way we could go around this is to check if `_asset` is nil in `didEnterPreloadState` or use a delegate…	maicki	MarvinNazari
3093	2017-03-03 17:41:51	@MarvinNazari With the current API and implementation of `ASVideoPlayerNode`, you're not supposed to grab its video node and change the asset that way. So @maicki is right that it depended on luck to work. Could you explain your use case a bit more? Why don't you set `assetURL` to `ASVideoPlayerNode` in `init`? Do you have the URL available by that time?	nguyenhuy	maicki
3093	2017-03-03 17:41:51	@MarvinNazari With the current API and implementation of `ASVideoPlayerNode`, you're not supposed to grab its video node and change the asset that way. So @maicki is right that it depended on luck to work. Could you explain your use case a bit more? Why don't you set `assetURL` to `ASVideoPlayerNode` in `init`? Do you have the URL available by that time?	nguyenhuy	MarvinNazari
3093	2017-03-03 17:47:18	@nguyenhuy yeah so we don't have URL available at that time for some of our videos (not all of them) so we need to do some small fetching/parsing first then we can set the URL	MarvinNazari	nguyenhuy
3093	2017-03-03 18:07:54	@MarvinNazari OK, then we need to add new asset (and maybe assetURL) setters to ASVideoPlayerNode. The implementations of these methods would simply update the appropriate ivar and then forward to ASVideoNode if the player is already in preload state. Do you have time to put up another PR for it? I can get to it maybe next week but maybe you need it before that.	nguyenhuy	MarvinNazari
3093	2017-03-03 18:18:59	@nguyenhuy I don't actually have time to fix it (as i'm going of work for 2 weeks from today). So if you have time to fix it next week, that would be awesome! if not i can try to put up a PR when im back.	MarvinNazari	nguyenhuy
3093	2017-03-05 14:37:48	Closing in favor of #3135. Thanks, @maicki!	nguyenhuy	maicki
3092	2017-02-27 18:19:39	looks good, thanks for making this change @nguyenhuy	yans	nguyenhuy
3082	2017-02-28 03:14:53	@Adlai-Holler ha, awesome cleanup! Massive velocity :). I also ended up doing this the day after filing...not sure which change is more efficient, but let's compare notes.	appleguy	Adlai-Holler
3080	2017-02-26 00:06:53	@Adlai-Holler As you fiddle around with the project file anyway, could you move the `Base` folder from the root directory into `AsyncDisplayKit` folder please.	maicki	Adlai-Holler
3080	2017-02-26 00:32:25	@maicki Good call. I went ahead and made some more file shuffles: - `/AsyncDisplayKit` -> `/Source` - `/AsyncDisplayKitTests` -> `/Tests` - `/AsyncDisplayKitTestHost` -> `/Test/TestHost`	Adlai-Holler	maicki
3080	2017-03-02 14:33:58	@Adlai-Holler Hey! Have you pushed new 2.2 podspec to the trunk?	3a4oT	Adlai-Holler
3080	2017-03-02 14:38:23	@nguyenhuy thanks. Do we know a release date?	3a4oT	nguyenhuy
3076	2017-02-28 11:56:55	@Adlai-Holler this PR makes #2616 really easy to implement.	MarvinNazari	Adlai-Holler
3074	2017-02-26 02:04:05	@QuynhNguyen Yes, thanks for filing this. I was about to file an issue myself too, as I'm encountering something very similar with supplementary nodes (in my case, crashing). @nguyenhuy Fortunately this can be reproduced right away with examples/CustomCollectionView. I suggest you have my PR applied just to make sure you don't hit the unnecessary assertions at a stage earlier than the actual cras…	appleguy	nguyenhuy
3074	2017-02-27 17:08:19	Thanks @QuynhNguyen, @appleguy, and @nguyenhuy! Resolved in the linked PR.	Adlai-Holler	nguyenhuy
3074	2017-02-27 17:08:19	Thanks @QuynhNguyen, @appleguy, and @nguyenhuy! Resolved in the linked PR.	Adlai-Holler	appleguy
3068	2017-03-02 13:19:42	Hey, @garrettmoon. Does it mean that I can pull from just ? Because I can't.	3a4oT	garrettmoon
3067	2017-02-23 22:32:18	Thanks for thinking through this one @Adlai-Holler. 👍 This sounds great for us as we often have minor changes to cells when updates are removed or reordered in Buffer queues. When that occurs then we usually have to reload the whole cell when really the only visual change is the time label for when the post is scheduled to go out.	ay8s	Adlai-Holler
3056	2017-03-02 20:01:24	@jaichaudhry Good points, thanks for reporting! We can definitely improve our scroll view state tracking here. I wonder if a more direct solution would be to add: Does that fix your use case? In the future, we should probably replace `_deceleratingVelocity: CGPoint` with `_animatingDirection: ASScrollDirection` and then we can set that in `scrollToItemAtIndexPath:`, `willEndDragging:` and many ot…	Adlai-Holler	jaichaudhry
3056	2017-03-03 05:56:46	@Adlai-Holler Yes that should solve the issue of batch fetch not getting called since the _deceleratingVelocity would be reset in scrollViewDidEndDecelerating:	jaichaudhry	Adlai-Holler
3054	2017-02-21 18:42:13	@appleguy Here you go. Very weird error though: Btw, can we somehow improve the CI situation here? Like having another public CI that might be slower but accessible to everyone? It might not worth doing now but later once we own the repo.	nguyenhuy	appleguy
3054	2017-02-22 00:47:04	@nguyenhuy It seems to be succeeding now! @Adlai-Holler thanks much for the review :)	appleguy	nguyenhuy
3053	2017-02-21 08:30:24	@appleguy I think the image I included may be misleading you -- the size of the cell and the node are the same. The outermost gray in the image is the background of the `ASCollectionNode`. Of concern here is the inner 90 degree corner on `_ASCollectionViewCell` and the rounded corner of its node within (which has the same frame). Thanks for the advice on the corner radius. I do usually try other …	skensell	appleguy
3052	2017-02-22 03:09:59	Work fine. Thanks @maicki	buiminhhuy	maicki
3051	2017-02-21 17:21:49	Thanks @MarvinNazari for helping out. @bevbomb I will close this issue for now as it seems you got the right direction. Please reopen if you don't think so. Thanks!	maicki	MarvinNazari
3051	2017-02-22 22:27:36	@maicki This is still broken for Carthage user	QuynhNguyen	maicki
3050	2017-02-21 07:37:55	@maicki great summary of the current situation. This was a tricky and sad thing to discover when you were creating the modern 2.0 layout API. I agree 100% with deprecating this method! I do think there should be at least one major release where the method remains implemented, but internally just uses the workaround you wrote (constrainedSizeForCalculatedLayout, layoutThatFits, layout.size). After…	appleguy	maicki
3050	2017-02-21 17:23:43	@appleguy Totally agree! We would slowly deprecate it.	maicki	appleguy
3049	2017-02-21 13:40:53	@appleguy thanks very much! Because the file is too big to upload, I upload it to dropbox, please refer to :https://www.dropbox.com/s/v0ng2z1b15lrnde/collectionnode.zip?dl=0 In the video First. you can see, when I pull down to get new data, the collection node will flash the items even the item not change(I just update data, and call reloadDataImmediately) Second, when I scrolling down, in willBe…	mosquitodu	appleguy
3049	2017-02-23 03:13:18	@appleguy Thanks your information, I found some heavy task on main thread in our project, I will rewrite this task, and test it again. thank you very much.	mosquitodu	appleguy
3047	2017-02-27 20:52:47	@MarvinNazari I see the issue and I've filed it as https://github.com/facebook/AsyncDisplayKit/issues/3095 . Thanks for this diff – merging!	Adlai-Holler	MarvinNazari
3045	2017-02-21 11:31:32	@appleguy Thanks, it looks like `neverShowPlaceholders` is what I was looking for. Interestingly, setting it on the `ASViewController` node didn't have any effect, but setting it on the individual `ASCellNode`s did work for me. Another related issue, in upgrading to 2.1 my rootViewController transitions required tweaking: Without the `-layoutIfNeeded` call, some strange intermediate form of the v…	skensell	appleguy
3042	2017-02-21 22:35:57	@MarvinNazari Thanks for reporting this! Assigning this to myself and I'll investigate this as soon as I can.	nguyenhuy	MarvinNazari
3042	2017-02-21 23:06:19	@MarvinNazari Thanks for reporting and @nguyenhuy for looking into that. We probably should defer setting the asset to `didLoad` if it's not safe to set it on a background thread.	maicki	nguyenhuy
3042	2017-02-21 23:06:19	@MarvinNazari Thanks for reporting and @nguyenhuy for looking into that. We probably should defer setting the asset to `didLoad` if it's not safe to set it on a background thread.	maicki	MarvinNazari
3040	2017-02-18 02:27:53	Thanks @garrettmoon for addressing and @ay8s for reporting!	maicki	garrettmoon
3040	2017-02-18 02:27:53	Thanks @garrettmoon for addressing and @ay8s for reporting!	maicki	ay8s
3039	2017-02-21 06:23:52	I was looking at this code recently with some of the Yoga stuff (setting flattened on the layouts created that way, since they are already flat). It's definitely key for performance, which IIRC is the main reason the flattened flag was added (maybe we should add comments internal documentation about this, since it's unusual?) The great thing about ASLayout is that it provides an incredibly powerf…	appleguy	maicki
3039	2017-02-21 19:53:59	@maicki and I discussed and agreed on the changes in this PR before he pushed it, so I accepted it a bit too fast. I think we're looking at 2 different flags here: - `visited` flag set to a context and used solely by the traversal algorithm to avoid processing a context multiple times. - `isFlattened` flag **persistently** set to an ASLayout object to indicate that it doesn't contain non-node-bas…	nguyenhuy	maicki
3034	2017-02-15 15:26:07	@fruitcoder ~~I may be completely wrong but isn't `constrainedSize.min` supposed to be `CGSizeZero`. You could try using the `max.width` for your layout.~~ *Correcting myself, sorry.* But if you use an `ASCellNode` as a subnode of another `ASCellNode` this will probably not apply. Try checking the `max` value.	EviluS	fruitcoder
3034	2017-02-16 09:34:25	@fruitcoder This is strange. I recreated your case and it works fine. Here is my implementation. `Implementation of ASViewController Subclass` `Implementation of ASCellNode subclass (Image cell)` `Implementation of the text cell` ![simulator screen shot feb 16 2017 12 09 00 pm](https://cloud.githubusercontent.com/assets/749280/23016862/c03a4d18-f440-11e6-95e3-9e68b4861a60.png)	EviluS	fruitcoder
3034	2017-02-16 10:10:36	@fruitcoder I updated my last comment with the changes and it still works the same as expected.	EviluS	fruitcoder
3034	2017-02-16 14:00:42	@fruitcoder I found the problem. You are calling `node.reloadData()` in `viewDidLoad()`. There is no need to call `reloadData()` for the initial load of the table node.	EviluS	fruitcoder
3034	2017-02-17 09:26:27	@fruitcoder Would you like to PM me in Slack and discuss the issue? (my nick is `gpetrov` there)	EviluS	fruitcoder
3029	2017-02-14 17:43:18	Agree with @MarvinNazari @hannahmbanana Can we move them out of the repo to some other image hosting place or into our documentation repo and link to it from there?	maicki	MarvinNazari
3029	2017-02-21 07:39:44	@MarvinNazari thanks for filing this. I noticed it when they went in, but since they were already committed, figured it wasn't worth dealing with. Does anyone know how to actually scrub the files from history? I don't think deleting them from the repo will be enough to remove them from the clone, as Git has to be able to regenerate them if an older commit is checked out.	appleguy	MarvinNazari
3029	2017-02-21 08:09:42	@appleguy maybe [this](https://help.github.com/articles/removing-sensitive-data-from-a-repository/#using-the-bfg) can help? I haven't try it personally.	MarvinNazari	appleguy
3029	2017-02-21 17:25:23	@hannahmbanana Would you be able to tackle that this week: - Move the gifs to a different place - Link to new place where necessary - Remove from history Thanks!	maicki	hannahmbanana
3027	2017-02-14 17:07:00	@MarvinNazari, yes I saw, but if can help me convert all example objective-c to swift 3. I am difficult when implement base on Objective-C example	buiminhhuy	MarvinNazari
3026	2017-02-15 05:17:26	@yxztj awesome, thanks for investigating this issue and then also guiding your work via profiling! An allstar contributor :), really appreciate how you've helped out over time. Both @Adlai-Holler and @maicki are the de-facto experts on ASTextNode these days, so I'll leave it to them to make the call on safety of taking this change. However, we're all interested in seeing improvements to a few nag…	appleguy	yxztj
3026	2017-02-15 19:54:53	Great work @yxztj, thanks!	Adlai-Holler	yxztj
3019	2017-03-14 20:39:36	@maicki Ok, will check it ASAP :)	Kuluum	maicki
3019	2017-03-17 14:46:43	@maicki Checked this fix in production code with real case that I have. It seems to be worked fine now! Great!	Kuluum	maicki
3008	2017-02-10 15:05:21	@Adlai-Holler Awesome, thank you! And no rush of course. :) Regarding the Jenkins failure, totally happy to fix that, only I'm admittedly not completely sure what's going wrong there. Seemingly the `#import`s are messing up; did I expose `ASLayoutManager` incorrectly? (I publicized it in the podspec and added it to the aggregate header file.) I don't believe I touched `ASControlNode`, though…	christianselig	Adlai-Holler
3008	2017-02-14 01:12:38	@Adlai-Holler Totally fair, reading through some of the comments in the TextKit classes I can totally see where you're coming from. 😛 Any idea when you'd look to doing this? 3.0? Later? If it's decently near, I don't mind leaning on the `will/DidDisplayNodeWithRederingContext` blocks instead. Two quick questions: - With `will/didDisplayNodeContentWithRenderingContext`, I find drawing in `will` re…	christianselig	Adlai-Holler
3006	2017-02-10 04:58:29	@hannahmbanana Thank you. It seems that UICollectionViewFlowLayout warnings come in 2.1 but not 2.0. Not sure what could be wrong in the flow layout setup. I will try out ASPagerNode and check the issue you referenced. Will keep you updated.	fawadsuhail	hannahmbanana
3006	2017-03-05 08:45:09	@Adlai-Holler Apologies for the late reply. Yes the bug I was facing was exactly the one shown in the PR. I just installed 2.2 and its working. Problem solved! Thanks a ton!	fawadsuhail	Adlai-Holler
2998	2017-02-07 21:35:24	@MarvinNazari which thread crashed? What was thrown? Can you put up a sample project?	garrettmoon	MarvinNazari
2998	2017-02-07 21:56:01	Thanks @MarvinNazari ! If it's not occurring on Xcode 8, I think we're going to close this unless it rears its ugly head again.	garrettmoon	MarvinNazari
2991	2017-02-08 05:14:46	@maicki I think the thought behind this is good. If the team decides to land this — that's OK with me. However, I think there is a case to be considered before removing this entirely. - Let's consider how much it interferes with refactoring. In particular, I don't think we should remove the Inspector or Example code (but just move them to an experimental/ folder instead, which is a directory we c…	appleguy	maicki
2991	2017-02-10 15:38:34	@appleguy @Adlai-Holler @hannahmbanana @nguyenhuy Thank you for all of your inputs. I will merge this in as soon as CI is passing.	maicki	appleguy
2991	2017-02-10 15:38:34	@appleguy @Adlai-Holler @hannahmbanana @nguyenhuy Thank you for all of your inputs. I will merge this in as soon as CI is passing.	maicki	hannahmbanana
2984	2017-02-06 23:51:40	@garrettmoon Fair enough! I'll look into that, I don't think I've dug deep enough yet.	christianselig	garrettmoon
2983	2017-02-10 07:24:47	@Adlai-Holler It seems like Jenkins perform `pod install` instead of `carthage update`. But from now `carthage update` is necessary for building ASDK framework because it depends on `PinRemoteImage` and `PINCache` frameworks.	Antowkos	Adlai-Holler
2983	2017-02-15 05:12:20	@garrettmoon @Adlai-Holler for whomever can access the Jenkins config, I believe @Antowkos investigation here has done the hardest part of the work to show us the path: Let's tweak the Jenkins script (config on the website) so that when running the Carthage build (as defined as one of the MODEs in build.sh), it should run carthage update instead of pod install. I'm pretty sure that's something th…	appleguy	Adlai-Holler
2983	2017-02-17 02:47:14	@garrettmoon Unfortunately, I will be able to do this only tomorrow.	Antowkos	garrettmoon
2983	2017-02-22 03:35:18	@garrettmoon Sorry for the delay! suddenly I got too much work and I don't have much time even for this simple update :( But I will be definitely able to update my PR and test it tomorrow in my time zone. Hope it will be OK.	Antowkos	garrettmoon
2983	2017-02-24 11:15:06	@garrettmoon Finally, I found time to update and test the issue. Unfortunately framework isn't building now because of bunch of errors, you can see them on screenshot ![2017-02-24 16 42 21](https://cloud.githubusercontent.com/assets/3423650/23300599/7b628af4-fab0-11e6-80f5-8c086221f9c5.png) Duplicate main issues from screenshot: - `PINRemoteImageManagerAlternateRepresentationProvider` protocol is…	Antowkos	garrettmoon
2983	2017-03-04 07:55:34	@appleguy, @garrettmoon Hi guys! Seems like conflicts are resolved and now you can figure out why the framework isn't build still. I do my own research on it and I found out that for some reason, `PINRemoteImage` framework doesn't have necessary headers ![2017-03-04 13 37 53](https://cloud.githubusercontent.com/assets/3423650/23577055/fe002c66-00df-11e7-9f65-244c56bd5bcb.png) I think you know it,…	Antowkos	garrettmoon
2983	2017-03-04 07:55:34	@appleguy, @garrettmoon Hi guys! Seems like conflicts are resolved and now you can figure out why the framework isn't build still. I do my own research on it and I found out that for some reason, `PINRemoteImage` framework doesn't have necessary headers ![2017-03-04 13 37 53](https://cloud.githubusercontent.com/assets/3423650/23577055/fe002c66-00df-11e7-9f65-244c56bd5bcb.png) I think you know it,…	Antowkos	appleguy
2983	2017-03-09 12:11:19	@garrettmoon Actually, Carthage is already necessary for building framework, but workspace settings shouldn't affect on it because framework is a different target and has it's own settings and dependencies. Of course, you can set it up similar to `PIN`s projects. And even if it isn't the reason of building failure you will have common targets pattern for all projects :) Did you fix all issues I d…	Antowkos	garrettmoon
2983	2017-03-23 09:46:16	@garrettmoon @Adlai-Holler Hi guys! I had a time to look on it again and I think that this issue should be fixed now (I really hope so). The problem was that `ASPINRemoteImageDownloader.m` and `ASPINRemoteImageDownloader.h` for some reason wasn't added to framework's target. I re-add them to the project and everything is ok now. Also I fix CarthageBuildTest sample, so it works now too. From now o…	Antowkos	garrettmoon
2983	2017-03-23 09:46:16	@garrettmoon @Adlai-Holler Hi guys! I had a time to look on it again and I think that this issue should be fixed now (I really hope so). The problem was that `ASPINRemoteImageDownloader.m` and `ASPINRemoteImageDownloader.h` for some reason wasn't added to framework's target. I re-add them to the project and everything is ok now. Also I fix CarthageBuildTest sample, so it works now too. From now o…	Antowkos	Adlai-Holler
2983	2017-03-27 03:21:21	@garrettmoon @Adlai-Holler guys, maybe you didn't see my comment. Please look on it and tell me what should i do next to merge my changes to master.	Antowkos	garrettmoon
2983	2017-03-27 03:21:21	@garrettmoon @Adlai-Holler guys, maybe you didn't see my comment. Please look on it and tell me what should i do next to merge my changes to master.	Antowkos	Adlai-Holler
2982	2017-02-04 00:00:30	@garrettmoon unless I missed one, every single change is gated by just one compiler flag, which is **off** by default (#if YOGA). Because of the high rate of change recently, I think it would be better to split out into separate files when ASDisplayNode is broken up (IIRC this is on the docket for very soon?). For an example of this pain, recently there was a ~3,100 line change to ASDisplayNode t…	appleguy	garrettmoon
2982	2017-02-04 00:06:44	@appleguy yeah, hopefully we have fewer changes like that in the future; they're specifically attempting to prevent it :D Sounds good, we can try and hold off on landing big changes until we've made some decisions around this one.	garrettmoon	appleguy
2982	2017-02-04 02:03:46	@garrettmoon - awesome, thanks! Since we're continuing to change this, I want to try to stay in sync as much as possible (even with this PR there's a risk of internal divergence). The best way to do that would be to land in the next few days, so I'm willing to put effort in over the weekend to gate it to whatever degree is needed to be a good citizen when landing something experimental like this.…	appleguy	garrettmoon
2978	2017-03-09 02:09:59	@garrettmoon @maicki this is a very exciting feature! I would love to be an early tester of this, or to give feedback on API design in the context of some use cases I have in mind.	appleguy	garrettmoon
2969	2017-02-03 21:10:29	@Adlai-Holler awesome! Indeed the original did not support true flow layouts. As a further step — especially as an implementation of an ASCollectionViewFlowLayout that can do async computation — what do you think about using Yoga as a C-level implementation of the flow algorithm + caching the entire layout in C, and then generating and/or caching the layout elements as they are requested?	appleguy	Adlai-Holler
2969	2017-02-03 21:30:55	@appleguy are you suggesting we make Yoga a required dependency?	garrettmoon	appleguy
2969	2017-02-04 18:34:27	@appleguy I love the idea – once we have our own layout protocol we'll need a flow layout implementation, and that would be a great way to drive it. For the current API, UICollectionViewFlowLayout is absolutely sufficient IMO.	Adlai-Holler	appleguy
2969	2017-02-04 19:07:08	@appleguy Caching the flow layout will be great! However I'm not sure if we want to make Yoga as a required dependency. Please correct me if I'm wrong, but I believe our ASStackLayoutSpec - once its flex-wrap implementation is merged (#2914) - will serve this purpose quite well for the time being, at least until we use Yoga as our main layout system which probably won't happen any time soon. Btw,…	nguyenhuy	appleguy
2969	2017-02-06 02:24:13	Thanks @appleguy and @nguyenhuy for your reviews! Comments addressed, merging…	Adlai-Holler	nguyenhuy
2969	2017-02-06 02:24:13	Thanks @appleguy and @nguyenhuy for your reviews! Comments addressed, merging…	Adlai-Holler	appleguy
2968	2017-02-05 02:04:20	Thank you @fruitcoder! The indentation is inconsistent with the old content, but I'm hoping it will magically fix itself when merged. :)	hannahmbanana	fruitcoder
2966	2017-02-01 20:08:24	@maicki - Excellent idea. Beta didn't occur to me when adding the file :P	hannahmbanana	maicki
2958	2017-01-31 21:22:08	@Adlai-Holler Oh wow, good call, thank you so much! That worked 95%! It still yells at me about constrainedSize being infinite, however: > 2017-01-31 17:19:14.309337 AsyncDisplayKitTest[1977:514552] Cannot calculate size of node: constrainedSize is infinite and node does not override -calculateSizeThatFits: or specify a preferredSize. Try setting style.preferredSize. Node: <<ASDisplayNode: 0x143e…	christianselig	Adlai-Holler
2958	2017-02-05 01:56:59	@rewandy Bingo!	christianselig	rewandy
2957	2017-01-31 18:28:16	@maicki that worked with the following code: but the following code didn't work:	psk239	maicki
2957	2017-02-09 21:31:11	@maicki - When using `style.minWidth` and `style.maxWidth`, does the node need a need a preferred size set as well? Is it possible to use minWidth and maxWidth only?	hannahmbanana	maicki
2957	2017-02-17 02:30:43	@hannahmbanana Here you go [LINK](https://github.com/classdojo/AsyncDisplayKit/tree/master)	psk239	hannahmbanana
2955	2017-02-15 00:28:49	Resolved in the linked PRs. Great observations @appleguy these are major problems!	Adlai-Holler	appleguy
2953	2017-01-30 19:00:44	@fruitcoder - I put in those screenshots early last year and a few examples have been added since then without updating the screenshots file. I wasn't sure if the screenshots were useful, so it's very cool to hear that you appreciated them. 1. The `examples` folder contains the most relevant and up-to-date (using ASDK 2.0) example projects. The `examples_extra` folder contains more obscure, possi…	hannahmbanana	fruitcoder
2952	2017-01-31 11:42:43	@EviluS - Thanks bro, excellent implementation. @hannahmbanana - Yes, Main thread it is	modLX4	hannahmbanana
2952	2017-01-31 12:50:38	Thank you @hannahmbanana for pointing that out :) @modLX4 I have edited the example.	EviluS	hannahmbanana
2945	2017-01-31 21:09:12	@hannahmbanana Could you rebase? Then we'll land!	Adlai-Holler	hannahmbanana
2944	2017-02-10 00:17:15	@Adlai-Holler : It was 2.0 beta 1.	tungvoduc	Adlai-Holler
2944	2017-02-14 06:32:34	@Adlai-Holler I met the same issue. The last version confirmed to be working is 2.0.	yxztj	Adlai-Holler
2943	2017-01-28 06:38:18	@maicki Also, thanks for putting this up so quickly! It will be very useful. I'd be happy to help review & collaborate on the Layout cleanup diff this depends on, both because that cleanup is a great step in itself, and also because it will allow us to land this and close out two PRs that make nice steps forward :). I will very likely be able to take on the Yoga integration test, although due to …	appleguy	maicki
2942	2017-01-30 22:13:08	So awesome, great work @Adlai-Holler, going to have to play around w/ this! Also 👋 @appleguy ❤️, we've come full circle!	rnystrom	Adlai-Holler
2941	2017-01-28 06:34:07	@maicki do you really think we should remove all of ASEnvironment? I remember when you wrote it (and we talked about its design together), and I still think it is one of the most interesting and unique systems in ASDK. Although adoption was not completed, I feel it would be *very* valuable (and is great, flexible code) if we can get ASInterfaceState and ASHierarchyState into the ASEnvironment str…	appleguy	maicki
2941	2017-01-30 18:44:29	@appleguy Yes for now we should get rid of `ASEnvironment` it is trivial to write this kind of tree traversal without having to hook into another system like `ASEnvironment`. Look how I replaced the trait collection system that used to use `ASEnvironment`.	maicki	appleguy
2941	2017-01-31 19:07:04	Nice! Thoughts: - Since we don't support macOS and there aren't plans to do so, I think we shouldn't land any OSX-oriented code. - Some of the names are verbose. How about: - `ASLayoutElementTraitCollection` -> `ASPrimitiveTraitCollection`. This conveys that it is a struct version of the class `ASTraitCollection`. - `ASLayoutElementTraitEnvironment` -> `ASTraitEnvironment`. This mirrors the `UITr…	Adlai-Holler	maicki
2941	2017-02-01 18:15:06	@Adlai-Holler - I think it would be valuable to let the macOS related code in there as the layout system can be used on macOS without having the coupling with ASDK - Agree with naming of trait collections is not optimal. Will change the naming.	maicki	Adlai-Holler
2941	2017-02-03 18:53:55	@Adlai-Holler Addressed your comments ready for next review. Thanks!	maicki	Adlai-Holler
2937	2017-02-12 08:17:41	@hannahmbanana Excuse me for no replying. I don't have access to my mac now, but I will include screenshots ASAP, so don't close the issue, please :)	Antowkos	hannahmbanana
2936	2017-01-26 15:42:10	@hannahmbanana If we remove the comments directly from the enums will we loose the Xcode documentation in ObjC if you option-click on it within a source code?	maicki	hannahmbanana
2936	2017-01-26 16:58:06	@hannahmbanana Can you please also rebase your branch on top of master. It seems like you merged in master a couple of times instead of rebasing.	maicki	hannahmbanana
2936	2017-01-26 18:32:01	@maicki - interesting point about losing the option-click documentation. Shall we abandon this idea then?	hannahmbanana	maicki
2928	2017-01-26 05:03:46	@hannahmbanana Thanks for that. We dropped support in our app (Bidorbuy) last year as we also felt it was not worth the extra effort to keep it supported. Seems like we made the right decision as we have recently incorporated ASDK into our latest build.	TanderZA	hannahmbanana
2926	2017-01-25 18:57:22	@appleguy The only way I have been able to trigger that warning is to use the C++ compiler to compile `NSArray+Diffing.m`. The cast is invalid under C++ because arrays aren't exactly pointers. If you add this to the top of `NSArray+Diffing.m` I bet it will trigger: So we have three options: - A. Land this diff - Pro: Easy! - Con: Lots of malloc/free calls - Con: Leaves the door open for future in…	Adlai-Holler	appleguy
2926	2017-02-10 07:05:02	Jenkins add to whitelist and test this please. @appleguy Any thoughts on the difficulty of getting your build environment to use the C compiler on this file?	Adlai-Holler	appleguy
2926	2017-02-11 04:52:38	@Adlai-Holler Will look into this soon. Thanks a lot for your detailed presentation of options and being open to how this is solved -- I agree that figuring out the build config would be ideal now that there is a clear lead on why the error was occurring at all.	appleguy	Adlai-Holler
2926	2017-02-11 05:38:18	@Adlai-Holler As far as I can tell, the only way to force the C compiler to be used there would be to create a separate Bazel build target -- an actually separate static library -- so it wouldn't actually address the problem with other files. I'm definitely worried about this because I didn't realize it was treating it differently than the mainline build. However, since this has never occurred be…	appleguy	Adlai-Holler
2926	2017-02-11 19:33:46	@Adlai-Holler @appleguy Let's try to land a solution soon so there are no problems for other developers who face the same problem with their build infra. I personally would tend to go with the C++ approach. Re project warning settings: We don't have a strict warning setting at the moment and I would see improve our warning game pretty soon.	maicki	appleguy
2926	2017-02-11 19:33:46	@Adlai-Holler @appleguy Let's try to land a solution soon so there are no problems for other developers who face the same problem with their build infra. I personally would tend to go with the C++ approach. Re project warning settings: We don't have a strict warning setting at the moment and I would see improve our warning game pretty soon.	maicki	Adlai-Holler
2926	2017-02-12 04:51:45	Thanks for the input @maicki ! I would **love** to see some really pedantic warning settings enabled :).	appleguy	maicki
2926	2017-02-13 17:52:03	OK since I think cases like this will be rare, let's ignore the idea of other possible incompatibilities when our files are compiled under C++, and go with option **B** to use a vector. @appleguy Are you willing to update the implementation and rename to `.mm`?	Adlai-Holler	appleguy
2924	2017-01-25 02:21:09	@hannahmbanana Thanks for reply! The latest one. I will try to make sample project for you ASAP.	Antowkos	hannahmbanana
2924	2017-01-25 03:04:46	@hannahmbanana Here is example project with that bug. [ASPagerNodeBug.zip](https://github.com/facebook/AsyncDisplayKit/files/728533/ASPagerNodeBug.zip) Also there is 1 more bug, related to this part of code If you comment one of `return` you will see that scrolling is terrible.	Antowkos	hannahmbanana
2914	2017-01-19 17:56:50	+1 For this,thanks @nguyenhuy.	davitPiloyan93	nguyenhuy
2912	2017-01-18 19:15:33	@Adlai-Holler: Feel free to assign to me. Thanks!	nguyenhuy	Adlai-Holler
2910	2017-01-26 06:03:48	Woah - THANK YOU @Cal-um!	hannahmbanana	Cal-um
2910	2017-01-26 08:59:40	@hannahmbanana you are the original and best.	Cal-um	hannahmbanana
2910	2017-02-13 18:42:46	OK @Cal-um sorry for the delay in merging this, and thanks for the diff! Here we go!	Adlai-Holler	Cal-um
2905	2017-01-18 00:52:17	@Adlai-Holler - restarting this build didn't seem to help. Do you think pushing an update would cause a different outcome?	hannahmbanana	Adlai-Holler
2905	2017-01-18 02:02:34	@hannahmbanana Give it a try!	Adlai-Holler	hannahmbanana
2896	2017-01-13 19:07:46	Alrighty, thanks for a great diff @GitGadd, I hope to see you around more man!	Adlai-Holler	GitGadd
2895	2017-01-14 00:29:03	@hannahmbanana I will do that I want to do a transition animation that will do a reveal side bar and dismiss sidebar, this should be possible with the api correct?	ArEnSc	hannahmbanana
2895	2017-01-14 00:59:47	@hannahmbanana it seems to work, so I think my misunderstanding was that I assumed you would change the size of a single subnode rather than replace a subnode with another one then animate between them is this correct?	ArEnSc	hannahmbanana
2895	2017-01-17 16:51:07	@hannahmbanana I was able to resize switching the nodes I will make sure to do a write up for transition make an easy transition example. Though I discovered a bug along the way. Ill open it in a moment	ArEnSc	hannahmbanana
2894	2017-02-15 05:19:27	@yxztj thanks for the sample project and the fix! I'm really surprised this actually makes a difference, but it looks like your new implementation is strictly better / more correct if there is some kind of undocumented order-of-operations dependency in the Apple frameworks about this. It's great to have this issue linked directly in the source code, as it provides a concise summary of why the cod…	appleguy	yxztj
2894	2017-02-16 01:55:48	@appleguy Thanks. Yes I guess the order of execution matters when displaying CJK languages. Since #3026 has been merged, I'm closing it.	yxztj	appleguy
2892	2017-01-18 19:12:07	OK I created the linked issue to track the rounding error. It's time to merge this! Awesome work @nguyenhuy – improvements in many dimensions with a single diff ✨	Adlai-Holler	nguyenhuy
2891	2017-01-12 19:23:28	Thank you for including a sample project and documentation @aaronschubert0!	hannahmbanana	aaronschubert0
2891	2017-01-16 08:32:45	@Adlai-Holler Made those changes!	aaronschubert0	Adlai-Holler
2891	2017-01-18 15:18:43	@Adlai-Holler Added the logic to the pending state instead, should be good to go now.	aaronschubert0	Adlai-Holler
2889	2017-01-11 20:46:57	@garrettmoon It's true the behavior changes, but I think it's reasonable for us to do the layer-thing for layer-backed nodes, and the view-thing for view-backed nodes.	Adlai-Holler	garrettmoon
2886	2017-01-12 09:14:21	Awesome thanks guys! @Adlai-Holler @nguyenhuy	aaronschubert0	Adlai-Holler
2886	2017-01-12 19:10:28	@aaronschubert0 - this is super awesome! thank you!	hannahmbanana	aaronschubert0
2877	2017-01-12 19:22:32	@GitGadd - would you be willing to implement this for us?	hannahmbanana	GitGadd
2877	2017-01-12 20:42:46	@hannahmbanana Definitely! I've been thinking about contributing, and this seems like an easy start.	GitGadd	hannahmbanana
2875	2017-01-21 11:44:15	@Adlai-Holler Done.	acedened	Adlai-Holler
2873	2017-01-10 08:57:15	Here is the example with UITabBarController (same layout without ASDK). Content doesn't blink. @Adlai-Holler Maybe we should investigate it further? [TabBarExample-no-ASDK.zip](https://github.com/facebook/AsyncDisplayKit/files/695631/TabBarExample.zip)	8ofproject	Adlai-Holler
2871	2017-02-13 21:07:02	@garrettmoon Looks like it's fixed with the latest master PINRemoteImage for us. 👍	ay8s	garrettmoon
2866	2017-01-05 22:59:09	Thanks @master-nevi	Adlai-Holler	master-nevi
2866	2017-01-06 08:12:43	@Adlai-Holler you're very welcome. Glad I could contribute.	master-nevi	Adlai-Holler
2865	2017-01-05 23:11:29	Resolved in #2866. Thanks for the issue report and building the fix @master-nevi !	Adlai-Holler	master-nevi
2864	2017-01-06 01:21:27	@Adlai-Holler - did you want me to put up a diff to get this into releases/p6.17?	hannahmbanana	Adlai-Holler
2860	2017-01-11 06:13:03	@hannahmbanana i didn't import it by myself, that's the source code,when i use cocoapods to install it.	CoderJee	hannahmbanana
2859	2017-01-04 18:58:35	Cool, thanks @Adlai-Holler, @garrettmoon!	nguyenhuy	Adlai-Holler
2859	2017-01-26 13:29:00	@garrettmoon Thanks for explanation.	hovox	garrettmoon
2859	2017-03-02 08:04:55	@garrettmoon But in fact it's not. I used this method and caused about 2~3% crash rate on iOS 8 ![image](https://cloud.githubusercontent.com/assets/1271415/23498277/e8236f4a-ff61-11e6-8b82-7ab5c4629dc3.png)	jesseluo	garrettmoon
2852	2017-01-03 15:34:47	@maicki you saved me! I missed `self.automaticallyManagesSubnodes = YES;` Thank you so much!!	minux84	maicki
2851	2017-01-11 10:18:20	@hannahmbanana thanks, commit doesn't fixed the issue. here is the sample project: https://github.com/hashemp206/ASScrollNode-Example	hashemp206	hannahmbanana
2851	2017-01-12 22:01:10	@hannahmbanana I can confirm that nothing has changed (unfortunately).	8ofproject	hannahmbanana
2848	2016-12-31 10:35:02	Will check it out @Adlai-Holler, excited about some of the stuff we can do with this in ASDK. Currently using tables in Buffer but have the Declarative stuff using Collection Views without much hassle. Curious on the decision to move towards IGListKit over ASDK's own implementation?	ay8s	Adlai-Holler
2848	2016-12-31 17:44:12	@ay8s The decision hasn't been made – it's only a proposal right now – but using IGListKit, which is quickly being recognized by the industry as an extremely powerful and reliable framework for building data-driven collection views, will seriously cut down our maintenance/API design burden and keep the scope of AsyncDisplayKit limited, so I obviously advocate very strongly for it. The section con…	Adlai-Holler	ay8s
2848	2016-12-31 17:51:17	@Adlai-Holler Awesome 👍 Started checking it out today and will see if I can get a branch together using it alongside #2566's implementation. Totally get keeping the ASDK scope limited to focus on other areas especially when IGListKit is so powerful. Will let you know if I spot anything!	ay8s	Adlai-Holler
2848	2016-12-31 17:55:30	Awesome, thanks @ay8s for looking into it!	Adlai-Holler	ay8s
2848	2017-01-03 16:30:53	@Adlai-Holler Got started with implementing this into Buffer this morning. Just about got it working and displaying updates from the first fetch from the Buffer API. Wanted to post some early thoughts. It definitely seems like a bit more work to get up and running compared to the ASDK diff implementation, that said I'm sure the benefits down the line will make it worth it. One thing I did spot al…	ay8s	Adlai-Holler
2848	2017-01-03 19:05:48	@ay8s !! OK thanks for the feedback. I'll investigate the ASDKgram issues today and update the diff.	Adlai-Holler	ay8s
2848	2017-01-03 21:12:13	@ay8s Turns out the crash is https://github.com/facebook/AsyncDisplayKit/issues/2855 and not related to IGListKit (phew!). I've worked-around and pushed.	Adlai-Holler	ay8s
2848	2017-01-05 23:34:06	@ay8s What are your thoughts? Have you had a chance to give it a spin?	Adlai-Holler	ay8s
2848	2017-01-06 10:13:18	@Adlai-Holler Going to run through it a little more, right now got it populating the collection view but not tried inserting/removing items just yet to see how that performs.	ay8s	Adlai-Holler
2847	2016-12-31 02:29:28	@SaifAlDilaimi Once you make the tweaks, I'll merge this :). Don't worry about any changes to ASDisplayNode at the moment — that's a bigger beast to change, and Michael has some plans to improve how it is factored.	appleguy	SaifAlDilaimi
2847	2016-12-31 21:02:16	@appleguy @maicki I never used tests in a iOS App (shame on me). This would take me some time..	SaifAlDilaimi	appleguy
2847	2016-12-31 22:47:15	@appleguy @maicki can you guys review again?	SaifAlDilaimi	appleguy
2847	2017-01-02 03:08:30	@SaifAlDilaimi it looks like there is also now a duplicated use of the .selectionStyle = line; maybe you could move these three lines into the _ASTableViewCell setCell:, and also make sure _ASCollectionViewCell setCell: includes the .backgroundColor = and .clipsToBounds = so that the behavior matches. This way, setCell: in each of those two classes will control all of the ASCellNode -> UI(Table/C…	appleguy	SaifAlDilaimi
2847	2017-01-03 15:23:24	> @SaifAlDilaimi :) It looks like you forgot one more — .clipsToBounds > > Since it's also in setNode in the Collection case, let's make sure the Table matches. You can actually delete this comment while moving the one line of code, as the comment references an old bug that has since been resolved. > > I don't see any other changes to request (this is part of the last request), and so once @maick…	SaifAlDilaimi	appleguy
2847	2017-01-03 15:23:24	> @SaifAlDilaimi :) It looks like you forgot one more — .clipsToBounds > > Since it's also in setNode in the Collection case, let's make sure the Table matches. You can actually delete this comment while moving the one line of code, as the comment references an old bug that has since been resolved. > > I don't see any other changes to request (this is part of the last request), and so once @maick…	SaifAlDilaimi	SaifAlDilaimi
2847	2017-01-09 08:45:36	@maicki @appleguy any progress on this? Is there something I need todo?	SaifAlDilaimi	appleguy
2847	2017-01-10 02:26:49	Seems @appleguy is pretty busy right now and he gave his approval modulo 1 change, and then that change got made, so here we go! Landing!	Adlai-Holler	appleguy
2846	2016-12-30 07:23:56	@SaifAlDilaimi - a few things I notice about your `layoutSpecThatFits:` method: - As you have it written above, you can return `iconTextfieldStack` directly. There is no need to wrap it in an inset layout spec at the end. - try adding `_textField.style.flexShrink = 1.0`. The flex shrink / grow properties do not propagate up or down, so you must set them on each individual item you want to grow or…	hannahmbanana	SaifAlDilaimi
2846	2016-12-30 07:28:51	@SaifAlDilaimi - looks like you got an answer to this via our Slack channel. :) Should I close this issue?	hannahmbanana	SaifAlDilaimi
2846	2016-12-30 07:40:11	@SaifAlDilaimi - one slight optimization would be to remove the 2 inset layout specs you currently have wrapping the icon and text field and create just one inset layout spec to wrap the `iconTextfieldStack` at the end. Just a thought. :)	hannahmbanana	SaifAlDilaimi
2845	2017-01-03 18:55:52	@leotumwattana it sounds like this is a duplicate of #698 so I'm going to close this.	garrettmoon	leotumwattana
2845	2017-01-03 19:00:25	@leotumwattana sorry if that sounded callous, we really appreciate the enthusiasm! However having one issue makes it easier to track and get stuff done :)	garrettmoon	leotumwattana
2845	2017-01-03 19:04:01	@garrettmoon: No worries. Let's go with #698.	leotumwattana	garrettmoon
2844	2017-01-02 02:42:31	@nguyenhuy This is a good improvement! Any idea why we don't get warnings for these kind of collisions? Like when we declared _propertyLock overwriting the base class ones, we didn't get warnings...I wonder if _delegateFlags also exists in Network or ImageNode?	appleguy	nguyenhuy
2843	2017-01-02 03:14:15	@rewandy Thanks! Does this same method exist for collection views? I'm not sure if it does, but if so, could you check that one too? @Adlai-Holler would be the best person to confirm this is the right fix. How was a nil value handled previously? Wouldn't the convert index path method provide a nil response if it had a nil input? That seems important to determine.	appleguy	rewandy
2843	2017-01-03 22:11:44	Hey @rewandy you're absolutely right! I dug into the calls you linked, and created a more general fix in #2856. Could you give that PR a look and tell me what you think?	Adlai-Holler	rewandy
2841	2016-12-30 10:18:50	@hannahmbanana sample project: https://github.com/hashemp206/TagListNode/tree/master	hashemp206	hannahmbanana
2841	2017-01-24 22:43:52	@hannahmbanana Please close this ticket. Since this is not a framework bug, discussions will be carried out in the sample repo.	nguyenhuy	hannahmbanana
2839	2016-12-27 07:37:34	haha @maicki beat me :)	hannahmbanana	maicki
2836	2017-01-07 16:35:50	@Adlai-Holler Currently it is implemented as follows. The UI looks like this. <img width="766" alt="screen shot 2017-01-08 at 01 32 35" src="https://cloud.githubusercontent.com/assets/1888355/21743289/61ad0d3e-d542-11e6-87fa-c9960f871717.png"> Header is self-sizing but ReusableView does not seem to be able to fit the size of Header.	muukii	Adlai-Holler
2836	2017-01-08 21:36:09	@Adlai-Holler I am reading the ASDK code. HeaderReferenceSize is used only as max and UICollectionReusableView is not scaled down according to ASCellNode, right?	muukii	Adlai-Holler
2834	2016-12-24 07:20:39	@hannahmbanana Thanks for fixing! The attribute should be 'copy' though.	maicki	hannahmbanana
2833	2017-01-03 23:51:15	@garrettmoon It has become quite difficult to reproduce. Upload screenshots of all threads when reproduced.	muukii	garrettmoon
2830	2016-12-27 12:32:39	@leotumwattana You should wrap your `insert/delete/reload` methods in `performBatchAnimated:updates:completion` method and pass `NO` for `animated` **Example:**	EviluS	leotumwattana
2822	2016-12-21 19:45:12	@maicki you are absolutely right, this fixed my issue. I should've realized that. Thanks!	aaronash	maicki
2814	2016-12-20 22:36:19	@garrettmoon I was just worrying that in rare cases, we might end up keeping these nodes around for a bit longer than needed. But this is definitely an improvement.	nguyenhuy	garrettmoon
2814	2016-12-20 22:39:05	@nguyenhuy oh good point! I wonder if they should be though?	garrettmoon	nguyenhuy
2814	2016-12-20 22:45:21	@garrettmoon Thinking more about it, I think we actually want them to be around. For example, an image node should be kept alive until it clears its contents (i.e cache entry, placeholder image, etc).	nguyenhuy	garrettmoon
2814	2016-12-20 22:50:25	@nguyenhuy could you share with me (maybe in an email, once you're up tomorrow) what changed in this area to cause off-main thread calls to occur? This didn't occur in practice before 2.0, right?	appleguy	nguyenhuy
2814	2016-12-20 23:02:19	@appleguy it's an external cause actually (https://github.com/facebook/AsyncDisplayKit/issues/2813). Developers can call `-[ASNetworkImageNode setURL:]` in background which then triggers `-setNeeedPreload`. Since it's a legitimate use case to call `-setURL:` off main, I think this is necessary.	nguyenhuy	appleguy
2812	2016-12-21 17:55:57	Nice @chrisdanford! Safety dance! It seems like the CI failure is flaky – opened #2818. Jenkins test this please	Adlai-Holler	chrisdanford
2810	2016-12-20 20:59:37	@nguyenhuy After looking over this PR it's a really nice improvement idea, but I'm not pretty sure if we should introduce having to test if the `_node` is `nil` in almost every method. Especially going forward we would need to be careful to always consider that. What about having something like a `ASViewControllerNullNode` that would act like a proxy and this would be used as root node for the `A…	maicki	nguyenhuy
2810	2016-12-21 17:44:33	@maicki Thank you for the feedbacks. I've came up with a simpler fix. In case users don't provide ASViewController with a node (by using `-initWithNibName:bundle:` or `-initWithCoder:`, I create a default node that simply loads an UIView. And so the node is non-optional as it has always been. This introduces a small overhead but helps reduce complexity of ASViewController. The overhead might even…	nguyenhuy	maicki
2810	2017-02-13 18:42:17	It looks like this has been updated by @maicki in the linked PR. Closing.	Adlai-Holler	maicki
2807	2017-02-09 04:47:58	@garrettmoon I think we can close this issue now.	rmls	garrettmoon
2807	2017-02-09 15:38:27	@rmls Awesome work on that! Will close.	maicki	rmls
2803	2016-12-19 22:06:22	@haritowa Thanks!	Adlai-Holler	haritowa
2799	2016-12-19 17:02:28	Thank you @nguyenhuy! I tested it out with my code and it works for me. Thanks again!	hannahmbanana	nguyenhuy
2795	2016-12-19 04:09:20	@hannahmbanana totally up to you guys, but it might be nice to also add in some assertions too. It may not be as important for newer ASDK adopters, but for code that is being migrated to v2, the assertions I added [here](https://github.com/master-nevi/AsyncDisplayKit/commit/1f6ec77871c7623a8a0d14b12c1203fb86171db3) helped a lot in determining the cause of https://github.com/facebook/AsyncDisplayK…	master-nevi	hannahmbanana
2795	2016-12-19 04:45:11	@master-nevi - would you be willing to put up a PR? I just noticed your PR above that I totally missed the first time I read this. :'(	hannahmbanana	master-nevi
2795	2016-12-19 05:28:13	@hannahmbanana No prob, PR opened: https://github.com/facebook/AsyncDisplayKit/pull/2796	master-nevi	hannahmbanana
2794	2017-01-02 03:15:21	@maicki thanks again for working on this :). I can't see what the cause of the failure is, but let's land this as soon as you have the opportunity.	appleguy	maicki
2794	2017-01-10 16:03:48	@garrettmoon @appleguy Fixed the build errors. Let's get that in for 2.0.2.	maicki	appleguy
2790	2017-02-20 08:18:49	@garrettmoon , any idea when we can get the fixed release version?	xiaomaogong	garrettmoon
2789	2017-01-12 19:28:20	@tomizimobile and @ngoctr - which commit / version of ASDK are you using?	hannahmbanana	tomizimobile
2789	2017-01-12 19:31:17	@hannahmbanana looking at the linked issue, I guess I must've been using https://github.com/facebook/AsyncDisplayKit/commit/7861c63a680f516fc69cd083d462469f0a175697, and I believe everything up to master at that time (Dec. 5) showed the issue. I haven't checked to see if this is still a problem since opening the issue	tomizimobile	hannahmbanana
2788	2016-12-20 15:19:59	@maicki @hannahmbanana Thank you! I will try **waitUntilAllUpdatesAreCommited**	stephenkopylov	maicki
2788	2016-12-20 15:19:59	@maicki @hannahmbanana Thank you! I will try **waitUntilAllUpdatesAreCommited**	stephenkopylov	hannahmbanana
2788	2016-12-20 21:04:36	@stephenkopylov - Just to be clear, I think the strategy that @maicki is suggesting is to call both one after another.	hannahmbanana	maicki
2787	2016-12-16 12:25:39	Thank you, @nguyenhuy The strange thing is the fact that in previous version of ASDK it have worked as I expected. Nothing about it found in release and migration notes. Now it just works with other logic. =( >And the maximum width in this case is the screen width. But, in my case maximum width is the stackSpec's width. And, because stackSpec can not stretch this two elements with fixed sizes, it…	stephenkopylov	nguyenhuy
2787	2016-12-16 14:26:01	@nguyenhuy Understood, thank you. =) I already have rewrote the similar parts of my code with the new logic. As I think, the main question is - what is more logical and reasonable behavior? Which behaviour will be expectable by new users - the new, or the old?	stephenkopylov	nguyenhuy
2786	2016-12-18 08:33:48	@leotumwattana this seems really great, thank you for writing the patch!! All these improvements are making me especially excited to see UITextField support be added soon ... not sure who will pick up that task, but it will be really wonderful when we have a type enum of some kind and can also rely on the better performance & special features of UITextField without developers having to switch out…	appleguy	leotumwattana
2786	2016-12-18 17:45:07	@appleguy Thanks for this really great framework. I've been delving more and more into it these past few days to see how and if we can adopt it to our app. Falling in ❤️ with it. Looking forward to seeing this framework continue to grow and to see if my friends and I will be able to contribute to it more in the future. Cheers! @Adlai-Holler @maicki: Do let me know your comments and to let me know…	leotumwattana	appleguy
2786	2017-01-03 22:16:42	@leotumwattana Hi! I'm really glad you're enjoying the framework! Would you be willing to re-open this PR with `master` as the base branch, rather than `2.0`?	Adlai-Holler	leotumwattana
2786	2017-01-03 22:43:31	@Adlai-Holler: Sure thing. It's getting pretty late into the night here in HK. Let me separate into different PR and base it off master and resubmit sometime tomorrow. 👍	leotumwattana	Adlai-Holler
2784	2016-12-18 08:36:02	@garrettmoon is there a lower-level way to do this? E.g. How does ASDelegateProxy work in these cases without having to manually forward those methods? I'm going to merge since @maicki already approved, but let me know your thoughts!	appleguy	garrettmoon
2784	2016-12-18 18:07:21	@appleguy ASDelegateProxy already forwards protocol. Is that your question?	garrettmoon	appleguy
2782	2016-12-19 04:41:03	Here's my feedback, although I don't intend for it to be definitive — I'm interested in understanding what behavior @maicki would prefer we support. ## 1. The internal complexity of ASNetworkImageNode - Is important to consider and aim to reduce. However, I believe it is *essential* that internal complexity not be a factor in the API design. The reason is that there are sufficiently many clients …	appleguy	garrettmoon
2782	2016-12-19 04:41:03	Here's my feedback, although I don't intend for it to be definitive — I'm interested in understanding what behavior @maicki would prefer we support. ## 1. The internal complexity of ASNetworkImageNode - Is important to consider and aim to reduce. However, I believe it is *essential* that internal complexity not be a factor in the API design. The reason is that there are sufficiently many clients …	appleguy	maicki
2782	2016-12-21 10:48:38	As already discussed extensively with @garrettmoon my thoughts around the behavior of each of the cases for an `ASNetworkImageNode` are: ### a. Just .URL Agree with @appleguy ... no changes: This behavior is simple. It should not change from the prior implementation. If externally read, the .image property will become set after the URL has loaded. Likewise, the rendered version will be cleared wh…	maicki	garrettmoon
2782	2016-12-21 10:48:38	As already discussed extensively with @garrettmoon my thoughts around the behavior of each of the cases for an `ASNetworkImageNode` are: ### a. Just .URL Agree with @appleguy ... no changes: This behavior is simple. It should not change from the prior implementation. If externally read, the .image property will become set after the URL has loaded. Likewise, the rendered version will be cleared wh…	maicki	appleguy
2782	2017-01-03 23:52:31	@garrettmoon Sorry to bother, but could you rebase this when you have time and we'll land it?	Adlai-Holler	garrettmoon
2777	2016-12-15 15:44:28	@leotumwattana In one of our projects I had to implement a similar feature. The behavior was a single line of editable text node and when you start typing it will grow up to three lines. When it exceeds the max number of lines it will stop growing and start scrolling. The implementation is: - set a preferred frame size for the editable text node (defining the max height) - adopt the `ASEditableTe…	EviluS	leotumwattana
2777	2017-02-23 15:09:52	Hey guys, Awesome feature. Thanks @leotumwattana. There's a bug with it though: The way you are measuring text does not take into account the `textContainerInset` property. For example, try `_textInputNode.textContainerInset = UIEdgeInsetsMake(4, 15, 4, 15);` and you will see that it doesn't expand even when there is one line of text + <30pts of new text. :( Maybe I'll create a new issue... Here'…	skensell	leotumwattana
2776	2016-12-17 06:21:12	@hartbit I remember we talked about it on Slack, did you find any solution yet?	maicki	hartbit
2776	2017-01-17 07:40:49	@hartbit - Due to the length of time since this thread was active, I'm going to close this issue. However, if you have any updates, the community would benefit from your knowledge and we'd be curious to hear what worked or didn't! Feel free to re-open this issue or create a new one and we'd be happy to help out.	hannahmbanana	hartbit
2773	2016-12-19 04:49:02	Regarding crash vs assertion. I think we need to develop a better way to log assertions in production, but I disagree they should be crashes by default. IMO we should develop a new macro for this case and offer two things to app developers: - A #define switch to turn these special types of logs into hard crashes in production (off by default) - An override where they can log nonfatal, e.g. with F…	appleguy	garrettmoon
2773	2016-12-19 04:49:02	Regarding crash vs assertion. I think we need to develop a better way to log assertions in production, but I disagree they should be crashes by default. IMO we should develop a new macro for this case and offer two things to app developers: - A #define switch to turn these special types of logs into hard crashes in production (off by default) - An override where they can log nonfatal, e.g. with F…	appleguy	maicki
2773	2016-12-19 23:11:42	@appleguy Thank you for the feedback. I think this is ready to be looked at again.	rmls	appleguy
2771	2016-12-14 17:03:38	@appleguy @nguyenhuy This will resolve the issue, but it feels kind of hacky. Since the issue we're addressing only presents under iOS 8, should we have two separate code paths? This introduces pretty significant overhead into a highly-optimized method. We have no guarantee that all nodes will go through this system – for example, in Pinterest some node classes have code in `-dealloc` that enqueu…	Adlai-Holler	nguyenhuy
2771	2016-12-14 17:27:14	@Adlai-Holler I've just pushed a new commit that avoid strongify/weakify. While it is true that this fix introduces overhead, the biggest performance impact will be in case that `-releaseObjectInBackground:` is called on a background thread. This case is exactly why we need this fix in the first place. I think it's a fair trade-off between safety and performance. In case `-releaseObjectInBackgrou…	nguyenhuy	Adlai-Holler
2771	2016-12-14 17:43:52	@nguyenhuy In fact, as I think about this, this unfortunately won't fix the majority of cases. For instance, let's say you have a view controller with `vcNode` and one if its subnodes, `subnode`. Let's say `subnode` becomes the scroll view's delegate (which is likely). When the view controller is deallocated (on main) it will enqueue `vcNode` onto the deallocation queue, but `subnode` will not ha…	Adlai-Holler	nguyenhuy
2771	2016-12-14 17:53:10	@Adlai-Holler Oh yes, that's true. And we can't do something like this in `-dealloc` because we can't retain `self`: Looks like the only way to fix this is to have a blacklist of associated keys. Gonna close this PR. Thank you!	nguyenhuy	Adlai-Holler
2769	2017-02-08 21:05:42	@garrettmoon That'd be swell. Thanks.	jeffdav	garrettmoon
2769	2017-02-09 08:13:07	@davitPiloyan93 Ahh, that's odd. You might want to also try what @garrettmoon suggested above (https://github.com/facebook/AsyncDisplayKit/issues/2769#issuecomment-278460946). It works great for me.	phuson	garrettmoon
2769	2017-02-13 10:55:01	@garrettmoon This issue does still exist in 2.1 , the reason why i found its resolved is because that I have the gif cache for working version(1.9.81). Anyway , I'm very glad to heard that it will be fixed in next release version.	xiaomaogong	garrettmoon
2764	2016-12-19 04:52:16	@nguyenhuy very impressive approach, thank you for working on this! Quite valuable as an investment in the long term future of the locking strategy. I'm pretty happy to see where locking is these days with __instanceLock__ having almost eliminated deadlocking cases, and this will help bring us very close to zero (besides cases where the CPU is truly tied up for a long time, like the forced recurs…	appleguy	nguyenhuy
2762	2017-02-10 18:30:27	Hi @garrettmoon , As I said in my previous comment, I was unable to reproduce the issue in a simple test project, and there are too many possible causes in my app to try. Also, I'm not sure where it could come from, as I'm not an expert on what's been changed recently in ASDK. I can confirm that commit `5b80a6` introduces the issue, as exactly the same code works with previous commits. That's why…	flovouin	garrettmoon
2762	2017-02-14 22:06:08	Thanks @flovouin sorry for not following up with you sooner on this. @rankinit if you're still hitting this issue would you mind putting up a standalone sample project for us to take a look at?	garrettmoon	flovouin
2761	2016-12-13 20:06:08	Ah nice catch @hartbit Jenkins test this please.	Adlai-Holler	hartbit
2761	2016-12-18 08:38:26	Thanks a lot @hartbit, very glad to have your help!	appleguy	hartbit
2760	2017-01-17 22:46:55	@appleguy @nguyenhuy - closing this issue since Huy has a PR up.	hannahmbanana	appleguy
2755	2016-12-17 06:27:08	@garrettmoon Can we close this PR now?	maicki	garrettmoon
2755	2016-12-17 15:59:39	@maicki Yeah, I'll reopen when I have time to follow up.	garrettmoon	maicki
2754	2016-12-12 17:01:57	@appleguy I don't know why we should move the instance lock? We could create it's own header for lock related ivars and only import it if we need it. What do you think about that? Maybe it will also cleanup some ... It makes sense to have it in an internal header and import it when we need it in subclasses. I agree we should not define different ivars for subclasses of `ASDisplayNode` though.	maicki	appleguy
2753	2016-12-12 18:08:27	@appleguy Could we also get some unit test for that maybe?	maicki	appleguy
2752	2016-12-17 16:59:38	@appleguy Give #2794 a look	maicki	appleguy
2752	2016-12-19 05:08:38	@maicki very thankful for you taking this on for me! I missed my expected deadline for this task so you saved it for 2.0.1 :).	appleguy	maicki
2752	2016-12-19 18:59:41	Since @maicki is sick, this has to be punted :(	garrettmoon	maicki
2751	2016-12-12 18:41:28	@appleguy - could you merge this? I would like to get this into the sync candidate branch today.	hannahmbanana	appleguy
2751	2016-12-12 19:10:23	Thank you for adding this for me @appleguy!	hannahmbanana	appleguy
2750	2017-01-01 20:35:20	@haritowa - would you be willing to put checkmarks next to the tasks that you completed so we can see which ones remain? Thanks!	hannahmbanana	haritowa
2750	2017-01-03 10:43:10	@hannahmbanana as soon as PR will be reviewed :)	haritowa	hannahmbanana
2750	2017-01-12 23:05:38	@haritowa - I merged your PR. Thank you so much!	hannahmbanana	haritowa
2750	2017-01-15 10:27:37	@hannahmbanana cool, that PR contains layout fixes for http://asyncdisplaykit.org/docs/automatic-layout-containers.html too, so "image too big" fixed too Any problems with http://asyncdisplaykit.org/docs/layout-transition-api.html?	haritowa	hannahmbanana
2750	2017-01-17 22:36:58	@haritowa - Great, thanks! Looks like one task remains.	hannahmbanana	haritowa
2749	2016-12-17 06:30:32	@ryanfitz This an be the case if you trigger a re-display / re-layout in the delegate method and the image is already cached the delegate method will be called before you actually set the delegate. We could push this to the next runloop and expect the delegate will be set than. @garrettmoon Thoughts?	maicki	ryanfitz
2749	2016-12-20 19:20:39	@ryanfitz can you tell us exactly what you're doing in the delegate callbacks?	garrettmoon	ryanfitz
2749	2016-12-20 20:20:12	@garrettmoon I actually removed all logic in my delegate methods and still experienced this issue. Here is what my delegate was doing:	ryanfitz	garrettmoon
2747	2016-12-18 07:47:50	@maicki - I agree with your call.	hannahmbanana	maicki
2747	2016-12-18 20:28:17	@master-nevi - thanks for pointing out this inconsistency! We decided to remove the legacy functionality.	hannahmbanana	master-nevi
2747	2016-12-19 04:11:06	Your welcome @hannahmbanana ! Glad I could help.	master-nevi	hannahmbanana
2746	2016-12-13 17:34:01	@rcancro phenomenal fix, thank you!!	appleguy	rcancro
2733	2016-12-08 15:53:03	Thanks @nguyenhuy !	maicki	nguyenhuy
2732	2016-12-13 03:45:13	@jaichaudhry thanks for writing this! I think it's a great idea to have the contrast between techniques. I will do a followup diff adding a comment to explain that users are welcome to use whichever style they prefer.	appleguy	jaichaudhry
2732	2016-12-13 15:25:11	@appleguy My Pleasure :)	jaichaudhry	appleguy
2721	2016-12-09 12:46:58	@Adlai-Holler Done. Happy to be a good community citizen.	8ofproject	Adlai-Holler
2713	2016-12-05 20:37:44	@tomizimobile - would it be possible to attach screen shots or, ideally, a sample project? Thanks!	hannahmbanana	tomizimobile
2713	2016-12-05 20:50:49	@tomizimobile - could you try updating to master? I believe @maicki made a layout change in the last few days that might have fixed this.	hannahmbanana	tomizimobile
2713	2016-12-05 20:52:15	@hannahmbanana I should've mentioned, I was working with master this morning and saw this issue, and that's when I narrowed the problem down to that commit.	tomizimobile	hannahmbanana
2713	2016-12-07 22:02:24	@tomizimobile Hey, can you please pull the latest from master and if possible provide some kind of really small example. I try to reproduce with a similar setup as you have, but unfortunately I'm not able to. Thanks!	maicki	tomizimobile
2713	2016-12-08 13:10:40	@maicki here you go - I've taken that exact class and stripped it down a bit, in case it's something very specific to the way i'm animating things or something like that. Look at the bottom of `ModalViewController.swift` for the class `HeaderNode` [ASDK-crash.zip](https://github.com/facebook/AsyncDisplayKit/files/639469/ASDK-crash.zip)	tomizimobile	maicki
2713	2016-12-08 17:35:55	@tomizimobile I looked into this into a bit more details today. The important change we did with 2.0 is to shift the responsibility to resize a specific node of a hierarchy to the supernode of it. In this case as you use a layout transition within a cell the cell is responsible for updating it's size based on the new layout. Unfortunately you don't update the size of the node in your `animateLayo…	maicki	tomizimobile
2713	2016-12-08 18:32:40	@maicki huh, I didn't know that just by calling `super.animateLayoutTransition(context)` it would perform all the necessary animations for me by default, neat! I don't think that was available when I initially did this. I'd much rather just call `transitionLayout...` and not override `animateLayoutTransition` at all. I've got a couple concerns with that though. - ~Can I customize the speed of the…	tomizimobile	maicki
2713	2016-12-12 18:32:15	@maicki can you investigate for 2.0.1 and punt if necessary?	garrettmoon	maicki
2713	2016-12-15 14:16:31	@tomizimobile Hey I looked a bit more into this and there are a couple of ways to prevent this: 1. You can call `follow.setNeedsLayout` to the follow button before calling `super.animateLayoutTransition(context);` 2. You can call the layout transition api with should measure `async: false`: `transitionLayout(withAnimation: true, shouldMeasureAsync: false, measurementCompletion: nil)`. The problem…	maicki	tomizimobile
2712	2016-12-05 20:53:50	@Adlai-Holler Nice!	maicki	Adlai-Holler
2711	2017-01-03 23:03:26	@ryanfitz Did #2815 fix the issue for you? It seems that it was targeted specifically at the `reloadData` code path you're using.	Adlai-Holler	ryanfitz
2711	2017-01-05 12:40:41	@Adlai-Holler #2815 did fix this issue for me	ryanfitz	Adlai-Holler
2710	2016-12-05 16:05:07	@garrettmoon It's the same behavior we had, we just moved in #2130 so there should be no regression	maicki	garrettmoon
2708	2016-12-06 22:23:53	@garrettmoon @Adlai-Holler @appleguy Ready for review.	maicki	Adlai-Holler
2707	2016-12-18 08:39:27	@lappp9 Very cool!! I think we should support it on base ASImageNode for sure, and that it would primarily see usage in ASButtonNode. Will review when I get a chance in the next few days. Thanks for working on this :)	appleguy	lappp9
2707	2017-01-13 20:05:44	@appleguy Any ETA for merging this PR to master? Asking for a friend. 😄	rainypixels	appleguy
2707	2017-01-15 00:06:11	@rainypixels I need to change some stuff around before it'll be ready to merge. I'll try to update it this next week!	lappp9	rainypixels
2707	2017-01-15 03:41:11	@lappp9 That would be excellent! Looking forward to it.	rainypixels	lappp9
2707	2017-02-10 07:10:19	Closing this due to inactivity. @rainypixels feel free to open a similar diff if this feature is very valuable to y'all. Cheers!	Adlai-Holler	rainypixels
2694	2016-12-06 00:29:46	@maicki to @nguyenhuy 's point -- I think it is true this may extend node lifecycle, and we should at least schedule another 2.0.1 task to address that. One strategy would be to schedule a runloop queue item to clear the pointer to the ASLayout, if by the time the queue item runs, it still should be cleared. This is similar to how we call didExitDisplayState (clearContents) on NON-range managed n…	appleguy	maicki
2694	2016-12-06 00:30:14	@maicki after you address my two other comments, feel free to land this and do another diff next week with followup for the memory lifetime issue - I don't think it is a blocker.	appleguy	maicki
2694	2016-12-06 16:22:15	@appleguy Can you give it another look. I decided to move a property for the time for caching the sublayouts as we called the `cacheSublayouts` in a class initializer and so we had to use `->` to access or set the instance variables of the layout. I also removed a couple of added class initializer now to reduce the changes.	maicki	appleguy
2691	2016-12-02 21:14:51	@ay8s your work on the site is greatly appreciated by the whole team!!	appleguy	ay8s
2689	2016-12-01 20:52:15	@garrettmoon looks good to me - only wondering about ASTableView and ASCollectionView's (node-free) memory management behavior. I believe they listen to memory warnings and ask the range controller to clear if they are not visible.	appleguy	garrettmoon
2686	2016-12-02 22:57:24	Thanks @Adlai-Holler for the tip! Would be happy to be a part of the ASDK community ;-)	ngoctr	Adlai-Holler
2683	2016-11-30 03:31:06	@hannahmbanana Glad to receive your reply, my project is using the 2.0 version.I found a very strange phenomenon, when I put all my code into the `ASDKgram` run this example, when the first time to open `[tableNode: willBeginBatchFetchWithContext:]` will only be called once, which makes me very distressed	cd-chen	hannahmbanana
2683	2016-11-30 06:22:11	@hannahmbanana - The current version is 2.0-beta.1, try to use cocoapods to update to 2.0-beta.3, but without success.	cd-chen	hannahmbanana
2683	2016-11-30 08:02:08	@hannahmbanana - When I try` pod search AsyncDisplayKit`, ASDK is the highest version2.0-beta.1	cd-chen	hannahmbanana
2683	2016-11-30 08:45:23	@hannahmbanana - I think I have solved my problem,can not wait to test my project. Version 2.0-beta.1 is a great experience. Thank you for your answer!	cd-chen	hannahmbanana
2677	2016-11-29 20:17:43	I tried reproducing this in the `LayoutSpecExamples-Swift` project, but was unable to reproduce the bug. Here's the diff: [GaddLayoutBug.txt](https://github.com/facebook/AsyncDisplayKit/files/620100/GaddLayoutBug.txt) @GitGadd - could you print out the ascii art string as well as the full hierarchy (using recursiveDescription)?	hannahmbanana	GitGadd
2677	2016-11-30 15:45:12	@GitGadd Hey, I looked a bit into it and I would be great if you could elaborate a bit more about the issue ... as setting `flexBasis` to 300 means the stack will have a minimum width of 300 so based on this value it will layout all of the subnodes based on that. Furthermore if the hosting view is smaller than the 300 it will still use the 300 to layout all of the children. I think there are mult…	maicki	GitGadd
2677	2016-12-05 08:18:11	Noticed https://github.com/facebook/AsyncDisplayKit/commit/0d439a43b6eef8c720d28b5a93213074b827a7a6 when reading through changes; Perhaps the new implementation is caching a size from one of the previous layout passes, and then not recomputing when a later pass invalidates it? In my case: The alert is first being laid out at full screen width, then later as the smaller alert size. The text is the…	GitGadd	rewandy
2677	2016-12-05 15:36:02	[This](https://github.com/facebook/AsyncDisplayKit/pull/2643) PR fixes my particular issue (thanks @maicki!), as mentioned in the Slack channel. But it sounds like the team needs to do further testing before they can land it. @GitGadd maybe you can give that a shot as well? Though it sounds like you may have already worked around the issue.	rewandy	GitGadd
2677	2016-12-05 15:36:02	[This](https://github.com/facebook/AsyncDisplayKit/pull/2643) PR fixes my particular issue (thanks @maicki!), as mentioned in the Slack channel. But it sounds like the team needs to do further testing before they can land it. @GitGadd maybe you can give that a shot as well? Though it sounds like you may have already worked around the issue.	rewandy	maicki
2677	2016-12-05 15:48:01	@rewandy Thanks for mentioning the PR. @GitGadd As @rewandy said would be awesome if you could give it a try and do some further testing on this PR. We would appreciate it! Thanks!	maicki	GitGadd
2677	2016-12-05 15:48:01	@rewandy Thanks for mentioning the PR. @GitGadd As @rewandy said would be awesome if you could give it a try and do some further testing on this PR. We would appreciate it! Thanks!	maicki	rewandy
2677	2016-12-05 17:25:03	@maicki The mentioned PR does resolve the issue in my sample project as well!	GitGadd	maicki
2676	2016-11-29 01:23:47	@maicki thanks, this looks correct to me!	appleguy	maicki
2675	2016-11-29 21:39:58	@Adlai-Holler a very important change, great attention to detail here!	appleguy	Adlai-Holler
2672	2016-11-28 23:51:20	@Adlai-Holler - could you rebase please? :)	hannahmbanana	Adlai-Holler
2672	2016-11-29 18:46:34	@Adlai-Holler thank you for investigating this.	appleguy	Adlai-Holler
2671	2016-11-28 23:33:14	Awesome, thanks so much @hannahmbanana !	garrettmoon	hannahmbanana
2668	2016-11-28 19:19:01	Thank you @Adlai-Holler, I'll follow that.	gurhub	Adlai-Holler
2667	2016-11-28 21:20:55	Thank you @hannahmbanana. I'll follow the other issue.	gurhub	hannahmbanana
2666	2016-11-28 19:17:36	Thank you @hannahmbanana, I'll follow that. FYI, I'm getting same error in many other examples. Probably all will be fixed with 1 simple fix :)	gurhub	hannahmbanana
2663	2016-11-27 20:42:01	@garrettmoon Quick update on that. I already worked on that and will have a broader fix for layout transition in general (this will also fix this issue). Will likely be tracked in here: #2657	maicki	garrettmoon
2663	2016-11-27 20:43:11	@maicki Nice!	garrettmoon	maicki
2658	2016-11-29 16:04:22	@flovouin we pulled this out of the milestone (trying to be realistic about what we can get done), but it's actively being investigated!	garrettmoon	flovouin
2658	2016-12-19 18:21:00	Hey @flovouin unfortunately we've got to kick this back. Removing the view from the cell was a band-aid that we shouldn't roll with, and it caused other issues. There is a cluster of related table-cell-visibility issues (all linked to 2800 above) that I hope to solve our existing range controller architecture rather than depending on the hierarchy teardown to do it.	Adlai-Holler	flovouin
2658	2017-01-12 09:58:30	Hi @Adlai-Holler Could you please update me on the status of this issue? I tried both the test project mentioned above and my app with `master` and it seems that the problem is solved. #2805 also seems to indicate that this is no longer an issue. Should I close this or are you still investigating related problems? Anyways, thanks for fixing this, as `master` works like a charm for me :-) Cheers, …	flovouin	Adlai-Holler
2658	2017-01-13 17:46:58	@flovouin Ah! Yeah the issue's fixed. Cheers mate!	Adlai-Holler	flovouin
2653	2016-11-30 19:18:53	@chrisdanford Would you endorse merging this, based on what you've seen in Pinterest?	Adlai-Holler	chrisdanford
2646	2016-11-21 22:57:04	@austinlouden you cool with this one instead https://github.com/facebook/AsyncDisplayKit/pull/2645 ? @nguyenhuy also was fixing at the same time :)	garrettmoon	austinlouden
2646	2016-11-21 23:04:31	@austinlouden Thanks for working on this!	nguyenhuy	austinlouden
2643	2016-11-23 06:34:57	@maicki Thanks! Since this one is pretty detailed, could you review it in-person with @Adlai-Holler tomorrow (or by VC?) He studied the code closely last week and knows it more accurately than I do, so if you are both aligned on the strategy, let's move forward and get as much testing as possible (testing beats an extended period of review for this kind of change IMO).	appleguy	maicki
2643	2016-11-23 21:53:18	@maicki Could you look at why the new snapshots are different? The new ones seem to have extra space on the right side of the text…	Adlai-Holler	maicki
2643	2016-11-23 22:00:58	@Adlai-Holler I briefly talked with @garrettmoon as the `ASTextNode` calculates it's size now on the bounds this is the new calculation of the `ASTextNode` and the snapshot needs to be updated	maicki	Adlai-Holler
2643	2016-11-24 00:13:20	@maicki "Calculates its size now on the bounds" what do you mean? It looks like the new image is larger than the old one, and the text is slightly off-center?	Adlai-Holler	maicki
2643	2016-12-05 19:07:15	@maicki OK cool, let's update the reference image for the affected test by adding `self.recordMode = YES` at the top of the method and running it.	Adlai-Holler	maicki
2643	2016-12-05 19:26:06	@Adlai-Holler Rebased and added new reference image	maicki	Adlai-Holler
2643	2016-12-06 20:53:37	@Adlai-Holler Addressed comments @Adlai-Holler @appleguy Ready for another review and testing cc @garrettmoon	maicki	appleguy
2643	2016-12-06 20:53:37	@Adlai-Holler Addressed comments @Adlai-Holler @appleguy Ready for another review and testing cc @garrettmoon	maicki	Adlai-Holler
2642	2016-11-27 13:08:34	@appleguy I pushed a new commit that addresses your comments. Yes, we can drive `-didEnterPreloadState` and `-didExitPreloadState` instead. It results in a cleaner API surface. We will need to revisit `-setNeedsPreload`, `-recursivelyPreload` and `-recursivelyClearPreloadedData` after 2.0, although they are "framework private" now.	nguyenhuy	appleguy
2642	2016-11-27 13:10:09	@appleguy Btw, looks like pinterest-jenkins is taking holidays. Machines don't have holidays!	nguyenhuy	appleguy
2641	2016-11-28 16:59:05	@nguyenhuy says: "shouldn't occur anymore because of the new layout coalescing mechanism (discussed with @maicki)" I'm going to close this.	garrettmoon	nguyenhuy
2636	2016-11-21 01:35:29	@maicki once you resolve the merge conflicts, excited to see this one green! √	appleguy	maicki
2636	2016-11-21 03:27:48	@appleguy Rebased and merge conflict resolved	maicki	appleguy
2636	2016-11-21 21:20:42	@Adlai-Holler Some answers: - We don't rely on a `setNeedsLayout` call for the node to layout. As soon as the frame changes a layout pass will happen and we use the frame of the node to execute the layout pass now. What is your thinking behind it? - It should work with `initWithViewBlock:` nodes as the view will be assigned as view to the node. Layout does not rely on any `setNeedsLayout` call an…	maicki	Adlai-Holler
2636	2016-11-23 01:31:18	@Adlai-Holler @maicki I think that last statement is correct: - UIViewController is most definitely designed for users providing their own view. This is of course what -loadView is for. - This works with UITableView, UICollectionView, but also many other custom view subclasses. It should work with _ASDisplayView too :). - Indeed, the main difference is sizing / layout. UIViewController expects to…	appleguy	maicki
2636	2016-11-23 01:31:18	@Adlai-Holler @maicki I think that last statement is correct: - UIViewController is most definitely designed for users providing their own view. This is of course what -loadView is for. - This works with UITableView, UICollectionView, but also many other custom view subclasses. It should work with _ASDisplayView too :). - Indeed, the main difference is sizing / layout. UIViewController expects to…	appleguy	Adlai-Holler
2635	2016-11-20 00:16:16	@garrettmoon thanks! We should revisit this API soon, but breaking these up is definitely a good step.	appleguy	garrettmoon
2632	2016-11-19 22:48:41	@appleguy - isn't it expected behavior that `layoutSpecThatFits:` is called before `viewWillLayoutSubviews`?	hannahmbanana	appleguy
2632	2016-11-22 14:55:16	@KieranLafferty @appleguy @hannahmbanana This is expected behavior. `layoutSpecThatFits:` Get's called in the measurement pass of the node, `viewWillLayoutSubviews` will be called in the layout pass of the node / view that happens after the measurement pass. Hope this makes it clear. In the measurement pass `layoutSpecThatFits:` requests the layout specification to be able to create an `ASLayout`…	maicki	appleguy
2632	2016-11-22 14:55:16	@KieranLafferty @appleguy @hannahmbanana This is expected behavior. `layoutSpecThatFits:` Get's called in the measurement pass of the node, `viewWillLayoutSubviews` will be called in the layout pass of the node / view that happens after the measurement pass. Hope this makes it clear. In the measurement pass `layoutSpecThatFits:` requests the layout specification to be able to create an `ASLayout`…	maicki	hannahmbanana
2629	2016-11-19 03:39:31	@flovouin Hi! Thanks for filing :) I replied on Slack, but this is a good place for more information too. > @flo I'd need to learn a bit more about what you're trying to do - may be helpful to hear concretely what you're doing to transform the URL to tell what could support it. I'd recommend looking for -didEnterPreloadState (using 2.0-beta.1 or master) and at that time, generate the URL. Basical…	appleguy	flovouin
2629	2016-11-22 11:52:38	@appleguy Thanks for the quick reply! I set `imageNode.URL` to "fake", internal URLs e.g. `assets/thumbnails/1234`. A "service" in my app is in charge of converting these to actual remote URLs, by choosing which API end point to call with proper credentials e.g. `GET foo.com/thumbnails/1234 Authorization: 4321`. The remote end point then returns a temporary URL (a signed CloudFront URL). I was ho…	flovouin	appleguy
2628	2016-11-22 08:33:26	Can someone describe an example use case where a single-child layout needs a different style than its child? I haven't come across such a case yet. I'm not sure which is better: 1. Removing the `style` object: which would make the affected layouts inconsistent with other layouts 1. Linking the `style` objects of the layout with that of the node: which might give the impression (from a user's pers…	george-gw	lappp9
2628	2016-11-22 18:06:41	@george-gw - I don't think we've come across a case where a single-child layout needs a different style than its child...yet. One downside to automatic style propagation for _just_ the single child specs is that it may cause confusion. With the pre-2.0 Layout API, there was quite a bit of confusion around the `ASLayoutable` properties - some of which only applied for `ASStackLayoutable`s (childre…	hannahmbanana	george-gw
2626	2016-11-20 00:19:20	@master-nevi thank you! This is a wise fix, and we really appreciate you updating the sample project to be able to test & demonstrate the behavior. This bug was introduced when we made ASVideoNode a subclass of a NetworkImage -- this structure has many benefits, but we need to refactor the class to be more careful about superclass behavior.	appleguy	master-nevi
2626	2016-11-20 05:58:39	@master-nevi I think this is the right direction - however it did cause tests to start failing so I had to revert the diff. If you have a chance to take a look at why they're failing and update either the tests or the diff, that would be great! 18:34:02 ASDisplayNodeImplicitHierarchyTests 18:34:02 testLayoutTransitionMeasurementCompletionBlockIsCalledOnMainThread, Asynchronous wait failed: Exceed…	appleguy	master-nevi
2626	2016-11-21 19:11:30	@appleguy I've updated the failing test `[ASVideoNodeTests testChangingAssetsChangesPlaceholderImage]` and opened a new PR: https://github.com/facebook/AsyncDisplayKit/pull/2644. There were a bunch of other tests failing on my local machine that didn't seem related to my change (they happen even without my change), is this normal? They all ended in `XSnapshotTests`.	master-nevi	appleguy
2622	2016-11-17 08:06:37	@Adlai-Holler: yes, I think I did it. Sorry 😬	nguyenhuy	Adlai-Holler
2621	2016-11-17 06:27:29	@hannahmbanana Thank you! My MessageGroupCellNode have a tableNode in it which have `addSubnode(tableNode)` in a custom init method. When a network request complete (not in main thread), I create a MessageGroupCellNode and insert some cell nodes in it's tableNode with `tableNode.view?.beginUpdates ...`, crash happened! I wonder tableNode.view may lazy create when I try to access it not in main qu…	nixzhu	hannahmbanana
2621	2016-11-17 08:26:00	@Adlai-Holler I didn't see that message. @hannahmbanana After network request, I dispatch to main queue to create node, no more crash.	nixzhu	hannahmbanana
2621	2016-11-17 08:26:00	@Adlai-Holler I didn't see that message. @hannahmbanana After network request, I dispatch to main queue to create node, no more crash.	nixzhu	Adlai-Holler
2617	2016-11-17 03:18:17	@hannahmbanana I am using Carthage to build with DebugConfiguration. `carthage update --platform --configuration Debug`	muukii	hannahmbanana
2617	2016-11-17 06:09:49	@appleguy hmm, I tried building with the following command, but an error occurs. `carthage update AsyncDisplayKit --platform iOS --configuration Debug --no-use-binaries` error log	muukii	appleguy
2617	2016-11-17 16:09:18	@appleguy I installed ASDK with CocoaPods, but it did not change... Do not call `ASCollectionNode.reloadData` more than once? <img width="1118" alt="screen shot 2016-11-18 at 1 06 01" src="https://cloud.githubusercontent.com/assets/1888355/20397017/79c7be26-ad2b-11e6-99b7-cd29249b1f09.png"> <img width="1440" alt="screen shot 2016-11-18 at 1 06 39" src="https://cloud.githubusercontent.com/assets/1…	muukii	appleguy
2617	2016-11-17 16:54:56	@appleguy OMG I was writing deinit in ASCellNode to output logs, It solved it by erasing it!	muukii	appleguy
2617	2016-11-21 16:13:06	@appleguy Yep, confirmed it was broken before and it's working on master! @muukii Thank you very much for bringing this to our attention. We are planning to release a 2nd beta of 2.0 very soon, and you can likely use `master` in the mean time if needed. Also feel free to reopen this issue if needed. Cheers!	Adlai-Holler	appleguy
2616	2016-11-17 09:11:59	@MarvinNazari - This is also possible to implement, but hasn't been something we've needed ourselves yet.	hannahmbanana	MarvinNazari
2616	2016-11-17 10:35:34	@hannahmbanana Im not really sure how i can implement this, i think the problem is that when adding a view controller inside a another view controller we need to use `addChildViewController` and `didMoveToParentViewController` but thats not possible inside a `ASCellNode` Any idea?	MarvinNazari	hannahmbanana
2616	2017-01-13 00:04:39	@MarvinNazari What we need in order pull this off, is: - In `willDisplayCell:`, get the view controller that owns the `ASCollectionView` (you can do this by repeatedly calling `-nextResponder` until a view controller is returned) and call `addChildViewController` and `didMoveToParentViewController:` with the cell node's view controller. - In `didEndDisplayingCell:`, call `willMoveToParentViewCont…	Adlai-Holler	MarvinNazari
2615	2016-11-17 09:10:20	@MarvinNazari - This is possible to implement, but has yet to happen. It would require some logic to make sure that the view controller is only accessed from the main thread. If you'd be interested in submitting a PR for this, we'd be happy to merge it.	hannahmbanana	MarvinNazari
2615	2016-11-19 06:53:02	Thanks for building this @MarvinNazari! Hope to see you around more!	Adlai-Holler	MarvinNazari
2614	2016-11-16 23:18:21	@StrauneanuDimitri - thanks for submitting this! We had planned to consolidate all layout examples into a single app - the `LayoutSpecExamples-Swift` app. I'll take a look at this later today and see if it would be possible to incorporate into that app.	hannahmbanana	StrauneanuDimitri
2614	2016-11-21 01:37:52	@StrauneanuDimitri thank you for submitting this! We're always excited to get new example code, especially in Swift, since we don't have a ton of stuff in the new language. Could you post a few screenshots of the app on the diff so we have it in the PR record / commit history? It may make sense to keep this as a separate app rather than folding into the layout examples, because it has some data s…	appleguy	StrauneanuDimitri
2614	2016-12-08 17:57:05	Thanks for contributing @StrauneanuDimitri ! Sorry for the delay in landing this, very nifty app!	Adlai-Holler	StrauneanuDimitri
2612	2016-11-16 23:21:43	@nguyenhuy - Odd, but I am not able to assign it to you for some reason (you don't show up in the list)	hannahmbanana	nguyenhuy
2612	2016-11-16 23:32:01	@hannahmbanana: no worries then. Maybe because I'm not in the Facebook org. I'm gonna stop asking people to assign and leave comments instead. Thanks!	nguyenhuy	hannahmbanana
2611	2016-11-21 00:14:40	@appleguy - I think there was a question as to whether we can deprecate the old methods or not. Deprecating them would be fastest.	hannahmbanana	appleguy
2609	2016-11-15 00:19:16	@rahul-malik would it be better if this was something that a subclass provided? That way you can guarantee it's called before the sharedDownloader is created?	garrettmoon	rahul-malik
2609	2016-11-15 00:22:43	@garrettmoon - How would we guarantee that the network and multiplex image nodes used the subclass instance?	rahul-malik	garrettmoon
2609	2016-11-15 03:53:46	@rahul-malik thanks! Great to have this kind of customizability for all clients.	appleguy	rahul-malik
2601	2016-11-14 22:54:17	@nguyenhuy It might be worth just putting a disclaimer on the ASTextNode page itself? Really, it might be nice to have a little "Layout Tips" section for a couple of the nodes highlighting whether they have an intrinsic content size or any other good to know things.	lappp9	nguyenhuy
2601	2016-11-16 01:50:17	This seems to have a decent base of support. @garrettmoon This may affect existing layouts in Pinterest. Do you think we should take any extra steps to vet & notify? @hannahmbanana If this lands, would you be willing to add this to the FAQ and the ASTextNode pages?	Adlai-Holler	hannahmbanana
2601	2016-11-16 01:57:00	@Adlai-Holler - has this been tried with Pinterest yet? If not, I could check it out.	hannahmbanana	Adlai-Holler
2601	2016-11-16 02:42:52	I'm still the opinion this will introduce more confusion than it helps 😬 @hannahmbanana if you look into Pinterest code also look how often we actually add the textnode directly to a stack spec and how often we wrap it into another spec and put this inside a stack steck.	maicki	hannahmbanana
2601	2016-11-16 15:36:56	@Adlai-Holler could you also change a small thing in: [ASLayoutSpecPlayground-Swift example](https://github.com/facebook/AsyncDisplayKit/blob/master/examples_extra/ASLayoutSpecPlayground-Swift/Sample/Sample.playground/Pages/StackLayout.xcplaygroundpage/Contents.swift) change: to: Or maybe just specify the other option as a comment, so that people can see the differences. Otherwise, the user will …	george-gw	Adlai-Holler
2601	2016-11-16 20:46:35	@Adlai-Holler @hannahmbanana I don't have any additional insight into what this would break, but we'll need to communicate this far in advance of landing (into Pinterest), then land right after a branch.	garrettmoon	hannahmbanana
2601	2016-11-16 20:46:35	@Adlai-Holler @hannahmbanana I don't have any additional insight into what this would break, but we'll need to communicate this far in advance of landing (into Pinterest), then land right after a branch.	garrettmoon	Adlai-Holler
2601	2016-11-18 07:13:16	This diff is still pretty controversial – let's hold off on it for the time being, in light of the concern @garrettmoon and @maicki raised about propagation. I've linked the propagation issue.	Adlai-Holler	garrettmoon
2601	2016-11-18 07:13:16	This diff is still pretty controversial – let's hold off on it for the time being, in light of the concern @garrettmoon and @maicki raised about propagation. I've linked the propagation issue.	Adlai-Holler	maicki
2598	2016-11-15 07:18:08	@appleguy @Adlai-Holler : Sorry! I forgot to mention that I got exception _OBJC_SUPPORTED_INLINE_REFCNT_WITH_DEALLOC2MAIN when I tried to remove observer in deinit of ASDisplayNode, commenting it works fine though. So I tried the branch AHNaturalDealloc, it fixed the problem but I got another exception "layoutInspector object must implement -scrollableDirections".	tungvoduc	appleguy
2598	2016-11-15 07:18:08	@appleguy @Adlai-Holler : Sorry! I forgot to mention that I got exception _OBJC_SUPPORTED_INLINE_REFCNT_WITH_DEALLOC2MAIN when I tried to remove observer in deinit of ASDisplayNode, commenting it works fine though. So I tried the branch AHNaturalDealloc, it fixed the problem but I got another exception "layoutInspector object must implement -scrollableDirections".	tungvoduc	Adlai-Holler
2597	2016-11-15 00:44:19	@maicki this is an amazing change for the framework! Very impressed with how far it has come without any workarounds - everything seems to be conceptually elegant :)	appleguy	maicki
2597	2016-11-19 23:27:33	@maicki _very_ excited about this! As you have as well, I've done extensive testing locally and there are zero remaining issues that I've been able to find. It even supports all the complex self-resizing cases and the bounds-different-than-desired-layout cases. I filed #2633 for followup on a smaller issue where we may find it is possible to change one of the conditions, but I've confirmed that t…	appleguy	maicki
2596	2016-11-14 01:15:18	@maicki FYI here is the test failure 10:54:06 ASDisplayNodeTests 10:54:06 testThatNodeGetsRenderedIfItGoesFromZeroSizeToRealSizeButOnlyOnce, ((contentsAfterRedisplay) equal to (node.contents)) failed: ("<708f1c00 00630000>") is not equal to ("<60901c00 00630000>") 10:54:06 /Users/engineering/jenkins_root/workspace/AsyncDisplayKit-PRs/AsyncDisplayKitTests/ASDisplayNodeTests.m:1950 10:54:06 ``` 10:…	appleguy	maicki
2596	2016-11-14 01:42:29	@appleguy Yeah unfortunately that was to be expected with that test. I think we first should have a discussion / make a call if we would like to go forward with changing the default value or not.	maicki	appleguy
2595	2016-11-14 05:06:24	@maicki What's the motivation to change this? I think we should leave this as-is, with the following rationale: - UIKit doesn't do this – UIImageView only draws once (although it draws the image full-size, whereas we draw the image at bounds-size). - This will break animated/continuous image node size changes.	Adlai-Holler	maicki
2594	2016-11-11 06:42:16	@austinlouden hey, thanks a bunch for doing this!	appleguy	austinlouden
2593	2016-11-18 07:17:29	@maicki Is this a blocker for the layout coalescing diff? If not, we should remove it from the milestone and focus on other stuff for 2.0 since it's not an API change.	Adlai-Holler	maicki
2593	2016-11-18 14:57:44	@Adlai-Holler I think it's not a blocker for #2597 per-se as `ASTextNode` in it's current state has this side effects. So there should be no regression if you use ASDK containers the way as before. That said with the diff mentioned above we now support also manual layout of nodes, in that case if a text node is involved it can happen, that in the measurement pass the constrained size instance var…	maicki	Adlai-Holler
2592	2016-11-11 00:32:57	@maicki nice improvements indeed!	appleguy	maicki
2591	2016-11-15 02:13:13	@rajeevwhiz - thanks again for contributing this! I have a few comments: - remove the top level "Sample" folder. It should have the same structure as the `LayoutSpecExamples-Swift` example project. - remove the `Sample.xcworkspace` file	hannahmbanana	rajeevwhiz
2591	2016-11-19 22:53:34	@rajeevwhiz - let me know if I can help answer any questions about the example project folder structure. :)	hannahmbanana	rajeevwhiz
2591	2016-11-21 00:13:31	@rajeevwhiz - it's almost ready, just 2 last things: 1. Remove the top level "Sample" folder (move all files up a level in the folder structure). 2. Remove the Sample.xcworkspace file Thanks!	hannahmbanana	rajeevwhiz
2591	2016-11-21 01:38:49	@rajeevwhiz thanks for working on this!	appleguy	rajeevwhiz
2591	2016-11-27 21:02:03	Thank you @rajeevwhiz for contributing and @george-gw for the swift style comments!	hannahmbanana	rajeevwhiz
2591	2016-11-28 07:50:28	Happy to help @rajeevwhiz @hannahmbanana :)	george-gw	rajeevwhiz
2591	2016-11-28 07:50:28	Happy to help @rajeevwhiz @hannahmbanana :)	george-gw	hannahmbanana
2590	2016-11-14 21:26:20	@tomizimobile can you provide more info? For example, the URL you were loading or a small sample project? The behavior you're describing is definitely not correct!	garrettmoon	tomizimobile
2590	2016-11-14 22:28:32	@garrettmoon try out this URL: http://ak-cache.legacy.net/legacy/images/fhlogo/7630fhlogo.gif	tomizimobile	garrettmoon
2590	2016-11-14 22:34:02	@tomizimobile This is actually an issue with PINRemoteImage, not ASDK. Do you mind opening up an issue there: https://github.com/pinterest/PINRemoteImage ?	garrettmoon	tomizimobile
2590	2016-11-14 22:38:59	Thanks @tomizimobile going to close this one here, will continue over on PINRemoteImage :)	garrettmoon	tomizimobile
2588	2016-11-14 21:29:48	Hi @rajeevwhiz we rely on Github issues to track work being done on ASDK. It's really important that each issue describe one problem. Would you mind updating this issue to just one of the issues you're describing and opening two more each with their own? You can still use the same sample project of course!	garrettmoon	rajeevwhiz
2585	2016-11-15 21:27:43	@hannahmbanana can you own this issue? Ping me if not.	garrettmoon	hannahmbanana
2581	2016-11-11 16:48:51	@maicki Thanks for the info. It's a fairly minor bug in a production app that uses ASDK almost exclusively for the UI. Updating to 2.0 looks painful. I guess we won't have much choice but to invest significant effort at some point. I'm sure it will improve a lot of things. Maybe there is/will be a guide or other assistance once we get there. At least this explains why it works as long as the text…	jdee	maicki
2578	2016-11-14 21:30:51	Hi @rajeevwhiz I'm going to close this issue for now as it looks like the info is better in the other issue you opened.	garrettmoon	rajeevwhiz
2576	2016-11-09 01:49:08	@george-gw We just finished fixing some issues with our CI. Could you rebase when you have a minute?	Adlai-Holler	george-gw
2576	2016-11-09 07:11:38	@george-gw - awesome, thank you!!!	hannahmbanana	george-gw
2572	2016-11-08 06:52:57	@rajeevwhiz your problem appears to be that you're fetching the image thumbnails as a data model - e.g. you are fetching the image data before the photos are near the screen, which uses a large amount of memory. Instead, your ASImageNode(s) in each ASCellNode should be allowed to do this data fetching. If you write a custom class, you can override didEnterPreloadState and didExitPreloadState to p…	appleguy	rajeevwhiz
2572	2016-11-08 17:19:58	@appleguy thanks for the direction and insights... I was completely lost! I have started upgrading to ASDK 2.0 and will implement ASMultiplexImageNode as per your suggestions. I may come back with more clarification questions. When migrating to ASDK2.0, I am seeing a conflict around ASStaticLayoutSpec. As per the [conversion guide](http://asyncdisplaykit.org/docs/layout2-conversion-guide.html), A…	rajeevwhiz	appleguy
2572	2016-11-08 17:25:45	@rajeevwhiz Happy to answer your questions around conversion to 2.0: `ASStaticLayoutSpec`: There are two options: You can either use `ASWrapperLayoutSpec` or use `ASAbsoluteLayoutSpec` with sizing option: `ASAbsoluteLayoutSpecSizingSizeToFit` instead of `ASStaticLayoutSpec` `setChildren`: This is now a property so use `.children =` instead. Let me know if this answers your questions.	maicki	rajeevwhiz
2572	2016-11-08 17:36:46	thanks @maicki . I am fully on ASDK 2.0 now.. :)	rajeevwhiz	maicki
2572	2016-11-08 17:42:13	@rajeevwhiz Awesome to hear!! I will close this issue for now, please reopen in case you think it's not resolved!	maicki	rajeevwhiz
2572	2016-11-08 17:48:20	Thanks @maicki . I am now implementing the suggestions from @appleguy around ASMultiplexImageNode. I have implemented ASCellNode that contains an ASMultiplexImageNode as per his suggestion. Can you point me to some example project or sample code which uses ASMultiplexImageNode with Photo Library?	rajeevwhiz	appleguy
2572	2016-11-08 17:48:20	Thanks @maicki . I am now implementing the suggestions from @appleguy around ASMultiplexImageNode. I have implemented ASCellNode that contains an ASMultiplexImageNode as per his suggestion. Can you point me to some example project or sample code which uses ASMultiplexImageNode with Photo Library?	rajeevwhiz	maicki
2572	2016-11-08 18:22:03	@appleguy @maicki How do I tie a ASMultiplexImageNode to a PHAsset?	rajeevwhiz	appleguy
2572	2016-11-08 18:22:03	@appleguy @maicki How do I tie a ASMultiplexImageNode to a PHAsset?	rajeevwhiz	maicki
2572	2016-11-08 18:44:51	@appleguy @maicki figured it out! I have to implement assetForLocalIdentifier. Is there a way to mix images downloaded from network and from PhotoLibrary into the same collection? Or is it a bad idea? I would imagine I should not be implementing urlForImageIdentifier and assetForLocalIdentifier for the same ASMultiplexImageNodeDataSource... Is it possible? If yes, how is the conflict resolved? I …	rajeevwhiz	appleguy
2572	2016-11-08 18:44:51	@appleguy @maicki figured it out! I have to implement assetForLocalIdentifier. Is there a way to mix images downloaded from network and from PhotoLibrary into the same collection? Or is it a bad idea? I would imagine I should not be implementing urlForImageIdentifier and assetForLocalIdentifier for the same ASMultiplexImageNodeDataSource... Is it possible? If yes, how is the conflict resolved? I …	rajeevwhiz	maicki
2570	2016-11-09 02:06:49	Nice improvements, thanks @Adlai-Holler!	appleguy	Adlai-Holler
2568	2016-11-07 23:55:05	@hannahmbanana awesome, thanks!	appleguy	hannahmbanana
2566	2016-11-10 00:19:41	@chrisdanford Thanks for the feedback! - I absolutely want to avoid a setter interface, for the same reason that React and others do. Usually _one_ object knows how the screen should look, and so we should always ask that object when we need an update. Otherwise developers will have to wire up all that on their side, which will get ugly. - A continuation interface is interesting but for the reaso…	Adlai-Holler	chrisdanford
2566	2016-11-10 09:52:44	I think the solution is super useful. @Adlai-Holler, thanks for introducing this! In order to remove the need for `performBatchUpdates`, we still have to deal with the `update` calls. The current implementation doesn't cater for that, and I think that developers would assume that it somehow does. For this case to be covered, I would think that having something like the `invalidateItemWithIdentifi…	george-gw	Adlai-Holler
2566	2016-11-22 19:02:05	This looks awesome @Adlai-Holler. We've had a couple of cases where we've faced issues with indexPaths especially around reordering updates within our queues. We took a similar approach and used the diff method within ASDK to setup the batch updates. But that still seems to cause some issues every so often. Think we can move to this approach pretty quickly within Buffer for some wider testing. Ag…	ay8s	Adlai-Holler
2566	2016-11-22 20:17:31	Hey @Adlai-Holler ! How similar is the diffing algorithm you've used to the one used in [IGListKit](https://github.com/instagram/IGListKit) ?	codeOfRobin	Adlai-Holler
2558	2016-11-08 14:53:35	Hi @rajeevwhiz, what version of ASDK do you use? If you use ASDK 2.0 the direct use of `ASCollectionView` is not suggested anymore and in fact methods are now deprecated. Please try to use `ASColllectionNode` instead.	maicki	rajeevwhiz
2557	2016-12-19 05:08:01	@garrettmoon I'd recommend that we punt this to 2.0.2 and investigate it in January.	appleguy	garrettmoon
2557	2017-01-12 20:12:26	@garrettmoon - I recall you mentioning working on placeholders recently. Was that related to this Issue?	hannahmbanana	garrettmoon
2557	2017-01-30 03:36:02	@garrettmoon This seems like a good candidate to punt to 2.1. It would be really great to fix, though!	appleguy	garrettmoon
2556	2016-11-15 21:34:56	Can you take a look at this one @hannahmbanana ?	garrettmoon	hannahmbanana
2555	2016-11-06 23:47:50	@hannahmbanana Do you set any height to the text node or the intrinsic size returns that size? If you set a breakpoint in `calculateSizeThatFits:` in `ASTextNode` what's the value of the size it returns?	maicki	hannahmbanana
2555	2016-11-07 00:08:49	@maicki - No height is set in the layout code (copied below). `ASTextNode`'s `calculateSizeThatFits` returns `{0, 13.800000000000001}`	hannahmbanana	maicki
2555	2016-11-08 15:44:54	I will close that issue as @garrettmoon mentioned this is correct behavior. I would suggest if you don't want to have the text node appearing if the string is nil / empty don't add it in `layoutSpecThatFits:`.	maicki	garrettmoon
2552	2016-11-08 04:49:05	@hannahmbanana I converted one layout to swift. Code is in https://github.com/facebook/AsyncDisplayKit/issues/2548. Let me know if this helps. thanks	rajeevwhiz	hannahmbanana
2552	2016-11-09 12:05:49	@rajeevwhiz - would you be interested in cleaning up the project and submitting it as a Pull Request? I think others would find your work very valuable since we only have 1 or 2 Swift examples. Let me know if you aren't interested and I can work getting the project ready to submit.	hannahmbanana	rajeevwhiz
2552	2016-11-09 15:05:18	Yes, I would love to. On Wednesday, November 9, 2016, Hannah Troisi notifications@github.com wrote: > @rajeevwhiz https://github.com/rajeevwhiz - would you be interested in > cleaning up the project and submitting it as a Pull Request? I think others > would find your work very valuable since we only have 1 or 2 Swift > examples. Let me know if you aren't interested and I can work getting the > p…	rajeevwhiz	rajeevwhiz
2552	2016-11-09 15:54:11	@rajeevwhiz - that would be awesome! A few requests: - name the project `CustomCollectionView-Swift` - usually we recommend that you take a example project (e.g. the `Swift` example) and copy in your files to preserve the project settings & project name ("Sample") - include legal header comments at the top of each file - also, make sure you use 2 spaces (instead of tabs) :)	hannahmbanana	rajeevwhiz
2552	2016-11-09 20:42:13	@hannahmbanana I am getting HTTP error 403 when I try to push the code to new branch "CustomCollectionView-Swift"	rajeevwhiz	hannahmbanana
2552	2016-11-10 15:46:18	@rajeevwhiz Hey, did you fork the ASDK project and created a PR from your fork. You cannot push to a branch to the facebook/AsyncDisplayKit project directly.	maicki	rajeevwhiz
2552	2016-11-10 16:23:06	@maicki my apologies. I just submitted the PR from the fork. Let me know if everything looks okay.	rajeevwhiz	maicki
2552	2016-11-10 16:28:24	@rajeevwhiz Thanks! PR: #2591	maicki	rajeevwhiz
2551	2016-11-06 15:40:01	@hannahmbanana Just added a couple of comments, but overall looks good!	maicki	hannahmbanana
2550	2016-11-06 00:14:51	Thanks @appleguy! Comments addressed.	connor	appleguy
2543	2016-11-05 04:22:00	@nguyenhuy could you elaborate? Doesn't this potentially change as the bounds, contentSize, or contentInset changes? I'm not too familiar with the core issue that was discovered (that lead to this diff), but it certainly would be nice if scrollableDirections weren't required to be overridden by all subclasses. If the base class could provide an implementation that works for most cases — like rely…	appleguy	nguyenhuy
2543	2016-11-05 21:10:47	@appleguy: I meant we can just cache the directions once computed, since for most layouts those directions are constants. We can provide a simple mechanism to invalidate the cache if needed: https://github.com/nguyenhuy/AsyncDisplayKit/commit/12aa5f8bdb66d47813b292c5ad829587561b21d6	nguyenhuy	appleguy
2543	2016-11-06 19:52:04	@nguyenhuy I think it would be simpler to require implementation rather than to require invalidation. Requiring it will make compilation impossible. Requiring invalidation will mean users will need to learn to know to do or suffer with strange bugs.	garrettmoon	nguyenhuy
2543	2016-11-06 20:49:47	@garrettmoon to clarify, only layouts that have different directions under different conditions (say, vertical in portrait mode and horizontal in landscape) need to invalidate. That being said, after thinking about it again, I agree with you that it's better to require implementation. It's a bit inconvenient to developers but necessary to ensure correctness.	nguyenhuy	garrettmoon
2543	2016-11-06 23:37:04	@Adlai-Holler @appleguy @garrettmoon - Adding the assertion causes some of the `ASCollectionView` tests to fail. It looks like the issue is that ASCollectionView's `initWithFrame:` triggers ASCollectionView `didChangeBoundsWithOldValue:`. This method uses the `layoutInspector` getter which relies on the layout (which hasn't been set yet). What's the correct solution here? ![screen shot 2016-11-06…	hannahmbanana	garrettmoon
2543	2016-11-06 23:37:04	@Adlai-Holler @appleguy @garrettmoon - Adding the assertion causes some of the `ASCollectionView` tests to fail. It looks like the issue is that ASCollectionView's `initWithFrame:` triggers ASCollectionView `didChangeBoundsWithOldValue:`. This method uses the `layoutInspector` getter which relies on the layout (which hasn't been set yet). What's the correct solution here? ![screen shot 2016-11-06…	hannahmbanana	appleguy
2541	2016-11-14 13:13:10	@Adlai-Holler: Awesome PR! It's a much simpler approach to fix flashes. I think we can improve this technique to cover cases in which the visible patch is not the first patch. We can queue up all laid out nodes and insert them all at once when the visible patch is ready. What do you think?	nguyenhuy	Adlai-Holler
2541	2016-11-16 01:29:26	@nguyenhuy I think that is the ideal approach, but we have an architectural issue to resolve before then – how, given a user that implements UICollectionViewLayout, do we know where that visible patch is? That is, if the user doesn't get a chance to layout nodes until the nodes are measured and inserted (since UICollectionViewLayout talks directly to UICollectionView), how can we wait until they …	Adlai-Holler	nguyenhuy
2541	2016-11-16 18:42:30	@Adlai-Holler: Yeah, great question on determining visible nodes. I was thinking maybe we can rely on the previous visible paths and assume that the new ones are at least very close. It's definitely the case if items have the same size. I can even put up a short working prototype with that assumption. That being said, your idea is more generalized and should cover all cases. But it looks like a b…	nguyenhuy	Adlai-Holler
2540	2016-11-03 19:24:05	@hannahmbanana It works great with scrollableDirections! As always thanks for efficiency!!!	Baevra	hannahmbanana
2539	2016-11-03 13:10:33	Ohh, it's a bad mistake. Thanks @garrettmoon @appleguy for spotting and fixing this!	tamaskarai	garrettmoon
2539	2016-11-03 13:10:33	Ohh, it's a bad mistake. Thanks @garrettmoon @appleguy for spotting and fixing this!	tamaskarai	appleguy
2536	2016-11-14 21:35:29	@nguyenhuy does @Adlai-Holler 's PR address this? Can it be closed?	garrettmoon	nguyenhuy
2536	2016-11-14 21:52:45	@garrettmoon: it does partially address this issue. But I'm having an improvement in mind, will report back this week.	nguyenhuy	garrettmoon
2536	2017-02-09 19:11:33	@nguyenhuy - could you update this thread? I know you've been working on improvements in this area. :)	hannahmbanana	nguyenhuy
2523	2016-11-02 00:33:24	Beautiful, thanks @george-gw !	Adlai-Holler	george-gw
2517	2016-10-31 20:43:49	@garrettmoon Thanks for reporting. I will look into it.	maicki	garrettmoon
2511	2016-10-30 22:34:01	@Adlai-Holler This is a great change - profiling definitely did show shadower objects created in significant numbers, sometimes resulting in runtime lock contention. I don't recall the numbers, but this could be a 1-2% improvement in text handling!	appleguy	Adlai-Holler
2510	2017-02-09 19:59:13	I for one, am SUPER EXCITED to see @Adlai-Holler's new ASTextNode improvements coming soon in Spring '17!	hannahmbanana	Adlai-Holler
2508	2016-10-31 03:31:06	Hi @hannahmbanana, Thanks for your information about the meaning of the word `node` in Apple's memory graph. Please view the image detail of the `3-node cycle` ![screen shot 2016-10-31 at 10 22 13 am](https://cloud.githubusercontent.com/assets/7148482/19843441/018c44a6-9f55-11e6-8722-06bed0686865.png)	nhatlee	hannahmbanana
2507	2016-10-28 23:21:38	Nice, feel free to merge after CI passes @maicki	Adlai-Holler	maicki
2505	2016-10-28 22:40:08	@maicki Would it be worth adding an assertion in `-[ASDisplayNode calculateSizeThatFits:]`, that the constrained size is valid? It might help debugging. `Cannot calculate size of node because constrained size is infinite and node does not override -calculateSizeThatFits:. Try setting style.preferredSize on the node. Node: %@`	Adlai-Holler	maicki
2503	2016-10-28 22:18:21	@garrettmoon Ok let's get that in as soon as Jenkins finished	maicki	garrettmoon
2502	2016-12-05 12:57:15	@maicki How do you layout a subnode after adding it to the view?	codeOfRobin	maicki
2502	2016-12-06 10:17:12	@maicki Thanks! So, I'll write down what I think is the _"canonical"_ way of setting up ASDK nodes inside UIViewControllers. 1. Add an `ASDisplayNode` to your `UIView`. Typically, setting it's bounds = view.bounds in the `viewDidLayoutSubviews` method is useful for most cases 2. Add subnodes to the aforementioned `ASDisplayNode` 3. Profit ?? One problem though, where do you place the layout code?…	codeOfRobin	maicki
2498	2016-10-29 16:50:09	Bravo @george-gw ! Let's take this to the bank.	Adlai-Holler	george-gw
2495	2016-10-28 20:32:26	@hannahmbanana Don't worry we will get it in :) let me take it over	maicki	hannahmbanana
2495	2016-10-28 23:40:37	@maicki - sure, thanks! It's failing on the `examples/Swift` project.	hannahmbanana	maicki
2495	2016-10-29 14:54:12	@hannahmbanana Should be fixed. Can you please pull and test again. Thanks!	maicki	hannahmbanana
2495	2016-10-30 19:01:00	thanks @maicki!	hannahmbanana	maicki
2495	2016-11-01 14:36:40	@nguyenhuy Rebased, added `ASDISPLAYNODE_INLINE` back again. Can you get it another look and approve. Thanks!	maicki	nguyenhuy
2490	2016-10-27 14:20:02	@george-gw thanks 👍 good work with the examples - to be honest I wasn't aware of `CGFloat.infinity`	lsnpatryks	george-gw
2488	2016-11-04 01:38:59	@appleguy Everything is working really great after the update! Images are loading first go and everything else is loading quick too! Thank you !	bevbomb	appleguy
2486	2016-11-02 14:58:58	@Adlai-Holler: I can take this if you don't mind.	nguyenhuy	Adlai-Holler
2486	2016-11-02 15:57:01	Awesome, thanks @nguyenhuy !	Adlai-Holler	nguyenhuy
2485	2016-10-27 14:24:34	@Adlai-Holler will do	george-gw	Adlai-Holler
2479	2016-10-26 18:38:11	Such a huge improvement in a small diff. And a unit test too! Nice @george-gw . Note: Tested with Pinterest and we're looking good.	Adlai-Holler	george-gw
2473	2016-10-24 20:00:03	@garrettmoon We won't – in the getter we will only ever create one default layout inspector.	Adlai-Holler	garrettmoon
2470	2016-10-29 03:36:00	This does appear to be a significant performance improvement of over 10% — Great work @maicki !! This makes a big difference on not only our benchmarks, but also real-world app workloads! This is a _tremendous_ figure because it _includes_ the extremely expensive text sizing work, all block and runtime overheads, etc — and means that the optimization for the Stack code itself is very likely ~>50%…	appleguy	maicki
2470	2016-10-30 18:53:05	@rcancro @appleguy Thanks for reviewing! I will let the variable name for now as it is as we use this name all in the stack layout spec components from the beginning on. We could address it in a follow up PR, it would add some noise that is not really related to the task to this PR. Will merge as soon as CI finished.	maicki	appleguy
2468	2016-10-26 18:08:48	@george-gw You're absolutely right. One solution would be to add a weak reference to the owning `ASTableNode/ASCollectionNode` to `ASIndexedNodeContext` (passed into `init`) and to `ASCellNode` (publicly `readonly`, privately `readwrite` in `ASCellNode+Internal.h`). When `ASIndexedNodeContext` creates the node, we can attach that pointer to the cell node. I think that should work pretty nicely. T…	Adlai-Holler	george-gw
2468	2016-10-27 12:24:47	@Adlai-Holler I changed the code to better fit our needs based on your suggestions, I ran all the test cases and they all succeeded, I added a few more checks in the indexPath consistency test to check for nodes that aren't displayed and they are passing (I tried the same code with the old way of handling the indexPaths and they failed).	george-gw	Adlai-Holler
2468	2016-10-27 18:35:33	@Adlai-Holler There is a test case for indexPath consistency, it tests different aspects. Do you have a different kind of test you'd like me to write?	george-gw	Adlai-Holler
2468	2016-10-27 18:40:43	@george-gw Oh those are just the magic words that you use to get our Jenkins CI to run tests. Your test looks good.	Adlai-Holler	george-gw
2468	2016-10-27 18:41:12	@Adlai-Holler oh haha! 👍	george-gw	Adlai-Holler
2468	2016-10-27 18:46:16	@george-gw Take a look at #2493. Now that `ASCellNode` has `indexPath`, that custom subclass will not automatically synthesize an ivar for it. Could you modify the example code to get Jenkins passing?	Adlai-Holler	george-gw
2468	2016-10-27 18:58:18	@Adlai-Holler which would you prefer? changing the property name to `currentIndexPath` or just doing something like: `@synthesize indexPath=_indexPath;`? I went with the synthesize :)	george-gw	Adlai-Holler
2468	2016-10-27 23:55:58	Thanks @george-gw. Resolves #2447. Here, we, go!	Adlai-Holler	george-gw
2468	2016-10-30 20:49:17	@Adlai-Holler @george-gw: should we rename the `indexPath` property to something more unique? This currently conflicts with Pinterest code.	hannahmbanana	george-gw
2468	2016-10-30 20:49:17	@Adlai-Holler @george-gw: should we rename the `indexPath` property to something more unique? This currently conflicts with Pinterest code.	hannahmbanana	Adlai-Holler
2465	2016-10-24 03:31:19	You make a great point @lappp9. The ASDK team really (and I mean _REALLY_) cares about naming conventions, but we got pretty side-tracked with debating the naming of this element just last week and I'm not sure anyone has the heart to do it again. :D cc @garrettmoon @Adlai-Holler	hannahmbanana	lappp9
2465	2016-11-01 00:30:27	@lappp9 this is a very thoughtful consideration, and could have been a valuable input to the discussion! That said, I think we're locked on this particular name. It has the advantage of being more concrete and understandable to developers; a "Layoutable" is a pretty abstract and funny-sounding thing, whereas a "LayoutElement" can more readily be understood as an individual object that relates to …	appleguy	lappp9
2465	2016-11-06 05:48:29	@appleguy gotcha, that reasoning definitely makes sense!	lappp9	appleguy
2456	2016-10-21 18:32:50	@tamaskarai - thanks for contributing this!!! We're in an all-day meeting today, but we'll try to provide feedback in the next few days.	hannahmbanana	tamaskarai
2456	2016-10-24 11:55:34	@hannahmbanana @Adlai-Holler Thank you for your support. Meantime I managed to fix all CI issues.	tamaskarai	hannahmbanana
2456	2016-11-01 22:19:41	Thanks @Adlai-Holler for helping me implement this feature, you're review comments were super useful! We're looking forward to contributing to this awesome product more as our team is going to use AsyncDisplayKit for more features in the future.	tamaskarai	Adlai-Holler
2454	2016-10-21 18:58:03	@romankl - thank you for updating this for us!	hannahmbanana	romankl
2454	2016-10-22 00:38:58	@romankl cool, thank you!	appleguy	romankl
2453	2016-10-24 16:29:50	Nice! Thanks @george-gw!	Adlai-Holler	george-gw
2452	2016-10-26 19:04:32	Hmm running the tests is still failing locally for me (Xcode 8 iPhone 7 simulator). I'll investigate later today unless you get to it first @hannahmbanana	Adlai-Holler	hannahmbanana
2452	2016-10-27 18:45:20	@Adlai-Holler - I'm getting the duplicate protocol definition error again. I'll reimplement this in a new PR and see if that does the trick. If #2495 passes, we can close this one.	hannahmbanana	Adlai-Holler
2451	2016-10-21 17:18:45	@hannahmbanana The reason is, the index paths returned by the view method will be in the view index space. This method should return index paths in the node index space.	Adlai-Holler	hannahmbanana
2448	2016-11-01 00:36:33	@rainypixels I would love to help you out with this! If you could ping me on Slack, we could work through some debugging steps. Naturally it's important to dump a "po [[UIWindow keyWindow] recursiveDescription]", so if you could send this over (or post it here if it's not sensitive), that would be the best start. ASDK 2 is now very stable and is better in 1.9.91 in really all respects; we're ship…	appleguy	rainypixels
2448	2016-11-01 22:59:36	I just found the issue thanks to your `hitTest` symbolic breakpoint tip! Embarrassingly enough, I actually found a method override with this signature in a `UICollectionViewCell` extension: I remember adding it a while back to help with some debugging/touch visualization, and I must have checked it in by mistake. The method was effectively swallowing touches in `UICollectionViewCell` instances. T…	rainypixels	appleguy
2440	2016-10-21 01:18:32	Here's the failure @Adlai-Holler 6.00s$ gem install xcpretty-travis-formatter Successfully installed xcpretty-travis-formatter-0.0.4 1 gem installed 0.84s$ gem uninstall bundler Select gem to uninstall: 1. bundler-1.12.1 2. bundler-1.12.2 3. bundler-1.12.5 4. bundler-1.13.1 5. bundler-1.13.2 6. All versions > ERROR: While executing gem ... (NoMethodError) undefined method `>=' for nil:NilClass	appleguy	Adlai-Holler
2435	2016-11-15 21:36:33	@Adlai-Holler since we haven't gotten a volunteer on this, can you take this on?	garrettmoon	Adlai-Holler
2434	2016-11-16 03:37:32	@garrettmoon - I only moved over the `2.0` tasks. There are 130 remaining tasks in ship. I wasn't sure if we wanted to flood GitHub with all of those at once. Perhaps I'll just move the 80 `2.1` tasks over.	hannahmbanana	garrettmoon
2431	2016-10-19 17:51:09	@tomizimobile This is pretty serious! Is it possible that code inside your `deinit` implementation calls `retain` on self? Does the issue occur with a trivial or empty implementation of `deinit`?	Adlai-Holler	tomizimobile
2431	2016-10-19 17:56:30	@Adlai-Holler The issue occurs with something as trivial as `print("deinit")` - although an empty implementation is ok	tomizimobile	Adlai-Holler
2431	2016-10-19 18:58:03	@tomizimobile Yep just confirmed it. Sample project: [NodeSwiftDeallocTest.zip](https://github.com/facebook/AsyncDisplayKit/files/539933/NodeSwiftDeallocTest.zip) I can't investigate it immediately but cc #2223 @johnepinterest @appleguy for the time being.	Adlai-Holler	tomizimobile
2431	2016-11-01 00:52:59	@Adlai-Holler I don't think we can address this for 2.0, but if you could run a quick test to see if it's possible to create a workaround for this, that would be helpful. If you can't think of a workaround to try, punt to 2.1 and we will all be better off when we land #2223 :). It feels a bit risky to take that diff for 2.0, but if you'd like to shoot for it, let's discuss in the next team meetin…	appleguy	Adlai-Holler
2431	2016-11-18 22:20:10	@Adlai-Holler should be fixed by 2223, right?	appleguy	Adlai-Holler
2431	2016-11-21 15:55:48	@appleguy Yep @tomizimobile could you check post-#2223 and let us know how it performs?	Adlai-Holler	appleguy
2431	2016-11-21 15:55:48	@appleguy Yep @tomizimobile could you check post-#2223 and let us know how it performs?	Adlai-Holler	tomizimobile
2431	2016-11-21 17:13:04	@Adlai-Holler looks good to me	tomizimobile	Adlai-Holler
2428	2016-10-19 16:48:18	@tamaskarai Thanks for a thorough, clean issue report! We'd be glad if you implemented this change, and ideally added a unit test to ASControlNode to ensure the behavior stays fixed. Obviously it's important that the targets are not retained – our best bet may be to follow `UIControl`'s model and create e.g. [ASControlTargetAction](https://github.com/nst/iOS-Runtime-Headers/blob/master/Frameworks…	Adlai-Holler	tamaskarai
2428	2016-10-20 07:38:13	Hi @Adlai-Holler , Thank you for confirming this issue. I'll create a pull request and link this issue report once I'm ready with the implementation. Also, thanks for the implementation tips! Tamas	tamaskarai	Adlai-Holler
2425	2016-10-28 00:09:21	@george-gw Would you be willing to rebase this to bring in fixes that make the CI pass?	Adlai-Holler	george-gw
2424	2016-10-19 06:38:32	@appleguy can you suggest which version is without error via cocoapods?	albetjanuar	appleguy
2424	2016-10-19 07:43:22	thanks @appleguy ! can't wait to integrate ADK to my project.	albetjanuar	appleguy
2424	2016-10-20 20:18:11	@ay8s that's actually the issue in this case, 1.9.90 hasn't been updated to the new beta-4 and beyond API.	garrettmoon	ay8s
2424	2016-10-21 05:52:40	@garrettmoon new version?	boai	garrettmoon
2424	2016-10-21 06:11:06	I have same issue few days ago, but solved with adding `pod 'PINRemoteImage', '3.0.0-beta.3'`. now I've updated AysncDisplayKit to latest, 1.9.91, and the problem is solved. Thanks! @appleguy	baby03201	appleguy
2415	2016-10-18 17:54:43	@samhsiung Great catch! My mistake! Let's fast-track this into Pinterest.	Adlai-Holler	samhsiung
2413	2016-10-18 18:21:21	@maicki very interesting test, thanks! This definitely had the intended benefit. I think we could land this; I'm excited about during further work here, but let's hold off until next week / after the migration is finalized. - @Adlai-Holler, @garrettmoon for context. I modified the layout benchmark to be more discrete / reproducible, by changing the array that specifies view counts to be [100, 100…	appleguy	maicki
2412	2016-10-18 15:18:50	@garrettmoon Yeah I noticed, I updated the PR.	smyrgl	garrettmoon
2412	2016-10-18 15:26:02	@garrettmoon No yours is fine, closing mine.	smyrgl	garrettmoon
2411	2016-10-21 00:33:21	@george-gw awesome, thanks!! The initial code was extremely rough / never really finished, so I support your change and thoughtful consideration of how it should work.	appleguy	george-gw
2399	2016-10-16 21:10:26	@appleguy Want to remove the old `ASPerformBlockOnDeallocationQueue` while we're at it? No reason to keep it around.	Adlai-Holler	appleguy
2399	2016-10-17 00:21:20	Much annoyance later, I'm ready to land this rewritten version. @Adlai-Holler I turned off event logging by default even in DEBUG. For the TableView example, we were exceeding 1GB of memory at peak (even without this change - it's not the queuing). With those objects disabled, it's closer to 300MB. I didn't look into it exhaustively, but there's a whole lot of the tracer objects :). <img width="5…	appleguy	Adlai-Holler
2399	2016-10-17 00:23:23	@appleguy I don't agree that we should disable event tracing in debug. - You don't know you need event logging until you do. If you stumble upon some rare crash/race condition, you can't relaunch the app to turn it on. - This is a wacky synthetic benchmark that creates and measures as many nodes as possible all at once, so the performance implications of event tracing in this context shouldn't dr…	Adlai-Holler	appleguy
2399	2016-10-17 04:25:24	@Adlai-Holler With 284,000 events live at one time, is it possible they're staying around longer than expected? I can leave it on, but am concerned about how it made up for seemingly 700MB - maybe it caused other large objects to stay alive?	appleguy	Adlai-Holler
2399	2016-10-17 04:37:17	@Adlai-Holler also, thanks for the clear feedback re: disabling by default. Your reasoning is sound as usual, and I've reverted that side-effect of this change. I agree we don't need to be too concerned with a synthetic benchmark; however, since running as DEBUG on a device is not too uncommon for Pinterest development, if the memory overhead reaches similar levels for complex UI flows then we sh…	appleguy	Adlai-Holler
2398	2016-10-16 19:39:09	@maicki Could we still have position be readonly externally, but writeable internally? I don't have an opinion yet on if this change is the right direction, although reducing object allocations will definitely be valuable here.	appleguy	maicki
2398	2016-10-16 19:43:38	@appleguy Yes! The `position` will be `readonly` public, no problem and internally we can expose properties of `ASLayout` that we need `readwrite` like `position`	maicki	appleguy
2398	2016-10-16 20:01:51	@maicki Adding an internal header to make `position` `readwrite` seems right, but `flattened` is absolutely useless at the moment and should be removed. As it stands, `flattened` is only read in a context where we know that it will be `NO`. I've modified the diff to lock `position` and noted a potential race condition. We could build basically a stochastic thrash unit test that attempts to reprod…	Adlai-Holler	maicki
2398	2016-10-17 02:48:52	Profiling suggests that this does help quite a lot - I think we should take this change, and adapt it further as needed. @maicki I think you know this code the best of us, so feel free to change this again in the future (maybe not a top priority now). The layoutElement weak pointer is still one of the top causes of contention even after this change, but it is in a more reasonable range. If we can…	appleguy	maicki
2392	2016-10-16 03:42:19	@Adlai-Holler Awesome, thanks for creating this on a Saturday! The graph is really cool :). Is the latest benchmark on your LayoutKit branch? As we know, this ops/sec test is not exactly the most important metric for user-percieved performance, but still I'm curious to try out the latest on a tri-core iPad Air 2 and look at the key sources of contention.	appleguy	Adlai-Holler
2392	2016-10-16 03:48:10	@appleguy Yep! Latest benchmark is at https://github.com/Adlai-Holler/LayoutKit/tree/AddASDK just point the Podfile as you desire.	Adlai-Holler	appleguy
2392	2016-10-16 07:08:38	@Adlai-Holler @maicki Cool, I have some interesting profiling results. We are spending an astounding amount of time dealing with the weak variable .layoutElement on ASLayout. We're also triggering creation of the new .style object even when it is not needed / set to all-default values, but this is nowhere near as significant as the weak variable and general object cost of ASLayout. This is an **i…	appleguy	Adlai-Holler
2392	2016-10-16 19:12:19	@appleguy @maicki Awesome find! I notice that in `filteredNodeLayoutTree` we copy all of the display node layouts and change `flattened` and `position` on the copy. It seems likely that we can skip this copy. The old `position` value is probably not important to anyone. And `flattened` is only read on the layout's sublayouts in that same method, so unless we have a circular dependency the flag co…	Adlai-Holler	appleguy
2392	2016-10-16 19:24:13	@appleguy @Adlai-Holler Another approach is to finally create a new private (or layoutspec / subclass) header for `ASLayout` that we use internally in ASDK that defines the properties like `flatten` and `position` of the layout as readwrite and allows us to change them without having to make an explicit copy. Furthermore this would allow us to declare the position of the `ASLayout` in the public …	maicki	appleguy
2392	2016-10-16 19:24:13	@appleguy @Adlai-Holler Another approach is to finally create a new private (or layoutspec / subclass) header for `ASLayout` that we use internally in ASDK that defines the properties like `flatten` and `position` of the layout as readwrite and allows us to change them without having to make an explicit copy. Furthermore this would allow us to declare the position of the `ASLayout` in the public …	maicki	Adlai-Holler
2392	2016-10-17 02:49:04	@appleguy 🙌 Awesome! I saw your email about `weak` and I'll be contemplating it.	Adlai-Holler	appleguy
2392	2016-10-18 00:12:43	@appleguy Alright we're ready to rock! Jenkins failed because it couldn't find `PINCache` when building the `ASCollectionView` example. Strange. But the unit tests on Jenkins passed!	Adlai-Holler	appleguy
2392	2016-10-18 00:14:05	@appleguy The `NSStringDrawingContext` documentation makes it seem like it's just for adjusting scale factor. [Not so!](https://github.com/nst/iOS-Runtime-Headers/blob/master/PrivateFrameworks/UIFoundation.framework/NSStringDrawingContext.h)	Adlai-Holler	appleguy
2392	2016-10-22 03:24:34	Significant improvements! Great work @Adlai-Holler! Before is Run 1, after is Run 2. Scrolling the same board, but there are suggestions at the bottom so workload is not identical in size - but close. Compare percentage instead of ms. Inverted tree: <img width="921" alt="screen shot 2016-10-21 at 8 23 14 pm" src="https://cloud.githubusercontent.com/assets/565251/19616596/5ca1a970-97cc-11e6-913b-0…	appleguy	Adlai-Holler
2390	2016-10-24 16:39:56	I just landed #2453 which adds the selection API to the node versions of table/collection. @hannahmbanana would you be willing to update this diff to use that method?	Adlai-Holler	hannahmbanana
2389	2016-10-26 22:16:41	@Adlai-Holler You think we should remove the check for the URL or the whole check?	maicki	Adlai-Holler
2389	2016-10-27 23:31:27	@maicki I was thinking we remove the override entirely – `ASImageNode`'s implementation of `calculateSizeThatFits:` seems correct to me. If we have a size from our image, use it. If we don't, just use the constrained size. Does that make sense?	Adlai-Holler	maicki
2387	2016-10-16 00:05:34	@maicki Nice to have this route available! Any comments you can add here on what you think we should do? This would be a pretty significant change, but it's the right time to consider it. Is there any other advantage besides avoiding the return [ASLayoutSpec layoutSpecWithNode:self] line, and replacing it with return self; ? I do think that 'size to match parent' easy path is very useful. If that…	appleguy	maicki
2387	2016-10-16 00:15:34	@appleguy This PR is still in development that's the reason there is no description yet. I thought about it today and I would like to go the route to actually deprecate `layoutSpecThatFits:`, but we should talk about it if we would like to consider adding this to the 2.0 roadmap, what I'm not really sure about.	maicki	appleguy
2387	2016-10-17 00:56:26	@appleguy Updated description	maicki	appleguy
2387	2016-10-17 15:12:32	@appleguy I moved `layoutElementThatFits:` to a beta header. I still think this is the right approach to go for the future as it would allow developers to return any object that conforms to `ASLayoutElement` (program to interface not implementations). I don't know if we should do more API changes for 2.0 for this so I moved it to a beta header for now ... Furthermore this PR includes some cleanup…	maicki	appleguy
2387	2016-10-24 15:16:10	@Adlai-Holler @appleguy What do you guys think of merging that in soon (after rebasing) and disable `layoutElementThatFits:` for now in the public API. Besides introducing `layoutElementThatFits:` it also has some nice code cleanup that would be good to have in.	maicki	appleguy
2387	2016-10-24 16:26:05	Geez this is a tough one. Now that we have ASWrapperLayoutSpec, which is very easy to understand, I lean toward keeping `layoutSpecThatFits` as the central layout spec method. I do want the code cleanup, but we should avoid bringing in the underlying changes like `_layoutElementThatFits` if we're not going to use it. Do you feel strongly about this @maicki ?	Adlai-Holler	maicki
2387	2016-10-24 17:02:42	@Adlai-Holler Valid point and I'm unsure myself if this would harm the API more as it would improve it. As #2469 just landed that improves `ASWrapperLayoutSpec`even more, let me put up a new PR (or change the PR) with just the code cleanup.	maicki	Adlai-Holler
2385	2016-10-16 00:18:23	@lappp9 Hey Luke, thanks for working on that. There are more substantial problems (in terms of layout logic as it was originally kind of copied from `ASCenterLayoutSpec`) with how `ASRelativeLayoutSpec` is implemented that I'm currently looking into and will follow up with something pretty soon. cc @appleguy @Adlai-Holler	maicki	lappp9
2385	2016-10-16 01:30:50	@maicki should we merge this before your diff?	appleguy	maicki
2385	2016-10-16 01:35:39	@appleguy No, this change will be included in my diff. We are not able to merge it as it needs further adjustments in `ASRelativeLayoutSpec` itself as well as the snapshot tests.	maicki	appleguy
2376	2016-10-13 18:37:51	Thanks @Adlai-Holler! This may re-introduce a very minor, rare edge case sizing bug - but fixing the performance and thread safety issues is far more important. @hannahmbanana Let's get this merged into p6.13 and Pinterest updated as well.	appleguy	Adlai-Holler
2372	2016-10-13 21:44:54	@Adlai-Holler: Want me to push these example project updates? - ASCollectionView - ASDKgram - ASDKTube - CatDealsCollectionView - CustomCollectionView - HorizontalWithinVerticalScrolling	hannahmbanana	Adlai-Holler
2372	2016-10-13 22:07:27	@hannahmbanana Sure – feel free to push them onto this branch.	Adlai-Holler	hannahmbanana
2372	2016-10-14 04:03:08	@Adlai-Holler: could you review the example file updates?	hannahmbanana	Adlai-Holler
2372	2016-10-14 23:49:43	@Adlai-Holler: There's a bug with ASTableNode / `nodeForRowAtIndexPath:` not getting called. `ASTableView.mm` (line 1389) should be this (the if and elseif: were checking the same flag) `} else if (_asyncDataSourceFlags.tableNodeNodeForRow) {` I'll push the fix when I push the example updates.	hannahmbanana	Adlai-Holler
2369	2016-10-11 23:36:37	Thanks @maicki! Since Jenkins passed and Travis hasn't even allocated a machine yet, I'll merge this.	appleguy	maicki
2367	2016-10-19 12:49:34	@Adlai-Holler sample project was reuploaded. Please, check it again.	stephenkopylov	Adlai-Holler
2366	2016-10-11 16:17:26	@maicki Looks great! To the protocol name, it's not a great name but we can always change it (or even remove it) later with no great penalty so let's move forward with it for now.	Adlai-Holler	maicki
2361	2016-10-11 05:34:46	@hannahmbanana ok I need to take time, if encounter any issue I will post here	hashemp206	hannahmbanana
2357	2016-10-07 05:47:37	@maicki looks good, thanks Michael! Sorry I missed this.	appleguy	maicki
2350	2016-10-07 10:19:16	@hannahmbanana: Simply overriding `viewWillAppear()` and `viewDidAppear()` in the `ChildViewController` from the code above shows that they aren't called too. I've taken a look at the `ASCellNode` implementation. What it is doing is explicitly calling `[_viewController view];`. The view controller then calls the `loadView()`, `viewDidLoad()` and all other methods. This does the trick in my code t…	EugenePogrebnoy	hannahmbanana
2350	2016-11-17 09:40:51	@EugenePogrebnoy Hi! I believe there are two aspects in play here: There is the fact that `-[UIViewController view]` actually calls `-loadView` and `-viewDidLoad`, and so if you use `vc.node.view` to retrieve the view, that code will not be run. This is something we should think about how best to handle. We should also keep in mind that technically a user could pass a loaded node into `-initWithN…	Adlai-Holler	appleguy
2350	2016-11-17 12:05:37	Sorry for not responding for so long. @appleguy, I managed to solve my problem with the following class: I tried it with both `UIViewController` and `ASViewController` subclasses and everything looks to work the right way. Loading the view in response to the visibility events seems to work too, but then all loading and layout process happens immediately when the node becomes visible, which may ca…	EugenePogrebnoy	appleguy
2350	2016-11-17 12:05:37	Sorry for not responding for so long. @appleguy, I managed to solve my problem with the following class: I tried it with both `UIViewController` and `ASViewController` subclasses and everything looks to work the right way. Loading the view in response to the visibility events seems to work too, but then all loading and layout process happens immediately when the node becomes visible, which may ca…	EugenePogrebnoy	Adlai-Holler
2350	2016-11-21 15:37:38	@hannahmbanana: Looks like #2636 resolves this issue. Please assign this ticket to @maicki. Thanks!	nguyenhuy	hannahmbanana
2350	2016-11-23 22:12:37	#2636 was closed in favor of #2653. Due to the reason we decided against using the ViewControllers view as hosting view this issues still remains. As @Adlai-Holler already mentioned I think we have to have in mind that the node hierarchy is different than the view hierarchy different than the view controller hierarchy. You always have to add the view within `addChildViewController` and `didMoveTo…	maicki	Adlai-Holler
2348	2016-10-11 17:54:00	@Adlai-Holler here's the Jenkins failure: 10:38:16 ▸ Compiling ASCollectionView+Internal.m 10:38:16 10:38:16 ❌ /Users/engineering/jenkins_root/workspace/AsyncDisplayKit-PRs/AsyncDisplayKit/Private/ASCollectionView+Internal.m:9:9: 'ASCollectionView+Internal.h' file not found 10:38:16 10:38:16 #import "ASCollectionView+Internal.h" 10:38:16 ^ 10:38:16 10:38:16 10:38:16 *\* BUILD FAILED ** 10:38:16 1…	appleguy	Adlai-Holler
2348	2016-10-11 20:40:04	Thanks @appleguy! The scope of this has changed radically and it's under re-development. Closing and will be superseded.	Adlai-Holler	appleguy
2347	2016-10-06 01:30:14	Thanks for adding the tests, @maicki ! I also really like having NSStringFromASDimension(). The failure is the layout attributes thing... ASCollectionViewTests testSelection, failed: caught "NSInternalInconsistencyException" /Users/travis/build/facebook/AsyncDisplayKit/AsyncDisplayKitTests/ASCollectionViewTests.mm:97	appleguy	maicki
2347	2016-10-06 17:53:26	@Adlai-Holler Added `ASXCTAssertEqualDimensions` in #2351	maicki	Adlai-Holler
2346	2016-10-05 21:52:52	Wow, astoundingly concise optimization! Thanks @garrettmoon!	appleguy	garrettmoon
2345	2016-10-07 20:30:43	@MarvinNazari: is this a regression when updating to today's master? We're currently making some [changes to the Layout API](http://asyncdisplaykit.org/docs/layout2-conversion-guide.html) so it would be helpful to know if this is a regression or not. cc @maicki	hannahmbanana	MarvinNazari
2345	2016-10-08 14:18:46	@hannahmbanana: just tested on 1.9.90, i solved the problem by using `constrainedSizeForSupplementaryNodeOfKind` inside `ASCollectionViewLayoutInspecting`	MarvinNazari	hannahmbanana
2345	2016-10-08 22:59:23	@MarvinNazari: Glad to hear the issue is resolved. Thank you for reporting back!	hannahmbanana	MarvinNazari
2339	2016-10-07 20:31:57	Hi @hannahmbanana, @appleguy thanks for your support i have a big problem with this issue, i saw the function keep node alive here, it's good, but when i dismiss a View Controller contain some nodes, it still alive `- (void)willMoveToSuperview:(UIView *)newSuperview { // Keep the node alive while the view is in a view hierarchy. This helps ensure that async-drawing views can always // display the…	caophong94	hannahmbanana
2339	2016-10-07 21:39:36	@hannahmbanana , @appleguy : i just created new one, please take a look: https://github.com/caophong94/alivecellnode After dismiss AliveViewController, still found the AliveCellNode: ( "-> _keepalive_node -> StillAliveNode.AliveCellNode ", "-> _view -> _ASDisplayView " )	caophong94	hannahmbanana
2338	2016-10-03 23:47:35	@garrettmoon It does 🙂	Adlai-Holler	garrettmoon
2334	2016-10-04 14:45:08	@maicki Great! thank you! is there a way to either mention this behavior or create a followup improvement task to improve the user experience since the behavior is unexpected? Also I still want to check if this also fixes the button alignment. want to check that layoutSubviews() does get called.	simoami	maicki
2332	2016-10-01 20:36:02	@Adlai-Holler you should try to remove the dependencies from ASDK for the `ASAsyncTransaction` component. cc #2333	maicki	Adlai-Holler
2329	2016-10-07 07:04:25	@master-nevi: Thanks for the very detailed description! A quick question: could you provide the backtrace of when the `clearFetchedData` is called before the video is played? Is this something you are triggering, or is it being called by the framework? As a short term fix, you may be able to avoid this by setting `defaultImage` to be the local video frame whenever you have a local frame available…	hannahmbanana	master-nevi
2329	2016-11-09 00:39:45	@master-nevi Hey, what about having a container node that contains an `ASImageNode` / `ASNetworkImageNode` and a `ASVideoNode`. The image node is having the thumbnail and whenever you set the asset you could fade (or some other transition) the thumbnail node out and the video node in. Let me know if this would work.	maicki	master-nevi
2329	2016-11-14 21:53:50	@master-nevi can you put up a PR and we can discuss it there? Thank you!	garrettmoon	master-nevi
2329	2016-11-17 18:42:41	@garrettmoon PR opened!	master-nevi	garrettmoon
2329	2016-11-18 02:30:15	@master-nevi Hey thanks for creating the PR! I'm actually currently looking into a different solution already mentioned above. In my opinion (and also talking with a couple of other developer) instead of fixing the broken behavior of `ASVideoNode`, we should prefer composition over inheritance and let `ASVideoNode` inherit from `ASDisplayNode` instead of `ASNetworkImageNode`. This would allow any…	maicki	garrettmoon
2329	2016-11-18 02:30:15	@master-nevi Hey thanks for creating the PR! I'm actually currently looking into a different solution already mentioned above. In my opinion (and also talking with a couple of other developer) instead of fixing the broken behavior of `ASVideoNode`, we should prefer composition over inheritance and let `ASVideoNode` inherit from `ASDisplayNode` instead of `ASNetworkImageNode`. This would allow any…	maicki	master-nevi
2327	2016-10-06 00:47:42	@garrettmoon some minor improvements could be made here, but this is a big help to any readers of the file!	appleguy	garrettmoon
2324	2016-10-03 03:32:05	@maicki this needs to update the example projects to succeed.	appleguy	maicki
2324	2016-10-04 02:47:55	@maicki: first pass at the header docs.	hannahmbanana	maicki
2324	2016-10-04 03:01:36	@Adlai-Holler @appleguy Ready for review	maicki	appleguy
2320	2016-09-29 21:39:42	@maicki we shouldn't add an extra +load method for this case. Let's just read the info.plist dictionary directly from the bundle.	levi	maicki
2319	2016-09-28 23:19:44	@garrettmoon when convenient, this needs a rebase.	appleguy	garrettmoon
2312	2016-09-28 00:02:40	I would explicitly keep: - The data source lock/unlock. That way if they have the warning about implementing deprecated methods enabled, they'll know it's gone. - The `insetForSectionAtIndex` method for the same reason. - `willDisplayNodeForItemAtIndexPath` because it was only deprecated recently. Everything else I'd be willing to toss. I don't have strong feelings about any of them. EDIT: Also t…	Adlai-Holler	garrettmoon
2312	2016-09-28 00:10:50	@Adlai-Holler I think I agree about the lock / unlock and inset methods – there's no cost to leaving them in since we don't even call them any more.	garrettmoon	Adlai-Holler
2312	2016-09-28 18:08:11	- Agree with @Adlai-Holler for the lock / unlock and inset methods - As I mentioned above: we should not remove `willDisplayNodeForItemAtIndexPath` yet.	maicki	Adlai-Holler
2310	2016-09-27 23:15:59	@Adlai-Holler let's see if this fixes it.	levi	Adlai-Holler
2310	2016-09-28 00:55:55	@levi interesting, this could be a true failure. 16:23:30 ASDisplayNodeTests 16:23:30 testDefaultPropertyValuesLayer, ((YES) equal to (node.allowsGroupOpacity)) failed: ("<01>") is not equal to ("<00>") - default allowsEdgeAntialiasing broken after loading layer 16:23:30 /Users/engineering/jenkins_root/workspace/AsyncDisplayKit-PRs/AsyncDisplayKitTests/ASDisplayNodeTests.m:306 16:23:30 ` 16:23:30…	appleguy	levi
2310	2016-09-29 13:46:38	Hey @levi, you think you can get the problem solved soon?	maicki	levi
2310	2016-09-29 14:19:28	Not today, can you pull it down and fix it? Cheers, levi On Sep 29, 2016, 06:47 -0700, Michael Schneider notifications@github.com, wrote: > Hey @levi (https://github.com/levi), you think you can get the problem solved soon? > > — > You are receiving this because you were mentioned. > Reply to this email directly, view it on GitHub (https://github.com/facebook/AsyncDisplayKit/pull/2310#issuecommen…	levi	levi
2308	2016-09-28 01:27:39	@hannahmbanana nice~~ its not happening on master! that leap to 2.0 will be fun :D	frankenthumbs	hannahmbanana
2301	2016-09-27 04:15:49	@garrettmoon thanks your reply. I had tried using `tableView:nodeBlockForRowAtIndexPath:` but nothing improved to my situation. like this : `ableView:nodeBlockForRowAtIndexPath:` `{` `.....` `return` ^{ `NSLog(@"%@", (indexPath.row));` `return [[ASCellNode` alloc] init]; `}` `}` I still see the result 1. block my screen 2. Console print "1""2""3"......'2000" waiting for 5,6seconds, 3. then the AS…	leece	garrettmoon
2300	2016-09-26 21:06:38	@garrettmoon thanks for the quick response. So first things. upgrading cocoapods. I've run the gem install with --pre flag and it says cocoapods 1.1.0 rc2 is installed but when i run pod --version i get 0.39.0 . This seems strange Next, looking at the bug you referenced. Do I need to put in the post_install hook still or does Cocoapod 1.0 does this automatically now? Again, thanks for the feedback	ikbenben	garrettmoon
2300	2016-09-26 21:09:31	@garrettmoon great. any thoughts as to why version is 0.39.0 after saying 1.1.0 has been installed?	ikbenben	garrettmoon
2300	2016-09-26 21:12:22	@garrettmoon never mind.. looks like i have it sorted. had 2 versions installed. running gem uninstall cocoapods allowed me to uninstall the 0.39 version (for anyone else who comes across this)	ikbenben	garrettmoon
2295	2016-09-26 03:53:25	Thanks for the fix @hannahmbanana — I tried this locally on my iOS 10 instance because Jenkins is failing, and it does succeed, so I think there is a separate Jenkins issue.	appleguy	hannahmbanana
2293	2016-09-26 22:19:34	@garrettmoon The issue is I have a ASCollectionNodeX that is nested in a ASCellNodeY and I need to resize the ASCellNode to what the ASCollectionNodeX and its children are how would I attempt to do that? There doesn't seem to be an easy way.	ArEnSc	garrettmoon
2290	2016-09-28 00:03:55	@maicki: This one had 15 rebase conflicts, so another quick review might be safe.	hannahmbanana	maicki
2289	2016-09-29 13:45:46	@hannahmbanana Can you please rebase so we can get that in. Thanks!	maicki	hannahmbanana
2284	2017-01-13 00:39:33	@rajeevwhiz @lukeivers - could you elaborate a bit more on the UI you are trying to achieve and why you are using a `ASScrollNode` over a collection or table?	hannahmbanana	rajeevwhiz
2284	2017-01-16 19:21:40	So, I’ve moved on and have solved my problems to some extent another way. I suppose I might be able to solve it using a table (or collection), but the page isn’t really tabular, so I was trying to just use the most accurate set of components for my goal. I try to avoid using tables simply for layout reasons for the same reason that it’s recommended to not use tables for layout within websites, ev…	lukeivers	rajeevwhiz
2278	2016-09-24 16:49:45	Thanks for raising this @george-gw. It's unfortunate – `UIControlState` declares `UIControlStateNormal = 0` but in Swift it gets a `public static var normal: UIControlState { get }`. Having a "zero" option like this is [not technically allowed](https://developer.apple.com/library/content/documentation/Swift/Conceptual/BuildingCocoaApps/InteractingWithCAPIs.html) but Apple must've made some specia…	Adlai-Holler	george-gw
2278	2016-10-02 14:10:44	Same happens with `ASRelativeLayoutSpecPosition`. When using `ASRelativeLayoutSpec` it's not possible to define vertical or horizontal position to`ASRelativeLayoutSpecPosition.start`. Using`[]` or `ASRelativeLayoutSpecPosition()`seems to work as `.start`. The solution provided by @george-gw makes the .start appear	Vladis92	george-gw
2265	2016-09-19 18:40:40	@shamanskyh: thanks for the updates! We are possibly a bit too fickle about naming and passionate about performance optimizations. I hope we didn't deter you from contributing more in the future. :)	hannahmbanana	shamanskyh
2265	2016-09-19 19:15:27	@hannahmbanana not to worry! Naming is important, and the changes were easy to make! :)	shamanskyh	hannahmbanana
2265	2016-09-20 16:28:17	@shamanskyh Thanks for polishing this up so quickly. I think the optional scope timer logic is starting to get messy – for example, the diff as-is does not re-check the measurement flags when timing the environment propagation. I think that adding an `enable` flag to scope timer will help clean up a lot of this logic. Take a look at this and let me know what you think https://github.com/facebook/…	Adlai-Holler	shamanskyh
2265	2016-09-20 16:40:06	@Adlai-Holler good suggestion. I'll make the change and resubmit in a bit.	shamanskyh	Adlai-Holler
2264	2016-11-14 22:12:31	@IvanChan did @maicki 's answer solve your issue?	garrettmoon	maicki
2261	2016-09-20 16:51:48	@maicki - The class names are unpleasant. How about replace `ASLayoutableStyleDeclaration` with `ASStyle`? It has the word ass in it, which is unfortunate and kind of funny. - Our dimension creating is also unpleasant. - Ideally we could do something clever with macros to enable: `style.minHeight = ASDimensionMake(100%)`. And somehow get the preprocessor to notice the suffix. - We could optimize …	Adlai-Holler	maicki
2257	2016-09-16 00:25:43	@Adlai-Holler A long time ago, I believe this was necessary - but it was also before the ASIndexedNodeContext and other things, so it's good to hear that it isn't now. You already committed to the testing, but I can't understate how important that is for this PR. It looks good to me from a code perspective, but before landing it I think we should complete a few lodestone passes with it. Maybe you…	appleguy	Adlai-Holler
2255	2016-09-23 20:25:59	@garrettmoon @Adlai-Holler @appleguy Ready for review	maicki	Adlai-Holler
2255	2016-09-24 23:26:28	@garrettmoon @Adlai-Holler ready for review again	maicki	Adlai-Holler
2254	2016-09-17 03:14:07	Hey @levi, Thanks for getting back. Here is a simplified version of my code: (Note: I'm aware that explicitly unwrapping is bad; but I want to get the animation working and understand why it did not work in the first place 🙃) Have I applied correctly what you described? And if so ... then it does not work 🙈 The super node above is the ASScrollView which wraps the UIView. Also the method layoutIfN…	renegare	levi
2253	2016-09-20 06:31:58	@maicki you're cleared to merge this. I wasn't able to do a line-for-line review of the logic, but I trust your consistently high attention to detail :). After your final changes, let's make sure to run this through the Pinterest testing gauntlet too. Since we're quite confident in it and it passes unit tests, you could land to master and follow up with Hannah to get testing on it in the followin…	appleguy	maicki
2253	2016-09-22 21:04:10	@appleguy @levi Ready for further review.	maicki	appleguy
2253	2016-09-27 20:34:00	@Adlai-Holler ready for review	maicki	Adlai-Holler
2252	2016-11-29 20:32:18	@hannahmbanana @Adlai-Holler I've also come across this issue. I found it in a specific view controller of mine, and I think having a non-translucent tabBar might be part of the issue (at least for me). Using aa9dff00de3b5faea432504aebfca1024108b727. Just run the sample project and hit the reload button without scrolling. Seems to be happening across a variety of simulators, tried it on 5S, 6S an…	tomizimobile	hannahmbanana
2252	2016-11-30 17:01:55	@tomizimobile Thanks for an excellent repro! I turned it into a unit test case and resolved the issue in the linked PR. Could you and @nhatlee verify that the issue is fixed?	Adlai-Holler	tomizimobile
2252	2016-11-30 19:15:21	@Adlai-Holler I'm still seeing the issue in my current project. I've been trying to recreate it in a separate project but haven't been able to reproduce it there so far.	tomizimobile	Adlai-Holler
2252	2016-11-30 19:45:44	@Adlai-Holler alright, finally tracked it down. Seemed to be ok with a grouped tableView, but this is happening with a plain tableView. [ASDK-crash.zip](https://github.com/facebook/AsyncDisplayKit/files/622810/ASDK-crash.zip)	tomizimobile	Adlai-Holler
2234	2017-03-10 05:53:21	[TestAS.zip](https://github.com/facebook/AsyncDisplayKit/files/833081/TestAS.zip) @maicki	IvanChan	maicki
2229	2016-09-12 18:54:45	@GitGadd: thanks including all of the relevant details here! @Adlai-Holler is currently working to isolate and resolve the underlying cause of the issue. We don't yet have a 100% easy repro case, so it would be awesome if we could see some of your code. I'll send you a message on Slack. @Adlai-Holler @appleguy	hannahmbanana	GitGadd
2228	2016-09-11 19:20:47	@hannahmbanana cool, taking a look. Coincidentally, I was experimenting with animateLayoutTransition which I found in one of the examples.	simoami	hannahmbanana
2228	2016-09-11 19:48:10	@hannahmbanana Can you point me to the Animate code in question? Btw, the way I'm approaching this right now is: - on user tap, I toggle a `liked` boolean flag - update `likes` count - call `setNeedsLayout()` As a result, the entire cell animates to fit the new content, but the "x Likes" text node just appears immediately. preview: https://cl.ly/0B333v1p2G0u	simoami	hannahmbanana
2228	2016-09-12 03:58:04	@hannahmbanana My goal, which I guess the illustration above doesn't explain well, is to expand the "x Likes" vertically with clips to bound. and have the entire cell expand at the same time to accommodate the new height of the entire vertical stack. Think of an accordion animation.	simoami	hannahmbanana
2228	2016-09-13 21:33:38	@hannahmbanana I switched to using ASDK 2 to overcome an issue and while everything works as before, Layout Transition API seems to be deprecated. Thoughts?	simoami	hannahmbanana
2228	2016-09-20 15:46:47	@renegare The animations are not in sync. The content below the cell animates but the cell itself doesn't animate. it just jumps to the new height. @hannahmbanana Here's an illustration of the current behavior and desired effect (taken from another app): Current: ![current](https://cloud.githubusercontent.com/assets/2038264/18677660/885a0f84-7f27-11e6-9d73-2ce722b34e66.gif) Desired: ![desired](ht…	simoami	hannahmbanana
2227	2016-09-11 20:07:29	@hannahmbanana Ill do it in 20 minutes! =)	ArEnSc	hannahmbanana
2227	2016-09-12 01:36:51	[AsyncDemo.zip](https://github.com/facebook/AsyncDisplayKit/files/466385/AsyncDemo.zip) @hannahmbanana So in the documentation it says that the cell should grow with it's content, meaning that if it had text that grew a ASTextNode with multiple lines of text, the cell height should resize to accommodate that. I believe the reason why it did not grow by itself was due to the fact that the width of…	ArEnSc	hannahmbanana
2226	2016-09-12 11:16:31	@hannahmbanana: I've found solution you are talking about in #1750. However i'm not sure it what i'm looking for. Generally what i want to achieve is: There is very long list of items, 10000, for example. User can search through this items and enter list in the place of any item. So if he founds item at row - 5000, and enters table in that point, i want to load 100 items, 50 before and 50 after t…	mikhailmulyar	hannahmbanana
2225	2016-11-26 02:04:22	Thancks! It works.@hannahmbanana	GreatLiyi	hannahmbanana
2224	2016-09-11 23:59:20	@maicki Could you explain a bit more what the functional difference is / why this is the correct behavior? Small typo should be fixed so that a find-all locates this instance - I think it is automaticallyManagesSubnodes (in the comments you added)	appleguy	maicki
2224	2016-09-12 17:42:47	@appleguy Once we added exceptions in #2214 against manually manipulating subnodes of nodes using automatic subnode management, these code paths were causing exceptions that surprised users. This change is a stopgap until we can do a deep-dive into how to combine manual and automatic subnode management more cleanly. However, now that we have internal insert/remove subnode methods, it also makes c…	Adlai-Holler	appleguy
2223	2016-09-10 02:13:40	@levi Yep! To repro on master, just comment out from `-[ASDisplayNode dealloc]` and run unit test `testThatLayerBackedSubnodesAreMarkedInvisibleBeforeDeallocWhenSupernodesViewIsRemovedFromHierarchyWhileBeingRetained` It'll crash every time during UIView dealloc. The view is enumerating its layer's sublayers' delegates and it gets a garbage value. @johnepinterest	Adlai-Holler	levi
2223	2016-11-16 23:34:16	@Adlai-Holler As I suspected, you did a good job optimizing this approach from the design phase :). Thank you for putting care into crafting this with a low-level implementation. The overhead is definitely acceptable, about 0.1% CPU. We of course get some bigger gains from having more objects deallocate off main (although more traffic going through the dealloc queue, and the extra retain / releas…	appleguy	Adlai-Holler
2223	2016-11-19 23:46:53	@Adlai-Holler I rebased this to master for you. There was a strange merge issue — it is showing parts of the new layout code that is on master in this diff, even though they should not be seen as differences compared to the base branch. Can you take a look? Feel free to revert my rebase if it's incorrect. The goal is that I want to live on this diff over the weekend because I'm extensively testin…	appleguy	Adlai-Holler
2221	2016-09-11 07:16:01	@Adlai-Holler Awesome work on this, curious if this would be something fairly easy to add support for under UICollectionView interactive movement? #2117	ay8s	Adlai-Holler
2221	2016-09-12 17:58:21	@ay8s Great idea! I've updated the diff to add support for collection view reordering as well.	Adlai-Holler	ay8s
2221	2016-09-12 20:09:52	Nice @Adlai-Holler. Going to give this a go and see if it fixes the issues I was seeing. Curious if you know if it'd be possible to relayout the items when reordering is initiated to shrink the cells a little to make ordering quicker for the user as some of our cells are quite large so may explore hiding nodes or truncating the ASCellNode to a set height? Might be out of the scope of AsyncDisplay…	ay8s	Adlai-Holler
2221	2016-09-12 20:43:17	@Adlai-Holler Curious if you're seeing an assertion failure when moving within the ASCollectionView? `Assertion failure in -[BFRUpdateNode dealloc], /Users/andrewyates/Apps/Buffer/buffer-ios/App/Pods/AsyncDisplayKit/AsyncDisplayKit/ASDisplayNode.mm:431`	ay8s	Adlai-Holler
2221	2016-09-12 21:01:13	@ay8s Thanks for testing this out! - Resizing all the cells should be possible by changing your cell nodes' layouts, and/or changing the return value for `constrainedSizeForNodeAtIndexPath:` if you implement it, and then calling `relayoutAllItems` on the collection view. If you're using flow layout, or if your custom layout knows about the change, all the items should be resized. - Could you prov…	Adlai-Holler	ay8s
2221	2016-09-12 23:08:40	@Adlai-Holler Probably could have done a better job at an example here but if you move the items around a few times you should run into that assertion failure. I'm working on implementing it still using a custom flow layout to move the cells as you scroll. Example: https://cl.ly/2w1Y1b3i3f1c	ay8s	Adlai-Holler
2221	2016-09-14 05:41:06	@ay8s OK great, your sample app helped me iron out some remaining issues with interactive movement. Thank you! I never reproduced the assertion failure you mentioned. Now, with the latest code, the interactive movements and reloadDatas seem to be running very well.	Adlai-Holler	ay8s
2221	2016-09-14 06:18:42	@Adlai-Holler Glad I could help with something. Will give it a whirl tomorrow and see how it fairs in the Buffer iOS app. Will try and put together something if I come across any oddness. Edit: @Adlai-Holler curious if you have a demo for this at all? I tried hooking it up and while it doesn't trigger any crashes now it doesn't seem to handle cells of different heights too well which could totall…	ay8s	Adlai-Holler
2221	2016-09-15 05:25:40	@ay8s Hi! I continued building collection view reordering support, but unfortunately it's going to take more development and testing than I think belongs in this diff. So I reduced this diff back to just table view reordering and I'll land it. I left the AHCollectionReordering branch up so we don't lose the knowledge gained. Here's an info dump about what will be required for collection view inte…	Adlai-Holler	ay8s
2221	2016-09-15 05:34:08	@Adlai-Holler Sounds good. We actually ended up switching back to the table view as it seems to handle orientation changes and bounds changes a little smoother for our next release. I believe we'll still need the CollectionView reordering in the future however so I'll be sure to ping you if I get chance to take a look. Still early days with ASDK so keen to get to grips with more of it. Thanks for…	ay8s	Adlai-Holler
2219	2016-09-09 07:39:07	Hi @hannahmbanana . Thanks for your replying. And I'm sure use the latest AsyncDisplayKit on master I record a video show the problem. The problem is the flying block directly appear to the final position(one moment) then run the animation. https://youtu.be/ceiJaMA3T8g Besides, preferredFrameSize is deprecated. Should I replace with node.size(ASLayoutableSize) ?	smalllixin	hannahmbanana
2213	2016-09-08 17:52:54	@GitGadd: I believe this was fixed on master. Would you be able to check for us?	hannahmbanana	GitGadd
2213	2016-09-08 19:56:33	@GitGadd: no worries! I will use your examples to add unit tests to prevent future regressions. FYI - there have been a few breaking API changes on master so far that are [listed here](http://asyncdisplaykit.org/docs/upgrading.html)	hannahmbanana	GitGadd
2212	2016-09-08 15:31:20	The exception that got thrown here was so insanely hard to parse. Let's write a private version of remove/insert subnode. Have the public version assert that ASM is off and then call into the private version. I hate to throw exceptions at our users, but if the alternative is crashes with internal error messages, it's better. A compromise would be modifying the common exception messages for this e…	Adlai-Holler	maicki
2212	2016-09-08 15:48:19	@Adlai-Holler I'm already on implementing exceptions for adding / removing subnodes while asm is enabled on the supernode :) Stay tuned!	maicki	Adlai-Holler
2212	2016-09-08 17:30:30	Thanks for catching my mistake @maicki!	hannahmbanana	maicki
2210	2016-09-08 18:44:18	@hannahmbanana thanks for putting this up. Getting this into 6.10 and 6.11 and master is ideal.	levi	hannahmbanana
2207	2016-09-08 21:05:15	@johnepinterest Thanks! Couple notes: - Will _ASDisplayView have a synthesized atomic accessor for the ivar, even though the getter is declared in a category of the superclass UIView? Should we use that atomic accessor instead of direct ivar access? - If we only use the variable once during a given scope, what's the benefit in assigning it to a local variable? E.g. `[_asyncdisplaykit_node setTint…	Adlai-Holler	johnepinterest
2206	2016-09-07 15:51:26	@maicki The case that we saw in Pinterest was actually range-managed node =/. A plain old ASDisplayNode node was inserted into the subtree of a collection cell, and a layout transition was manually initiated on that cell node before UIKit ran a layout pass that automeasured the node. Would it make sense to instead go ahead and measure the node at layout transition start time if it hasn't been mea…	Adlai-Holler	maicki
2206	2016-09-07 18:44:44	OK this is good to go. @maicki When you get time, rebase this please.	Adlai-Holler	maicki
2206	2016-09-07 19:33:37	@Adlai-Holler done	maicki	Adlai-Holler
2205	2016-09-07 06:52:11	@hannahmbanana The latest code on master (commit hash: 2bfeb6d)	smalllixin	hannahmbanana
2203	2016-09-14 07:37:58	Hi @Adlai-Holler. 1) I've used shouldRasterizeDescendants in ASCellNode. However when i received bug, i'm pretty sure i've tried to turn it off, and it did not change anything 2) Yes. I'm returning cellNode.view and storing them in array. However it does not matter, since i've completely commented viewForHeaderInSection and only returned height in heightForHeaderInSection. The screenshot is made …	mikhailmulyar	Adlai-Holler
2203	2016-11-18 21:24:45	Hi @Adlai-Holler. At the moment this issue is not happens with exactly same style. But i have not tested it with exactly same nodes and headers count. I have now a bit different count of elements in sections. However it still happens in another case. So i have pretty same screen with same height of elements, but with different amount of elements in section. I have 14 elements in total, and 2 last…	mikhailmulyar	Adlai-Holler
2203	2016-12-12 18:25:06	@Adlai-Holler can you investigate to see if this needs further work? Punt out of 2.0.1 if necessary.	garrettmoon	Adlai-Holler
2203	2016-12-19 22:40:13	@ryanfitz @mikhailmulyar Could you guys give `master` a try post-2805? The issue should reliably be resolved!	Adlai-Holler	ryanfitz
2203	2016-12-20 12:56:46	@Adlai-Holler I tried latest master and have had mixed results. On iPhone its worked perfect and I have not been able to recreate this issue. However, on iPad it crashes immediately on first attempt at reloading data.	ryanfitz	Adlai-Holler
2202	2016-09-06 21:55:27	Nice, this is much simpler! Thanks @rcancro	Adlai-Holler	rcancro
2200	2016-09-06 17:44:56	@maicki: should I change this assertion to say "-layoutSpecThatFits: should never return an empty value. One way this is caused is by calling -[super layoutSpecThatFits:] which is not currently supported."	hannahmbanana	maicki
2200	2016-09-06 17:59:18	@hannahmbanana Sounds good. Having better error message is always great!	maicki	hannahmbanana
2199	2016-09-06 15:42:35	0.67?! Holy hell! Awesome. I wonder how perf is affected if the attributed string alone is the key. On phone right now but either way I'm pumped about this @maicki	Adlai-Holler	maicki
2197	2016-09-06 03:30:43	@Adlai-Holler The numbers here are impressive. I have certainly seen the benefit of Copy first-hand, although I am interested in details of how you measured. Does your measurement exclude the image decoding itself somehow? Decoding is certainly more costly than the blend operation, so unless this were excluded (maybe by unintentional decoding at an earlier stage or something else), I'm not sure w…	appleguy	Adlai-Holler
2197	2016-09-06 03:53:01	@Adlai-Holler yay, thank you! We'll need to take some more accurate measurements — I'm pretty confident the gain is closer to ~10% than ~50% — but it can be guaranteed that there is a meaningful gain here and we should take this patch. Looking into the image alpha is definitely important because a real alpha channel would increase memory consumption. I believe the Apple frameworks default to doin…	appleguy	Adlai-Holler
2197	2016-09-06 04:27:29	@appleguy Already struck through the comment 🙂 I was wrong about PINRemoteImage – the images have alpha value 5 which is kCGImageAlphaNoneSkipLast which is the same as None so we're good. Filed the follow-up diff to get in on that.	Adlai-Holler	appleguy
2191	2016-09-12 12:40:58	Hey @hannahmbanana, Thank you for your answer. I am attaching a sample project. For now I am just trying to focus on everything to look nice. I did saw the ASDKgram sample project, but I wanted to try to work my way into learning this technology without copying example code, alas, here's the result. [ASDK-Q.zip](https://github.com/facebook/AsyncDisplayKit/files/467283/ASDK-Q.zip) I appreciate the…	jonybur	hannahmbanana
2188	2016-09-05 04:33:04	@Adlai-Holler Cherry Picked this PR on top of the #2166 . You can check it out here: https://github.com/maicki/AsyncDisplayKit/tree/MSASTextNodeRendererCachingPerfTest Results:	maicki	Adlai-Holler
2188	2016-09-05 19:30:24	Awesome results @maicki !	Adlai-Holler	maicki
2182	2016-09-09 03:45:47	@Adlai-Holler What's the status on this one? Should we rebase and merge?	maicki	Adlai-Holler
2182	2016-09-09 03:59:23	It's not ready to merge – it's causing problems but I haven't investigated yet Sent from my iPhone > On Sep 8, 2016, at 8:46 PM, Michael Schneider notifications@github.com wrote: > > @Adlai-Holler What's the status on this one? > > — > You are receiving this because you were mentioned. > Reply to this email directly, view it on GitHub, or mute the thread.	Adlai-Holler	Adlai-Holler
2179	2016-09-01 17:55:15	Thanks @maicki, you are the best!	hebertialmeida	maicki
2178	2016-09-05 20:47:36	@nguyenhuy This is looking perfect! This will be a huge boon for Pinterest, where synchronizing section info has been a major pain point. Looking toward the future, I think creating an object for each section even if they don't provide us with a context is valuable. I have some pretty ambitious plans for collection view debugging tools, and reifying the section abstraction (with an auto-increment…	Adlai-Holler	nguyenhuy
2178	2016-09-12 18:04:58	@nguyenhuy How's this going? Let me know if there's something that seems wonky or not quite right – once landed this will resolve an entire class of possible inconsistency issues in one shot, so I'm really excited to get it dialed in.	Adlai-Holler	nguyenhuy
2178	2016-09-15 17:09:17	@Adlai-Holler: Sorry this took so long. I've added ASSection and addressed your comments. Please give this PR another review. Thank you!	nguyenhuy	Adlai-Holler
2178	2016-09-27 06:17:56	@Adlai-Holler — is it OK if we merge this before @nguyenhuy 's final changes? He's getting ready for the big move and so any polishing touches here would be better to do after integrating it, but only if they don't have important functional impacts.	appleguy	nguyenhuy
2178	2016-09-27 06:17:56	@Adlai-Holler — is it OK if we merge this before @nguyenhuy 's final changes? He's getting ready for the big move and so any polishing touches here would be better to do after integrating it, but only if they don't have important functional impacts.	appleguy	Adlai-Holler
2178	2016-09-27 16:17:13	@Adlai-Holler @appleguy: Addressed comments and added test cases.	nguyenhuy	appleguy
2178	2016-09-27 16:17:13	@Adlai-Holler @appleguy: Addressed comments and added test cases.	nguyenhuy	Adlai-Holler
2178	2016-09-27 23:13:48	@nguyenhuy Wow excellent! I really appreciate the quality of your work. If you'll rebase or merge latest master, the CI should be fixed and this should be ready for primetime. I'm confident this will work well, but for the sake of due diligence we'll test this against Pinterest via a cherry-pick and then land it immediately after.	Adlai-Holler	nguyenhuy
2178	2016-09-28 00:19:40	@Adlai-Holler: Squashed all commits into one and rebased it on top of latest master. Waiting for Travis to finish which seems to take forever :( Appreciate your test against Pinterest. Let me know what you find! Edit: Apparently Travis failed because of a misconfiguration in xcodeproj (i.e ASSectionContext.h should be a public header). Fixed it and we're good to go :)	nguyenhuy	Adlai-Holler
2178	2016-10-01 18:44:36	@Adlai-Holler: I'm really glad it works. More than happy to do this again, anytime!	nguyenhuy	Adlai-Holler
2175	2016-09-06 06:05:48	@jaichaudhry: thanks for including the backtrace! @Adlai-Holler: any recent changes that might have caused this? If you have a few minutes this week to educate me, we should document best practices for updating tables / collections.	hannahmbanana	jaichaudhry
2175	2016-09-06 07:07:26	@hannahmbanana To make this more clear I get one more thing on terminal which as follows: **\* Assertion failure in -[ASNetworkImageNode _displaysAsynchronously], /Users/jc/Roposo/redApple/Pods/AsyncDisplayKit/AsyncDisplayKit/ASDisplayNode.mm:928 But this was working perfectly in previous version.	jaichaudhry	hannahmbanana
2175	2016-09-06 18:04:19	@jaichaudhry: could you run this on the latest master and see if it's still an issue? If not, could we see more code? This backtrace, unfortunately, didn't provide much info.	hannahmbanana	jaichaudhry
2175	2016-09-07 09:17:51	@hannahmbanana Tried it on master. Still no luck. Attaching the crash report. If that can be of help. [crash.txt](https://github.com/facebook/AsyncDisplayKit/files/458736/crash.txt) Also the only thing happening in code is as follows: `NSUInteger newTotalNumberOfBlocks = tableBlocks.count; NSUInteger row; for (row = oldBlocksCount; row < newTotalNumberOfBlocks; row++) { NSIndexPath *path = [NSInd…	jaichaudhry	hannahmbanana
2175	2016-09-12 16:49:00	@hannahmbanana @Adlai-Holler any updates on this ?	jaichaudhry	hannahmbanana
2175	2016-11-15 04:39:48	@jaichaudhry - sorry for the delay in response, we've been busy getting the [2.0 release](http://asyncdisplaykit.org/docs/adoption-guide-2-0-beta1.html) ready. Are you still having issues with this? I'd recommend updating to the 2.0 API in which all table delegate / data source methods are called on the tableNode rather than the tableView.	hannahmbanana	jaichaudhry
2175	2016-11-17 07:55:16	@hannahmbanana I was still facing this issue with the previous updates. I will revert back once I shift to 2.0. Will do it next week.	jaichaudhry	hannahmbanana
2175	2016-11-24 11:18:07	@hannahmbanana @Adlai-Holler this has been fixed in 2.0. Thanks a lot :)	jaichaudhry	hannahmbanana
2175	2016-12-01 01:49:56	@jaichaudhry - I'm going to close this issue since it looks like it's been resolved. Could you create a new issue for the newproblem you are having? Thanks! Master (2.0 Beta 3) is very safe, we very close to cutting the official 2.0 release.	hannahmbanana	jaichaudhry
2167	2016-08-30 17:19:33	@maicki that sounds good to me. This PR would at least be an upgrade because the inline functions are currently global and accessible, but you will get a linker error if you try to use it.	samhsiung	maicki
2167	2016-08-30 17:27:22	We have a ship task to add the readonly node properties. This header is currently public. If we want to hide these, we should mark the file private – I agree with @samhsiung that these should be static inlines and they're useful for the time being. @samhsiung could you declare them ASDISPLAYNODE_INLINE?	Adlai-Holler	samhsiung
2167	2016-08-30 17:49:26	Cool thanks @samhsiung !	Adlai-Holler	samhsiung
2166	2016-09-05 19:37:44	@maicki Love the performance, love not having the node own the renderer, but there's a whole lot of (C++) code added in this diff. I think we can achieve a similar result with NSCache, with just the attributed string as the key. NSCache is LRU (libcache) and I doubt that rendering the same attributed string with different constrained sizes is common enough to justify all this effort. Plus, since …	Adlai-Holler	maicki
2166	2016-09-06 11:42:06	@Adlai-Holler Changed the cache to NSCache in this PR: #2166 . I don't like that we have to create a key object on the heap to be honest. The C++ implementation let us create the key on the stack. Furthermore we have to have to consider the constrained size in the cache key, the attributed string is not enough.	maicki	Adlai-Holler
2165	2016-08-29 23:17:33	@Adlai-Holler done	maicki	Adlai-Holler
2161	2016-08-28 23:18:13	Overall looks good. @Adlai-Holler Do you know about `dispatch_benchmark`? `curl "http://opensource.apple.com/source/libdispatch/libdispatch-84.5/man/dispatch_benchmark.3?txt" | /usr/bin/groffer --tty -T utf8`	maicki	Adlai-Holler
2161	2016-08-28 23:29:39	Yes but I can't use it here because it just isn't flexible enough for e.g. controlling which sections are benchmarked, controlling thread count, and eventually returning values. Better to roll our own I believe. Sent from my iPhone > On Aug 28, 2016, at 4:18 PM, Michael Schneider notifications@github.com wrote: > > @Adlai-Holler Do you know dispatch_benchmark? > > curl "http://opensource.apple.co…	Adlai-Holler	Adlai-Holler
2161	2016-08-28 23:42:24	👍 > On Aug 28, 2016, at 4:29 PM, Adlai Holler notifications@github.com wrote: > > Yes but I can't use it here because it just isn't flexible enough for e.g. controlling which sections are benchmarked, controlling thread count, and eventually returning values. Better to roll our own I believe. > > Sent from my iPhone > > > On Aug 28, 2016, at 4:18 PM, Michael Schneider notifications@github.com wro…	maicki	Adlai-Holler
2160	2016-09-06 08:49:44	Thank you @hannahmbanana, in the meantime i changed the app by using ASCollectionView, but i always get the same error. I attach 2 files, the ASCollectionView and the ASCellNode file that contains the videos; i need to have a CollectionView with 2 columns that, when visible, play together small videos taken by a url; if i use .shouldAutoPlay=true i get the Code=-11800 "The operation could not be …	cdiscla	hannahmbanana
2157	2016-08-27 23:37:34	@maicki This is a great start! Yes! Let's add this as a new header file, and standardize on those macros for geometry assertions: https://gist.github.com/Adlai-Holler/70f84195ca8d53b93c420e45dac0f498 That way we get good failure messages while debugging. Also I'm not quite clear on what we're testing here. `testNodeLayoutDoesNotChangeIfNotMeasured`?	Adlai-Holler	maicki
2157	2016-08-28 00:29:17	@Adlai-Holler Addressed comments. In case it looks good, can you merge it? I would like to put a PR on top and the test(s) should be more clear in there.	maicki	Adlai-Holler
2155	2016-08-27 22:36:44	@garrettmoon I like this change, but we should add ASDisplayNodeAssertMainThread to `pendingStateFromView` and `pendingStateFromLayer`. I think `ASDisplayNodeGetPendingState` is called on arbitrary threads =/	Adlai-Holler	garrettmoon
2155	2016-08-28 18:45:46	@garrettmoon On second thought, this may be doable – we don't need to use pendingStateFromView/Layer except when the view is being unloaded. ASPendingState only tracks fields that have been changed, so it's OK to put back [[ASPendingState alloc] init] here.	Adlai-Holler	garrettmoon
2153	2016-08-27 23:54:38	@maicki Hmm it's not a silver bullet. It seems to help us in the high-subview-count tests but not as much as we'd hope. Here are the results, no optimization on my iPad Air 2 iOS 10:	Adlai-Holler	maicki
2153	2016-08-29 20:40:03	@Adlai-Holler Let's close that PR	maicki	Adlai-Holler
2144	2016-09-07 03:22:56	@hannahmbanana Aye, I am sure about that. Maybe because I use ASDK as static Library, and Apple has different audit strength for different apps. I changed that APIs with adding prefix "as_" & resubmit my app, Apple just approved that recently. Anyway, it's best for us to avoid using APIs that looks like some sensitive APIs from Apple.	IvanChan	hannahmbanana
2144	2016-09-07 03:40:35	@Adlai-Holler @maicki: should we consider renaming these for 2.0?	hannahmbanana	Adlai-Holler
2144	2016-09-07 03:45:08	Yeah. It’ll be a bit of a hassle because PINRemoteImage actually sets those names in class PINAnimatedImage and we mirror them in protocol ASAnimatedImage. It’ll be wacky but we’ll need to use other names. Unfortunately deprecating the current ones probably won’t be enough – we’ll have to remove them. ship://Problems/210 > On Sep 6, 2016, at 8:40 PM, Hannah Troisi notifications@github.com wrote: …	Adlai-Holler	Adlai-Holler
2144	2016-09-18 02:18:53	@GitGadd The admin account will receive a mail about the rejection, you can check the mail if possible.	IvanChan	GitGadd
2144	2016-11-08 16:16:27	Based on the update for the blogpost on PSPDFKit and feedback from @IvanChan it seems like Apple did some adjustments and will not reject apps so easily. I will close this issue for now, but I agree with @gazreese we should monitor that for a while and in case it reappears reopen this issue. Thanks to all for helping out!	maicki	gazreese
2140	2016-10-08 22:40:43	I have the same problem, It seems the line truncates too late, When using `NSLineBreakByTruncatingTail` and truncates too early when using `NSLineBreakByWordWrapping`. Also when `NSLineBreakByTruncatingTail` breaks the line too late, it displays default truncate message instead of `truncationAttributedText` or `additionalTruncationMessage`. Do you have any solution @Yue-Wang-Google ?	abbasmousavi	Yue-Wang-Google
2136	2016-08-25 03:30:33	@Adlai-Holler: /Users/engineering/jenkins_root/workspace/AsyncDisplayKit-PRs/AsyncDisplayKit/TextKit/ASTextKitRenderer.mm:138:5: use of undeclared identifier 'ASPerformBlockOnDeallocationQueue'	hannahmbanana	Adlai-Holler
2128	2016-09-08 23:01:38	@Adlai-Holler: Sorry I missed this the first time. It looks like I should add this to the documentation. Could you give me an example snippet of it being used?	hannahmbanana	Adlai-Holler
2125	2016-08-24 09:06:03	@Adlai-Holler Looks like it's still failing due to the Sample App not having a `Sample` scheme?	GotEmB	Adlai-Holler
2123	2016-08-24 05:39:09	@keleftheriou @garrettmoon this should have failed the Jenkins build. See the failing test shown in the Travis build. That test case was merged in #2107 and contained an error that was masked by other issues with Travis at the time. Other open PRs show Jenkins passing but Travis correctly failing. The test should pass in #2127	Adlai-Holler	garrettmoon
2122	2016-09-08 16:17:12	@rcancro feel free to reopen this if needed.	Adlai-Holler	rcancro
2120	2016-09-12 18:44:46	@gazreese Thanks for this improvement, and sorry for the long turnaround time on a review. One comment and we'll take it to the hoop!	Adlai-Holler	gazreese
2120	2016-09-14 03:44:23	Excellent! Thank you @gazreese for making this happen.	Adlai-Holler	gazreese
2119	2016-09-12 21:18:24	@gazreese I share your concerns about performance and architecture here. We have the alternative of doing `_playerNode.hidden=YES` and unhiding it in `play`. That may save us some time during the state transitions, but it does have the drawback of accumulating AVPlayerLayer instances if the user scrolls through a feed of videos, watching each one and letting it reset. The developer may not be awa…	Adlai-Holler	gazreese
2119	2016-09-28 12:42:07	Hi @Adlai-Holler, apologies for the delay getting back to you on this. I've been on holiday and just got back. As my project is exactly as you describe, i.e. a feed of videos that the user scrolls through, I'm quite keen on the original remove/recreate method. I'm working in a memory-constrained environment, so I can't really risk leaking the AVPlayerLayer objects. @appleguy @maxsz or @binl - if …	gazreese	Adlai-Holler
2118	2016-08-23 03:41:57	@Adlai-Holler this looks good to me, I read through and believe I understand the issue. Thanks for the investigation!	appleguy	Adlai-Holler
2117	2016-09-15 05:30:46	@ay8s I'd love to get this up and running. We've got a ton of work for ASDK 2 that we're aiming to make ready for release, but here's the info I gathered on a deep-dive into getting collection view reordering working with ASDK (work is on the AHCollectionReordering branch): - In `updateInteractiveMovementPosition` collection view calls `-moveItemAtIndexPath:toIndexPath:` on itself if the pending …	Adlai-Holler	ay8s
2117	2017-01-13 07:14:18	@ay8s We are trying out an implementation for your suggested interaction. Would love to gather your feedbacks if you are still on this. PR https://github.com/facebook/AsyncDisplayKit/pull/2868	harryworld	ay8s
2114	2016-08-28 15:23:10	@Adlai-Holler Thanks for the reply. Actually by just creating 10000 ASCellNode (using nodeBlock) it will used up ~1GB memories. Adding up to 100_000 will even crash the app. here is a very simple project regenerating the issue. https://github.com/roytang121/ASDK-issue	roytang121	Adlai-Holler
2114	2016-09-01 08:01:03	@Adlai-Holler Thanks ! Should it be marked as a feature ? I think it's quite common for a listview containing large amount of cells	roytang121	Adlai-Holler
2113	2016-08-20 06:43:08	@Adlai-Holler done. Thanks	Yue-Wang-Google	Adlai-Holler
2113	2016-08-20 14:00:20	@Adlai-Holler Blocks should be copy as properties, see also the documentation @Yue-Wang-Google linked too ... @Yue-Wang-Google I think we should add nonatomic - cc @Adlai-Holler thoughts?	maicki	Yue-Wang-Google
2113	2016-08-20 14:00:20	@Adlai-Holler Blocks should be copy as properties, see also the documentation @Yue-Wang-Google linked too ... @Yue-Wang-Google I think we should add nonatomic - cc @Adlai-Holler thoughts?	maicki	Adlai-Holler
2110	2016-08-27 00:10:15	@garrettmoon Yes we could get remove `layoutSpecThatFits:` and introduce something that would allow to return an `id<ASLayoutable>`, but as this change is already pretty big I don't want to add that too. @levi @appleguy @Adlai-Holler @garrettmoon @nguyenhuy I would appreciate if you guys could take a look over it. It's now ready for another round of reviews. Furthermore I added a link to the docu…	maicki	garrettmoon
2110	2016-09-02 13:11:49	@maicki I'm a huge fan of this direction and strongly believe this is the solution to a lot of the confusion of working with simple layout primitives in AsyncDisplayKit. If you're wondering why I haven't left many comments, it's because I'm a huge fan of its overall functionality and approve its implementation on an architectural level. I'll give it another run through on a more granular scale an…	levi	maicki
2110	2016-09-05 03:20:58	@levi I think for the time being let's comment on the gist for the documentation: [ASDK 2.0 Layout](https://gist.github.com/maicki/b1a8091df04ed14f8ec0aa333848c4a5) Currently the docs are living on a separate branch, but we would like to move it over to a separate repo so it's influx currently and there is no good way to create a longer lasting PR.	maicki	levi
2110	2016-09-05 04:48:40	@maicki you can open a PR against a separate branch. I'd prefer giving feedback over online comments, as it will be too difficult to give feedback on a gist.	levi	maicki
2110	2016-09-05 08:37:19	@levi I opened a PR for adding the ASDK 2 Layout Documentation: #2195	maicki	levi
2110	2016-09-06 00:11:43	Excellent! This is a tremendous step forward. Two small nitpicks from me and then we'll take it to the hoop. I agree with @levi that `ASLayoutContainer` is a good replacement name for `ASLayoutable` to the extent that it means "can generate a layout." We discussed also replacing `ASStackLayoutable` protocol with `ASStackLayoutSpecChild` to be more explicit. But we can consider that more later – t…	Adlai-Holler	levi
2110	2016-09-06 15:54:33	@levi @Adlai-Holler @rahul-malik Thanks guys for your reviews! Tried to address all comments or filed additional work in Ship that I think are too much for this PR: - Introduce `layoutableThatFits:` and maybe deprecate `layoutSpecThatFits:` - Rename `ASLayoutable` to `ASLayoutContainer` (and size name changes) - ASDK 2.0 Layout Documentation is tracked at: #2195	maicki	levi
2110	2016-09-06 15:54:33	@levi @Adlai-Holler @rahul-malik Thanks guys for your reviews! Tried to address all comments or filed additional work in Ship that I think are too much for this PR: - Introduce `layoutableThatFits:` and maybe deprecate `layoutSpecThatFits:` - Rename `ASLayoutable` to `ASLayoutContainer` (and size name changes) - ASDK 2.0 Layout Documentation is tracked at: #2195	maicki	rahul-malik
2110	2016-09-06 15:54:33	@levi @Adlai-Holler @rahul-malik Thanks guys for your reviews! Tried to address all comments or filed additional work in Ship that I think are too much for this PR: - Introduce `layoutableThatFits:` and maybe deprecate `layoutSpecThatFits:` - Rename `ASLayoutable` to `ASLayoutContainer` (and size name changes) - ASDK 2.0 Layout Documentation is tracked at: #2195	maicki	Adlai-Holler
2110	2016-09-06 23:28:56	@maicki Awesome. I think it's time to take this to the hoop – when you get time, rebase this and go ahead and merge it. We will consider further changes using this as a basis.	Adlai-Holler	maicki
2110	2016-09-07 09:04:21	@Adlai-Holler @levi Rebased ready to merge.	maicki	levi
2110	2016-09-07 09:04:21	@Adlai-Holler @levi Rebased ready to merge.	maicki	Adlai-Holler
2105	2016-10-11 03:32:23	@yxztj great info, thanks! The results above — were they tested with master, or 1.9.90? Master does have some changes in this area. The initial height calculation — is the value for the hight coming from TextKit? I'm thinking it should return the necessary height to draw...if it is not, then this is a TextKit bug. It is something we may should be able to work around, but this is a bit tricky, bec…	appleguy	yxztj
2105	2016-10-11 07:15:41	@appleguy Thanks for the reply. Now I found some more information. All test is based on latest master branch. 1. In ASTextNode calculateSizeThatFits, textRenderer is required to calculate its size. At this time constrainedSize height is infinite. 2. After size is calculated(using [layoutManager usedRectForTextContainer]), in ASTextNode calculatedLayoutDidChange, it sets the result as new constrai…	yxztj	appleguy
2105	2016-10-19 07:20:15	Yeah as we expected Apple is not replying on radar. Maybe we can find a workaround? @appleguy	yxztj	appleguy
2105	2016-10-21 00:38:22	@yxztj thanks again for your patience - we're getting closer to being able to investigate this. Curious if you've tried with the new optimized sizing + display codepaths. One PR still hasn't been merged (see the one from Adlai about drawing fast path), but the sizing fast path may actually fix this in cases that don't use a custom .truncationAttributedString (which is the common case).	appleguy	yxztj
2105	2016-10-24 12:56:35	@appleguy I just tested with latest master(commit: 4dca05767bf7f5d555746d8cb9e444de51bd458b) in the demo project, the issue is still there(no matter truncationAttributedString is set) :(	yxztj	appleguy
2105	2016-10-31 18:28:11	@Adlai-Holler - since you looked at ASTextNode recently, do the symptoms described here sound familiar in any sense? @yxztj Thanks for your patience! We are almost done adopting all of the 2.0 APIs in Pinterest, so we should be able to investigate this in the next couple weeks.	appleguy	yxztj
2105	2016-11-08 17:56:05	@Adlai-Holler @appleguy Just looked into that a bit with master. So apparently this works now reliable, unfortunately reliable wrong. Setting the `maximumNumberOfLines` to 3 (no matter truncationAttributedString is set) the text node will show only 2 lines of text but the text node is in fact the right size. ![screen shot 2016-11-08 at 9 55 48 am](https://cloud.githubusercontent.com/assets/25288/…	maicki	appleguy
2105	2016-11-13 23:41:49	@yxztj quick update here. The team is now focused on ASTextNode improvements. @maicki did a variety of investigation here, and @Adlai-Holler has been working on some significant changes to address an issue discovered in the truncation algorithm. It will be some difficult work, but we currently expect to have this issue fixed in the next couple weeks. We are sprinting to try to have it addressed f…	appleguy	yxztj
2105	2016-11-13 23:41:49	@yxztj quick update here. The team is now focused on ASTextNode improvements. @maicki did a variety of investigation here, and @Adlai-Holler has been working on some significant changes to address an issue discovered in the truncation algorithm. It will be some difficult work, but we currently expect to have this issue fixed in the next couple weeks. We are sprinting to try to have it addressed f…	appleguy	maicki
2105	2016-12-10 03:12:02	@appleguy Just tested with 2.0 release. The issue is still there..	yxztj	appleguy
2105	2016-12-10 05:56:50	@maicki @Adlai-Holler Not sure if #2643 is related, but the PR didn't fix this issue. Tested with latest master branch.	yxztj	maicki
2105	2017-01-08 13:13:42	@appleguy @hannahmbanana Happy new year! Sorry to ping you again but not being able to truncate text with line spacing has been bothering us for over half a year. I know it involves some major improvements in the whole async text rendering/layout process, and that's why we weren't trying to fix it ourselves. Do you think we can get a workaround soon? Or maybe currently I could use ASDisplayView t…	yxztj	appleguy
2085	2016-12-20 07:18:06	cc @dmcrodrigues	hannahmbanana	dmcrodrigues
2084	2016-08-17 13:47:38	@hannahmbanana 👍 For adding more warnings. Added a couple of comments but overall looks good.	maicki	hannahmbanana
2082	2016-08-17 17:12:08	@Yue-Wang-Google not sure I understand the question. Are you asking why it's not a subclass of NSProxy? I wrote it to do exactly what I needed (break a retain cycle created by CADisplayLink) and nothing more. Subclassing NSProxy seemed more complex. Is there an issue you're seeing?	garrettmoon	Yue-Wang-Google
2082	2016-08-17 19:28:11	@garrettmoon as you pointed out, NSProxy implements a lot less methods than NSObject. I had an issue in one of my app with ASDelegateProxy. I had some code that was testing the class of a UIScrollView delegate with `isKindOf:` and that will crash on an NSProxy object (because NSProxy doesn't implement isKindOf). I ended up using `isProxy` to avoid the crash. Back to the original question, if ASDe…	jmig	garrettmoon
2082	2016-08-17 20:09:29	Thanks @garrettmoon	jmig	garrettmoon
2082	2016-08-17 21:01:54	Thanks @garrettmoon for your explanation!	Yue-Wang-Google	garrettmoon
2080	2016-08-17 06:58:40	Thanks @Yue-Wang-Google for alerting us to this issue! It will soon be fixed on master.	hannahmbanana	Yue-Wang-Google
2073	2016-08-15 20:44:49	Awesome catch @nlutsenko ! Would you be willing to add a snapshot test to ASTextNodeSnapshotTests.m to ensure we don't regress on this?	Adlai-Holler	nlutsenko
2073	2016-08-15 21:26:09	Ok, @Adlai-Holler, snapshot test case added. It's slightly hacky, compared to a general one, since the highlight layer is actually getting rendered via a special layer, but it works and tests the proper thing. Also, I noticed that the whole tests file is missing from the project, so added it as well. Let me know how it looks...	nlutsenko	Adlai-Holler
2073	2016-08-16 01:35:39	@nlutsenko Yes that's what I'm fixing with the PR. Sorry about that ...	maicki	nlutsenko
2073	2016-08-16 04:58:55	Thanks @nlutsenko! ASTextNode bug fixes are always extra appreciated. :) Are you working with the Instant Articles team?	hannahmbanana	nlutsenko
2072	2016-08-15 14:25:10	Hey @dmcrodrigues thanks for fixing that! LGTM	maicki	dmcrodrigues
2069	2016-08-16 17:22:50	@hannahmbanana Let's make sure this gets into our 1.x compat releases so nobody is left out.	Adlai-Holler	hannahmbanana
2068	2016-08-17 03:22:07	@hannahmbanana I just wanted to suggest 2 more features, if you could include them with your upcoming release than that would be great 👍 1. UIProgressNode: an AsyncDisplayKit wrapper around UIProgressView 2. UIRemoteImageNode: Ability to fade-in the image once it has been downloaded I think UIProgressNode can be done easily by using the way UIScrollNode is implemented (as a simple wrapper around …	stapleup	hannahmbanana
2067	2016-08-14 03:23:06	@Adlai-Holler very awesome! Here's a link to the pretty Overview.md: https://github.com/facebook/AsyncDisplayKit/blob/2ddbb0cc2ea2f4e96ce2af458aa865a861aed573/plans/section-infos-api/Overview.md Section Info sounds like a pretty good name. SectionLayoutInfo might make it more clear? This type of extension object is guaranteed to not be required for regular cell / items in the data source, right, …	appleguy	Adlai-Holler
2067	2016-08-14 03:39:43	@appleguy Yeah I think we can indefinitely avoid this kind of object for items because nodes (or perhaps ASIndexedNodeContext if we want to promote that to a more long-lived position) already play that role. I'm cool with SectionLayoutInfo as the name. Clarity is king.	Adlai-Holler	appleguy
2067	2016-08-14 07:47:38	On second thought maybe SectionLayoutInfo is too restrictive and value-typeish. We're starting it off with the non-layout field `sectionName` and I can see use cases for other ones in the future e.g. ASDK could use content states for the section to drive placeholders. So we ought to go whole hog and subtly encourage users to treat this object as the general "node" that represents the section. Any…	Adlai-Holler	appleguy
2067	2016-08-14 17:22:24	@Adlai-Holler how do we normally move this from planning to commit? Should we create a new ASDK branch to see how it would work with the Pinterest app?	garrettmoon	Adlai-Holler
2066	2016-08-14 02:23:07	Damn, could you give this a rebase when there's time @maicki ?	Adlai-Holler	maicki
2066	2016-08-14 02:26:47	@Adlai-Holler Already did it and pushed now :)	maicki	Adlai-Holler
2064	2016-08-15 23:53:40	I concur with @maicki	garrettmoon	maicki
2064	2016-08-16 19:17:29	@Adlai-Holler Awesome, thanks! 👍	skensell	Adlai-Holler
2062	2016-08-12 17:39:28	@garrettmoon Sweet! Would you be willing to add a snapshot test case to watch for regressions in this system?	Adlai-Holler	garrettmoon
2062	2016-08-12 19:06:58	Thanks @garrettmoon this is killer!	Adlai-Holler	garrettmoon
2061	2016-08-11 22:23:09	@ocrickard, here you go: A good repro of text being cut off from ComponentKit. ![simulator screen shot aug 11 2016 3 22 20 pm](https://cloud.githubusercontent.com/assets/606991/17606975/71ea54da-5fd7-11e6-80a4-c4b3372f0dea.png)	nlutsenko	ocrickard
2061	2016-08-12 18:23:51	@ocrickard UITextView also appears to work correctly… hmmm	garrettmoon	ocrickard
2061	2016-08-12 18:26:36	@ocrickard there's a PR up for adding padding: #2062	garrettmoon	ocrickard
2061	2016-08-12 18:27:16	@nlutsenko what OS version are you testing on for ComponentKit? I can't repro with the same strings and font sizes for the descender clipping. The italic clipping issue is likely a separate issue.	ocrickard	nlutsenko
2060	2016-08-16 14:35:02	@Adlai-Holler All comments are addressed. Can I have another look over it. Thanks!	maicki	Adlai-Holler
2056	2016-08-15 04:19:09	@hannahmbanana <br>[LovePlayNews.zip](https://github.com/facebook/AsyncDisplayKit/files/417518/LovePlayNews.zip) <br>this is demo . on home (news) , scroll very fast will (100%) casue blocking UI。run in iphone not simulator。 <br>you can look LPNewsListController and LPNewsImageCellNode or LPNewsCellNode (ASNetworkImageNode *imageNode;).	12207480	hannahmbanana
2056	2016-08-16 02:30:25	@hannahmbanana Thank you，I will use placeholder。 this is trace file 。 ![image](https://cloud.githubusercontent.com/assets/6346030/17686052/ca65ca00-639b-11e6-971f-31a6cdd69ed1.png) [lovePlayNews.trace.zip](https://github.com/facebook/AsyncDisplayKit/files/419367/lovePlayNews.trace.zip)	12207480	hannahmbanana
2056	2016-08-24 07:07:01	@hannahmbanana hello, I want to know the problem solved ?	12207480	hannahmbanana
2055	2016-08-11 20:22:50	@hannahmbanana Thanks so much Hannah - I will try it and let you know how it goes. Very clever. The banner is controlled by a different UIViewController which has several pages - the ASViewController is one of the pages where the ASTableNode height needs to be adjustable due to presence of ad banner or if adbanner is not available, if it returns, if the user purchased remove ad banners, etc.	robmontesinos	hannahmbanana
2055	2016-08-15 19:33:21	hi @hannahmbanana - it only works correctly after screen is returned. I set a root node and added a tableNode as a subside of the root node as you suggested. I set the tableView frame at various times trying to get it to the correct height (view height - 50 px to account for ad banner) to no avail. If I push another view controller to the screen and then return to the screen in question, the heig…	robmontesinos	hannahmbanana
2055	2016-08-15 20:33:02	Good idea. I can't do it today but tomorrow for sure. Thank you @hannahmbanana !!	robmontesinos	hannahmbanana
2055	2016-08-18 00:49:43	@hannahmbanana I gave up on trying to resize ASTableNode - setting up a project with all the network calls was just taking too long - I wound up servicing my needs with the use of tableFooterView - much easier to manipulate the height than the node. Sorry guys	robmontesinos	hannahmbanana
2052	2016-08-11 19:54:54	@maicki This diff looks good to me. Could you add a simple example app that demonstrates the default transition behavior so we can easily test and modify this code?	Adlai-Holler	maicki
2052	2016-08-12 16:45:26	@Adlai-Holler Added an example project: ASDKLayoutTransition	maicki	Adlai-Holler
2052	2016-08-13 23:03:54	Good to merge at will @maicki	Adlai-Holler	maicki
2052	2016-08-14 00:34:00	@Adlai-Holler @levi Good point with the layout options. Updated!	maicki	Adlai-Holler
2050	2016-08-09 21:41:43	@hannahmbanana Awesome! Could you try building this for a 32-bit device and make sure there are no warnings/errors? iPhone 4 4S 5 5c or iPod touch	Adlai-Holler	hannahmbanana
2049	2016-08-09 22:53:44	@levi You think we should just provide the default behavior directly in `ASDisplayNode` without introducing the coordinator for now? Would be fine with me for now any other thoughts @appleguy @Adlai-Holler ?	maicki	levi
2048	2016-08-09 20:40:38	@hannahmbanana here: and Podfile.lock	zdenektopic	hannahmbanana
2048	2016-08-17 09:30:52	@zdenektopic: `AsyncDisplayKitVersionNumber` in Cocoapods returns the project file's `CURRENT_PROJECT_VERSION` number and not the `CFBundleShortVersionString`, to view this: - Click the Pods xcodeproj file - Click on AsyncDisplayKit - Click on Build Settings - Type "CURRENT_PROJECT_VERSION" in search - Under Versioning, you will see: `Current Project Version: 1` That is why you get 1, in fact all…	george-gw	hannahmbanana
2045	2016-08-09 20:09:47	@hannahmbanana I'm cool with this but we could go even further and start using type-generic math to avoid losing precision with CGFloats. Could you do similar to #1994 and import the header and replace "roundf" with "round" and any other function that ends in f with its non-f variant? Also replace usages of `float` in that file with `CGFloat`.	Adlai-Holler	hannahmbanana
2042	2016-08-09 20:20:52	Love this, let's land it ASAP. Thoughts about comment @maicki ?	Adlai-Holler	maicki
2042	2016-08-09 21:53:34	@Adlai-Holler Fixed the memory leak ready to go	maicki	Adlai-Holler
2040	2016-08-06 04:40:11	@GitGadd: this does seem odd. @appleguy: any idea if there is a reason for this (original) code?	hannahmbanana	GitGadd
2040	2016-08-11 03:14:10	Thanks @GitGadd for bringing this to our attention! It's merged into master now.	hannahmbanana	GitGadd
2040	2016-08-11 07:30:08	Great, thanks for the quick follow up @hannahmbanana !	GitGadd	hannahmbanana
2039	2016-08-17 02:14:09	@hannahmbanana OK ,[project is here](https://github.com/xnxin/asyncdemo.git) ,and thanks for your help.	xnxin	hannahmbanana
2032	2016-08-04 19:12:52	@maicki : Thanks for the suggestion, but it doesn't change anything. I still get the same result. Just to test, I tried adding very long strings to other ASTextNodes in this context: same result. Also tried simply putting a single ASTextNode and removing all extraneous nodes but the result is the same. I have the feeling for some strange reason, the ASTextNodes are ignoring the constrained size… …	benjaminhorner	maicki
2032	2016-08-04 19:58:21	@maicki : finally figured it out. I did indeed have to use **flexShrink = true** but not on the ASTextNodes but on the ASStackLayoutSpec (textSpec in my code).	benjaminhorner	maicki
2031	2016-08-09 00:42:58	@maicki room to bring back a version of #985?	levi	maicki
2031	2016-08-11 20:23:37	@Adlai-Holler #985? _wink_ _wink_	levi	Adlai-Holler
2031	2016-08-16 23:49:55	I'm open to #985 in the future, sure, but I think we should not do this diff here. Google recently commented about having to create node classes just to implement layouts – a problem I had at Tripstr as well – and we shouldn't take this option away until we have a replacement option. @maicki @levi @appleguy @hannahmbanana ?	Adlai-Holler	levi
2031	2016-08-16 23:49:55	I'm open to #985 in the future, sure, but I think we should not do this diff here. Google recently commented about having to create node classes just to implement layouts – a problem I had at Tripstr as well – and we shouldn't take this option away until we have a replacement option. @maicki @levi @appleguy @hannahmbanana ?	Adlai-Holler	maicki
2030	2016-08-18 21:11:04	@appleguy @Adlai-Holler @garrettmoon @levi Ready for review	maicki	Adlai-Holler
2025	2016-08-05 14:54:26	@hannahmbanana I fixed it in this PR: #1909 unfortunately we didn't release a new version with that change yet @GitGadd Can you please point your ASDK either to master or to the 1.9.90 branch. There this should be fixed. Please let me know if not ...	maicki	GitGadd
2025	2016-08-05 14:54:26	@hannahmbanana I fixed it in this PR: #1909 unfortunately we didn't release a new version with that change yet @GitGadd Can you please point your ASDK either to master or to the 1.9.90 branch. There this should be fixed. Please let me know if not ...	maicki	hannahmbanana
2025	2016-08-05 15:00:20	@maicki Thanks, glad to hear this is already fixed. I'm using cocoapods but I'll google around to see if I can configure that in the podspec.	GitGadd	maicki
2025	2017-03-09 21:25:51	@GitGadd I will close this issue for now as it should be fixed at least with 2.0. Please let us know if this is not the case. Thanks!	maicki	GitGadd
2024	2016-08-03 07:12:03	@flovouin @hannahmbanana OK, so I just tried this with my code. It turns out that the workaround I had in the `videoPlayerNode:willChangeVideoNodeState:toVideoNodeState:` method is still needed as with the release version. This is the bug that I was going to look at but I haven't got around to it yet. The workaround is as follows: What happens is the last state you get when you start playing the …	gazreese	flovouin
2024	2016-08-03 07:12:03	@flovouin @hannahmbanana OK, so I just tried this with my code. It turns out that the workaround I had in the `videoPlayerNode:willChangeVideoNodeState:toVideoNodeState:` method is still needed as with the release version. This is the bug that I was going to look at but I haven't got around to it yet. The workaround is as follows: What happens is the last state you get when you start playing the …	gazreese	hannahmbanana
2024	2016-08-03 07:37:05	@gazreese Indeed, it seems that `ReadyToPlay` and `PlaybackLikelyToKeepUp` have clear different meanings. I have to admit that I don't really use states in my project, so your feedback is definitely useful! Yes, if I start tweaking the states, we might as well try to solve other problems. I'll take a look at different use cases. Any feedback / sample projects are welcome. :-) The issue mentioned …	flovouin	gazreese
2024	2016-08-03 07:43:51	@flovouin OK, sounds good. Unfortunately I can't give you my code as a test but I expect you can reproduce the same callback states with the Video example app if you wish. If you're playing around with this states this sounds like a useful thing to try anyway.	gazreese	flovouin
2024	2016-08-03 08:00:18	@gazreese Yes, I was easily able to reproduce the behaviour you describe. Removing these unwanted state changes wasn't that hard. I also noticed that the same thing happens when the video finishes: `PlaybackLikelyToKeepUpButNotPlaying` can be set after the `Finished` state. This could be the intended behaviour but I'm not sure. Also, most of the state changes happen through KVO. The state changes…	flovouin	gazreese
2024	2016-08-03 08:37:58	@flovouin I was just playing around with it myself and had the following change: Not sure whether this is correct but it seemed to work. I'm just checking the states for when the video finishes playing and I think you're right, we might need to observe the rate, which is also used in `isPlaying`.	gazreese	flovouin
2024	2016-08-03 08:45:03	@gazreese Yes, I have more or less the same code. I make the same check for the `PlaybackLikelyToKeepUp` notification, such that the state stays `Playing` when it needs to. I experimented with what I was suggesting: using KVO on `rate` instead of changing the state in `play` and `pause`. It works great, the only noticeable change is that when the video finishes, the `rate` change is notified befo…	flovouin	gazreese
2024	2016-08-03 08:48:10	@flovouin That wouldn't be a problem for me, thanks! If you would like me to test this just let me know the branch name on your repo and I'll give it a try.	gazreese	flovouin
2024	2016-08-03 09:22:21	@gazreese I just pushed a new commit on this branch that uses KVO on rate. It also removes unnecessary / incorrect state transitions. So far it works on a sample project provided by @maxsz, and on my project (although I don't make heavy use of the states). As mentioned in my very first post, in addition to fixing the states, it also prevents the `ASVideoNode` from unnecessarily reloading the `pla…	flovouin	gazreese
2024	2016-08-03 09:37:52	@flovouin Excellent, thanks! I'll have a test now...	gazreese	flovouin
2024	2016-08-03 09:50:54	@flovouin I just tested this in my app in various situations and the states and transitions between them look perfect to me. Thanks! 👍	gazreese	flovouin
2022	2016-08-02 17:49:56	@appleguy `automaticHierachy` was just a placeholder. I just pushed an update and the naming is `automaticallyManagesSubnodes`	maicki	appleguy
2022	2016-08-10 05:04:20	@maicki: would `.automaticSubnodeManagement` be apple than `.automaticallyManagesSubnodes`?	hannahmbanana	maicki
2022	2016-08-10 13:58:57	@hannahmbanana No most of the API uses `automatically...`	maicki	hannahmbanana
2018	2016-08-01 16:16:20	@maicki This seems like the right fix to me, we should land if we can get an accept from either Levi or Adlai. Let's get the tests running. Thanks for the key investigation that went on here to develop this fix!	appleguy	maicki
2017	2016-08-02 05:32:24	@hannahmbanana I updated the crash capture image. It comes from xcode organizer crashes list, I haven't meet in debugging, not more log yet.	dssheng	hannahmbanana
2017	2016-08-03 07:22:39	@hannahmbanana ![crash2](https://cloud.githubusercontent.com/assets/2062938/17357142/e076525a-598d-11e6-93e5-593e5b729283.jpg)	dssheng	hannahmbanana
2017	2016-08-03 11:51:27	@hannahmbanana using AsyncDisplayKit 1.9.80 I'll transfer app on newer version in later version.	dssheng	hannahmbanana
2017	2016-08-29 08:28:49	@maicki we will run on 1.9.90 later. Since it's a random bug, I guess we'll see it works or not after testflight or in-house testing.	dssheng	maicki
2017	2017-01-18 10:52:11	@maicki This bug has happened again, Need Re-Open.	dssheng	maicki
2017	2017-02-04 08:35:54	@appleguy I looked at some recent bug reports and this crash happens on iOS 10.x on a range of devices.	plm75	appleguy
2016	2016-08-02 03:51:25	@yufenglv: Thanks for reporting this! If possible to reproduce, could you capture the full backtrace for us using `bt all` in the console? Do you know if there are any other trends in this crash, such as operating systems or devices?	hannahmbanana	yufenglv
2016	2016-09-11 19:50:56	@yufenglv we've made several changes in master, and Pinterest has seen that the volume of this crash has fallen off. There are some API changes in master, but if you roll back the change landed late last week for the updated Layout API, it wouldn't be difficult to update and ship your next version with this. We don't have a pod version deployed for this, but the easiest option would be to ship fr…	appleguy	yufenglv
2014	2016-07-31 01:03:31	@maicki Thanks! I'd originally done it that way, not sure why I decided to change. Anyway, put it back to that way. I do normally put a space like ? : - but we could start doing the other if you prefer.	appleguy	maicki
2013	2016-08-31 12:30:35	@hannahmbanana have you had a chance to see how I could hack it. I know init with view block prevent I use delegate method, is there any way around?	raphaels17	hannahmbanana
2011	2016-08-27 09:47:49	@george-gw you're right; i had layerBacked=true for an image in my supplementary view; if i comment it the app does not crash. Thank you for your info !	cdiscla	george-gw
2011	2016-08-27 12:02:54	@george-gw in my case I don't have **supplementary view**, and no **layerBacked** on the cell children nodes. I'm using `reloadRowsAtIndexPaths` to update my table.	jadsonlourenco	george-gw
2011	2016-08-29 12:58:25	@george-gw yes, I'm using the latest master and crash.	jadsonlourenco	george-gw
2011	2016-08-29 13:58:03	@george-gw Yeah, I have layerBacked for ASTextNode and ASImageNode there. If I set it to NO it doesn't crash any more. Thanks.	aforkalyuk	george-gw
2011	2016-08-31 18:58:39	@cdiscla @george-gw @jadsonlourenco @aforkalyuk Thanks for your patience folks! If possible, can you try building against that diff and see if it resolves the issue?	Adlai-Holler	george-gw
2011	2016-08-31 20:00:26	@Adlai-Holler no, in my case I'm using an `ASButtonNode` (with an image) inside my **ASCellNode** when I need remove/insert my cell get this error (crash):	jadsonlourenco	Adlai-Holler
2011	2016-08-31 20:45:45	@Adlai-Holler yes.	jadsonlourenco	Adlai-Holler
2011	2016-08-31 21:10:48	@Adlai-Holler it solved the crash that I was facing with the supplementary header nodes 👍	george-gw	Adlai-Holler
2011	2016-09-02 13:55:05	@Adlai-Holler thank you! But don't worry, my issue is solved. I created a simple project to test (demo: http://sendvid.com/wxee33cv code: https://github.com/jadsonlourenco/ASCellDemo) and all works fine, I don't know why in my real app I have few issues with AsyncDisplaykit - cell animation when load; crash when reload a cell; etc. - but is something in my app, I will figure out.	jadsonlourenco	Adlai-Holler
2010	2016-07-29 07:30:49	@hannahmbanana thx， there is 1.9.80. Ok i will update my Podfile.	Serlight	hannahmbanana
2010	2016-09-28 02:46:57	But， on cocoapod the latest version is 1.9.74 @hannahmbanana -> AsyncDisplayKit (1.9.74) Smooth asynchronous user interfaces for iOS apps. pod 'AsyncDisplayKit', '~> 1.9.74' - Homepage: http://asyncdisplaykit.org - Source: https://github.com/facebook/AsyncDisplayKit.git - Versions: 1.9.74, 1.9.73, 1.9.7.2, 1.9.7.1, 1.9.7, 1.9.6, 1.9.5, 1.9.4, 1.9.3, 1.9.2, 1.9.1, 1.9, 1.2.3, 1.2.2, 1.2.1, 1.2, 1.…	GreatLiyi	hannahmbanana
2004	2016-07-29 02:58:05	@hannahmbanana It's not a big deal, Just replace this code in `application:didFinishLaunchingWithOptions:` and put the attached icons in your `Assets.xcassets`. [Assets.zip](https://github.com/facebook/AsyncDisplayKit/files/389798/Assets.zip)	iAlirezaKML	hannahmbanana
2004	2016-07-30 14:31:58	@hannahmbanana I've attached the exact sample project you wanted. I really appreciate if you can tell me what should I do. I'm playing with threads and `GCD` for two days, but I couldn't make it work :( [NetworkImageButtonNode.zip](https://github.com/facebook/AsyncDisplayKit/files/391920/NetworkImageButtonNode.zip)	iAlirezaKML	hannahmbanana
2003	2016-07-29 08:58:18	@maicki: thanks! Works like a charm. Here is what I ended up doing: **Note**: unlike what I initially attempted, you cannot just position the plus sign but also the avatar if you want the avatar to stay centered and the Plus sign offset to the right.	benjaminhorner	maicki
2000	2016-07-28 15:04:59	@maicki: you are totally right. I am actually using it in a larger file. I just extracted that bit. However, as you point out, returning an inset spec is a better solution.	benjaminhorner	maicki
2000	2016-08-03 20:07:53	I spoke with @Yue-Wang-Google and understand the core issue here - let's try to fix the italics bug first, but adding this as a +Beta API as a workaround could be reasonable too!	appleguy	Yue-Wang-Google
2000	2016-08-14 19:52:24	Thanks @garrettmoon for adding this to `ASTextNode`! @Yue-Wang-Google try this out and let us know if this doesn't work for you. The fix is currently in `master` (2.0 beta), which contains a few minor breaking API changes. I'll try to get this into `1.9.91` as well so that you can test it when we bump the pod in a day or two.	hannahmbanana	Yue-Wang-Google
1999	2016-07-28 17:36:40	@Yue-Wang-Google On what version are you on? Is it master?	maicki	Yue-Wang-Google
1999	2016-08-10 20:40:56	@Yue-Wang-Google I built a reproduction case and it appears that the UIImage that ASDK generates is the same size (rounded to pixels up) as the size returned by `usedRectForTextContainer:` (called on NSLayoutManager). This is still obviously an issue, just trying to confirm that I'm working on the same bug you're reporting :)	garrettmoon	Yue-Wang-Google
1999	2016-08-11 17:32:05	@Yue-Wang-Google the plot thickens: this is the exact same behavior of a UILabel even _with_ clipsToBounds set to NO. ![simulator screen shot aug 11 2016 10 30 07 am](https://cloud.githubusercontent.com/assets/90045/17598313/bbb40710-5fae-11e6-91a0-4f7882e9e0bd.png) Other's appear to attempt to workaround the issue in UILabel: http://stackoverflow.com/questions/20985085/uilabel-clipping-italic-ob…	garrettmoon	Yue-Wang-Google
1999	2016-08-11 19:40:28	@nlutsenko I'm not sure they perceive it as a bug – I think it's meant to return the sizing of a view for layout and alignment. The actual rendering may exceed its bounds.	garrettmoon	nlutsenko
1990	2016-08-02 16:01:26	@maicki Hey, where you been able to reproduce the problem?	evgenyst	maicki
1989	2016-07-27 08:32:22	@hannahmbanana I was using UIViewController. Thanks for your reply, I will try to upgrade to 1.9.81.	peace-v	hannahmbanana
1989	2016-07-28 01:55:32	@maicki After call `measure` the titleNode did show, but how can I center the title? Calling `contentHorizontalAlignment` and `contentVerticalAlignment` is not working.	peace-v	maicki
1989	2016-07-28 04:21:56	@maicki It works! Thanks.	peace-v	maicki
1988	2016-07-27 22:49:13	@Adlai-Holler: could you merge this into `releases/p6.9` for me?	hannahmbanana	Adlai-Holler
1986	2016-08-03 19:05:10	@hannahmbanana : i have checked that size, it was non-zero. i have attached the sample project. [Sample.zip](https://github.com/facebook/AsyncDisplayKit/files/400194/Sample.zip)	srikanthpandeti	hannahmbanana
1986	2016-08-16 07:22:57	@hannahmbanana Thanks for your reply and I appreciate that you looked into this issue. I will be pleased to share a similar code for the sample. I'll post that up when I get a chance.	srikanthraju	hannahmbanana
1986	2016-08-16 17:22:06	@srikanthpandeti I believe @hannahmbanana saved the day in #2069. Could you try latest master and confirm it's working?	Adlai-Holler	hannahmbanana
1986	2016-08-17 08:24:18	@hannahmbanana and @Adlai-Holler issue has been fixed. You really saved my time.	srikanthraju	hannahmbanana
1986	2016-08-17 08:24:18	@hannahmbanana and @Adlai-Holler issue has been fixed. You really saved my time.	srikanthraju	Adlai-Holler
1986	2016-08-19 10:46:29	@hannahmbanana I have updated the sample and removed unwanted code. let me know if you need anything else. [Sample.zip](https://github.com/facebook/AsyncDisplayKit/files/426801/Sample.zip)	srikanthraju	hannahmbanana
1985	2016-07-27 09:01:21	I have this problem too (at this time avoiding it by manual calculating pagerNode's frame) & it appears in some example projects (ex. AsyncDisplayKitOverview) @maicki even in fixed project we have an `UICollectionViewFlowLayout` error. Can we somehow fix it? <details> <summary> console output</summary>	Jauzee	maicki
1976	2016-07-24 22:31:06	@Adlai-Holler this is really good! I'm annoyed by all of the object forwarding as I'm sure was your intent in eliminating this, but the name is much nicer / more approachable and I think the count is still useful. I suppose we could consider adding the count logic as a category on NSHashTable, but this seems great for now.	appleguy	Adlai-Holler
1975	2016-07-24 22:12:49	@levi very nice indeed! Really like this and feel we need more in PIModel classes too.	appleguy	levi
1973	2016-07-24 03:12:24	Great! @levi @Adlai-Holler we should definitely add more of these throughout Pinterest app code too.	appleguy	levi
1973	2016-07-24 03:12:24	Great! @levi @Adlai-Holler we should definitely add more of these throughout Pinterest app code too.	appleguy	Adlai-Holler
1971	2016-08-22 17:46:09	@tomizimobile This diff was superseded by #1890 which should fix the same issue. Thanks for raising it, and let me know if your apps animations are still getting disabled!	Adlai-Holler	tomizimobile
1970	2016-07-22 19:52:31	@Adlai-Holler looks great, thanks! I recognize these from when I was rewriting ASRangeController. They are from a time when more state was maintained internal to the range & layout controller, so it's great to remove them.	appleguy	Adlai-Holler
1969	2016-07-24 03:19:20	@samhsiung thanks for submitting this! As the framework is currently implemented, this is a great idea. @maicki what are your thoughts on automatic or easier "concatenation" of layout specs, so that including the super's layoutspec is trivial? In that world, we probably want this to be a valid no-op instead. We could return an empty ASLayoutSpec here for example, which even today may be a better …	appleguy	maicki
1969	2016-07-24 03:19:20	@samhsiung thanks for submitting this! As the framework is currently implemented, this is a great idea. @maicki what are your thoughts on automatic or easier "concatenation" of layout specs, so that including the super's layoutspec is trivial? In that world, we probably want this to be a valid no-op instead. We could return an empty ASLayoutSpec here for example, which even today may be a better …	appleguy	samhsiung
1961	2016-07-21 01:40:46	@Xinchi Great improvements, thank you!!	appleguy	Xinchi
1959	2016-07-21 21:17:20	@maicki Hi Michael, I just tried master and it is still happening. If I have time later, I'll see if I can reproduce it in an example project.	KristopherGBaker	maicki
1959	2016-07-22 23:06:37	@maicki Hey Michael, I've narrowed down where the issue is happening a bit more. After fixing a missing call to super.viewWillTransitionToSize in one of my container view controllers, I have it working as expected if I update viewWillTransitionToSize in ASViewController.mm to set the node's size as below. I don't know if this is the right way to go about it, and I can just do the same thing in my…	KristopherGBaker	maicki
1958	2016-07-21 11:16:39	@maicki I'm using ASDK 1.9.80 and implicit hierarchy management on all nodes, so I don't use `addSubnode` manually. As I said, the crash occurs in after trying to insert/delete item from ASCollectionNode. Here's the stack: `thread #1: tid = 0x280c1e, 0x0000000182e10fd8 libsystem_kernel.dylib`mach_msg_trap + 8, queue = 'com.apple.main-thread' frame #0: 0x0000000182e10fd8 libsystem_kernel.dylib`mac…	KRUBERLICK	maicki
1958	2016-07-21 11:21:07	@maicki when I use the empty ASCellNodes instead of custom nodes with ASTableNode feeds everything work OK - item insertion/deletion. So I guess the problem is hiding somewhere in the ASTableNodes...	KRUBERLICK	maicki
1958	2016-07-21 13:08:34	@maicki just tried 1.9.81 and everything seems to work fine!	KRUBERLICK	maicki
1958	2016-07-21 13:16:11	@maicki yes, `tableView:nodeBlockForRowAtIndexPath:` and `collectionView:nodeBlockForItemAtIndexPath:` are working ok. I think that it was some bug when allocating nodes off the main thread or something like this... But anyway, it works! :)	KRUBERLICK	maicki
1957	2016-07-21 01:54:24	@Adlai-Holler This is pretty cool in terms of code deletion, but I'm a bit worried about this because I'm nearly certain that we had to create ASWeakSet because the count of NSHashTable is totally inaccurate when tracking weak objects. E.g. they are not actually removed from the count until iterated. There are comments talking about this in the original implementation I believe. We shouldn't land…	appleguy	Adlai-Holler
1957	2016-07-21 03:01:29	Yeah, I think we should abandon this :( I must say this is a bit ironic, since I'm pretty sure you discovered the count issue and implemented this class to fix it @Adlai-Holler :-D - (NSHashTable<ObjectType> *)weakObjectsHashTable NS_AVAILABLE(10_8, 6_0); // entries are not necessarily purged right away when the weak object is reclaimed	appleguy	Adlai-Holler
1957	2016-07-23 16:39:37	@appleguy @maicki Ping	Adlai-Holler	appleguy
1957	2016-07-23 16:39:37	@appleguy @maicki Ping	Adlai-Holler	maicki
1957	2016-07-24 03:17:02	@Adlai-Holler do we not use the count? I certainly use it regularly in debugging, although if you want to add a comparable function, that sounds good. Honestly I'd prefer we keep ASWeakSet even if you want to swap out the implementation, because in comparison, the NSHashTable / NSMapTable classes and their initializers are obscure. We shouldn't add our own primitive for everything, but particular…	appleguy	Adlai-Holler
1954	2016-07-20 07:05:51	Hi @Xinchi. Regarding construction I'm keener on having the explicit construction using either the asset or the URL if I'm honest. This is reflected in ASVideoPlayerNode as well as the standard iOS APIs. As for giving this a try, I've raised it up on my internal tracker and will have a look at it when I've finished what I'm working on.	gazreese	Xinchi
1954	2016-07-21 00:07:08	@Xinchi strong direction. Looks good to me!	levi	Xinchi
1954	2016-07-21 00:13:58	@Xinchi Looks good to me!! ![giphy](https://cloud.githubusercontent.com/assets/25288/17007409/570616ae-4e9d-11e6-843c-f232fc16c07f.gif)	maicki	Xinchi
1952	2016-07-21 13:11:16	@eanagel Hey, great having this PR! Can you try looking into the failing tests if you have some time? Tests should succeed before we can merge ... Thank you very much! In terms of naming for our internal methods we tend to go to one underline in the method name like `_clearFetchedData`. Curious what @appleguy or @Adlai-Holler thinks about it.	maicki	eanagel
1952	2016-07-22 16:34:01	@maicki so I looked a the test and I think the problem is the test ;) It looks like we are doing the following with `ASVideoNode`: 1. set invalid asset 2. set placeholder image 3. test A: videoNode.image == placeholder 4. set second invalid asset 5. test B: videoNode.image != placeholder Test B now fails. It was succeeding previously because we used to clear the image briefly when setting an asse…	eanagel	maicki
1952	2016-07-27 20:27:02	Hi @eanagel , can you rebase this patch? Some recent changes of ASAsset passing and AVPlayerItem construction has been landed in the latest ASVideoNode.	Xinchi	eanagel
1952	2016-08-12 20:20:57	@eanagel If this is still valuable, please feel free to reopen it.	Adlai-Holler	eanagel
1950	2016-07-20 20:23:51	@Xinchi: it looks like this PR for the release branch doesn't trigger a Travis build. Could you run the tests locally to make sure this passes?	hannahmbanana	Xinchi
1950	2016-07-21 00:43:09	@hannahmbanana Thanks for the tip! We might have a master-branch solution that can be merged to releases/p6.7 and releases/p6.8 soon. #1954 If #1954 can be landed in the next few hours, I will close this PR	Xinchi	hannahmbanana
1950	2016-07-21 00:48:26	@Xinchi: thanks for the update. I was wondering why we had two PRs.	hannahmbanana	Xinchi
1950	2016-07-21 01:53:51	@hannahmbanana Closing this patch because #1954 has been landed on master.	Xinchi	hannahmbanana
1950	2016-07-21 01:56:57	@Xinchi thanks for making the newer version!	appleguy	Xinchi
1949	2016-07-21 15:06:21	@flovouin @koheku @dssheng Would it be possible of one of your guys provide us with a sample app so we can reproduce the issue / regression? That would be awesome! Thanks!	maicki	flovouin
1949	2016-07-21 20:30:04	@flovouin @koheku @dssheng Hey, can you please try out ASDK master? Is it still happening if you build against it? Thanks!	maicki	flovouin
1949	2016-07-22 15:10:40	Thanks @maicki and @hannahmbanana for your replies! I just tried the same code using `master` and the behaviour is different: - When the view appears the cell nodes are correctly laid out, and they stay this way until `viewDidAppear` is called on the controller. - After that, the cell nodes shift to the incorrect position (it seems to be the same as with 1.9.81) without any animation, but then an…	flovouin	maicki
1949	2016-07-22 15:10:40	Thanks @maicki and @hannahmbanana for your replies! I just tried the same code using `master` and the behaviour is different: - When the view appears the cell nodes are correctly laid out, and they stay this way until `viewDidAppear` is called on the controller. - After that, the cell nodes shift to the incorrect position (it seems to be the same as with 1.9.81) without any animation, but then an…	flovouin	hannahmbanana
1949	2016-07-22 18:24:50	@flovouin Sorry about this issue! Can you try the following: on your ASCellNode subclass, set `shouldAnimateSizeChanges = NO;` and see if that removes the unwanted animation?	Adlai-Holler	flovouin
1949	2016-07-29 03:10:27	@Adlai-Holler here is my code sample, using 1.9.81 and shouldAnimateSizeChanges not working.	dssheng	Adlai-Holler
1949	2016-08-01 07:01:55	@Adlai-Holler Sorry for the delay. I checked out the latest master and the issue is back to its original state (no animation, as described in my first post), no matter the value of `shouldAnimateSizeChanges` for the `ASCellNode`s. I also get this warning in the debugger: `the behavior of the UICollectionViewFlowLayout is not defined because: the item height must be less than the height of the UIC…	flovouin	Adlai-Holler
1949	2016-08-02 08:06:17	@Adlai-Holler @maicki Good news, I was able to put together a sample project: https://github.com/flovouin/ASDK-IncorrectViewControllerLayout It seems to be somewhat related to the navigation bar _not_ being translucent. In my app I also show and hide the navbar, however this is not necessary to observe the unwanted behaviour. This sample project is not a 100% the behaviour I'm observing in my app…	flovouin	maicki
1949	2016-08-02 08:06:17	@Adlai-Holler @maicki Good news, I was able to put together a sample project: https://github.com/flovouin/ASDK-IncorrectViewControllerLayout It seems to be somewhat related to the navigation bar _not_ being translucent. In my app I also show and hide the navbar, however this is not necessary to observe the unwanted behaviour. This sample project is not a 100% the behaviour I'm observing in my app…	flovouin	Adlai-Holler
1949	2016-11-15 21:40:22	@maicki can you take a look at this?	garrettmoon	maicki
1949	2016-12-01 17:57:58	Just merged fix into master, closing for now but can you verify @flovouin ?	garrettmoon	flovouin
1949	2016-12-02 08:24:20	@garrettmoon The visual glitch is gone (but actually it had already gone when I upgraded to `aefff5`). However I still get the following warning when the pager node first appears: Unfortunately I won't have time to look into it for the next few days, but I'll keep you posted when I get more info on this.	flovouin	garrettmoon
1949	2016-12-02 15:53:30	@garrettmoon The initial issue should be fixed as @flovouin says. The other issue around `UICollectionViewFlowLayout` is a different issue and we should create a new issue for that.	maicki	garrettmoon
1949	2016-12-02 15:53:30	@garrettmoon The initial issue should be fixed as @flovouin says. The other issue around `UICollectionViewFlowLayout` is a different issue and we should create a new issue for that.	maicki	flovouin
1949	2016-12-09 11:01:39	@garrettmoon that won't be necessary, for me setting the automaticallyAdjustScrollViewInsets to false resolved the issue. Thanks for the reply :)	stapleup	garrettmoon
1949	2016-12-12 07:45:17	Thanks, following the updated documentation, I tried setting `self.automaticallyAdjustsScrollViewInsets = NO`, but it didn't remove the warning. And actually, by looking more closely, it looks like the cells were still animated as "sliding down" from outside (above) the pager node bounds (but ended up in the correct position). As this was happening during the presentation of the view controller, …	flovouin	maicki
1949	2016-12-12 14:28:53	@flovouin Just fyi and sorry I forgot to mention above: this PR needs to be merged so that the warnings will go away as well as the cell's are not animating down: https://github.com/facebook/AsyncDisplayKit/pull/2736	maicki	flovouin
1945	2016-07-19 08:39:40	Thank you @Adlai-Holler for being interested in this. - _Do the cells still switch position but no longer animate, or do they just stay where they are until something else happens?_ When I use `performBatchUpdates:completion:` nothing happens, they stay at their positions. When I use `invalidateLayout` they switch positions but no animation. - _ Are you using flow layout or a custom layout?_ I us…	kohol	Adlai-Holler
1940	2016-07-23 12:05:05	@hannahmbanana : I'm using 1.9.8 version	cdiscla	hannahmbanana
1938	2016-07-16 22:29:20	@hannahmbanana this is a nice set of fixes, thank you! A few are very unlikely to happen, but others are quite legitimately possible with reasonable client code.	appleguy	hannahmbanana
1937	2016-07-18 22:22:59	@Adlai-Holler @appleguy Changes done ready to look over again and merge	maicki	Adlai-Holler
1934	2016-07-16 18:28:18	@hannahmbanana : I used AutoLayout in some other parts of the app so those log is not related to the crash. I just tried the latest update and still crashes sometimes.	tungvoduc	hannahmbanana
1934	2016-07-17 19:06:22	@hannahmbanana: Okay, now I know what happens. I have a ASTableNode, before getting data from server, I display 10 placeholder rows from a class (let's call it PlaceholderNode). After getting data from server, I reload ASTableNode and everything is fine now except one thing. The 10 instances of PlaceholderNodeCell are not deallocated. They are only deallocated when I reload ASTableNode the second…	tungvoduc	hannahmbanana
1934	2016-07-24 17:41:39	@Adlai-Holler : Thank you for the detail. I think this is a very good solution.	tungvoduc	Adlai-Holler
1930	2016-07-16 22:26:35	@maicki nice one!	appleguy	maicki
1929	2016-07-15 16:46:03	@rcancro LGTM. Can you add a comment why we use the property access explicitly in this case. Thanks!	maicki	rcancro
1926	2016-07-16 06:26:54	@maicki http://asyncdisplaykit.org/docs/automatic-layout-examples.html. I find the correct image URL is http://asyncdisplaykit.org/static/images/layout-example-1.png.	qiushi0908	maicki
1926	2016-07-16 13:03:42	@qiushi0908 Awesome, thank you for providing us the URLs! @hannahmbanana will take care and fix this or remove the not used pages.	maicki	hannahmbanana
1919	2016-07-14 23:18:38	@rcancro I agree this should already be handled by ASCollectionView =/. When ASCollectionView's bounds change, during the next `-layoutSubviews` it remeasures all nodes in a batch update (which should cause UICollectionView to invalidate the layout). Is that what this PR is intended to do? Feel free to Slack me if the easiest repro is inside Pinterest.	Adlai-Holler	rcancro
1917	2016-07-14 17:50:02	@levi @maicki @Adlai-Holler : this was a fix for an issue with the sign-in node and email account sign up in all iOS 8. I think we need to cherry pick to `releases/p6.7` as well.	hannahmbanana	maicki
1913	2016-07-14 05:42:53	@appleguy I need a rounded avatar, and then may add a little flag-icon on it. The background is single opaque color.	dssheng	appleguy
1911	2016-07-29 18:09:25	Thank you @gazreese !	Adlai-Holler	gazreese
1908	2016-07-13 03:44:38	@yufenglv: Could you please include a few pieces of additional information? ASDK version? General frequency of this crash in comparison to other crashes in your app? We've seen this crash in the Pinterest app occasionally and have confirmed that it is happening at less than half of the volume after some changes in the most recent release of the framework. However, we have not finished investigati…	hannahmbanana	yufenglv
1908	2016-07-25 19:28:47	@yufenglv: Thanks for reporting this crash. I'm going to close this issue since we haven't heard back from you, but please reopen this if you are able to provide us with more information.	hannahmbanana	yufenglv
1908	2016-07-31 09:13:03	hi,@hannahmbanana, the ASDK version is 1.9.81, the crashes take up 5 percent. It always crash at this line -- result = [self displayWithParameters:drawParameters isCancelled:isCancelledBlock]; fileName:ASDisplayNode+AsyncDisplay.mm lineNumber:250 This line is getting image for ASImageNode, and crashing when _ASAsyncTransaction is doing this: operation._block = nil; (number: 241 fileName:_ASAsyncT…	yufenglv	hannahmbanana
1907	2016-07-15 04:35:27	@maicki very impressive combination of code simplification **and** performance improvement! Thank you!	appleguy	maicki
1906	2016-07-12 21:52:39	@Adlai-Holler couple of comments but otherwise looks good	maicki	Adlai-Holler
1906	2016-07-12 22:32:25	Thanks for the review @maicki! Comments addressed. Could I get one more set of eyes on this @levi ?	Adlai-Holler	maicki
1905	2016-07-14 12:54:46	@hannahmbanana thank you! Cant wait for fix =)	stephenkopylov	hannahmbanana
1902	2016-07-12 14:03:32	@maicki: LGTM. Thanks for fixing this! For the record, we want to return early only if there is no constrained size available for the coming relayout. The current check for this condition (`[layout hasDirtyLayout]`, or `!_flags.isMeasured` previously) is too strict because it causes a constrained size in a dirty layout to be ignored, even though that size can be reused. @maicki and I agreed that …	nguyenhuy	maicki
1902	2016-07-12 20:07:56	@maicki : It does work now but not 100%. Sometimes the old bug happens, probability is around 1/20.	suomalainen9890	maicki
1902	2016-07-12 22:41:39	@suomalainen9890 We are aware of it that this is not the full fix and @nguyenhuy will look into that probably later today / this week and follow up. Thanks for testing though!	maicki	nguyenhuy
1898	2016-07-12 08:07:59	Thanks @maicki - I see how it works - I'm going to see if I can make the library work one more time else I'll go this route. Salud!!	robmontesinos	maicki
1894	2016-07-12 18:49:22	@maicki Great points. Addressing…	Adlai-Holler	maicki
1894	2016-07-14 18:40:17	@Adlai-Holler: build error looks like something that needs to be fixed on your side	hannahmbanana	Adlai-Holler
1894	2016-07-19 00:24:23	Thanks for suggesting those unit tests @levi I uncovered a false positive when reloading items. I'll address it tomorrow.	Adlai-Holler	levi
1891	2016-07-11 18:50:03	@lappp9: Thank you for the new content & tweaks to current content! I'm in the process of making a few merges of my own, so I'm going to hold off on merging this for a day.	hannahmbanana	lappp9
1886	2016-07-12 19:01:35	@nguyenhuy @levi I addressed both of you comments can you please give it another look `_applyLayout:` to `_setCalculatedLayout:`: After looking over the `ASDisplayNode` API again we refer the `_layout` most of the time as `calculatedLayout` so it makes sense to actually call it as a setter method `apply` to `complete`: I see the point of @levi and so let's go with `complete` although maybe `execu…	maicki	nguyenhuy
1886	2016-07-12 19:01:35	@nguyenhuy @levi I addressed both of you comments can you please give it another look `_applyLayout:` to `_setCalculatedLayout:`: After looking over the `ASDisplayNode` API again we refer the `_layout` most of the time as `calculatedLayout` so it makes sense to actually call it as a setter method `apply` to `complete`: I see the point of @levi and so let's go with `complete` although maybe `execu…	maicki	levi
1886	2016-07-14 16:44:40	@maicki +1 for 'execute' unless whats actually happening is there are transitions in flight already and this is completing them, I think executeLayoutTransitions is the most descriptive	jellenbogen	maicki
1886	2016-07-29 17:52:51	Time for this one to leave the nest! Thanks @maicki you the man. Thanks everyone else for a great review.	Adlai-Holler	maicki
1885	2016-07-29 18:16:26	After discussion with @maicki, closing this for now. May reopen in the future.	Adlai-Holler	maicki
1882	2016-07-11 00:47:10	@maicki thanks for your message, i've tried with the two suggestions but the result is still the same, there must something wrong somewhere. @hannahmbanana thank you, i attach the two files where i have the problem (ASCollectionView and ReusableView), the whole project is too big. Thanks in advance ! [Archive.zip](https://github.com/facebook/AsyncDisplayKit/files/356285/Archive.zip)	cdiscla	maicki
1882	2016-07-11 00:47:10	@maicki thanks for your message, i've tried with the two suggestions but the result is still the same, there must something wrong somewhere. @hannahmbanana thank you, i attach the two files where i have the problem (ASCollectionView and ReusableView), the whole project is too big. Thanks in advance ! [Archive.zip](https://github.com/facebook/AsyncDisplayKit/files/356285/Archive.zip)	cdiscla	hannahmbanana
1882	2016-07-11 01:03:32	Michael - preferredFrameSize should not be required for right-alignment, correct? We'll try to take a look at the sample project soon - thanks for sending it! Join us on Slack if you aren't already, might be faster to coordinate :) > On Jul 10, 2016, at 5:47 PM, Cris Di Sclafani notifications@github.com wrote: > > @maicki https://github.com/maicki thanks for your message, i've tried with the two …	appleguy	maicki
1882	2016-07-11 01:03:32	Michael - preferredFrameSize should not be required for right-alignment, correct? We'll try to take a look at the sample project soon - thanks for sending it! Join us on Slack if you aren't already, might be faster to coordinate :) > On Jul 10, 2016, at 5:47 PM, Cris Di Sclafani notifications@github.com wrote: > > @maicki https://github.com/maicki thanks for your message, i've tried with the two …	appleguy	hannahmbanana
1882	2016-07-11 01:20:42	@appleguy it is necessary to provide a max size for the header stack I guess, as the header stack will shrink to the size of the text node and so you can set it to align right but it does nothing. @cdiscla After thinking a bit more can you try setting the `sizeRange` of the stack spec to the constrained max and wrap that in a static layout spec? The `preferredFrameSize` will not work as the text …	maicki	appleguy
1882	2016-07-11 01:20:42	@appleguy it is necessary to provide a max size for the header stack I guess, as the header stack will shrink to the size of the text node and so you can set it to align right but it does nothing. @cdiscla After thinking a bit more can you try setting the `sizeRange` of the stack spec to the constrained max and wrap that in a static layout spec? The `preferredFrameSize` will not work as the text …	maicki	hannahmbanana
1882	2016-07-11 01:20:42	@appleguy it is necessary to provide a max size for the header stack I guess, as the header stack will shrink to the size of the text node and so you can set it to align right but it does nothing. @cdiscla After thinking a bit more can you try setting the `sizeRange` of the stack spec to the constrained max and wrap that in a static layout spec? The `preferredFrameSize` will not work as the text …	maicki	maicki
1882	2016-07-12 05:44:08	Great @maicki , it runs fine ! Thank you very much, guys!	cdiscla	maicki
1877	2016-07-10 05:08:26	@hannahmbanana thank you for doing this! There is a lot of careful stuff here, and this is a very important change that I didn't have time for tonight.	appleguy	hannahmbanana
1873	2016-07-10 04:02:13	@eanagel this will be fixed by https://github.com/facebook/AsyncDisplayKit/pull/1877/files	appleguy	eanagel
1873	2016-07-10 07:05:48	@eanagel: Could you try out master and let us know if you hit any more deadlocks?	hannahmbanana	eanagel
1869	2016-07-08 19:10:42	@Adlai-Holler: Might want to check the internal build, looks like it might take some time on Travis.	hannahmbanana	Adlai-Holler
1869	2016-07-08 19:16:36	@Adlai-Holler: For some reason this didn't trigger an internal build anyways. :) Following up with Kosta to figure out why.	hannahmbanana	Adlai-Holler
1869	2016-07-08 22:45:02	@Adlai-Holler: looking forward to monday... :)	hannahmbanana	Adlai-Holler
1868	2016-07-10 04:31:43	@appleguy `self.header` contains an `UISearchBar`. And there was a custom variable for `UISearchBarDelegate`. And the variable was strong (without `weak` prefix). I have removed this `UISearchBarDelegate` variable and now I set `UISearchBar` delegate directly. I hope I use a word `variable` correctly in this context (: Well, I really hope @levi will fix it some day. I will inform my team about su…	iwheelbuy	appleguy
1867	2016-07-08 19:06:42	@maicki Under Xcode 8 Beta 1, this still fails to build for me. @appleguy I thought you already removed this code somewhere, right? ![screen shot 2016-07-08 at 12 06 10 pm](https://cloud.githubusercontent.com/assets/2466893/16698688/6bc0b98e-4504-11e6-9ef3-7f64cb2116dd.png)	Adlai-Holler	maicki
1867	2016-07-08 19:15:04	It should be removed in master > On Jul 8, 2016, at 12:06 PM, Adlai Holler notifications@github.com wrote: > > @maicki https://github.com/maicki Under Xcode 8 Beta 1, this still fails to build for me. @appleguy https://github.com/appleguy I thought you already removed this code somewhere, right? > > https://cloud.githubusercontent.com/assets/2466893/16698688/6bc0b98e-4504-11e6-9ef3-7f64cb2116dd.p…	appleguy	maicki
1867	2016-07-08 19:17:29	It doesn't seem to be removed on master but I wasn't on Michael's branch when I saw that issue. Oops. This lgtm @maicki	Adlai-Holler	maicki
1866	2016-07-08 18:46:57	@maxsz: Are you a part of our AsyncDisplayKit Slack group (#1582)? The #asvideonode channel is pretty active with discussion between developers who use ASVideoNode/PlayerNode. That's probably the best place to ask.	hannahmbanana	maxsz
1866	2016-08-14 21:47:56	Thanks for contributing to the ASDK community with your PR @maxsz!	hannahmbanana	maxsz
1865	2016-07-08 10:23:55	@appleguy : Thanks! Does it mean that I need to use this in the Podfile? pod 'AsyncDisplayKit', :git => 'https://github.com/facebook/AsyncDisplayKit.git', :commit => '9d1e669' I have never tried to do similar thing before.	suomalainen9890	appleguy
1865	2016-07-09 12:08:44	@maicki : thanks! I will try.	suomalainen9890	maicki
1865	2016-07-11 07:37:41	@maicki @appleguy : This is sample project, less than 100 lines of code. I could be doing something wrong here. Please take a look: https://github.com/tungvoduc/ADKBugTest	suomalainen9890	appleguy
1865	2016-07-11 07:37:41	@maicki @appleguy : This is sample project, less than 100 lines of code. I could be doing something wrong here. Please take a look: https://github.com/tungvoduc/ADKBugTest	suomalainen9890	maicki
1864	2016-07-08 05:23:28	@nguyenhuy thanks!!	appleguy	nguyenhuy
1864	2016-07-08 14:55:04	@nguyenhuy LGTM Other thinking around that is, any opinion about looking into finding a way to not align on `NSNotifications` anymore at all and remove the `NSNotificationCenter` overhead?	maicki	nguyenhuy
1864	2016-07-09 05:19:28	@Adlai-Holler Thanks! @maicki: Will keep thinking about it.	nguyenhuy	maicki
1864	2016-07-09 05:19:28	@Adlai-Holler Thanks! @maicki: Will keep thinking about it.	nguyenhuy	Adlai-Holler
1863	2016-07-08 05:02:50	@nickvelloff is also an interested reviewer! Thanks @maicki :)	appleguy	maicki
1863	2016-07-09 00:16:05	@maicki Please ping me if there is anything I can do to help. Happy to verify fix against my use case when you are ready.	nickvelloff	maicki
1863	2016-07-09 02:20:01	@nickvelloff Would be awesome if you could point your ASDK entry in your pod file to my fork and the branch with the fix and try it out on your side: `pod 'AsyncDisplayKit', :git => 'https://github.com/maicki/AsyncDisplayKit.git', :branch => 'MSFixTextNodeTruncation'` Please let me know if this would resolve your issue.	maicki	nickvelloff
1863	2016-07-09 02:49:44	@maicki Unfortunately this did not resolve my issue. The example i'm using is https://github.com/the-grid/TruncationBug-AsyncDisplayKitPlayground It's a playground so updates or changes can be very quickly tested. It's updated to point to your branch. Thanks a lot. Let me know if there is anything else you would like me to try.	nickvelloff	maicki
1863	2016-07-09 03:24:45	@nickvelloff Just tried your example and it worked as expected. No truncation anymore if you scroll down after zooming. Worth checking out a fresh copy of your example and pod update as well as build ASDK from fresh before trying out the playground. Furthermore I moved your playground example to a real project as it's not possible to debug within playgrounds so I had to create a project for it. I…	maicki	nickvelloff
1863	2016-07-09 03:45:52	@maicki I cleared derived data, and it worked perfectly. Can no longer reproduce. Also, I can't reproduce with the project you attached. So for me this completely resolves the issue. Thanks for resolving!	nickvelloff	maicki
1863	2016-07-10 06:56:56	@maicki @nickvelloff I had to revert this change on master; details are in an email. There is a performance impact of this change and a possible thread safety issue (unit tests trigger the thread safety crash on my machine, but it is very timing sensitive because some debug options make it not happen, so it may not occur on your machine). @nickvelloff feel free to continue pointing at the master …	appleguy	maicki
1863	2016-07-10 06:56:56	@maicki @nickvelloff I had to revert this change on master; details are in an email. There is a performance impact of this change and a possible thread safety issue (unit tests trigger the thread safety crash on my machine, but it is very timing sensitive because some debug options make it not happen, so it may not occur on your machine). @nickvelloff feel free to continue pointing at the master …	appleguy	nickvelloff
1863	2016-07-10 07:43:57	@appleguy Thanks for the heads up. Do let me know if there is any way I can assist.	nickvelloff	appleguy
1857	2016-07-08 18:14:26	@maicki yeah, that's the best solution currently. It might be a good idea to add animated image to the delegate in the future.	garrettmoon	maicki
1855	2016-07-08 22:38:17	@nickvelloff Hey I'm glad to help with this! It should be possible to achieve this using only the collection view layout API, without manually setting frames or using the layout transition API. Would you be willing to upload some sample code so I can see the transition layout you're using etc?	Adlai-Holler	nickvelloff
1855	2016-07-08 22:58:41	@Adlai-Holler Wonderful! This was created to demonstrate an ASTextNode bug, but has exactly what we need to discuss this as well. https://github.com/the-grid/TruncationBug-AsyncDisplayKitPlayground 1. The best way to demonstrate this run the playground, press the zoom button. 2. Comment out the hacky way I force the nodes to size during transition: https://github.com/the-grid/TruncationBug-AsyncD…	nickvelloff	Adlai-Holler
1855	2016-07-08 23:03:59	@Adlai-Holler Just for a little more info: That example is just a snapshot of many different approaches/attempts to size the cells. The _actual_ implementation of this uses the pinch gesture, but that is unrelated to the issue so left out of the example. That said, pinch gesture events are super _hot_, so it really thrashes to keep up in anything I have tried.	nickvelloff	Adlai-Holler
1855	2017-02-09 22:05:26	@nickvelloff If this is still an issue, do you mind converting to Swift 3? Sorry we didn't get to this, we're trying to be better about not dropping issues.	garrettmoon	nickvelloff
1855	2017-02-09 22:18:34	@garrettmoon Hi. We moved away from the pinch/zoom as it was just not supported well and we are 100% on the ASDK stack with this version of our app. Some time down the road this kind of support would be nice, and I am happy to help if you guys decided to make it a priority.	nickvelloff	garrettmoon
1855	2017-02-09 22:19:42	Thanks @nickvelloff !	garrettmoon	nickvelloff
1853	2016-07-06 20:56:47	@Adlai-Holler looks great, thanks!	appleguy	Adlai-Holler
1852	2016-07-09 23:00:45	Thanks @gazreese for all your contributions!	appleguy	gazreese
1850	2016-07-06 04:07:51	Nice GIF! Thanks @lappp9 :)	appleguy	lappp9
1849	2016-07-06 20:33:24	@garrettmoon Is `imageWithContentsOfFile:` thread safe? `imageWithData:` is not until iOS 10: https://pspdfkit.com/blog/2016/investigating-thread-saftey-of-UIImage/	maicki	garrettmoon
1849	2016-07-06 20:52:05	Yes, by my knowledge imageWithContentsOfFile: has been threadsafe for a long time, even though imageNamed: has not been. > On Jul 6, 2016, at 1:33 PM, Michael Schneider notifications@github.com wrote: > > @garrettmoon https://github.com/garrettmoon Is imageWithContentsOfFile: thread safe? imageWithData: is not until iOS 10: https://pspdfkit.com/blog/2016/investigating-thread-saftey-of-UIImage/ ht…	appleguy	garrettmoon
1849	2016-07-06 21:11:43	@maicki Hmm, I would guess imageWithContentsOfFile would have the same issues described in that blog post. It sounds like there may be an OS bug. Every image framework I know of relies on creating images on background threads :/	garrettmoon	maicki
1849	2016-07-09 17:31:25	@Adlai-Holler @appleguy @garrettmoon That PR looks good to me, ready to merge? We should open a new issue in case if we want to look into refactoring `_lazilyLoadImageIfNecessary` though, but I think the initial issue would be resolved.	maicki	garrettmoon
1849	2016-07-09 17:31:25	@Adlai-Holler @appleguy @garrettmoon That PR looks good to me, ready to merge? We should open a new issue in case if we want to look into refactoring `_lazilyLoadImageIfNecessary` though, but I think the initial issue would be resolved.	maicki	appleguy
1849	2016-07-10 04:18:07	@flovouin thanks for the clearly-written explanation, and the PR submittal - this will be in the 1.9.81 release going out shortly!	appleguy	flovouin
1847	2016-07-08 22:45:14	Ahhh much better! Thanks @gazreese!	Adlai-Holler	gazreese
1846	2016-07-05 05:39:28	Thank you @lappp9!!!	hannahmbanana	lappp9
1844	2016-07-06 16:34:23	@appleguy After the measurement pass would finish do we do a layout again? If we just bail would the node end in an unmeasured state? Added a task to audit code for zero size measurement to Ship.	maicki	appleguy
1844	2016-07-08 23:06:26	@appleguy Can you please rebase with master as we addressed the CoreText property with a merge for Xcode 8.0 beta 2 fixes.	maicki	appleguy
1842	2016-07-04 02:40:52	@maicki Thanks you~ I have overrided the `func calculateSizeThatFits(constrainedSize: CGSize)` method in my demo. It really worked with text like _"text + \n + text"_. But doesn't work with text like _"text + \n"_. I think it should be like _"text + \n + text"_.	eggswift	maicki
1841	2016-07-04 04:53:18	@nickvelloff Great report! Would you be able to modify one of our examples, or make a new one, that generates this behavior? It might be as simple as calling measure: at one size, having that display, and after a timer (or a tap) having it measure at another size. You may be able to use the Kittens app by setting the cells to a fixed height and changing the text, as tapping the cells makes the im…	appleguy	nickvelloff
1841	2016-07-04 05:08:30	@appleguy I'm working on an example to reproduce with the lease amount of unrelated factors. I've pretty much sticking to `master` during heavy development. I'll post a link to the example here shortly. Thanks for looking into this!	nickvelloff	appleguy
1841	2016-07-04 08:14:39	@appleguy I did everything I could to boil this down to something easily reproducible. Alas, it took a lot more to build the environment necessary than I had hoped. The issue is there are currently a lot of customizations required to get ASCollectionNode/View to transition from one layout to another (animated). Once a constrained size is received for a node, it _never asks again_. That is unless …	nickvelloff	appleguy
1841	2016-07-04 10:05:46	@appleguy Also you asked if this is a regression. Unfortunately I can't say, because I noticed it in a completely new app design approach, which is full stack ASDK using `ASLayoutSpec`. I can say however that using ASTextNode in a far less efficient manner as part of the UIKit view hierarchy did not exhibit this behavior. But that's not super useful as a comparison.	nickvelloff	appleguy
1839	2016-07-04 17:16:21	@Adlai-Holler Theoretically this can happen, in fact this can already happen with the current implementation too. So in this nothing will change. I don't know at the moment a good way to fix that, but we definitely should consider it in the broader refactoring around layout transitions that I'm working on. @levi Addressed your comments @levi @appleguy @Adlai-Holler Can I get another look on it. T…	maicki	Adlai-Holler
1836	2016-07-01 02:36:58	Thanks @lappp9!	appleguy	lappp9
1834	2016-07-01 23:10:40	@garrettmoon Added a pending state in ASCollectionNode and ASTableNode for the range mode cc @Adlai-Holler @appleguy	maicki	garrettmoon
1831	2016-07-01 02:45:27	@rcancro thanks for making this so efficient :)	appleguy	rcancro
1830	2016-07-02 15:38:27	@maicki Once the assertion is flipped, this is ready to 🚢	Adlai-Holler	maicki
1830	2016-07-02 17:18:43	@Adlai-Holler Ready to roll 🚗	maicki	Adlai-Holler
1829	2016-06-30 04:20:59	Thanks @hannahmbanana . I will find other ways. :(	alan2080	hannahmbanana
1829	2016-07-05 18:22:14	It should be possible to use decoration views with ASCollectionView the same way they're used with UICollectionView: by registering a nib or a class with the collection view and having your layout override -layoutAttributesForElementsInRect: and return some layout attributes for those decoration views. @alan2080 Could you upload that sample project so we can test it out? cc @hannahmbanana	Adlai-Holler	hannahmbanana
1829	2016-07-06 04:51:52	@Adlai-Holler - are you sure we don't intercept any calls that are required to provide the decoration view? If not, we probably should; unfortunately the "data space" doesn't match between the calls that UICollectionView would provide and what ASCollectionView does, so it would not always be safe to interpret the requested indexPath if it comes directly from UICV. > On Jul 5, 2016, at 11:22 AM, A…	appleguy	hannahmbanana
1829	2016-07-06 04:51:52	@Adlai-Holler - are you sure we don't intercept any calls that are required to provide the decoration view? If not, we probably should; unfortunately the "data space" doesn't match between the calls that UICollectionView would provide and what ASCollectionView does, so it would not always be safe to interpret the requested indexPath if it comes directly from UICV. > On Jul 5, 2016, at 11:22 AM, A…	appleguy	Adlai-Holler
1829	2016-07-06 15:18:57	@appleguy Hmm we don't intercept any decoration view calls but we do assert that the layout never returns attributes for them. I don't believe this is necessary – decoration views are very intentionally walled off from the data source i.e. the presence or absence of decoration views is only determined by the layout based on what items the collection view reports exist. There's no point at which t…	Adlai-Holler	appleguy
1829	2016-07-07 06:26:17	OK, very cool! If they’re that separate, it seems like a rare case that we can let them through :) > On Jul 6, 2016, at 8:19 AM, Adlai Holler notifications@github.com wrote: > > @appleguy https://github.com/appleguy Hmm we don't intercept any decoration view calls but we do assert that the layout never returns attributes for them. > > I don't believe this is necessary – decoration views are very …	appleguy	appleguy
1826	2016-06-29 06:44:28	@hannahmbanana: latest checkout 1812 from yesterday (28.07.), Previously it worked fine without any problems. **Reverted** the changes from @Adlai-Holler **#1812** and everything is working fine again.	CR34L	hannahmbanana
1826	2016-06-30 11:03:30	@Adlai-Holler: Got some news... SwiftIssueDemo.zip - unpack, changed pod stuff to local framework copy, imported "AsyncDisplayKit.xcodeproj", embedded binaries setup, run on fresh cleaned Simulator Device (Reset Settings) and: 2016-06-30 12:58:40.919 SwiftIssueDemo[62253:52096394] -[_NSCachedIndexSet as_indexesByMapping:]: unrecognized selector sent to instance 0x7f8b13e22620 2016-06-30 12:58:40.…	CR34L	Adlai-Holler
1826	2016-06-30 12:43:46	@Adlai-Holler: Found the solution. --> AsyncDisplayKit.xcodeproj --> AsyncDisplayKit-iOS --> Build Phases --> Compile Sources (115 items) --> NSIndexSet+ASHelpers.m was **missing** there. Manually added and cleaned and compiled again. AsyncDisplayKit is working now as expected. ![screen shot 2016-06-30 at 14 40 31](https://cloud.githubusercontent.com/assets/3614596/16488419/bb3b2506-3ed0-11e6-989…	CR34L	Adlai-Holler
1826	2016-06-30 16:18:10	@Adlai-Holler: Tried without luck. Have you put the missing file into Project Settings --> AsyncDisplayKit-iOS Framework Target --> Compile Sources and select the NSIndexSet+ASHelpers.m File? In my latest checkout I could not find such an entry.	CR34L	Adlai-Holler
1826	2016-07-13 10:14:49	@Adlai-Holler : thx for fixing. Ready to close.	CR34L	Adlai-Holler
1823	2016-07-01 21:20:08	@Adlai-Holler Ok cool seems good	maicki	Adlai-Holler
1822	2016-07-10 04:29:38	@tomizimobile this seems interesting - I don't quite understand it in detail, though. Could you add some additional comments, even just a description walkthrough here? Does this handle cases where the network node loads fully, but then its URL is set to nil, and it needs to revert to the defaultImage? There are many such paths...	appleguy	tomizimobile
1822	2016-07-11 20:36:06	@appleguy A walkthrough: as mentioned in the original issue, the layer's `contentsGravity` is set to resize if an image is stretchable, and at no other point is it set to the desired `contentMode`. This code checks if the `defaultImage` is stretchable when set, and if so, will track changes in the `contentMode`. The `_pendingContentModeState` is also set at that time to the current `contentMode` …	tomizimobile	appleguy
1822	2016-07-13 20:58:42	@appleguy I reworked the code a bit, but it doesn't seem to work well with animated images. I have a test project that I was using to test this with that is very basic - just showing an ASNetworkImageNode with a test image url - but animated images only seem to work correctly a small portion of the time (or if there's a delay in setting the url). I can't track down exactly why but maybe someone e…	tomizimobile	appleguy
1822	2016-08-15 02:33:44	@tomizimobile: could you share your test project? thanks!	hannahmbanana	tomizimobile
1822	2016-08-15 12:45:14	@hannahmbanana Here's my test project - I've defined `pngURL` and `gifURL` for testing with, and you can see where I set the image URL at line 86 of PostViewController.swift. [asdk-issue-1822.zip](https://github.com/facebook/AsyncDisplayKit/files/418046/asdk-issue-1822.zip)	tomizimobile	hannahmbanana
1822	2016-11-21 15:51:03	Hey @tomizimobile, could you please rebase your current branch on top of master so the CI can pass? That would be awesome, Thanks!	maicki	tomizimobile
1822	2016-11-21 19:12:26	@maicki I've updated the code - I'm still seeing an issue with animated images though. Not sure what I'm missing with those, maybe someone else has input on that.	tomizimobile	maicki
1822	2016-11-21 21:28:07	@tomizimobile Thanks for updating! Can we see it in your sample project you attached?	maicki	tomizimobile
1822	2016-11-21 21:31:44	@maicki whoops, forgot to attach a modified project, it's been updated for Swift 3 and new layout APIs. You can see lines 87-89 of PostViewController.swift show where i set the URL. With the example gif, you can see it almost always gets stretched still, although curiously doesn't if a delay is applied. The fix seems ok for normal images though. [asdk-issue-1822.zip](https://github.com/facebook/A…	tomizimobile	maicki
1822	2017-02-09 19:26:18	@tomizimobile If you would be willing to get the project building again I promise I'll actually take a look at this (ASDK in the podfile is currently pointing to a repo on your desktop and it doesn't build when pointed at your personal master).	garrettmoon	tomizimobile
1822	2017-02-09 20:38:01	@garrettmoon hmmm, that project worked fine for me when pointed at my master. Regardless, I've updated the project and merged my master with the current master, and it seems to be working as expected on the first run. For some reason though, now it doesn't want to load the gif at all on subsequent runs - don't really have the time at the moment to dig into it further to see if it's something I've…	tomizimobile	garrettmoon
1822	2017-02-09 21:53:15	@tomizimobile GIFs are actually broken in ASDK at the moment :( But fixed if you point to PINRemoteImage master.	garrettmoon	tomizimobile
1822	2017-03-02 00:34:27	Hey @tomizimobile we're going to close this for now as it's getting stale, but we'll gladly re-open if you address comments and rebase. Thanks for putting this up!	garrettmoon	tomizimobile
1820	2016-07-06 05:27:26	@gazreese thanks for fixing this. @Adlai-Holler this is my fault, a vestige of prior attempts to move logic into ASCollection/TableNode instead of it living in the Views, so that we could create a shared superclass like ASRangeNode. Soon after, it was discovered that my tactics to break the retain cycle when a directly-allocated ASCollectionView instance made its own ASCollectionNode did not work…	appleguy	gazreese
1820	2016-07-06 05:27:26	@gazreese thanks for fixing this. @Adlai-Holler this is my fault, a vestige of prior attempts to move logic into ASCollection/TableNode instead of it living in the Views, so that we could create a shared superclass like ASRangeNode. Soon after, it was discovered that my tactics to break the retain cycle when a directly-allocated ASCollectionView instance made its own ASCollectionNode did not work…	appleguy	Adlai-Holler
1820	2016-07-06 13:07:48	@appleguy @Adlai-Holler `ASTableView` looks fine, but we use the layout controller to set the tuning parameters in there what I think we should do in `ASCollectionView` too instead of the range controller	maicki	appleguy
1820	2016-07-06 13:07:48	@appleguy @Adlai-Holler `ASTableView` looks fine, but we use the layout controller to set the tuning parameters in there what I think we should do in `ASCollectionView` too instead of the range controller	maicki	Adlai-Holler
1816	2016-07-01 22:24:51	@hannahmbanana Could you rebase and update this when you get a mo?	Adlai-Holler	hannahmbanana
1816	2016-07-06 01:41:06	@Adlai-Holler @maicki @appleguy: rebased & ready for review again	hannahmbanana	Adlai-Holler
1816	2016-07-07 06:24:27	@maicki @Adlai-Holler @appleguy: I addressed @appleguy's latest comments. I think this is ready to be merged.	hannahmbanana	Adlai-Holler
1815	2016-06-27 17:24:15	@appleguy I think this would be safe to expose, since that entire header is wrapped in `#if PIN_REMOTE_IMAGE` so nothing will be compiled unless they're using it. I've confirmed that the behavior is correct in Swift after making the change @peymayesh suggested. @peymayesh I've linked a PR that publicizes that header. Is it a winner?	Adlai-Holler	appleguy
1815	2016-06-27 17:26:26	@Adlai-Holler What if other projects have PINRemoteImage as an explicit dependency? Will it clash somehow?	maicki	Adlai-Holler
1814	2016-07-08 20:25:51	@appleguy @Adlai-Holler Any thoughts on merging that?	maicki	Adlai-Holler
1813	2016-06-24 23:42:23	@maicki This looks great to me!	appleguy	maicki
1811	2016-07-03 23:53:16	@hannahmbanana Thanks for working on this! Could you add 1 or 2 shorter variants with fewer options, which just internally call the longer one, so they are more convenient to use? I think we should just keep the explicit arguments because it's a bit less convenient to initialize a separate object to use as the options, even though it simplifies the API surface.	appleguy	hannahmbanana
1811	2016-07-04 23:34:13	@hannahmbanana looks great! Excited to have this in. It's perfect for folks to use in -placeholderImage, -defaultImage, etc.	appleguy	hannahmbanana
1810	2016-06-25 07:01:45	@stephenkopylov: @maicki posted a PR for your issue! Could you try it out and let him know if it works?	hannahmbanana	maicki
1810	2016-06-25 11:08:56	@hannahmbanana Big thanks to @maicki! Now it works absolutely perfect! And it would be nice to push this fix to cocoapods... how long it can takes? =)	stephenkopylov	maicki
1810	2016-06-25 11:08:56	@hannahmbanana Big thanks to @maicki! Now it works absolutely perfect! And it would be nice to push this fix to cocoapods... how long it can takes? =)	stephenkopylov	hannahmbanana
1809	2016-06-24 23:52:09	@hannahmbanana I took a very detailed review pass here. It's quite good, thanks for the extensive tests!	appleguy	hannahmbanana
1806	2016-06-24 00:36:33	@maicki Don't we want the inset to be applied before the static size? So that the final size matches the preferred size?	Adlai-Holler	maicki
1805	2016-07-10 04:30:43	@Adlai-Holler this is an interesting approach...perhaps best reviewed in person with a team meeting?	appleguy	Adlai-Holler
1805	2016-07-11 15:46:29	@appleguy I agree. Maybe during today's sync-up	Adlai-Holler	appleguy
1805	2016-07-19 21:46:51	@Adlai-Holler I sure would like something to relive me from the temporary variables you end up when creating layouts and I do like this approach. The square braces get out of hand with fluent-style interfaces in ObjC, though. There is a hack I've seen using properties that return blocks to handle this. Take a look at this project and see if it inspires you: https://github.com/VerbalExpressions/Ob…	eanagel	Adlai-Holler
1803	2016-07-04 21:48:28	@hannahmbanana Thanks! This is pretty clean. Certainly more we can do to upgrade it over time, but I'm glad we have this project in as a base to continue improving test coverage (and even during-development example app suites) for ASTextNode. Later, we should add examples from multiple writing scripts, etc.	appleguy	hannahmbanana
1802	2016-06-23 03:44:27	I got eaten by a grue! Thanks a lot, Travis. Looks like this is happening on #1803 as well. Carthaaaaaaaaaaaaaage! @hannahmbanana	Adlai-Holler	hannahmbanana
1801	2016-06-22 22:16:56	@lappp9: Thanks! I believe someone was asking about this on Slack last night. :)	hannahmbanana	lappp9
1800	2016-06-22 23:51:56	@flovouin thank you, both for the awesome new features and your detailed write up! Having the test project is very helpful. These features are fairly advanced, in the sense that most users will not need them. I think it is a good idea to support them, but we might want to look at any small ways that we can help stratify the API of these classes to help ensure that new readers are not overwhelmed …	appleguy	flovouin
1800	2016-06-23 16:04:25	Thanks for your reply @appleguy ! Yes I agree, these properties won't be used by most users, and they shouldn't confuse someone who just wants to play a simple video. Good thing is, the default behaviour of the `ASVideoNode` stays the same if you simply ignore these properties. As these properties are present in `AVPlayerItem`, I think simply moving them down the header file should be enough, as …	flovouin	appleguy
1800	2016-06-24 09:14:03	We should get this in soon. Can anyone review? Sent from my iPhone > On Jun 23, 2016, at 9:04 AM, Flo notifications@github.com wrote: > > Thanks for your reply @appleguy ! > Yes I agree, these properties won't be used by most users, and they shouldn't confuse someone who just wants to play a simple video. Good thing is, the default behaviour of the ASVideoNode stays the same if you simply ignore …	appleguy	appleguy
1800	2016-06-24 09:14:12	@flovouin thanks for using and helping improve ASVideoNode! The test project looks great! I agree with @appleguy here that these advanced features aren't very applicable to most of the users of this module. However, the fact that you needed to add properties to ASVideoNode to achieve what you are trying to do here is also concerning, I think reconsider how ASVideoNode should serve people or provi…	binl	appleguy
1800	2016-06-24 09:14:12	@flovouin thanks for using and helping improve ASVideoNode! The test project looks great! I agree with @appleguy here that these advanced features aren't very applicable to most of the users of this module. However, the fact that you needed to add properties to ASVideoNode to achieve what you are trying to do here is also concerning, I think reconsider how ASVideoNode should serve people or provi…	binl	flovouin
1800	2016-07-10 04:58:16	@flovouin thanks for this! I've decided to take the diff; your implementation is quite clean, and we can look at simplifying / refactoring the API in the future when there is more focus on that. It may result in some minor thrash for clients that use these options, but I think it would be very easy to adapt if we added a helper object for advanced controls etc. Could you update / rebase this to a…	appleguy	flovouin
1800	2016-07-10 12:58:46	@appleguy Thanks for taking the time to review it. I've rebased on master and updated the new properties to use the `_propertyLock`. It should be good to go!	flovouin	appleguy
1799	2016-06-23 01:08:45	@EviluS thk,u are right @maicki thk you too, is there any different between `layer.cornerRadius` and `cornerRadius`,i only know it is a uiviewbridge property	tangbl93	maicki
1799	2016-06-23 13:00:54	cc @tangbl93 Can you please give a bit more information how you solved this issue? There are different ways to achieve rounded corners and as @appleguy mentioned setting a `cornerRadius` on CALayer is not the most efficient one.	maicki	appleguy
1798	2016-06-28 16:26:03	@hannahmbanana: Indeed this works. I don't know why, when I first tested it I had problems with the placeholder text…	benjaminhorner	hannahmbanana
1797	2016-06-22 22:19:24	@hannahmbanana You bet! Thanks for the solution!	nickvelloff	hannahmbanana
1794	2016-06-24 03:52:38	@Adlai-Holler thank you for including the categories and deprecation flags to maintain compatibility. I reviewed this in quite heavy detail, but I am also partially trusting that there are not material changes subtly within some of the code blocks that were removed from the access data source with block sections.	appleguy	Adlai-Holler
1794	2016-06-24 03:54:44	@Adlai-Holler the detail is quite interesting on using Singleton objects for index paths only when initialized with the to argument method, thanks for including that. Can you please add a comment where are you added the fork code path, because it is far from obvious why it would be worth the complexity to do so?	appleguy	Adlai-Holler
1790	2016-06-21 23:25:06	@gazreese: Thanks for catching this - sorry I missed this!	hannahmbanana	gazreese
1789	2016-06-21 16:19:03	@hannahmbanana - Thank you. Are there any support group or communities ?	modLX4	hannahmbanana
1788	2016-06-23 23:30:54	@gazreese: this build will always fail because it is using our old script. Could you rebase please?	hannahmbanana	gazreese
1788	2016-06-24 11:05:53	@hannahmbanana Looks good now, could you please take a look? Thanks!	gazreese	hannahmbanana
1788	2016-07-02 15:29:58	@gazreese Another great change. I noticed that the image is being reset because when we first call `generatePlaceholderImage` the AVAsset has no tracks and so we call completion with `nil` and clear the image. This is certainly not an intended behavior. I think the ideal behavior here is to clear self.image in -setAsset: _if it was automatically set_ but otherwise the node itself should never `se…	Adlai-Holler	gazreese
1786	2016-06-21 21:20:05	@maicki: confirmed that this PR fixes Issue #563. Please close the issue if/when this merges.	hannahmbanana	maicki
1784	2016-06-21 09:57:22	@maicki Thanks! I was just about to edit my question and say I had come up with a solution (the exact same one as yours. Can be closed I guess… Thanks for the quick response **NOTE**: In Swift rangeOfCharacterFromSet must be tested against nil, not NSNotFound.	benjaminhorner	maicki
1780	2016-06-23 03:06:34	@hannahmbanana woohoo! 🚀 🎸 👍	nickvelloff	hannahmbanana
1775	2016-06-23 02:10:39	Hi, @appleguy @hannahmbanana Sample project is in here . https://github.com/Coramo/ASDKSample Hope this can help you.	Coramo	appleguy
1775	2016-06-23 02:10:39	Hi, @appleguy @hannahmbanana Sample project is in here . https://github.com/Coramo/ASDKSample Hope this can help you.	Coramo	hannahmbanana
1775	2016-06-23 12:43:00	@maicki Thank you. this is working.	Coramo	maicki
1773	2016-06-19 21:49:04	@erichoracek wow, thanks for diving into this so quickly! In combination with the important patch you provided for us previously, these fixes are a reason to consider a new release - supplementary nodes had been hanging by a thread. I'm relieved that the team is planning to refactor this area and use it to add support for table header / footer nodes too, as well as setting interface states, but t…	appleguy	erichoracek
1773	2016-07-10 05:46:25	@erichoracek thanks for the fix, just getting back to this now as I'm wrapping up the 1.9.81 release. There is a lot of good information in the linked issues, and @Adlai-Holler will follow up here. He has implemented new, high-quality thrash testers for ASCollectionView and is adding supplementary node support to them. The tester is capable of recording a randomized series of edit transactions fo…	appleguy	erichoracek
1772	2016-06-20 03:51:39	@appleguy should we close this in favor of #1773?	hannahmbanana	appleguy
1771	2016-06-18 19:38:35	@hannahmbanana , I actually repro with the sample project CustomCollectionView which is using MosaicCollectionViewLayout. Easy way to make is crash to to put these lines into the view controller implementation file: ` -(void)collectionView:(UICollectionView *)collectionView didSelectItemAtIndexPath:(NSIndexPath *)indexPath { [[_sections objectAtIndex:indexPath.section] removeObjectAtIndex:indexPa…	tungvoduc	hannahmbanana
1771	2016-06-18 21:55:04	@hannahmbanana I would get a crash after _any_ item-level mutation when the collection view had supplementary nodes for each row (not just deletes of the last item) before my pull request. Section-level mutations worked without issue. This crash was already documented in #1278 and occurred in the same place as is documented here. ("Supplementary node should exist.") If this behavior is reverted (…	erichoracek	hannahmbanana
1771	2016-06-18 22:42:55	Hey Eric - thanks for your note! Since the patch is fairly large, I doubt we will actually push a revert, but it is concerning that this scenario (easy to reproduce) is indeed an item-level mutation that did not crash previously. I think this does highlight that the Supplementary node implementation has some issues that the normal cell / data controller code paths do not, and really does need an …	appleguy	hannahmbanana
1771	2016-06-18 23:09:04	@appleguy After digging into it, it looks like this is because `UICollectionView` supplementary views can be displayed even if there is not an item at their index path. Flow layout headers are a good example: even if you delete the cell at index 0, the header supplementary view at index 0 remains visible. As such, I believe that we can fix this issue by defensively re-populating the supplementary…	erichoracek	appleguy
1771	2016-06-20 03:48:32	@erichoracek: many thanks for investigating this and putting up PR!	hannahmbanana	erichoracek
1771	2016-07-14 11:58:07	@appleguy : Thanks! Everything is working now.	tungvoduc	appleguy
1771	2016-07-14 18:05:09	That’s fantastic news, thanks for letting us know! > On Jul 14, 2016, at 4:58 AM, tungvoduc notifications@github.com wrote: > > @appleguy https://github.com/appleguy : Thanks! Everything is working now. > > — > You are receiving this because you were mentioned. > Reply to this email directly, view it on GitHub https://github.com/facebook/AsyncDisplayKit/issues/1771#issuecomment-232645178, or mute…	appleguy	appleguy
1770	2016-06-18 22:53:11	In one of the other threads, we'd actually made a decision to change the default. @eanagel @ejensen could one of you submit a PR?	appleguy	eanagel
1770	2016-06-21 21:04:46	Closing this issue as the PR was merged. Thanks @eanagel again!	maicki	eanagel
1769	2016-06-18 20:24:08	@levi @maicki: I put it in the data source to be consistent with the _current_ state of ASCollectionView. Should I switch it to the delegate assuming #1740 will eventually be committed?	hannahmbanana	levi
1769	2016-06-18 22:45:15	I had discussed this with Hannah. I suggested the Data Source because it is unclear to me if we will land the other PR. If we do, unfortunately we will need to introduce code that detects the method existing on the data source. Otherwise it is a very problematic “silent” error that could cause a lot of grief for app developers who update to 2.0, but don’t happen to test a deep corner of their app…	appleguy	levi
1769	2016-06-19 03:01:37	@appleguy the other diff was updated to introduce the data source detection note. If you're concerned about a breaking change, we can come up with a plan to assert or warn of the deprecation in an upcoming 2.0 beta and introduce a porting guide to 2.0 when we finalize the release. The benifit I see here of having these methods on the delegate is that they're are optional and geometry-defining. A …	levi	appleguy
1769	2016-06-19 13:29:51	@appleguy I agree with @levi here. I would suggest moving this method to the delegate to be aligned with `UITableViewDataSource` as well as to have the responsibility on the right place: A DataSource and Delegate have specific responsibilities and the responsibilities for sizing lays in the delegate. I also think we should move the same method slowly to `ASCollectionViewDelegate` as the other dif…	maicki	levi
1769	2016-06-19 13:29:51	@appleguy I agree with @levi here. I would suggest moving this method to the delegate to be aligned with `UITableViewDataSource` as well as to have the responsibility on the right place: A DataSource and Delegate have specific responsibilities and the responsibilities for sizing lays in the delegate. I also think we should move the same method slowly to `ASCollectionViewDelegate` as the other dif…	maicki	appleguy
1769	2016-06-27 06:09:50	@levi @maicki you make a good case. I certainly agree it's more appropriate there, just wondering what the path is to move the other method as it has several considerations. Let's go with this route, and sign up for full compatibility with the collection view method existing on the .dataSource only. Thanks @hannahmbanana !	appleguy	levi
1769	2016-06-27 06:09:50	@levi @maicki you make a good case. I certainly agree it's more appropriate there, just wondering what the path is to move the other method as it has several considerations. Let's go with this route, and sign up for full compatibility with the collection view method existing on the .dataSource only. Thanks @hannahmbanana !	appleguy	maicki
1769	2016-06-27 06:09:50	@levi @maicki you make a good case. I certainly agree it's more appropriate there, just wondering what the path is to move the other method as it has several considerations. Let's go with this route, and sign up for full compatibility with the collection view method existing on the .dataSource only. Thanks @hannahmbanana !	appleguy	hannahmbanana
1767	2016-06-18 13:25:22	In general looks good to me. We just have to be careful as I think this will be an API breaking change? @Adlai-Holler Is the plan to merge that before 2.0? cc @appleguy	maicki	Adlai-Holler
1767	2016-08-04 21:12:56	@Adlai-Holler Can you please rebase your branch. Thanks!	maicki	Adlai-Holler
1760	2016-06-16 23:02:14	@vadims Hi Vadim, thanks for looking into that! Would you be so good and create a PR for that? That would be awesome!	maicki	vadims
1760	2016-06-16 23:27:59	@vadims: great catch!	hannahmbanana	vadims
1760	2016-06-17 00:38:06	@vadims: thanks for creating a PR for us!	appleguy	vadims
1759	2016-06-24 03:09:33	@rcancro interesting...this seems safe to me, albeit slightly unusual. Maybe we should have a comparator method of some kind that decides if a layout update is required for any given old / new traits.	appleguy	rcancro
1756	2016-06-17 05:21:42	@ocrickard yes, that was exactly my suspicion when Michael found this - I think it was a mechanical conversion! Funny stuff. We should search the codebase for any others.	appleguy	ocrickard
1755	2016-06-18 13:39:49	@maicki that diagram is fantastic. Thanks for putting that together!	levi	maicki
1755	2016-06-21 03:28:45	@levi @Adlai-Holler Could you guys take another look over it when you find some time and let me know your thoughts if you think it would be worth to merge soon? cc @appleguy	maicki	levi
1755	2016-06-22 04:16:29	@levi Can you get it a last look before I merge? Thanks!	maicki	levi
1755	2016-06-24 17:23:12	@levi Can you get it another look. All comments should be address from the last one.	maicki	levi
1755	2016-06-24 21:11:00	Thanks for the development here, Michael! Since Levi is overseas on time off, we'll wait until he's back before pushing this through. > On Jun 24, 2016, at 10:23 AM, Michael Schneider notifications@github.com wrote: > > @levi https://github.com/levi Can you get it another look. All comments should be address from the last one. > > — > You are receiving this because you were mentioned. > Reply to …	appleguy	levi
1755	2016-06-30 14:59:47	@levi Can you give it another look whenever you find some time. Thank you!	maicki	levi
1755	2016-07-08 18:51:21	@appleguy @Adlai-Holler That should be ready to merge. If this will land we have to do a small change within Pinterest too so let me know at the time you would like to merge.	maicki	appleguy
1755	2016-07-08 18:51:21	@appleguy @Adlai-Holler That should be ready to merge. If this will land we have to do a small change within Pinterest too so let me know at the time you would like to merge.	maicki	Adlai-Holler
1755	2016-07-08 19:19:40	Lovely! @maicki Let's merge this. Make the Pinterest change and merge at your leisure	Adlai-Holler	maicki
1754	2016-06-17 00:55:44	@george-gw: this also looks like it is a bug. I'll go ahead and submit a PR to fix it.	hannahmbanana	george-gw
1753	2016-06-16 17:13:36	@george-gw: Great question - thanks for watching out for the consistency of ASDK's API! @aaronschubert0: It looks like you were the original author of this feature. Could you weigh in on this? Was this the intended behavior?	hannahmbanana	george-gw
1753	2016-06-17 00:45:42	@george-gw: I just checked out the code and this does seem to be an oversight rather than a feature. Do you feel confident putting up a pull request for this?	hannahmbanana	george-gw
1753	2016-06-17 02:12:19	@george-gw: I tested this and userInteraction _is_ enabled after setting liveMap=YES (sometime after creating the map node). However, it seems that the mapNode is capturing the touch events.	hannahmbanana	george-gw
1753	2016-06-17 07:32:18	@hannahmbanana @george-gw Yeah seems to be an oversight, strange it wasn't flagged earlier. @george-gw happy for you to submit a PR for this if you wish (so you can test on your specific scenario), otherwise I can fix it.	aaronschubert0	george-gw
1753	2016-06-17 07:32:18	@hannahmbanana @george-gw Yeah seems to be an oversight, strange it wasn't flagged earlier. @george-gw happy for you to submit a PR for this if you wish (so you can test on your specific scenario), otherwise I can fix it.	aaronschubert0	hannahmbanana
1753	2016-06-17 13:46:44	@hannahmbanana I have added an Example in the pull request, I don't know if this should be there, but it's a way for you to test out the different solutions, you can actually take that code and run it on the old version (without my changes) to see the differences. I have also NSLoged the userInteractionEnabled variable so you can see its value as you tap the toggle button to switch liveMap on and…	george-gw	hannahmbanana
1750	2016-06-17 05:59:17	@hannahmbanana Okay,I will send my demo project for u~ Please note that e-mail，Thank u~	wangqianjun	hannahmbanana
1750	2016-06-18 01:56:14	@hannahmbanana Thank you for your answer，but this may not be what I want. I want to make self growth tableview, from bottom to top. When I slide, it can respond to operations(scroll up, or scroll down). So I realized as follows： - insert cell to the tableview bottom - scrollToRowAtIndexPath to the bottom Thank u, anyway.	wangqianjun	hannahmbanana
1750	2016-06-18 09:40:21	@hannahmbanana I will use GCD and some buffer fix the problem that locking main thread. Thank u.	wangqianjun	hannahmbanana
1749	2016-06-16 23:06:30	@Adlai-Holler @ocrickard @garrettmoon Could you guys give me another look over the code. I tried to address all of your comments as well as I found some more things. Changes: - Add lock to _rendererAttributes - Add locking to _linkAttributeValueAtPoint:attributeName:range:inAdditionalTruncationMessage:forHighlighting: as we access the attributed text in there - Add locking to touchesBegan:withEve…	maicki	ocrickard
1749	2016-06-16 23:06:30	@Adlai-Holler @ocrickard @garrettmoon Could you guys give me another look over the code. I tried to address all of your comments as well as I found some more things. Changes: - Add lock to _rendererAttributes - Add locking to _linkAttributeValueAtPoint:attributeName:range:inAdditionalTruncationMessage:forHighlighting: as we access the attributed text in there - Add locking to touchesBegan:withEve…	maicki	Adlai-Holler
1748	2016-06-16 04:14:35	@Xinchi: could you modify this PR to include [ASVideoNode] in front of the title? Thanks!	hannahmbanana	Xinchi
1748	2016-06-20 14:48:27	@Xinchi - Please check over this first - https://github.com/facebook/AsyncDisplayKit/issues/1600 There were issues with the previous method, as outlined above. One way to avoid the issues above may be to make the construction of the ASVideoNode class more explicit like so: I'm also finding that the current initialisation method is buggy. I find a lot of HLS videos that won't play. There are some …	gazreese	Xinchi
1748	2016-06-29 22:02:14	Hi @gazreese ! Thanks for chiming in your idea! What are the "issues with the previous method"? and is there a solution?	Xinchi	gazreese
1748	2016-07-12 16:16:58	@ejensen @gazreese Thanks for chiming in your ideas! I am closing this patch for now because the issue seems to have gone away in the Pinterest use case. Will re-visit if we are seeing this issue again.	Xinchi	ejensen
1748	2016-07-12 16:16:58	@ejensen @gazreese Thanks for chiming in your ideas! I am closing this patch for now because the issue seems to have gone away in the Pinterest use case. Will re-visit if we are seeing this issue again.	Xinchi	gazreese
1748	2016-07-18 20:56:39	Reopening this pull request as the bug has been observed again. @gazreese I totally agree with you on the duplicated .asset property. I will put up a PR that maps the ASVideoNode.asset to the internal asset object.	Xinchi	gazreese
1748	2016-07-19 08:37:26	@Xinchi Sounds like a good idea to me. I'm using this functionality in my current project and don't mind testing for you if you like, just let me know when you've done the PR.	gazreese	Xinchi
1747	2016-07-04 05:28:40	@levi could you tweak the comments as appropriate? @Adlai-Holler what steps do we need to make this Swift-safe? Honestly I doubt many people are reading the children value, so hopefully it is safe to change--or does it affect writing too?	appleguy	levi
1747	2016-07-04 05:28:40	@levi could you tweak the comments as appropriate? @Adlai-Holler what steps do we need to make this Swift-safe? Honestly I doubt many people are reading the children value, so hopefully it is safe to change--or does it affect writing too?	appleguy	Adlai-Holler
1747	2016-07-04 13:19:26	@appleguy It will affect writing too! The change would be on the Swift side: _Reading:_ `let children = node.children()` --> `let children = node.children` _Writing:_ `node.setChildren([child])` --> `node.children = [child]`	maicki	appleguy
1747	2016-08-04 21:13:20	Hey @levi can you please rebase the master branch of your fork on top of the latest upstream master and rebase this PR branch on top. We will likely merge that pretty soon. Thanks!	maicki	levi
1747	2016-08-05 06:58:51	@maicki not able to do this soon, could you commandeer this diff?	levi	maicki
1739	2016-06-10 18:28:02	@ocrickard thanks for auditing this! Yes, we recently discovered that the many recent changes to ASTextNode have broken the threading model. This is urgent to fix. Those changes included new features like text resizing, but many issues were introduced by moving to the instance method drawing + perhaps especially some general refactoring that altered the initialization codepath. @ocrickard let us …	appleguy	ocrickard
1739	2016-06-21 05:33:04	@ocrickard: If you have time, it would be great if you could review what landed and let us know if there are any other issues you see.	hannahmbanana	ocrickard
1739	2016-07-10 07:01:38	@ocrickard I think we're in pretty good shape here now. Let us know if you notice any other clear issues and we'll prioritize them. @shannonma FYI ^. Interested on how your version upgrade goes! We do plan to refactor / improve the architecture of ASTextNode in the next 2 months, but it will probably be August or September.	appleguy	ocrickard
1738	2016-07-12 23:43:46	@hannahmbanana could you please add me as well?	kharmabum	hannahmbanana
1738	2016-07-13 00:37:49	Send us an email / see task #1582 (IIRC) > On Jul 12, 2016, at 4:43 PM, Juan-Carlos Foust notifications@github.com wrote: > > @hannahmbanana https://github.com/hannahmbanana could you please add me as well? > > — > You are receiving this because you commented. > Reply to this email directly, view it on GitHub https://github.com/facebook/AsyncDisplayKit/issues/1738#issuecomment-232214613, or mute …	appleguy	hannahmbanana
1737	2016-06-16 20:20:07	@ocrickard @Adlai-Holler Thank you guys very much! @ocrickard Yes I guess the tradeoff is real, but I think we have to take the risk as it's still better most of the cases than spawning > 400 threads while just browsing through an app within minutes.	maicki	ocrickard
1737	2016-06-16 20:20:07	@ocrickard @Adlai-Holler Thank you guys very much! @ocrickard Yes I guess the tradeoff is real, but I think we have to take the risk as it's still better most of the cases than spawning > 400 threads while just browsing through an app within minutes.	maicki	Adlai-Holler
1737	2016-06-17 01:19:07	@maicki thanks, this is really great! We should re-sync Pinterest master as well as the current release branch, since it was just cut.	appleguy	maicki
1736	2016-06-10 06:10:53	@maicki I've updated init code, but I still get empty gray box. I layout node by setting its frame This is the rectangle node I get: ![screen shot 2016-06-10 at 08 04 49](https://cloud.githubusercontent.com/assets/677166/15955512/1f5816e2-2ee2-11e6-9b20-a8c56a3f631f.png)	borut-t	maicki
1736	2016-06-10 06:44:03	mapView should indeed be nil unless you need to turn on .liveMap (this is inefficient so avoid it unless not in a scrollable view and the user must interact with the map). Can you go in the debugger and do "po [[UIWindow keyWindow] recursiveDescription]", then include the full results here? What rectangle are you setting? What about the way the node is added to its parent? > On Jun 9, 2016, at 11…	appleguy	maicki
1736	2016-06-10 07:39:37	@appleguy It looks like MKMapView frame is not set. Is this intended because I've set `liveMap = true` ?	borut-t	appleguy
1736	2016-06-10 09:53:40	@borut-t @appleguy I was under the assumption that `measure` has to be called on a node if it's added to UIView manually? EDIT: Had a look at the code and mapView sizes itself based on the ASMapNode calculatedSize, so if you don't call measure on it, it will be set to CGSizeZero.	aaronschubert0	appleguy
1736	2016-06-10 10:06:25	@aaronschubert0 You are correct. I've added call for this method and now it shows correctly. Thanks!	borut-t	aaronschubert0
1736	2016-06-10 13:21:05	@maicki Thanks for clarification.	borut-t	maicki
1735	2016-06-09 06:58:37	@levi awesome work here! I had been hoping this code would be cleaned up for a while now, but had not mentioned it to anyone. So it is a great surprise to see such improvements! I will need help to review this, because the code is very core and that's critical to get right. @nguyenhuy would be the person most familiar with the existing code, but I believe @maicki is also an expert here. @Adlai-Ho…	appleguy	levi
1731	2016-06-09 06:08:11	It works!... thank you @hannahmbanana	boreys	hannahmbanana
1728	2016-06-09 05:10:15	@ocrickard @maicki I agree that there is essentially no use case for subclassing these objects and then implementing new drawing methods. If that were necessary, it is much more likely that the developer would need greater flexibility by creating their own class from the ground up. They would have to rely on quite a few internal implementation details of Text or Image node to get any real benefit…	appleguy	maicki
1728	2016-06-09 05:10:15	@ocrickard @maicki I agree that there is essentially no use case for subclassing these objects and then implementing new drawing methods. If that were necessary, it is much more likely that the developer would need greater flexibility by creating their own class from the ground up. They would have to rely on quite a few internal implementation details of Text or Image node to get any real benefit…	appleguy	ocrickard
1728	2016-06-09 12:42:37	@appleguy fascinating, I'd love to hear about what was slow about building those draw parameters.	ocrickard	appleguy
1727	2016-06-09 05:41:27	@ejensen A beautiful day of patches! Thanks, this is another tiny masterpiece fix :).	appleguy	ejensen
1724	2016-06-09 05:34:38	cc @garrettmoon. Woo, great find @ejensen !	appleguy	ejensen
1723	2016-06-09 10:36:06	@ejensen Great idea ! I had the same issue and was planning a similar PR 👍 @appleguy [FLAnimatedImage](https://github.com/Flipboard/FLAnimatedImage/blob/master/FLAnimatedImage/FLAnimatedImageView.m) also lets you set either `NSDefaultRunLoopMode` or `NSRunLoopCommonModes`, here is [their default](https://github.com/Flipboard/FLAnimatedImage/blob/master/FLAnimatedImage/FLAnimatedImageView.m) :	koheku	ejensen
1722	2016-06-10 06:36:55	@rcancro makes sense, thanks!!	appleguy	rcancro
1721	2016-06-07 19:07:53	Looks good, @rcancro. Curious of the use of a vector over a map?	levi	rcancro
1720	2016-06-08 15:20:20	@maicki thanks for the solution, it is working for long text nodes indeed, however with similar ones (medium-long) it is shrinking first label even though there is more space to go: ![screenshot 2016-06-08 18 19 19](https://cloud.githubusercontent.com/assets/8850270/15899777/8b997faa-2da5-11e6-90f8-d47fe3bb9dd4.png) Maybe I'm doing relayout in a wrong way? Here is my relayout code for display nod…	Raikerian	maicki
1715	2016-06-06 15:18:29	@bimawa this is great, thanks for putting it up as a PR. As a suggestion of the core behavior of flex gone, I'd recommend simply checking for the property being true at ASLayout flatten time. If the test passes, you can simply exclude it from the final ASLayout sublayout hierarchy. The other main question we should answer is do we want the ASLayoutable with FlexGone enabled to still calculate it'…	levi	bimawa
1715	2016-06-06 15:37:05	@levi Thank you Levi for review. Yes i think similar, and i worry about `Implicit Hierarchy Management` just if we have `gone = YES` we must remove node from supperNode for better? > FlexGone enabled to still calculate it's layout spec? Yes i think we not need spend a resources on calculation. So. I try find way how i can check ASLayout flatten time. And modify PR.	bimawa	levi
1715	2016-06-08 17:44:24	@levi i need help :( why Travis so angry?	bimawa	levi
1715	2016-06-08 20:18:53	@bimawa looks like the unit tests are failing. Try running the tests locally to identify what is not passing.	levi	bimawa
1715	2016-06-09 05:11:52	@levi is't your code `sublayouts:nil`. I'm just add sublayers from context. And i don't sure so it fully correct. Pls. check.	bimawa	levi
1715	2016-06-09 06:55:14	@bimawa thanks for your work on this! Next time though, don't curse in commit messages :). Those last a long time...	appleguy	bimawa
1715	2016-06-09 08:46:20	@appleguy oh .. sry for this, it's all my weak English.	bimawa	appleguy
1715	2016-06-09 13:56:09	@levi @appleguy What do you guys think of having that behavior based on the `hidden` property of an `ASDisplayNode` instead of introducing a completely new property that is not in the flex box standard?	maicki	levi
1715	2016-06-09 13:56:09	@levi @appleguy What do you guys think of having that behavior based on the `hidden` property of an `ASDisplayNode` instead of introducing a completely new property that is not in the flex box standard?	maicki	appleguy
1715	2016-06-09 14:06:18	@maicki I was thinking that too, but would be unexpected to see a node not in the hierarchy for a seasoned iOS dev. Introducing a separate property here would be the way to go. CSS makes a similar distinction with Display: none; and visibility: hidden;	levi	maicki
1715	2016-06-10 06:40:33	I think it is a good idea to suggest, Michael. However, this behavior would definitely break some existing apps, and I agree with Levi that there would be at least some developers confused by a difference compared to the equally named Apple framework property. I'm not sure that the name used in the current patch is the best one, but we should probably introduce a new name besides hidden. > On Jun…	appleguy	maicki
1715	2016-06-17 09:34:43	@appleguy #953 not related with it.	bimawa	appleguy
1715	2016-07-29 17:48:21	After more internal discussion about this solution, we're going to keep evolving the layout system to be more declarative and avoid adding more state to the layout properties of nodes. Thanks @bimawa for proposing this and further thanks to everyone for the clear and thorough discussion around it.	Adlai-Holler	bimawa
1715	2016-07-29 18:16:09	@Adlai-Holler Ok. Thanks! Can i delete unmerged branch?	bimawa	Adlai-Holler
1715	2016-07-29 18:17:06	@bimawa Yes	Adlai-Holler	bimawa
1714	2016-06-06 19:16:00	@appleguy I'm created subclass of `UIViewController` that based on standard `UITableView` & bug is here, view is bounces after loading. <details> <summary> Maked some GIFs:</summary> <p>![nav_bar_ translucent](https://cloud.githubusercontent.com/assets/7991920/15833964/bded6220-2c31-11e6-92cd-2da8dea08279.gif) ![nav_bar_translucent](https://cloud.githubusercontent.com/assets/7991920/15833965/bdf5…	Jauzee	appleguy
1710	2016-06-05 04:34:56	The main blocker here is the delegate situation that @hannahmbanana describes above. Todo includes - better exposing the fact that users can use .url to set a JPEG thumbnail URL provided by the server rather than waiting much longer for video data to load and generate one, and make sure that -clearFetchedData handling is correct for all three image cases (url, generated from video data, direct se…	appleguy	hannahmbanana
1710	2016-06-06 01:18:34	@hannahmbanana Very cool! This is a great change that adds several inherent capabilities, and showcases the power of the flexibility we have by controlling the relationship between these components.	appleguy	hannahmbanana
1704	2016-06-01 04:10:43	@maicki nice fix. The original implementation was actually better than I thought it was, but still this fix is very important for the unconstrained case (a common one).	appleguy	maicki
1702	2016-06-01 04:13:21	cc @maicki	appleguy	maicki
1700	2016-05-31 14:08:03	@garrettmoon, I guess it would be ok to have access to `sharedPINRemoteImageManager`, I'll change it now.	1nput0utput	garrettmoon
1699	2016-05-30 22:16:00	You cannot change the animation curve via ASPagerNode's `scrollToPageAtIndex:animated:` as we use internally UICollectionView's `scrollToItemAtIndexPath:atScrollPosition:animated:`. I think the only way to achieve that is the way @appleguy is proposing.	maicki	appleguy
1699	2016-06-10 18:17:30	@maicki good suggestion. @stephenkopylov I would say that Pop is much better for this! :-D https://github.com/facebook/pop	appleguy	maicki
1699	2016-06-10 20:55:56	@appleguy @maicki Thank you, guys! Will try it!	stephenkopylov	appleguy
1699	2016-06-10 20:55:56	@appleguy @maicki Thank you, guys! Will try it!	stephenkopylov	maicki
1693	2016-05-25 01:17:20	@rcancro I'd love to figure out a way to keep `setChild` and `setChildren` as is and somehow have the trait collection passed implicitly through the layout spec hierarchy. Problem is that the layout spec is always user-defined, so there's no good way to have the layout spec associated with the node implicitly when constructed via `calculateLayoutSpecThatFits:`. It's not an easy problem to solve f…	levi	rcancro
1693	2016-06-02 17:51:31	@levi @appleguy Can you take a look at these updates?	rcancro	levi
1693	2016-06-02 22:30:31	I'd love to land as soon as any reviewer gives a green light! Send me a ping when so. > On Jun 2, 2016, at 10:51 AM, ricky notifications@github.com wrote: > > @levi https://github.com/levi @appleguy https://github.com/appleguy Can you take a look at these updates? > > — > You are receiving this because you were mentioned. > Reply to this email directly, view it on GitHub https://github.com/facebo…	appleguy	levi
1693	2016-06-03 00:47:59	👍 LOOKS GOOD! Merge it, @appleguy	levi	appleguy
1693	2016-06-04 05:00:56	@rcancro really fantastic refinements in the last round of updates, thank you! I now feel very confident landing this. The most important follow-up in my opinion is eliminating the dependence on the object version of the collection for layout specifications. The other one that comes to mind is the creation of a large number of empty arrays, although I am genuinely curious to hear if Foundation op…	appleguy	rcancro
1692	2016-06-04 05:20:28	@maicki this is really fantastic, and will allow critical improvements in the developer friendliness of the layout system, By pointing developers to appropriate documentation when it becomes apparent that they are using properties which are not intended for the situation. I think it is ready to land, however it needs to be rebased, and I would also ask that you put in a flag that sets it to disab…	appleguy	maicki
1692	2016-06-09 00:01:29	@appleguy New changes: - Assert if layout is invalid - Improved error messages - Flag to turn layout validation on and off - Moved all layout code to `ASLayoutValidation` and created a helper function to invoke a full layout validation	maicki	appleguy
1691	2016-06-06 02:38:42	@appleguy Approach 1 was already merged in another PR. Approach 2 was based on a discussion I had with you on Slack, as an alternative. This PR was intended to not let the conversation get lost. That said happy to close it if its the wrong time to explore.	nickvelloff	appleguy
1691	2016-06-06 03:46:53	Thanks for summarizing, Nick! Let's leave this open for now, then. I recall the solution now and the performance concern around that, so it's worth evaluating the alternative approach you suggested even though the implementation is incomplete. > On Jun 5, 2016, at 7:38 PM, Nick Velloff notifications@github.com wrote: > > @appleguy https://github.com/appleguy Approach 1 was already merged in anoth…	appleguy	appleguy
1691	2016-06-06 08:10:30	Thanks @appleguy ... With approach 2 the implementation is incomplete because I'm not exactly sure what might be _fighting_ with the layout. Seems like a scroll offset conflict. I think the approach you suggested may be a better performer, but will require a bit more thought.	nickvelloff	appleguy
1691	2016-08-16 17:37:25	Both approaches are now in! Calling -setNeedsLayout on a cell node now does a good job of ensuring the node gets remeasured and the layout updated, either with animation (if `animatesSizeChanges=YES` all the way down the cell node's tree) or without (otherwise). Thanks @nickvelloff @appleguy	Adlai-Holler	appleguy
1691	2016-08-16 17:37:25	Both approaches are now in! Calling -setNeedsLayout on a cell node now does a good job of ensuring the node gets remeasured and the layout updated, either with animation (if `animatesSizeChanges=YES` all the way down the cell node's tree) or without (otherwise). Thanks @nickvelloff @appleguy	Adlai-Holler	nickvelloff
1690	2016-05-25 03:39:31	@appleguy https://github.com/facebook/AsyncDisplayKit/pull/1695 👍	nickvelloff	appleguy
1690	2016-05-25 14:38:56	Much appreciated, @nickvelloff !	appleguy	nickvelloff
1688	2016-05-21 03:10:05	Thanks @ejensen !	appleguy	ejensen
1687	2016-05-21 17:41:06	@appleguy that's definitely something we could support with the design I'm working on. Ideally we should be taking advantage of this backing ASLayout tree for all aspects of a node's position and size.	levi	appleguy
1687	2016-06-04 20:43:21	@levi rebase when you get a chance. Let's talk about the long term plan soon!	appleguy	levi
1687	2016-06-05 16:33:56	@appleguy rebased and ready to go!	levi	appleguy
1686	2016-05-21 03:12:36	@smeis definitely intended, thanks!	appleguy	smeis
1683	2016-05-20 02:16:55	@nguyenhuy Yes agree on both. I like `relayoutItems` personally.	nickvelloff	nguyenhuy
1683	2016-05-20 02:22:56	@nguyenhuy ready for review. Of course it's the least I can do 👍	nickvelloff	nguyenhuy
1681	2016-06-12 23:04:44	@flovouin This is a completely valid use case, and we should support it. Until seeing your note, I simply didn't realize this wasn't working correctly. Thank you for pinging the issue (it is clear you are constructive and respectful, please don't hesitate to report or ping issues if we are slow to respond!) The team is quite busy right now preparing for our Tuesday event (WWDC-week gathering for …	appleguy	flovouin
1681	2016-06-28 19:17:25	@nickvelloff: Was this issue resolved in PR #1697?	hannahmbanana	nickvelloff
1681	2016-06-29 02:30:23	@hannahmbanana yes I didn't remember to close it. Thanks for the reminder!	nickvelloff	hannahmbanana
1679	2016-05-18 22:48:50	@levi lol! This is actually very compelling, and I think the name is quite good. @rcancro what do you think? Any other name ideas?	appleguy	levi
1678	2016-05-19 03:10:20	@maicki thx your reply, i fixed it with set the last stack layout spec's alignItems : ASStackLayoutAlignItemsStretch	Serlight	maicki
1677	2016-05-18 07:56:07	@gazreese, thanks for this awesome PR! We're super fortunate to have benefitted from your contributions and are excited to actively develop this class together. I believe Max and Yunnan (Xinchi / yunnanwu) have been planning to change the superclass of ASVideoNode to ASNetworkImageNode. Although this may sound nontraditional, it turns out to provide exactly the desired functionality with exceptio…	appleguy	gazreese
1677	2016-05-18 07:59:39	Hi @applyguy Sounds good to me. I’m out of the office travelling today so I’ll have a better look into it tomorrow. > On 18 May 2016, at 08:56, appleguy notifications@github.com wrote: > > @gazreese, thanks for this awesome PR! We're super fortunate to have benefitted from your contributions and are excited to actively develop this class together. > > I believe Max and Yunnan (Xinchi / yunnanwu) …	gazreese	appleguy
1677	2016-05-18 07:59:39	Hi @applyguy Sounds good to me. I’m out of the office travelling today so I’ll have a better look into it tomorrow. > On 18 May 2016, at 08:56, appleguy notifications@github.com wrote: > > @gazreese, thanks for this awesome PR! We're super fortunate to have benefitted from your contributions and are excited to actively develop this class together. > > I believe Max and Yunnan (Xinchi / yunnanwu) …	gazreese	gazreese
1677	2016-05-18 08:23:37	This is good idea to let users set placeholder image, but @appleguy is correct , there were some discussions about making `ASVideoNode` subclass to `ASNetworkImageNode` but i think at this moment this PR will be useful for users. One more thing is that `ASVideoNode` should be responsible only for playback, we are currently working on `ASVideoPlayerNode` (#1671). Maybe it will be better to move pl…	Eke	appleguy
1677	2016-05-22 14:20:44	@gazreese thanks again for building this. I'd merge it as a next step, but it looks like we'd have to remove / rewrite the test and much of the rest of the code, so it probably makes more sense to do the subclass directly from today's master. Let us know if you won't have time to do this in the next week so others in the community can jump in!	appleguy	gazreese
1677	2016-05-28 15:59:17	@gazreese hey-o — checking in. If you won't be able to get around to this, let us know so another community member can be confident they won't cross paths with your work and post a redundant PR around the same time. Cheers!	appleguy	gazreese
1677	2016-06-03 06:35:40	Sorry, I didn’t see this in my email for some reason. I could probably spend a bit of time on this next week but I’m finishing off another project at the moment, so it might be longer. > On 22 May 2016, at 15:21, appleguy notifications@github.com wrote: > > @gazreese https://github.com/gazreese thanks again for building this. I'd merge it as a next step, but it looks like we'd have to remove / re…	gazreese	gazreese
1677	2016-06-05 04:31:28	@gazreese @hannahmbanana got to this one! https://github.com/facebook/AsyncDisplayKit/pull/1710	appleguy	gazreese
1675	2016-06-18 03:15:40	@tettoffensive: This is likely a thread safety issue with ASTextNode. @maicki has a PR (#1749) up right now which should resolve this. Please let us know if you see this again!	appleguy	maicki
1673	2016-06-03 06:15:41	@maicki great change! I'm very excited about this; it's important behavioral polish. I'm ready to land after a few small updates.	appleguy	maicki
1673	2016-06-03 21:22:31	@appleguy Addressed all comments and added some comments for things I didn't address in code	maicki	appleguy
1672	2016-05-17 03:22:49	Cool, thanks @rcancro !	appleguy	rcancro
1671	2016-05-17 22:30:51	@Eke something to think about is extracting the `showSpinner` method in `ASVideoNode` into this new player. The original video node shouldn't be responsible for displaying any sort of UI, rather delegating it to higher abstracted nodes that can easily be customized (like ASVideoPlayerNode).	levi	Eke
1671	2016-05-18 08:58:44	Hello @levi, yes, all UI elements will be removed from `ASVideoNode`, it's on my todo list	Eke	levi
1671	2016-05-19 19:20:57	@Xinchi we must remove all `ASVideoNode` examples to fix this error.	Eke	Xinchi
1671	2016-05-22 06:34:49	@Eke Great change! The PR looks good to me if you could address the PR comments. One concern I have about this design is the flexibility in adding custom control elements such as the sound button and etc. Do you have a plan for that?	Xinchi	Eke
1671	2016-05-22 10:15:28	Thanks for review @Xinchi ! fixed almost all issues, just want to discuss some comments with you in Slack before pushing changes.	Eke	Xinchi
1671	2016-05-26 08:17:33	@Xinchi , yes there was one conflict caused by this PR #1680. resolved	Eke	Xinchi
1671	2016-05-26 22:50:52	Hi @appleguy , this PR looks good to me now after a couple of iterations. If there's no objections from others, would you mind merging it?	Xinchi	appleguy
1671	2016-05-27 08:55:34	@appleguy there is just one thing, example app is not finished yet. If this is problem, i can finish it on weekend	Eke	appleguy
1671	2016-06-15 08:22:56	@Eke ASVidepPlayerNode is very not smooth	wy19901227	Eke
1671	2016-06-15 09:45:30	@Eke the tableview when scroll it will be very slack（not smooth）in your ASDKTube demo	wy19901227	Eke
1668	2016-06-04 21:39:17	@Xinchi @Eke - do you think this would be better as an option rather than the default? It seems like this behavior's desirability would very much depend on the application.	hannahmbanana	Xinchi
1668	2016-06-05 06:27:10	Hi @hannahmbanana, we can actually close this pull request now because we did something better - allow clients to specify whether the video playback should aggressively resume playback from stall by the "shouldAggressivelyRecoverFromStall" flag in ASVideoNode.h	Xinchi	hannahmbanana
1667	2016-05-17 19:00:01	@maicki My thinking there is, when you delete at an index, you invalidate all subsequent indices, and we never want to use an invalid index in a later delete. For example if you've got [A, B, C, D] and "delete {2, 3}", if you go in order you'll get [A, B, D] and then crash when you attempt to delete 3. If you do "delete {3, 2}" you'll get [A, B, C] then [A, B] as expected.	Adlai-Holler	maicki
1667	2016-05-28 16:02:19	@maicki sounds like the FIXME comment should be retained? Happy to merge this once it's back. Or - I wasn't able to review in detail - do you think the behavior the FIXME asks for is already implemented?	appleguy	maicki
1667	2016-05-28 16:49:22	@appleguy Yes the FIXME should be retained if we do not plan to change the behavior. That said I think @Adlai-Holler has a good point to changing the order in a delete case. What do you think, should we add the FIXME back or should I change the behavior so it aligns with the FIXME comment within this PR?	maicki	appleguy
1667	2016-05-28 16:49:22	@appleguy Yes the FIXME should be retained if we do not plan to change the behavior. That said I think @Adlai-Holler has a good point to changing the order in a delete case. What do you think, should we add the FIXME back or should I change the behavior so it aligns with the FIXME comment within this PR?	maicki	Adlai-Holler
1667	2016-05-29 16:07:06	It would be fantastic if you can implement the behavior that the comment speculated is necessary! As long as you agree the description seems like a correct approach. I am not deeply familiar with this implementation and have not carefully analyze the description that Adlai provided in the comment above. Sent from my iPhone > On May 28, 2016, at 11:49 PM, Michael Schneider notifications@github.com…	appleguy	appleguy
1667	2016-05-29 16:07:06	It would be fantastic if you can implement the behavior that the comment speculated is necessary! As long as you agree the description seems like a correct approach. I am not deeply familiar with this implementation and have not carefully analyze the description that Adlai provided in the comment above. Sent from my iPhone > On May 28, 2016, at 11:49 PM, Michael Schneider notifications@github.com…	appleguy	Adlai-Holler
1667	2016-06-01 17:37:53	@appleguy Ok I made the changes. We had a longer discussion about the fastest way to actually reverse sort the index path array. Let me know if you know a faster way as currently implemented. There is also the `sortedArrayUsingComparator:` method on NSArray, but based on the sorting benchmark and reverse benchmark in this two articles it should be faster to first use `sortedArrayUsingSelector:` a…	maicki	appleguy
1667	2016-06-01 17:40:15	@maicki I believe there's a method like `as_inverseCompare:` that you could use as the sort selector to directly sort index paths descending.	Adlai-Holler	maicki
1667	2016-06-01 17:45:50	@Adlai-Holler Nice, it's `asdk_inverseCompare:` will update and use that	maicki	Adlai-Holler
1667	2016-06-02 00:09:49	@appleguy Seems like currently we cannot remove index paths in reverse order. `ASDeleteElementsInMultidimensionalArrayAtIndexPaths` -> `ASRecursivelyUpdateMultidimensionalArrayAtIndexPaths` expects a sorted index path otherwise we assert in `ASDeleteElementsInMultidimensionalArrayAtIndexPaths` with `Indexpath is out of range !` That's the reason the test is failing at the moment.	maicki	appleguy
1667	2016-06-02 00:15:32	Ah, I see. We should be able to fix that method / create another variant that takes a reverse order, but that’s annoying and definitely a blocker until we get around to it. Feel free to restore the original comment for now, or push through the multidimensional change. Also wondering gif it makes sense to add a TwoDimensional optimized variant like the others I added, which helped performance a lo…	appleguy	appleguy
1667	2016-06-04 21:03:57	@maicki the TwoDimensional functions are dramatically faster than the Multidimensional ones. It seemed like the code touched here might also benefit from going to a hardcoded 2D version since that is currently the only use case, but I colud be wrong	appleguy	maicki
1664	2016-06-01 04:17:09	@lappp9 sorry I didn't see this, always glad to merge a great documentation update!	appleguy	lappp9
1663	2016-05-14 19:23:31	@Adlai-Holler You have any idea what can cause that or why this is happening? Is it related to using Swift in the extension pod and the whole bridging mechanism is creating some issues? Furthermore did this just start happen with Cocoapod 1.0 and was fine with < 1.0? Overall I would be fine with the change, if this resolves the issue to have ASDK as dependency under some circumstances. @appleguy …	maicki	Adlai-Holler
1663	2016-05-15 03:33:45	@Adlai-Holler also fine with merging this if I understand why it is better. Historically I was under the impression that it was more correct / preferable to use a framework import for anything that is in a public .h file.	appleguy	Adlai-Holler
1663	2016-05-15 06:44:20	@Adlai-Holler I tried to reproduce the error as I want to understand the whole `#import` mechanism and also how it relates to Swift and modules (`@import`) a bit more. I tried you sample project from the CocoaPods issue, but it built without any problems :/ Can you quickly check that example again if it fails for you or quickly create a new one? Fyi used CocoaPods 1.0	maicki	Adlai-Holler
1663	2016-05-15 18:19:57	I checked it yesterday under Xcode 7.2.1 or 7.3.1, CocoaPods 0.39.0 or 1.0.0 and it wouldn't build, with a different failure under each case. To confirm: you were able to run the SwiftKittens app? Sent from my iPhone > On May 14, 2016, at 11:44 PM, Michael Schneider notifications@github.com wrote: > > @Adlai-Holler I tried to reproduce the error as I want to understand the whole #import mechanism…	Adlai-Holler	Adlai-Holler
1663	2016-05-15 19:04:43	Huh that's really strange, I wonder why the behavior would be different. @appleguy is your belief that the framework-style imports are more correct strong enough to justify me investigating the different behavior? I've deintegrated and cleared pod cache and deleted derived data, all the usual tricks already. Sent from my iPhone > On May 15, 2016, at 11:57 AM, Michael Schneider notifications@githu…	Adlai-Holler	appleguy
1663	2016-05-15 20:06:16	@maicki I used `pod deintegrate` which reports "All traces of CocoaPods have been removed" which must include Podfile.lock, but it didn't fix the build.	Adlai-Holler	maicki
1663	2016-05-15 20:54:14	This didn't remove the Podfile.lock for me just look into the project folder. Did you try just deleting the Podfile.lock and call 'pod install' ? Be sure to use CocoaPods 1.0.0 and not the rc. > On May 15, 2016, at 10:06 PM, Adlai Holler notifications@github.com wrote: > > @maicki I used pod deintegrate which reports "All traces of CocoaPods have been removed" which must include Podfile.lock, but…	maicki	maicki
1663	2016-05-15 21:00:37	No I'm hiking today, only talking about my experiences before I opened this PR. Sent from my iPhone > On May 15, 2016, at 1:54 PM, Michael Schneider notifications@github.com wrote: > > This didn't remove the Podfile.lock for me just look into the project folder. Did you try just deleting the Podfile.lock and call 'pod install' ? Be sure to use CocoaPods 1.0.0 and not the rc. > > > On May 15, 2016…	Adlai-Holler	maicki
1663	2016-05-16 01:15:00	Very interesting! Still following this. Adlai, it doesn’t seem urgent, but if you can reproduce Michael’s comments it seems like the main issue here was some transient problem in Cocoapods rc. Although I’m not yet convinced we should make a change, if you have any reference that this style is preferred / expected for referencing files within a project (even in public headers), I’d be happy for us…	appleguy	maicki
1663	2016-05-17 17:48:55	Yep! Recreating the lock file under 1.0 fixes it. Thanks @maicki and @appleguy for a great review. Closing.	Adlai-Holler	appleguy
1663	2016-05-17 17:48:55	Yep! Recreating the lock file under 1.0 fixes it. Thanks @maicki and @appleguy for a great review. Closing.	Adlai-Holler	maicki
1662	2016-06-04 21:19:14	@Xinchi this is very clean! My apologies for the super long review time, my international trip and the crazy preparation ahead of it was a perfect storm against PRs posted around this time. I'm ready to merge this as soon as it is rebased and can merge.	appleguy	Xinchi
1657	2016-06-09 20:08:47	@hannahmbanana @appleguy I think we had that issue on our Slack channel and it will be resolved by calling `setNeedsLayout`. Good to close in my opinion. <img width="650" alt="screen shot 2016-06-09 at 1 08 29 pm" src="https://cloud.githubusercontent.com/assets/25288/15944623/4b625b3e-2e43-11e6-8ada-40c9ebaef9e7.png">	maicki	hannahmbanana
1656	2016-05-13 01:54:59	@Xinchi: Something went wrong in the merge commit and caused missing declarations of `ASCellNodeVisibilityEventWillBeginDragging` and `ASCellNodeVisibilityEventDidEndDragging`. This and nits aside, LGTM!	nguyenhuy	Xinchi
1656	2016-06-04 21:39:09	@Xinchi I've thought carefully about this and also discussed with @hannahmbanana about API naming. My original opinion matched @binl and I think there is some question about the flexibility of the original API name. Your work here matched it perfectly and is correct, it simply exposed some limitations in the flexibility of the original name choice. However, after further consideration, I think we…	appleguy	Xinchi
1654	2016-05-16 13:36:07	@maicki Hello, you were right.	gonzo-oin	maicki
1653	2016-05-13 05:41:54	@garrettmoon I really love the concept of visibility distance, even the term. You did a phenomenal job coming up with this philosophical approach to abstracting navigation and memory management. Proactive memory management has always been cord to the framework methodology, but if this is a direction that has never been explored by it outside of special systems implemented by focused use cases in …	appleguy	levi
1653	2016-05-13 05:41:54	@garrettmoon I really love the concept of visibility distance, even the term. You did a phenomenal job coming up with this philosophical approach to abstracting navigation and memory management. Proactive memory management has always been cord to the framework methodology, but if this is a direction that has never been explored by it outside of special systems implemented by focused use cases in …	appleguy	garrettmoon
1650	2016-06-20 14:57:51	Curious if this is related to the lack of thread safety in ASTextNode and will be resolved if we merge: #1749 @Adlai-Holler: Any thoughts on closing this in favor of #1749 and reopen it if it comes up again?	maicki	Adlai-Holler
1648	2016-06-01 04:21:04	@levi ping - I think we need to add some kind of consideration of the bounds value here. E.g. there are cases like ASDisplayNode wrapping of synchronous elements where at most there is a preferredFrameSize set, or even nothing is set besides -layout performing the positioning. These cases may still require a placeholder, as CA's synchronous layout pass / onscreen visibility of the element may occ…	appleguy	levi
1648	2016-06-06 02:16:30	@appleguy, @maicki has a better solution for this already landed. Closing out.	levi	appleguy
1642	2016-12-22 16:47:34	@appleguy thank you for detailed answer, I've been used this for a while. Any updates in ASDK 2.0?	Jauzee	appleguy
1640	2016-05-10 15:41:39	@bimawa: As discussed on Slack, does Implicit Node Hierarchy Management suffice? Or is there some other functionality that is missing? http://asyncdisplaykit.org/docs/implicit-hierarchy-mgmt.html This is a beta feature developed by @levi that will soon be on by default. When enabled, Implicit Node Hierarchy Management means that your nodes no longer require addSubnode: or removeFromSupernode meth…	hannahmbanana	bimawa
1640	2016-05-11 06:42:32	@hannahmbanana @levi yes a little bit another functional i want. What we have today: its epic hard to understanding and overkill at first time with additional `if` cases. What i need for simple disable/enable layoutSpec; Pretty cool? more usefull, and clear for understand? How i think we must add new property `gone` or similar for `ASLayoutSpec` class.	bimawa	hannahmbanana
1640	2016-05-11 17:43:49	@bimawa you're on to something here. Would you have time to put together a pull request with a general implementation for a gone property? I'd be more than happy to provide assistance on areas of the framework you are not familiar with.	levi	bimawa
1640	2016-05-11 17:44:05	Here's the summary from the Slack conversation: - @nguyenhuy: Very cool idea! I imagine this `gone` property can be used to simplify layout code in many cases. One minor downside of it is that it makes the layout system a bit less declarative. do you have any thoughts about its implementation? - @bimawa: I have only one idea its add property to ASLayoutSpec class. But maybe community can invent b…	hannahmbanana	bimawa
1640	2016-05-12 04:16:36	@levi i start reserach and implement this feature on the weekends. Thanks for ready to help :)	bimawa	levi
1640	2016-05-15 09:34:06	@levi what is the best a branch for fork?	bimawa	levi
1640	2016-05-15 16:12:24	@bimawa master is the best	levi	bimawa
1640	2016-05-29 07:01:30	@levi i try it, Must I make pullRequest? or u can help in my repository? For use if u want hide ASLayoutSpec just set flexGone property to YES;	bimawa	levi
1640	2016-06-06 05:59:55	@bimawa: When you ready, you can make a pull request to this repository.	hannahmbanana	bimawa
1640	2016-06-06 06:08:54	@hannahmbanana yea ty, community have a questions with new name of param. I can make PR now, or refactor property name before.	bimawa	hannahmbanana
1640	2016-06-06 06:13:00	I am not sure what a better name is. I would recommend you put up a pull request now, and the discussion will lead us to any naming improvements, which there might not be any required. It is very easy to update a pull request; you can simply push new commits to your branch that you created it from, and those will automatically affect the PR. Opening a PR basically just points to one of your branc…	appleguy	hannahmbanana
1640	2016-06-06 06:22:51	@appleguy ok Scott, Thanks a lot for help. I go do it.	bimawa	appleguy
1640	2016-06-06 06:43:46	@bimawa: I am happy to help you with putting up the PR if you run into any trouble.	hannahmbanana	bimawa
1640	2016-06-06 07:00:03	@hannahmbanana No problems Hannah, I know how to make PR thank you :) I need a little bit time just every days is deadline >:)	bimawa	hannahmbanana
1638	2016-05-11 07:58:23	@levi it does fix it. It's funny though because when I was returning `nil` in case the `visibleRanges` were empty and logging the size I was seeing some a lot of non-zero sizes coming up so I thought this was not going to fix it because of that but it did... I'm probably gonna wait until the next release to update ASDK but thanks for taking a look into it.	pixel4	levi
1638	2016-06-07 19:12:00	@maicki just tested it man! It's fixed now, thanks ; )	pixel4	maicki
1632	2016-05-10 01:06:47	This change LGTM. @Adlai-Holler The regeneration of UIImage's on request _is_ an unfortunate side effect :/ I thought it better to store only the NSData for alternate representation support. The only way I can see around this is to also store the UIImage which is essentially a copy of the NSData. I'm open to suggestions around changing ASPINRemoteImageDownloader to use the public instance. The sp…	garrettmoon	Adlai-Holler
1632	2016-05-10 01:36:20	@garrettmoon Would it be possible to use NSDatas when the image was created with an alternate representation and UIImages otherwise? It's definitely not critically urgent but I think that would work. Maybe make `alternateRepresentationProvider` publicly mutable and nullable on PINRemoteImageManager. Then `ASPINRemoteImageDownloader` can dispatch-once set itself on the shared manager, if the user …	Adlai-Holler	garrettmoon
1632	2016-05-10 01:59:28	@Adlai-Holler The problem with storing the UIImage or NSData depending is that you can opt out of an alternative representation on a per-request basis. This means one request could ask for an alternative representation and then the next opt out. Because there's no NSData, we can't fulfill that request without hitting the disk cache. The reason I didn't make alternativeRepresentationProvider a mut…	garrettmoon	Adlai-Holler
1631	2016-05-07 00:49:01	@hannahmbanana thanks! I didn't check the documentation for some time, it's greatly improved! I have one question: shouldn't we return cellNode instead of ASCellNode() here?	jsspalding	hannahmbanana
1631	2016-05-07 01:12:24	@hannahmbanana sure, I'm not an obj-c developer but I can understand it :) I can confirm this one for you, I'm 100% sure that we should return the cellNode we just created with `let cellNode`. I have just implemented `nodeBlockForRowAtIndexPath` to replace `nodeForRowAtIndexPath` and the behaviour is exactly the same as https://github.com/facebook/AsyncDisplayKit/issues/1631#issuecomment-21758564…	jsspalding	hannahmbanana
1631	2016-05-07 01:28:11	@jsspalding @hannahmbanana In terms of documentation - yes it should return cellNode in that block for the documentation	maicki	hannahmbanana
1631	2016-05-07 01:45:24	@jsspalding @appleguy This behavior is intentional as @appleguy already explained, otherwise batch fetch would never be called after the first layout if the first page content size is smaller as the bounds of the ASCollectionView or the ASTableView. Furthermore to the question of @appleguy we wait until the first batch or reload finished until we actually try to check if we should do a batch fetc…	maicki	appleguy
1631	2016-05-07 15:28:38	@maicki thanks for the info. Still, I'm failing to understand why batchFetch is being called before the tableNode.view.contentSize has any chance to be greater than zero. Please, you can confirm this behaviour with the ASDK Swift example. The only change needed is at `ViewController.swift` line 20, increase the itemCount so the height of the contents would be way higher than the default 2 screens…	jsspalding	appleguy
1631	2016-05-07 15:28:38	@maicki thanks for the info. Still, I'm failing to understand why batchFetch is being called before the tableNode.view.contentSize has any chance to be greater than zero. Please, you can confirm this behaviour with the ASDK Swift example. The only change needed is at `ViewController.swift` line 20, increase the itemCount so the height of the contents would be way higher than the default 2 screens…	jsspalding	maicki
1631	2016-05-11 02:44:27	@maicki: sorry to bug you again, but are you able to answer this question? This does sound odd.	hannahmbanana	maicki
1631	2016-05-11 19:59:30	@jsspalding I can confirm that the actual implementation is not optimal and I'm currently working on improving batch fetching that should fix this issue. At the moment I think you should go with @appleguy suggestion cc @hannahmbanana @appleguy	maicki	appleguy
1631	2016-05-11 19:59:30	@jsspalding I can confirm that the actual implementation is not optimal and I'm currently working on improving batch fetching that should fix this issue. At the moment I think you should go with @appleguy suggestion cc @hannahmbanana @appleguy	maicki	hannahmbanana
1631	2016-05-11 20:02:51	@maicki thank you!	jsspalding	maicki
1629	2016-05-10 21:18:14	@erichoracek really strong stuff! Thanks so much for this patch. Would you be able to add some test cases to the supplementary node example project? This will help outline the given scenario and prove the solution. I'm looking forward to getting this in!	levi	erichoracek
1629	2016-05-11 06:54:14	@levi Thanks! The one example project I see with supplementary nodes is the `CustomCollectionView` project with the `MosaicCollectionViewLayout`. However, as far as I can tell, this collection view layout doesn't draw supplementary views for each item in the collection—rather there is only a single header supplementary view for each section. This PR is specifically attempting to fix the case wher…	erichoracek	levi
1629	2016-05-14 06:49:02	@erichoracek Could you update to fix conflicts? Sorry I didn't get to this in time to avoid them! I will land this as soon as I notice (feel free to send me a Slack)	appleguy	erichoracek
1629	2016-05-16 07:46:36	@appleguy One small comment, but overall looks good to me.	maicki	appleguy
1629	2016-06-06 01:23:55	@erichoracek Hi Eric - I'm back from Vietnam and Cambodia! I believe the same conflicts are still present. If you can ping me on Slack once they're fixed, I'll merge straight away. Thanks for working on this!	appleguy	erichoracek
1629	2016-06-06 04:58:35	@appleguy Awesome! Should be rebased with master—be sure to let me know if there's anything else that looks like it needs to be changed. Thanks!	erichoracek	appleguy
1629	2016-06-06 05:36:49	@erichoracek Diving save to join the 1.9.8 release!! Thanks for the super quick response, you are in :) I'd love to hear about your experiences with the framework sometime -- if you are on Slack, let's see if a call (or meet at WWDC!) would equip both of us with new information about our craft.	appleguy	erichoracek
1628	2016-05-11 17:33:07	@hannahmbanana I can't really say for sure until this app gets out in the wild. I wasn't really able to repro any of these crashes. They were happening for like 2-3% of our users. I can always reopen if I see it again if you want to close	tettoffensive	hannahmbanana
1628	2016-05-17 17:21:19	@hannahmbanana @appleguy The first crash seems to be resolved. But still getting a lot of instances of the second crash. So I guess fixing the node block thread safety issue didn't fix that one. I still haven't gotten it to happen for myself. but it seems to be occurring frequently in production.	tettoffensive	appleguy
1628	2016-05-17 17:21:19	@hannahmbanana @appleguy The first crash seems to be resolved. But still getting a lot of instances of the second crash. So I guess fixing the node block thread safety issue didn't fix that one. I still haven't gotten it to happen for myself. but it seems to be occurring frequently in production.	tettoffensive	hannahmbanana
1628	2016-05-17 17:40:39	Do you have the text of the exception itself? That’s quite important for this one. Crashlytics should show it. This is normally a data source inconsistency where something about your dataSource has changed in a way that the timing is not quite right with how the edit transaction is done. If we can find some other issue, this is certainly something we’d leap on investigating. > On May 17, 2016, at…	appleguy	appleguy
1628	2016-05-17 17:40:39	Do you have the text of the exception itself? That’s quite important for this one. Crashlytics should show it. This is normally a data source inconsistency where something about your dataSource has changed in a way that the timing is not quite right with how the edit transaction is done. If we can find some other issue, this is certainly something we’d leap on investigating. > On May 17, 2016, at…	appleguy	hannahmbanana
1626	2016-05-09 03:57:19	@hannahmbanana Thanks for the suggestion. However, our requirement is such that we need to show a infinitely rotating spinner when the image is downloading. It would be helpful if we can look into the issue.	ShaunakP	hannahmbanana
1624	2016-05-06 00:55:54	@appleguy: LGTM	nguyenhuy	appleguy
1624	2016-05-10 00:59:10	@appleguy LGTM. Land away!	levi	appleguy
1622	2016-05-05 00:09:19	Really great stuff, @maicki! I can imagine this wasn't easy to find.	levi	maicki
1622	2016-05-07 02:21:47	@maicki amazing investigatory work here! It's a testament to your understanding of the code that the lines changed is relatively small.	appleguy	maicki
1619	2016-05-04 18:26:50	OK understood. I definitely don't want to rush this through but I believe it's a critical stepping stone toward getting the best of both worlds with ASDK – guarantees about initial states + smooth lookahead/concurrent rendering. @maicki If you've got bandwidth, let's work together on this. We'll iterate a little more before @appleguy jumps in.	Adlai-Holler	appleguy
1619	2016-05-16 08:09:17	@Adlai-Holler Overall looks good to me! I'm just a bit worried about the performance impact we will hit if we update more synchronously instead of batching it once per run loop. Did you do any testing around it? Would also be interesting to understand more why `self.visibleCells -> [self indexPathForCell:]` will return nil if called synchronously from `-willDisplayCell:forRowAtIndexPath`. Could t…	maicki	Adlai-Holler
1619	2016-05-20 20:08:36	Great points @maicki! With them in mind, I'm thinking about how to improve this approach. I'm just going to store some thoughts here as I attack this. ### The Goal We want to update the range controller **synchronously**, just **after** each **batch** of visible node changes is committed. - _After_ because during `willDisplayCell:` the cell isn't quite setup for the new item (i.e. in the hierarch…	Adlai-Holler	appleguy
1619	2016-05-20 20:08:36	Great points @maicki! With them in mind, I'm thinking about how to improve this approach. I'm just going to store some thoughts here as I attack this. ### The Goal We want to update the range controller **synchronously**, just **after** each **batch** of visible node changes is committed. - _After_ because during `willDisplayCell:` the cell isn't quite setup for the new item (i.e. in the hierarch…	Adlai-Holler	maicki
1619	2016-06-06 03:53:54	@appleguy Happy to do it! Feels good to be back in this code, especially with the optimization/simplification I was able to pull off for `-[ASTableView visibleNodeIndexPathsForRangeController:]`	Adlai-Holler	appleguy
1619	2016-06-06 16:06:15	@appleguy OK I think this one's ready for another review!	Adlai-Holler	appleguy
1619	2016-06-20 18:50:56	This PR got pretty huge =/. Here's what ended up happening: - Remove `ASRangeController.scrollDirection` and replace with new data source method `scrollDirectionForRangeController:` - ASRangeController now exposes 2 update methods `setNeedsUpdate` and `updateIfNeeded` - setNeedsUpdate sets a flag and (if needed) enqueues an `updateIfNeeded` call onto the main queue - updateIfNeeded clears the fla…	Adlai-Holler	appleguy
1619	2016-06-20 18:50:56	This PR got pretty huge =/. Here's what ended up happening: - Remove `ASRangeController.scrollDirection` and replace with new data source method `scrollDirectionForRangeController:` - ASRangeController now exposes 2 update methods `setNeedsUpdate` and `updateIfNeeded` - setNeedsUpdate sets a flag and (if needed) enqueues an `updateIfNeeded` call onto the main queue - updateIfNeeded clears the fla…	Adlai-Holler	maicki
1619	2016-07-06 06:18:48	@Adlai-Holler sorry I haven't been able to review this yet - if this is blocked on me, could you let me know & also send me a list of any other PRs that you'd say are blocked on me? @eanagel has the background on the pending index path. Unfortunately it was very necessary and we were able to prove that UITableView does not necessarily include information that we expected it should be guaranteed t…	appleguy	Adlai-Holler
1619	2016-07-12 20:55:40	@Adlai-Holler One comment but otherwise looks good @appleguy @Adlai-Holler We should get that in soon so we have some time to test it before the next cut	maicki	appleguy
1619	2016-07-12 20:55:40	@Adlai-Holler One comment but otherwise looks good @appleguy @Adlai-Holler We should get that in soon so we have some time to test it before the next cut	maicki	Adlai-Holler
1618	2016-05-05 03:21:37	@garrettmoon could you include a full backtrace of the locked threads, both for documentation and reviewers' understanding? Thanks a ton for investigating, then fixing this!	appleguy	garrettmoon
1611	2016-05-06 16:34:09	@appleguy This is tracked with Ship issue nr: 110 I just run into that issue while fixing some layout issues with ASVideoNode see #1630 . The problem was that as constrainedSize in `layoutSpecThatFits:` an infinite width was passed in. As this issue is describing, layout nodes or set size ranges with infinite values is not possible and results with a crash. What we do is to catch that and see if …	maicki	appleguy
1611	2016-05-31 23:51:07	@adamastern I fixed a related issue today: #1701 `calculateSizeThatFits` does not return "Infinite" anymore and there should be not crash anymore if you put a `ASEditableTextNode` in a unconstrained layout spec. The logic around size calculation is now the same as `ASTextNode`. Let me know if this resolves the issue. cc @appleguy	maicki	appleguy
1611	2016-06-01 04:06:06	Wow, super-great! > On Jun 1, 2016, at 6:51 AM, Michael Schneider notifications@github.com wrote: > > @adamastern https://github.com/adamastern I fixed a related issue today: #1701 https://github.com/facebook/AsyncDisplayKit/issues/1701 > The size does not return "Infinite" anymore. It should not crash anymore if you put a ASEditableTextNode within a unconstrained layout spec. The logic around si…	appleguy	appleguy
1611	2016-06-12 00:26:12	Thanks @maicki looks great! This resolves the issue for me.	adamastern	maicki
1609	2016-05-01 22:19:35	@lappp9 we do have a Ship task filed to revisit ASDimension, as well as both sizeRange and preferredFrameSize, as blocking elements of 2.0. The main problem is staffing, which we've needed to allocate to shorter term urgencies rather than these improvements (despite their very high importance and relatively modest scope). cc @maicki, @nguyenhuy, @levi, @rcancro I think it is important for our wor…	appleguy	lappp9
1609	2016-08-14 22:29:04	@lappp9: @maicki is currently working creating a new & improved Layout API for the 2.0 release that was specifically designed to address the top 5 "pain points" of the current Layout API, one of which is the ASRelativeDimension confusion. :) I believe Michael is currently considering something similar to this line of thought. Once he has a PR up, I'm sure he'd appreciate your feedback.	hannahmbanana	lappp9
1608	2016-05-02 15:59:26	@Eke They look good to me! Thanks for fixing them! @appleguy is it possible to merge this pull request after your review?	Xinchi	Eke
1608	2016-05-04 21:28:32	@Eke @Xinchi Added some smaller comments but overall looks fine	maicki	Eke
1608	2016-05-04 21:28:32	@Eke @Xinchi Added some smaller comments but overall looks fine	maicki	Xinchi
1608	2016-05-05 01:20:43	Hi @Eke , can you give some use cases of ASVideoNodePlayerState? In general we should avoid making breaking API changes in such a large framework, I am thinking maybe it's a better idea to separate the API change from other changes, including adding the periodic observers..etc. Would you mind sending a separate PR for adding the observers for now?	Xinchi	Eke
1608	2016-05-05 03:24:12	@Eke Thanks for this very awesome set of extensions! We actually need some of these features in Pinterest and are merging with intent to sync up to master and start using it right away :). Main feedback: it does not make sense to return NO for should enter player state Finished. So I worry that it is possible that the state is not sufficiently broken up into logically distinct categories that int…	appleguy	Eke
1608	2016-05-05 08:38:14	@appleguy user can't return NO for player state Finished, because `videoNode:shouldChangePlayerStateTo` method is not event called for this state, it is called only for play/pause action at this moment. I will try to find some better solution for this case. We can discuss this in slack channel with other people too. Hello again @Xinchi ! Thanks for your help! I Will try to write one case here, bu…	Eke	appleguy
1608	2016-05-05 08:38:14	@appleguy user can't return NO for player state Finished, because `videoNode:shouldChangePlayerStateTo` method is not event called for this state, it is called only for play/pause action at this moment. I will try to find some better solution for this case. We can discuss this in slack channel with other people too. Hello again @Xinchi ! Thanks for your help! I Will try to write one case here, bu…	Eke	Xinchi
1607	2016-04-29 04:58:18	@chourobin great, thanks for the change! I've pinged 4 engineers to help take a look at this, once one of them is able to review & approve I will merge.	appleguy	chourobin
1607	2016-04-29 16:24:15	@chourobin LGTM! Thanks for the Pull Request and adding the prepare-asset phase! This is exactly what has been done on the Pinterest app application level, and would be great to move these logic down to ASVideoNode. One concern here: As we replace the current player item and register new observers, is it necessary to remove all the old observers?	Xinchi	chourobin
1607	2016-04-29 16:56:43	@Xinchi yes it is, and currently it's being done on `-setCurrentItem:` line 540: 😄	chourobin	Xinchi
1607	2016-05-01 23:41:05	@chourobin thanks for this quite large and very valuable contribution! Hope to learn more about how you're using the framework and see how we can support one another's work :)	appleguy	chourobin
1605	2016-04-29 05:03:38	Thanks @lappp9 ! @maicki, @levi, @nguyenhuy I could use your help considering the API here. We definitely need these call points. Things like displayWillStart are not actually called for elements that don't have a literal display method, and something like -clearFetchedData doesn't feel parallel to -visibilityDidChange:. That said, I'm not a fan of these particular names. They seem a bit too long…	appleguy	lappp9
1605	2016-05-01 19:22:04	@appleguy yeah, I agree that the BOOL versions of these methods would make things quite a bit nicer. So: `-visibilityDidChange:` `-displayStateDidChange:` `-fetchDataStateDidChange:` The display one sounds good. The fetchData one feels a little weird, but I think it would make sense with the other ones. Does anyone else have opinions? Maybe? `-dataFetchStateDidChange:`	lappp9	appleguy
1605	2016-05-03 20:03:06	@levi I would love to do it that way, but in practice it is quite hard to isolate whether a bit has changed, _and_ whether it is now 1 or 0. Just checking whether it's set is not enough. E.g. FetchData may be 1 now, but it may also have been 1 before. The ASDisplayNode implementation of interfaceStateDidChange: shows some of the patterns that developers would have to individually figure out how t…	appleguy	levi
1605	2016-05-10 20:16:47	@lappp9 I suggest reversing the naming of the methods to have the parameter reflect the new state as an alternative of `didChange:`.	levi	lappp9
1605	2016-05-11 01:15:50	@levi @appleguy You don't think we should be consistent with our API in ASDK? Currently methods similar to them are: As you can see `..DidChange..` is mostly at the end. Looking up Apple API's unfortunately they are not consistent with that stuff in UIKit so there is no clear "best practice" :/ ... but I think we should be consistent in ASDK	maicki	levi
1605	2016-05-11 01:15:50	@levi @appleguy You don't think we should be consistent with our API in ASDK? Currently methods similar to them are: As you can see `..DidChange..` is mostly at the end. Looking up Apple API's unfortunately they are not consistent with that stuff in UIKit so there is no clear "best practice" :/ ... but I think we should be consistent in ASDK	maicki	appleguy
1605	2016-05-11 04:26:40	@levi Is a "visible state" or a "display state" something that a node "has" per se? I think the alternative naming feels a little weird personally but I could be missing something. As @maicki said, I also like these three names because they match `- interfaceStateDidChange:fromState:`	lappp9	levi
1605	2016-05-11 04:26:40	@levi Is a "visible state" or a "display state" something that a node "has" per se? I think the alternative naming feels a little weird personally but I could be missing something. As @maicki said, I also like these three names because they match `- interfaceStateDidChange:fromState:`	lappp9	maicki
1605	2016-06-12 05:21:17	@lappp9 thanks for making this! @maicki @levi @Adlai-Holler @nguyenhuy @hannahmbanana - make sure you are familiar with these important new APIs, which supercede fetchData, clearFetchedData, clearContents, and visibilityDidChange:. Please weigh in with any thoughts on naming improvements as they are currently free to change. Note that previously an equivalent to displayStateDidChange:YES did not …	appleguy	levi
1605	2016-06-12 05:21:17	@lappp9 thanks for making this! @maicki @levi @Adlai-Holler @nguyenhuy @hannahmbanana - make sure you are familiar with these important new APIs, which supercede fetchData, clearFetchedData, clearContents, and visibilityDidChange:. Please weigh in with any thoughts on naming improvements as they are currently free to change. Note that previously an equivalent to displayStateDidChange:YES did not …	appleguy	lappp9
1605	2016-06-12 05:21:17	@lappp9 thanks for making this! @maicki @levi @Adlai-Holler @nguyenhuy @hannahmbanana - make sure you are familiar with these important new APIs, which supercede fetchData, clearFetchedData, clearContents, and visibilityDidChange:. Please weigh in with any thoughts on naming improvements as they are currently free to change. Note that previously an equivalent to displayStateDidChange:YES did not …	appleguy	maicki
1603	2016-05-11 00:30:52	@maicki tested this on the Pinterest app. The result looks ok, but the rotation animation is busted. I'd recommend pulling it down locally and rotating while you're in pin closeup — that's the most common case.	levi	maicki
1603	2016-06-04 07:58:26	@maicki @levi is this now tested to work with a smooth animation in Pinterest? Ready to land?	appleguy	levi
1603	2016-06-04 07:58:26	@maicki @levi is this now tested to work with a smooth animation in Pinterest? Ready to land?	appleguy	maicki
1603	2016-06-04 22:15:32	@appleguy No I haven't had time yet to work on it	maicki	appleguy
1603	2016-06-05 04:28:44	@maicki just to be clear, do you mean you haven't had a chance to check it, or you know it still needs work / should not land? I can check it if we don't know if your latest changes fixed it.	appleguy	maicki
1603	2016-06-05 13:22:12	@appleguy I haven't had a chance to check / fix it after my last change and the comment from @levi	maicki	levi
1603	2016-06-05 13:22:12	@appleguy I haven't had a chance to check / fix it after my last change and the comment from @levi	maicki	appleguy
1603	2016-06-10 03:17:03	@appleguy @levi Ready for review again, tested it also in the Pinterest app. The rotation animation should resemble the animation before, but should fix #1169	maicki	levi
1603	2016-06-10 03:17:03	@appleguy @levi Ready for review again, tested it also in the Pinterest app. The rotation animation should resemble the animation before, but should fix #1169	maicki	appleguy
1603	2016-06-10 05:38:52	@maicki this code is especially clean! Great, succinct implementation. Thanks for updating the example code. It's not common now, but soon we should add more comments to example code for readers to learn the maximum.	appleguy	maicki
1601	2016-05-10 02:15:06	@hannahmbanana I have a stack trace for this. I've been seeing the same thing in my project while debugging a crash not related to this ![Invalid context + crash with visibleRanges](https://cloud.githubusercontent.com/assets/38343/15133706/40c9f006-161a-11e6-9908-7ec7c996a131.png)	pixel4	hannahmbanana
1600	2016-04-28 18:47:37	hey @gazreese, I'd just like to add that after further investigation, I believe it's no longer required to build the AVPlayerItem from the URL (for HLS). Hence, the check for tracks should no longer be needed. Apparently the AVFoundation guide was out of date. In this [release note](https://developer.apple.com/library/ios/releasenotes/AudioVideo/RN-AVFoundation-Old/) -- under **Enhancements for H…	chourobin	gazreese
1600	2016-04-28 22:22:08	@chourobin That's great news! The workaround of extracting the URL is troublesome, as detailed by @gazreese. Let me know If you'd like any help with your PR 😃	ejensen	gazreese
1600	2016-04-28 22:22:08	@chourobin That's great news! The workaround of extracting the URL is troublesome, as detailed by @gazreese. Let me know If you'd like any help with your PR 😃	ejensen	chourobin
1600	2016-04-29 08:05:09	This sounds great to me guys, well spotted! > On 28 Apr 2016, at 19:48, Robin Chou notifications@github.com wrote: > > hey @gazreese https://github.com/gazreese, I'd just like to add that after further investigation, I believe it's no longer required to build the AVPlayerItem from the URL (for HLS). Hence, the check for tracks should no longer be needed. > > Apparently the AVFoundation guide was …	gazreese	gazreese
1600	2016-05-11 02:48:17	@chourobin @gazreese @ejensen: awesome collaboration here. Keep up the great work!	appleguy	gazreese
1600	2016-05-11 02:48:17	@chourobin @gazreese @ejensen: awesome collaboration here. Keep up the great work!	appleguy	ejensen
1600	2016-05-11 02:48:17	@chourobin @gazreese @ejensen: awesome collaboration here. Keep up the great work!	appleguy	chourobin
1599	2016-04-27 05:43:42	@ejensen now that I recall some of the issues we had with APIs as simple as .duration at Instagram, I believe I understand the severe impact of this issue and am fully supportive of this change. However, can you please clarify if you're confident that this new implementation will address the behavior and that the check of the number of tracks originally intended to provide? I believe it related t…	appleguy	ejensen
1599	2016-04-27 06:55:05	@appleguy I've verified this implementation fixes the UI blocking issue demonstrated in the demo project. The HLS workaround (extracting the URL from the asset) has remained unchanged. Though I don't have a great way to test HLS.	ejensen	appleguy
1596	2016-05-02 06:19:16	Nice, thanks @maicki !	appleguy	maicki
1595	2016-04-27 16:55:27	@hannahmbanana thank you for your quick replay. I am currently using this commit - 402c5fe25a8bc956e8d2712ed23e89b05b7613ef - of AsyncDisplayKit. I sent an email to join the Slack channel. Once I'm approved we can communicate there. In the mean while, let me know if you need more information and I can post it here. Thanks	DavidSchechter	hannahmbanana
1594	2016-06-30 16:23:27	@appleguy You think this is more related to the locking issues in `ASTextNode` we had? Setting an attributed string triggers a redraw ...	maicki	appleguy
1594	2016-08-16 16:09:01	@hannahmbanana @maicki @appleguy Thanks, and sorry for the delay on the update here. Yes you guys must have fixed the locking issue as the crash has gone away in the most recent release using the master branch at the time. I believe this was fixed on master 3-4 weeks ago. This is probably appropriate for another place, and I'll create a new issue - I have been having a general issue with ASTextNo…	klivin	appleguy
1594	2016-08-16 16:09:01	@hannahmbanana @maicki @appleguy Thanks, and sorry for the delay on the update here. Yes you guys must have fixed the locking issue as the crash has gone away in the most recent release using the master branch at the time. I believe this was fixed on master 3-4 weeks ago. This is probably appropriate for another place, and I'll create a new issue - I have been having a general issue with ASTextNo…	klivin	maicki
1594	2016-08-16 16:09:01	@hannahmbanana @maicki @appleguy Thanks, and sorry for the delay on the update here. Yes you guys must have fixed the locking issue as the crash has gone away in the most recent release using the master branch at the time. I believe this was fixed on master 3-4 weeks ago. This is probably appropriate for another place, and I'll create a new issue - I have been having a general issue with ASTextNo…	klivin	hannahmbanana
1592	2016-05-02 03:27:35	@rcancro Overall seems good to me. Just one thing I'm thinking about is that the naming of the ASDisplayTraits is a bit different as all the other states that we start with "ASEnvironment..." Just thinking if we should internally use ASEnvironmentDisplayTraitsState and for the public API we expose it as displayTraits as we already do? cc @appleguy	maicki	rcancro
1592	2016-05-04 05:09:49	@maicki Thanks for the review! I've addressed most of your comments except for the request to make a NSObject-based class that wraps the struct. I'll look at that tomorrow	rcancro	maicki
1592	2016-05-05 03:07:08	@rcancro I am re-running, but I think this may be a real failure. Probably worth opening the CarthageBuildTest to run it locally and see what the detailed failure is, and confirm the build server's result that before this change, it builds. It is possible that there is a new problem in master that hasn't been noticed yet though, as we did just adopt a new PINRemoteImage which apparently has some …	appleguy	rcancro
1592	2016-05-05 03:09:23	@rcancro @levi if ASDisplayTraits is directly analogous to UITraitCollection, can we call it ASTraitCollection instead? I assume it will be a struct directly inside ASEnvironment struct. Sincere apologies that I have not been able to review this yet. I really badly want to, but haven't been able to reach the minimum sleep quota recently even without touching ASDK diffs in the last week :(. Will p…	appleguy	rcancro
1592	2016-05-10 00:30:00	@rcancro looks like this patch got messed up with a rebase or merge.	levi	rcancro
1592	2016-05-12 04:19:50	Phenomenal work, @rcancro ! Once again, you've fundamentally extended the capabilities of the framework. I sincerely appreciate your attention to detail both in architecting and executing this. There's great care to efficiency / performance, but simultaneously a clear priority placed on a friendly object-based API. Love it. The only followup that seems important for the next 1-2 days is checking …	appleguy	rcancro
1590	2016-04-26 18:35:23	Oops! Sorry for introducing this bug – my app only exercises ASMultiplexImageNode. Thanks @maicki for the fix!	Adlai-Holler	maicki
1588	2016-04-25 16:04:08	@nickvelloff: thanks for reviewing our new documentation! It is still a work in progress, so expect a few hiccups. :) The sentence before the code looks correct. I could probably make it more clear that `initWithNode:` is the ASViewController's designated initializer. This is the strategy for using an ASCollectionNode with an ASViewController, but it is also possible to use an ASCollectionNode wi…	hannahmbanana	nickvelloff
1588	2016-04-25 16:13:46	@nickvelloff - happy to help, could you clarify your question? The designated initializer for ASVC is initWithNode - the code you have looks largely correct, but I'm not sure how to call that initializer in Swift. Wouldn't it be super.initWithNode(node: collectionNode) ? cc @nguyenhuy, if you want to check my Swift here. If you're not on our Slack yet, please join and we'd love to collaborate wit…	appleguy	nickvelloff
1588	2016-04-25 16:31:37	@appleguy It's should be this way: or	maicki	appleguy
1588	2016-04-25 16:39:57	@maicki Isn't the first version what the docs has? And yeah, the initializer should be `super.init(node: whateverNode)` Which is actually pretty cool, considering the objc version is `[super initWithNode:whateverNode]`	lappp9	maicki
1588	2016-04-25 18:26:34	Landed https://github.com/facebook/AsyncDisplayKit/pull/1589, @nickvelloff thanks! Let us know if this looks better.	appleguy	nickvelloff
1588	2016-04-25 18:32:42	@lappp9 That is the part I'm referencing 👍 Thanks all! I'm trying to migrate my UICollectionView to ASDK entirely (parts use it, but want to go full hierarchy). Some things in the docs referenced a file in an example project "ASDKgram" that no longer exists. Is there somewhere you could point me to an example of the best way to handle this with the latest ASDK? If not I'll just continue to read t…	nickvelloff	lappp9
1588	2016-04-25 18:47:56	@appleguy Looks great, very clear. Thanks. I'm checking out the `ASCollectionView` example project. Just wrapping my head around the differences in `UICollectionView` and `ASCollectionNode`. I'll log more issues if see anything in the docs (or issue a PR if I'm feeling confident 😄 )	nickvelloff	appleguy
1588	2016-04-26 06:10:25	@nickvelloff: PRs are always welcome. :)	appleguy	nickvelloff
1587	2016-04-29 05:06:38	This is very exciting, can't wait to continue expanding this already-fantastic example app @maicki ! With @hannahmbanana 's ASDKgram, these two apps alone are now a new level of quality and utility in the examples. We can really use this app in particular to provide copy-paste friendly sample code for people to grab and integrate into their first ASDK projects.	appleguy	maicki
1586	2016-04-24 11:30:57	@hannahmbanana thanks for the response, you were right... the lack of rasterization in the `didSelectRowAtIndexPath` was causing the issue with the background image on the `ASControlNode`. Below is what fixed the problem. However there is a new problem, when I select a cell, the "hairline" divider on the postNode disappears after the cellNode is de-selected. I think its a problem related to #1417…	alexrmacleod	hannahmbanana
1586	2016-04-24 22:54:39	@alexrmacleod, I agree with @hannahmbanana that we should actually remove the tap-to-rasterize hidden feature of SocialAppLayout - even in the ObjC version. The known issue here is that some kinds of rasterized elements don't properly reflect their backgroundColor, if they were initially displayed non-rasterized and then rasterization is enabled (as occurs with the tap-to-rasterize). Especially t…	appleguy	hannahmbanana
1586	2016-04-27 06:35:32	Current situation, without tap-to-rasterize the image bug persists, with tap-to-rasterize the image bug is gone but the divider disappears. for now I removed the divider and used `self.tableNode.view.separatorStyle = UITableViewCellSeparatorStyle.SingleLine` @hannahmbanana In the new sample project provided below as far as I can see there is no rasterizeation happening in this project but the ima…	alexrmacleod	appleguy
1586	2016-04-27 06:35:32	Current situation, without tap-to-rasterize the image bug persists, with tap-to-rasterize the image bug is gone but the divider disappears. for now I removed the divider and used `self.tableNode.view.separatorStyle = UITableViewCellSeparatorStyle.SingleLine` @hannahmbanana In the new sample project provided below as far as I can see there is no rasterizeation happening in this project but the ima…	alexrmacleod	hannahmbanana
1586	2016-04-28 07:09:37	@alexrmacleod: Thank you for the sample project & extremely clear replication steps! I am now able to reproduce the image bug. Following @appleguy's advice, I set a breakpoint in `ASImageNode`'s `displayWithParameters:` method and checked the `.isOpaque` parameter. It was set to YES. If opaque is set YES _and_ the image is either clear or has no color behind it, UIKit will use black by default. B…	hannahmbanana	appleguy
1586	2016-04-30 11:31:47	@hannahmbanana I find that using `self.iconNode!.backgroundColor = UIColor.clearColor()` would make things a little easier if your cells have a custom background colour. Question 1: Re: MGSwipeTableCell - option 2 means it is possible to take something like **BEMCheckBox** and wrap it in a **ASDisplayNode** however because **MGSwipeTableCell** is a subclass of **UITableViewCell** and I'm currentl…	alexrmacleod	hannahmbanana
1586	2016-05-01 07:16:31	@alexrmacleod haha, having seen those (very cleanly designed) screenshots, I'm definitely really engaged with helping you figure this out. It reminds me more than a little of building a highly-optimized cell for Apple's Stocks.app, including the first predecessor design of view-based asynchronous rendering that I made for the chart rendering. No other first-party app used a similar approach at le…	appleguy	hannahmbanana
1586	2016-05-01 15:27:18	**Do you have a video of interacting with a few examples of this component, maybe with 1, 2, 3 items etc?** @appleguy, @maicki, @hannahmbanana I don’t have a video but I made a gif below. Take note of how when the buttons are exposed on one TableViewCell, you can swipe another TableViewCell and the original TableViewCell with the buttons exposed closes automatically. The same goes for vertical sw…	alexrmacleod	appleguy
1586	2016-05-01 15:27:18	**Do you have a video of interacting with a few examples of this component, maybe with 1, 2, 3 items etc?** @appleguy, @maicki, @hannahmbanana I don’t have a video but I made a gif below. Take note of how when the buttons are exposed on one TableViewCell, you can swipe another TableViewCell and the original TableViewCell with the buttons exposed closes automatically. The same goes for vertical sw…	alexrmacleod	hannahmbanana
1586	2016-05-18 13:32:00	@appleguy @hannahmbanana @alexrmacleod Hi all, after reading through this whole issue it seems like there are multiple conversations / issues are going on. Just top out of my head is the background color problem in the image nodes, the request for a cell swipe component, updating the sample in Swift ... can you please take a couple of minutes and create new issues for each of them, link to this i…	maicki	appleguy
1586	2016-05-18 13:32:00	@appleguy @hannahmbanana @alexrmacleod Hi all, after reading through this whole issue it seems like there are multiple conversations / issues are going on. Just top out of my head is the background color problem in the image nodes, the request for a cell swipe component, updating the sample in Swift ... can you please take a couple of minutes and create new issues for each of them, link to this i…	maicki	hannahmbanana
1586	2017-02-09 19:49:30	I'm going to close this for now. We're trying to move community debugging over to [slack](http://asdk-slack-auto-invite.herokuapp.com/). As @maicki mentioned it looks like this is becoming multiple issues. If there are still bugs, please report them in new issues. Thank you all for your input!	garrettmoon	maicki
1584	2016-05-11 10:33:55	@Adlai-Holler Agree we should have that ability and I'm actually working on something that could provide this kind of functionality, but for a workaround what happens in you case if you call `reloadDataImmediately` in `viewWillAppear:` and than jump to the third page?	maicki	Adlai-Holler
1584	2016-05-11 20:26:40	@Adlai-Holler Sounds an interesting idea. Just quick follow up you could also do `reloadDataWithCompletion:` in `viewWillAppear:` and in the completion block scroll to the index.	maicki	Adlai-Holler
1584	2016-06-26 18:58:42	@Adlai-Holler: are you implying that adding a call to wait for all operations to be committed does not actually work for the initial data load? This is similar to issue #1642.	appleguy	Adlai-Holler
1584	2016-06-27 17:03:10	@appleguy Yes, unfortunately. It's possible this was fixed in the interim but if so I didn't hear about it =/	Adlai-Holler	appleguy
1584	2016-11-15 02:51:57	@Adlai-Holler - can this be closed?	hannahmbanana	Adlai-Holler
1581	2016-04-22 06:26:49	@appleguy edited the title because we don't actually render at each scan, but rather it depends on the image downloader how often they want to pass back a new image (for PINRemoteImage this is when we are at 0, 35% and 65% download progress, and it does not have to be at a scan boundary)	wendylu	appleguy
1581	2016-04-25 16:50:22	@appleguy they can use the special branch, a commit hash or master for GIF support. Compilation was working fine with or without it when my commit landed, I'll have to look into what's changed.	garrettmoon	appleguy
1577	2016-04-22 03:15:41	@Adlai-Holler I think there is a chance that this is related to, or the root issue may have been caused by, https://github.com/facebook/AsyncDisplayKit/pull/1578 Would you mind re-testing master with that fix applied and make sure this one is still necessary?	appleguy	Adlai-Holler
1577	2016-04-22 17:13:58	@appleguy I gave it a try and it's still busted on master =/. This PR is rebased and ready to go though.	Adlai-Holler	appleguy
1577	2016-04-23 02:22:03	@Adlai-Holler thanks for your efforts here even when you're so short on time! @maicki could you file a followup / cleanup task, in Ship, Priority 2 for 2.0, and link to this?	appleguy	Adlai-Holler
1575	2016-04-21 19:39:46	@aaronschubert0 no idea how this already has a conflict! I've hardly merged anything...	appleguy	aaronschubert0
1575	2016-04-21 20:31:45	@appleguy Huh weird, yeah was fine this morning. No worries, will fix tomorrow morning.	aaronschubert0	appleguy
1575	2016-04-22 08:30:57	@appleguy All good now :)	aaronschubert0	appleguy
1574	2016-04-27 14:17:11	@appleguy It is working for me on last master. Thanks 👍	hebertialmeida	appleguy
1572	2016-04-22 04:10:05	@maicki very exciting to integrate this feature! We should do a follow-up here to improve the comments a little bit, and to think very carefully about the risk of retained cycles and how we might be able to reduce that risk. I think including the node as an argument, although not strictly necessary if the user correctly uses a weak pointer, maybe a good idea to encourage the pattern of accessing …	appleguy	maicki
1572	2016-04-22 18:24:10	@appleguy I created a follow up PR that should address your comments: #1583	maicki	appleguy
1570	2016-04-20 20:04:18	@maicki this is great! I will be happy to merge this as soon as the next stable release goes out. Perhaps we are ready to do that very soon? We should review all the tasks in GitHub / Ship for 1.9.8, and scanned through the 2.0 tasks to see if there are any fixes we want to put out before locking down the repository for Breaking 2.0 changes.	appleguy	maicki
1570	2016-04-20 21:06:39	@appleguy Addressed your comments	maicki	appleguy
1569	2016-04-27 11:51:18	@maicki Yes, seems that it fixed for me.	hebertialmeida	maicki
1559	2016-04-19 23:43:25	@garrettmoon yay! Beauty in the form of a PR :)	appleguy	garrettmoon
1555	2016-04-19 19:00:58	Thank you, @vivqu !	appleguy	vivqu
1553	2016-04-19 19:17:15	@ejensen Thanks again! This file is a true community effort, and I think your changes have really taken the lead on gelling all of the features into a comprehensive implementation.	appleguy	ejensen
1552	2016-04-19 04:00:34	@chourobin thanks for this, I really appreciate putting up the minimal fix for now. It seems like a good approach to me, as this issue seems more like a strange idiosyncrasy of Apple's implementation than an intentional or beneficial API design. What is on is that in one of the test project where we use hey streaming URL, it did work after my change. Maybe the URL is not a completely rigorous tes…	appleguy	chourobin
1552	2016-04-19 05:09:39	@chourobin is there any way we can include either a unit test, or a video in one of the example projects that would have broken with the previous code and succeeds with this implementation? Especially because there is a lot of interest and activity in the video node, I want to be sure that this lesser used but very important feature is always maintained in a correct state. Thanks again for your i…	appleguy	chourobin
1551	2016-04-19 23:24:13	@appleguy thank you very much for the feedback. No exception is thrown. The program stops on this last assert: After some digging, if found out that this delegate ( and the other belonging to the same protocol) `- (ASCellNode *)collectionView:(ASCollectionView *)collectionView nodeForItemAtIndexPath:(NSIndexPath *)indexPath;` gets called when i send my app to background. This all happens on an un…	nelson-pinto	appleguy
1550	2016-04-19 05:02:06	@maicki thanks! I had hoped this would be an easy fix, but I appreciate you diving into it and very thoroughly addressing the issue. Great benefit to walk away with tests as well!	appleguy	maicki
1549	2016-04-19 04:57:43	@ejensen thanks again! Feel free to wait a few days until the other changes affecting this file have merged, to minimize the risk of conflicts, But I am looking forward to the other diff.	appleguy	ejensen
1549	2016-04-19 05:59:26	@appleguy Thanks for the review! I've incorporated your suggestions in the [second PR of the bunch](https://github.com/facebook/AsyncDisplayKit/pull/1553). I tried to minimize conflicts as much as possible. Feel free to hold off the second PR until you see fit. I know thrashing on a file is painful. If any conflict arise, I can rebase, wash, and repeat.	ejensen	appleguy
1548	2016-04-19 05:11:58	Thanks @lappp9 ! I can hardly express my gratitude for your work on the site and guides. @RCacheaux, @hannahmbanana it has been on my mind for literally years and is more of a dream come true for me than you might expect, to have proactive and detailed support on this. Keep pinging me if I can help! :)	appleguy	lappp9
1548	2016-04-19 05:58:50	@appleguy no problem, glad to help!	lappp9	appleguy
1546	2016-04-19 05:52:11	@gazreese I re-ran the tests a couple times, but it looks like this is blocked on video-related test failures :( https://travis-ci.org/facebook/AsyncDisplayKit/jobs/123922821	appleguy	gazreese
1546	2016-04-19 23:48:12	@gazreese all the other large ASVideoNode PRs are cleared, so feel free to update this one when you have time!	appleguy	gazreese
1546	2016-04-27 03:14:51	@gazreese ping!	appleguy	gazreese
1546	2016-04-27 06:04:37	Hey @appleguy, only got chance to look at this yesterday. It's looking good though and should be able to merge in today.	gazreese	appleguy
1546	2016-04-27 06:21:09	@appleguy There were basically two changes for me to merge here. The first main change was this: This seems to have already been cherry-picked into the mainline, so there was no need to merge. The other was a change to the `-interfaceStateDidChange` method, but this method seems to have been removed so there was nothing to change. I've merged the mainline into the branch and pushed up to my fork …	gazreese	appleguy
1546	2016-04-27 06:30:22	Funny, no sure how all that happened exactly, but it looks like we converged to correctness! Thanks for your help @gazreese :) Look for 1.9.73, hoping to push it tonight.	appleguy	gazreese
1546	2016-04-27 06:31:52	Sounds good! I’m just raising a bug for a potential issue that I discovered. Doesn’t look like anything that might stop a release but thought it was worth opening the discussion. > On 27 Apr 2016, at 07:30, appleguy notifications@github.com wrote: > > Funny, no sure how all that happened exactly, but it looks like we converged to correctness! Thanks for your help @gazreese https://github.com/gazr…	gazreese	gazreese
1544	2016-04-18 02:25:04	@lappp9 @appleguy - We don't need the _site/\* files for the website to work, since it appears that GitHub Pages automatically generates the site from our source code. The _site folder is generated when running it locally with Jekyll. We should remove this from the _site folder from the current repository as well. Also, we have a docs folder under ASDK master (not updated in 2 years) which duplic…	hannahmbanana	lappp9
1543	2016-04-16 22:41:25	@aaronschubert0 I'm pretty sure this was added recently, as @Adlai-Holler discovered that MapKit will internally crash if provided a zero size options. If it was not this particular assertion, there were other changes intended to protect against zero sized snapshots that are definitely still required. I'm not understanding how this would fix the issue Hannah ran into, though. If the options has n…	appleguy	aaronschubert0
1543	2016-04-17 08:10:08	Hey @appleguy, I actually added that assert in when I first implemented ASMapNode and the reason was to combat options.size being set to zero. That's why I can be so certain that we can remove this. Since following the changes that @Adlai-Holler made, there are no code paths possible where options.size can be set to zero (and it's set to 256x256 from MapKit by default) Hannah's issue wasn't that …	aaronschubert0	appleguy
1543	2016-04-18 02:35:06	@aaronschubert0 @appleguy - Sorry that I am a bit behind on the conversation. I will try out this fix tonight.	hannahmbanana	aaronschubert0
1543	2016-04-18 02:35:06	@aaronschubert0 @appleguy - Sorry that I am a bit behind on the conversation. I will try out this fix tonight.	hannahmbanana	appleguy
1543	2016-04-18 03:34:52	@aaronschubert0 @appleguy - If I disable the assertion as proposed here, I am able to set annotations on an `ASMapNode` in the `init:` method of an `ASCellNode` as desired. However, calling `setAnnotations` in `init:` means that `takeSnapshot` will always get called twice (once before and once after layout). The first snapshotter is canceled when `calculateSizeThatFits` is called: `setAnnotations…	hannahmbanana	aaronschubert0
1543	2016-04-18 03:34:52	@aaronschubert0 @appleguy - If I disable the assertion as proposed here, I am able to set annotations on an `ASMapNode` in the `init:` method of an `ASCellNode` as desired. However, calling `setAnnotations` in `init:` means that `takeSnapshot` will always get called twice (once before and once after layout). The first snapshotter is canceled when `calculateSizeThatFits` is called: `setAnnotations…	hannahmbanana	appleguy
1543	2016-04-18 07:40:18	@hannahmbanana Fair enough, let's remove this assert and then clean up your PR. Thanks!	aaronschubert0	hannahmbanana
[truncated: 3,983 more rows]
