# Supplementary material for: Status, identity, and language: A study of issue discussions in GitHub
Source: PLoS One. 2019 Jun 14;14(6):e0215059. doi: 10.1371/journal.pone.0215059 (PMC6568400; doi:10.1371/journal.pone.0215059)
Supplement: S2 Data — (ZIP) [file pone.0215059.s003.zip › sample_46_projs_issues/facebook_AsyncDisplayKit/issue_first_in.csv]

378	wieseljonas	2015-07-28 16:47:29
1422	garrettmoon	2016-11-15 21:42:23
762	levi	2015-10-22 06:20:00
1040	appleguy	2016-01-06 07:32:24
154	RomanTruba	2014-12-18 12:14:19
154	secretiverhyme	2014-12-14 22:13:01
2566	george-gw	2016-11-10 09:52:44
2566	ay8s	2016-11-22 19:02:05
2566	codeOfRobin	2016-11-22 20:17:31
2566	Adlai-Holler	2016-11-07 23:31:04
2566	hannahmbanana	2016-11-14 07:18:01
495	appleguy	2015-06-22 00:32:29
780	nguyenhuy	2015-12-09 18:18:20
780	appleguy	2015-10-27 17:55:32
780	levi	2015-11-13 01:13:00
2227	ArEnSc	2016-09-11 20:07:29
83	appleguy	2014-11-03 18:53:00
1750	wangqianjun	2016-06-17 05:59:17
2486	nguyenhuy	2016-11-02 14:58:58
2486	Adlai-Holler	2016-11-02 15:57:01
1656	nguyenhuy	2016-05-13 01:54:59
1656	appleguy	2016-06-04 21:39:09
2301	leece	2016-09-27 04:15:49
2177	maicki	2016-09-06 03:37:58
3151	nguyenhuy	2017-03-09 14:10:29
3151	flovouin	2017-03-09 08:17:41
1752	hannahmbanana	2016-06-16 05:11:21
1664	appleguy	2016-06-01 04:17:09
757	appleguy	2015-10-20 20:19:45
757	smeis	2015-10-22 12:54:45
1538	appleguy	2016-04-16 23:54:45
1165	levi	2016-02-02 18:29:03
1165	aaronschubert0	2016-02-02 16:33:34
1165	appleguy	2016-04-04 00:25:32
1036	appleguy	2016-01-10 04:55:19
1036	aaronschubert0	2016-01-05 13:48:51
2570	appleguy	2016-11-09 02:06:49
1298	nguyenhuy	2016-03-01 21:50:07
1298	appleguy	2016-03-01 20:29:01
1298	aaronschubert0	2016-03-01 15:25:00
2458	hannahmbanana	2016-10-21 18:47:28
1270	appleguy	2016-02-25 00:59:40
1270	aaronschubert0	2016-02-25 09:22:25
1270	Adlai-Holler	2016-02-24 23:22:14
2128	Adlai-Holler	2016-08-26 04:20:50
2128	hannahmbanana	2016-09-08 23:01:38
2072	maicki	2016-08-15 14:25:10
2871	ay8s	2017-02-13 21:07:02
767	appleguy	2015-10-24 02:41:26
767	Adlai-Holler	2015-10-24 18:15:31
3060	Adlai-Holler	2017-02-22 22:05:37
1667	appleguy	2016-05-28 16:02:19
1667	Adlai-Holler	2016-05-17 19:00:01
1667	maicki	2016-05-16 16:07:46
2066	maicki	2016-08-14 00:29:41
2066	Adlai-Holler	2016-08-14 02:23:07
1048	knopp	2016-01-24 23:08:50
1048	appleguy	2016-02-19 08:41:09
1048	Adlai-Holler	2016-01-08 07:53:22
750	robmontesinos	2015-10-21 04:39:29
2595	Adlai-Holler	2016-11-14 05:06:24
1457	appleguy	2016-04-12 07:50:00
1457	hannahmbanana	2016-04-14 08:01:49
192	rnystrom	2015-01-06 22:23:36
192	MrReN	2014-12-30 02:35:45
192	yufenglv	2015-01-06 07:50:45
851	nguyenhuy	2015-12-01 20:04:57
851	appleguy	2015-11-16 23:44:15
851	aaronschubert0	2016-04-15 07:32:32
851	maicki	2016-05-11 02:28:00
2818	Adlai-Holler	2016-12-21 17:55:20
2188	maicki	2016-09-05 04:33:04
2188	Adlai-Holler	2016-09-03 19:36:03
2587	dungnc	2016-11-09 16:41:39
2421	Adlai-Holler	2016-10-18 22:01:00
1640	levi	2016-05-11 17:43:49
1640	appleguy	2016-06-06 06:13:00
1640	bimawa	2016-05-11 06:42:32
1640	hannahmbanana	2016-05-10 15:41:39
1283	Adlai-Holler	2016-02-27 07:21:00
1166	appleguy	2016-02-07 07:40:47
2402	maicki	2016-10-26 15:27:52
3102	appleguy	2017-02-28 03:23:26
2281	Adlai-Holler	2016-09-23 16:24:33
782	appleguy	2015-10-28 04:38:56
782	eanagel	2015-10-28 04:32:21
1503	appleguy	2016-04-10 08:19:38
2207	Adlai-Holler	2016-09-08 21:05:15
2877	GitGadd	2017-01-12 20:42:46
2877	hannahmbanana	2017-01-12 19:22:32
2122	Adlai-Holler	2016-09-08 16:17:12
2752	garrettmoon	2016-12-19 18:59:41
2752	maicki	2016-12-17 16:59:38
2752	appleguy	2016-12-11 08:48:41
2498	Adlai-Holler	2016-10-29 16:50:09
2622	nguyenhuy	2016-11-17 08:06:37
2355	hannahmbanana	2016-10-07 06:56:48
1735	appleguy	2016-06-09 06:58:37
1464	fatuhoku	2016-03-31 11:18:55
152	secretiverhyme	2015-01-13 19:54:42
122	nguyenhuy	2014-12-02 15:04:39
122	secretiverhyme	2014-12-16 00:30:37
122	tanliboy	2014-12-02 15:20:00
1183	appleguy	2016-02-09 06:34:23
1183	aaronschubert0	2016-02-09 09:01:34
927	appleguy	2016-03-25 02:18:28
3081	rewandy	2017-02-27 17:53:34
556	nguyenhuy	2015-07-10 13:13:30
556	appleguy	2016-03-25 20:03:05
1894	Adlai-Holler	2016-07-11 20:43:28
1894	hannahmbanana	2016-07-14 18:40:17
1025	appleguy	2016-01-19 05:41:20
1025	1nput0utput	2016-01-16 05:31:54
2143	Adlai-Holler	2016-08-26 00:17:25
1064	levi	2016-01-20 00:59:57
1064	binl	2016-01-14 23:47:22
1064	appleguy	2016-01-22 05:10:43
2245	simoami	2016-09-14 17:11:47
1632	garrettmoon	2016-05-10 01:06:47
1632	appleguy	2016-05-07 05:17:14
1632	Adlai-Holler	2016-05-07 05:00:43
1219	binl	2016-02-11 22:16:41
1827	Adlai-Holler	2016-06-29 00:13:55
2478	maicki	2016-10-26 16:02:07
352	nguyenhuy	2015-07-05 23:07:02
352	appleguy	2015-07-05 20:10:23
352	secretiverhyme	2015-03-07 22:46:25
2593	maicki	2016-11-17 21:10:46
2593	Adlai-Holler	2016-11-18 07:17:29
1919	Adlai-Holler	2016-07-14 23:18:38
288	phatmann	2015-02-05 16:18:29
1846	hannahmbanana	2016-07-05 05:39:28
2149	Adlai-Holler	2016-08-26 20:46:34
1255	appleguy	2016-02-21 01:57:01
2357	appleguy	2016-10-07 05:47:37
2357	maicki	2016-10-07 03:12:07
1388	appleguy	2016-03-20 00:16:52
1922	Adlai-Holler	2016-07-14 19:10:07
310	appleguy	2015-11-01 03:52:24
793	nguyenhuy	2015-10-29 18:54:43
793	Adlai-Holler	2015-10-29 17:15:23
2132	garrettmoon	2016-08-24 22:20:32
2847	appleguy	2016-12-31 02:29:28
2847	SaifAlDilaimi	2016-12-31 21:02:16
2847	Adlai-Holler	2017-01-10 02:26:49
2764	nguyenhuy	2016-12-15 23:59:24
2764	appleguy	2016-12-19 04:52:16
33	appleguy	2014-10-15 05:45:14
798	eanagel	2015-10-31 00:58:16
506	appleguy	2015-06-24 22:47:58
506	paulyoung	2015-06-26 11:25:38
506	nickvelloff	2015-06-27 08:33:04
1085	appleguy	2016-01-23 04:05:57
1619	maicki	2016-05-16 08:09:17
1619	Adlai-Holler	2016-05-04 00:37:18
1619	appleguy	2016-05-04 03:53:56
759	nguyenhuy	2015-10-21 17:31:51
759	appleguy	2015-10-21 00:13:01
759	robmontesinos	2015-10-21 00:14:17
894	appleguy	2015-11-30 04:25:06
894	Adlai-Holler	2015-11-30 01:37:20
1940	cdiscla	2016-07-23 12:05:05
977	zintus	2015-12-24 05:37:27
977	appleguy	2015-12-23 21:13:34
1759	appleguy	2016-06-24 03:09:33
563	appleguy	2015-08-09 02:51:08
563	hannahmbanana	2016-06-21 21:19:33
563	maicki	2016-06-21 20:13:33
563	yxztj	2015-08-13 02:09:08
1863	appleguy	2016-07-08 05:02:50
1863	maicki	2016-07-08 03:19:51
1863	nickvelloff	2016-07-09 00:16:05
758	appleguy	2015-10-20 20:15:38
1929	maicki	2016-07-15 16:46:03
2940	maicki	2017-01-27 23:41:22
3169	harryworld	2017-03-12 03:24:16
1956	Adlai-Holler	2016-07-20 20:01:54
1771	appleguy	2016-06-18 22:42:55
1771	erichoracek	2016-06-18 21:55:04
1771	hannahmbanana	2016-06-18 20:16:35
1771	tungvoduc	2016-06-18 19:38:35
1460	appleguy	2016-03-31 05:49:35
2452	Adlai-Holler	2016-10-26 19:04:32
2452	hannahmbanana	2016-10-24 03:22:28
2042	maicki	2016-08-09 21:53:34
2042	Adlai-Holler	2016-08-09 20:20:52
1770	eanagel	2016-06-18 05:53:37
1770	appleguy	2016-06-18 22:53:11
1770	maicki	2016-06-21 21:04:46
1230	binl	2016-02-16 19:30:19
2886	aaronschubert0	2017-01-11 16:33:09
2886	hannahmbanana	2017-01-12 19:10:28
2176	hannahmbanana	2017-01-12 20:17:13
3008	christianselig	2017-02-09 22:13:00
1975	appleguy	2016-07-24 22:12:49
1286	nguyenhuy	2016-02-29 15:36:55
1286	aaronschubert0	2016-02-29 09:47:54
303	phatmann	2015-02-12 18:04:33
303	tanliboy	2015-02-12 22:37:27
1046	appleguy	2016-01-19 05:45:03
2415	garrettmoon	2016-10-18 17:17:32
2415	Adlai-Holler	2016-10-18 17:54:43
840	hashemp206	2015-11-14 13:32:46
1366	hannahmbanana	2016-03-17 09:43:00
2755	garrettmoon	2016-12-17 15:59:39
2755	maicki	2016-12-17 06:27:08
1075	appleguy	2016-01-26 03:53:55
448	cbreed28	2015-06-15 14:22:43
1802	Adlai-Holler	2016-06-23 00:16:07
814	garrettmoon	2016-11-15 21:47:50
814	tettoffensive	2015-11-07 00:31:31
814	appleguy	2016-12-11 09:09:18
988	appleguy	2015-12-24 04:40:53
988	aaronschubert0	2015-12-24 18:37:17
2916	Adlai-Holler	2017-01-20 03:16:44
1204	lappp9	2016-02-08 23:33:54
1500	appleguy	2016-04-10 05:16:41
1877	appleguy	2016-07-10 05:08:26
2299	mtaweel	2017-01-03 18:59:31
1405	appleguy	2016-03-20 08:05:04
686	appleguy	2015-11-09 03:49:24
659	Mazyod	2015-09-16 15:41:43
2894	appleguy	2017-02-15 05:19:27
2894	yxztj	2017-02-16 01:55:48
2312	garrettmoon	2016-09-28 00:10:50
2312	maicki	2016-09-27 22:58:38
2312	Adlai-Holler	2016-09-28 00:02:40
2710	garrettmoon	2016-12-05 15:59:49
2710	maicki	2016-12-05 16:05:07
738	appleguy	2015-10-14 19:49:43
1088	aaronschubert0	2016-01-20 09:39:03
1594	maicki	2016-06-30 16:23:27
1594	hannahmbanana	2016-05-07 08:45:22
1594	klivin	2016-08-16 16:09:01
2495	maicki	2016-10-28 20:32:26
2495	hannahmbanana	2016-10-28 23:40:37
2045	Adlai-Holler	2016-08-09 20:09:47
2045	hannahmbanana	2016-08-08 18:13:06
3210	connor	2017-03-24 05:37:09
3210	rcancro	2017-03-22 15:34:09
1834	maicki	2016-06-30 14:45:02
2361	hashemp206	2016-10-11 05:34:46
2812	Adlai-Holler	2016-12-21 17:55:57
2812	chrisdanford	2016-12-20 19:17:42
158	secretiverhyme	2014-12-16 04:41:29
2754	maicki	2016-12-12 17:01:57
2754	appleguy	2016-12-12 06:48:39
709	zdenektopic	2015-10-12 15:08:27
709	appleguy	2015-10-05 20:02:26
1986	Adlai-Holler	2016-08-16 17:22:06
1986	srikanthpandeti	2016-08-03 19:05:10
1986	srikanthraju	2016-08-16 07:22:57
1895	appleguy	2016-07-12 03:37:21
1739	appleguy	2016-06-10 18:28:02
1739	hannahmbanana	2016-06-21 05:33:04
1171	lkzhao	2016-02-03 07:34:01
1171	appleguy	2016-02-04 06:25:07
2097	Adlai-Holler	2016-08-18 01:32:24
947	appleguy	2015-12-17 02:19:27
2282	Adlai-Holler	2016-09-23 16:56:17
2249	Adlai-Holler	2016-09-15 00:58:51
2598	tungvoduc	2016-11-15 07:18:08
2635	appleguy	2016-11-20 00:16:16
1873	eanagel	2016-07-09 20:32:16
1873	appleguy	2016-07-10 04:02:13
1873	hannahmbanana	2016-07-10 07:05:48
2666	gurhub	2016-11-28 19:17:36
2941	appleguy	2017-01-28 06:34:07
2941	Adlai-Holler	2017-01-31 19:07:04
2941	maicki	2017-01-30 18:44:29
2883	Adlai-Holler	2017-01-10 02:17:36
2643	appleguy	2016-11-23 06:34:57
2643	Adlai-Holler	2016-11-23 21:53:18
2643	maicki	2016-11-21 18:34:06
2675	appleguy	2016-11-29 21:39:58
2675	Adlai-Holler	2016-11-29 01:04:25
3019	Kuluum	2017-03-14 20:39:36
1743	hannahmbanana	2016-06-21 06:50:27
502	samw723	2015-06-24 03:15:35
1549	appleguy	2016-04-19 04:57:43
1549	ejensen	2016-04-19 05:59:26
605	appleguy	2015-08-29 19:57:03
1158	appleguy	2016-02-02 06:39:00
1273	appleguy	2016-02-25 22:54:24
1273	aaronschubert0	2016-02-25 09:39:10
3121	garrettmoon	2017-03-02 00:36:17
3121	maicki	2017-03-02 16:40:47
32	toulouse	2014-10-02 17:38:34
1323	appleguy	2016-03-04 22:28:16
1323	aaronschubert0	2016-03-07 14:47:42
1323	gazreese	2016-04-04 06:47:59
691	appleguy	2015-11-11 04:24:37
691	levi	2015-09-28 16:39:16
1931	Adlai-Holler	2016-07-15 22:11:37
129	secretiverhyme	2014-12-03 03:06:49
2335	Adlai-Holler	2016-10-03 17:43:12
2165	maicki	2016-08-29 23:17:33
1118	zintus	2016-02-02 09:59:38
1047	tuyuan2012	2016-01-08 07:27:46
557	appleguy	2016-03-31 05:40:17
2508	nhatlee	2016-10-31 03:31:06
708	levi	2015-10-05 18:53:57
708	Adlai-Holler	2015-10-05 18:44:00
708	appleguy	2015-10-05 19:46:05
2554	appleguy	2016-11-05 23:07:09
2554	maicki	2016-11-09 15:50:21
730	appleguy	2015-10-21 03:09:55
930	levi	2015-12-09 23:40:11
930	samhsiung	2015-12-10 17:45:08
930	appleguy	2015-12-09 22:17:26
1499	ImJCabus	2016-04-10 09:43:49
1786	hannahmbanana	2016-06-21 21:20:05
1475	spronin	2016-04-05 03:02:11
839	logicsb	2015-11-13 02:58:49
1532	HeEAaD	2016-04-21 16:17:59
1532	maicki	2016-04-21 15:08:30
2590	garrettmoon	2016-11-14 21:26:20
2590	tomizimobile	2016-11-14 22:28:32
1175	gugges	2016-02-07 19:23:38
2095	Adlai-Holler	2016-08-18 01:25:29
808	nguyenhuy	2015-11-03 17:21:26
808	appleguy	2015-11-03 01:43:53
808	Adlai-Holler	2015-11-03 20:16:56
1080	knopp	2016-01-24 02:54:10
1080	appleguy	2016-01-24 02:08:40
1080	maicki	2016-06-22 13:48:30
458	appleguy	2015-06-22 00:07:51
2889	Adlai-Holler	2017-01-11 20:35:43
2837	hannahmbanana	2017-01-12 19:24:12
2945	Adlai-Holler	2017-01-31 21:09:12
2945	hannahmbanana	2017-01-28 05:10:21
1447	fatuhoku	2016-03-31 10:32:55
2846	hannahmbanana	2016-12-30 07:23:56
1985	Jauzee	2016-07-27 09:01:21
2048	zdenektopic	2016-08-09 20:40:38
2048	george-gw	2016-08-17 09:30:52
857	nguyenhuy	2015-11-17 16:21:16
857	appleguy	2015-11-29 00:01:07
857	bimawa	2015-11-17 16:28:49
1657	maicki	2016-06-09 20:08:47
3076	MarvinNazari	2017-02-28 11:56:55
3038	Adlai-Holler	2017-02-16 22:08:56
1243	jmig	2016-03-15 22:20:41
1952	maicki	2016-07-21 13:11:16
1952	Xinchi	2016-07-27 20:27:02
1952	Adlai-Holler	2016-08-12 20:20:57
1952	eanagel	2016-07-19 21:30:54
3082	appleguy	2017-02-26 06:01:11
359	secretiverhyme	2015-03-07 22:39:00
2425	george-gw	2016-10-27 08:32:16
2425	Adlai-Holler	2016-10-28 00:09:21
1747	appleguy	2016-07-04 05:28:40
1747	levi	2016-08-05 06:58:51
1747	maicki	2016-07-04 13:19:26
2503	maicki	2016-10-28 22:18:21
2084	maicki	2016-08-17 13:47:38
754	TernTuring	2015-10-21 03:07:58
809	clooth	2015-11-03 13:20:21
809	appleguy	2015-11-08 04:47:03
1853	appleguy	2016-07-06 20:56:47
2069	Adlai-Holler	2016-08-16 17:22:50
2069	hannahmbanana	2016-08-15 17:38:27
1789	modLX4	2016-06-21 16:19:03
1989	peace-v	2016-07-27 08:32:22
727	RuiAAPeres	2015-10-12 10:15:54
987	appleguy	2015-12-24 04:07:33
1534	appleguy	2016-04-18 20:34:44
1534	aaronschubert0	2016-04-15 07:23:43
1534	hannahmbanana	2016-04-15 06:13:52
2175	jaichaudhry	2016-09-06 07:07:26
2175	hannahmbanana	2016-09-06 06:05:48
1849	garrettmoon	2016-07-06 21:11:43
1849	maicki	2016-07-06 20:33:24
1849	hannahmbanana	2016-07-05 23:41:23
1849	appleguy	2016-07-06 20:52:05
1345	garrettmoon	2017-02-09 19:17:27
1345	hannahmbanana	2017-01-13 04:28:09
1605	appleguy	2016-04-29 05:03:38
1605	lappp9	2016-05-01 19:22:04
1605	maicki	2016-05-11 01:15:50
1605	levi	2016-05-10 20:16:47
225	rnystrom	2015-01-21 00:57:28
225	appleguy	2016-04-02 05:52:10
225	nguyenhuy	2015-09-21 06:16:25
1724	appleguy	2016-06-09 05:34:38
2623	appleguy	2016-11-17 05:24:03
1182	appleguy	2016-02-07 07:50:04
1182	samhsiung	2016-07-19 04:23:04
1182	maicki	2016-07-01 20:41:19
2625	MarvinNazari	2016-11-18 11:40:09
1008	yury	2015-12-29 09:08:53
1008	appleguy	2015-12-30 07:23:07
853	appleguy	2016-06-17 16:08:13
853	molon	2015-11-20 04:30:40
853	hannahmbanana	2016-06-18 03:46:05
2750	appleguy	2016-12-13 04:39:40
2750	haritowa	2017-01-03 10:43:10
2750	hannahmbanana	2017-01-01 20:35:20
585	appleguy	2015-07-26 04:49:50
375	secretiverhyme	2015-03-12 21:10:34
2347	appleguy	2016-10-06 01:30:14
2347	maicki	2016-10-05 21:31:19
1741	hannahmbanana	2016-06-10 23:03:39
1200	knopp	2016-02-09 11:14:17
1200	appleguy	2016-02-08 20:23:56
2910	Cal-um	2017-01-26 08:59:40
2910	Adlai-Holler	2017-02-13 18:42:46
2910	hannahmbanana	2017-01-26 06:03:48
571	appleguy	2015-12-19 04:04:27
571	mmiedlarz	2015-08-12 08:04:12
536	appleguy	2015-07-07 17:24:21
2118	appleguy	2016-08-23 03:41:57
2118	Adlai-Holler	2016-08-23 03:37:03
2323	hannahmbanana	2016-09-30 03:52:53
938	macistador	2016-02-08 16:26:52
938	appleguy	2015-12-14 23:18:39
938	hannahmbanana	2016-06-26 19:46:58
2229	hannahmbanana	2016-09-12 18:54:45
1334	levi	2016-05-09 21:50:22
1334	ChrisSchneider	2016-03-09 17:23:19
1348	eanagel	2016-03-09 18:01:53
2771	nguyenhuy	2016-12-14 17:27:14
2771	Adlai-Holler	2016-12-14 17:03:38
231	secretiverhyme	2015-01-20 19:08:59
1218	appleguy	2016-02-11 18:57:28
3116	nguyenhuy	2017-03-02 09:07:03
2601	maicki	2016-11-16 02:42:52
2601	Adlai-Holler	2016-11-14 02:26:46
2601	garrettmoon	2016-11-16 20:46:35
2601	george-gw	2016-11-16 15:36:56
2601	lappp9	2016-11-14 22:54:17
2601	hannahmbanana	2016-11-16 01:57:00
1477	appleguy	2016-04-06 05:30:43
2688	MarvinNazari	2016-12-21 22:19:42
1053	appleguy	2016-01-10 10:43:22
2226	mikhailmulyar	2016-09-12 11:16:31
2776	maicki	2016-12-17 06:21:12
2776	hannahmbanana	2017-01-17 07:40:49
2205	hannahmbanana	2016-09-07 06:12:48
2205	smalllixin	2016-09-07 06:52:11
1691	nickvelloff	2016-05-23 21:12:34
1691	Adlai-Holler	2016-08-16 17:37:25
1691	appleguy	2016-06-06 01:32:04
811	appleguy	2015-11-09 03:08:57
811	vitalybaev	2015-11-06 17:55:42
811	lappp9	2015-11-05 22:48:26
1487	benjaminhorner	2016-08-22 09:23:45
1487	Arko4576	2016-04-08 00:10:19
2895	ArEnSc	2017-01-14 00:29:03
2895	hannahmbanana	2017-01-17 08:20:37
668	Adlai-Holler	2015-09-19 19:28:22
2937	Antowkos	2017-02-12 08:17:41
724	levi	2015-10-23 16:24:56
724	RuiAAPeres	2015-10-07 21:00:13
724	appleguy	2015-10-27 06:09:42
909	Eke	2015-12-03 18:29:59
909	appleguy	2015-12-03 19:03:48
909	levi	2015-12-03 21:16:43
1624	nguyenhuy	2016-05-06 00:55:54
1624	levi	2016-05-10 00:59:10
1624	appleguy	2016-05-05 19:50:03
330	appleguy	2016-02-07 02:29:36
2145	Adlai-Holler	2016-08-26 05:30:47
1654	gonzo-oin	2016-05-16 13:36:07
1251	ekurutepe	2016-02-22 17:30:46
1251	appleguy	2016-02-23 02:32:11
1419	appleguy	2016-06-26 19:19:49
1419	ardaerzin	2016-03-24 09:28:04
1419	hannahmbanana	2016-06-21 04:11:27
2822	aaronash	2016-12-21 19:45:12
3018	Adlai-Holler	2017-02-12 00:25:16
338	appleguy	2016-02-07 05:59:49
338	secretiverhyme	2015-02-26 04:52:13
338	cfcommando	2015-02-26 06:01:12
338	smeis	2015-03-10 20:27:13
813	nguyenhuy	2015-11-04 10:19:15
813	Adlai-Holler	2015-11-05 21:22:43
1444	akathrowaway	2016-03-28 06:13:08
1444	appleguy	2016-03-28 04:40:13
696	tuantavan	2015-10-05 03:31:41
1119	appleguy	2016-01-26 20:03:11
3074	appleguy	2017-02-26 02:04:05
3074	Adlai-Holler	2017-02-27 17:08:19
1905	stephenkopylov	2016-07-14 12:54:46
1905	hannahmbanana	2016-07-14 04:42:36
1170	appleguy	2016-02-07 08:22:51
259	appleguy	2016-03-25 20:09:43
983	appleguy	2016-01-17 00:24:25
983	aaronschubert0	2016-01-18 13:54:58
817	nguyenhuy	2015-11-05 17:29:59
817	appleguy	2015-11-08 04:36:17
817	vitalybaev	2015-11-05 18:08:42
859	appleguy	2015-12-04 04:22:44
859	bimawa	2015-12-04 04:25:23
702	appleguy	2015-10-03 23:56:12
702	petrpavlik	2015-10-07 21:43:53
344	asolakhyan	2015-03-09 19:27:11
344	secretiverhyme	2015-03-01 22:49:53
344	lxcid	2015-03-03 14:23:53
344	appleguy	2016-02-07 06:04:07
2826	Adlai-Holler	2016-12-22 20:59:25
1303	appleguy	2016-03-02 01:12:07
2055	robmontesinos	2016-08-11 04:00:25
2224	appleguy	2016-09-11 23:59:20
2224	Adlai-Holler	2016-09-12 17:42:47
1690	nickvelloff	2016-05-25 03:39:31
1690	appleguy	2016-05-25 14:38:56
821	appleguy	2015-11-07 23:33:50
2806	hannahmbanana	2016-12-19 22:22:54
1009	appleguy	2015-12-29 03:08:41
1009	Adlai-Holler	2015-12-28 20:35:56
2931	maicki	2017-01-25 00:58:29
2851	hashemp206	2017-01-08 11:44:52
2851	8ofproject	2017-01-12 22:01:10
2955	appleguy	2017-01-31 07:28:18
2955	Adlai-Holler	2017-02-15 00:28:49
769	appleguy	2015-10-25 05:09:57
769	hashemp206	2015-10-31 17:39:42
357	rnystrom	2015-03-10 01:07:33
357	nguyenhuy	2015-03-10 09:27:35
357	bsarrazin	2015-03-16 15:09:12
357	appleguy	2015-06-14 23:19:56
3125	eanagel	2017-03-03 04:47:50
3125	Adlai-Holler	2017-03-02 05:49:32
1530	appleguy	2016-04-17 03:48:05
31	secretiverhyme	2014-12-04 01:14:23
2680	Adlai-Holler	2016-11-30 17:48:42
99	secretiverhyme	2015-01-26 21:02:44
2636	appleguy	2016-11-21 01:35:29
2636	maicki	2016-11-20 00:55:18
922	nguyenhuy	2015-12-09 18:01:03
922	Adlai-Holler	2015-12-09 16:39:54
922	tomizimobile	2015-12-09 16:54:08
1829	alan2080	2016-06-30 04:20:59
1829	hannahmbanana	2016-06-29 16:06:10
1829	Adlai-Holler	2016-07-05 18:22:14
1829	appleguy	2016-07-06 04:51:52
369	appleguy	2015-07-05 19:55:18
369	smeis	2015-03-10 18:55:52
742	appleguy	2015-10-15 02:44:14
742	robmontesinos	2015-10-14 23:00:14
742	bimawa	2015-10-19 03:55:34
742	iamchenchen	2015-10-15 00:39:40
1840	Adlai-Holler	2016-07-01 18:47:47
2667	gurhub	2016-11-28 21:20:55
2315	maicki	2016-09-28 17:10:59
982	appleguy	2015-12-23 23:12:53
982	tomizimobile	2015-12-24 00:23:18
1090	knopp	2016-01-23 10:27:47
1090	appleguy	2016-01-23 03:09:32
2628	Adlai-Holler	2016-11-18 06:07:52
2628	george-gw	2016-11-22 08:33:26
2628	hannahmbanana	2016-11-22 18:06:41
748	appleguy	2015-10-16 19:54:14
748	lunajing	2016-12-28 02:45:44
748	bimawa	2015-10-17 08:11:48
882	appleguy	2015-11-30 01:00:57
882	Adlai-Holler	2015-11-24 00:07:19
2671	garrettmoon	2016-11-28 23:33:14
2671	hannahmbanana	2016-11-28 20:07:34
439	appleguy	2015-05-22 07:40:01
896	nguyenhuy	2015-12-09 18:27:53
896	appleguy	2015-12-04 03:42:37
896	tomizimobile	2015-12-04 13:51:38
2140	garrettmoon	2016-11-15 21:39:42
2140	abbasmousavi	2016-10-08 22:40:43
590	nguyenhuy	2015-07-31 07:17:06
590	appleguy	2015-07-31 05:02:46
590	rcancro	2015-08-05 21:05:08
95	katopz	2014-11-08 09:34:13
1554	hannahmbanana	2016-04-19 18:45:25
2550	connor	2016-11-05 06:07:45
1327	appleguy	2016-03-06 00:34:50
1413	Adlai-Holler	2016-03-22 19:22:25
2930	Adlai-Holler	2017-01-24 23:36:45
2219	smalllixin	2016-09-09 07:39:07
2769	xiaomaogong	2017-02-13 10:55:01
2769	jeffdav	2017-02-08 21:05:42
2769	phuson	2017-02-09 08:13:07
1710	appleguy	2016-06-05 04:31:49
1010	appleguy	2015-12-29 03:19:32
1010	tomizimobile	2015-12-29 03:27:24
1836	appleguy	2016-07-01 02:36:58
3142	aaronash	2017-03-06 15:57:48
1393	nguyenhuy	2016-03-17 18:22:03
1393	ejensen	2016-03-17 18:27:29
2507	maicki	2016-10-28 23:20:09
2507	Adlai-Holler	2016-10-28 23:21:38
2767	Adlai-Holler	2016-12-14 16:45:04
1805	appleguy	2016-07-10 04:30:43
1805	Adlai-Holler	2016-06-23 19:26:00
1805	eanagel	2016-07-19 21:46:51
1130	appleguy	2016-01-28 04:06:25
889	garrettmoon	2016-11-15 21:45:51
889	appleguy	2016-11-28 01:40:32
889	molon	2015-11-28 05:01:49
1688	appleguy	2016-05-21 03:10:05
1159	Adlai-Holler	2016-11-15 05:04:01
1159	hannahmbanana	2016-11-14 04:41:36
2008	hannahmbanana	2016-08-10 05:31:15
2864	hannahmbanana	2017-01-06 01:21:27
2295	appleguy	2016-09-26 03:53:25
546	appleguy	2015-11-28 23:39:10
546	paulyoung	2015-11-30 11:28:01
546	nickvelloff	2015-11-29 20:28:02
543	victormayorov	2015-07-08 20:50:17
1737	maicki	2016-06-15 14:36:24
1737	appleguy	2016-06-17 01:19:07
512	appleguy	2015-07-07 17:27:43
1453	appleguy	2016-03-30 06:01:10
1453	Adlai-Holler	2016-03-30 19:32:58
1453	binchensjtu	2016-03-30 19:56:34
1453	hannahmbanana	2016-04-01 06:07:16
12	secretiverhyme	2014-08-09 05:44:01
1006	PonyCui	2015-12-28 01:32:16
1539	appleguy	2016-04-16 23:53:52
1957	appleguy	2016-07-21 01:54:24
1957	Adlai-Holler	2016-07-20 20:57:10
2470	appleguy	2016-10-29 03:36:00
2470	maicki	2016-10-25 16:14:58
823	nguyenhuy	2015-11-09 08:59:31
823	appleguy	2015-11-07 23:40:11
823	vitalybaev	2015-11-08 07:39:22
2892	nguyenhuy	2017-01-12 18:55:39
2892	Adlai-Holler	2017-01-18 19:12:07
841	hoangson1989	2015-11-13 03:39:45
2061	garrettmoon	2016-08-12 18:23:51
2061	ocrickard	2016-08-12 18:27:16
2061	nlutsenko	2016-08-11 22:23:09
2061	hannahmbanana	2016-08-12 03:49:39
581	appleguy	2015-07-25 05:51:38
581	frankenthumbs	2015-07-25 06:53:55
2562	nguyenhuy	2016-11-08 10:32:58
1094	binl	2016-01-22 06:40:50
1279	appleguy	2016-02-26 02:28:33
1239	appleguy	2016-02-18 06:24:34
1029	appleguy	2016-01-04 03:17:59
3029	maicki	2017-02-14 17:43:18
3029	MarvinNazari	2017-02-14 08:36:38
3029	appleguy	2017-02-21 07:39:44
1715	levi	2016-06-06 15:18:29
1715	Adlai-Holler	2016-07-29 17:48:21
1715	maicki	2016-06-09 13:56:09
1715	bimawa	2016-06-06 15:37:05
1715	appleguy	2016-06-09 06:55:14
1057	appleguy	2016-01-19 05:17:10
948	tettoffensive	2015-12-18 21:52:17
948	tomizimobile	2015-12-18 21:22:38
948	appleguy	2015-12-19 00:04:49
2839	hannahmbanana	2016-12-27 07:37:34
2966	maicki	2017-02-02 19:57:46
2966	hannahmbanana	2017-02-01 20:08:24
1673	appleguy	2016-06-03 06:15:41
1673	maicki	2016-06-03 21:22:31
469	mjgaylord	2015-06-15 10:32:14
469	jaichaudhry	2015-12-16 10:24:01
469	ryanfitz	2015-12-16 15:47:43
2998	garrettmoon	2017-02-07 21:35:24
2971	hannahmbanana	2017-02-09 21:16:56
860	appleguy	2015-11-29 01:25:19
1139	appleguy	2016-01-28 22:16:12
1139	Adlai-Holler	2016-03-24 04:30:53
1139	hannahmbanana	2016-05-11 00:07:49
1692	appleguy	2016-06-04 05:20:28
1692	maicki	2016-06-09 00:01:29
2153	maicki	2016-08-27 00:01:05
2153	Adlai-Holler	2016-08-27 23:54:38
1485	garrettmoon	2016-04-15 15:08:22
1485	appleguy	2016-04-15 07:05:38
1485	codeOfRobin	2016-12-05 12:43:24
1485	levi	2016-04-12 22:16:11
637	lorixx	2015-09-03 02:21:02
637	appleguy	2015-09-03 08:26:56
961	1nput0utput	2015-12-20 03:33:41
2367	stephenkopylov	2016-10-19 12:49:34
1650	maicki	2016-06-20 14:57:51
301	secretiverhyme	2015-02-10 00:45:48
2733	maicki	2016-12-08 15:53:03
2468	george-gw	2016-10-27 12:24:47
2468	Adlai-Holler	2016-10-26 18:08:48
2468	hannahmbanana	2016-10-30 20:49:17
2923	nguyenhuy	2017-01-24 02:54:49
2535	maicki	2016-11-02 15:23:57
1608	Eke	2016-05-01 13:13:46
1608	maicki	2016-05-04 21:28:32
1608	appleguy	2016-05-05 03:24:12
1608	Xinchi	2016-05-02 15:59:26
1544	hannahmbanana	2016-04-18 02:25:04
1096	appleguy	2016-01-23 19:49:08
1096	aaronschubert0	2016-01-23 21:06:58
2786	appleguy	2016-12-18 08:33:48
2786	leotumwattana	2016-12-18 17:45:07
2786	Adlai-Holler	2017-01-03 22:16:42
2308	frankenthumbs	2016-09-28 01:27:39
2308	hannahmbanana	2016-10-07 07:11:30
1285	appleguy	2016-02-29 07:16:59
1285	smyrgl	2016-02-29 18:28:13
2000	appleguy	2016-08-03 20:07:53
2000	benjaminhorner	2016-07-28 15:04:59
2000	hannahmbanana	2016-08-14 19:52:24
1866	hannahmbanana	2016-07-08 18:46:57
695	1nput0utput	2015-10-02 03:25:29
1172	yxztj	2016-05-17 07:50:58
163	secretiverhyme	2014-12-16 20:43:40
1126	appleguy	2016-02-07 08:28:25
530	appleguy	2015-07-02 05:21:38
530	SRandazzo	2015-06-29 20:57:06
2753	maicki	2016-12-12 18:08:27
2753	appleguy	2016-12-11 09:10:04
1857	garrettmoon	2016-07-08 18:14:26
1857	maicki	2016-07-08 14:07:23
610	appleguy	2015-08-16 03:34:40
610	SRandazzo	2015-08-13 18:00:02
643	appleguy	2015-09-10 02:45:17
348	appleguy	2015-05-17 08:04:42
1767	maicki	2016-06-18 13:25:22
1767	Adlai-Holler	2016-06-17 17:39:22
828	appleguy	2015-11-09 01:44:05
2944	yxztj	2017-02-14 06:32:34
2944	tungvoduc	2017-02-10 00:17:15
1516	appleguy	2016-05-11 00:52:37
1516	hebertialmeida	2016-05-09 14:01:29
1078	aaronschubert0	2016-01-19 11:44:13
593	appleguy	2015-08-02 20:47:04
640	nguyenhuy	2015-09-06 19:49:15
2761	appleguy	2016-12-18 08:38:26
2761	Adlai-Holler	2016-12-13 20:06:08
2484	maicki	2016-10-26 22:42:21
2372	Adlai-Holler	2016-10-13 22:07:27
2372	hannahmbanana	2016-10-13 21:44:54
2505	Adlai-Holler	2016-10-28 22:40:08
2799	nguyenhuy	2016-12-19 16:22:51
2799	hannahmbanana	2016-12-19 17:02:28
1246	appleguy	2016-02-20 06:25:40
1246	Adlai-Holler	2016-02-20 19:14:25
2119	Adlai-Holler	2016-09-12 21:18:24
2119	gazreese	2016-09-28 12:42:07
416	chicherin	2015-05-19 08:21:44
819	appleguy	2015-11-08 04:25:27
819	Adlai-Holler	2015-11-06 01:57:49
1693	levi	2016-05-25 01:17:20
1693	rcancro	2016-06-02 17:51:31
1693	appleguy	2016-06-02 22:30:31
1484	appleguy	2016-04-06 01:48:27
2610	Adlai-Holler	2016-11-16 02:09:22
2633	Adlai-Holler	2016-11-28 17:59:48
2082	garrettmoon	2016-08-17 17:12:08
2082	jmig	2016-08-17 19:28:11
2082	Yue-Wang-Google	2016-08-17 21:01:54
2082	hannahmbanana	2016-08-17 06:37:34
1400	appleguy	2016-04-02 05:44:27
1329	appleguy	2016-03-06 00:38:43
1329	hannahmbanana	2016-03-08 04:23:53
3094	MarvinNazari	2017-02-27 19:29:16
3094	Adlai-Holler	2017-02-27 18:12:36
1687	levi	2016-05-21 17:41:06
1687	appleguy	2016-05-21 03:11:56
2239	hannahmbanana	2017-01-13 04:35:48
1799	tangbl93	2016-06-23 01:08:45
1799	maicki	2016-06-23 13:00:54
703	RuiAAPeres	2015-10-04 20:49:00
3101	Adlai-Holler	2017-02-28 00:37:32
472	yiqin	2015-06-11 18:27:29
897	appleguy	2015-12-04 03:35:58
897	Adlai-Holler	2015-12-01 06:46:27
897	tettoffensive	2015-12-04 16:15:32
2805	Adlai-Holler	2016-12-19 22:38:23
888	kanvuduc	2016-01-11 14:59:16
2473	Adlai-Holler	2016-10-24 20:00:03
1202	appleguy	2016-02-08 20:21:23
1202	lappp9	2016-02-08 20:37:31
3050	appleguy	2017-02-21 07:37:55
3050	maicki	2017-02-21 17:23:43
1604	appleguy	2016-04-28 06:11:36
1495	appleguy	2016-04-09 04:14:57
1442	fatuhoku	2016-03-28 09:20:09
1442	hannahmbanana	2016-04-01 05:46:09
3047	MarvinNazari	2017-02-27 20:17:30
3047	Adlai-Holler	2017-02-27 20:52:47
1086	appleguy	2016-01-20 08:40:09
1086	aaronschubert0	2016-01-20 09:31:32
1233	Adlai-Holler	2016-02-16 23:36:42
2858	hannahmbanana	2017-01-05 21:28:16
1212	binl	2016-02-10 09:37:03
1727	appleguy	2016-06-09 05:41:27
2844	appleguy	2017-01-02 02:42:31
594	nguyenhuy	2015-08-03 03:28:19
2206	maicki	2016-09-07 19:33:37
2206	Adlai-Holler	2016-09-07 15:51:26
935	appleguy	2015-12-13 02:03:53
2506	Adlai-Holler	2016-10-28 22:20:11
681	appleguy	2015-10-04 00:30:19
2543	nguyenhuy	2016-11-05 21:10:47
2543	appleguy	2016-11-05 04:22:00
2543	garrettmoon	2016-11-06 19:52:04
2543	hannahmbanana	2016-11-03 18:45:38
774	nguyenhuy	2015-10-26 05:49:30
774	Adlai-Holler	2015-10-26 05:55:45
2502	codeOfRobin	2016-12-05 12:57:15
134	appleguy	2016-03-25 02:10:06
2155	garrettmoon	2016-08-27 17:00:47
2155	Adlai-Holler	2016-08-27 22:36:44
704	appleguy	2015-10-04 16:12:50
892	levi	2016-06-18 15:11:50
892	hashemp206	2015-11-29 06:55:12
892	appleguy	2015-11-29 01:02:01
1207	Adlai-Holler	2016-02-10 02:35:50
1207	binl	2016-02-09 19:26:51
2322	hannahmbanana	2016-09-29 19:09:49
869	appleguy	2015-11-26 21:57:17
869	Adlai-Holler	2015-11-25 01:58:04
869	tomizimobile	2015-11-25 13:21:49
1934	tungvoduc	2016-07-16 18:28:18
1449	appleguy	2016-04-19 07:56:40
1449	vandadschibsted	2016-04-18 07:53:26
2073	maicki	2016-08-16 01:35:39
2073	nlutsenko	2016-08-15 21:26:09
2073	Adlai-Holler	2016-08-15 20:44:49
2073	hannahmbanana	2016-08-16 04:58:55
687	appleguy	2015-09-26 05:39:49
687	Adlai-Holler	2015-09-25 23:13:40
207	appleguy	2016-04-02 05:47:48
207	RuiAAPeres	2015-03-16 20:58:55
737	appleguy	2015-10-11 23:35:15
1261	appleguy	2016-02-23 06:15:54
2453	Adlai-Holler	2016-10-24 16:29:50
2574	appleguy	2016-11-08 07:53:05
3171	nguyenhuy	2017-03-13 15:35:58
3171	maicki	2017-03-13 14:42:54
2346	garrettmoon	2016-10-05 21:11:22
2346	appleguy	2016-10-05 21:52:52
2833	muukii	2017-01-03 23:51:15
2849	nguyenhuy	2017-01-02 20:38:02
550	appleguy	2015-07-18 01:02:00
550	markmark1	2015-07-18 22:28:54
550	marmelroy	2015-07-22 13:09:48
917	appleguy	2015-12-07 04:35:04
2014	appleguy	2016-07-31 01:03:31
1295	appleguy	2016-03-01 07:02:35
1295	aaronschubert0	2016-03-09 15:14:16
1295	hannahmbanana	2016-03-17 07:16:05
1295	yxztj	2016-03-02 01:58:34
1833	maicki	2016-06-30 14:22:13
1021	appleguy	2015-12-31 07:45:08
1406	appleguy	2016-03-21 02:24:52
2386	Adlai-Holler	2016-10-14 22:55:26
970	fatuhoku	2016-01-17 18:19:14
3045	skensell	2017-02-21 11:31:32
2499	garrettmoon	2016-11-15 21:35:44
2499	maicki	2016-10-28 15:55:46
3146	nguyenhuy	2017-03-07 18:36:21
2321	Adlai-Holler	2016-09-29 18:28:20
1638	maicki	2016-06-06 13:46:11
1638	pixel4	2016-05-11 07:58:23
2039	xnxin	2016-08-11 02:58:22
2039	hannahmbanana	2016-08-05 16:01:38
768	appleguy	2015-10-25 19:47:45
768	Adlai-Holler	2015-10-24 18:08:11
700	garrettmoon	2015-10-03 01:17:09
700	nguyenhuy	2015-10-03 17:33:52
700	appleguy	2015-10-03 19:41:43
2809	nguyenhuy	2016-12-21 11:21:06
1906	maicki	2016-07-12 21:52:39
1906	Adlai-Holler	2016-07-12 21:24:30
1358	appleguy	2016-03-12 06:44:09
2480	maicki	2016-10-26 17:45:00
1790	hannahmbanana	2016-06-21 23:25:06
2412	garrettmoon	2016-10-18 15:27:56
2412	smyrgl	2016-10-18 15:18:50
1714	Jauzee	2016-06-06 19:16:00
731	appleguy	2015-10-10 22:23:02
731	bimawa	2015-10-12 04:18:46
915	appleguy	2015-12-06 06:28:49
915	Adlai-Holler	2015-12-06 22:03:05
1803	appleguy	2016-07-04 21:48:28
2914	nguyenhuy	2017-02-24 17:46:20
2914	davitPiloyan93	2017-01-19 17:56:50
600	nguyenhuy	2015-08-10 15:40:25
600	nannanIT	2015-08-10 08:08:42
791	nguyenhuy	2015-10-30 20:12:35
791	levi	2015-10-29 16:10:37
791	appleguy	2015-10-29 16:00:11
791	ERussel	2015-10-30 20:34:56
791	eanagel	2015-10-30 19:37:27
864	molon	2015-11-20 03:40:32
1808	maicki	2016-06-24 17:25:17
333	rnystrom	2015-02-25 19:33:05
333	secretiverhyme	2015-02-25 02:00:14
1301	nguyenhuy	2016-03-01 21:36:05
1301	lkzhao	2016-03-01 21:17:21
1548	appleguy	2016-04-19 05:11:58
1548	lappp9	2016-04-19 05:58:50
1595	appleguy	2016-05-02 21:49:19
1595	DavidSchechter	2016-04-26 20:17:31
1595	hannahmbanana	2016-04-27 05:44:41
2891	aaronschubert0	2017-01-12 10:22:15
2891	hannahmbanana	2017-01-12 19:23:28
1362	appleguy	2016-04-07 07:11:56
1362	tomizimobile	2016-04-07 13:43:15
1542	WildDylan	2016-04-17 02:31:51
1542	appleguy	2016-04-17 03:09:17
1116	appleguy	2016-02-02 07:33:40
1116	nvh	2016-02-02 08:24:23
944	zintus	2015-12-20 14:49:53
2278	Adlai-Holler	2016-09-24 16:49:45
2278	Vladis92	2016-10-02 14:10:44
1387	nguyenhuy	2016-03-20 04:10:19
1387	jellenbogen	2016-03-16 10:12:09
1387	appleguy	2016-03-19 06:53:49
1676	appleguy	2016-05-19 05:15:56
1963	Adlai-Holler	2016-07-21 18:46:04
349	secretiverhyme	2015-03-12 00:29:03
209	rnystrom	2015-01-12 17:09:18
3010	adlai	2017-02-10 02:05:24
903	appleguy	2015-12-01 19:50:25
1607	appleguy	2016-04-29 04:58:18
1607	chourobin	2016-04-29 01:27:21
1607	Xinchi	2016-04-29 16:24:15
1577	appleguy	2016-04-22 03:15:41
1577	Adlai-Holler	2016-04-22 17:13:58
2791	hannahmbanana	2016-12-19 04:59:35
1071	nguyenhuy	2016-01-17 17:33:51
1071	appleguy	2016-01-19 05:19:12
1071	lappp9	2016-01-16 21:01:06
1394	jellenbogen	2016-03-20 00:56:10
1394	appleguy	2016-03-20 00:07:21
1394	maicki	2016-05-11 00:13:26
1702	appleguy	2016-06-01 04:13:21
621	appleguy	2015-08-22 04:06:21
529	appleguy	2015-06-29 22:38:59
1281	appleguy	2016-02-26 23:34:28
2341	maicki	2016-10-04 14:17:57
3135	maicki	2017-03-04 19:03:50
619	eanagel	2015-08-24 17:25:17
619	ryanfitz	2015-09-01 18:43:11
2982	garrettmoon	2017-02-04 00:06:44
2982	appleguy	2017-02-04 00:00:30
1938	appleguy	2016-07-16 22:29:20
1675	appleguy	2016-06-18 03:15:40
1850	appleguy	2016-07-06 04:07:51
1524	appleguy	2016-04-18 03:19:48
937	appleguy	2015-12-14 02:09:59
1376	appleguy	2016-03-19 06:57:50
1376	MarvinNazari	2016-03-14 10:24:49
1376	hannahmbanana	2016-03-17 07:22:11
2186	Adlai-Holler	2016-09-08 21:16:44
2025	maicki	2016-08-05 14:54:26
2025	GitGadd	2016-08-05 15:00:20
2025	hannahmbanana	2016-08-02 16:08:08
2013	raphaels17	2016-08-31 12:30:35
1587	appleguy	2016-04-29 05:06:38
1570	appleguy	2016-04-20 20:04:18
1570	maicki	2016-04-20 21:06:39
2424	garrettmoon	2016-10-20 20:18:11
2424	albetjanuar	2016-10-19 06:38:32
2424	baby03201	2016-10-21 06:11:06
2424	boai	2016-10-21 05:52:40
1907	appleguy	2016-07-15 04:35:27
1907	maicki	2016-07-13 00:28:05
945	appleguy	2015-12-17 01:40:24
347	appleguy	2015-06-23 04:58:52
347	lappp9	2015-06-23 16:27:12
2024	hannahmbanana	2016-08-02 16:10:34
2024	gazreese	2016-08-03 07:12:03
2024	flovouin	2016-08-03 07:37:05
474	macistador	2016-02-08 12:52:36
694	nguyenhuy	2015-10-14 20:43:50
694	appleguy	2015-09-30 01:49:52
694	Adlai-Holler	2015-10-01 00:10:02
694	levi	2015-10-06 21:09:22
1731	boreys	2016-06-09 06:08:11
1731	hannahmbanana	2016-06-09 05:28:36
907	appleguy	2015-12-04 01:55:55
907	ocrickard	2015-12-04 02:02:18
1490	DavidSchechter	2016-04-07 23:37:53
1525	zintus	2016-04-20 15:37:41
1525	appleguy	2016-04-18 03:36:12
1525	maicki	2016-04-18 22:24:22
1411	appleguy	2016-06-17 06:55:57
1411	alibasta	2016-06-17 07:23:30
1181	appleguy	2016-02-07 07:18:13
1181	Adlai-Holler	2016-02-04 23:22:58
1455	appleguy	2016-04-01 04:19:40
2962	Adlai-Holler	2017-01-31 23:06:41
2387	appleguy	2016-10-16 00:05:34
2387	Adlai-Holler	2016-10-24 16:26:05
2387	maicki	2016-10-16 00:15:34
1831	appleguy	2016-07-01 02:45:27
2722	hannahmbanana	2017-02-23 18:40:19
1721	levi	2016-06-07 19:07:53
1721	rcancro	2016-06-07 20:21:15
2156	Adlai-Holler	2016-08-27 18:22:51
2926	appleguy	2017-02-11 04:52:38
2926	Adlai-Holler	2017-01-25 18:57:22
2926	maicki	2017-02-11 19:33:46
1769	appleguy	2016-06-18 22:45:15
1769	levi	2016-06-19 03:01:37
1769	maicki	2016-06-19 13:29:51
1769	hannahmbanana	2016-06-18 20:24:08
1317	rahul-malik	2016-03-03 23:13:39
71	secretiverhyme	2014-10-22 21:59:02
2488	bevbomb	2016-11-04 01:38:59
3178	ay8s	2017-03-15 21:45:38
1611	maicki	2016-05-06 16:34:09
1611	adamastern	2016-06-12 00:26:12
1611	appleguy	2016-05-02 06:28:21
1068	ankorko	2016-01-17 17:37:58
1068	lappp9	2016-07-26 21:08:15
405	appleguy	2015-05-04 02:24:43
1213	appleguy	2016-10-14 22:53:49
1213	gauravmnit07	2016-02-11 04:31:52
1937	maicki	2016-07-18 14:24:12
1681	appleguy	2016-06-12 23:04:44
1681	nickvelloff	2016-05-19 12:49:22
1681	hannahmbanana	2016-06-28 19:17:25
364	secretiverhyme	2015-03-09 19:18:29
555	nguyenhuy	2015-07-12 01:19:06
488	appleguy	2015-06-18 20:17:59
2113	maicki	2016-08-20 14:00:20
2113	Yue-Wang-Google	2016-08-20 06:43:08
638	levi	2015-09-06 00:41:40
698	harryworld	2017-01-04 01:30:13
698	smyrgl	2015-12-13 21:36:59
698	Adlai-Holler	2017-01-03 23:14:50
698	leotumwattana	2017-01-03 19:20:18
698	appleguy	2015-11-08 05:21:00
545	nguyenhuy	2015-07-08 14:54:29
2597	appleguy	2016-11-15 00:44:19
719	appleguy	2015-10-07 05:27:34
745	appleguy	2015-10-15 16:42:20
745	vitalybaev	2015-10-15 17:04:42
2774	garrettmoon	2016-12-14 23:54:42
150	secretiverhyme	2014-12-17 22:19:57
242	secretiverhyme	2015-02-12 00:38:39
2317	garrettmoon	2016-09-28 21:23:11
2350	nguyenhuy	2016-11-21 15:37:38
2350	Adlai-Holler	2016-11-17 09:40:51
2350	EugenePogrebnoy	2016-10-07 10:19:16
2350	maicki	2016-11-23 22:12:37
1339	maicki	2016-11-15 05:06:33
1339	hannahmbanana	2016-11-15 05:04:18
941	appleguy	2015-12-18 02:17:12
2139	Adlai-Holler	2016-08-25 16:51:46
599	nguyenhuy	2015-08-09 21:05:05
599	appleguy	2015-08-09 01:44:46
2709	maicki	2016-12-05 15:12:55
1223	appleguy	2016-02-18 06:58:56
1201	appleguy	2016-02-09 06:18:27
1201	maicki	2016-02-09 15:03:36
2041	maicki	2016-08-05 13:38:31
1143	appleguy	2016-01-29 05:24:22
1550	appleguy	2016-04-19 05:02:06
1550	maicki	2016-04-18 21:40:04
2213	hannahmbanana	2016-09-08 17:52:54
1134	appleguy	2016-01-28 06:45:12
1134	bimawa	2016-01-28 05:34:21
243	secretiverhyme	2015-01-23 20:41:17
243	andyscott	2015-01-23 20:49:49
306	appleguy	2016-03-11 22:23:27
306	aaronschubert0	2015-11-02 20:10:33
1466	maicki	2016-04-02 21:05:19
1466	robmontesinos	2016-04-01 04:24:10
1466	appleguy	2016-04-11 19:56:43
261	rnystrom	2015-01-27 19:12:39
261	ocrickard	2016-02-07 02:27:44
261	appleguy	2016-02-07 02:19:35
2591	appleguy	2016-11-21 01:38:49
2591	rajeevwhiz	2016-11-27 09:08:12
2591	george-gw	2016-11-28 07:50:28
2591	hannahmbanana	2016-11-15 02:13:13
1973	appleguy	2016-07-24 03:12:24
2721	8ofproject	2016-12-09 12:46:58
1162	appleguy	2016-02-02 05:27:27
1061	appleguy	2016-01-14 02:54:05
1061	shannonma	2016-01-14 16:15:10
2160	cdiscla	2016-09-06 08:49:44
1926	qiushi0908	2016-07-16 06:26:54
1926	maicki	2016-07-16 13:03:42
175	henryeverett	2015-02-24 17:16:46
175	tanliboy	2015-02-02 19:24:16
2561	lappp9	2016-11-07 07:24:11
1603	levi	2016-05-11 00:30:52
1603	maicki	2016-04-27 22:50:06
1603	appleguy	2016-05-01 23:44:14
803	appleguy	2015-11-01 03:16:09
803	eanagel	2016-02-11 05:05:02
2642	nguyenhuy	2016-11-27 13:08:34
3051	maicki	2017-02-21 17:21:49
3051	QuynhNguyen	2017-02-22 22:27:36
3034	EviluS	2017-02-15 15:26:07
850	appleguy	2015-11-30 00:56:58
850	Adlai-Holler	2015-11-30 01:00:30
2254	renegare	2016-09-17 03:14:07
2146	maicki	2016-08-26 18:44:12
924	appleguy	2015-12-09 02:06:47
924	aaronschubert0	2015-12-08 10:44:09
1590	maicki	2016-04-25 20:18:12
1590	Adlai-Holler	2016-04-26 18:35:23
1434	appleguy	2016-03-30 17:33:51
1434	wpK	2016-03-30 16:54:23
1434	huyle90	2016-03-28 13:49:55
1434	maicki	2017-01-03 20:03:45
1434	cbreed28	2016-07-08 18:21:56
1022	appleguy	2015-12-31 08:22:15
1022	stowy	2016-01-02 01:44:05
644	appleguy	2015-09-09 05:29:49
2290	hannahmbanana	2016-09-24 23:10:35
2807	garrettmoon	2016-12-19 23:42:52
2807	maicki	2017-02-09 15:38:27
2807	rmls	2017-02-09 04:47:58
3054	nguyenhuy	2017-02-21 18:42:13
3054	appleguy	2017-02-22 00:47:04
739	nguyenhuy	2015-10-14 20:18:14
739	appleguy	2015-10-14 19:58:51
739	lappp9	2015-10-14 04:40:53
2234	IvanChan	2017-03-10 05:53:21
2393	maicki	2016-10-18 17:04:48
1050	appleguy	2016-01-10 11:04:58
1050	stowy	2016-01-09 15:37:25
2348	appleguy	2016-10-11 17:54:00
2348	Adlai-Holler	2016-10-05 21:48:05
2990	hannahmbanana	2017-02-09 19:20:58
2912	nguyenhuy	2017-01-18 19:15:33
3052	buiminhhuy	2017-02-22 03:09:59
2220	maicki	2016-09-09 08:45:25
2842	hannahmbanana	2016-12-30 07:26:41
725	appleguy	2015-10-07 19:18:16
1347	aaronschubert0	2016-03-09 15:13:34
1812	Adlai-Holler	2016-06-24 22:25:51
577	appleguy	2016-03-11 05:40:03
2602	hannahmbanana	2016-11-15 00:50:34
2418	Adlai-Holler	2016-10-18 21:00:43
2417	maicki	2016-10-18 20:01:39
1385	nguyenhuy	2016-03-16 00:15:52
1437	appleguy	2016-03-26 18:54:04
1437	ejensen	2016-03-26 22:59:24
1054	knopp	2016-01-11 23:39:15
1054	appleguy	2016-01-11 23:29:28
1059	appleguy	2016-01-14 01:14:46
1059	aaronschubert0	2016-01-13 10:47:33
1738	appleguy	2016-06-12 23:13:02
1738	kharmabum	2016-07-12 23:43:46
2856	Adlai-Holler	2017-01-03 22:08:08
542	appleguy	2015-07-07 17:15:22
2022	maicki	2016-08-02 17:49:56
2022	hannahmbanana	2016-08-10 05:04:20
2546	garrettmoon	2016-11-06 20:27:29
2391	hannahmbanana	2016-10-16 01:27:45
908	vitalybaev	2016-01-11 13:17:45
1925	levi	2016-07-15 06:19:10
1925	maicki	2016-07-15 16:46:34
1353	appleguy	2016-03-12 05:22:21
2292	Adlai-Holler	2016-09-24 19:09:50
554	appleguy	2015-07-11 00:51:11
2103	hannahmbanana	2016-08-18 22:17:53
2569	hannahmbanana	2016-11-11 06:41:36
671	appleguy	2015-09-19 20:55:09
671	Adlai-Holler	2015-09-19 20:06:09
70	RuiAAPeres	2014-10-22 22:14:08
1512	appleguy	2016-04-12 07:35:12
1512	tomizimobile	2016-04-12 12:50:04
1512	maicki	2016-04-21 13:58:34
2529	garrettmoon	2016-11-15 00:53:04
2167	maicki	2016-08-30 16:57:30
2167	samhsiung	2016-08-30 17:19:33
2167	Adlai-Holler	2016-08-30 17:27:22
963	appleguy	2015-12-21 07:26:00
963	1nput0utput	2015-12-21 02:37:37
37	appleguy	2014-10-15 02:02:37
2144	IvanChan	2016-09-07 03:22:56
2144	Adlai-Holler	2016-09-07 03:45:08
2144	maicki	2016-11-08 16:16:27
2144	hannahmbanana	2016-09-07 03:40:35
2178	nguyenhuy	2016-09-01 16:42:37
2178	appleguy	2016-09-27 06:17:56
2178	Adlai-Holler	2016-09-05 20:47:36
1749	maicki	2016-06-15 23:59:22
1749	Adlai-Holler	2016-06-16 00:33:00
1749	appleguy	2016-06-16 02:43:59
2540	Baevra	2016-11-03 19:24:05
2540	hannahmbanana	2016-11-03 06:34:02
2256	Adlai-Holler	2016-09-15 19:19:31
1697	nickvelloff	2016-05-26 05:53:09
973	nguyenhuy	2015-12-22 18:10:17
973	fatuhoku	2015-12-23 12:28:35
1129	appleguy	2016-03-25 02:15:51
1129	levi	2016-01-27 23:00:07
341	appleguy	2016-02-07 03:35:16
341	secretiverhyme	2015-03-02 20:45:59
341	lxcid	2016-04-22 00:43:29
110	appleguy	2014-11-16 19:22:30
110	secretiverhyme	2014-11-17 20:37:55
2708	maicki	2016-12-06 14:57:57
764	appleguy	2016-03-25 19:55:04
2616	MarvinNazari	2016-11-17 10:35:34
2616	Adlai-Holler	2017-01-13 00:04:39
2616	hannahmbanana	2016-11-17 09:11:59
2327	appleguy	2016-10-06 00:47:42
417	rnystrom	2015-04-08 23:39:35
2705	Adlai-Holler	2016-12-02 23:33:18
1700	appleguy	2016-05-30 02:46:58
1700	1nput0utput	2016-05-31 14:08:03
2221	ay8s	2016-09-11 07:16:01
2221	Adlai-Holler	2016-09-10 02:01:53
1020	knopp	2015-12-31 10:57:49
1020	appleguy	2015-12-31 06:45:37
664	appleguy	2015-10-27 00:10:31
664	Adlai-Holler	2015-09-17 00:04:01
1378	appleguy	2016-03-16 18:27:13
2274	Adlai-Holler	2016-09-22 19:45:17
2510	hannahmbanana	2017-02-09 19:59:13
807	appleguy	2015-11-09 03:10:07
807	vitalybaev	2015-11-09 10:21:45
1537	appleguy	2016-04-16 04:04:24
1537	maicki	2016-04-19 23:09:09
1903	maicki	2016-07-12 18:31:35
1395	Baevra	2016-04-01 18:21:59
1395	hannahmbanana	2016-04-01 19:14:50
2581	jdee	2016-11-11 16:48:51
2865	Adlai-Holler	2017-01-05 23:11:29
1461	appleguy	2016-04-01 04:14:40
1947	Adlai-Holler	2016-07-18 19:19:29
1991	hannahmbanana	2016-08-15 20:40:52
1875	appleguy	2016-07-09 23:37:08
3190	flovouin	2017-03-16 09:52:28
1005	appleguy	2015-12-27 23:39:53
1614	maicki	2016-05-03 13:55:53
236	secretiverhyme	2015-01-20 20:22:12
2568	appleguy	2016-11-07 23:55:05
863	tuyuan2012	2015-11-21 00:30:06
1648	appleguy	2016-06-01 04:21:04
1648	levi	2016-06-06 02:16:30
2004	iAlirezaKML	2016-07-29 02:58:05
2984	christianselig	2017-02-06 23:51:40
1351	appleguy	2016-03-10 08:27:10
1351	lappp9	2016-03-10 21:44:14
390	appleguy	2015-07-05 19:58:28
390	smeis	2015-07-05 20:00:24
606	appleguy	2015-08-13 05:43:57
606	SRandazzo	2015-08-13 18:46:14
1262	ekurutepe	2016-02-26 15:23:01
1262	appleguy	2016-02-26 03:19:45
1262	nguyenhuy	2016-03-17 18:27:17
2615	Adlai-Holler	2016-11-19 06:53:02
2615	hannahmbanana	2016-11-17 09:10:20
428	appleguy	2015-06-14 20:08:36
428	SRandazzo	2015-06-14 23:03:14
1073	appleguy	2016-01-19 04:14:36
1211	appleguy	2016-02-10 07:03:51
779	appleguy	2015-10-28 04:43:02
1780	nickvelloff	2016-06-20 07:31:31
285	rnystrom	2015-02-23 21:34:58
285	secretiverhyme	2015-02-05 02:28:49
285	RCacheaux	2015-02-26 00:08:31
1268	appleguy	2016-02-24 21:29:29
1268	eanagel	2016-02-24 19:11:58
148	MrReN	2015-01-07 06:32:34
53	zadr	2014-10-16 22:02:02
2261	maicki	2016-09-20 00:33:31
2261	Adlai-Holler	2016-09-20 16:51:48
1882	appleguy	2016-07-11 01:03:32
1882	cdiscla	2016-07-11 00:47:10
1882	maicki	2016-07-11 01:20:42
2006	Adlai-Holler	2016-07-29 00:21:06
2501	Adlai-Holler	2016-10-28 18:29:52
252	toulouse	2015-01-30 06:59:59
252	secretiverhyme	2015-01-25 22:45:09
252	duxinfeng	2015-01-26 03:13:02
2071	maicki	2016-08-15 01:08:10
329	secretiverhyme	2015-02-24 19:50:25
1575	appleguy	2016-04-21 19:39:46
1575	aaronschubert0	2016-04-21 08:35:04
3040	maicki	2017-02-18 02:27:53
3172	nguyenhuy	2017-03-14 12:33:38
3172	maicki	2017-03-14 01:06:11
2077	hannahmbanana	2016-08-17 07:04:17
2848	ay8s	2016-12-31 10:35:02
2848	Adlai-Holler	2016-12-31 00:13:29
1335	hannahmbanana	2016-05-11 07:50:04
921	appleguy	2015-12-07 21:11:33
921	Adlai-Holler	2015-12-09 16:46:16
921	bimawa	2015-12-08 05:13:26
921	hannahmbanana	2016-06-17 00:03:43
2235	Adlai-Holler	2016-09-13 05:58:41
972	chrene	2015-12-22 15:46:13
972	appleguy	2016-04-28 18:43:22
972	fatuhoku	2016-03-24 11:18:00
972	bimawa	2016-04-29 03:09:18
972	nguyenhuy	2015-12-22 15:42:30
1153	appleguy	2016-02-02 06:40:19
1153	Adlai-Holler	2016-02-01 18:43:13
1164	appleguy	2016-02-07 07:37:13
1164	sstigler	2016-10-04 19:46:48
477	levi	2015-06-11 15:52:47
477	appleguy	2015-06-13 18:22:06
967	appleguy	2015-12-22 05:05:06
967	samhsiung	2015-12-22 06:43:40
3128	Kaspik	2017-03-06 08:58:30
196	rnystrom	2015-01-02 19:25:06
1276	appleguy	2016-02-26 03:17:40
1276	maicki	2016-02-26 14:33:39
1338	appleguy	2016-03-09 10:16:42
1984	Adlai-Holler	2016-07-26 00:25:16
229	appleguy	2016-04-02 05:55:47
229	secretiverhyme	2015-01-20 20:35:13
2435	garrettmoon	2016-11-15 21:36:33
1384	nguyenhuy	2016-03-16 00:18:11
1384	appleguy	2016-03-16 00:12:42
858	nguyenhuy	2015-11-18 15:18:37
858	smiLLe	2015-11-18 13:45:33
1753	aaronschubert0	2016-06-17 07:32:18
1753	george-gw	2016-06-17 13:46:44
1753	hannahmbanana	2016-06-16 17:13:36
879	appleguy	2015-11-29 00:32:14
1683	nickvelloff	2016-05-19 20:05:05
2683	cd-chen	2016-11-30 03:31:06
1618	appleguy	2016-05-05 03:21:37
1147	appleguy	2016-02-02 01:52:54
1147	lappp9	2016-01-29 17:30:17
1070	CodeEagle	2016-01-18 03:00:54
1011	knopp	2015-12-30 12:03:04
1011	appleguy	2015-12-29 03:17:48
1851	appleguy	2016-07-06 06:35:12
1278	bsmith11	2016-02-28 06:38:03
1596	appleguy	2016-05-02 06:19:16
2558	maicki	2016-11-08 14:53:35
1950	appleguy	2016-07-21 01:56:57
1950	Xinchi	2016-07-21 00:43:09
1950	hannahmbanana	2016-07-20 20:23:51
885	tuyuan2012	2015-11-29 02:21:15
1056	appleguy	2016-01-19 04:29:08
1543	appleguy	2016-04-16 22:41:25
1543	aaronschubert0	2016-04-16 12:28:43
1543	hannahmbanana	2016-04-18 02:35:06
3200	nguyenhuy	2017-03-20 19:24:37
1864	nguyenhuy	2016-07-09 05:19:28
1864	appleguy	2016-07-08 05:23:28
1864	maicki	2016-07-08 14:55:04
2746	appleguy	2016-12-13 17:34:01
848	nguyenhuy	2015-11-16 00:06:40
848	appleguy	2015-11-30 05:46:35
848	lappp9	2015-11-30 06:55:09
1035	robmontesinos	2016-01-05 08:03:46
2490	lsnpatryks	2016-10-27 14:20:02
1372	levi	2016-03-15 18:59:25
1372	appleguy	2016-03-19 06:59:28
2107	garrettmoon	2016-08-23 17:38:55
1631	maicki	2016-05-07 01:28:11
1631	appleguy	2016-05-06 21:51:49
1631	jsspalding	2016-05-06 20:39:44
1631	hannahmbanana	2016-05-06 22:08:48
473	appleguy	2015-06-07 02:27:12
1662	appleguy	2016-06-04 21:19:14
2117	harryworld	2017-01-13 07:14:18
2117	Adlai-Holler	2016-09-15 05:30:46
292	secretiverhyme	2015-02-17 22:36:37
292	tanliboy	2015-02-18 03:54:29
2921	maicki	2017-01-23 23:42:14
2298	maicki	2016-09-26 01:19:32
874	nguyenhuy	2015-11-23 20:40:28
874	appleguy	2015-11-21 02:27:42
874	smyrgl	2015-11-21 06:22:59
2450	Adlai-Holler	2016-10-24 16:32:55
2672	appleguy	2016-11-29 18:46:34
2672	hannahmbanana	2016-11-28 23:51:20
1990	DavidSchechter	2016-10-26 21:32:13
1990	evgenyst	2016-08-02 16:01:26
102	secretiverhyme	2014-11-14 21:39:19
1522	appleguy	2016-04-13 02:21:14
2049	maicki	2016-08-09 18:07:32
238	ryanfitz	2015-01-23 22:49:39
2978	appleguy	2017-03-09 02:09:59
801	nguyenhuy	2015-11-02 18:48:02
801	appleguy	2015-10-31 23:45:16
409	rnystrom	2015-04-08 23:41:42
409	appleguy	2015-05-04 02:28:23
2016	appleguy	2016-09-11 19:50:56
2016	yufenglv	2016-08-01 02:21:59
2016	hannahmbanana	2016-08-02 03:51:25
2862	nguyenhuy	2017-01-04 20:22:54
41	appleguy	2014-10-15 04:14:04
41	RCacheaux	2014-10-15 14:08:14
2434	garrettmoon	2016-11-14 21:42:39
2434	Adlai-Holler	2016-10-19 18:22:39
2434	hannahmbanana	2016-11-16 03:37:32
576	appleguy	2015-07-25 20:51:27
1401	Eke	2016-03-19 13:44:02
1401	appleguy	2016-04-07 07:06:12
1065	appleguy	2016-01-19 04:21:33
1545	appleguy	2016-04-18 03:15:26
1784	benjaminhorner	2016-06-21 09:57:22
1336	appleguy	2016-03-09 10:14:30
2555	maicki	2016-11-06 23:47:50
2555	hannahmbanana	2016-11-06 00:47:37
613	appleguy	2015-08-22 04:12:57
613	eanagel	2015-08-17 18:39:09
2626	appleguy	2016-11-20 00:19:20
2626	master-nevi	2016-11-21 19:11:30
2062	Adlai-Holler	2016-08-12 17:39:28
2062	hannahmbanana	2016-08-12 04:12:11
964	appleguy	2015-12-22 04:02:54
964	aaronschubert0	2015-12-21 16:29:41
1911	Adlai-Holler	2016-07-29 18:09:25
1908	yufenglv	2016-07-31 09:13:03
1908	hannahmbanana	2016-07-13 03:44:38
1321	appleguy	2016-04-01 07:34:57
1264	appleguy	2016-02-24 06:05:19
1264	eanagel	2016-02-23 20:31:48
386	richardtop	2016-07-14 13:18:35
386	tspecht	2015-03-24 09:25:11
1754	hannahmbanana	2016-06-17 00:55:44
1622	levi	2016-05-05 00:09:19
1622	maicki	2016-05-04 18:57:22
1622	appleguy	2016-05-07 02:21:47
326	NareshKalakuntla	2015-02-24 09:37:50
1987	Adlai-Holler	2016-07-26 18:59:52
2751	hannahmbanana	2016-12-12 18:41:28
2617	Adlai-Holler	2016-11-21 16:13:06
2617	muukii	2016-11-17 03:18:17
2617	appleguy	2016-11-18 22:10:00
2782	garrettmoon	2016-12-15 21:24:06
2782	appleguy	2016-12-19 04:41:03
2782	Adlai-Holler	2017-01-03 23:52:31
2782	maicki	2016-12-21 10:48:38
978	appleguy	2015-12-23 20:55:54
978	aaronschubert0	2015-12-23 10:23:23
454	appleguy	2015-06-14 06:08:56
2691	appleguy	2016-12-02 21:14:51
2329	garrettmoon	2016-11-14 21:53:50
2329	maicki	2016-11-09 00:39:45
2329	master-nevi	2016-10-06 18:10:24
2329	hannahmbanana	2016-10-07 07:04:25
772	levi	2015-10-27 15:50:54
772	robmontesinos	2015-10-26 18:47:00
772	appleguy	2015-10-27 05:09:56
2629	appleguy	2016-11-19 03:39:31
2629	flovouin	2016-11-22 11:52:38
1783	maicki	2016-06-20 17:39:16
855	bimawa	2015-11-17 13:18:07
1217	appleguy	2016-02-12 08:09:42
1765	Adlai-Holler	2016-06-17 17:23:40
1826	CR34L	2016-06-29 06:44:28
628	hannahmbanana	2016-06-17 22:59:57
1157	appleguy	2016-02-02 01:49:01
873	nguyenhuy	2015-11-23 18:56:47
873	appleguy	2015-11-22 21:44:19
665	Adlai-Holler	2015-09-17 08:24:46
464	appleguy	2015-06-07 02:23:57
2952	EviluS	2017-01-31 12:50:38
2952	modLX4	2017-01-31 11:42:43
2197	appleguy	2016-09-06 03:30:43
2197	Adlai-Holler	2016-09-06 03:10:42
1214	appleguy	2016-05-11 02:02:13
2085	hannahmbanana	2016-12-20 07:18:06
2585	garrettmoon	2016-11-15 21:27:43
2272	Adlai-Holler	2016-09-21 17:41:20
2135	maicki	2016-08-25 02:37:59
250	rnystrom	2015-01-26 19:01:53
250	appleguy	2015-02-02 19:03:51
1546	appleguy	2016-04-19 05:52:11
1546	gazreese	2016-04-27 06:04:37
465	tiepvuvan	2015-06-15 08:50:24
465	appleguy	2015-06-07 23:56:34
465	markmark1	2015-06-15 13:56:49
2713	garrettmoon	2016-12-12 18:32:15
2713	maicki	2016-12-07 22:02:24
2713	tomizimobile	2016-12-05 20:52:15
2713	hannahmbanana	2016-12-05 20:37:44
1828	Adlai-Holler	2016-06-29 02:49:38
2603	hannahmbanana	2016-11-14 04:24:50
2762	garrettmoon	2017-02-14 22:06:08
2762	flovouin	2017-01-12 11:41:37
1289	appleguy	2016-02-29 22:36:15
1289	davidlawson	2016-02-29 23:19:53
749	petrpavlik	2015-10-21 15:07:37
1748	Xinchi	2016-06-29 22:02:14
1748	gazreese	2016-06-20 14:48:27
1748	hannahmbanana	2016-06-16 04:14:35
1267	appleguy	2016-02-24 21:31:24
2881	Adlai-Holler	2017-01-09 21:11:47
1572	appleguy	2016-04-22 04:10:05
1572	maicki	2016-04-22 18:24:10
1785	Adlai-Holler	2016-06-20 23:55:18
138	secretiverhyme	2014-12-07 23:20:44
1855	garrettmoon	2017-02-09 22:05:26
1855	nickvelloff	2016-07-08 22:58:41
1855	appleguy	2016-07-07 05:02:53
1855	Adlai-Holler	2016-07-08 22:38:17
1855	hannahmbanana	2016-07-07 01:34:08
1958	KRUBERLICK	2016-07-21 11:16:39
332	cfcommando	2015-03-02 18:28:18
2114	roytang121	2016-08-28 15:23:10
2369	appleguy	2016-10-11 23:36:37
2369	maicki	2016-10-11 23:26:14
612	nguyenhuy	2015-08-17 07:20:12
1110	yury	2016-01-25 22:03:40
1110	appleguy	2016-01-25 21:46:09
1110	tomizimobile	2016-01-28 20:14:13
1189	appleguy	2016-02-05 19:34:23
1949	maicki	2016-07-21 15:06:21
1949	stapleup	2016-12-09 11:01:39
1949	Adlai-Holler	2016-07-22 18:24:50
1949	flovouin	2016-07-22 15:10:40
1949	garrettmoon	2016-11-15 21:40:22
1949	dssheng	2016-07-29 03:10:27
2396	hannahmbanana	2016-10-16 23:37:08
2621	nixzhu	2016-11-17 06:27:29
2191	jonybur	2016-09-12 12:40:58
931	appleguy	2015-12-11 04:00:42
931	lappp9	2015-12-11 05:48:09
1988	hannahmbanana	2016-07-27 06:27:19
985	appleguy	2015-12-24 07:01:47
985	levi	2015-12-24 21:49:25
1367	appleguy	2016-03-17 04:41:53
1856	maicki	2016-07-07 13:51:11
2203	garrettmoon	2016-12-12 18:25:06
2203	mikhailmulyar	2016-09-14 07:37:58
2203	hannahmbanana	2016-09-07 18:38:22
2203	Adlai-Holler	2016-12-19 22:40:13
2203	ryanfitz	2016-12-20 12:56:46
2605	appleguy	2016-11-14 07:10:56
1672	appleguy	2016-05-17 03:22:49
2795	master-nevi	2016-12-19 04:09:20
2795	hannahmbanana	2016-12-18 07:58:51
289	secretiverhyme	2015-02-04 21:27:51
1032	singno	2016-01-06 09:16:48
2411	appleguy	2016-10-21 00:33:21
2411	george-gw	2016-10-19 08:01:22
426	Jercik	2015-07-10 14:47:00
426	SparrowBlaze	2015-07-10 16:51:51
426	RuiAAPeres	2015-10-01 18:31:56
426	markmark1	2015-07-10 17:28:22
434	appleguy	2015-05-17 08:24:17
434	dasmer	2015-07-09 03:37:10
434	modocache	2015-04-22 16:03:20
1933	appleguy	2016-07-16 06:12:05
3068	3a4oT	2017-03-02 13:19:42
761	zintus	2015-10-21 23:45:35
761	appleguy	2015-10-21 22:58:45
2370	appleguy	2016-10-13 03:02:31
755	nguyenhuy	2015-10-21 18:35:45
755	appleguy	2015-10-20 20:23:49
755	nvh	2015-10-27 08:33:07
755	levi	2015-10-27 15:44:27
1501	WildDylan	2016-11-15 03:09:11
1177	appleguy	2016-02-07 01:42:36
1970	appleguy	2016-07-22 19:52:31
1970	Adlai-Holler	2016-07-22 19:44:42
1800	appleguy	2016-06-22 23:51:56
1800	binl	2016-06-24 09:14:12
1800	flovouin	2016-06-23 16:04:25
2279	maicki	2016-09-23 16:30:14
2609	garrettmoon	2016-11-15 00:19:16
2609	appleguy	2016-11-15 03:53:46
2609	rahul-malik	2016-11-15 00:22:43
2906	Adlai-Holler	2017-01-19 21:56:36
1642	Jauzee	2016-12-22 16:47:34
1642	plm75	2016-05-10 18:18:53
744	appleguy	2015-10-19 01:55:46
2094	Adlai-Holler	2016-08-18 01:10:04
3098	Adlai-Holler	2017-02-27 22:41:01
971	appleguy	2015-12-23 07:41:02
971	aaronschubert0	2015-12-23 09:16:04
971	tomizimobile	2015-12-23 21:03:36
1529	appleguy	2016-04-17 03:51:23
159	rnystrom	2014-12-17 19:41:23
159	appleguy	2016-03-31 04:53:29
159	andyscott	2016-03-31 15:54:29
835	logicsb	2015-11-11 08:14:32
2283	maicki	2016-09-27 17:06:27
1699	maicki	2016-05-30 22:16:00
1699	stephenkopylov	2016-06-10 20:55:56
1699	appleguy	2016-06-10 18:17:30
792	appleguy	2015-11-01 03:10:19
792	aaronschubert0	2015-10-29 11:01:48
796	appleguy	2015-10-31 23:08:56
1205	garrettmoon	2016-02-09 19:05:44
1205	appleguy	2016-02-09 06:07:13
1228	appleguy	2016-02-17 01:45:53
570	TernTuring	2015-10-20 07:04:32
1600	appleguy	2016-05-11 02:48:17
1600	gazreese	2016-04-27 06:45:03
1600	chourobin	2016-04-28 18:47:37
1600	ejensen	2016-04-28 22:22:08
2125	Adlai-Holler	2016-08-24 17:36:38
2125	GotEmB	2016-08-24 09:06:03
2749	garrettmoon	2016-12-20 19:20:39
2749	maicki	2016-12-17 06:30:32
2749	ryanfitz	2016-12-20 20:20:12
2732	appleguy	2016-12-13 03:45:13
2732	jaichaudhry	2016-12-08 15:55:58
2339	caophong94	2016-10-07 20:31:57
2339	hannahmbanana	2016-10-07 06:42:15
1559	appleguy	2016-04-19 23:43:25
2392	appleguy	2016-10-16 03:42:19
2392	Adlai-Holler	2016-10-16 03:48:10
2392	maicki	2016-10-16 19:24:13
1421	appleguy	2016-03-24 06:33:29
1421	Adlai-Holler	2016-03-24 05:12:38
1584	maicki	2016-05-11 10:33:55
1584	hannahmbanana	2016-11-15 02:51:57
1584	Adlai-Holler	2016-04-22 23:08:14
1584	appleguy	2016-06-26 18:58:42
1199	garrettmoon	2016-02-09 23:57:29
1199	appleguy	2016-02-09 06:29:31
2959	garrettmoon	2017-01-31 19:54:11
2959	nguyenhuy	2017-02-23 11:33:59
2959	hannahmbanana	2017-02-09 21:18:34
1788	Adlai-Holler	2016-07-02 15:29:58
1788	gazreese	2016-06-24 11:05:53
1788	hannahmbanana	2016-06-21 23:39:10
2099	maicki	2016-08-18 17:26:39
2099	Adlai-Holler	2016-08-18 17:55:40
2120	Adlai-Holler	2016-09-12 18:44:46
2382	hannahmbanana	2016-10-14 04:02:32
2202	Adlai-Holler	2016-09-06 21:55:27
394	appleguy	2015-05-17 08:31:35
2011	george-gw	2016-08-30 11:35:03
2011	Adlai-Holler	2016-08-31 18:58:39
2011	aforkalyuk	2016-08-29 13:58:03
2011	cdiscla	2016-08-27 09:47:49
2011	jadsonlourenco	2016-08-27 12:02:54
2196	nguyenhuy	2016-09-06 02:50:29
2875	acedened	2017-01-21 11:44:15
1019	frankenthumbs	2015-12-31 20:03:14
2991	appleguy	2017-02-08 05:14:46
2991	hannahmbanana	2017-02-09 07:33:06
2991	maicki	2017-02-10 15:38:34
1703	klivin	2016-05-31 17:27:28
1257	appleguy	2016-02-23 03:40:06
1257	Adlai-Holler	2016-02-23 02:49:15
2352	maicki	2016-10-06 18:37:39
309	appleguy	2016-04-02 05:27:33
309	phatmann	2015-02-16 19:33:34
1439	anhnd	2016-03-26 18:55:55
2516	Adlai-Holler	2016-10-31 21:14:19
1100	appleguy	2016-01-24 08:58:03
1100	aaronschubert0	2016-01-24 12:46:30
1100	nvh	2016-01-25 13:01:15
484	appleguy	2015-06-22 04:15:43
484	victoria-chain	2015-07-01 17:31:59
2303	hannahmbanana	2016-09-26 21:53:59
2136	Adlai-Holler	2016-08-25 02:58:11
2136	hannahmbanana	2016-08-25 03:30:33
514	appleguy	2015-06-26 20:18:50
514	eanagel	2015-06-25 21:36:44
87	appleguy	2014-11-03 18:40:04
1404	appleguy	2016-03-20 03:00:00
1678	Serlight	2016-05-19 03:10:20
2961	Adlai-Holler	2017-01-31 22:38:00
15	secretiverhyme	2014-08-14 21:01:41
622	nguyenhuy	2015-08-22 15:05:49
622	appleguy	2015-08-22 00:22:03
622	rcancro	2015-08-21 17:06:37
2592	appleguy	2016-11-11 00:32:57
263	kylehickinson	2015-01-27 00:01:36
263	ide	2015-01-27 00:05:12
263	secretiverhyme	2015-01-27 00:02:51
291	secretiverhyme	2015-02-05 20:36:48
291	spronin	2016-09-01 10:37:06
2204	Adlai-Holler	2016-09-07 00:58:08
2324	appleguy	2016-10-03 03:32:05
2324	maicki	2016-10-04 03:01:36
2324	hannahmbanana	2016-10-04 02:47:55
975	knopp	2016-01-17 18:27:30
975	appleguy	2015-12-23 05:20:27
299	RuiAAPeres	2015-10-03 01:01:30
3039	nguyenhuy	2017-02-21 19:53:59
3039	appleguy	2017-02-21 06:23:52
1720	Raikerian	2016-06-08 15:20:20
2338	Adlai-Holler	2016-10-03 23:47:35
902	appleguy	2015-12-02 16:12:33
902	jakubheglas	2015-12-02 15:24:32
2056	12207480	2016-08-15 04:19:09
820	robmontesinos	2015-11-08 19:19:43
3161	maicki	2017-03-10 16:48:29
650	nguyenhuy	2015-09-14 22:05:03
1465	MarvinNazari	2016-06-16 14:06:30
790	RuiAAPeres	2015-10-29 00:42:30
1354	appleguy	2016-03-17 08:06:27
588	appleguy	2015-08-04 19:40:24
588	wieseljonas	2015-08-03 12:27:35
588	tettoffensive	2015-09-16 18:26:03
437	appleguy	2015-05-04 02:15:22
883	stowy	2016-01-07 04:56:53
2541	nguyenhuy	2016-11-14 13:13:10
2541	Adlai-Holler	2016-11-14 05:30:26
2359	garrettmoon	2016-11-15 21:37:41
3212	Adlai-Holler	2017-03-22 18:23:18
435	erema	2015-09-22 09:46:01
834	drinking	2015-11-12 07:11:01
720	vikas4goyal	2015-11-04 10:10:57
699	appleguy	2015-10-03 23:34:44
699	rcancro	2015-10-02 22:57:24
2300	ikbenben	2016-09-26 21:06:38
1797	nickvelloff	2016-06-22 22:19:24
1797	hannahmbanana	2016-06-22 22:17:25
3162	maicki	2017-03-11 15:29:40
1242	appleguy	2016-03-01 07:01:09
2012	Adlai-Holler	2016-07-29 23:38:34
2788	stephenkopylov	2016-12-20 15:19:59
2788	hannahmbanana	2016-12-20 21:04:36
3114	skensell	2017-03-02 19:55:59
867	appleguy	2015-11-19 21:07:40
371	rnystrom	2015-03-11 23:48:02
346	secretiverhyme	2015-03-01 23:02:56
346	JohnnyTseng	2015-03-23 15:53:28
2556	garrettmoon	2016-11-15 21:34:56
2968	Adlai-Holler	2017-02-02 19:26:32
2968	hannahmbanana	2017-02-05 02:04:20
302	secretiverhyme	2015-02-10 00:38:50
2658	garrettmoon	2016-11-29 16:04:22
2658	appleguy	2016-11-26 06:59:23
2658	Adlai-Holler	2016-12-19 18:21:00
2658	flovouin	2017-01-12 09:58:30
2523	george-gw	2016-11-01 14:53:15
2523	Adlai-Holler	2016-11-02 00:33:24
1728	appleguy	2016-06-09 05:10:15
1728	maicki	2016-06-08 20:14:55
1728	ocrickard	2016-06-09 12:42:37
3186	nguyenhuy	2017-03-15 18:20:29
623	nguyenhuy	2015-08-22 15:12:57
623	appleguy	2015-08-22 00:15:10
623	rcancro	2015-08-22 04:05:51
1208	garrettmoon	2016-12-12 18:29:18
1208	appleguy	2016-02-09 20:37:22
1208	smyrgl	2016-02-09 20:46:59
2031	levi	2016-08-09 00:42:58
2031	Adlai-Holler	2016-08-16 23:49:55
2031	maicki	2016-08-04 03:36:22
920	vizlabxt	2015-12-07 08:09:43
1581	wendylu	2016-04-22 06:26:49
1581	garrettmoon	2016-04-25 16:50:22
1581	appleguy	2016-04-22 02:26:33
2830	EviluS	2016-12-27 12:32:39
362	kratijain-flipkart	2015-03-09 20:12:42
362	secretiverhyme	2015-03-11 20:40:55
362	lxcid	2015-03-09 11:32:44
2017	appleguy	2016-08-05 06:12:53
2017	dssheng	2016-08-02 05:32:24
2017	plm75	2017-02-04 08:35:54
1210	bhamodi	2016-02-09 22:21:47
786	levi	2015-10-28 18:41:57
1448	fatuhoku	2016-04-20 19:34:54
1961	appleguy	2016-07-21 01:40:46
1474	appleguy	2016-04-06 05:03:28
1474	aaronschubert0	2016-04-06 07:32:26
1263	appleguy	2016-02-23 20:27:44
1263	levi	2016-02-23 17:37:36
2578	garrettmoon	2016-11-14 21:30:51
2578	rajeevwhiz	2016-11-08 20:02:22
2257	appleguy	2016-09-16 00:25:43
2257	Adlai-Holler	2016-09-15 23:57:24
715	appleguy	2015-10-06 18:31:18
690	nguyenhuy	2015-09-29 14:37:50
690	appleguy	2015-09-28 20:28:21
2790	xiaomaogong	2017-02-20 08:18:49
3145	maicki	2017-03-09 17:48:12
2820	maicki	2016-12-21 18:36:13
1830	maicki	2016-07-02 17:18:43
1830	Adlai-Holler	2016-07-02 15:38:27
2634	garrettmoon	2016-11-20 00:00:48
943	singno	2015-12-17 18:23:39
943	smiLLe	2015-12-16 19:41:52
652	appleguy	2015-10-23 02:13:07
652	robmontesinos	2015-10-22 07:24:53
2953	hannahmbanana	2017-01-30 19:00:44
1101	knopp	2016-01-24 22:44:44
1101	appleguy	2016-01-24 21:15:54
1241	appleguy	2016-02-23 04:43:48
1241	ItamarM	2016-02-23 06:50:58
1398	maicki	2016-03-20 13:31:42
1398	Adlai-Holler	2016-03-20 16:57:48
1398	appleguy	2016-03-20 04:18:33
1480	maicki	2016-04-05 23:44:16
1480	ItamarM	2016-04-06 05:16:03
595	appleguy	2015-08-09 01:26:33
1823	maicki	2016-07-01 21:20:08
1823	Adlai-Holler	2016-06-27 17:23:31
616	nguyenhuy	2015-08-21 20:52:56
616	nannanIT	2015-08-22 07:12:52
616	ryanfitz	2015-08-21 15:55:06
2632	maicki	2016-11-22 14:55:16
2632	hannahmbanana	2016-11-19 22:48:41
1519	JPROFFICIAL	2016-04-25 17:45:04
1519	yury	2016-05-04 10:17:16
1519	appleguy	2016-04-26 02:37:22
1519	smyrgl	2016-04-26 02:29:06
1519	DavidSchechter	2016-04-21 19:44:41
1519	vandadschibsted	2016-04-22 08:11:15
714	appleguy	2015-10-06 22:28:46
714	Adlai-Holler	2015-10-06 06:08:29
249	secretiverhyme	2015-01-24 20:01:10
2428	Adlai-Holler	2016-10-19 16:48:18
2428	tamaskarai	2016-10-20 07:38:13
1551	nelson-pinto	2016-04-19 23:24:13
1033	appleguy	2016-01-06 06:24:47
1033	tomizimobile	2016-01-06 14:34:45
1847	Adlai-Holler	2016-07-08 22:45:14
1288	nguyenhuy	2016-02-29 17:37:39
1288	Adlai-Holler	2016-02-29 17:36:07
407	appleguy	2015-05-04 02:26:09
1677	Eke	2016-05-18 08:23:37
1677	appleguy	2016-05-18 07:56:07
1677	gazreese	2016-05-18 07:46:14
875	appleguy	2015-11-21 02:16:31
468	nguyenhuy	2015-06-22 15:58:26
468	appleguy	2015-06-14 00:42:27
468	markmark1	2015-06-28 16:11:28
468	xujialiang	2015-06-27 14:22:05
2729	maicki	2016-12-07 23:59:39
2255	maicki	2016-09-23 20:25:59
2440	appleguy	2016-10-21 01:18:32
3021	maicki	2017-02-13 15:19:10
548	appleguy	2015-07-18 01:08:27
548	eanagel	2015-07-09 07:19:30
2943	appleguy	2017-01-28 06:38:18
2273	hannahmbanana	2016-11-17 09:32:21
1527	garrettmoon	2016-04-15 17:07:56
1527	maicki	2016-04-15 16:01:04
1527	appleguy	2016-04-16 03:54:04
1679	appleguy	2016-05-18 22:48:50
490	macistador	2016-02-08 13:29:35
490	fatuhoku	2016-03-24 17:39:31
2200	maicki	2016-09-06 17:59:18
2200	hannahmbanana	2016-09-06 17:44:56
1098	nguyenhuy	2016-01-24 20:26:08
1098	appleguy	2016-01-24 01:17:08
1098	stowy	2016-01-23 23:05:24
2349	maicki	2016-10-06 13:54:30
2682	Adlai-Holler	2016-11-30 00:25:37
2161	maicki	2016-08-28 23:18:13
2161	Adlai-Holler	2016-08-28 22:28:37
925	appleguy	2015-12-11 03:58:16
925	levi	2015-12-17 01:54:40
832	appleguy	2015-11-09 21:43:19
476	appleguy	2015-06-10 22:01:39
476	victormayorov	2015-06-10 22:50:24
476	markmark1	2015-06-11 15:09:07
2334	simoami	2016-10-04 14:45:08
1902	nguyenhuy	2016-07-12 14:03:32
1902	suomalainen9890	2016-07-12 20:07:56
1902	maicki	2016-07-12 13:49:17
2557	garrettmoon	2017-01-31 19:49:14
2557	appleguy	2016-12-19 05:08:01
2557	kimshako	2016-11-06 04:38:35
2557	hannahmbanana	2017-01-12 20:12:26
2409	hannahmbanana	2016-10-17 22:47:10
1105	knopp	2016-01-25 13:07:03
1105	appleguy	2016-01-25 02:44:08
753	nguyenhuy	2015-10-19 19:54:32
753	levi	2015-10-19 23:29:31
753	Adlai-Holler	2015-10-23 01:35:54
753	appleguy	2015-10-21 04:37:42
2536	garrettmoon	2016-11-14 21:35:29
2536	nguyenhuy	2016-11-02 19:30:40
2536	hannahmbanana	2017-02-09 19:11:33
979	fatuhoku	2016-03-12 00:10:34
2551	maicki	2016-11-06 15:40:01
986	appleguy	2015-12-24 04:05:25
986	wieseljonas	2015-12-24 03:26:09
2222	hannahmbanana	2016-09-10 02:33:34
2539	appleguy	2016-11-03 01:19:24
2539	tamaskarai	2016-11-03 13:10:33
2479	Adlai-Holler	2016-10-26 18:38:11
654	tettoffensive	2015-09-16 01:33:41
654	appleguy	2015-09-19 19:21:18
654	eanagel	2015-09-16 16:31:12
149	kylehickinson	2014-12-11 00:44:29
149	secretiverhyme	2014-12-14 22:28:35
149	bradleydwyer	2014-12-11 00:41:41
2431	appleguy	2016-11-01 00:52:59
2431	Adlai-Holler	2016-10-19 17:51:09
2431	tomizimobile	2016-10-19 17:56:30
1280	appleguy	2016-02-26 03:21:43
1060	knopp	2016-01-14 03:03:32
1060	appleguy	2016-01-14 02:52:46
1060	Adlai-Holler	2016-01-13 20:38:46
800	appleguy	2015-10-31 22:14:56
3026	appleguy	2017-02-15 05:17:26
3026	Adlai-Holler	2017-02-15 19:54:53
3026	yxztj	2017-02-15 03:01:00
825	appleguy	2015-11-07 23:32:01
825	ocrickard	2015-11-09 04:46:30
825	levi	2015-11-07 15:10:17
3130	nguyenhuy	2017-03-09 19:04:06
3130	appleguy	2017-03-04 05:13:40
3130	eanagel	2017-03-03 04:50:06
202	rnystrom	2015-01-07 19:42:19
202	secretiverhyme	2015-01-07 22:53:40
3006	fawadsuhail	2017-02-10 04:58:29
2811	garrettmoon	2016-12-20 22:09:03
788	tettoffensive	2015-10-29 18:18:26
521	jflinter	2015-06-27 07:15:30
2911	hannahmbanana	2017-02-09 19:39:23
1235	appleguy	2016-02-17 07:46:48
1235	Adlai-Holler	2016-02-17 03:47:16
2451	Adlai-Holler	2016-10-21 17:18:45
2451	hannahmbanana	2016-10-21 01:37:37
3126	maicki	2017-03-02 16:56:27
1865	suomalainen9890	2016-07-08 10:23:55
1865	appleguy	2016-07-08 05:51:23
669	levi	2015-09-22 22:02:00
669	appleguy	2015-09-18 21:22:39
2345	MarvinNazari	2016-10-08 14:18:46
2345	hannahmbanana	2016-10-07 20:30:43
1149	appleguy	2016-02-02 07:29:19
1149	MarvinNazari	2016-01-29 18:37:47
1149	lappp9	2016-01-29 17:38:10
2398	appleguy	2016-10-16 19:39:09
2398	Adlai-Holler	2016-10-16 19:26:15
2398	maicki	2016-10-16 19:43:38
267	rnystrom	2015-01-27 18:40:39
1526	appleguy	2016-04-20 02:40:56
1526	Adlai-Holler	2016-04-22 18:14:09
277	rnystrom	2015-02-03 19:54:46
277	ulfie22	2015-02-03 23:36:54
854	smyrgl	2015-11-20 09:10:07
1340	appleguy	2016-03-08 05:23:27
1340	aaronschubert0	2016-03-08 11:06:05
2924	Antowkos	2017-01-25 02:21:09
1023	stowy	2016-08-15 16:07:15
1023	hannahmbanana	2016-08-15 06:35:44
1511	appleguy	2016-04-18 03:26:42
2408	Adlai-Holler	2016-10-17 22:31:38
2797	nguyenhuy	2016-12-19 10:40:55
1117	knopp	2016-01-26 23:39:11
1117	appleguy	2016-01-26 20:39:34
2018	appleguy	2016-08-01 16:16:20
2018	maicki	2016-08-01 16:20:25
895	Adlai-Holler	2015-11-30 05:23:28
2707	appleguy	2016-12-18 08:39:27
2707	lappp9	2016-12-16 19:09:51
2707	Adlai-Holler	2017-02-10 07:10:19
2707	rainypixels	2017-01-13 20:05:44
1167	appleguy	2016-02-07 08:26:34
2913	nguyenhuy	2017-01-19 12:36:05
1425	appleguy	2016-05-11 01:51:55
1425	fatuhoku	2016-03-27 17:57:01
89	nivanchikov	2015-03-04 21:25:44
89	gauravmnit07	2016-01-27 11:40:46
682	appleguy	2015-09-25 02:40:38
682	Adlai-Holler	2015-10-28 02:29:22
2859	nguyenhuy	2017-01-04 12:01:21
2859	jesseluo	2017-03-02 08:04:55
2859	hovox	2017-01-26 13:29:00
462	appleguy	2015-06-14 01:00:27
693	nguyenhuy	2015-09-29 20:23:00
693	appleguy	2015-10-01 02:08:30
693	Adlai-Holler	2015-09-29 19:37:08
865	yury	2016-01-25 13:59:26
865	appleguy	2015-12-04 04:19:53
865	bimawa	2015-12-04 04:28:47
2423	Adlai-Holler	2016-10-19 01:56:58
2449	hannahmbanana	2016-10-21 01:15:42
886	appleguy	2015-11-28 03:05:55
886	RuiAAPeres	2015-12-02 10:49:55
886	bimawa	2015-11-28 06:31:12
2228	simoami	2016-09-11 19:20:47
1571	maicki	2016-04-20 20:13:02
723	garrettmoon	2015-10-07 19:17:50
861	appleguy	2015-11-30 01:11:54
861	1nput0utput	2015-11-19 19:04:26
3067	ay8s	2017-02-23 22:32:18
3067	Adlai-Holler	2017-02-23 18:49:53
815	nguyenhuy	2015-11-04 14:28:51
815	appleguy	2015-11-07 00:07:54
815	vitalybaev	2015-11-04 14:59:19
815	yxztj	2015-11-05 05:12:19
2223	appleguy	2016-11-16 23:34:16
2223	Adlai-Holler	2016-09-10 00:45:52
478	appleguy	2015-06-13 18:13:21
1438	appleguy	2016-03-26 18:56:56
2564	appleguy	2016-11-07 21:20:37
2052	maicki	2016-08-10 13:44:49
2052	Adlai-Holler	2016-08-11 19:54:54
569	appleguy	2015-07-14 20:55:09
445	levi	2015-05-19 03:05:35
445	appleguy	2015-05-21 22:49:41
59	appleguy	2015-11-01 03:28:22
59	aaronschubert0	2015-11-02 20:09:35
872	alexvbush	2016-10-18 18:31:37
3179	maicki	2017-03-15 15:53:20
1971	Adlai-Holler	2016-08-22 17:46:09
1971	tomizimobile	2016-07-29 19:50:49
1058	appleguy	2016-01-14 07:56:13
295	rnystrom	2015-02-11 21:01:21
1798	benjaminhorner	2016-06-28 16:26:03
1169	appleguy	2016-02-07 08:20:44
1169	aaronschubert0	2016-02-03 09:31:37
2448	appleguy	2016-11-01 00:36:33
2448	rainypixels	2016-11-01 22:59:36
3085	maicki	2017-02-27 02:23:52
2067	garrettmoon	2016-08-14 17:22:24
2067	appleguy	2016-08-14 03:23:06
2067	Adlai-Holler	2016-08-14 00:05:21
1663	maicki	2016-05-14 19:23:31
1663	Adlai-Holler	2016-05-14 19:15:26
1663	appleguy	2016-05-15 03:33:45
2399	appleguy	2016-10-16 20:53:11
[truncated: 827 more rows]
