# Supplementary material for: Status, identity, and language: A study of issue discussions in GitHub
Source: PLoS One. 2019 Jun 14;14(6):e0215059. doi: 10.1371/journal.pone.0215059 (PMC6568400; doi:10.1371/journal.pone.0215059)
Supplement: S2 Data — (ZIP) [file pone.0215059.s003.zip › sample_46_projs_issues/facebook_AsyncDisplayKit/issue_comments_mentioned_NOCODE_FULLBODY.csv]

issue_num	datetime	body	login	mention_login
3222	2017-03-28 02:02:37	@Adlai-Holler Sorry about that, I made some changes, could you please review it again and thanks for your time.	CaptainTeemo	Adlai-Holler
3210	2017-03-24 05:37:09	Just ran into this earlier today. Thanks @rcancro for fixing! ✋	connor	rcancro
3209	2017-03-22 14:34:24	Hey @FanJianRong This is a very hard question to solve within a Github Issue. I will close this issue and please join our Slack channel and ask in there: http://asyncdisplaykit.org/slack.html Thanks!	maicki	FanJianRong
3202	2017-03-22 16:29:26	@Luis-X Hey, can you please post a crash log in here? Thanks!	maicki	Luis-X
3201	2017-03-22 18:39:31	@Rokimkar Could you provide some sample code with a repro? Are you using `estimatedItemSize` as @hamewang mentioned?	Adlai-Holler	hamewang
3201	2017-03-22 18:39:31	@Rokimkar Could you provide some sample code with a repro? Are you using `estimatedItemSize` as @hamewang mentioned?	Adlai-Holler	Rokimkar
3201	2017-03-23 01:07:39	@Adlai-Holler create viewController extens ASViewController， overwrite init Method - (instancetype)init { UICollectionViewFlowLayout *fLayout = [[UICollectionViewFlowLayout alloc] init]; fLayout.minimumLineSpacing = 10; fLayout.minimumInteritemSpacing = 10; fLayout.estimatedItemSize = CGSizeMake(100, 50); ASCollectionNode *mainNode = [[ASCollectionNode alloc] initWithCollectionViewLayout:fLayout]…	hamewang	Adlai-Holler
3201	2017-03-23 06:41:56	@Adlai-Holler [https://github.com/naveen7b/AsyncDisplayKit-Example](link) link for the example project. This project will work fine if the Async display kit version is before 2.2 and it is crashing for version 2.2. Thanks @naveen7b for the sample code.	Rokimkar	naveen7b
3201	2017-03-23 06:41:56	@Adlai-Holler [https://github.com/naveen7b/AsyncDisplayKit-Example](link) link for the example project. This project will work fine if the Async display kit version is before 2.2 and it is crashing for version 2.2. Thanks @naveen7b for the sample code.	Rokimkar	Adlai-Holler
3197	2017-03-18 14:13:57	Hey @iOSUser110 if you have questions please join our Slack Channel: http://asyncdisplaykit.org/slack.html	maicki	iOSUser110
3196	2017-03-18 14:13:30	Hey @iOSUser110 if you have questions please join our Slack Channel: http://asyncdisplaykit.org/slack.html	maicki	iOSUser110
3195	2017-03-18 01:54:52	Hi @KKKiller, the result is expected as you use a network image node within your cell node, every time you use `reloadData` the `ASNetworkImageNode` fetches the image either from network or from the local cache. As this happens asynchronous this will result in kind of this flicker your observe. I will close this issue if you have further questions how to use ASDK please join our Slack Channel: ht…	maicki	KKKiller
3193	2017-03-20 02:40:30	@ImJCabus Hey! The core team had a discussion about this PR and we decided against bringing it in for now. We are trying to limit complexity in ASDisplayNode for now and there are some good ways around this (e.g. the visible state changes discussed with @appleguy in the Slack channel). Although we didn't merge this PR, we are really appreciated it and we hope we will see more in the future. Thank…	maicki	ImJCabus
3192	2017-03-16 11:17:43	@iOSUser110 Check this issue (#2952) there is an example of how to add `UIKit` elements as `nodes`	EviluS	iOSUser110
3189	2017-03-16 10:53:24	@iOSUser110 you just need to add the `UISwitch` in the `didLoad`	abellee	iOSUser110
3189	2017-03-16 10:57:24	as ASCellNode provide only addSubnode and addSubnode accepts only Node from ASDK it is not allowing to add UIView then how to do that ? please specify the code snippet for ASCellNode with ASTextNode and one UISwitch Waiting for your reply @abellee	iOSUser110	abellee
3189	2017-03-16 11:22:13	@iOSUser110 Check this issue (#2952) there is an example of how to add UIKit elements as nodes	EviluS	iOSUser110
3181	2017-03-15 19:03:17	@maicki LGTM, merge away!	nguyenhuy	maicki
3180	2017-03-14 16:19:15	@simonyang81 Hey, please look into the `- (instancetype)initWithViewBlock:(ASDisplayNodeViewBlock)viewBlock;` and similar initializer. The view block allows you to return a view that is used as a backing view of the node. Thanks! If you have further questions please ask in our Slack channel: http://asyncdisplaykit.org/slack.html	maicki	simonyang81
3178	2017-03-15 21:45:38	@appleguy Not dug too much into this but gave this branch a try to see if we saw any improvements with seeing Couldn't find 'visible' supplementary element of kind %@ at index path %@ in map %@ come up within Buffer. When using this branch it looks like our ASCellNode backed supplementary nodes no longer display. They display correctly when using ASDK from master.	ay8s	appleguy
3174	2017-03-12 19:57:22	@Kaspik so it is a bug? now I only have to set `lineHeightMultiple` instead of `lineSpacing` to avoid this problem	abellee	Kaspik
3172	2017-03-14 12:33:38	@maicki Sounds good to me.	nguyenhuy	maicki
3171	2017-03-13 15:35:58	@maicki Thanks and don't worry, I added it myself LOL. Will merge when CI finishes.	nguyenhuy	maicki
3169	2017-03-14 12:27:23	@harryworld Thank you for your reply. It is now clear that we are not on the same page. I'm sorry about the confusion and let me try to explain better. First, let's limit the scope of this discussion to item moves. It's totally fine to work on section moves later on, even in a follow up PR. You're right that moves should be treated similar to reloads in the sense that `_ASHierarchyChangeSet` reco…	nguyenhuy	harryworld
3164	2017-03-11 08:35:20	@ay8s Sorry for the hassle! I've submitted a PR that should fix this. On the upside, imho, the button is a bit cleaner without the text :P	nguyenhuy	ay8s
3163	2017-03-11 07:37:26	@ay8s are you seeing flashes similar to [this](https://github.com/facebook/AsyncDisplayKit/issues/2536#issuecomment-285351461)? Please try disabling placeholders of all cell nodes.	nguyenhuy	ay8s
3163	2017-03-12 07:17:26	@nguyenhuy Exactly like that however when setting neverShowPlaceholders to YES on update nodes I seem to see the same behavior where some removals will animate with animation and others with a flash.	ay8s	nguyenhuy
3163	2017-03-13 09:19:37	@ay8s I'd appreciate some more details. What updates (i.e removals or reloads) are issued to your collection view? One way to get this information is printing out the change set provided in `-ASDataController:updateWithChangeSet:`. I'm also interested in the `animated` BOOL of each change set. On the other hand, if you could modify an example (e.g ASDKgram) to produce the same problem, I can jump…	nguyenhuy	ay8s
3163	2017-03-13 11:07:18	@nguyenhuy After Setting neverShowPlaceholders to YES doesn't work in collectionNode. I have uploaded the demo video. [Flashing-bug.mov.zip](https://github.com/facebook/AsyncDisplayKit/files/837983/Flashing-bug.mov.zip) I reproduced this issue in simple example [Flashing-Bug.zip](https://github.com/facebook/AsyncDisplayKit/files/837973/Flashing-Bug.zip)	davitPiloyan93	nguyenhuy
3163	2017-03-14 16:24:53	@davitPiloyan93 Your flash is unrelated to the one described in this issue. Your project is not using IGListKit and it is using ASDK 2.2 in which flashes caused by `reloadData` is a known issue. That being said, the real reason your image nodes flicker is because you don't provide a default image /placeholder color and a fading duration. Also your actual image is too big which takes a while to be…	nguyenhuy	davitPiloyan93
3163	2017-03-14 16:35:12	Cool, thanks @ay8s!	nguyenhuy	ay8s
3162	2017-03-11 15:29:40	@appleguy Did you have a change to re-test that? I couldn't reproduce that within terminal, Xcode or on CI ...	maicki	appleguy
3162	2017-03-22 16:30:29	@appleguy I will close this issue for now as we cannot reproduce it. If it comes up again please reopen. Thanks!	maicki	appleguy
3151	2017-03-09 14:10:29	@flovouin Thanks for reporting. I added a unit test that triggers that assertion, although it may not be your exact use case. Please re-test once #3153 is merged.	nguyenhuy	flovouin
3150	2017-03-08 16:39:22	Hey @mydubhe we are using Github Issues for all bug tracking. If you are having difficulties using AsyncDisplayKit or have a question about usage, please ask a question in our Slack channel: http://asyncdisplaykit.org/slack.html Thanks!	maicki	mydubhe
3147	2017-03-08 16:32:04	Hey @CHENDONGY we are using Github Issues for all bug tracking. If you are having difficulties using AsyncDisplayKit or have a question about usage, please ask a question in our Slack channel: http://asyncdisplaykit.org/slack.html	maicki	CHENDONGY
3144	2017-03-07 01:44:28	Hey, @jspalluzzi I will close that issue as it seems it's resolved. Please reopen if not. Thanks!	maicki	jspalluzzi
3142	2017-03-06 15:40:40	@aaronash There is no error or bug. Try adding `[spinner setHidesWhenStopped:NO];` inside the `initWithViewBlock:` block and you will see that the `UIActivityIndicatorView` is there but not animating. The solution is to adopt the `ASPagerDelegate` and implement `willDisplayItemWithNode:` and `didEndDisplayingItemWithNode:` methods. And inside these methods you call either `startAnimating` or `sto…	EviluS	aaronash
3142	2017-03-06 15:50:57	Ok this is pretty interesting ... The problem is that if a `UICollectionViewCell` is getting it's `prepareForReuse` call it calls `_removeAllAnimations`. This will remove the animation for the `UIActivityIndicatorView` as it's overwriting this method and `stopAnimating` is called. If the `UIActivityIndicatorView` has `hidesWhenStopped` set to `YES` as it's by default the `UIActivityIndicatorView`…	maicki	EviluS
3142	2017-03-06 15:57:48	@EviluS @maicki Both of you answered this very well, thank you! I like the `didEnterVisibleState` method more for now, but glad to learn about the `ASPagerDelegate` also. Closing issue. Thanks again.	aaronash	EviluS
3142	2017-03-06 15:57:48	@EviluS @maicki Both of you answered this very well, thank you! I like the `didEnterVisibleState` method more for now, but glad to learn about the `ASPagerDelegate` also. Closing issue. Thanks again.	aaronash	maicki
3141	2017-03-08 16:39:49	Hey @aimobier we are using Github Issues for all bug tracking. If you are having difficulties using AsyncDisplayKit or have a question about usage, please ask a question in our Slack channel: http://asyncdisplaykit.org/slack.html Thanks!	maicki	aimobier
3134	2017-03-04 05:02:57	@Adlai-Holler I have also had issues with 0, 0 layouts. It does seem important though that this method behaves consistently, e.g. a user should not have to know if the layout pass has occurred for waitUntilAllOperationsAreCommitted to "work". We really should rename this method, but I would guess the desired semantics are like "flush": "ensure UIKit is completely up to date with the current state…	appleguy	Adlai-Holler
3134	2017-03-04 19:00:49	@appleguy I agree. My current estimate is, that it should trigger the initial data load to start if needed, but otherwise _not_ trigger a layout pass.	Adlai-Holler	appleguy
3134	2017-03-04 21:46:42	@Adlai-Holler: thanks for working on this. I forced a layout pass in '-waitUntilAllUpdatesAreCommitted' to avoid a breaking behavioral change in that method. Many users have used it as a way to ensure all updates were "flushed" and the collection/table is up-to-date with its data source. Our tests also relies on this behavior. But now that we do native reloadData, that expectation won't be true u…	nguyenhuy	Adlai-Holler
3130	2017-03-04 05:13:40	@nguyenhuy you have an amazing history of seminal contributions to AsyncDisplayKit, including the original ASLayoutSpec and crucial advancements in ASDataController. This change, along with preparatory work around flex-wrap and concurrent layout in stacks, continues this incredible tradition! I've dreamt about achieving something like this for years, but it has never been practical due to the hug…	appleguy	nguyenhuy
3130	2017-03-24 20:48:46	@Adlai-Holler @appleguy I've updated most of the code in this PR to implement the second version of this async collection layout API. More details are explained in [the description of this PR](https://github.com/facebook/AsyncDisplayKit/pull/3130#issue-211559304). Please have another look!	nguyenhuy	appleguy
3128	2017-03-02 17:45:44	@Kaspik Hey, What are the fonts you are using. I just tried it with the default iOS font or just using a plain `NSAttributedString` and it showed the desired result. Furthermore could you provide some example attributed string. We rely heavily on Text Kit for all kinds of text related calculations and so there are a couple of factors involved in this. Thanks!	maicki	Kaspik
3128	2017-03-06 08:58:30	Hello @maicki , sorry for my late response. Fonts are these: More info in sample app.	Kaspik	maicki
3127	2017-03-03 10:16:53	Thanks for your reply @Adlai-Holler ! Yes sorry about that, I didn't make myself clear but I figured that `shouldBatchFetch` would be called every time. What I meant is that I have no real way of knowing whether new items are available, except by making a call to the remote service. And apart from these inconvenient edge cases, the existing batch fetching logic seems to be the way to do just that…	flovouin	Adlai-Holler
3127	2017-03-21 13:57:30	Hey guys, So currently I've simply solved the problem by adding the following logic to `shouldBatchFetch`: - `isScrollingUp` is necessary even though the check already exists in the current `ASDisplayShouldFetchBatchForContext` implementation because it is bypassed when `hasSmallContent` is `YES` (the second case of my original issue). This could simply be solved by moving the `isScrollingTowardH…	flovouin	Adlai-Holler
3126	2017-03-02 07:42:29	@iOSUser110 - Have you checked out the ASButtonNode documentation? It should have swift snippets: http://asyncdisplaykit.org/docs/button-node.html You should also check out [examples_extra/ASDKgram-Swift](https://github.com/facebook/AsyncDisplayKit/tree/master/examples_extra/ASDKgram-Swift). It has a similar social app layout.	hannahmbanana	iOSUser110
3126	2017-03-02 16:56:27	Hey @iOSUser110 as @hannahmbanana mentioned our documentation has all of the sample code in Swift too: http://asyncdisplaykit.org/docs/button-node.html Furthermore here is a quick snippet how to initialize and add an `ASButtonNode` to another node:	maicki	hannahmbanana
3126	2017-03-02 16:56:27	Hey @iOSUser110 as @hannahmbanana mentioned our documentation has all of the sample code in Swift too: http://asyncdisplaykit.org/docs/button-node.html Furthermore here is a quick snippet how to initialize and add an `ASButtonNode` to another node:	maicki	iOSUser110
3125	2017-03-04 20:52:25	Good enough for me. Thanks @eanagel for the reply – we definitely don't call `indexPathsForVisibleRows` inside `willDisplayCell:` anymore. Cheers!	Adlai-Holler	eanagel
3121	2017-03-02 00:36:17	@maicki I never thought I'd live to see the day you'd write code like this ;)	garrettmoon	maicki
3121	2017-03-02 16:40:47	Ok, maybe this get's slowly out of hand, but @flovouin is right and it's also necessary for `UIVisualEffectView`. I updated the diff and will merge after CI passes. Furthermore let's close #2762 as it seems this will resolves this.	maicki	flovouin
3118	2017-03-02 17:23:02	@tungvoduc Hey, We had some code changes in this area recently. Can you try master and see if you can reproduce that Issue. Thank you!	maicki	tungvoduc
3116	2017-03-02 09:07:03	@appleguy Yes, the idea has been haunted me at nights since then! We hosted a performance day yesterday and this is the first thing came to my mind! Definitely let me know your findings. My profiling showed that laying out a stack on main is so fast now, it makes async transition a tiny bit less relevant and buys us more time to overhaul the transition system.	nguyenhuy	appleguy
3114	2017-03-02 16:23:54	@skensell Hey, search for `-[UIView asyncdisplaykit_node]` or `-[CALayer asyncdisplaykit_node]`	maicki	skensell
3114	2017-03-02 19:55:59	@maicki Those are private categories which I don't understand why they are not public. It would be nice if they were public. Anyways, I found these public C-style functions available in `ASDisplayNodeExtras.h`	skensell	maicki
3112	2017-03-14 16:22:24	@flovouin Could you take a stab on it and submit a PR? We would appreciate it, Thanks!	maicki	flovouin
3110	2017-03-01 16:57:32	@codesourse Hey, I don' really understand what you want to say with this issue? Could you please give us more details? Which version of ASDK are you using? Do you try to run an example project? etc.	maicki	codesourse
3110	2017-03-02 04:36:05	@codesourse Great I will close this issue than.	maicki	codesourse
3109	2017-03-01 19:12:27	@Adlai-Holler How does `NSCache/libcache` use this to drive the eviction, so in what level do they what?	maicki	Adlai-Holler
3109	2017-03-01 19:30:59	@maicki Good question, I don't know which levels they use and how they react, only that they create a dispatch source of this kind to trigger eviction passes. We could find out!	Adlai-Holler	maicki
3109	2017-03-01 19:41:04	@Adlai-Holler I would definitely be in the game to find that out ;)	maicki	Adlai-Holler
3109	2017-03-16 15:38:31	@garrettmoon I just tested it out a bit. And it seems the notification from GCD arrives later than `UIApplicationDidReceiveMemoryWarningNotification` or `-applicationDidReceiveMemoryWarning`. That said it was just a quick couple of tests within the Simulator and on an iPod Touch and this could just be a hiccup as most of them are working on top of the notification system. I looked into our code b…	maicki	garrettmoon
3107	2017-03-01 01:58:00	@garrettmoon in theory, this code should probably call Seth needs display… Let's not add that for now though, as it would almost certainly have performance implications? You could check if there is an overridden display method in that case though, perhaps that is safe to do ... would be a lot less costly than trampolining a call for every node. I assume we set this only through the instance varia…	appleguy	garrettmoon
3106	2017-03-05 14:41:09	@rlegcleg the main trick of latest versions is to set _scrollNode.automaticallyManagesContentSize = YES; If it doesn't works for you, try to make some experiments with layout spec of scroll node inners and parent spec of scroll node (spec that scroll node is in). http://pastebin.com/tRErPK5p This is the trivial sample of scroll node usage, but, to tell the truth, I have a lot of trubbles with usi…	Kuluum	rlegcleg
3094	2017-02-27 19:29:16	@Adlai-Holler great! gonna update the search example to use these instead.	MarvinNazari	Adlai-Holler
3093	2017-02-27 19:27:43	@nguyenhuy awesome! gonna try it later tonight.	MarvinNazari	nguyenhuy
3093	2017-02-27 20:03:20	@nguyenhuy so the crash is gone, but now it dosent fetch right when i set the url to videoNode after some delay, if you update the sample project in the issue #3042 to this you see what is happening (scroll up and down a little bit) this happens if i do it in the `didLoad()` too	MarvinNazari	nguyenhuy
3093	2017-03-01 19:09:25	@MarvinNazari It seems like that this even worked before was pure luck. Looking at the code if you not initialize the player with an asset and set an `assetURL` directly to the `videoNode` it will be blown away in `didEnterPreloadState` as the asset is unequal the asset from the `videoNode`. One way we could go around this is to check if `_asset` is nil in `didEnterPreloadState` or use a delegate…	maicki	nguyenhuy
3093	2017-03-01 19:09:25	@MarvinNazari It seems like that this even worked before was pure luck. Looking at the code if you not initialize the player with an asset and set an `assetURL` directly to the `videoNode` it will be blown away in `didEnterPreloadState` as the asset is unequal the asset from the `videoNode`. One way we could go around this is to check if `_asset` is nil in `didEnterPreloadState` or use a delegate…	maicki	MarvinNazari
3093	2017-03-03 17:41:51	@MarvinNazari With the current API and implementation of `ASVideoPlayerNode`, you're not supposed to grab its video node and change the asset that way. So @maicki is right that it depended on luck to work. Could you explain your use case a bit more? Why don't you set `assetURL` to `ASVideoPlayerNode` in `init`? Do you have the URL available by that time?	nguyenhuy	maicki
3093	2017-03-03 17:41:51	@MarvinNazari With the current API and implementation of `ASVideoPlayerNode`, you're not supposed to grab its video node and change the asset that way. So @maicki is right that it depended on luck to work. Could you explain your use case a bit more? Why don't you set `assetURL` to `ASVideoPlayerNode` in `init`? Do you have the URL available by that time?	nguyenhuy	MarvinNazari
3093	2017-03-03 17:47:18	@nguyenhuy yeah so we don't have URL available at that time for some of our videos (not all of them) so we need to do some small fetching/parsing first then we can set the URL	MarvinNazari	nguyenhuy
3093	2017-03-03 18:07:54	@MarvinNazari OK, then we need to add new asset (and maybe assetURL) setters to ASVideoPlayerNode. The implementations of these methods would simply update the appropriate ivar and then forward to ASVideoNode if the player is already in preload state. Do you have time to put up another PR for it? I can get to it maybe next week but maybe you need it before that.	nguyenhuy	MarvinNazari
3093	2017-03-03 18:18:59	@nguyenhuy I don't actually have time to fix it (as i'm going of work for 2 weeks from today). So if you have time to fix it next week, that would be awesome! if not i can try to put up a PR when im back.	MarvinNazari	nguyenhuy
3093	2017-03-05 14:37:48	Closing in favor of #3135. Thanks, @maicki!	nguyenhuy	maicki
3092	2017-02-27 18:19:39	looks good, thanks for making this change @nguyenhuy	yans	nguyenhuy
3089	2017-02-28 00:03:51	Good call @ArmandsB ! I've modified the offending code!	Adlai-Holler	ArmandsB
3088	2017-02-27 17:13:06	Hi @newbdez33 thanks for the diff, but we took another fix for this issue from #3090. Hope to see you around more!	Adlai-Holler	newbdez33
3087	2017-03-01 17:25:47	@rogierdna We did a change within `ASPagerNode` recently and addressed some fundamental issues we had within `ASPagerNode` that included this kind of problems. I will close this issue as it seems it's resolved. Please reopen otherwise. Thanks!	maicki	rogierdna
3082	2017-02-28 03:14:53	@Adlai-Holler ha, awesome cleanup! Massive velocity :). I also ended up doing this the day after filing...not sure which change is more efficient, but let's compare notes.	appleguy	Adlai-Holler
3080	2017-02-26 00:06:53	@Adlai-Holler As you fiddle around with the project file anyway, could you move the `Base` folder from the root directory into `AsyncDisplayKit` folder please.	maicki	Adlai-Holler
3080	2017-02-26 00:32:25	@maicki Good call. I went ahead and made some more file shuffles: - `/AsyncDisplayKit` -> `/Source` - `/AsyncDisplayKitTests` -> `/Tests` - `/AsyncDisplayKitTestHost` -> `/Test/TestHost`	Adlai-Holler	maicki
3080	2017-03-02 14:33:58	@Adlai-Holler Hey! Have you pushed new 2.2 podspec to the trunk?	3a4oT	Adlai-Holler
3080	2017-03-02 14:38:23	@nguyenhuy thanks. Do we know a release date?	3a4oT	nguyenhuy
3076	2017-02-28 11:56:55	@Adlai-Holler this PR makes #2616 really easy to implement.	MarvinNazari	Adlai-Holler
3074	2017-02-26 02:04:05	@QuynhNguyen Yes, thanks for filing this. I was about to file an issue myself too, as I'm encountering something very similar with supplementary nodes (in my case, crashing). @nguyenhuy Fortunately this can be reproduced right away with examples/CustomCollectionView. I suggest you have my PR applied just to make sure you don't hit the unnecessary assertions at a stage earlier than the actual cras…	appleguy	nguyenhuy
3074	2017-02-26 02:04:05	@QuynhNguyen Yes, thanks for filing this. I was about to file an issue myself too, as I'm encountering something very similar with supplementary nodes (in my case, crashing). @nguyenhuy Fortunately this can be reproduced right away with examples/CustomCollectionView. I suggest you have my PR applied just to make sure you don't hit the unnecessary assertions at a stage earlier than the actual cras…	appleguy	QuynhNguyen
3074	2017-02-27 17:08:19	Thanks @QuynhNguyen, @appleguy, and @nguyenhuy! Resolved in the linked PR.	Adlai-Holler	nguyenhuy
3074	2017-02-27 17:08:19	Thanks @QuynhNguyen, @appleguy, and @nguyenhuy! Resolved in the linked PR.	Adlai-Holler	appleguy
3074	2017-02-27 17:08:19	Thanks @QuynhNguyen, @appleguy, and @nguyenhuy! Resolved in the linked PR.	Adlai-Holler	QuynhNguyen
3068	2017-03-02 13:19:42	Hey, @garrettmoon. Does it mean that I can pull from just ? Because I can't.	3a4oT	garrettmoon
3067	2017-02-23 22:32:18	Thanks for thinking through this one @Adlai-Holler. 👍 This sounds great for us as we often have minor changes to cells when updates are removed or reordered in Buffer queues. When that occurs then we usually have to reload the whole cell when really the only visual change is the time label for when the post is scheduled to go out.	ay8s	Adlai-Holler
3059	2017-02-22 17:52:34	@codeOfRobin Hey! I just looked briefly into it, but could you ran your tests / Instrument build again the `ASDKgram` example and provide a bit more details from the Instruments. Currently it's hard to follow and reproduce. Thanks! To use the basic downloader just go into `ASNetworkImageNode` and in the `init` method comment out the usage of the `ASPINRemoteImageDownloader`	maicki	codeOfRobin
3056	2017-03-02 20:01:24	@jaichaudhry Good points, thanks for reporting! We can definitely improve our scroll view state tracking here. I wonder if a more direct solution would be to add: Does that fix your use case? In the future, we should probably replace `_deceleratingVelocity: CGPoint` with `_animatingDirection: ASScrollDirection` and then we can set that in `scrollToItemAtIndexPath:`, `willEndDragging:` and many ot…	Adlai-Holler	jaichaudhry
3056	2017-03-03 05:56:46	@Adlai-Holler Yes that should solve the issue of batch fetch not getting called since the _deceleratingVelocity would be reset in scrollViewDidEndDecelerating:	jaichaudhry	Adlai-Holler
3055	2017-02-21 20:03:14	@skensell Hey, yeah the behavior of `ASRelativeLayoutSpec` changed a bit in this cases in 2.0 and I'm sorry we didn't document that thoughtfully. We would appreciate if you put up a PR for the documentation to update it to reflect this behavior. Thanks!	maicki	skensell
3054	2017-02-21 18:42:13	@appleguy Here you go. Very weird error though: Btw, can we somehow improve the CI situation here? Like having another public CI that might be slower but accessible to everyone? It might not worth doing now but later once we own the repo.	nguyenhuy	appleguy
3054	2017-02-22 00:47:04	@nguyenhuy It seems to be succeeding now! @Adlai-Holler thanks much for the review :)	appleguy	nguyenhuy
3053	2017-02-20 22:06:27	@skensell Thanks for reporting! For reference just linking the PR for now: #2847	maicki	skensell
3053	2017-02-21 07:51:35	@skensell great report. Question: why is your cell node a different size from the cell containing it? I don't recall why this change was made, but I know it was because of a situation that required being able to set the containing cell color. It is possible that this only makes sense to do for opaque colors, to prevent blending or bleed-through of unintended content beneath. But I agree with you,…	appleguy	skensell
3053	2017-02-21 08:30:24	@appleguy I think the image I included may be misleading you -- the size of the cell and the node are the same. The outermost gray in the image is the background of the `ASCollectionNode`. Of concern here is the inner 90 degree corner on `_ASCollectionViewCell` and the rounded corner of its node within (which has the same frame). Thanks for the advice on the corner radius. I do usually try other …	skensell	appleguy
3052	2017-02-21 17:57:50	@buiminhhuy You have to set `userInteractionEnabled` to `true` and change the declaration for the `ASTextNode` delegate method (in case you target Swift 2.3 and above): Let me know if this will solve your problem. Thanks!	maicki	buiminhhuy
3052	2017-02-22 03:09:59	Work fine. Thanks @maicki	buiminhhuy	maicki
3051	2017-02-20 06:33:19	@bevbomb you need to use the subspec `pod 'AsyncDisplayKit/IGListKit'` and you can find a sample project here #3047	MarvinNazari	bevbomb
3051	2017-02-21 17:21:49	Thanks @MarvinNazari for helping out. @bevbomb I will close this issue for now as it seems you got the right direction. Please reopen if you don't think so. Thanks!	maicki	bevbomb
3051	2017-02-21 17:21:49	Thanks @MarvinNazari for helping out. @bevbomb I will close this issue for now as it seems you got the right direction. Please reopen if you don't think so. Thanks!	maicki	MarvinNazari
3051	2017-02-22 22:27:36	@maicki This is still broken for Carthage user	QuynhNguyen	maicki
3051	2017-03-01 18:01:40	@QuynhNguyen You mind adding a small example project to this issue. Thanks!	maicki	QuynhNguyen
3050	2017-02-21 07:37:55	@maicki great summary of the current situation. This was a tricky and sad thing to discover when you were creating the modern 2.0 layout API. I agree 100% with deprecating this method! I do think there should be at least one major release where the method remains implemented, but internally just uses the workaround you wrote (constrainedSizeForCalculatedLayout, layoutThatFits, layout.size). After…	appleguy	maicki
3050	2017-02-21 17:23:43	@appleguy Totally agree! We would slowly deprecate it.	maicki	appleguy
3049	2017-02-21 07:46:04	@mosquitodu I don't think you have a performance problem, just a timing one -- you're seeing the asynchronous first display. Could you post a screen capture video, taken with QuickTime Player? (It can record from device too) . This way our suggestion can be most applicable since there can be more than one cause. If you can take a Time Profile of scrolling on the iPhone 6 and then attach a .zip co…	appleguy	mosquitodu
3049	2017-02-21 13:40:53	@appleguy thanks very much! Because the file is too big to upload, I upload it to dropbox, please refer to :https://www.dropbox.com/s/v0ng2z1b15lrnde/collectionnode.zip?dl=0 In the video First. you can see, when I pull down to get new data, the collection node will flash the items even the item not change(I just update data, and call reloadDataImmediately) Second, when I scrolling down, in willBe…	mosquitodu	appleguy
3049	2017-02-23 03:13:18	@appleguy Thanks your information, I found some heavy task on main thread in our project, I will rewrite this task, and test it again. thank you very much.	mosquitodu	appleguy
3047	2017-02-27 20:52:47	@MarvinNazari I see the issue and I've filed it as https://github.com/facebook/AsyncDisplayKit/issues/3095 . Thanks for this diff – merging!	Adlai-Holler	MarvinNazari
3047	2017-03-18 14:18:45	@iOSUser110 Currently `IGListKit` supports only `ASCollectionNode`.	maicki	iOSUser110
3045	2017-02-21 07:57:00	@skensell it is not currently designed to affect subnodes. If this isn't clear from the documentation, we should definitely improve the comment / docs around it. I do think it would be valuable to have a recursive version. If you are interested in implementing this, it would be very easy to add a new bit to ASHierarchyState that controls this. Internally one would call enterHierarchyState: and it…	appleguy	skensell
3045	2017-02-21 11:31:32	@appleguy Thanks, it looks like `neverShowPlaceholders` is what I was looking for. Interestingly, setting it on the `ASViewController` node didn't have any effect, but setting it on the individual `ASCellNode`s did work for me. Another related issue, in upgrading to 2.1 my rootViewController transitions required tweaking: Without the `-layoutIfNeeded` call, some strange intermediate form of the v…	skensell	appleguy
3043	2017-02-17 12:14:21	@KKKiller one option which I am using is to implement the following logic. (Assuming you have a plain one sectioned table) When your table reaches the top or the bottom you insert a new section at index `0` or `n + 1` (depending on the loading position) with one cell which will display the `Loading UI`. Once you are finished loading you delete that section. Another option is to add a `subnode` be…	EviluS	KKKiller
3043	2017-02-18 00:12:02	@KKKiller You should still be able to use MJRefresh. Not used it personally but looking at their samples you should be able to just tweak how you add it to use self.tableNode.view which gives you the UITableView. For example their 1st example would become...	ay8s	KKKiller
3042	2017-02-21 22:35:57	@MarvinNazari Thanks for reporting this! Assigning this to myself and I'll investigate this as soon as I can.	nguyenhuy	MarvinNazari
3042	2017-02-21 23:06:19	@MarvinNazari Thanks for reporting and @nguyenhuy for looking into that. We probably should defer setting the asset to `didLoad` if it's not safe to set it on a background thread.	maicki	nguyenhuy
3042	2017-02-21 23:06:19	@MarvinNazari Thanks for reporting and @nguyenhuy for looking into that. We probably should defer setting the asset to `didLoad` if it's not safe to set it on a background thread.	maicki	MarvinNazari
3040	2017-02-18 02:27:53	Thanks @garrettmoon for addressing and @ay8s for reporting!	maicki	garrettmoon
3040	2017-02-18 02:27:53	Thanks @garrettmoon for addressing and @ay8s for reporting!	maicki	ay8s
3039	2017-02-21 06:23:52	I was looking at this code recently with some of the Yoga stuff (setting flattened on the layouts created that way, since they are already flat). It's definitely key for performance, which IIRC is the main reason the flattened flag was added (maybe we should add comments internal documentation about this, since it's unusual?) The great thing about ASLayout is that it provides an incredibly powerf…	appleguy	maicki
3039	2017-02-21 19:53:59	@maicki and I discussed and agreed on the changes in this PR before he pushed it, so I accepted it a bit too fast. I think we're looking at 2 different flags here: - `visited` flag set to a context and used solely by the traversal algorithm to avoid processing a context multiple times. - `isFlattened` flag **persistently** set to an ASLayout object to indicate that it doesn't contain non-node-bas…	nguyenhuy	maicki
3035	2017-02-15 19:39:31	Hi @kyleshank , thanks for opening this diff! In order to provide full and long-lasting support for a text field node, which is super valuable, we need to do a ton of work including introducing a new class of pending state object and build support for bridging fields like `font` for reads _and_ writes, and avoid duplicating the portions of code that are concerned with `UITextInputTraits` etc. Thi…	Adlai-Holler	kyleshank
3034	2017-02-15 15:26:07	@fruitcoder ~~I may be completely wrong but isn't `constrainedSize.min` supposed to be `CGSizeZero`. You could try using the `max.width` for your layout.~~ *Correcting myself, sorry.* But if you use an `ASCellNode` as a subnode of another `ASCellNode` this will probably not apply. Try checking the `max` value.	EviluS	fruitcoder
3034	2017-02-16 09:34:25	@fruitcoder This is strange. I recreated your case and it works fine. Here is my implementation. `Implementation of ASViewController Subclass` `Implementation of ASCellNode subclass (Image cell)` `Implementation of the text cell` ![simulator screen shot feb 16 2017 12 09 00 pm](https://cloud.githubusercontent.com/assets/749280/23016862/c03a4d18-f440-11e6-95e3-9e68b4861a60.png)	EviluS	fruitcoder
3034	2017-02-16 10:10:36	@fruitcoder I updated my last comment with the changes and it still works the same as expected.	EviluS	fruitcoder
3034	2017-02-16 14:00:42	@fruitcoder I found the problem. You are calling `node.reloadData()` in `viewDidLoad()`. There is no need to call `reloadData()` for the initial load of the table node.	EviluS	fruitcoder
3034	2017-02-17 09:26:27	@fruitcoder Would you like to PM me in Slack and discuss the issue? (my nick is `gpetrov` there)	EviluS	fruitcoder
3034	2017-02-17 09:58:17	Since the original question was answered thanks to @EviluS I will close the issue and eventually open a new one which targets the questions that came up during the discussion.	fruitcoder	EviluS
3029	2017-02-14 17:43:18	Agree with @MarvinNazari @hannahmbanana Can we move them out of the repo to some other image hosting place or into our documentation repo and link to it from there?	maicki	MarvinNazari
3029	2017-02-21 07:39:44	@MarvinNazari thanks for filing this. I noticed it when they went in, but since they were already committed, figured it wasn't worth dealing with. Does anyone know how to actually scrub the files from history? I don't think deleting them from the repo will be enough to remove them from the clone, as Git has to be able to regenerate them if an older commit is checked out.	appleguy	MarvinNazari
3029	2017-02-21 08:09:42	@appleguy maybe [this](https://help.github.com/articles/removing-sensitive-data-from-a-repository/#using-the-bfg) can help? I haven't try it personally.	MarvinNazari	appleguy
3029	2017-02-21 17:25:23	@hannahmbanana Would you be able to tackle that this week: - Move the gifs to a different place - Link to new place where necessary - Remove from history Thanks!	maicki	hannahmbanana
3027	2017-02-14 11:39:51	@buiminhhuy: All examples have been updated to Swift 3	MarvinNazari	buiminhhuy
3027	2017-02-14 17:07:00	@MarvinNazari, yes I saw, but if can help me convert all example objective-c to swift 3. I am difficult when implement base on Objective-C example	buiminhhuy	MarvinNazari
3027	2017-02-14 17:11:00	@buiminhhuy is there anything special that you need help with?	MarvinNazari	buiminhhuy
3026	2017-02-15 05:17:26	@yxztj awesome, thanks for investigating this issue and then also guiding your work via profiling! An allstar contributor :), really appreciate how you've helped out over time. Both @Adlai-Holler and @maicki are the de-facto experts on ASTextNode these days, so I'll leave it to them to make the call on safety of taking this change. However, we're all interested in seeing improvements to a few nag…	appleguy	yxztj
3026	2017-02-15 19:54:53	Great work @yxztj, thanks!	Adlai-Holler	yxztj
3020	2017-02-16 04:18:05	@QuynhNguyen tanx	ebrahimsavadinejad	QuynhNguyen
3019	2017-03-14 18:26:36	@Kuluum Hey! Could you take me a favor and check if the linked PR will resolve your issue. It did on my side testing with your sample project, what was very valuable! Thanks!	maicki	Kuluum
3019	2017-03-14 20:39:36	@maicki Ok, will check it ASAP :)	Kuluum	maicki
3019	2017-03-17 14:46:43	@maicki Checked this fix in production code with real case that I have. It seems to be worked fine now! Great!	Kuluum	maicki
3008	2017-02-10 07:00:14	@christianselig Hey thanks for the diff! I've done a quick glance and it seems reasonable, but I need to take a little more time for a thorough review before we land. But we _will land this_ I'm confident! In the meantime, Jenkins add to whitelist and test this please.	Adlai-Holler	christianselig
3008	2017-02-10 15:05:21	@Adlai-Holler Awesome, thank you! And no rush of course. :) Regarding the Jenkins failure, totally happy to fix that, only I'm admittedly not completely sure what's going wrong there. Seemingly the `#import`s are messing up; did I expose `ASLayoutManager` incorrectly? (I publicized it in the podspec and added it to the aggregate header file.) I don't believe I touched `ASControlNode`, though…	christianselig	Adlai-Holler
3008	2017-02-13 23:03:37	@christianselig It looks like you need to mark `ASLayoutManager.h` as public in Xcode (open the right panel and change `Project` to `Public`. Heads up, though: there is a very reasonable chance that we will stop using NSLayoutManager in the future. TextKit has major limitations and issues that have caused [other frameworks](https://github.com/ibireme/YYText) to drop down to CoreText, and we may h…	Adlai-Holler	christianselig
3008	2017-02-14 01:12:38	@Adlai-Holler Totally fair, reading through some of the comments in the TextKit classes I can totally see where you're coming from. 😛 Any idea when you'd look to doing this? 3.0? Later? If it's decently near, I don't mind leaning on the `will/DidDisplayNodeWithRederingContext` blocks instead. Two quick questions: - With `will/didDisplayNodeContentWithRenderingContext`, I find drawing in `will` re…	christianselig	Adlai-Holler
3008	2017-02-14 20:37:56	I agree, let's close this for the time-being with the option to revisit it in the future. Thanks @christianselig and I hope I see you on Slack because we'd be glad to get your input on the framework!	Adlai-Holler	christianselig
3006	2017-02-09 22:32:48	@fawadsuhail - Thank you very much for your clear explanation and sample project! Based on warnings in the console, it looks like this might be an issue with the UICollectionViewFlowLayout setup. If your final UI requires full page cells, it seems like this would work better using an ASPagerNode.	hannahmbanana	fawadsuhail
3006	2017-02-10 04:58:29	@hannahmbanana Thank you. It seems that UICollectionViewFlowLayout warnings come in 2.1 but not 2.0. Not sure what could be wrong in the flow layout setup. I will try out ASPagerNode and check the issue you referenced. Will keep you updated.	fawadsuhail	hannahmbanana
3006	2017-02-14 18:24:29	@fawadsuhail Are you willing to try #3028 and see if it affects this behavior?	Adlai-Holler	fawadsuhail
3006	2017-03-05 08:45:09	@Adlai-Holler Apologies for the late reply. Yes the bug I was facing was exactly the one shown in the PR. I just installed 2.2 and its working. Problem solved! Thanks a ton!	fawadsuhail	Adlai-Holler
2998	2017-02-07 21:35:24	@MarvinNazari which thread crashed? What was thrown? Can you put up a sample project?	garrettmoon	MarvinNazari
2998	2017-02-07 21:56:01	Thanks @MarvinNazari ! If it's not occurring on Xcode 8, I think we're going to close this unless it rears its ugly head again.	garrettmoon	MarvinNazari
2997	2017-02-07 16:46:49	Hi @modLX4 this would be a great question for our Slack channel `#general`, go to http://asyncdisplaykit.org/slack to join up. Cheers!	Adlai-Holler	modLX4
2996	2017-02-08 01:18:38	Hey @WiesnerPeti RTL isn't something we support yet, but we definitely think it would be an awesome feature of layout specs! We'd gladly accept pull requests supporting this goal.	garrettmoon	WiesnerPeti
2991	2017-02-08 05:14:46	@maicki I think the thought behind this is good. If the team decides to land this — that's OK with me. However, I think there is a case to be considered before removing this entirely. - Let's consider how much it interferes with refactoring. In particular, I don't think we should remove the Inspector or Example code (but just move them to an experimental/ folder instead, which is a directory we c…	appleguy	maicki
2991	2017-02-10 15:38:34	@appleguy @Adlai-Holler @hannahmbanana @nguyenhuy Thank you for all of your inputs. I will merge this in as soon as CI is passing.	maicki	appleguy
2991	2017-02-10 15:38:34	@appleguy @Adlai-Holler @hannahmbanana @nguyenhuy Thank you for all of your inputs. I will merge this in as soon as CI is passing.	maicki	hannahmbanana
2986	2017-02-17 15:43:57	@Jauzee was your issue resolved? If not could you reopen it? Otherwise I'll open another issue	fruitcoder	Jauzee
2985	2017-02-09 21:57:41	@harryworld does -displayDidFinish solve your problem? Also look at ASDisplayNode+Beta.h which has a willDisplay and didDisplay block that allow you to manipulate what is being drawn, which you might find useful depending on what you're doing. If we should keep this PR open, let us know what you're planning to evolve it into; otherwise you can close. Thanks a lot for submitting a change, and we w…	appleguy	harryworld
2985	2017-02-10 17:50:52	@harryworld Understood, I'll close this for the time being and we can revisit later.	Adlai-Holler	harryworld
2984	2017-02-06 23:34:10	@christianselig my feeling is that unless there's a reason to create it beyond being a node version, that I would defer to UIKit and just wrap it in a node via the viewBlock API. If there are other reasons to make a node specific version I'd love to hear them!	garrettmoon	christianselig
2984	2017-02-06 23:51:40	@garrettmoon Fair enough! I'll look into that, I don't think I've dug deep enough yet.	christianselig	garrettmoon
2983	2017-02-06 02:39:50	Hi @sirvon ! You should use it this way until ASDK team accept my PR.	Antowkos	sirvon
2983	2017-02-10 07:24:47	@Adlai-Holler It seems like Jenkins perform `pod install` instead of `carthage update`. But from now `carthage update` is necessary for building ASDK framework because it depends on `PinRemoteImage` and `PINCache` frameworks.	Antowkos	Adlai-Holler
2983	2017-02-15 05:12:20	@garrettmoon @Adlai-Holler for whomever can access the Jenkins config, I believe @Antowkos investigation here has done the hardest part of the work to show us the path: Let's tweak the Jenkins script (config on the website) so that when running the Carthage build (as defined as one of the MODEs in build.sh), it should run carthage update instead of pod install. I'm pretty sure that's something th…	appleguy	Antowkos
2983	2017-02-15 05:12:20	@garrettmoon @Adlai-Holler for whomever can access the Jenkins config, I believe @Antowkos investigation here has done the hardest part of the work to show us the path: Let's tweak the Jenkins script (config on the website) so that when running the Carthage build (as defined as one of the MODEs in build.sh), it should run carthage update instead of pod install. I'm pretty sure that's something th…	appleguy	Adlai-Holler
2983	2017-02-17 00:21:30	@Antowkos can you try out PINRemoteImage master? It's got the headers you mentioned exposed now.	garrettmoon	Antowkos
2983	2017-02-17 02:47:14	@garrettmoon Unfortunately, I will be able to do this only tomorrow.	Antowkos	garrettmoon
2983	2017-02-17 21:06:19	@Antowkos Finally got the build machine to run carthage, here's the error:	garrettmoon	Antowkos
2983	2017-02-22 03:35:18	@garrettmoon Sorry for the delay! suddenly I got too much work and I don't have much time even for this simple update :( But I will be definitely able to update my PR and test it tomorrow in my time zone. Hope it will be OK.	Antowkos	garrettmoon
2983	2017-02-24 11:15:06	@garrettmoon Finally, I found time to update and test the issue. Unfortunately framework isn't building now because of bunch of errors, you can see them on screenshot ![2017-02-24 16 42 21](https://cloud.githubusercontent.com/assets/3423650/23300599/7b628af4-fab0-11e6-80f5-8c086221f9c5.png) Duplicate main issues from screenshot: - `PINRemoteImageManagerAlternateRepresentationProvider` protocol is…	Antowkos	garrettmoon
2983	2017-03-04 05:06:48	@Antowkos let us know if you have any blockers to updating this branch so it merges cleanly and gets a green √ from the build system. We should try to land this soon so it makes it into whenever the next release is.	appleguy	Antowkos
2983	2017-03-04 07:55:34	@appleguy, @garrettmoon Hi guys! Seems like conflicts are resolved and now you can figure out why the framework isn't build still. I do my own research on it and I found out that for some reason, `PINRemoteImage` framework doesn't have necessary headers ![2017-03-04 13 37 53](https://cloud.githubusercontent.com/assets/3423650/23577055/fe002c66-00df-11e7-9f65-244c56bd5bcb.png) I think you know it,…	Antowkos	garrettmoon
2983	2017-03-04 07:55:34	@appleguy, @garrettmoon Hi guys! Seems like conflicts are resolved and now you can figure out why the framework isn't build still. I do my own research on it and I found out that for some reason, `PINRemoteImage` framework doesn't have necessary headers ![2017-03-04 13 37 53](https://cloud.githubusercontent.com/assets/3423650/23577055/fe002c66-00df-11e7-9f65-244c56bd5bcb.png) I think you know it,…	Antowkos	appleguy
2983	2017-03-08 21:44:51	@Antowkos here's the latest failure: I've previously seen this happen when a framework isn't linked in… I took a bit of a look and it seems that if Carthage becomes necessary to build the framework, we should ditch the workspace and cocoapods requirement. Set it up similar to how PINRemoteImage and PINCache are now setup?	garrettmoon	Antowkos
2983	2017-03-09 12:11:19	@garrettmoon Actually, Carthage is already necessary for building framework, but workspace settings shouldn't affect on it because framework is a different target and has it's own settings and dependencies. Of course, you can set it up similar to `PIN`s projects. And even if it isn't the reason of building failure you will have common targets pattern for all projects :) Did you fix all issues I d…	Antowkos	garrettmoon
2983	2017-03-09 21:43:05	@Antowkos I don't think that's it, PINRemoteImage has all of those headers marked as public in the beta 8 release :( Try running the tests locally, they fail for me there too with the same error I posted above.	garrettmoon	Antowkos
2983	2017-03-21 16:55:42	@Antowkos feel free to reopen this in the future if need be.	Adlai-Holler	Antowkos
2983	2017-03-23 09:46:16	@garrettmoon @Adlai-Holler Hi guys! I had a time to look on it again and I think that this issue should be fixed now (I really hope so). The problem was that `ASPINRemoteImageDownloader.m` and `ASPINRemoteImageDownloader.h` for some reason wasn't added to framework's target. I re-add them to the project and everything is ok now. Also I fix CarthageBuildTest sample, so it works now too. From now o…	Antowkos	garrettmoon
2983	2017-03-23 09:46:16	@garrettmoon @Adlai-Holler Hi guys! I had a time to look on it again and I think that this issue should be fixed now (I really hope so). The problem was that `ASPINRemoteImageDownloader.m` and `ASPINRemoteImageDownloader.h` for some reason wasn't added to framework's target. I re-add them to the project and everything is ok now. Also I fix CarthageBuildTest sample, so it works now too. From now o…	Antowkos	Adlai-Holler
2983	2017-03-26 18:54:02	@Antowkos how do you build a working version via carthage. your fork still wont build via carthage.....	sirvon	Antowkos
2983	2017-03-27 03:13:08	@sirvon I build it the same way `github "https://github.com/Antowkos/AsyncDisplayKit" "master"` and everything works for me. What kind of error you have got?	Antowkos	sirvon
2983	2017-03-27 03:21:21	@garrettmoon @Adlai-Holler guys, maybe you didn't see my comment. Please look on it and tell me what should i do next to merge my changes to master.	Antowkos	garrettmoon
2983	2017-03-27 03:21:21	@garrettmoon @Adlai-Holler guys, maybe you didn't see my comment. Please look on it and tell me what should i do next to merge my changes to master.	Antowkos	Adlai-Holler
2983	2017-03-27 05:32:43	@Antowkos	sirvon	Antowkos
2983	2017-03-27 05:59:22	@sirvon Are you sure you are using following declaration in your `Cartfile`? I have created new project and tested it just now and framework was built as expected with no warnings.	Antowkos	sirvon
2983	2017-03-27 14:14:52	@Antowkos Hey, I will reopen the issue for now and we look into it today or tomorrow. Sorry for the delay and thanks for working on the fix, we really appreciate it! Could you also please rebase on top of current master if you didn't have yet. Thanks!	maicki	Antowkos
2982	2017-02-04 00:00:30	@garrettmoon unless I missed one, every single change is gated by just one compiler flag, which is **off** by default (#if YOGA). Because of the high rate of change recently, I think it would be better to split out into separate files when ASDisplayNode is broken up (IIRC this is on the docket for very soon?). For an example of this pain, recently there was a ~3,100 line change to ASDisplayNode t…	appleguy	garrettmoon
2982	2017-02-04 00:06:44	@appleguy yeah, hopefully we have fewer changes like that in the future; they're specifically attempting to prevent it :D Sounds good, we can try and hold off on landing big changes until we've made some decisions around this one.	garrettmoon	appleguy
2982	2017-02-04 02:03:46	@garrettmoon - awesome, thanks! Since we're continuing to change this, I want to try to stay in sync as much as possible (even with this PR there's a risk of internal divergence). The best way to do that would be to land in the next few days, so I'm willing to put effort in over the weekend to gate it to whatever degree is needed to be a good citizen when landing something experimental like this.…	appleguy	garrettmoon
2978	2017-03-09 02:09:59	@garrettmoon @maicki this is a very exciting feature! I would love to be an early tester of this, or to give feedback on API design in the context of some use cases I have in mind.	appleguy	garrettmoon
2971	2017-03-10 17:09:20	@jellenbogen Do you still see this problem? To be honest, the current layout and transition code paths are a bit messy that these kind of problems can easily occur. We have a plan to improve the current situation using a transactional layout system (#2977). Stay tuned!	nguyenhuy	jellenbogen
2969	2017-02-03 21:10:29	@Adlai-Holler awesome! Indeed the original did not support true flow layouts. As a further step — especially as an implementation of an ASCollectionViewFlowLayout that can do async computation — what do you think about using Yoga as a C-level implementation of the flow algorithm + caching the entire layout in C, and then generating and/or caching the layout elements as they are requested?	appleguy	Adlai-Holler
2969	2017-02-03 21:30:55	@appleguy are you suggesting we make Yoga a required dependency?	garrettmoon	appleguy
2969	2017-02-04 18:34:27	@appleguy I love the idea – once we have our own layout protocol we'll need a flow layout implementation, and that would be a great way to drive it. For the current API, UICollectionViewFlowLayout is absolutely sufficient IMO.	Adlai-Holler	appleguy
2969	2017-02-04 19:07:08	@appleguy Caching the flow layout will be great! However I'm not sure if we want to make Yoga as a required dependency. Please correct me if I'm wrong, but I believe our ASStackLayoutSpec - once its flex-wrap implementation is merged (#2914) - will serve this purpose quite well for the time being, at least until we use Yoga as our main layout system which probably won't happen any time soon. Btw,…	nguyenhuy	appleguy
2969	2017-02-06 02:24:13	Thanks @appleguy and @nguyenhuy for your reviews! Comments addressed, merging…	Adlai-Holler	nguyenhuy
2969	2017-02-06 02:24:13	Thanks @appleguy and @nguyenhuy for your reviews! Comments addressed, merging…	Adlai-Holler	appleguy
2968	2017-02-05 02:04:20	Thank you @fruitcoder! The indentation is inconsistent with the old content, but I'm hoping it will magically fix itself when merged. :)	hannahmbanana	fruitcoder
2966	2017-02-01 20:08:24	@maicki - Excellent idea. Beta didn't occur to me when adding the file :P	hannahmbanana	maicki
2958	2017-01-31 21:12:26	@christianselig In `horizontalSpec2` you might want to set `alignItems: .stretch` so that the `insetSpec` will always fill the height of the horizontal stack.	Adlai-Holler	christianselig
2958	2017-01-31 21:22:08	@Adlai-Holler Oh wow, good call, thank you so much! That worked 95%! It still yells at me about constrainedSize being infinite, however: > 2017-01-31 17:19:14.309337 AsyncDisplayKitTest[1977:514552] Cannot calculate size of node: constrainedSize is infinite and node does not override -calculateSizeThatFits: or specify a preferredSize. Try setting style.preferredSize. Node: <<ASDisplayNode: 0x143e…	christianselig	Adlai-Holler
2958	2017-02-05 01:56:59	@rewandy Bingo!	christianselig	rewandy
2957	2017-01-31 18:11:03	@psk239 Hey! Try not to add the table node as root node to the view controller. Use an `ASDisplayNode` as root node and add the table node as subnode to it.	maicki	psk239
2957	2017-01-31 18:28:16	@maicki that worked with the following code: but the following code didn't work:	psk239	maicki
2957	2017-02-09 21:31:11	@maicki - When using `style.minWidth` and `style.maxWidth`, does the node need a need a preferred size set as well? Is it possible to use minWidth and maxWidth only?	hannahmbanana	maicki
2957	2017-02-09 21:34:03	@psk239 - Would you be willing to put together a quick sample project showing this? Thanks!	hannahmbanana	psk239
2957	2017-02-17 02:30:43	@hannahmbanana Here you go [LINK](https://github.com/classdojo/AsyncDisplayKit/tree/master)	psk239	hannahmbanana
2955	2017-02-15 00:28:49	Resolved in the linked PRs. Great observations @appleguy these are major problems!	Adlai-Holler	appleguy
2953	2017-01-30 19:00:44	@fruitcoder - I put in those screenshots early last year and a few examples have been added since then without updating the screenshots file. I wasn't sure if the screenshots were useful, so it's very cool to hear that you appreciated them. 1. The `examples` folder contains the most relevant and up-to-date (using ASDK 2.0) example projects. The `examples_extra` folder contains more obscure, possi…	hannahmbanana	fruitcoder
2952	2017-01-30 15:15:44	@modLX4 I'm probably not understanding your question correctly but you can use a `UIProgressView` inside a `ASCellNode` like this: And just for the test I implemented the `ASTableDelegate` methods	EviluS	modLX4
2952	2017-01-30 19:08:16	@EviluS - awesome example! The only thing I would add is that you should make sure you're on the mainthread when accessing `progressView`.	hannahmbanana	EviluS
2952	2017-01-31 11:42:43	@EviluS - Thanks bro, excellent implementation. @hannahmbanana - Yes, Main thread it is	modLX4	EviluS
2952	2017-01-31 11:42:43	@EviluS - Thanks bro, excellent implementation. @hannahmbanana - Yes, Main thread it is	modLX4	hannahmbanana
2952	2017-01-31 12:50:38	Thank you @hannahmbanana for pointing that out :) @modLX4 I have edited the example.	EviluS	hannahmbanana
2952	2017-01-31 12:50:38	Thank you @hannahmbanana for pointing that out :) @modLX4 I have edited the example.	EviluS	modLX4
2950	2017-02-09 21:28:54	@dssheng - Is this crash 100% reproducible? Could you include the full backtrace? (run "bt all" in the debugger).	hannahmbanana	dssheng
2948	2017-02-01 06:25:16	@QuynhNguyen - great question! `ASCellNode` is always preferred. However, for code bases that have hundreds or more custom `UICollectionViewCells` subclasses, this feature will allow them to port to ASDK more easily, and then slowly convert their backlog of cells to be `ASCellNode` subclasses. This change allows mixing both those un-ported `UICollectionViewCell`s and `ASCellNode`s without a perfo…	hannahmbanana	QuynhNguyen
2945	2017-01-31 21:09:12	@hannahmbanana Could you rebase? Then we'll land!	Adlai-Holler	hannahmbanana
2944	2017-02-10 00:12:37	@tungvoduc What is the most recent version that was working? `2.0`?	Adlai-Holler	tungvoduc
2944	2017-02-10 00:17:15	@Adlai-Holler : It was 2.0 beta 1.	tungvoduc	Adlai-Holler
2944	2017-02-14 06:32:34	@Adlai-Holler I met the same issue. The last version confirmed to be working is 2.0.	yxztj	Adlai-Holler
2943	2017-01-28 06:38:18	@maicki Also, thanks for putting this up so quickly! It will be very useful. I'd be happy to help review & collaborate on the Layout cleanup diff this depends on, both because that cleanup is a great step in itself, and also because it will allow us to land this and close out two PRs that make nice steps forward :). I will very likely be able to take on the Yoga integration test, although due to …	appleguy	maicki
2942	2017-01-30 22:13:08	So awesome, great work @Adlai-Holler, going to have to play around w/ this! Also 👋 @appleguy ❤️, we've come full circle!	rnystrom	Adlai-Holler
2941	2017-01-28 06:34:07	@maicki do you really think we should remove all of ASEnvironment? I remember when you wrote it (and we talked about its design together), and I still think it is one of the most interesting and unique systems in ASDK. Although adoption was not completed, I feel it would be *very* valuable (and is great, flexible code) if we can get ASInterfaceState and ASHierarchyState into the ASEnvironment str…	appleguy	maicki
2941	2017-01-30 18:44:29	@appleguy Yes for now we should get rid of `ASEnvironment` it is trivial to write this kind of tree traversal without having to hook into another system like `ASEnvironment`. Look how I replaced the trait collection system that used to use `ASEnvironment`.	maicki	appleguy
2941	2017-01-31 19:07:04	Nice! Thoughts: - Since we don't support macOS and there aren't plans to do so, I think we shouldn't land any OSX-oriented code. - Some of the names are verbose. How about: - `ASLayoutElementTraitCollection` -> `ASPrimitiveTraitCollection`. This conveys that it is a struct version of the class `ASTraitCollection`. - `ASLayoutElementTraitEnvironment` -> `ASTraitEnvironment`. This mirrors the `UITr…	Adlai-Holler	maicki
2941	2017-02-01 18:15:06	@Adlai-Holler - I think it would be valuable to let the macOS related code in there as the layout system can be used on macOS without having the coupling with ASDK - Agree with naming of trait collections is not optimal. Will change the naming.	maicki	Adlai-Holler
2941	2017-02-03 18:53:55	@Adlai-Holler Addressed your comments ready for next review. Thanks!	maicki	Adlai-Holler
2937	2017-01-26 19:02:14	@Antowkos - Could you include screenshots showing the incorrect & desired layouts? A simple sample project showing this would be very helpful as well.	hannahmbanana	Antowkos
2937	2017-02-12 08:17:41	@hannahmbanana Excuse me for no replying. I don't have access to my mac now, but I will include screenshots ASAP, so don't close the issue, please :)	Antowkos	hannahmbanana
2936	2017-01-26 15:42:10	@hannahmbanana If we remove the comments directly from the enums will we loose the Xcode documentation in ObjC if you option-click on it within a source code?	maicki	hannahmbanana
2936	2017-01-26 16:58:06	@hannahmbanana Can you please also rebase your branch on top of master. It seems like you merged in master a couple of times instead of rebasing.	maicki	hannahmbanana
2936	2017-01-26 18:32:01	@maicki - interesting point about losing the option-click documentation. Shall we abandon this idea then?	hannahmbanana	maicki
2928	2017-01-25 19:55:47	@TanderZA - A few reasons: - As far as we know, very few apps still support iOS 7. - Our core team of developers supporting ASDK (most of whom are also responsible for developing the Pinterest app), would prefer not to spend our limited bandwidth on supporting iOS 7. - iOS 7 does not support dynamic .framework libraries (only static). This will help us improve our the ASDK project setup.	hannahmbanana	TanderZA
2928	2017-01-26 05:03:46	@hannahmbanana Thanks for that. We dropped support in our app (Bidorbuy) last year as we also felt it was not worth the extra effort to keep it supported. Seems like we made the right decision as we have recently incorporated ASDK into our latest build.	TanderZA	hannahmbanana
2927	2017-01-24 21:07:02	@jellenbogen - thank you for providing a concise example project! I asked @maicki about this and he said that this is expected behavior, although we could definitely improve our documentation around this. `ASLayoutSpec` is essentially an abstract class, _except_ for its one use as a flexible spacer (when used with no children). If you want to use `ASLayoutSpec`, you'll need to subclass it and imp…	hannahmbanana	jellenbogen
2926	2017-01-25 18:57:22	@appleguy The only way I have been able to trigger that warning is to use the C++ compiler to compile `NSArray+Diffing.m`. The cast is invalid under C++ because arrays aren't exactly pointers. If you add this to the top of `NSArray+Diffing.m` I bet it will trigger: So we have three options: - A. Land this diff - Pro: Easy! - Con: Lots of malloc/free calls - Con: Leaves the door open for future in…	Adlai-Holler	appleguy
2926	2017-02-10 07:05:02	Jenkins add to whitelist and test this please. @appleguy Any thoughts on the difficulty of getting your build environment to use the C compiler on this file?	Adlai-Holler	appleguy
2926	2017-02-11 04:52:38	@Adlai-Holler Will look into this soon. Thanks a lot for your detailed presentation of options and being open to how this is solved -- I agree that figuring out the build config would be ideal now that there is a clear lead on why the error was occurring at all.	appleguy	Adlai-Holler
2926	2017-02-11 05:38:18	@Adlai-Holler As far as I can tell, the only way to force the C compiler to be used there would be to create a separate Bazel build target -- an actually separate static library -- so it wouldn't actually address the problem with other files. I'm definitely worried about this because I didn't realize it was treating it differently than the mainline build. However, since this has never occurred be…	appleguy	Adlai-Holler
2926	2017-02-11 19:33:46	@Adlai-Holler @appleguy Let's try to land a solution soon so there are no problems for other developers who face the same problem with their build infra. I personally would tend to go with the C++ approach. Re project warning settings: We don't have a strict warning setting at the moment and I would see improve our warning game pretty soon.	maicki	appleguy
2926	2017-02-11 19:33:46	@Adlai-Holler @appleguy Let's try to land a solution soon so there are no problems for other developers who face the same problem with their build infra. I personally would tend to go with the C++ approach. Re project warning settings: We don't have a strict warning setting at the moment and I would see improve our warning game pretty soon.	maicki	Adlai-Holler
2926	2017-02-12 04:51:45	Thanks for the input @maicki ! I would **love** to see some really pedantic warning settings enabled :).	appleguy	maicki
2926	2017-02-13 17:52:03	OK since I think cases like this will be rare, let's ignore the idea of other possible incompatibilities when our files are compiled under C++, and go with option **B** to use a vector. @appleguy Are you willing to update the implementation and rename to `.mm`?	Adlai-Holler	appleguy
2924	2017-01-24 21:56:25	@Antowkos - What version of ASDK are you using? Would you be able to put together a sample project for us? It will help us debug the issue much more quickly.	hannahmbanana	Antowkos
2924	2017-01-25 02:21:09	@hannahmbanana Thanks for reply! The latest one. I will try to make sample project for you ASAP.	Antowkos	hannahmbanana
2924	2017-01-25 03:04:46	@hannahmbanana Here is example project with that bug. [ASPagerNodeBug.zip](https://github.com/facebook/AsyncDisplayKit/files/728533/ASPagerNodeBug.zip) Also there is 1 more bug, related to this part of code If you comment one of `return` you will see that scrolling is terrible.	Antowkos	hannahmbanana
2919	2017-01-24 22:00:09	Thanks for the answer @hashemp206! @modLX4 - check out the ASDKgram example app for more info.	hannahmbanana	hashemp206
2919	2017-01-24 22:00:09	Thanks for the answer @hashemp206! @modLX4 - check out the ASDKgram example app for more info.	hannahmbanana	modLX4
2919	2017-01-25 05:44:21	Thanks @hashemp206 and @ hannahmbanana	modLX4	hashemp206
2918	2017-02-09 19:35:48	@muukii - Improving our Swift developer experience is an area of focus on our long term roadmap, but don't have a timeline for this yet. We'd be happy to accept a PR from anyone with expertise in this area.	hannahmbanana	muukii
2914	2017-01-19 17:56:50	+1 For this,thanks @nguyenhuy.	davitPiloyan93	nguyenhuy
2912	2017-01-18 19:15:33	@Adlai-Holler: Feel free to assign to me. Thanks!	nguyenhuy	Adlai-Holler
2911	2017-01-24 22:04:21	@benjaminhorner - that is really strange. Would you be able to share some code? Feel free to email asyncdisplaykit@gmail.com if you'd prefer to share the code privately. Also, could you confirm that everything worked before 2.0?	hannahmbanana	benjaminhorner
2911	2017-03-15 16:51:17	@benjaminhorner Thanks for reporting! #3186 should fix this crash. You hit it while `ASDisplayNode` was trying to communicate to you that the constrained size passed to `-calculateSizeThatFits:` is invalid.	nguyenhuy	benjaminhorner
2910	2017-01-26 06:03:48	Woah - THANK YOU @Cal-um!	hannahmbanana	Cal-um
2910	2017-01-26 08:59:40	@hannahmbanana you are the original and best.	Cal-um	hannahmbanana
2910	2017-02-13 18:42:46	OK @Cal-um sorry for the delay in merging this, and thanks for the diff! Here we go!	Adlai-Holler	Cal-um
2909	2017-01-24 22:05:48	@dssheng - is this reproducible? If it is, could you provide the full backtrace (`bt all`)?	hannahmbanana	dssheng
2909	2017-02-09 19:41:12	@dssheng - Given that we have no way of reproducing this, I'm going to close this issue. However, if you run into this again, please re-open this issue or a new issue with the full backtrace. Thanks!	hannahmbanana	dssheng
2908	2017-02-09 19:42:49	@ArmandsB - thank you for including a sample project! @Adlai-Holler - could you triage this?	hannahmbanana	ArmandsB
2908	2017-02-15 02:18:49	The documentation says that `automaticallyAdjustsContentOffset` doesn't support section operations, but the linked PR adds that capability. Let me know what you think of it @ArmandsB !	Adlai-Holler	ArmandsB
2907	2017-01-20 03:02:10	Hey @modLX4 , could you share some sample code that reproduces?	Adlai-Holler	modLX4
2907	2017-01-24 23:42:45	@modLX4 - Any updates? We'd be interested to hear if you figured out a solution to the problem.	hannahmbanana	modLX4
2905	2017-01-18 00:52:17	@Adlai-Holler - restarting this build didn't seem to help. Do you think pushing an update would cause a different outcome?	hannahmbanana	Adlai-Holler
2905	2017-01-18 02:02:34	@hannahmbanana Give it a try!	Adlai-Holler	hannahmbanana
2903	2017-01-17 23:20:06	@ArEnSc - thanks for pointing out this bug! I'll put up a fix for this shortly.	hannahmbanana	ArEnSc
2902	2017-02-09 19:52:11	@ArEnSc - You should not set a `style` value to `self `within `layoutSpecThatFits:`. You should only set the `preferredLayoutSize` of your subnodes in your `layoutSpectThatFits:` method. It is too late in your own method to set `self.style.preferredLayoutSize`. If you set a specific `preferredSize` in the superNode, this will be considered for the `constrainedSize` passed into this node's `layout…	hannahmbanana	ArEnSc
2902	2017-02-09 22:54:41	@ArEnSc - Yes, the documentation could be improved in this area. :) If you have a list of specific questions, that would be very helpful for us to improve the website. We also welcome any community-contributed edits / additions to the website!	hannahmbanana	ArEnSc
2900	2017-01-25 22:12:02	@KieranLafferty let me know if you have more questions on this! The answer, briefly, is: - Yes this is OK to do because the view controller won't be created until the view is, so it won't make the 500 of them - However it's not recommended because both a) there is extra overhead from UIViewController, and b) most importantly it will mean that you can't use layout specs to calculate the size of th…	appleguy	KieranLafferty
2896	2017-01-13 19:07:46	Alrighty, thanks for a great diff @GitGadd, I hope to see you around more man!	Adlai-Holler	GitGadd
2895	2017-01-13 23:30:14	@ArEnSc - take a look at the [ASDKLayoutTransition](https://github.com/facebook/AsyncDisplayKit/tree/master/examples/ASDKLayoutTransition) example project for how to use the [Layout Transition API](http://asyncdisplaykit.org/docs/layout-transition-api.html). Note that the `-animateLayoutTransition` method is only needed if you want to do a custom transition animation.	hannahmbanana	ArEnSc
2895	2017-01-14 00:29:03	@hannahmbanana I will do that I want to do a transition animation that will do a reveal side bar and dismiss sidebar, this should be possible with the api correct?	ArEnSc	hannahmbanana
2895	2017-01-14 00:59:47	@hannahmbanana it seems to work, so I think my misunderstanding was that I assumed you would change the size of a single subnode rather than replace a subnode with another one then animate between them is this correct?	ArEnSc	hannahmbanana
2895	2017-01-17 08:20:37	@ArEnSc - The answer to your first question is YES, if your sidebar is written with layout specs, stacks, etc. In general, the Layout Transition API is designed to transition between two layout trees. In most cases, you are transitioning from an initial state in which some subnodes are present, to a different state in which some of them have been removed and some others added. However, I would ha…	hannahmbanana	ArEnSc
2895	2017-01-17 16:51:07	@hannahmbanana I was able to resize switching the nodes I will make sure to do a write up for transition make an easy transition example. Though I discovered a bug along the way. Ill open it in a moment	ArEnSc	hannahmbanana
2894	2017-02-15 05:19:27	@yxztj thanks for the sample project and the fix! I'm really surprised this actually makes a difference, but it looks like your new implementation is strictly better / more correct if there is some kind of undocumented order-of-operations dependency in the Apple frameworks about this. It's great to have this issue linked directly in the source code, as it provides a concise summary of why the cod…	appleguy	yxztj
2894	2017-02-16 01:55:48	@appleguy Thanks. Yes I guess the order of execution matters when displaying CJK languages. Since #3026 has been merged, I'm closing it.	yxztj	appleguy
2892	2017-01-18 19:12:07	OK I created the linked issue to track the rounding error. It's time to merge this! Awesome work @nguyenhuy – improvements in many dimensions with a single diff ✨	Adlai-Holler	nguyenhuy
2891	2017-01-12 19:23:28	Thank you for including a sample project and documentation @aaronschubert0!	hannahmbanana	aaronschubert0
2891	2017-01-16 08:32:45	@Adlai-Holler Made those changes!	aaronschubert0	Adlai-Holler
2891	2017-01-18 15:18:43	@Adlai-Holler Added the logic to the pending state instead, should be good to go now.	aaronschubert0	Adlai-Holler
2889	2017-01-11 20:46:57	@garrettmoon It's true the behavior changes, but I think it's reasonable for us to do the layer-thing for layer-backed nodes, and the view-thing for view-backed nodes.	Adlai-Holler	garrettmoon
2886	2017-01-12 09:14:21	Awesome thanks guys! @Adlai-Holler @nguyenhuy	aaronschubert0	Adlai-Holler
2886	2017-01-12 19:10:28	@aaronschubert0 - this is super awesome! thank you!	hannahmbanana	aaronschubert0
2885	2017-01-10 22:48:42	@iwheelbuy - could you check if this matches the behavior of UILabel?	hannahmbanana	iwheelbuy
2885	2017-01-12 19:47:11	@iwheelbuy - would you be willing to create an example project (or modify examples/layoutSpecExamples-Swift/LayoutExampleNode.swift - class HeaderWithRightAndLeftItems) to show this bug? I'm guessing it has something to do with the string encoding which I'm not too familiar with.	hannahmbanana	iwheelbuy
2877	2017-01-12 19:22:32	@GitGadd - would you be willing to implement this for us?	hannahmbanana	GitGadd
2877	2017-01-12 20:42:46	@hannahmbanana Definitely! I've been thinking about contributing, and this seems like an easy start.	GitGadd	hannahmbanana
2875	2017-01-21 11:44:15	@Adlai-Holler Done.	acedened	Adlai-Holler
2873	2017-01-10 08:57:15	Here is the example with UITabBarController (same layout without ASDK). Content doesn't blink. @Adlai-Holler Maybe we should investigate it further? [TabBarExample-no-ASDK.zip](https://github.com/facebook/AsyncDisplayKit/files/695631/TabBarExample.zip)	8ofproject	Adlai-Holler
2872	2017-01-09 22:20:53	@IvanChan The second one is correct. The documentation could be clearer, but what it means is "this method should not block the calling thread [while accessing the cache] as it is likely to be called from the main thread." Since there's no cache access if the URL is nil, it's OK to invoke the completion handler immediately. Cheers!	Adlai-Holler	IvanChan
2871	2017-01-13 04:16:06	@IvanChan - are you implementing a custom image downloader? I don't think we have tested this feature with anything except PINRemoteImage (what we use at Pinterest). Is there any reason you aren't able to use PINRemoteImage? Without a example project that includes the downloader you are using, realistically we won't be able to prioritize this issue since 95% of our users are on PINRemoteImage. I …	hannahmbanana	IvanChan
2871	2017-02-10 18:45:36	@IvanChan GIFs are currently broken in ASDK master sadly, it's fixed in PINRemoteImage master though. Can you check to see if that fixes the issue for you?	garrettmoon	IvanChan
2871	2017-02-13 21:07:02	@garrettmoon Looks like it's fixed with the latest master PINRemoteImage for us. 👍	ay8s	garrettmoon
2870	2017-01-09 22:34:21	@xquezme Exactly right! It might be worth adding an assertion there in the future – not safe in UIKit or ASDK.	Adlai-Holler	xquezme
2869	2017-01-09 22:29:10	@ArmandsB In order to work around this, you should set `as_allowsHighlightDrawing=YES` on a layer that is big enough not to result in clipping. For example, you might set it on the entire cell node in that example. Does that make sense @ArmandsB ?	Adlai-Holler	ArmandsB
2868	2017-02-10 07:07:22	@harryworld Since your changes are dependent on @nguyenhuy 's in-progress data controller changes, and so the final outcome of native moves will probably come from a separate PR, I'm closing this for the time being. If I've got something wrong, feel free to reopen at your discretion!	Adlai-Holler	harryworld
2866	2017-01-05 22:59:09	Thanks @master-nevi	Adlai-Holler	master-nevi
2866	2017-01-06 08:12:43	@Adlai-Holler you're very welcome. Glad I could contribute.	master-nevi	Adlai-Holler
2865	2017-01-05 23:11:29	Resolved in #2866. Thanks for the issue report and building the fix @master-nevi !	Adlai-Holler	master-nevi
2864	2017-01-06 01:21:27	@Adlai-Holler - did you want me to put up a diff to get this into releases/p6.17?	hannahmbanana	Adlai-Holler
2860	2017-01-10 22:39:53	@CoderJee - that's a private framework file. What reason do you need to import it for? Try importing the framework header instead of individual classes: `#import <AsyncDisplayKit/AsyncDisplayKit.h>`	hannahmbanana	CoderJee
2860	2017-01-11 06:13:03	@hannahmbanana i didn't import it by myself, that's the source code,when i use cocoapods to install it.	CoderJee	hannahmbanana
2860	2017-01-12 19:38:52	@CoderJee - I apologize for the misunderstanding. I'm not currently able to reproduce this issue. Could you give me a little more information? When you pod install, what version of AsyncDisplayKit is installed? ![image](https://cloud.githubusercontent.com/assets/3419380/21905252/a11562d8-d8bb-11e6-9702-cc65770ef6af.png) Could you post the contents of your Podfile? Are you using the dynamic .frame…	hannahmbanana	CoderJee
2860	2017-02-09 19:56:11	@CoderJee - We recently landed some changes to our framework setup. Our compiler should now catch this if it is a problem going forward. Please re-open this issue or file a new one if you (or anyone else reading this) runs into this in the future!	hannahmbanana	CoderJee
2859	2017-01-04 18:58:35	Cool, thanks @Adlai-Holler, @garrettmoon!	nguyenhuy	Adlai-Holler
2859	2017-01-24 18:09:27	@hovox no but it'd be great if you would be willing to write some! If I remember correctly, the reasoning for this being faster than the default implementations has to do with trait collections. Essentially using the method that doesn't specify a trait collection or using the one that does and not passing in nil is quite slow. So this caching layer protects agains that. But I could be wrong, it's…	garrettmoon	hovox
2859	2017-01-26 13:29:00	@garrettmoon Thanks for explanation.	hovox	garrettmoon
2859	2017-02-16 18:42:02	@jesseluo I *believe* it's thread safe if you don't provide a trait collection.	garrettmoon	jesseluo
2859	2017-03-02 08:04:55	@garrettmoon But in fact it's not. I used this method and caused about 2~3% crash rate on iOS 8 ![image](https://cloud.githubusercontent.com/assets/1271415/23498277/e8236f4a-ff61-11e6-8b82-7ab5c4629dc3.png)	jesseluo	garrettmoon
2859	2017-03-02 15:59:39	@jesseluo Hey @jesseluo, can you please open an issue and if possible provide some stack traces? Thanks!	maicki	jesseluo
2858	2017-01-04 04:28:01	@jennibunny - does `.justifyContent = ASStackLayoutJustifyContentEnd` work?	hannahmbanana	jennibunny
2858	2017-01-05 14:16:05	@jennibunny you mean right object edge goes out of bound of container node? please provide a sample screen shot of initial and final state of parent node.	hashemp206	jennibunny
2858	2017-01-05 21:28:16	@jennibunny - if you could share your `layoutSpecThatFits:` method, I'm sure @maicki - our layout spec expert could point out the issue.	hannahmbanana	jennibunny
2858	2017-01-09 22:32:01	@jennibunny You might be looking for `ASStackLayoutJustifyContentSpaceBetween`?	Adlai-Holler	jennibunny
2854	2017-01-03 22:49:11	@mikhailmulyar Looking at the stack trace, it seems like the vast majority of the time is in disposing of that `ActionDisposable`, as part of releasing that `Atomic`. I wonder what code ReactiveASDK is running there, that is taking 2.85 seconds. In the mean time, I'll try and figure out why that deallocation is occurring on the main thread – it would be great to see the stack trace between `main`…	Adlai-Holler	mikhailmulyar
2853	2017-01-07 06:50:41	@mikhailmulyar please provide a sample project	hashemp206	mikhailmulyar
2853	2017-01-10 22:43:19	@mikhailmulyar @jennibunny @hashemp206 @8ofproject - does this commit address your bug? https://github.com/facebook/AsyncDisplayKit/commit/e264d94dde78d9bfe98cb71be55ef14356f4a7f2	hannahmbanana	hashemp206
2853	2017-01-10 22:43:19	@mikhailmulyar @jennibunny @hashemp206 @8ofproject - does this commit address your bug? https://github.com/facebook/AsyncDisplayKit/commit/e264d94dde78d9bfe98cb71be55ef14356f4a7f2	hannahmbanana	mikhailmulyar
2853	2017-01-10 22:43:19	@mikhailmulyar @jennibunny @hashemp206 @8ofproject - does this commit address your bug? https://github.com/facebook/AsyncDisplayKit/commit/e264d94dde78d9bfe98cb71be55ef14356f4a7f2	hannahmbanana	jennibunny
2852	2017-01-03 15:14:48	@minux84 Hi, You never add the `_imgNode` as subnode to the `PhotoCellNode`. Either use `automaticallyManagesSubnode` or add it via `addSubnode:`	maicki	minux84
2852	2017-01-03 15:34:47	@maicki you saved me! I missed `self.automaticallyManagesSubnodes = YES;` Thank you so much!!	minux84	maicki
2851	2017-01-10 22:45:13	@jennibunny @hashemp206 @8ofproject - does this commit address your bug? e264d94	hannahmbanana	hashemp206
2851	2017-01-10 22:45:13	@jennibunny @hashemp206 @8ofproject - does this commit address your bug? e264d94	hannahmbanana	jennibunny
2851	2017-01-11 10:18:20	@hannahmbanana thanks, commit doesn't fixed the issue. here is the sample project: https://github.com/hashemp206/ASScrollNode-Example	hashemp206	hannahmbanana
2851	2017-01-12 22:01:10	@hannahmbanana I can confirm that nothing has changed (unfortunately).	8ofproject	hannahmbanana
2848	2016-12-31 10:35:02	Will check it out @Adlai-Holler, excited about some of the stuff we can do with this in ASDK. Currently using tables in Buffer but have the Declarative stuff using Collection Views without much hassle. Curious on the decision to move towards IGListKit over ASDK's own implementation?	ay8s	Adlai-Holler
2848	2016-12-31 17:44:12	@ay8s The decision hasn't been made – it's only a proposal right now – but using IGListKit, which is quickly being recognized by the industry as an extremely powerful and reliable framework for building data-driven collection views, will seriously cut down our maintenance/API design burden and keep the scope of AsyncDisplayKit limited, so I obviously advocate very strongly for it. The section con…	Adlai-Holler	ay8s
2848	2016-12-31 17:51:17	@Adlai-Holler Awesome 👍 Started checking it out today and will see if I can get a branch together using it alongside #2566's implementation. Totally get keeping the ASDK scope limited to focus on other areas especially when IGListKit is so powerful. Will let you know if I spot anything!	ay8s	Adlai-Holler
2848	2016-12-31 17:55:30	Awesome, thanks @ay8s for looking into it!	Adlai-Holler	ay8s
2848	2017-01-03 16:30:53	@Adlai-Holler Got started with implementing this into Buffer this morning. Just about got it working and displaying updates from the first fetch from the Buffer API. Wanted to post some early thoughts. It definitely seems like a bit more work to get up and running compared to the ASDK diff implementation, that said I'm sure the benefits down the line will make it worth it. One thing I did spot al…	ay8s	Adlai-Holler
2848	2017-01-03 19:05:48	@ay8s !! OK thanks for the feedback. I'll investigate the ASDKgram issues today and update the diff.	Adlai-Holler	ay8s
2848	2017-01-03 21:12:13	@ay8s Turns out the crash is https://github.com/facebook/AsyncDisplayKit/issues/2855 and not related to IGListKit (phew!). I've worked-around and pushed.	Adlai-Holler	ay8s
2848	2017-01-05 23:34:06	@ay8s What are your thoughts? Have you had a chance to give it a spin?	Adlai-Holler	ay8s
2848	2017-01-06 10:13:18	@Adlai-Holler Going to run through it a little more, right now got it populating the collection view but not tried inserting/removing items just yet to see how that performs.	ay8s	Adlai-Holler
2847	2016-12-31 02:29:28	@SaifAlDilaimi Once you make the tweaks, I'll merge this :). Don't worry about any changes to ASDisplayNode at the moment — that's a bigger beast to change, and Michael has some plans to improve how it is factored.	appleguy	SaifAlDilaimi
2847	2016-12-31 21:02:16	@appleguy @maicki I never used tests in a iOS App (shame on me). This would take me some time..	SaifAlDilaimi	appleguy
2847	2016-12-31 22:47:15	@appleguy @maicki can you guys review again?	SaifAlDilaimi	appleguy
2847	2017-01-02 03:08:30	@SaifAlDilaimi it looks like there is also now a duplicated use of the .selectionStyle = line; maybe you could move these three lines into the _ASTableViewCell setCell:, and also make sure _ASCollectionViewCell setCell: includes the .backgroundColor = and .clipsToBounds = so that the behavior matches. This way, setCell: in each of those two classes will control all of the ASCellNode -> UI(Table/C…	appleguy	SaifAlDilaimi
2847	2017-01-03 15:23:24	> @SaifAlDilaimi :) It looks like you forgot one more — .clipsToBounds > > Since it's also in setNode in the Collection case, let's make sure the Table matches. You can actually delete this comment while moving the one line of code, as the comment references an old bug that has since been resolved. > > I don't see any other changes to request (this is part of the last request), and so once @maick…	SaifAlDilaimi	appleguy
2847	2017-01-03 15:23:24	> @SaifAlDilaimi :) It looks like you forgot one more — .clipsToBounds > > Since it's also in setNode in the Collection case, let's make sure the Table matches. You can actually delete this comment while moving the one line of code, as the comment references an old bug that has since been resolved. > > I don't see any other changes to request (this is part of the last request), and so once @maick…	SaifAlDilaimi	SaifAlDilaimi
2847	2017-01-09 08:45:36	@maicki @appleguy any progress on this? Is there something I need todo?	SaifAlDilaimi	appleguy
2847	2017-01-10 02:26:49	Seems @appleguy is pretty busy right now and he gave his approval modulo 1 change, and then that change got made, so here we go! Landing!	Adlai-Holler	appleguy
2846	2016-12-30 07:23:56	@SaifAlDilaimi - a few things I notice about your `layoutSpecThatFits:` method: - As you have it written above, you can return `iconTextfieldStack` directly. There is no need to wrap it in an inset layout spec at the end. - try adding `_textField.style.flexShrink = 1.0`. The flex shrink / grow properties do not propagate up or down, so you must set them on each individual item you want to grow or…	hannahmbanana	SaifAlDilaimi
2846	2016-12-30 07:28:51	@SaifAlDilaimi - looks like you got an answer to this via our Slack channel. :) Should I close this issue?	hannahmbanana	SaifAlDilaimi
2846	2016-12-30 07:40:11	@SaifAlDilaimi - one slight optimization would be to remove the 2 inset layout specs you currently have wrapping the icon and text field and create just one inset layout spec to wrap the `iconTextfieldStack` at the end. Just a thought. :)	hannahmbanana	SaifAlDilaimi
2845	2017-01-03 18:55:52	@leotumwattana it sounds like this is a duplicate of #698 so I'm going to close this.	garrettmoon	leotumwattana
2845	2017-01-03 19:00:25	@leotumwattana sorry if that sounded callous, we really appreciate the enthusiasm! However having one issue makes it easier to track and get stuff done :)	garrettmoon	leotumwattana
2845	2017-01-03 19:04:01	@garrettmoon: No worries. Let's go with #698.	leotumwattana	garrettmoon
2844	2017-01-02 02:42:31	@nguyenhuy This is a good improvement! Any idea why we don't get warnings for these kind of collisions? Like when we declared _propertyLock overwriting the base class ones, we didn't get warnings...I wonder if _delegateFlags also exists in Network or ImageNode?	appleguy	nguyenhuy
2843	2017-01-02 03:14:15	@rewandy Thanks! Does this same method exist for collection views? I'm not sure if it does, but if so, could you check that one too? @Adlai-Holler would be the best person to confirm this is the right fix. How was a nil value handled previously? Wouldn't the convert index path method provide a nil response if it had a nil input? That seems important to determine.	appleguy	rewandy
2843	2017-01-03 22:11:44	Hey @rewandy you're absolutely right! I dug into the calls you linked, and created a more general fix in #2856. Could you give that PR a look and tell me what you think?	Adlai-Holler	rewandy
2842	2016-12-29 22:13:08	@jennibunny - This is a great question! I don't have a great answer for you, however, I can point out a few differences. `.flexBasis` - specifies the initial size for this object, in the stack dimension (horizontal or vertical), before the `flexGrow` / `flexShrink` properties are applied and the remaining space is distributed. - Because flexBasis only works in the stack dimension, which could be …	hannahmbanana	jennibunny
2841	2016-12-29 22:22:33	@ArEnSc @hashemp206 - thank you for reporting this! Would it be possible to create a sample project showing this?	hannahmbanana	hashemp206
2841	2016-12-29 22:22:33	@ArEnSc @hashemp206 - thank you for reporting this! Would it be possible to create a sample project showing this?	hannahmbanana	ArEnSc
2841	2016-12-30 10:18:50	@hannahmbanana sample project: https://github.com/hashemp206/TagListNode/tree/master	hashemp206	hannahmbanana
2841	2017-01-24 22:43:52	@hannahmbanana Please close this ticket. Since this is not a framework bug, discussions will be carried out in the sample repo.	nguyenhuy	hannahmbanana
2839	2016-12-27 07:37:19	@hashemp206 Hey, can you take a look at just introduced property on `ASScrollNode`: `automaticallyManagesContentSize` ... maybe you can leverage this new feature.	maicki	hashemp206
2839	2016-12-27 07:37:24	@hashemp206 - try setting `self.automaticallyManagesContentSize = YES` in the `ASScrollNode`'s init method. I think it was included in the latest release, but if not it is on master.	hannahmbanana	hashemp206
2839	2016-12-27 07:37:34	haha @maicki beat me :)	hannahmbanana	maicki
2839	2016-12-27 07:48:03	@hashemp206 - it was a recently added just last week, but at some point it should probably be enabled by default. @garrettmoon	hannahmbanana	hashemp206
2839	2016-12-29 22:17:46	@hashemp206 - I'm going to close this issue since it looks like we resolved it (feel free to re-open it if not).	hannahmbanana	hashemp206
2836	2016-12-28 12:18:34	@hashemp206 Cell can decide the size based on constrainedSize, but I do not know how to realize it with Header.	muukii	hashemp206
2836	2016-12-28 12:40:33	@hashemp206 Thank you very much. That way is certainly possible. However, I would like to know if there is a way to realize it with SectionHeader.	muukii	hashemp206
2836	2017-01-05 23:26:43	@muukii Hi! If you set `UICollectionViewFlowLayout.headerReferenceSize` or implement `- (CGSize)collectionView:(UICollectionView *)collectionView layout:(UICollectionViewLayout*)collectionViewLayout referenceSizeForHeaderInSection:(NSInteger)section; ` then ASDK will treat the reference size as a maximum size and measure the header with constrained size range: `{{0, 0}, {cv.width, headerReference…	Adlai-Holler	muukii
2836	2017-01-07 16:35:50	@Adlai-Holler Currently it is implemented as follows. The UI looks like this. <img width="766" alt="screen shot 2017-01-08 at 01 32 35" src="https://cloud.githubusercontent.com/assets/1888355/21743289/61ad0d3e-d542-11e6-87fa-c9960f871717.png"> Header is self-sizing but ReusableView does not seem to be able to fit the size of Header.	muukii	Adlai-Holler
2836	2017-01-08 21:36:09	@Adlai-Holler I am reading the ASDK code. HeaderReferenceSize is used only as max and UICollectionReusableView is not scaled down according to ASCellNode, right?	muukii	Adlai-Holler
2836	2017-03-14 16:24:20	Hey @muukii it seems @ImJCabus and others in this thread answered your questions. I will close this issue for now. Thanks! For further questions please join our Slack channel: http://asyncdisplaykit.org/slack.html	maicki	muukii
2836	2017-03-14 16:24:20	Hey @muukii it seems @ImJCabus and others in this thread answered your questions. I will close this issue for now. Thanks! For further questions please join our Slack channel: http://asyncdisplaykit.org/slack.html	maicki	ImJCabus
2835	2017-01-09 14:03:31	@bawn Please test your sample project against my diff proposed in #2876. No changes are required in your code. Thanks!	nguyenhuy	bawn
2835	2017-01-12 19:33:15	@bawn - I'm going to close this issue since we believe the problem has been fixed by Huy's patch. However, if you find that the patch does not fix your bug, please reopen this issue. Thanks!	hannahmbanana	bawn
2834	2016-12-24 07:20:39	@hannahmbanana Thanks for fixing! The attribute should be 'copy' though.	maicki	hannahmbanana
2833	2017-01-03 19:10:07	@muukii can you provide screenshots of what the other threads are doing as well? Is it easy to reproduce with a sample project?	garrettmoon	muukii
2833	2017-01-03 23:51:15	@garrettmoon It has become quite difficult to reproduce. Upload screenshots of all threads when reproduced.	muukii	garrettmoon
2833	2017-01-12 19:58:36	@muukii - we really appreciate this report! I'm going to close this issue until you can provide us with more information (use "> bt all" to get get the full backtrace). The next time you can reproduce this, please re-open the issue and we'll take a look. Thanks!	hannahmbanana	muukii
2831	2017-01-03 19:12:29	@maundytime are there any logs on the device? Also, how much free space does your device have?	garrettmoon	maundytime
2831	2017-01-09 20:58:23	@maundytime this appears to be the same race condition that is reported here: https://github.com/pinterest/PINRemoteImage/issues/298. Going to close this as it's not an ASDK issue. Please follow along over there!	garrettmoon	maundytime
2830	2016-12-27 12:32:39	@leotumwattana You should wrap your `insert/delete/reload` methods in `performBatchAnimated:updates:completion` method and pass `NO` for `animated` **Example:**	EviluS	leotumwattana
2830	2016-12-27 23:54:06	@EviluS Thanks. How did I totally miss that. Closing this issue now. 👍	leotumwattana	EviluS
2829	2017-01-03 19:15:03	@jennibunny yes, it does! There's even a demo app that might help explain how it works. Get more info here: http://asyncdisplaykit.org/docs/debug-tool-ASRangeController.html	garrettmoon	jennibunny
2822	2016-12-21 19:33:22	@aaronash I have this in a sample project setup and works fine: <img width="307" alt="screen shot 2016-12-21 at 8 31 38 pm" src="https://cloud.githubusercontent.com/assets/25288/21403348/b410ccfc-c7bc-11e6-9eb1-2bda8ce3e2e0.png"> You have to set the `masksToBounds` to `YES` too. Furthermore setting the `cornerRadius` is not that great and has a tremendous performance impact that you should avoid …	maicki	aaronash
2822	2016-12-21 19:45:12	@maicki you are absolutely right, this fixed my issue. I should've realized that. Thanks!	aaronash	maicki
2814	2016-12-20 22:36:19	@garrettmoon I was just worrying that in rare cases, we might end up keeping these nodes around for a bit longer than needed. But this is definitely an improvement.	nguyenhuy	garrettmoon
2814	2016-12-20 22:39:05	@nguyenhuy oh good point! I wonder if they should be though?	garrettmoon	nguyenhuy
2814	2016-12-20 22:45:21	@garrettmoon Thinking more about it, I think we actually want them to be around. For example, an image node should be kept alive until it clears its contents (i.e cache entry, placeholder image, etc).	nguyenhuy	garrettmoon
2814	2016-12-20 22:50:25	@nguyenhuy could you share with me (maybe in an email, once you're up tomorrow) what changed in this area to cause off-main thread calls to occur? This didn't occur in practice before 2.0, right?	appleguy	nguyenhuy
2814	2016-12-20 23:02:19	@appleguy it's an external cause actually (https://github.com/facebook/AsyncDisplayKit/issues/2813). Developers can call `-[ASNetworkImageNode setURL:]` in background which then triggers `-setNeeedPreload`. Since it's a legitimate use case to call `-setURL:` off main, I think this is necessary.	nguyenhuy	appleguy
2812	2016-12-21 17:55:57	Nice @chrisdanford! Safety dance! It seems like the CI failure is flaky – opened #2818. Jenkins test this please	Adlai-Holler	chrisdanford
2811	2017-01-09 22:35:57	@stephenkopylov Feel free to reopen this if you're still seeing it in latest!	Adlai-Holler	stephenkopylov
2810	2016-12-20 20:59:37	@nguyenhuy After looking over this PR it's a really nice improvement idea, but I'm not pretty sure if we should introduce having to test if the `_node` is `nil` in almost every method. Especially going forward we would need to be careful to always consider that. What about having something like a `ASViewControllerNullNode` that would act like a proxy and this would be used as root node for the `A…	maicki	nguyenhuy
2810	2016-12-21 17:44:33	@maicki Thank you for the feedbacks. I've came up with a simpler fix. In case users don't provide ASViewController with a node (by using `-initWithNibName:bundle:` or `-initWithCoder:`, I create a default node that simply loads an UIView. And so the node is non-optional as it has always been. This introduces a small overhead but helps reduce complexity of ASViewController. The overhead might even…	nguyenhuy	maicki
2810	2017-02-13 18:42:17	It looks like this has been updated by @maicki in the linked PR. Closing.	Adlai-Holler	maicki
2807	2017-02-09 04:47:58	@garrettmoon I think we can close this issue now.	rmls	garrettmoon
2807	2017-02-09 15:38:27	@rmls Awesome work on that! Will close.	maicki	rmls
2803	2016-12-19 22:06:22	@haritowa Thanks!	Adlai-Holler	haritowa
2799	2016-12-19 17:02:28	Thank you @nguyenhuy! I tested it out with my code and it works for me. Thanks again!	hannahmbanana	nguyenhuy
2798	2016-12-19 17:16:32	@GR-harry - did you create this PR accidentally? I can't quite tell what's going on here. :) It looks like your comment references #1273.	hannahmbanana	GR-harry
2795	2016-12-19 04:09:20	@hannahmbanana totally up to you guys, but it might be nice to also add in some assertions too. It may not be as important for newer ASDK adopters, but for code that is being migrated to v2, the assertions I added [here](https://github.com/master-nevi/AsyncDisplayKit/commit/1f6ec77871c7623a8a0d14b12c1203fb86171db3) helped a lot in determining the cause of https://github.com/facebook/AsyncDisplayK…	master-nevi	hannahmbanana
2795	2016-12-19 04:45:11	@master-nevi - would you be willing to put up a PR? I just noticed your PR above that I totally missed the first time I read this. :'(	hannahmbanana	master-nevi
2795	2016-12-19 05:28:13	@hannahmbanana No prob, PR opened: https://github.com/facebook/AsyncDisplayKit/pull/2796	master-nevi	hannahmbanana
2794	2017-01-02 03:15:21	@maicki thanks again for working on this :). I can't see what the cause of the failure is, but let's land this as soon as you have the opportunity.	appleguy	maicki
2794	2017-01-10 16:03:48	@garrettmoon @appleguy Fixed the build errors. Let's get that in for 2.0.2.	maicki	appleguy
2793	2016-12-17 16:46:38	@muukii this should be fixed on master, can you give that a try?	garrettmoon	muukii
2790	2016-12-18 02:29:33	@jeffdav How did you solve the gif overlap issue in old version of ASDK? I mean if the gif is not the same ratio as the frame of ASNetworkImageNode , the gif will overlap the image node. Or you just kept the same ratios?	xiaomaogong	jeffdav
2790	2016-12-19 03:56:46	@jeffdav So in your case , you will have dynamic height for both normal image and gif that wrapped by an ASNetworkImageNode? My case is that having fixed height for the image and gif . The normal image clipped correctly but the gif will overflow the wrapper node. So looks like i can only solve this overflow issue with the way like you did?	xiaomaogong	jeffdav
2790	2016-12-22 18:18:02	@jeffdav did you fix this problem? My gif doesn't load too.	maundytime	jeffdav
2790	2017-02-09 21:54:37	Hey @jeffdav GIFs are sadly broken in 2.0 :( However the issue has been fixed in PINRemoteImage master. As soon as I'm able I'll be pushing a new release of both PINRemoteImage and ASDK to fix this.	garrettmoon	jeffdav
2790	2017-02-20 08:18:49	@garrettmoon , any idea when we can get the fixed release version?	xiaomaogong	garrettmoon
2789	2017-01-12 19:28:20	@tomizimobile and @ngoctr - which commit / version of ASDK are you using?	hannahmbanana	tomizimobile
2789	2017-01-12 19:28:20	@tomizimobile and @ngoctr - which commit / version of ASDK are you using?	hannahmbanana	ngoctr
2789	2017-01-12 19:31:17	@hannahmbanana looking at the linked issue, I guess I must've been using https://github.com/facebook/AsyncDisplayKit/commit/7861c63a680f516fc69cd083d462469f0a175697, and I believe everything up to master at that time (Dec. 5) showed the issue. I haven't checked to see if this is still a problem since opening the issue	tomizimobile	hannahmbanana
2788	2016-12-17 06:08:09	@stephenkopylov You could try calling:	maicki	stephenkopylov
2788	2016-12-20 07:35:40	@stephenkopylov: For more information on how ASTableNode works behind the scenes, checkout this video: https://youtu.be/yuDqvE5n_1g	hannahmbanana	stephenkopylov
2788	2016-12-20 15:19:59	@maicki @hannahmbanana Thank you! I will try **waitUntilAllUpdatesAreCommited**	stephenkopylov	maicki
2788	2016-12-20 15:19:59	@maicki @hannahmbanana Thank you! I will try **waitUntilAllUpdatesAreCommited**	stephenkopylov	hannahmbanana
2788	2016-12-20 21:04:36	@stephenkopylov - Just to be clear, I think the strategy that @maicki is suggesting is to call both one after another.	hannahmbanana	stephenkopylov
2788	2016-12-20 21:04:36	@stephenkopylov - Just to be clear, I think the strategy that @maicki is suggesting is to call both one after another.	hannahmbanana	maicki
2787	2016-12-16 12:25:39	Thank you, @nguyenhuy The strange thing is the fact that in previous version of ASDK it have worked as I expected. Nothing about it found in release and migration notes. Now it just works with other logic. =( >And the maximum width in this case is the screen width. But, in my case maximum width is the stackSpec's width. And, because stackSpec can not stretch this two elements with fixed sizes, it…	stephenkopylov	nguyenhuy
2787	2016-12-16 14:13:47	@stephenkopylov I think you are right that there has been a behavior change here. For 1.9.x, vanilla ASDisplayNode layout code would return the bigger value among `_preferredFrameSize` (which is zero by default) and `constrainedSize.min` ([code in 1.9.2](https://github.com/facebook/AsyncDisplayKit/blob/e344f03608887d150607b854dc0fe5efad6580ec/AsyncDisplayKit/ASDisplayNode.mm#L2070)). While on 2.0…	nguyenhuy	stephenkopylov
2787	2016-12-16 14:26:01	@nguyenhuy Understood, thank you. =) I already have rewrote the similar parts of my code with the new logic. As I think, the main question is - what is more logical and reasonable behavior? Which behaviour will be expectable by new users - the new, or the old?	stephenkopylov	nguyenhuy
2787	2017-03-10 17:17:50	@stephenkopylov Sorry for this late response. I think either behavior is fine. I'm gonna close this issue. Let us know on [Slack](asyncdisplaykit.org/slack) if you have any questions!	nguyenhuy	stephenkopylov
2786	2016-12-18 08:33:48	@leotumwattana this seems really great, thank you for writing the patch!! All these improvements are making me especially excited to see UITextField support be added soon ... not sure who will pick up that task, but it will be really wonderful when we have a type enum of some kind and can also rely on the better performance & special features of UITextField without developers having to switch out…	appleguy	leotumwattana
2786	2016-12-18 17:45:07	@appleguy Thanks for this really great framework. I've been delving more and more into it these past few days to see how and if we can adopt it to our app. Falling in ❤️ with it. Looking forward to seeing this framework continue to grow and to see if my friends and I will be able to contribute to it more in the future. Cheers! @Adlai-Holler @maicki: Do let me know your comments and to let me know…	leotumwattana	appleguy
2786	2017-01-03 22:16:42	@leotumwattana Hi! I'm really glad you're enjoying the framework! Would you be willing to re-open this PR with `master` as the base branch, rather than `2.0`?	Adlai-Holler	leotumwattana
2786	2017-01-03 22:43:31	@Adlai-Holler: Sure thing. It's getting pretty late into the night here in HK. Let me separate into different PR and base it off master and resubmit sometime tomorrow. 👍	leotumwattana	Adlai-Holler
2784	2016-12-18 08:36:02	@garrettmoon is there a lower-level way to do this? E.g. How does ASDelegateProxy work in these cases without having to manually forward those methods? I'm going to merge since @maicki already approved, but let me know your thoughts!	appleguy	garrettmoon
2784	2016-12-18 18:07:21	@appleguy ASDelegateProxy already forwards protocol. Is that your question?	garrettmoon	appleguy
2783	2017-02-03 02:30:44	@wokalski have any ideas on where to start for support for remote sources? I can try tackling it.	kharmabum	wokalski
2783	2017-02-09 23:55:27	@wokalski wow, cool, thanks for thinking to contribute this! We will probably have to close this out, but I think we could open an issue to hold onto a link to the PR so it can be revived when someone next wants to invest in it.	appleguy	wokalski
2782	2016-12-19 04:41:03	Here's my feedback, although I don't intend for it to be definitive — I'm interested in understanding what behavior @maicki would prefer we support. ## 1. The internal complexity of ASNetworkImageNode - Is important to consider and aim to reduce. However, I believe it is *essential* that internal complexity not be a factor in the API design. The reason is that there are sufficiently many clients …	appleguy	garrettmoon
2782	2016-12-19 04:41:03	Here's my feedback, although I don't intend for it to be definitive — I'm interested in understanding what behavior @maicki would prefer we support. ## 1. The internal complexity of ASNetworkImageNode - Is important to consider and aim to reduce. However, I believe it is *essential* that internal complexity not be a factor in the API design. The reason is that there are sufficiently many clients …	appleguy	maicki
2782	2016-12-21 10:48:38	As already discussed extensively with @garrettmoon my thoughts around the behavior of each of the cases for an `ASNetworkImageNode` are: ### a. Just .URL Agree with @appleguy ... no changes: This behavior is simple. It should not change from the prior implementation. If externally read, the .image property will become set after the URL has loaded. Likewise, the rendered version will be cleared wh…	maicki	garrettmoon
2782	2016-12-21 10:48:38	As already discussed extensively with @garrettmoon my thoughts around the behavior of each of the cases for an `ASNetworkImageNode` are: ### a. Just .URL Agree with @appleguy ... no changes: This behavior is simple. It should not change from the prior implementation. If externally read, the .image property will become set after the URL has loaded. Likewise, the rendered version will be cleared wh…	maicki	appleguy
2782	2017-01-03 23:52:31	@garrettmoon Sorry to bother, but could you rebase this when you have time and we'll land it?	Adlai-Holler	garrettmoon
2777	2016-12-15 15:44:28	@leotumwattana In one of our projects I had to implement a similar feature. The behavior was a single line of editable text node and when you start typing it will grow up to three lines. When it exceeds the max number of lines it will stop growing and start scrolling. The implementation is: - set a preferred frame size for the editable text node (defining the max height) - adopt the `ASEditableTe…	EviluS	leotumwattana
2777	2016-12-15 16:27:53	@EviluS Thanks. I'm thinking of making it a little more seamless, since this really does sound like something more than I alone will use. As @appleguy mentioned in his talks, `ASKD` is now going beyond just providing performance, but also convenience for framework users. Looking through ASEditableTextNode.mm, I'm thinking of extending `ASTextKitComponents` with something like: Using `layoutManage…	leotumwattana	EviluS
2777	2017-02-23 15:09:52	Hey guys, Awesome feature. Thanks @leotumwattana. There's a bug with it though: The way you are measuring text does not take into account the `textContainerInset` property. For example, try `_textInputNode.textContainerInset = UIEdgeInsetsMake(4, 15, 4, 15);` and you will see that it doesn't expand even when there is one line of text + <30pts of new text. :( Maybe I'll create a new issue... Here'…	skensell	leotumwattana
2776	2016-12-17 06:21:12	@hartbit I remember we talked about it on Slack, did you find any solution yet?	maicki	hartbit
2776	2017-01-17 07:40:49	@hartbit - Due to the length of time since this thread was active, I'm going to close this issue. However, if you have any updates, the community would benefit from your knowledge and we'd be curious to hear what worked or didn't! Feel free to re-open this issue or create a new one and we'd be happy to help out.	hannahmbanana	hartbit
2775	2016-12-15 11:17:22	@jennibunny Can you please provide more info	EviluS	jennibunny
2775	2017-01-12 21:07:32	@jennibunny - were you able to resolve this issue?	hannahmbanana	jennibunny
2773	2016-12-19 04:49:02	Regarding crash vs assertion. I think we need to develop a better way to log assertions in production, but I disagree they should be crashes by default. IMO we should develop a new macro for this case and offer two things to app developers: - A #define switch to turn these special types of logs into hard crashes in production (off by default) - An override where they can log nonfatal, e.g. with F…	appleguy	garrettmoon
2773	2016-12-19 04:49:02	Regarding crash vs assertion. I think we need to develop a better way to log assertions in production, but I disagree they should be crashes by default. IMO we should develop a new macro for this case and offer two things to app developers: - A #define switch to turn these special types of logs into hard crashes in production (off by default) - An override where they can log nonfatal, e.g. with F…	appleguy	maicki
2773	2016-12-19 23:11:42	@appleguy Thank you for the feedback. I think this is ready to be looked at again.	rmls	appleguy
2771	2016-12-14 17:03:38	@appleguy @nguyenhuy This will resolve the issue, but it feels kind of hacky. Since the issue we're addressing only presents under iOS 8, should we have two separate code paths? This introduces pretty significant overhead into a highly-optimized method. We have no guarantee that all nodes will go through this system – for example, in Pinterest some node classes have code in `-dealloc` that enqueu…	Adlai-Holler	nguyenhuy
2771	2016-12-14 17:27:14	@Adlai-Holler I've just pushed a new commit that avoid strongify/weakify. While it is true that this fix introduces overhead, the biggest performance impact will be in case that `-releaseObjectInBackground:` is called on a background thread. This case is exactly why we need this fix in the first place. I think it's a fair trade-off between safety and performance. In case `-releaseObjectInBackgrou…	nguyenhuy	Adlai-Holler
2771	2016-12-14 17:43:52	@nguyenhuy In fact, as I think about this, this unfortunately won't fix the majority of cases. For instance, let's say you have a view controller with `vcNode` and one if its subnodes, `subnode`. Let's say `subnode` becomes the scroll view's delegate (which is likely). When the view controller is deallocated (on main) it will enqueue `vcNode` onto the deallocation queue, but `subnode` will not ha…	Adlai-Holler	nguyenhuy
2771	2016-12-14 17:53:10	@Adlai-Holler Oh yes, that's true. And we can't do something like this in `-dealloc` because we can't retain `self`: Looks like the only way to fix this is to have a blacklist of associated keys. Gonna close this PR. Thank you!	nguyenhuy	Adlai-Holler
2770	2016-12-18 06:09:51	@IvanChan Hey, ASDK throws an assertion in this css because you are passing in CGFLOAT_MAX as min and max size. You have to remember, that what you are passing in is a size range and if you it in the way you do in your example what you basically pass in is: `CGSize textSize = [self.textNode layoutThatFits:ASSizeRangeMake(CGSizeMake(100, CGFLOAT_MAX), CGSizeMake(100, CGFLOAT_MAX))].size;` So you p…	maicki	IvanChan
2769	2016-12-22 18:15:39	@xiaomaogong did you fix this problem? My gif doesn't load at all.	maundytime	xiaomaogong
2769	2017-02-08 21:04:06	@mikengyn it's fixed in PINRemoteImage if you include master. I'll do a release there soon and then we'll bundle it up in ASDK. Likely 2.1.1	garrettmoon	mikengyn
2769	2017-02-08 21:05:42	@garrettmoon That'd be swell. Thanks.	jeffdav	garrettmoon
2769	2017-02-08 21:06:48	@davitPiloyan93 I tried running your sample app and tried it with an HTTPS resource instead and it works fine for me. https://media.giphy.com/media/l0Ex3vQtX5VX2YtAQ/source.gif	phuson	davitPiloyan93
2769	2017-02-09 07:16:35	@phuson I check this url https://media.giphy.com/media/l0Ex3vQtX5VX2YtAQ/source.gif in my device,but still cannot load gif. My device iphone 6s version 9.3.3	davitPiloyan93	phuson
2769	2017-02-09 08:13:07	@davitPiloyan93 Ahh, that's odd. You might want to also try what @garrettmoon suggested above (https://github.com/facebook/AsyncDisplayKit/issues/2769#issuecomment-278460946). It works great for me.	phuson	garrettmoon
2769	2017-02-09 08:13:07	@davitPiloyan93 Ahh, that's odd. You might want to also try what @garrettmoon suggested above (https://github.com/facebook/AsyncDisplayKit/issues/2769#issuecomment-278460946). It works great for me.	phuson	davitPiloyan93
2769	2017-02-09 08:21:10	@phuson Thanks	davitPiloyan93	phuson
2769	2017-02-13 10:55:01	@garrettmoon This issue does still exist in 2.1 , the reason why i found its resolved is because that I have the gif cache for working version(1.9.81). Anyway , I'm very glad to heard that it will be fixed in next release version.	xiaomaogong	garrettmoon
2764	2016-12-19 04:52:16	@nguyenhuy very impressive approach, thank you for working on this! Quite valuable as an investment in the long term future of the locking strategy. I'm pretty happy to see where locking is these days with __instanceLock__ having almost eliminated deadlocking cases, and this will help bring us very close to zero (besides cases where the CPU is truly tied up for a long time, like the forced recurs…	appleguy	nguyenhuy
2762	2017-02-10 18:30:27	Hi @garrettmoon , As I said in my previous comment, I was unable to reproduce the issue in a simple test project, and there are too many possible causes in my app to try. Also, I'm not sure where it could come from, as I'm not an expert on what's been changed recently in ASDK. I can confirm that commit `5b80a6` introduces the issue, as exactly the same code works with previous commits. That's why…	flovouin	garrettmoon
2762	2017-02-14 09:39:05	Okay, a follow up on this: I found the change out of luck, by working on something else. In my case it wasn't related to taking a screenshot. The thing is, I am using a `UIVisualEffectView` on top of the screenshot (which is displayed in an `ASImageNode`). The problem is that creating an `ASDisplayNode` by passing the effect view in the `viewBlock` is no longer sufficient. I also had to set the n…	flovouin	rankinit
2762	2017-02-14 22:06:08	Thanks @flovouin sorry for not following up with you sooner on this. @rankinit if you're still hitting this issue would you mind putting up a standalone sample project for us to take a look at?	garrettmoon	flovouin
2762	2017-02-14 22:06:08	Thanks @flovouin sorry for not following up with you sooner on this. @rankinit if you're still hitting this issue would you mind putting up a standalone sample project for us to take a look at?	garrettmoon	rankinit
2761	2016-12-13 20:06:08	Ah nice catch @hartbit Jenkins test this please.	Adlai-Holler	hartbit
2761	2016-12-18 08:38:26	Thanks a lot @hartbit, very glad to have your help!	appleguy	hartbit
2760	2017-01-17 22:46:55	@appleguy @nguyenhuy - closing this issue since Huy has a PR up.	hannahmbanana	appleguy
2758	2016-12-16 10:46:24	@Luccifer I have recreated your case and I noticed few issues. - You do not have a `title` for the `ASControlStateNormal` state only for the `ASControlStateHighlighted` or `.highlighted ` in you case. (_Probably the main reason for you problem_) - move your setup code from `viewWillAppear` to the `init` method or in the `viewDidLoad`. - override the `viewWillLayoutSubviews` or `viewDidLayoutSubvi…	EviluS	Luccifer
2758	2016-12-16 14:12:03	@EviluS, Thanks for your clues! There is no normal state for ASControlState.. ![screen shot 2016-12-16 at 17 05 00](https://cloud.githubusercontent.com/assets/1053009/21265287/cc336ca4-c3b1-11e6-9b32-c1bdd7610c41.png) Then I tried to make viewWillLayoutSubviews with new rect and moved code to viewDidLoad.. Nothing worked	Luccifer	EviluS
2758	2016-12-16 14:22:48	@Luccifer Strange, there should be `normal` state. Try setting `0` since `ASControlStateNormal = 0,` if Swift allows setting integer values for that argument.	EviluS	Luccifer
2758	2016-12-16 14:29:59	@EviluS `ASControlState.init(rawValue: 0)` actually helped me, thanks for the clue! Now its worked1	Luccifer	EviluS
2758	2016-12-16 14:33:04	@Luccifer Happy to hear that. The problem was that there is actually a title but not for the current state and that was the reason for not showing anything.	EviluS	Luccifer
2758	2016-12-17 06:11:09	@Luccifer @EviluS Awesome @EviluS, it seems like you helped out @Luccifer and the issue seems like to be fixed? I will close the issue for now, please reopen if it's not fully resolved.	maicki	Luccifer
2758	2016-12-17 06:11:09	@Luccifer @EviluS Awesome @EviluS, it seems like you helped out @Luccifer and the issue seems like to be fixed? I will close the issue for now, please reopen if it's not fully resolved.	maicki	EviluS
2755	2016-12-17 06:27:08	@garrettmoon Can we close this PR now?	maicki	garrettmoon
2755	2016-12-17 15:59:39	@maicki Yeah, I'll reopen when I have time to follow up.	garrettmoon	maicki
2754	2016-12-12 17:01:57	@appleguy I don't know why we should move the instance lock? We could create it's own header for lock related ivars and only import it if we need it. What do you think about that? Maybe it will also cleanup some ... It makes sense to have it in an internal header and import it when we need it in subclasses. I agree we should not define different ivars for subclasses of `ASDisplayNode` though.	maicki	appleguy
2753	2016-12-12 18:08:27	@appleguy Could we also get some unit test for that maybe?	maicki	appleguy
2752	2016-12-17 16:59:38	@appleguy Give #2794 a look	maicki	appleguy
2752	2016-12-19 05:08:38	@maicki very thankful for you taking this on for me! I missed my expected deadline for this task so you saved it for 2.0.1 :).	appleguy	maicki
2752	2016-12-19 18:59:41	Since @maicki is sick, this has to be punted :(	garrettmoon	maicki
2751	2016-12-12 18:41:28	@appleguy - could you merge this? I would like to get this into the sync candidate branch today.	hannahmbanana	appleguy
2751	2016-12-12 19:10:23	Thank you for adding this for me @appleguy!	hannahmbanana	appleguy
2750	2017-01-01 20:35:20	@haritowa - would you be willing to put checkmarks next to the tasks that you completed so we can see which ones remain? Thanks!	hannahmbanana	haritowa
2750	2017-01-03 10:43:10	@hannahmbanana as soon as PR will be reviewed :)	haritowa	hannahmbanana
2750	2017-01-12 23:05:38	@haritowa - I merged your PR. Thank you so much!	hannahmbanana	haritowa
2750	2017-01-15 10:27:37	@hannahmbanana cool, that PR contains layout fixes for http://asyncdisplaykit.org/docs/automatic-layout-containers.html too, so "image too big" fixed too Any problems with http://asyncdisplaykit.org/docs/layout-transition-api.html?	haritowa	hannahmbanana
2750	2017-01-17 22:36:58	@haritowa - Great, thanks! Looks like one task remains.	hannahmbanana	haritowa
2749	2016-12-17 06:30:32	@ryanfitz This an be the case if you trigger a re-display / re-layout in the delegate method and the image is already cached the delegate method will be called before you actually set the delegate. We could push this to the next runloop and expect the delegate will be set than. @garrettmoon Thoughts?	maicki	ryanfitz
2749	2016-12-20 19:20:39	@ryanfitz can you tell us exactly what you're doing in the delegate callbacks?	garrettmoon	ryanfitz
2749	2016-12-20 20:20:12	@garrettmoon I actually removed all logic in my delegate methods and still experienced this issue. Here is what my delegate was doing:	ryanfitz	garrettmoon
2748	2016-12-13 19:40:34	@minhthuc251 can you copy-paste full log of errors from the console log along with **constrainedSize** property values?	8ofproject	minhthuc251
2748	2017-01-12 20:02:47	@minhthuc251 - were you able to resolve this issue? For more information on the 2.0 Layout changes, see the "Deprecation of -[ASLayoutElement measureWithSizeRange:]" section of the [Upgrading to ASDK Layout 2.0 Guide](http://asyncdisplaykit.org/docs/layout2-conversion-guide.html).	hannahmbanana	minhthuc251
2748	2017-01-17 07:42:45	@minhthuc251 - Due to the length of time that has passed since this issue was active, I'm going to close this. Please re-open if you are still having issues. I hope you've enjoyed the framework.	hannahmbanana	minhthuc251
2747	2016-12-18 07:47:50	@maicki - I agree with your call.	hannahmbanana	maicki
2747	2016-12-18 20:28:17	@master-nevi - thanks for pointing out this inconsistency! We decided to remove the legacy functionality.	hannahmbanana	master-nevi
2747	2016-12-19 04:11:06	Your welcome @hannahmbanana ! Glad I could help.	master-nevi	hannahmbanana
2746	2016-12-13 17:34:01	@rcancro phenomenal fix, thank you!!	appleguy	rcancro
2741	2016-12-09 20:55:20	@plm75 Yes, currently propagation is not supported. We will remove this comment. Thanks!	maicki	plm75
2740	2017-01-12 20:06:23	@modLX4 - were you able to resolve this issue?	hannahmbanana	modLX4
2740	2017-01-17 08:01:51	@modLX4 - `M13ProgressViewBorderedBar` is a `UIView` subclass. `UIViews` are limited to running on the main thread, whereas ASDK's `ASCellNode` nodes can run on a background thread. The `FeedCellStyleVote` `-init` method may be run before the node has had its view created. Thus, you shouldn't access `self.layer` or `self.view` in this method. Check out the [subclassing](http://asyncdisplaykit.org…	hannahmbanana	modLX4
2739	2016-12-09 13:27:33	@novacom34 Is there a reason you are downloading/loading images manually and not using `ASNetworkImageNode`'s automatic downloading and caching?	EviluS	novacom34
2739	2017-01-12 20:07:16	@novacom34 - were you able to make any progress on your issue?	hannahmbanana	novacom34
2739	2017-02-09 21:59:36	@novacom34 - Given the length of time since this issue was active, I'm going to close it. Feel free to re-open the issue or create another if the problem arises again. Thanks!	hannahmbanana	novacom34
2738	2016-12-09 14:25:34	@adamsmaka Use the `minimumLineSpacing` of the collection view layout that is backing the `ASPagerNode`. Thanks!	maicki	adamsmaka
2737	2016-12-10 17:54:59	@jennibunny as far as I remember firebase is a paas, library that has sync built in, where as async displaykit is a front end iOS framework. How I would approach this is to startoff using UIKit then slowly replace UIKit with Async Display Kit. If you run into problems let us know =)	ArEnSc	jennibunny
2737	2016-12-12 18:36:59	Started a Swift project over the weekend using ASDK and Firebase and had no troubles at all with using the two together @jennibunny.	ay8s	jennibunny
2734	2016-12-08 19:50:10	@szmathew - would you be willing to [upgrade to 2.0](http://asyncdisplaykit.org/docs/adoption-guide-2-0-beta1.html) and see if this is still an issue? So much has changed since 1.9.92. 😄 We are planning on releasing the final 2.0 cut later today (right now we're at RC 2). It's been tested for over a year at scale with Pinterest's app. Otherwise, it would be really helpful if you could attach a sa…	hannahmbanana	szmathew
2734	2017-01-12 20:09:21	@szmathew - I believe this issue is the same as #2677, which was resolved recently. Please re-open this issue if you are still seeing this bug.	hannahmbanana	szmathew
2733	2016-12-08 15:53:03	Thanks @nguyenhuy !	maicki	nguyenhuy
2732	2016-12-13 03:45:13	@jaichaudhry thanks for writing this! I think it's a great idea to have the contrast between techniques. I will do a followup diff adding a comment to explain that users are welcome to use whichever style they prefer.	appleguy	jaichaudhry
2732	2016-12-13 15:25:11	@appleguy My Pleasure :)	jaichaudhry	appleguy
2721	2016-12-09 12:46:58	@Adlai-Holler Done. Happy to be a good community citizen.	8ofproject	Adlai-Holler
2713	2016-12-05 20:37:44	@tomizimobile - would it be possible to attach screen shots or, ideally, a sample project? Thanks!	hannahmbanana	tomizimobile
2713	2016-12-05 20:50:49	@tomizimobile - could you try updating to master? I believe @maicki made a layout change in the last few days that might have fixed this.	hannahmbanana	tomizimobile
2713	2016-12-05 20:52:15	@hannahmbanana I should've mentioned, I was working with master this morning and saw this issue, and that's when I narrowed the problem down to that commit.	tomizimobile	hannahmbanana
2713	2016-12-07 22:02:24	@tomizimobile Hey, can you please pull the latest from master and if possible provide some kind of really small example. I try to reproduce with a similar setup as you have, but unfortunately I'm not able to. Thanks!	maicki	tomizimobile
2713	2016-12-08 13:10:40	@maicki here you go - I've taken that exact class and stripped it down a bit, in case it's something very specific to the way i'm animating things or something like that. Look at the bottom of `ModalViewController.swift` for the class `HeaderNode` [ASDK-crash.zip](https://github.com/facebook/AsyncDisplayKit/files/639469/ASDK-crash.zip)	tomizimobile	maicki
2713	2016-12-08 17:35:55	@tomizimobile I looked into this into a bit more details today. The important change we did with 2.0 is to shift the responsibility to resize a specific node of a hierarchy to the supernode of it. In this case as you use a layout transition within a cell the cell is responsible for updating it's size based on the new layout. Unfortunately you don't update the size of the node in your `animateLayo…	maicki	tomizimobile
2713	2016-12-08 18:32:40	@maicki huh, I didn't know that just by calling `super.animateLayoutTransition(context)` it would perform all the necessary animations for me by default, neat! I don't think that was available when I initially did this. I'd much rather just call `transitionLayout...` and not override `animateLayoutTransition` at all. I've got a couple concerns with that though. - ~Can I customize the speed of the…	tomizimobile	maicki
2713	2016-12-12 18:32:15	@maicki can you investigate for 2.0.1 and punt if necessary?	garrettmoon	maicki
2713	2016-12-15 14:16:31	@tomizimobile Hey I looked a bit more into this and there are a couple of ways to prevent this: 1. You can call `follow.setNeedsLayout` to the follow button before calling `super.animateLayoutTransition(context);` 2. You can call the layout transition api with should measure `async: false`: `transitionLayout(withAnimation: true, shouldMeasureAsync: false, measurementCompletion: nil)`. The problem…	maicki	tomizimobile
2712	2016-12-05 20:53:50	@Adlai-Holler Nice!	maicki	Adlai-Holler
2711	2016-12-07 18:52:23	Hi @smyrgl could you give some details about the node that is crashing or some sample code to reproduce the issue? Are you setting `.shouldRasterizeDescendents` on any of the nodes in this cell's hierarchy? cc #2205	Adlai-Holler	smyrgl
2711	2016-12-12 18:34:04	@smyrgl did you get a chance to check on this?	garrettmoon	smyrgl
2711	2017-01-03 23:03:26	@ryanfitz Did #2815 fix the issue for you? It seems that it was targeted specifically at the `reloadData` code path you're using.	Adlai-Holler	ryanfitz
2711	2017-01-05 12:40:41	@Adlai-Holler #2815 did fix this issue for me	ryanfitz	Adlai-Holler
2710	2016-12-05 16:05:07	@garrettmoon It's the same behavior we had, we just moved in #2130 so there should be no regression	maicki	garrettmoon
2709	2016-12-05 15:12:55	Thanks for reporting @Baevra. This is a regression that was introduced with #2642 and #2689 and is in 2.0rc-1. #2710 should address that. cc @garrettmoon	maicki	Baevra
2708	2016-12-06 22:23:53	@garrettmoon @Adlai-Holler @appleguy Ready for review.	maicki	Adlai-Holler
2707	2016-12-18 08:39:27	@lappp9 Very cool!! I think we should support it on base ASImageNode for sure, and that it would primarily see usage in ASButtonNode. Will review when I get a chance in the next few days. Thanks for working on this :)	appleguy	lappp9
2707	2017-01-13 20:05:44	@appleguy Any ETA for merging this PR to master? Asking for a friend. 😄	rainypixels	appleguy
2707	2017-01-15 00:06:11	@rainypixels I need to change some stuff around before it'll be ready to merge. I'll try to update it this next week!	lappp9	rainypixels
2707	2017-01-15 03:41:11	@lappp9 That would be excellent! Looking forward to it.	rainypixels	lappp9
2707	2017-02-10 07:10:19	Closing this due to inactivity. @rainypixels feel free to open a similar diff if this feature is very valuable to y'all. Cheers!	Adlai-Holler	rainypixels
2694	2016-12-06 00:29:46	@maicki to @nguyenhuy 's point -- I think it is true this may extend node lifecycle, and we should at least schedule another 2.0.1 task to address that. One strategy would be to schedule a runloop queue item to clear the pointer to the ASLayout, if by the time the queue item runs, it still should be cleared. This is similar to how we call didExitDisplayState (clearContents) on NON-range managed n…	appleguy	maicki
2694	2016-12-06 00:30:14	@maicki after you address my two other comments, feel free to land this and do another diff next week with followup for the memory lifetime issue - I don't think it is a blocker.	appleguy	maicki
2694	2016-12-06 16:22:15	@appleguy Can you give it another look. I decided to move a property for the time for caching the sublayouts as we called the `cacheSublayouts` in a class initializer and so we had to use `->` to access or set the instance variables of the layout. I also removed a couple of added class initializer now to reduce the changes.	maicki	appleguy
2691	2016-12-02 21:14:51	@ay8s your work on the site is greatly appreciated by the whole team!!	appleguy	ay8s
2689	2016-12-01 20:52:15	@garrettmoon looks good to me - only wondering about ASTableView and ASCollectionView's (node-free) memory management behavior. I believe they listen to memory warnings and ask the range controller to clear if they are not visible.	appleguy	garrettmoon
2686	2016-12-02 21:16:47	@ngoctr thanks a lot for looking at these details! Glad to have you as part of our community :)	appleguy	ngoctr
2686	2016-12-02 21:49:40	Hi @ngoctr, thanks for the diff! As scary as it looks, `__typeof__(self)` doesn't retain `self` – it's evaluated by the compiler and replaced with the corresponding type like `ASDisplayNode *`. The code before the diff is simpler, so we should leave it as-is. Thanks again for looking out – cheers!	Adlai-Holler	ngoctr
2686	2016-12-02 22:57:24	Thanks @Adlai-Holler for the tip! Would be happy to be a part of the ASDK community ;-)	ngoctr	Adlai-Holler
2685	2016-12-01 01:23:26	Thanks for filing this issue @yans! :)	hannahmbanana	yans
2683	2016-11-30 03:00:08	@cd-chen - which version of ASDK are you on? The team recently discovered a case in which this could happen and fixed it in #2675. Would you be able to test out master or apply the PR as a patch and let us know if you still see the duplicate calls? This would be very valuable information for us!	hannahmbanana	cd-chen
2683	2016-11-30 03:31:06	@hannahmbanana Glad to receive your reply, my project is using the 2.0 version.I found a very strange phenomenon, when I put all my code into the `ASDKgram` run this example, when the first time to open `[tableNode: willBeginBatchFetchWithContext:]` will only be called once, which makes me very distressed	cd-chen	hannahmbanana
2683	2016-11-30 03:54:34	@cd-chen - I think you probably have an older version of 2.0. Are you using cocoapods? If so, could you try updating your podfile to: We just pushed the Beta 3 tonight and it includes the fix I mentioned above. Could you try it out and let us know if it fixes your issue?	hannahmbanana	cd-chen
2683	2016-11-30 06:22:11	@hannahmbanana - The current version is 2.0-beta.1, try to use cocoapods to update to 2.0-beta.3, but without success.	cd-chen	hannahmbanana
2683	2016-11-30 07:47:53	@cd-chen - What error did you encounter when updating?	hannahmbanana	cd-chen
2683	2016-11-30 08:02:08	@hannahmbanana - When I try` pod search AsyncDisplayKit`, ASDK is the highest version2.0-beta.1	cd-chen	hannahmbanana
2683	2016-11-30 08:27:03	@cd-chen - did you try a repo update, followed by a pod update:	hannahmbanana	cd-chen
2683	2016-11-30 08:45:23	@hannahmbanana - I think I have solved my problem,can not wait to test my project. Version 2.0-beta.1 is a great experience. Thank you for your answer!	cd-chen	hannahmbanana
2683	2016-11-30 08:58:28	@cd-chen - I'm glad to hear that you like `2.0`! 😄 Please read our [upgrading guide](http://asyncdisplaykit.org/docs/adoption-guide-2-0-beta1.html) if you run into any issues. It sounds like this issue is now resolved, so I will close it. However, if you see multiple batch fetching calls in the future, please let us know!	hannahmbanana	cd-chen
2679	2016-11-30 08:33:04	@AtifKhan786 - I'm not an expert in collection node reloading (especially with the older API). Is there any reason you cannot update to `2.0`? A ton of improvements have been made to the collection node API since `1.9.92` - including moving the API from the collectionView to the collectionNode.	hannahmbanana	AtifKhan786
2679	2016-11-30 16:28:02	@AtifKhan786 As Hannah said, updating to 2.0 would be great if possible. If not, would you be willing to post the backtraces of all other threads using the debugger command `bt all`? It looks like this could be caused by some background thread method waiting on the main thread (for example, if a node `init` method uses `dispatch_sync` to main or `waitUntilFinished` on a main thread operation) so …	Adlai-Holler	AtifKhan786
2677	2016-11-29 20:17:43	I tried reproducing this in the `LayoutSpecExamples-Swift` project, but was unable to reproduce the bug. Here's the diff: [GaddLayoutBug.txt](https://github.com/facebook/AsyncDisplayKit/files/620100/GaddLayoutBug.txt) @GitGadd - could you print out the ascii art string as well as the full hierarchy (using recursiveDescription)?	hannahmbanana	GitGadd
2677	2016-11-30 15:45:12	@GitGadd Hey, I looked a bit into it and I would be great if you could elaborate a bit more about the issue ... as setting `flexBasis` to 300 means the stack will have a minimum width of 300 so based on this value it will layout all of the subnodes based on that. Furthermore if the hosting view is smaller than the 300 it will still use the 300 to layout all of the children. I think there are mult…	maicki	GitGadd
2677	2016-12-05 08:18:11	Noticed https://github.com/facebook/AsyncDisplayKit/commit/0d439a43b6eef8c720d28b5a93213074b827a7a6 when reading through changes; Perhaps the new implementation is caching a size from one of the previous layout passes, and then not recomputing when a later pass invalidates it? In my case: The alert is first being laid out at full screen width, then later as the smaller alert size. The text is the…	GitGadd	rewandy
2677	2016-12-05 15:36:02	[This](https://github.com/facebook/AsyncDisplayKit/pull/2643) PR fixes my particular issue (thanks @maicki!), as mentioned in the Slack channel. But it sounds like the team needs to do further testing before they can land it. @GitGadd maybe you can give that a shot as well? Though it sounds like you may have already worked around the issue.	rewandy	GitGadd
2677	2016-12-05 15:36:02	[This](https://github.com/facebook/AsyncDisplayKit/pull/2643) PR fixes my particular issue (thanks @maicki!), as mentioned in the Slack channel. But it sounds like the team needs to do further testing before they can land it. @GitGadd maybe you can give that a shot as well? Though it sounds like you may have already worked around the issue.	rewandy	maicki
2677	2016-12-05 15:48:01	@rewandy Thanks for mentioning the PR. @GitGadd As @rewandy said would be awesome if you could give it a try and do some further testing on this PR. We would appreciate it! Thanks!	maicki	GitGadd
2677	2016-12-05 15:48:01	@rewandy Thanks for mentioning the PR. @GitGadd As @rewandy said would be awesome if you could give it a try and do some further testing on this PR. We would appreciate it! Thanks!	maicki	rewandy
2677	2016-12-05 17:25:03	@maicki The mentioned PR does resolve the issue in my sample project as well!	GitGadd	maicki
2676	2016-11-29 01:23:47	@maicki thanks, this looks correct to me!	appleguy	maicki
2675	2016-11-29 21:39:58	@Adlai-Holler a very important change, great attention to detail here!	appleguy	Adlai-Holler
2674	2016-11-29 01:10:51	@jonybur - have you looked at the [swift version](https://github.com/facebook/AsyncDisplayKit/tree/master/examples/CustomCollectionView-Swift) of the CustomCollectionView example project?	hannahmbanana	jonybur
2674	2016-11-29 03:44:45	@jonybur - no worries! It was just merged last night, so it hasn't been around long. :)	hannahmbanana	jonybur
2672	2016-11-28 23:51:20	@Adlai-Holler - could you rebase please? :)	hannahmbanana	Adlai-Holler
2672	2016-11-29 18:46:34	@Adlai-Holler thank you for investigating this.	appleguy	Adlai-Holler
2671	2016-11-28 23:33:14	Awesome, thanks so much @hannahmbanana !	garrettmoon	hannahmbanana
2668	2016-11-28 19:19:01	Thank you @Adlai-Holler, I'll follow that.	gurhub	Adlai-Holler
2667	2016-11-28 19:11:13	Hey @gurhub , since your podfile specifies `pod 'AsyncDisplayKit'`, CocoaPods is going to assume you want the most recent production version i.e. 1.9.90. The example code is meant to be paired with the same version of the framework that it is bundled with i.e. 2.0. `ASCollectionNode insertItemsAtIndexPaths:` was added for 2.0, and then it was added into the example code after that. The Podfile th…	Adlai-Holler	gurhub
2667	2016-11-28 20:12:03	@gurhub - I'm going to close this, but please reopen if the fix suggested above does not work!	hannahmbanana	gurhub
2667	2016-11-28 21:20:55	Thank you @hannahmbanana. I'll follow the other issue.	gurhub	hannahmbanana
2666	2016-11-28 19:12:36	@gurhub - This is most likely the same issue as #2667. :)	hannahmbanana	gurhub
2666	2016-11-28 19:17:36	Thank you @hannahmbanana, I'll follow that. FYI, I'm getting same error in many other examples. Probably all will be fixed with 1 simple fix :)	gurhub	hannahmbanana
2663	2016-11-27 20:42:01	@garrettmoon Quick update on that. I already worked on that and will have a broader fix for layout transition in general (this will also fix this issue). Will likely be tracked in here: #2657	maicki	garrettmoon
2663	2016-11-27 20:43:11	@maicki Nice!	garrettmoon	maicki
2661	2016-11-27 18:42:53	@KieranLafferty Interesting – this behavior must be somewhat new because I believe UICollectionView previously always applied its standard animation timing. For the time being, you can call `waitUntilAllUpdatesAreCommitted` inside the animation block and it should behave the same as UIKit. Note that this will block the main thread while the nodes for the new items are created and measured. Let me…	Adlai-Holler	KieranLafferty
2659	2017-01-09 23:18:58	Thanks for reporting this @iwheelbuy and providing the sample code. I'm still working through the issues we got over Christmas so bear with me! This is an issue that we should fix by setting `cellNode.frame = contentView.bounds; cellNode.autoresizingMask = .flexibleWidth, .flexibleHeight`. I'm testing a patch that does that, but it raises other interesting issues that I need to fix before landing.	Adlai-Holler	iwheelbuy
2658	2016-11-29 16:04:22	@flovouin we pulled this out of the milestone (trying to be realistic about what we can get done), but it's actively being investigated!	garrettmoon	flovouin
2658	2016-12-19 18:21:00	Hey @flovouin unfortunately we've got to kick this back. Removing the view from the cell was a band-aid that we shouldn't roll with, and it caused other issues. There is a cluster of related table-cell-visibility issues (all linked to 2800 above) that I hope to solve our existing range controller architecture rather than depending on the hierarchy teardown to do it.	Adlai-Holler	flovouin
2658	2017-01-12 09:58:30	Hi @Adlai-Holler Could you please update me on the status of this issue? I tried both the test project mentioned above and my app with `master` and it seems that the problem is solved. #2805 also seems to indicate that this is no longer an issue. Should I close this or are you still investigating related problems? Anyways, thanks for fixing this, as `master` works like a charm for me :-) Cheers, …	flovouin	Adlai-Holler
2658	2017-01-13 17:46:58	@flovouin Ah! Yeah the issue's fixed. Cheers mate!	Adlai-Holler	flovouin
2653	2016-11-30 19:18:53	@chrisdanford Would you endorse merging this, based on what you've seen in Pinterest?	Adlai-Holler	chrisdanford
2646	2016-11-21 22:57:04	@austinlouden you cool with this one instead https://github.com/facebook/AsyncDisplayKit/pull/2645 ? @nguyenhuy also was fixing at the same time :)	garrettmoon	austinlouden
2646	2016-11-21 23:04:31	@austinlouden Thanks for working on this!	nguyenhuy	austinlouden
2643	2016-11-23 06:34:57	@maicki Thanks! Since this one is pretty detailed, could you review it in-person with @Adlai-Holler tomorrow (or by VC?) He studied the code closely last week and knows it more accurately than I do, so if you are both aligned on the strategy, let's move forward and get as much testing as possible (testing beats an extended period of review for this kind of change IMO).	appleguy	maicki
2643	2016-11-23 21:53:18	@maicki Could you look at why the new snapshots are different? The new ones seem to have extra space on the right side of the text…	Adlai-Holler	maicki
2643	2016-11-23 22:00:58	@Adlai-Holler I briefly talked with @garrettmoon as the `ASTextNode` calculates it's size now on the bounds this is the new calculation of the `ASTextNode` and the snapshot needs to be updated	maicki	Adlai-Holler
2643	2016-11-24 00:13:20	@maicki "Calculates its size now on the bounds" what do you mean? It looks like the new image is larger than the old one, and the text is slightly off-center?	Adlai-Holler	maicki
2643	2016-12-05 19:07:15	@maicki OK cool, let's update the reference image for the affected test by adding `self.recordMode = YES` at the top of the method and running it.	Adlai-Holler	maicki
2643	2016-12-05 19:26:06	@Adlai-Holler Rebased and added new reference image	maicki	Adlai-Holler
2643	2016-12-06 20:53:37	@Adlai-Holler Addressed comments @Adlai-Holler @appleguy Ready for another review and testing cc @garrettmoon	maicki	appleguy
2643	2016-12-06 20:53:37	@Adlai-Holler Addressed comments @Adlai-Holler @appleguy Ready for another review and testing cc @garrettmoon	maicki	Adlai-Holler
2642	2016-11-27 13:08:34	@appleguy I pushed a new commit that addresses your comments. Yes, we can drive `-didEnterPreloadState` and `-didExitPreloadState` instead. It results in a cleaner API surface. We will need to revisit `-setNeedsPreload`, `-recursivelyPreload` and `-recursivelyClearPreloadedData` after 2.0, although they are "framework private" now.	nguyenhuy	appleguy
2642	2016-11-27 13:10:09	@appleguy Btw, looks like pinterest-jenkins is taking holidays. Machines don't have holidays!	nguyenhuy	appleguy
2641	2016-11-28 16:59:05	@nguyenhuy says: "shouldn't occur anymore because of the new layout coalescing mechanism (discussed with @maicki)" I'm going to close this.	garrettmoon	nguyenhuy
2636	2016-11-21 01:35:29	@maicki once you resolve the merge conflicts, excited to see this one green! √	appleguy	maicki
2636	2016-11-21 03:27:48	@appleguy Rebased and merge conflict resolved	maicki	appleguy
2636	2016-11-21 21:20:42	@Adlai-Holler Some answers: - We don't rely on a `setNeedsLayout` call for the node to layout. As soon as the frame changes a layout pass will happen and we use the frame of the node to execute the layout pass now. What is your thinking behind it? - It should work with `initWithViewBlock:` nodes as the view will be assigned as view to the node. Layout does not rely on any `setNeedsLayout` call an…	maicki	Adlai-Holler
2636	2016-11-23 01:31:18	@Adlai-Holler @maicki I think that last statement is correct: - UIViewController is most definitely designed for users providing their own view. This is of course what -loadView is for. - This works with UITableView, UICollectionView, but also many other custom view subclasses. It should work with _ASDisplayView too :). - Indeed, the main difference is sizing / layout. UIViewController expects to…	appleguy	maicki
2636	2016-11-23 01:31:18	@Adlai-Holler @maicki I think that last statement is correct: - UIViewController is most definitely designed for users providing their own view. This is of course what -loadView is for. - This works with UITableView, UICollectionView, but also many other custom view subclasses. It should work with _ASDisplayView too :). - Indeed, the main difference is sizing / layout. UIViewController expects to…	appleguy	Adlai-Holler
2635	2016-11-20 00:16:16	@garrettmoon thanks! We should revisit this API soon, but breaking these up is definitely a good step.	appleguy	garrettmoon
2632	2016-11-19 20:57:43	@KieranLafferty Can you include a backtrace or some screenshots? :) Is the title of the task correct? It says viewWillAppear, but did you mean layoutSpecThatFits? We are currently investigating ASViewController behavior (today) and might be able to address this in the next two weeks if we can understand the issue. Thanks for reporting!	appleguy	KieranLafferty
2632	2016-11-19 22:48:41	@appleguy - isn't it expected behavior that `layoutSpecThatFits:` is called before `viewWillLayoutSubviews`?	hannahmbanana	appleguy
2632	2016-11-22 14:55:16	@KieranLafferty @appleguy @hannahmbanana This is expected behavior. `layoutSpecThatFits:` Get's called in the measurement pass of the node, `viewWillLayoutSubviews` will be called in the layout pass of the node / view that happens after the measurement pass. Hope this makes it clear. In the measurement pass `layoutSpecThatFits:` requests the layout specification to be able to create an `ASLayout`…	maicki	appleguy
2632	2016-11-22 14:55:16	@KieranLafferty @appleguy @hannahmbanana This is expected behavior. `layoutSpecThatFits:` Get's called in the measurement pass of the node, `viewWillLayoutSubviews` will be called in the layout pass of the node / view that happens after the measurement pass. Hope this makes it clear. In the measurement pass `layoutSpecThatFits:` requests the layout specification to be able to create an `ASLayout`…	maicki	hannahmbanana
2632	2016-11-22 14:55:16	@KieranLafferty @appleguy @hannahmbanana This is expected behavior. `layoutSpecThatFits:` Get's called in the measurement pass of the node, `viewWillLayoutSubviews` will be called in the layout pass of the node / view that happens after the measurement pass. Hope this makes it clear. In the measurement pass `layoutSpecThatFits:` requests the layout specification to be able to create an `ASLayout`…	maicki	KieranLafferty
2632	2016-12-17 05:32:21	@KieranLafferty - I think the answer depends on your UI. Are you using a scroll view? Do you want the content to be able to go under the nav bar or not?	hannahmbanana	KieranLafferty
2629	2016-11-19 03:39:31	@flovouin Hi! Thanks for filing :) I replied on Slack, but this is a good place for more information too. > @flo I'd need to learn a bit more about what you're trying to do - may be helpful to hear concretely what you're doing to transform the URL to tell what could support it. I'd recommend looking for -didEnterPreloadState (using 2.0-beta.1 or master) and at that time, generate the URL. Basical…	appleguy	flovouin
2629	2016-11-22 11:52:38	@appleguy Thanks for the quick reply! I set `imageNode.URL` to "fake", internal URLs e.g. `assets/thumbnails/1234`. A "service" in my app is in charge of converting these to actual remote URLs, by choosing which API end point to call with proper credentials e.g. `GET foo.com/thumbnails/1234 Authorization: 4321`. The remote end point then returns a temporary URL (a signed CloudFront URL). I was ho…	flovouin	appleguy
2628	2016-11-22 08:33:26	Can someone describe an example use case where a single-child layout needs a different style than its child? I haven't come across such a case yet. I'm not sure which is better: 1. Removing the `style` object: which would make the affected layouts inconsistent with other layouts 1. Linking the `style` objects of the layout with that of the node: which might give the impression (from a user's pers…	george-gw	lappp9
2628	2016-11-22 18:06:41	@george-gw - I don't think we've come across a case where a single-child layout needs a different style than its child...yet. One downside to automatic style propagation for _just_ the single child specs is that it may cause confusion. With the pre-2.0 Layout API, there was quite a bit of confusion around the `ASLayoutable` properties - some of which only applied for `ASStackLayoutable`s (childre…	hannahmbanana	george-gw
2626	2016-11-20 00:19:20	@master-nevi thank you! This is a wise fix, and we really appreciate you updating the sample project to be able to test & demonstrate the behavior. This bug was introduced when we made ASVideoNode a subclass of a NetworkImage -- this structure has many benefits, but we need to refactor the class to be more careful about superclass behavior.	appleguy	master-nevi
2626	2016-11-20 05:58:39	@master-nevi I think this is the right direction - however it did cause tests to start failing so I had to revert the diff. If you have a chance to take a look at why they're failing and update either the tests or the diff, that would be great! 18:34:02 ASDisplayNodeImplicitHierarchyTests 18:34:02 testLayoutTransitionMeasurementCompletionBlockIsCalledOnMainThread, Asynchronous wait failed: Exceed…	appleguy	master-nevi
2626	2016-11-21 19:11:30	@appleguy I've updated the failing test `[ASVideoNodeTests testChangingAssetsChangesPlaceholderImage]` and opened a new PR: https://github.com/facebook/AsyncDisplayKit/pull/2644. There were a bunch of other tests failing on my local machine that didn't seem related to my change (they happen even without my change), is this normal? They all ended in `XSnapshotTests`.	master-nevi	appleguy
2622	2016-11-17 08:06:37	@Adlai-Holler: yes, I think I did it. Sorry 😬	nguyenhuy	Adlai-Holler
2621	2016-11-17 03:16:14	@nixzhu - It looks like you're trying to access the view property of the table node on a background thread in the MessageGroupCellNode `-init` method. Try moving any code that accesses the tableNode's view to `-didLoad`. You can read more about node subclassing [here](http://asyncdisplaykit.org/docs/subclassing.html). Let me know if that works and if not, we can take a look at your code.	hannahmbanana	nixzhu
2621	2016-11-17 06:27:29	@hannahmbanana Thank you! My MessageGroupCellNode have a tableNode in it which have `addSubnode(tableNode)` in a custom init method. When a network request complete (not in main thread), I create a MessageGroupCellNode and insert some cell nodes in it's tableNode with `tableNode.view?.beginUpdates ...`, crash happened! I wonder tableNode.view may lazy create when I try to access it not in main qu…	nixzhu	hannahmbanana
2621	2016-11-17 07:17:53	@nixzhu - try calling beginUpdates on the table node directly?	hannahmbanana	nixzhu
2621	2016-11-17 07:43:37	@nixzhu Hi, we can only submit updates to the table node (or view) from the main thread. When you call `beginUpdates`, you should see an exception message "This method must be called on the main thread." Are you seeing that?	Adlai-Holler	nixzhu
2621	2016-11-17 08:26:00	@Adlai-Holler I didn't see that message. @hannahmbanana After network request, I dispatch to main queue to create node, no more crash.	nixzhu	hannahmbanana
2621	2016-11-17 08:26:00	@Adlai-Holler I didn't see that message. @hannahmbanana After network request, I dispatch to main queue to create node, no more crash.	nixzhu	Adlai-Holler
2617	2016-11-17 03:00:43	@muukii - I haven't seen this issue before. Did you create your Swift project using our Swift example project? Are you using Cocoapods? Did you try any of the tips in this post? http://stackoverflow.com/questions/32772573/project-name-was-compiled-with-optimization-stepping-may-behave-oddly-varia	hannahmbanana	muukii
2617	2016-11-17 03:18:17	@hannahmbanana I am using Carthage to build with DebugConfiguration. `carthage update --platform --configuration Debug`	muukii	hannahmbanana
2617	2016-11-17 05:34:11	@muukii thanks for filing an issue! Please see Slack discussion: > appleguy [9:31 PM] > @hannah yes that would be likely because Garrett put up a .zip of the framework for the latest version, which is precompiled, and he would've used release compilation > > [9:31] > that would reduce debugging flexibility because it optimizes out certain instructions > > garrett [9:32 PM] > Sounds right to me. C…	appleguy	muukii
2617	2016-11-17 06:09:49	@appleguy hmm, I tried building with the following command, but an error occurs. `carthage update AsyncDisplayKit --platform iOS --configuration Debug --no-use-binaries` error log	muukii	appleguy
2617	2016-11-17 16:09:18	@appleguy I installed ASDK with CocoaPods, but it did not change... Do not call `ASCollectionNode.reloadData` more than once? <img width="1118" alt="screen shot 2016-11-18 at 1 06 01" src="https://cloud.githubusercontent.com/assets/1888355/20397017/79c7be26-ad2b-11e6-99b7-cd29249b1f09.png"> <img width="1440" alt="screen shot 2016-11-18 at 1 06 39" src="https://cloud.githubusercontent.com/assets/1…	muukii	appleguy
2617	2016-11-17 16:54:56	@appleguy OMG I was writing deinit in ASCellNode to output logs, It solved it by erasing it!	muukii	appleguy
2617	2016-11-21 16:13:06	@appleguy Yep, confirmed it was broken before and it's working on master! @muukii Thank you very much for bringing this to our attention. We are planning to release a 2nd beta of 2.0 very soon, and you can likely use `master` in the mean time if needed. Also feel free to reopen this issue if needed. Cheers!	Adlai-Holler	muukii
2617	2016-11-21 16:13:06	@appleguy Yep, confirmed it was broken before and it's working on master! @muukii Thank you very much for bringing this to our attention. We are planning to release a 2nd beta of 2.0 very soon, and you can likely use `master` in the mean time if needed. Also feel free to reopen this issue if needed. Cheers!	Adlai-Holler	appleguy
2616	2016-11-17 09:11:59	@MarvinNazari - This is also possible to implement, but hasn't been something we've needed ourselves yet.	hannahmbanana	MarvinNazari
2616	2016-11-17 10:35:34	@hannahmbanana Im not really sure how i can implement this, i think the problem is that when adding a view controller inside a another view controller we need to use `addChildViewController` and `didMoveToParentViewController` but thats not possible inside a `ASCellNode` Any idea?	MarvinNazari	hannahmbanana
2616	2017-01-13 00:04:39	@MarvinNazari What we need in order pull this off, is: - In `willDisplayCell:`, get the view controller that owns the `ASCollectionView` (you can do this by repeatedly calling `-nextResponder` until a view controller is returned) and call `addChildViewController` and `didMoveToParentViewController:` with the cell node's view controller. - In `didEndDisplayingCell:`, call `willMoveToParentViewCont…	Adlai-Holler	MarvinNazari
2615	2016-11-17 09:10:20	@MarvinNazari - This is possible to implement, but has yet to happen. It would require some logic to make sure that the view controller is only accessed from the main thread. If you'd be interested in submitting a PR for this, we'd be happy to merge it.	hannahmbanana	MarvinNazari
2615	2016-11-19 06:53:02	Thanks for building this @MarvinNazari! Hope to see you around more!	Adlai-Holler	MarvinNazari
2614	2016-11-16 23:18:21	@StrauneanuDimitri - thanks for submitting this! We had planned to consolidate all layout examples into a single app - the `LayoutSpecExamples-Swift` app. I'll take a look at this later today and see if it would be possible to incorporate into that app.	hannahmbanana	StrauneanuDimitri
2614	2016-11-21 01:37:52	@StrauneanuDimitri thank you for submitting this! We're always excited to get new example code, especially in Swift, since we don't have a ton of stuff in the new language. Could you post a few screenshots of the app on the diff so we have it in the PR record / commit history? It may make sense to keep this as a separate app rather than folding into the layout examples, because it has some data s…	appleguy	StrauneanuDimitri
2614	2016-12-08 17:57:05	Thanks for contributing @StrauneanuDimitri ! Sorry for the delay in landing this, very nifty app!	Adlai-Holler	StrauneanuDimitri
2612	2016-11-16 23:21:43	@nguyenhuy - Odd, but I am not able to assign it to you for some reason (you don't show up in the list)	hannahmbanana	nguyenhuy
2612	2016-11-16 23:32:01	@hannahmbanana: no worries then. Maybe because I'm not in the Facebook org. I'm gonna stop asking people to assign and leave comments instead. Thanks!	nguyenhuy	hannahmbanana
2611	2016-11-21 00:14:40	@appleguy - I think there was a question as to whether we can deprecate the old methods or not. Deprecating them would be fastest.	hannahmbanana	appleguy
2609	2016-11-15 00:19:16	@rahul-malik would it be better if this was something that a subclass provided? That way you can guarantee it's called before the sharedDownloader is created?	garrettmoon	rahul-malik
2609	2016-11-15 00:22:43	@garrettmoon - How would we guarantee that the network and multiplex image nodes used the subclass instance?	rahul-malik	garrettmoon
2609	2016-11-15 03:53:46	@rahul-malik thanks! Great to have this kind of customizability for all clients.	appleguy	rahul-malik
2606	2016-11-14 18:41:37	@lizhaojie001 can you put up a project which reproduces this issue? This usually indicates that there's a mistake in your code using the table node, possibly in the datasource.	garrettmoon	lizhaojie001
2606	2016-11-15 03:09:44	@lizhaojie001 Garrett's correct - these are the same data integrity assertions you see with UIKit, so the issue should exist if you tried pointing your project towards UICollectionView. A Slack DM would be more private if you can share some of the code. If you double check what insertion / deletion calls you're making, and are confident the data source methods are reflecting numbers that exactly …	appleguy	lizhaojie001
2601	2016-11-14 22:54:17	@nguyenhuy It might be worth just putting a disclaimer on the ASTextNode page itself? Really, it might be nice to have a little "Layout Tips" section for a couple of the nodes highlighting whether they have an intrinsic content size or any other good to know things.	lappp9	nguyenhuy
2601	2016-11-16 01:50:17	This seems to have a decent base of support. @garrettmoon This may affect existing layouts in Pinterest. Do you think we should take any extra steps to vet & notify? @hannahmbanana If this lands, would you be willing to add this to the FAQ and the ASTextNode pages?	Adlai-Holler	hannahmbanana
2601	2016-11-16 01:57:00	@Adlai-Holler - has this been tried with Pinterest yet? If not, I could check it out.	hannahmbanana	Adlai-Holler
2601	2016-11-16 02:42:52	I'm still the opinion this will introduce more confusion than it helps 😬 @hannahmbanana if you look into Pinterest code also look how often we actually add the textnode directly to a stack spec and how often we wrap it into another spec and put this inside a stack steck.	maicki	hannahmbanana
2601	2016-11-16 15:36:56	@Adlai-Holler could you also change a small thing in: [ASLayoutSpecPlayground-Swift example](https://github.com/facebook/AsyncDisplayKit/blob/master/examples_extra/ASLayoutSpecPlayground-Swift/Sample/Sample.playground/Pages/StackLayout.xcplaygroundpage/Contents.swift) change: to: Or maybe just specify the other option as a comment, so that people can see the differences. Otherwise, the user will …	george-gw	Adlai-Holler
2601	2016-11-16 20:46:35	@Adlai-Holler @hannahmbanana I don't have any additional insight into what this would break, but we'll need to communicate this far in advance of landing (into Pinterest), then land right after a branch.	garrettmoon	hannahmbanana
2601	2016-11-16 20:46:35	@Adlai-Holler @hannahmbanana I don't have any additional insight into what this would break, but we'll need to communicate this far in advance of landing (into Pinterest), then land right after a branch.	garrettmoon	Adlai-Holler
2601	2016-11-18 07:13:16	This diff is still pretty controversial – let's hold off on it for the time being, in light of the concern @garrettmoon and @maicki raised about propagation. I've linked the propagation issue.	Adlai-Holler	garrettmoon
2601	2016-11-18 07:13:16	This diff is still pretty controversial – let's hold off on it for the time being, in light of the concern @garrettmoon and @maicki raised about propagation. I've linked the propagation issue.	Adlai-Holler	maicki
2598	2016-11-15 03:11:22	@tungvoduc ha, thanks a lot for reporting this and the steps! We just recently made changes in this area, so it should be pretty quick to track down the regression.	appleguy	tungvoduc
2598	2016-11-15 04:35:40	Hey @tungvoduc I can't yet reproduce this. I made this branch following your instructions – could you pull down branch [`AHCrash2598`](https://github.com/facebook/AsyncDisplayKit/compare/2.0-beta.1...AHCrash2598) and give it a try?	Adlai-Holler	tungvoduc
2598	2016-11-15 07:18:08	@appleguy @Adlai-Holler : Sorry! I forgot to mention that I got exception _OBJC_SUPPORTED_INLINE_REFCNT_WITH_DEALLOC2MAIN when I tried to remove observer in deinit of ASDisplayNode, commenting it works fine though. So I tried the branch AHNaturalDealloc, it fixed the problem but I got another exception "layoutInspector object must implement -scrollableDirections".	tungvoduc	appleguy
2598	2016-11-15 07:18:08	@appleguy @Adlai-Holler : Sorry! I forgot to mention that I got exception _OBJC_SUPPORTED_INLINE_REFCNT_WITH_DEALLOC2MAIN when I tried to remove observer in deinit of ASDisplayNode, commenting it works fine though. So I tried the branch AHNaturalDealloc, it fixed the problem but I got another exception "layoutInspector object must implement -scrollableDirections".	tungvoduc	Adlai-Holler
2597	2016-11-15 00:44:19	@maicki this is an amazing change for the framework! Very impressed with how far it has come without any workarounds - everything seems to be conceptually elegant :)	appleguy	maicki
2597	2016-11-19 23:27:33	@maicki _very_ excited about this! As you have as well, I've done extensive testing locally and there are zero remaining issues that I've been able to find. It even supports all the complex self-resizing cases and the bounds-different-than-desired-layout cases. I filed #2633 for followup on a smaller issue where we may find it is possible to change one of the conditions, but I've confirmed that t…	appleguy	maicki
2596	2016-11-14 01:15:18	@maicki FYI here is the test failure 10:54:06 ASDisplayNodeTests 10:54:06 testThatNodeGetsRenderedIfItGoesFromZeroSizeToRealSizeButOnlyOnce, ((contentsAfterRedisplay) equal to (node.contents)) failed: ("<708f1c00 00630000>") is not equal to ("<60901c00 00630000>") 10:54:06 /Users/engineering/jenkins_root/workspace/AsyncDisplayKit-PRs/AsyncDisplayKitTests/ASDisplayNodeTests.m:1950 10:54:06 ``` 10:…	appleguy	maicki
2596	2016-11-14 01:42:29	@appleguy Yeah unfortunately that was to be expected with that test. I think we first should have a discussion / make a call if we would like to go forward with changing the default value or not.	maicki	appleguy
2595	2016-11-14 05:06:24	@maicki What's the motivation to change this? I think we should leave this as-is, with the following rationale: - UIKit doesn't do this – UIImageView only draws once (although it draws the image full-size, whereas we draw the image at bounds-size). - This will break animated/continuous image node size changes.	Adlai-Holler	maicki
2594	2016-11-11 06:42:16	@austinlouden hey, thanks a bunch for doing this!	appleguy	austinlouden
2593	2016-11-18 07:17:29	@maicki Is this a blocker for the layout coalescing diff? If not, we should remove it from the milestone and focus on other stuff for 2.0 since it's not an API change.	Adlai-Holler	maicki
2593	2016-11-18 14:57:44	@Adlai-Holler I think it's not a blocker for #2597 per-se as `ASTextNode` in it's current state has this side effects. So there should be no regression if you use ASDK containers the way as before. That said with the diff mentioned above we now support also manual layout of nodes, in that case if a text node is involved it can happen, that in the measurement pass the constrained size instance var…	maicki	Adlai-Holler
2592	2016-11-11 00:32:57	@maicki nice improvements indeed!	appleguy	maicki
2591	2016-11-15 02:13:13	@rajeevwhiz - thanks again for contributing this! I have a few comments: - remove the top level "Sample" folder. It should have the same structure as the `LayoutSpecExamples-Swift` example project. - remove the `Sample.xcworkspace` file	hannahmbanana	rajeevwhiz
2591	2016-11-19 22:53:34	@rajeevwhiz - let me know if I can help answer any questions about the example project folder structure. :)	hannahmbanana	rajeevwhiz
2591	2016-11-21 00:13:31	@rajeevwhiz - it's almost ready, just 2 last things: 1. Remove the top level "Sample" folder (move all files up a level in the folder structure). 2. Remove the Sample.xcworkspace file Thanks!	hannahmbanana	rajeevwhiz
2591	2016-11-21 01:38:49	@rajeevwhiz thanks for working on this!	appleguy	rajeevwhiz
2591	2016-11-27 21:02:03	Thank you @rajeevwhiz for contributing and @george-gw for the swift style comments!	hannahmbanana	rajeevwhiz
2591	2016-11-28 07:50:28	Happy to help @rajeevwhiz @hannahmbanana :)	george-gw	rajeevwhiz
2591	2016-11-28 07:50:28	Happy to help @rajeevwhiz @hannahmbanana :)	george-gw	hannahmbanana
2590	2016-11-14 21:26:20	@tomizimobile can you provide more info? For example, the URL you were loading or a small sample project? The behavior you're describing is definitely not correct!	garrettmoon	tomizimobile
2590	2016-11-14 22:28:32	@garrettmoon try out this URL: http://ak-cache.legacy.net/legacy/images/fhlogo/7630fhlogo.gif	tomizimobile	garrettmoon
2590	2016-11-14 22:34:02	@tomizimobile This is actually an issue with PINRemoteImage, not ASDK. Do you mind opening up an issue there: https://github.com/pinterest/PINRemoteImage ?	garrettmoon	tomizimobile
2590	2016-11-14 22:38:59	Thanks @tomizimobile going to close this one here, will continue over on PINRemoteImage :)	garrettmoon	tomizimobile
2588	2016-11-14 21:29:48	Hi @rajeevwhiz we rely on Github issues to track work being done on ASDK. It's really important that each issue describe one problem. Would you mind updating this issue to just one of the issues you're describing and opening two more each with their own? You can still use the same sample project of course!	garrettmoon	rajeevwhiz
2587	2016-11-09 16:45:54	Hey @dungnc it is the exact same problem I described in detail within this issue yesterday: #2339 . In your project you have a retain cycle you should fix. Please look into the mentioned issue for more details. Thanks!	maicki	dungnc
2585	2016-11-15 21:27:43	@hannahmbanana can you own this issue? Ping me if not.	garrettmoon	hannahmbanana
2581	2016-11-11 15:00:28	@jdee Hey, we are currently hard working on 2.0 and further fixes on the text component of ASDK. Currently there are no concrete plans to roll that into 1.9.93 though.	maicki	jdee
2581	2016-11-11 16:48:51	@maicki Thanks for the info. It's a fairly minor bug in a production app that uses ASDK almost exclusively for the UI. Updating to 2.0 looks painful. I guess we won't have much choice but to invest significant effort at some point. I'm sure it will improve a lot of things. Maybe there is/will be a guide or other assistance once we get there. At least this explains why it works as long as the text…	jdee	maicki
2581	2016-11-11 17:09:34	@jdee In terms of updating to 2.0. We just updated our documentation to include guides to upgrade to 2.0: http://asyncdisplaykit.org/docs/adoption-guide-2-0-beta1.html hope that helps.	maicki	jdee
2578	2016-11-14 21:30:51	Hi @rajeevwhiz I'm going to close this issue for now as it looks like the info is better in the other issue you opened.	garrettmoon	rajeevwhiz
2576	2016-11-09 01:49:08	@george-gw We just finished fixing some issues with our CI. Could you rebase when you have a minute?	Adlai-Holler	george-gw
2576	2016-11-09 07:11:38	@george-gw - awesome, thank you!!!	hannahmbanana	george-gw
2574	2016-11-08 07:53:05	@garrettmoon - this could be related to / the same as the PINRemoteImage issue, https://github.com/pinterest/PINRemoteImage/issues/260? @boreys thank you for reporting this! If you believe this issue is most likely related to PINRemoteImage internal behavior, rather than the way AsyncDisplayKit drives it, let's move the discussion to that project. Does it sound like the same issue to you? If you …	appleguy	boreys
2574	2016-11-15 00:52:00	@boreys thanks for the info! I'm going to close this issue as this is definitely caused by PINRemoteImage. Feel free to follow along there!	garrettmoon	boreys
2573	2016-11-08 16:37:32	@Dharin-shah Thanks for the contribution! We aren't completely sure what to make of this, and it seems like it may have been opened by mistake. If there's anything we can do to fix an issue you're seeing, please tell us on Slack or asyncdisplaykit@gmail.com Cheers!	maicki	Dharin-shah
2572	2016-11-08 06:52:57	@rajeevwhiz your problem appears to be that you're fetching the image thumbnails as a data model - e.g. you are fetching the image data before the photos are near the screen, which uses a large amount of memory. Instead, your ASImageNode(s) in each ASCellNode should be allowed to do this data fetching. If you write a custom class, you can override didEnterPreloadState and didExitPreloadState to p…	appleguy	rajeevwhiz
2572	2016-11-08 17:19:58	@appleguy thanks for the direction and insights... I was completely lost! I have started upgrading to ASDK 2.0 and will implement ASMultiplexImageNode as per your suggestions. I may come back with more clarification questions. When migrating to ASDK2.0, I am seeing a conflict around ASStaticLayoutSpec. As per the [conversion guide](http://asyncdisplaykit.org/docs/layout2-conversion-guide.html), A…	rajeevwhiz	appleguy
2572	2016-11-08 17:25:45	@rajeevwhiz Happy to answer your questions around conversion to 2.0: `ASStaticLayoutSpec`: There are two options: You can either use `ASWrapperLayoutSpec` or use `ASAbsoluteLayoutSpec` with sizing option: `ASAbsoluteLayoutSpecSizingSizeToFit` instead of `ASStaticLayoutSpec` `setChildren`: This is now a property so use `.children =` instead. Let me know if this answers your questions.	maicki	rajeevwhiz
2572	2016-11-08 17:36:46	thanks @maicki . I am fully on ASDK 2.0 now.. :)	rajeevwhiz	maicki
2572	2016-11-08 17:42:13	@rajeevwhiz Awesome to hear!! I will close this issue for now, please reopen in case you think it's not resolved!	maicki	rajeevwhiz
2572	2016-11-08 17:48:20	Thanks @maicki . I am now implementing the suggestions from @appleguy around ASMultiplexImageNode. I have implemented ASCellNode that contains an ASMultiplexImageNode as per his suggestion. Can you point me to some example project or sample code which uses ASMultiplexImageNode with Photo Library?	rajeevwhiz	appleguy
2572	2016-11-08 17:48:20	Thanks @maicki . I am now implementing the suggestions from @appleguy around ASMultiplexImageNode. I have implemented ASCellNode that contains an ASMultiplexImageNode as per his suggestion. Can you point me to some example project or sample code which uses ASMultiplexImageNode with Photo Library?	rajeevwhiz	maicki
2572	2016-11-08 18:22:03	@appleguy @maicki How do I tie a ASMultiplexImageNode to a PHAsset?	rajeevwhiz	appleguy
2572	2016-11-08 18:22:03	@appleguy @maicki How do I tie a ASMultiplexImageNode to a PHAsset?	rajeevwhiz	maicki
2572	2016-11-08 18:44:51	@appleguy @maicki figured it out! I have to implement assetForLocalIdentifier. Is there a way to mix images downloaded from network and from PhotoLibrary into the same collection? Or is it a bad idea? I would imagine I should not be implementing urlForImageIdentifier and assetForLocalIdentifier for the same ASMultiplexImageNodeDataSource... Is it possible? If yes, how is the conflict resolved? I …	rajeevwhiz	appleguy
2572	2016-11-08 18:44:51	@appleguy @maicki figured it out! I have to implement assetForLocalIdentifier. Is there a way to mix images downloaded from network and from PhotoLibrary into the same collection? Or is it a bad idea? I would imagine I should not be implementing urlForImageIdentifier and assetForLocalIdentifier for the same ASMultiplexImageNodeDataSource... Is it possible? If yes, how is the conflict resolved? I …	rajeevwhiz	maicki
2570	2016-11-09 02:06:49	Nice improvements, thanks @Adlai-Holler!	appleguy	Adlai-Holler
2568	2016-11-07 23:55:05	@hannahmbanana awesome, thanks!	appleguy	hannahmbanana
2566	2016-11-10 00:19:41	@chrisdanford Thanks for the feedback! - I absolutely want to avoid a setter interface, for the same reason that React and others do. Usually _one_ object knows how the screen should look, and so we should always ask that object when we need an update. Otherwise developers will have to wire up all that on their side, which will get ugly. - A continuation interface is interesting but for the reaso…	Adlai-Holler	chrisdanford
2566	2016-11-10 09:52:44	I think the solution is super useful. @Adlai-Holler, thanks for introducing this! In order to remove the need for `performBatchUpdates`, we still have to deal with the `update` calls. The current implementation doesn't cater for that, and I think that developers would assume that it somehow does. For this case to be covered, I would think that having something like the `invalidateItemWithIdentifi…	george-gw	Adlai-Holler
2566	2016-11-22 19:02:05	This looks awesome @Adlai-Holler. We've had a couple of cases where we've faced issues with indexPaths especially around reordering updates within our queues. We took a similar approach and used the diff method within ASDK to setup the batch updates. But that still seems to cause some issues every so often. Think we can move to this approach pretty quickly within Buffer for some wider testing. Ag…	ay8s	Adlai-Holler
2566	2016-11-22 20:17:31	Hey @Adlai-Holler ! How similar is the diffing algorithm you've used to the one used in [IGListKit](https://github.com/instagram/IGListKit) ?	codeOfRobin	Adlai-Holler
2559	2016-11-06 21:52:53	@hashemp206 - I believe you could use an `ASInsetLayoutSpec` with `INFINITY` for the top and right `UIEdgeInset` values, then put that in the `ASOverlayLayoutSpec`. This concept is show in this example (example code in the `examples/LayoutSpecExamples` project): http://asyncdisplaykit.org/docs/automatic-layout-examples-2.html#photo-with-inset-text-overlay. Let me know if that doesn't work and I'l…	hannahmbanana	hashemp206
2559	2016-11-15 02:28:09	@hashemp206 - awesome! Thank you for reporting back so that the community can see what worked!	hannahmbanana	hashemp206
2558	2016-11-08 14:53:35	Hi @rajeevwhiz, what version of ASDK do you use? If you use ASDK 2.0 the direct use of `ASCollectionView` is not suggested anymore and in fact methods are now deprecated. Please try to use `ASColllectionNode` instead.	maicki	rajeevwhiz
2557	2016-11-17 12:33:58	@kimshako A quick workaround is to adopt the `ASNetworkImageNodeDelegate` and implement the `imageNode:didLoad:` method where you can add a CATransition to the node layer.	EviluS	kimshako
2557	2016-11-19 04:11:36	@EviluS Thank you for your workaround. I had been using similar approach using UIView.animate(), though, this solution looks better to me.	kimshako	EviluS
2557	2016-12-19 05:08:01	@garrettmoon I'd recommend that we punt this to 2.0.2 and investigate it in January.	appleguy	garrettmoon
2557	2017-01-12 20:12:26	@garrettmoon - I recall you mentioning working on placeholders recently. Was that related to this Issue?	hannahmbanana	garrettmoon
2557	2017-01-30 03:36:02	@garrettmoon This seems like a good candidate to punt to 2.1. It would be really great to fix, though!	appleguy	garrettmoon
2556	2016-11-15 21:34:56	Can you take a look at this one @hannahmbanana ?	garrettmoon	hannahmbanana
2555	2016-11-06 23:47:50	@hannahmbanana Do you set any height to the text node or the intrinsic size returns that size? If you set a breakpoint in `calculateSizeThatFits:` in `ASTextNode` what's the value of the size it returns?	maicki	hannahmbanana
2555	2016-11-07 00:08:49	@maicki - No height is set in the layout code (copied below). `ASTextNode`'s `calculateSizeThatFits` returns `{0, 13.800000000000001}`	hannahmbanana	maicki
2555	2016-11-08 15:44:54	I will close that issue as @garrettmoon mentioned this is correct behavior. I would suggest if you don't want to have the text node appearing if the string is nil / empty don't add it in `layoutSpecThatFits:`.	maicki	garrettmoon
2552	2016-11-08 04:49:05	@hannahmbanana I converted one layout to swift. Code is in https://github.com/facebook/AsyncDisplayKit/issues/2548. Let me know if this helps. thanks	rajeevwhiz	hannahmbanana
2552	2016-11-09 12:05:49	@rajeevwhiz - would you be interested in cleaning up the project and submitting it as a Pull Request? I think others would find your work very valuable since we only have 1 or 2 Swift examples. Let me know if you aren't interested and I can work getting the project ready to submit.	hannahmbanana	rajeevwhiz
2552	2016-11-09 15:05:18	Yes, I would love to. On Wednesday, November 9, 2016, Hannah Troisi notifications@github.com wrote: > @rajeevwhiz https://github.com/rajeevwhiz - would you be interested in > cleaning up the project and submitting it as a Pull Request? I think others > would find your work very valuable since we only have 1 or 2 Swift > examples. Let me know if you aren't interested and I can work getting the > p…	rajeevwhiz	rajeevwhiz
2552	2016-11-09 15:54:11	@rajeevwhiz - that would be awesome! A few requests: - name the project `CustomCollectionView-Swift` - usually we recommend that you take a example project (e.g. the `Swift` example) and copy in your files to preserve the project settings & project name ("Sample") - include legal header comments at the top of each file - also, make sure you use 2 spaces (instead of tabs) :)	hannahmbanana	rajeevwhiz
2552	2016-11-09 20:42:13	@hannahmbanana I am getting HTTP error 403 when I try to push the code to new branch "CustomCollectionView-Swift"	rajeevwhiz	hannahmbanana
2552	2016-11-10 15:46:18	@rajeevwhiz Hey, did you fork the ASDK project and created a PR from your fork. You cannot push to a branch to the facebook/AsyncDisplayKit project directly.	maicki	rajeevwhiz
2552	2016-11-10 16:23:06	@maicki my apologies. I just submitted the PR from the fork. Let me know if everything looks okay.	rajeevwhiz	maicki
2552	2016-11-10 16:28:24	@rajeevwhiz Thanks! PR: #2591	maicki	rajeevwhiz
2551	2016-11-06 15:40:01	@hannahmbanana Just added a couple of comments, but overall looks good!	maicki	hannahmbanana
2550	2016-11-05 22:21:59	@connor looks great! I think we can merge this. Needs one more commit of formatting cleanup (a spare character tripped up the build, and a stylistic thing)	appleguy	connor
2550	2016-11-06 00:14:51	Thanks @appleguy! Comments addressed.	connor	appleguy
2550	2016-11-08 00:03:42	Alright thanks @connor let's take this to the hoop!	Adlai-Holler	connor
2549	2016-11-05 02:43:33	@mikhailmulyar - this is a known issue with `.automaticallyManagesSubnodes` that we have plans to resolve in the near future. For now, as a work around, manually add the subnodes.	hannahmbanana	mikhailmulyar
2549	2016-11-10 00:24:22	@mikhailmulyar Hi! We've resolved this issue on master and we're excited to bring it into the next beta release for 2.0. If you have any issues, please don't hesitate to reach out and let us know!	Adlai-Holler	mikhailmulyar
2546	2016-11-06 20:27:29	@danielrhodes that's a pretty clever hack :) @Adlai-Holler Do you have any ideas for a better workaround now? I know we're working on improving this situation, but it'll likely land after 2.0.	garrettmoon	danielrhodes
2546	2016-11-09 09:17:02	@danielrhodes ASTableNode and ASCollection node are going to call `nodeBlockForRowAtIndexPath:` or `nodeForRowAtIndexPath:` for every row in the data source, from the main thread, whenever the initial data load happens. By default, the initial data load will happen during the first `-layoutSubviews` call on the table/collection node's view. By calling `scrollToRow:` before that first layout pass,…	Adlai-Holler	danielrhodes
2546	2016-11-20 10:51:06	@danielrhodes how you managed to make that rotation? Setting CGAffineTransformMakeRotation(M_PI); on ASTableNode.view rotates a table upside down, but as soon as I try to apply reverse rotation inside nodeForIndexPath for a node.view it crashes assertion error. Also, another way by setting: makes rotation ok, but cell's become blurry.	xor22h	danielrhodes
2546	2016-11-21 04:02:39	@xor22h didn't know about the `subnodeTransform` property. Here's what I did: On the `ASTableNode`: And in the `ASCellNode` itself:	danielrhodes	xor22h
2543	2016-11-05 04:22:00	@nguyenhuy could you elaborate? Doesn't this potentially change as the bounds, contentSize, or contentInset changes? I'm not too familiar with the core issue that was discovered (that lead to this diff), but it certainly would be nice if scrollableDirections weren't required to be overridden by all subclasses. If the base class could provide an implementation that works for most cases — like rely…	appleguy	nguyenhuy
2543	2016-11-05 21:10:47	@appleguy: I meant we can just cache the directions once computed, since for most layouts those directions are constants. We can provide a simple mechanism to invalidate the cache if needed: https://github.com/nguyenhuy/AsyncDisplayKit/commit/12aa5f8bdb66d47813b292c5ad829587561b21d6	nguyenhuy	appleguy
2543	2016-11-06 19:52:04	@nguyenhuy I think it would be simpler to require implementation rather than to require invalidation. Requiring it will make compilation impossible. Requiring invalidation will mean users will need to learn to know to do or suffer with strange bugs.	garrettmoon	nguyenhuy
2543	2016-11-06 20:49:47	@garrettmoon to clarify, only layouts that have different directions under different conditions (say, vertical in portrait mode and horizontal in landscape) need to invalidate. That being said, after thinking about it again, I agree with you that it's better to require implementation. It's a bit inconvenient to developers but necessary to ensure correctness.	nguyenhuy	garrettmoon
2543	2016-11-06 23:37:04	@Adlai-Holler @appleguy @garrettmoon - Adding the assertion causes some of the `ASCollectionView` tests to fail. It looks like the issue is that ASCollectionView's `initWithFrame:` triggers ASCollectionView `didChangeBoundsWithOldValue:`. This method uses the `layoutInspector` getter which relies on the layout (which hasn't been set yet). What's the correct solution here? ![screen shot 2016-11-06…	hannahmbanana	garrettmoon
2543	2016-11-06 23:37:04	@Adlai-Holler @appleguy @garrettmoon - Adding the assertion causes some of the `ASCollectionView` tests to fail. It looks like the issue is that ASCollectionView's `initWithFrame:` triggers ASCollectionView `didChangeBoundsWithOldValue:`. This method uses the `layoutInspector` getter which relies on the layout (which hasn't been set yet). What's the correct solution here? ![screen shot 2016-11-06…	hannahmbanana	appleguy
2541	2016-11-14 13:13:10	@Adlai-Holler: Awesome PR! It's a much simpler approach to fix flashes. I think we can improve this technique to cover cases in which the visible patch is not the first patch. We can queue up all laid out nodes and insert them all at once when the visible patch is ready. What do you think?	nguyenhuy	Adlai-Holler
2541	2016-11-16 01:29:26	@nguyenhuy I think that is the ideal approach, but we have an architectural issue to resolve before then – how, given a user that implements UICollectionViewLayout, do we know where that visible patch is? That is, if the user doesn't get a chance to layout nodes until the nodes are measured and inserted (since UICollectionViewLayout talks directly to UICollectionView), how can we wait until they …	Adlai-Holler	nguyenhuy
2541	2016-11-16 18:42:30	@Adlai-Holler: Yeah, great question on determining visible nodes. I was thinking maybe we can rely on the previous visible paths and assume that the new ones are at least very close. It's definitely the case if items have the same size. I can even put up a short working prototype with that assumption. That being said, your idea is more generalized and should cover all cases. But it looks like a b…	nguyenhuy	Adlai-Holler
2540	2016-11-03 06:34:02	@Baevra - thanks for reporting! @maicki: In the `CustomCollectionView` example, if you rotate to landscape, it will call `-shouldInvalidateLayoutForBoundsChange` and then request the `-constrainedSizeForNode...`. However, when you rotate back to portrait, even though it calls `-shouldInvalidate` and the app replies `YES`, there are no further calls to the `-constrainedSize` method and the layout …	hannahmbanana	Baevra
2540	2016-11-03 18:47:52	@Baevra - Great catch! See the linked PR for an explanation of the issue. You can resolve the issue by having your layoutInspector implement `- (ASScrollDirection)scrollableDirections`. Let me know if this doesn't work for you!	hannahmbanana	Baevra
2540	2016-11-03 19:24:05	@hannahmbanana It works great with scrollableDirections! As always thanks for efficiency!!!	Baevra	hannahmbanana
2539	2016-11-03 13:10:33	Ohh, it's a bad mistake. Thanks @garrettmoon @appleguy for spotting and fixing this!	tamaskarai	garrettmoon
2539	2016-11-03 13:10:33	Ohh, it's a bad mistake. Thanks @garrettmoon @appleguy for spotting and fixing this!	tamaskarai	appleguy
2536	2016-11-14 21:35:29	@nguyenhuy does @Adlai-Holler 's PR address this? Can it be closed?	garrettmoon	nguyenhuy
2536	2016-11-14 21:52:45	@garrettmoon: it does partially address this issue. But I'm having an improvement in mind, will report back this week.	nguyenhuy	garrettmoon
2536	2017-02-09 19:11:33	@nguyenhuy - could you update this thread? I know you've been working on improvements in this area. :)	hannahmbanana	nguyenhuy
2536	2017-03-08 17:27:56	@shellhue Are you seeing flashes at the image and text nodes level? Could you please post a video? There is a chance that we're talking about different kinds of flashes here :)	nguyenhuy	shellhue
2536	2017-03-09 14:42:34	@shellhue I think the cells flash because they are asynchronously displayed and so for a short time their contents are not ready yet. Try setting `neverShowPlaceholders` to `YES` on the cell nodes. More information can be found [here](http://asyncdisplaykit.org/docs/synchronous-concurrency.html).	nguyenhuy	shellhue
2536	2017-03-09 15:14:30	@shellhue You're welcome! I'm glad to hear that you're unblocked! Feel free to join our [Slack channel](http://asyncdisplaykit.org/slack) for even faster Q&A!	nguyenhuy	shellhue
2534	2016-11-02 22:39:20	@IvanChan - While it is true that AsyncDisplayKit _will_ work without PINCache, you will miss out on image cacheing if you exclude it. We highly recommend you use PINCache.	hannahmbanana	IvanChan
2534	2017-01-03 19:18:59	@Jauzee I'm not 100% sure since I don't use Carthage, but I would guess you would want to make sure PINCache and PINRemoteImage are being copied in. Otherwise, you'll be missing a lot of performance features. If you figure out that something special needs to be done to get them included in your project with Carthage, I'd love to fix it or at least add documentation.	garrettmoon	Jauzee
2534	2017-01-13 00:14:39	@Jauzee - were you able to include PINCache & PINRemoteImage in your Carthage project? Did you have success following the [Carthage Installation](http://asyncdisplaykit.org/docs/installation.html) directions? If not, we should work together to update the doc so that others don't run into the same issue. 😃	hannahmbanana	Jauzee
2534	2017-01-17 07:44:35	@Jauzee - Due length of time since this thread was active, I'm going to close it. If you have any updates or solutions, we'd love to hear back from you on what worked or didn't.	hannahmbanana	Jauzee
2533	2016-11-03 06:23:10	@IvanChan - this isn't currently supported, however, we'd be happy to accept a pull request if you would like to implement this!	hannahmbanana	IvanChan
2530	2016-11-06 20:34:02	@elizabethsdavis Hmm, it's an assertion failure in ASDisplayNode, what version of ASDK are you running?	garrettmoon	elizabethsdavis
2523	2016-11-02 00:33:24	Beautiful, thanks @george-gw !	Adlai-Holler	george-gw
2517	2016-10-31 20:43:49	@garrettmoon Thanks for reporting. I will look into it.	maicki	garrettmoon
2513	2016-10-31 22:36:50	@wokalski Hey there, thanks for investigating this and suggesting it! We are very interested in higher performance implementations for ASVideoNode. There are some hacky techniques to do this with AVPlayer, but not all of those techniques can be upstreamed, leaving the public version suboptimal for real apps. What iOS version does your new implementation work on? What are the less predictable elem…	appleguy	wokalski
2511	2016-10-30 22:34:01	@Adlai-Holler This is a great change - profiling definitely did show shadower objects created in significant numbers, sometimes resulting in runtime lock contention. I don't recall the numbers, but this could be a 1-2% improvement in text handling!	appleguy	Adlai-Holler
2510	2017-02-09 19:59:13	I for one, am SUPER EXCITED to see @Adlai-Holler's new ASTextNode improvements coming soon in Spring '17!	hannahmbanana	Adlai-Holler
2508	2016-10-30 19:05:37	@nhatlee - could you click to open the "3-node cycle" icon and post a screenshot of that? This currently isn't enough information for us to understand what is going one. Also, note that in Apple's memory graph, the word "node" is a generic term for any NSObject object in memory (a "node" in a tree). It could be an AsyncDisplayKit node or a UIViewController, etc.	hannahmbanana	nhatlee
2508	2016-10-31 03:31:06	Hi @hannahmbanana, Thanks for your information about the meaning of the word `node` in Apple's memory graph. Please view the image detail of the `3-node cycle` ![screen shot 2016-10-31 at 10 22 13 am](https://cloud.githubusercontent.com/assets/7148482/19843441/018c44a6-9f55-11e6-8722-06bed0686865.png)	nhatlee	hannahmbanana
2508	2016-10-31 22:44:32	@nhatlee I think you have a configuration issue in Interface Builder that has created a circular reference. Note that AsyncDisplayKit doesn't support Interface Builder, so you may have issues here as well. Please come online to our Slack room if you have any additional information that we can help you in debugging this or other issues! http://asyncdisplaykit.org/slack.html	appleguy	nhatlee
2507	2016-10-28 23:21:38	Nice, feel free to merge after CI passes @maicki	Adlai-Holler	maicki
2505	2016-10-28 22:40:08	@maicki Would it be worth adding an assertion in `-[ASDisplayNode calculateSizeThatFits:]`, that the constrained size is valid? It might help debugging. `Cannot calculate size of node because constrained size is infinite and node does not override -calculateSizeThatFits:. Try setting style.preferredSize on the node. Node: %@`	Adlai-Holler	maicki
2503	2016-10-28 22:18:21	@garrettmoon Ok let's get that in as soon as Jenkins finished	maicki	garrettmoon
2502	2016-10-28 20:04:59	@alexvbush Hey Alex! Look for `[view addSubnode:node]`. Please let me know if you have further questions around it!	maicki	alexvbush
2502	2016-12-05 12:57:15	@maicki How do you layout a subnode after adding it to the view?	codeOfRobin	maicki
2502	2016-12-05 14:40:12	@codeOfRobin The same way you would do it with UIKit. Either in an `UIView` subclass in `layoutSubviews` or in an `UIViewController` subclass in `viewDidLayoutSubviews`.	maicki	codeOfRobin
2502	2016-12-06 10:17:12	@maicki Thanks! So, I'll write down what I think is the _"canonical"_ way of setting up ASDK nodes inside UIViewControllers. 1. Add an `ASDisplayNode` to your `UIView`. Typically, setting it's bounds = view.bounds in the `viewDidLayoutSubviews` method is useful for most cases 2. Add subnodes to the aforementioned `ASDisplayNode` 3. Profit ?? One problem though, where do you place the layout code?…	codeOfRobin	maicki
2499	2016-10-28 15:47:03	@Draveness Hey Draveness, http://asyncdisplaykit.org is hosted on Github, can you get to other pages that are hosted on Github pages?	maicki	Draveness
2499	2016-10-28 15:49:05	I have already solve this problem which is caused by some blocking resources that can't access in China. Sorry for interruption again.... Regards, Draveness On 28 Oct 2016, 23:47 +0800, Michael Schneider notifications@github.com, wrote: > @Draveness (https://github.com/Draveness) Hey, asyncdisplaykit.org is hosted on Github, can you get to other pages that are hosted on Github pages? > > — > You …	Draveness	Draveness
2499	2016-10-28 15:55:46	Thanks @Draveness - That's good to know as maybe other developers from China are not be able to see the page. cc @Adlai-Holler @hannahmbanana	maicki	Draveness
2498	2016-10-29 16:50:09	Bravo @george-gw ! Let's take this to the bank.	Adlai-Holler	george-gw
2495	2016-10-28 20:32:26	@hannahmbanana Don't worry we will get it in :) let me take it over	maicki	hannahmbanana
2495	2016-10-28 23:40:37	@maicki - sure, thanks! It's failing on the `examples/Swift` project.	hannahmbanana	maicki
2495	2016-10-29 14:54:12	@hannahmbanana Should be fixed. Can you please pull and test again. Thanks!	maicki	hannahmbanana
2495	2016-10-30 19:01:00	thanks @maicki!	hannahmbanana	maicki
2495	2016-11-01 14:36:40	@nguyenhuy Rebased, added `ASDISPLAYNODE_INLINE` back again. Can you get it another look and approve. Thanks!	maicki	nguyenhuy
2491	2016-10-31 22:47:40	@IvanChan Thanks for asking! The answer is that this API was very new (and I believe is in a Beta header) in 1.9.91, and there are major changes to the implementation in master / 2.0. Could you try using master (or our current stable branch, releases/p6.14) and see if you have any issues with this API? Its implementation was completely rewritten due to issues similar to what you're describing, an…	appleguy	IvanChan
2491	2016-11-08 17:00:43	@IvanChan Hey, unfortunately 2.0 will not support interactive animations, but it's on our radar for 2.0+. In terms of the other problem you ran into, could you provide a sample project that would help us hugely to reproduce the issue and look into it a bit deeper.	maicki	IvanChan
2491	2016-11-14 21:40:37	Hey @IvanChan I'm going to close this for now, if you don't mind putting up a sample project we can re-open.	garrettmoon	IvanChan
2490	2016-10-27 14:04:23	@lsnpatryks You can use `CGFloat.infinity` as Swift's version of `ÌNFINITY` You can take a look at: https://github.com/george-gw/AsyncDisplayKit/blob/Playground-Swift/examples/ASLayoutSpecPlayground-Swift/Sample/Sample.playground/Pages/PhotoWithInsetTextOverlay.xcplaygroundpage/Contents.swift For the swift code equivalent that example. Note: This example was written with 2.0 in mind, not 1.9.91	george-gw	lsnpatryks
2490	2016-10-27 14:20:02	@george-gw thanks 👍 good work with the examples - to be honest I wasn't aware of `CGFloat.infinity`	lsnpatryks	george-gw
2489	2016-11-01 00:17:48	@CR34L could you check if the cause of the calls is progressive image loading? You can disable loading progressive images, or I believe there is a property to check the progressive loading amount as well. If this is the issue, I can adapt this task into a request to clarify the API. It should probably have a separate variant, like imageDidLoadToProgress:, while the basic version assumes the clien…	appleguy	CR34L
2488	2016-11-01 00:22:28	@bevbomb Hey there - thank you for reporting this! I have good news and bad news: - Good news: Pinterest is an app full of images, and we are not seeing this issue with the current version of the framework. - Bad news: 1.9.91 is now pretty outdated, and it would be hard to tell if there is a bug in this version. I'd suggest updating to master (or releases/p6.13 if you want a more stable target th…	appleguy	bevbomb
2488	2016-11-04 01:38:59	@appleguy Everything is working really great after the update! Images are loading first go and everything else is loading quick too! Thank you !	bevbomb	appleguy
2486	2016-11-02 14:58:58	@Adlai-Holler: I can take this if you don't mind.	nguyenhuy	Adlai-Holler
2486	2016-11-02 15:57:01	Awesome, thanks @nguyenhuy !	Adlai-Holler	nguyenhuy
2485	2016-10-27 14:24:34	@Adlai-Holler will do	george-gw	Adlai-Holler
2479	2016-10-26 18:38:11	Such a huge improvement in a small diff. And a unit test too! Nice @george-gw . Note: Tested with Pinterest and we're looking good.	Adlai-Holler	george-gw
2473	2016-10-24 20:00:03	@garrettmoon We won't – in the getter we will only ever create one default layout inspector.	Adlai-Holler	garrettmoon
2470	2016-10-29 03:36:00	This does appear to be a significant performance improvement of over 10% — Great work @maicki !! This makes a big difference on not only our benchmarks, but also real-world app workloads! This is a _tremendous_ figure because it _includes_ the extremely expensive text sizing work, all block and runtime overheads, etc — and means that the optimization for the Stack code itself is very likely ~>50%…	appleguy	maicki
2470	2016-10-30 18:53:05	@rcancro @appleguy Thanks for reviewing! I will let the variable name for now as it is as we use this name all in the stack layout spec components from the beginning on. We could address it in a follow up PR, it would add some noise that is not really related to the task to this PR. Will merge as soon as CI finished.	maicki	appleguy
2468	2016-10-26 18:08:48	@george-gw You're absolutely right. One solution would be to add a weak reference to the owning `ASTableNode/ASCollectionNode` to `ASIndexedNodeContext` (passed into `init`) and to `ASCellNode` (publicly `readonly`, privately `readwrite` in `ASCellNode+Internal.h`). When `ASIndexedNodeContext` creates the node, we can attach that pointer to the cell node. I think that should work pretty nicely. T…	Adlai-Holler	george-gw
2468	2016-10-27 12:24:47	@Adlai-Holler I changed the code to better fit our needs based on your suggestions, I ran all the test cases and they all succeeded, I added a few more checks in the indexPath consistency test to check for nodes that aren't displayed and they are passing (I tried the same code with the old way of handling the indexPaths and they failed).	george-gw	Adlai-Holler
2468	2016-10-27 18:35:33	@Adlai-Holler There is a test case for indexPath consistency, it tests different aspects. Do you have a different kind of test you'd like me to write?	george-gw	Adlai-Holler
2468	2016-10-27 18:40:43	@george-gw Oh those are just the magic words that you use to get our Jenkins CI to run tests. Your test looks good.	Adlai-Holler	george-gw
2468	2016-10-27 18:41:12	@Adlai-Holler oh haha! 👍	george-gw	Adlai-Holler
2468	2016-10-27 18:46:16	@george-gw Take a look at #2493. Now that `ASCellNode` has `indexPath`, that custom subclass will not automatically synthesize an ivar for it. Could you modify the example code to get Jenkins passing?	Adlai-Holler	george-gw
2468	2016-10-27 18:58:18	@Adlai-Holler which would you prefer? changing the property name to `currentIndexPath` or just doing something like: `@synthesize indexPath=_indexPath;`? I went with the synthesize :)	george-gw	Adlai-Holler
2468	2016-10-27 23:55:58	Thanks @george-gw. Resolves #2447. Here, we, go!	Adlai-Holler	george-gw
2468	2016-10-30 20:49:17	@Adlai-Holler @george-gw: should we rename the `indexPath` property to something more unique? This currently conflicts with Pinterest code.	hannahmbanana	george-gw
2468	2016-10-30 20:49:17	@Adlai-Holler @george-gw: should we rename the `indexPath` property to something more unique? This currently conflicts with Pinterest code.	hannahmbanana	Adlai-Holler
2467	2016-10-25 00:31:12	@taehoo Thanks for the contribution! We aren't completely sure what to make of this, and it seems like it may have been opened by mistake. If there's anything we can do to fix an issue you're seeing, please tell us on Slack or asyncdisplaykit@gmail.com Cheers!	Adlai-Holler	taehoo
2465	2016-10-24 03:31:19	You make a great point @lappp9. The ASDK team really (and I mean _REALLY_) cares about naming conventions, but we got pretty side-tracked with debating the naming of this element just last week and I'm not sure anyone has the heart to do it again. :D cc @garrettmoon @Adlai-Holler	hannahmbanana	lappp9
2465	2016-11-01 00:30:27	@lappp9 this is a very thoughtful consideration, and could have been a valuable input to the discussion! That said, I think we're locked on this particular name. It has the advantage of being more concrete and understandable to developers; a "Layoutable" is a pretty abstract and funny-sounding thing, whereas a "LayoutElement" can more readily be understood as an individual object that relates to …	appleguy	lappp9
2465	2016-11-06 05:48:29	@appleguy gotcha, that reasoning definitely makes sense!	lappp9	appleguy
2456	2016-10-21 18:32:50	@tamaskarai - thanks for contributing this!!! We're in an all-day meeting today, but we'll try to provide feedback in the next few days.	hannahmbanana	tamaskarai
2456	2016-10-24 11:55:34	@hannahmbanana @Adlai-Holler Thank you for your support. Meantime I managed to fix all CI issues.	tamaskarai	hannahmbanana
2456	2016-11-01 22:19:41	Thanks @Adlai-Holler for helping me implement this feature, you're review comments were super useful! We're looking forward to contributing to this awesome product more as our team is going to use AsyncDisplayKit for more features in the future.	tamaskarai	Adlai-Holler
2454	2016-10-21 18:58:03	@romankl - thank you for updating this for us!	hannahmbanana	romankl
2454	2016-10-22 00:38:58	@romankl cool, thank you!	appleguy	romankl
2453	2016-10-24 16:29:50	Nice! Thanks @george-gw!	Adlai-Holler	george-gw
2452	2016-10-26 19:04:32	Hmm running the tests is still failing locally for me (Xcode 8 iPhone 7 simulator). I'll investigate later today unless you get to it first @hannahmbanana	Adlai-Holler	hannahmbanana
2452	2016-10-27 18:45:20	@Adlai-Holler - I'm getting the duplicate protocol definition error again. I'll reimplement this in a new PR and see if that does the trick. If #2495 passes, we can close this one.	hannahmbanana	Adlai-Holler
2451	2016-10-21 17:18:45	@hannahmbanana The reason is, the index paths returned by the view method will be in the view index space. This method should return index paths in the node index space.	Adlai-Holler	hannahmbanana
2448	2016-11-01 00:36:33	@rainypixels I would love to help you out with this! If you could ping me on Slack, we could work through some debugging steps. Naturally it's important to dump a "po [[UIWindow keyWindow] recursiveDescription]", so if you could send this over (or post it here if it's not sensitive), that would be the best start. ASDK 2 is now very stable and is better in 1.9.91 in really all respects; we're ship…	appleguy	rainypixels
2448	2016-11-01 22:59:36	I just found the issue thanks to your `hitTest` symbolic breakpoint tip! Embarrassingly enough, I actually found a method override with this signature in a `UICollectionViewCell` extension: I remember adding it a while back to help with some debugging/touch visualization, and I must have checked it in by mistake. The method was effectively swallowing touches in `UICollectionViewCell` instances. T…	rainypixels	appleguy
2442	2016-11-01 00:42:44	@CR34L Indeed, ASCollectionNode is not self-sizing in terms of its own bounds, and you need to either force synchronous layout (not great) or wait for the layout completion block to be called if you want to know the contentSize and use this to set the bounds. There are some other tasks filed on adding these capabilities to ASCollectionNode, but since the use case is rare, we haven't been able to …	appleguy	CR34L
2440	2016-10-21 01:18:32	Here's the failure @Adlai-Holler 6.00s$ gem install xcpretty-travis-formatter Successfully installed xcpretty-travis-formatter-0.0.4 1 gem installed 0.84s$ gem uninstall bundler Select gem to uninstall: 1. bundler-1.12.1 2. bundler-1.12.2 3. bundler-1.12.5 4. bundler-1.13.1 5. bundler-1.13.2 6. All versions > ERROR: While executing gem ... (NoMethodError) undefined method `>=' for nil:NilClass	appleguy	Adlai-Holler
2435	2016-11-15 21:36:33	@Adlai-Holler since we haven't gotten a volunteer on this, can you take this on?	garrettmoon	Adlai-Holler
2434	2016-11-16 03:37:32	@garrettmoon - I only moved over the `2.0` tasks. There are 130 remaining tasks in ship. I wasn't sure if we wanted to flood GitHub with all of those at once. Perhaps I'll just move the 80 `2.1` tasks over.	hannahmbanana	garrettmoon
2431	2016-10-19 17:51:09	@tomizimobile This is pretty serious! Is it possible that code inside your `deinit` implementation calls `retain` on self? Does the issue occur with a trivial or empty implementation of `deinit`?	Adlai-Holler	tomizimobile
2431	2016-10-19 17:56:30	@Adlai-Holler The issue occurs with something as trivial as `print("deinit")` - although an empty implementation is ok	tomizimobile	Adlai-Holler
2431	2016-10-19 18:58:03	@tomizimobile Yep just confirmed it. Sample project: [NodeSwiftDeallocTest.zip](https://github.com/facebook/AsyncDisplayKit/files/539933/NodeSwiftDeallocTest.zip) I can't investigate it immediately but cc #2223 @johnepinterest @appleguy for the time being.	Adlai-Holler	tomizimobile
2431	2016-11-01 00:52:59	@Adlai-Holler I don't think we can address this for 2.0, but if you could run a quick test to see if it's possible to create a workaround for this, that would be helpful. If you can't think of a workaround to try, punt to 2.1 and we will all be better off when we land #2223 :). It feels a bit risky to take that diff for 2.0, but if you'd like to shoot for it, let's discuss in the next team meetin…	appleguy	Adlai-Holler
2431	2016-11-18 22:20:10	@Adlai-Holler should be fixed by 2223, right?	appleguy	Adlai-Holler
2431	2016-11-21 15:55:48	@appleguy Yep @tomizimobile could you check post-#2223 and let us know how it performs?	Adlai-Holler	appleguy
2431	2016-11-21 15:55:48	@appleguy Yep @tomizimobile could you check post-#2223 and let us know how it performs?	Adlai-Holler	tomizimobile
2431	2016-11-21 17:13:04	@Adlai-Holler looks good to me	tomizimobile	Adlai-Holler
2428	2016-10-19 16:48:18	@tamaskarai Thanks for a thorough, clean issue report! We'd be glad if you implemented this change, and ideally added a unit test to ASControlNode to ensure the behavior stays fixed. Obviously it's important that the targets are not retained – our best bet may be to follow `UIControl`'s model and create e.g. [ASControlTargetAction](https://github.com/nst/iOS-Runtime-Headers/blob/master/Frameworks…	Adlai-Holler	tamaskarai
2428	2016-10-20 07:38:13	Hi @Adlai-Holler , Thank you for confirming this issue. I'll create a pull request and link this issue report once I'm ready with the implementation. Also, thanks for the implementation tips! Tamas	tamaskarai	Adlai-Holler
2425	2016-10-28 00:09:21	@george-gw Would you be willing to rebase this to bring in fixes that make the CI pass?	Adlai-Holler	george-gw
2424	2016-10-19 06:17:06	@boai @albetjanuar @jeremiahgage hey everyone - thank you for reporting this. I sincerely apologize for the issue; there was a mistake in the podfile configuration that allowed the referenced version to drift, introducing an issue. We will have a fix to this published tomorrow. It's our #1 priority to resolve. Feel free to coordinate live with us on Slack. http://asyncdisplaykit.org/slack.html	appleguy	albetjanuar
2424	2016-10-19 06:17:06	@boai @albetjanuar @jeremiahgage hey everyone - thank you for reporting this. I sincerely apologize for the issue; there was a mistake in the podfile configuration that allowed the referenced version to drift, introducing an issue. We will have a fix to this published tomorrow. It's our #1 priority to resolve. Feel free to coordinate live with us on Slack. http://asyncdisplaykit.org/slack.html	appleguy	jeremiahgage
2424	2016-10-19 06:17:06	@boai @albetjanuar @jeremiahgage hey everyone - thank you for reporting this. I sincerely apologize for the issue; there was a mistake in the podfile configuration that allowed the referenced version to drift, introducing an issue. We will have a fix to this published tomorrow. It's our #1 priority to resolve. Feel free to coordinate live with us on Slack. http://asyncdisplaykit.org/slack.html	appleguy	boai
2424	2016-10-19 06:38:32	@appleguy can you suggest which version is without error via cocoapods?	albetjanuar	appleguy
2424	2016-10-19 06:40:55	@albetjanuar the latest version!	boai	albetjanuar
2424	2016-10-19 07:00:30	@albetjanuar you can point to branch releases/p6.13 for the most up to date version of the framework that doesn't have major API changes (but, a few). Pinterest is now using releases/p6.14, which is effectively master branch (note the Buffer app, >1 million users, is also using the master branch). We are preparing a 2.0 Cocoapod version for first-half December final bits. However, running on the …	appleguy	albetjanuar
2424	2016-10-19 07:43:22	thanks @appleguy ! can't wait to integrate ADK to my project.	albetjanuar	appleguy
2424	2016-10-20 02:01:34	@albetjanuar Just a note theres a new PINRemoteImage beta with... `pod 'PINRemoteImage', '3.0.0-beta.4'`	ay8s	albetjanuar
2424	2016-10-20 20:18:11	@ay8s that's actually the issue in this case, 1.9.90 hasn't been updated to the new beta-4 and beyond API.	garrettmoon	ay8s
2424	2016-10-21 05:52:40	@garrettmoon new version?	boai	garrettmoon
2424	2016-10-21 06:11:06	I have same issue few days ago, but solved with adding `pod 'PINRemoteImage', '3.0.0-beta.3'`. now I've updated AysncDisplayKit to latest, 1.9.91, and the problem is solved. Thanks! @appleguy	baby03201	appleguy
2415	2016-10-18 17:54:43	@samhsiung Great catch! My mistake! Let's fast-track this into Pinterest.	Adlai-Holler	samhsiung
2413	2016-10-18 18:21:21	@maicki very interesting test, thanks! This definitely had the intended benefit. I think we could land this; I'm excited about during further work here, but let's hold off until next week / after the migration is finalized. - @Adlai-Holler, @garrettmoon for context. I modified the layout benchmark to be more discrete / reproducible, by changing the array that specifies view counts to be [100, 100…	appleguy	maicki
2412	2016-10-18 15:15:17	@smyrgl this isn't quite right, beta 4 had breaking changes, I'm working on a PR right this second.	garrettmoon	smyrgl
2412	2016-10-18 15:18:50	@garrettmoon Yeah I noticed, I updated the PR.	smyrgl	garrettmoon
2412	2016-10-18 15:26:02	@garrettmoon No yours is fine, closing mine.	smyrgl	garrettmoon
2411	2016-10-21 00:33:21	@george-gw awesome, thanks!! The initial code was extremely rough / never really finished, so I support your change and thoughtful consideration of how it should work.	appleguy	george-gw
2401	2016-10-25 11:42:07	@modLX4 There is something strange happening when presenting the segue immediately. The `setHighlighted:` method is called once with `YES` and after that with `NO` but the state is not updated. The workaround is to wrap the `[self handleFeedCellButtonAction:modelAtIndexPath buttonIndex:buttonIndex];` in `dispatch_after` block with 0.01 delay (I tested it with that delay). Not the pretties solutio…	EviluS	modLX4
2401	2016-10-25 15:23:34	@modLX4 Agree with @EviluS ... I just looked into it briefly and the highlighted state get's updated property on the `ASButtonNode` just the display is not happening. For now the workaround from @EviluS makes sense.	maicki	EviluS
2401	2016-10-25 15:23:34	@modLX4 Agree with @EviluS ... I just looked into it briefly and the highlighted state get's updated property on the `ASButtonNode` just the display is not happening. For now the workaround from @EviluS makes sense.	maicki	modLX4
2401	2016-11-01 00:57:12	@modLX4 AsyncDisplayKit isn't compatible with Interface Builder, so take care with how you're creating ASDK elements to make sure they are never specified in .xib files. Thanks for posting about this and bringing the details to help arrive at a workaround - let us know if you find any other issues that look like they could be framework problems! Happy to help in Slack too :)	appleguy	modLX4
2400	2016-10-17 17:32:35	@raphaeloliveira: thank you for the very detailed investigation & writeup! Please try out PR #2405 and let us know if there are any more issues.	hannahmbanana	raphaeloliveira
2399	2016-10-16 21:10:26	@appleguy Want to remove the old `ASPerformBlockOnDeallocationQueue` while we're at it? No reason to keep it around.	Adlai-Holler	appleguy
2399	2016-10-17 00:21:20	Much annoyance later, I'm ready to land this rewritten version. @Adlai-Holler I turned off event logging by default even in DEBUG. For the TableView example, we were exceeding 1GB of memory at peak (even without this change - it's not the queuing). With those objects disabled, it's closer to 300MB. I didn't look into it exhaustively, but there's a whole lot of the tracer objects :). <img width="5…	appleguy	Adlai-Holler
2399	2016-10-17 00:23:23	@appleguy I don't agree that we should disable event tracing in debug. - You don't know you need event logging until you do. If you stumble upon some rare crash/race condition, you can't relaunch the app to turn it on. - This is a wacky synthetic benchmark that creates and measures as many nodes as possible all at once, so the performance implications of event tracing in this context shouldn't dr…	Adlai-Holler	appleguy
2399	2016-10-17 04:25:24	@Adlai-Holler With 284,000 events live at one time, is it possible they're staying around longer than expected? I can leave it on, but am concerned about how it made up for seemingly 700MB - maybe it caused other large objects to stay alive?	appleguy	Adlai-Holler
2399	2016-10-17 04:37:17	@Adlai-Holler also, thanks for the clear feedback re: disabling by default. Your reasoning is sound as usual, and I've reverted that side-effect of this change. I agree we don't need to be too concerned with a synthetic benchmark; however, since running as DEBUG on a device is not too uncommon for Pinterest development, if the memory overhead reaches similar levels for complex UI flows then we sh…	appleguy	Adlai-Holler
2398	2016-10-16 19:39:09	@maicki Could we still have position be readonly externally, but writeable internally? I don't have an opinion yet on if this change is the right direction, although reducing object allocations will definitely be valuable here.	appleguy	maicki
2398	2016-10-16 19:43:38	@appleguy Yes! The `position` will be `readonly` public, no problem and internally we can expose properties of `ASLayout` that we need `readwrite` like `position`	maicki	appleguy
2398	2016-10-16 20:01:51	@maicki Adding an internal header to make `position` `readwrite` seems right, but `flattened` is absolutely useless at the moment and should be removed. As it stands, `flattened` is only read in a context where we know that it will be `NO`. I've modified the diff to lock `position` and noted a potential race condition. We could build basically a stochastic thrash unit test that attempts to reprod…	Adlai-Holler	maicki
2398	2016-10-17 02:48:52	Profiling suggests that this does help quite a lot - I think we should take this change, and adapt it further as needed. @maicki I think you know this code the best of us, so feel free to change this again in the future (maybe not a top priority now). The layoutElement weak pointer is still one of the top causes of contention even after this change, but it is in a more reasonable range. If we can…	appleguy	maicki
2396	2016-10-16 20:40:53	@khashish - thank you for reporting this and including all of the relevant details. I am able to reproduce this bug following your directions on both iOS 9.3 & 10. I put together that example, so I'll investigate it. :)	hannahmbanana	khashish
2396	2016-10-18 22:27:44	Hi @khashish as Michael mentioned, this is an issue where nodes with `shouldRasterizeDescendants=YES` do not get interface state updates under some conditions. The issue is tracked at #2205, so stay tuned for a fix!	Adlai-Holler	khashish
2392	2016-10-16 03:42:19	@Adlai-Holler Awesome, thanks for creating this on a Saturday! The graph is really cool :). Is the latest benchmark on your LayoutKit branch? As we know, this ops/sec test is not exactly the most important metric for user-percieved performance, but still I'm curious to try out the latest on a tri-core iPad Air 2 and look at the key sources of contention.	appleguy	Adlai-Holler
2392	2016-10-16 03:48:10	@appleguy Yep! Latest benchmark is at https://github.com/Adlai-Holler/LayoutKit/tree/AddASDK just point the Podfile as you desire.	Adlai-Holler	appleguy
2392	2016-10-16 07:08:38	@Adlai-Holler @maicki Cool, I have some interesting profiling results. We are spending an astounding amount of time dealing with the weak variable .layoutElement on ASLayout. We're also triggering creation of the new .style object even when it is not needed / set to all-default values, but this is nowhere near as significant as the weak variable and general object cost of ASLayout. This is an **i…	appleguy	Adlai-Holler
2392	2016-10-16 19:12:19	@appleguy @maicki Awesome find! I notice that in `filteredNodeLayoutTree` we copy all of the display node layouts and change `flattened` and `position` on the copy. It seems likely that we can skip this copy. The old `position` value is probably not important to anyone. And `flattened` is only read on the layout's sublayouts in that same method, so unless we have a circular dependency the flag co…	Adlai-Holler	appleguy
2392	2016-10-16 19:24:13	@appleguy @Adlai-Holler Another approach is to finally create a new private (or layoutspec / subclass) header for `ASLayout` that we use internally in ASDK that defines the properties like `flatten` and `position` of the layout as readwrite and allows us to change them without having to make an explicit copy. Furthermore this would allow us to declare the position of the `ASLayout` in the public …	maicki	appleguy
2392	2016-10-16 19:24:13	@appleguy @Adlai-Holler Another approach is to finally create a new private (or layoutspec / subclass) header for `ASLayout` that we use internally in ASDK that defines the properties like `flatten` and `position` of the layout as readwrite and allows us to change them without having to make an explicit copy. Furthermore this would allow us to declare the position of the `ASLayout` in the public …	maicki	Adlai-Holler
2392	2016-10-17 02:49:04	@appleguy 🙌 Awesome! I saw your email about `weak` and I'll be contemplating it.	Adlai-Holler	appleguy
2392	2016-10-18 00:12:43	@appleguy Alright we're ready to rock! Jenkins failed because it couldn't find `PINCache` when building the `ASCollectionView` example. Strange. But the unit tests on Jenkins passed!	Adlai-Holler	appleguy
2392	2016-10-18 00:14:05	@appleguy The `NSStringDrawingContext` documentation makes it seem like it's just for adjusting scale factor. [Not so!](https://github.com/nst/iOS-Runtime-Headers/blob/master/PrivateFrameworks/UIFoundation.framework/NSStringDrawingContext.h)	Adlai-Holler	appleguy
2392	2016-10-22 03:24:34	Significant improvements! Great work @Adlai-Holler! Before is Run 1, after is Run 2. Scrolling the same board, but there are suggestions at the bottom so workload is not identical in size - but close. Compare percentage instead of ms. Inverted tree: <img width="921" alt="screen shot 2016-10-21 at 8 23 14 pm" src="https://cloud.githubusercontent.com/assets/565251/19616596/5ca1a970-97cc-11e6-913b-0…	appleguy	Adlai-Holler
2390	2016-10-24 16:39:56	I just landed #2453 which adds the selection API to the node versions of table/collection. @hannahmbanana would you be willing to update this diff to use that method?	Adlai-Holler	hannahmbanana
2389	2016-10-26 22:16:41	@Adlai-Holler You think we should remove the check for the URL or the whole check?	maicki	Adlai-Holler
2389	2016-10-27 23:31:27	@maicki I was thinking we remove the override entirely – `ASImageNode`'s implementation of `calculateSizeThatFits:` seems correct to me. If we have a size from our image, use it. If we don't, just use the constrained size. Does that make sense?	Adlai-Holler	maicki
2387	2016-10-16 00:05:34	@maicki Nice to have this route available! Any comments you can add here on what you think we should do? This would be a pretty significant change, but it's the right time to consider it. Is there any other advantage besides avoiding the return [ASLayoutSpec layoutSpecWithNode:self] line, and replacing it with return self; ? I do think that 'size to match parent' easy path is very useful. If that…	appleguy	maicki
2387	2016-10-16 00:15:34	@appleguy This PR is still in development that's the reason there is no description yet. I thought about it today and I would like to go the route to actually deprecate `layoutSpecThatFits:`, but we should talk about it if we would like to consider adding this to the 2.0 roadmap, what I'm not really sure about.	maicki	appleguy
2387	2016-10-17 00:56:26	@appleguy Updated description	maicki	appleguy
2387	2016-10-17 15:12:32	@appleguy I moved `layoutElementThatFits:` to a beta header. I still think this is the right approach to go for the future as it would allow developers to return any object that conforms to `ASLayoutElement` (program to interface not implementations). I don't know if we should do more API changes for 2.0 for this so I moved it to a beta header for now ... Furthermore this PR includes some cleanup…	maicki	appleguy
2387	2016-10-24 15:16:10	@Adlai-Holler @appleguy What do you guys think of merging that in soon (after rebasing) and disable `layoutElementThatFits:` for now in the public API. Besides introducing `layoutElementThatFits:` it also has some nice code cleanup that would be good to have in.	maicki	appleguy
2387	2016-10-24 16:26:05	Geez this is a tough one. Now that we have ASWrapperLayoutSpec, which is very easy to understand, I lean toward keeping `layoutSpecThatFits` as the central layout spec method. I do want the code cleanup, but we should avoid bringing in the underlying changes like `_layoutElementThatFits` if we're not going to use it. Do you feel strongly about this @maicki ?	Adlai-Holler	maicki
2387	2016-10-24 17:02:42	@Adlai-Holler Valid point and I'm unsure myself if this would harm the API more as it would improve it. As #2469 just landed that improves `ASWrapperLayoutSpec`even more, let me put up a new PR (or change the PR) with just the code cleanup.	maicki	Adlai-Holler
2385	2016-10-16 00:18:23	@lappp9 Hey Luke, thanks for working on that. There are more substantial problems (in terms of layout logic as it was originally kind of copied from `ASCenterLayoutSpec`) with how `ASRelativeLayoutSpec` is implemented that I'm currently looking into and will follow up with something pretty soon. cc @appleguy @Adlai-Holler	maicki	lappp9
2385	2016-10-16 01:30:50	@maicki should we merge this before your diff?	appleguy	maicki
2385	2016-10-16 01:35:39	@appleguy No, this change will be included in my diff. We are not able to merge it as it needs further adjustments in `ASRelativeLayoutSpec` itself as well as the snapshot tests.	maicki	appleguy
2379	2016-10-14 18:30:41	@NSAryan12 Hi, thanks for posting! Sorry to say, nibs and AsyncDisplayKit don't play well together. Here's a link with more info about AsyncDisplayKit and interface builder: http://asyncdisplaykit.org/docs/faq.html#asyncdisplaykit-does-not-support-uikit-auto-layout-or-interfacebuilder	Adlai-Holler	NSAryan12
2376	2016-10-13 18:37:51	Thanks @Adlai-Holler! This may re-introduce a very minor, rare edge case sizing bug - but fixing the performance and thread safety issues is far more important. @hannahmbanana Let's get this merged into p6.13 and Pinterest updated as well.	appleguy	Adlai-Holler
2374	2016-10-15 23:31:29	@cecilcosta: Although there are ways to make this work, it is dependent on how you've structured your code. The issue is that since your `ASVideoPlayerNode` is not within a node container (ASCollectionNode, ASTableNode, etc), nothing will trigger it to relayout. The API layout API has changed recently, so I'm not sure what the new way to do this is. We highly recommend that you switch to using a …	hannahmbanana	cecilcosta
2372	2016-10-13 21:44:54	@Adlai-Holler: Want me to push these example project updates? - ASCollectionView - ASDKgram - ASDKTube - CatDealsCollectionView - CustomCollectionView - HorizontalWithinVerticalScrolling	hannahmbanana	Adlai-Holler
2372	2016-10-13 22:07:27	@hannahmbanana Sure – feel free to push them onto this branch.	Adlai-Holler	hannahmbanana
2372	2016-10-14 04:03:08	@Adlai-Holler: could you review the example file updates?	hannahmbanana	Adlai-Holler
2372	2016-10-14 23:49:43	@Adlai-Holler: There's a bug with ASTableNode / `nodeForRowAtIndexPath:` not getting called. `ASTableView.mm` (line 1389) should be this (the if and elseif: were checking the same flag) `} else if (_asyncDataSourceFlags.tableNodeNodeForRow) {` I'll push the fix when I push the example updates.	hannahmbanana	Adlai-Holler
2369	2016-10-11 23:36:37	Thanks @maicki! Since Jenkins passed and Travis hasn't even allocated a machine yet, I'll merge this.	appleguy	maicki
2367	2016-10-18 22:25:31	@stephenkopylov Hi Stephen! I'd be glad to look into this for you – sorry for delay in responding – but the sample project says "File is deleted." What version/commit hash of ASDK are you targeting? In most recent versions (since 1.9.8 I believe) ASDK will throw exceptions if your data source becomes inconsistent with the table view, which looks like happened in this case. Would appreciate an upd…	Adlai-Holler	stephenkopylov
2367	2016-10-19 12:49:34	@Adlai-Holler sample project was reuploaded. Please, check it again.	stephenkopylov	Adlai-Holler
2367	2016-11-01 01:26:15	@stephenkopylov Hi there - I just installed your sample project locally (thanks for creating one!) and ran it with the latest version of ASDK. It does appear that the app code is submitting invalid update details to AsyncDisplayKit. You should also get an internal inconsistency error if you linked it up with UICollectionView. I think there could be a thread safety issue in the TableViewController…	appleguy	stephenkopylov
2366	2016-10-11 16:17:26	@maicki Looks great! To the protocol name, it's not a great name but we can always change it (or even remove it) later with no great penalty so let's move forward with it for now.	Adlai-Holler	maicki
2361	2016-10-07 19:22:12	@hashemp206: Interesting. I wonder if it wasn't included because ASDK doesn't provide any controls that would use it (sliders or switch). Your use case seems like something that would be very reasonable to support. We would be happy to review a PR if you are interested in implementing this.	hannahmbanana	hashemp206
2361	2016-10-11 05:34:46	@hannahmbanana ok I need to take time, if encounter any issue I will post here	hashemp206	hannahmbanana
2360	2016-11-08 23:11:29	@eddydas Hey, can you try this again with current master? Is this issue still present. I cannot see any content offset drop. What I can see is that the cell is reanimating because it's reloading, but that's expected based on the example. Thanks!	maicki	eddydas
2360	2016-11-15 21:37:08	@eddydas going to close this for now, if you have more info please reply and we'll open it back up!	garrettmoon	eddydas
2359	2016-11-28 20:09:47	@weibel - I'm having difficulties reproducing this. Would it be possible to provide us with a sample project that demonstrates this issue? We'd like to get this fixed before the 2.0 release.	hannahmbanana	weibel
2357	2016-10-07 05:47:37	@maicki looks good, thanks Michael! Sorry I missed this.	appleguy	maicki
2355	2016-10-12 20:18:41	@mikhailmulyar I am using 1.9.9.0 this is how I subclassed it	ArEnSc	mikhailmulyar
2350	2016-10-07 06:50:15	@EugenePogrebnoy @mikhailmulyar: Because you are using an `ASViewController` (subclass of a `UIViewController`), you should be able to use the viewWillAppear, etc. methods. Does this not work with the parent / child visibility call you mentioned? If you were implementing this in an ASDisplayNode subclass, you could implement it using the technique demonstrated in ASCellNode (see how it implements…	hannahmbanana	mikhailmulyar
2350	2016-10-07 06:50:15	@EugenePogrebnoy @mikhailmulyar: Because you are using an `ASViewController` (subclass of a `UIViewController`), you should be able to use the viewWillAppear, etc. methods. Does this not work with the parent / child visibility call you mentioned? If you were implementing this in an ASDisplayNode subclass, you could implement it using the technique demonstrated in ASCellNode (see how it implements…	hannahmbanana	EugenePogrebnoy
2350	2016-10-07 10:19:16	@hannahmbanana: Simply overriding `viewWillAppear()` and `viewDidAppear()` in the `ChildViewController` from the code above shows that they aren't called too. I've taken a look at the `ASCellNode` implementation. What it is doing is explicitly calling `[_viewController view];`. The view controller then calls the `loadView()`, `viewDidLoad()` and all other methods. This does the trick in my code t…	EugenePogrebnoy	hannahmbanana
2350	2016-11-01 01:35:16	@EugenePogrebnoy Thanks for the valuable description of the issue - I'd like to make sure this works correctly. The right moment is almost certainly in -didEnterVisibleState and -didExitVisibleState. For items in a scrolling container, this is called when at least one pixel of the cell is actually visible; for all other nodes, it's called when the item is added or removed from an active UIWindow …	appleguy	EugenePogrebnoy
2350	2016-11-17 09:40:51	@EugenePogrebnoy Hi! I believe there are two aspects in play here: There is the fact that `-[UIViewController view]` actually calls `-loadView` and `-viewDidLoad`, and so if you use `vc.node.view` to retrieve the view, that code will not be run. This is something we should think about how best to handle. We should also keep in mind that technically a user could pass a loaded node into `-initWithN…	Adlai-Holler	appleguy
2350	2016-11-17 09:40:51	@EugenePogrebnoy Hi! I believe there are two aspects in play here: There is the fact that `-[UIViewController view]` actually calls `-loadView` and `-viewDidLoad`, and so if you use `vc.node.view` to retrieve the view, that code will not be run. This is something we should think about how best to handle. We should also keep in mind that technically a user could pass a loaded node into `-initWithN…	Adlai-Holler	EugenePogrebnoy
2350	2016-11-17 12:05:37	Sorry for not responding for so long. @appleguy, I managed to solve my problem with the following class: I tried it with both `UIViewController` and `ASViewController` subclasses and everything looks to work the right way. Loading the view in response to the visibility events seems to work too, but then all loading and layout process happens immediately when the node becomes visible, which may ca…	EugenePogrebnoy	appleguy
2350	2016-11-17 12:05:37	Sorry for not responding for so long. @appleguy, I managed to solve my problem with the following class: I tried it with both `UIViewController` and `ASViewController` subclasses and everything looks to work the right way. Loading the view in response to the visibility events seems to work too, but then all loading and layout process happens immediately when the node becomes visible, which may ca…	EugenePogrebnoy	Adlai-Holler
2350	2016-11-21 15:37:38	@hannahmbanana: Looks like #2636 resolves this issue. Please assign this ticket to @maicki. Thanks!	nguyenhuy	hannahmbanana
2350	2016-11-23 22:12:37	#2636 was closed in favor of #2653. Due to the reason we decided against using the ViewControllers view as hosting view this issues still remains. As @Adlai-Holler already mentioned I think we have to have in mind that the node hierarchy is different than the view hierarchy different than the view controller hierarchy. You always have to add the view within `addChildViewController` and `didMoveTo…	maicki	Adlai-Holler
2348	2016-10-11 17:54:00	@Adlai-Holler here's the Jenkins failure: 10:38:16 ▸ Compiling ASCollectionView+Internal.m 10:38:16 10:38:16 ❌ /Users/engineering/jenkins_root/workspace/AsyncDisplayKit-PRs/AsyncDisplayKit/Private/ASCollectionView+Internal.m:9:9: 'ASCollectionView+Internal.h' file not found 10:38:16 10:38:16 #import "ASCollectionView+Internal.h" 10:38:16 ^ 10:38:16 10:38:16 10:38:16 *\* BUILD FAILED ** 10:38:16 1…	appleguy	Adlai-Holler
2348	2016-10-11 20:40:04	Thanks @appleguy! The scope of this has changed radically and it's under re-development. Closing and will be superseded.	Adlai-Holler	appleguy
2347	2016-10-06 01:30:14	Thanks for adding the tests, @maicki ! I also really like having NSStringFromASDimension(). The failure is the layout attributes thing... ASCollectionViewTests testSelection, failed: caught "NSInternalInconsistencyException" /Users/travis/build/facebook/AsyncDisplayKit/AsyncDisplayKitTests/ASCollectionViewTests.mm:97	appleguy	maicki
2347	2016-10-06 17:53:26	@Adlai-Holler Added `ASXCTAssertEqualDimensions` in #2351	maicki	Adlai-Holler
2346	2016-10-05 21:52:52	Wow, astoundingly concise optimization! Thanks @garrettmoon!	appleguy	garrettmoon
2345	2016-10-07 20:30:43	@MarvinNazari: is this a regression when updating to today's master? We're currently making some [changes to the Layout API](http://asyncdisplaykit.org/docs/layout2-conversion-guide.html) so it would be helpful to know if this is a regression or not. cc @maicki	hannahmbanana	MarvinNazari
2345	2016-10-08 14:18:46	@hannahmbanana: just tested on 1.9.90, i solved the problem by using `constrainedSizeForSupplementaryNodeOfKind` inside `ASCollectionViewLayoutInspecting`	MarvinNazari	hannahmbanana
2345	2016-10-08 22:59:23	@MarvinNazari: Glad to hear the issue is resolved. Thank you for reporting back!	hannahmbanana	MarvinNazari
2341	2016-10-04 14:17:57	@weichencoder Hey weichencoder, thank you for reporting! Our APIs are currently in flux so it can be that the extra samples are not updated yet. For now just remove the `asyncDataFetching:` parameter from the initializer. We will update all examples soon though. cc @hannahmbanana	maicki	weichencoder
2339	2016-10-07 06:42:15	@Y-fate @caophong94: I was curious about this too and asked @appleguy. :) This is his response: "This retain cycle is intentionally created because the node is in a "live" view hierarchy (it is inside the a UIWindow that is onscreen). To see why this is necessary, apple also creates this retain cycle between UIView and CALayer. If you create a UIView and add its layer to a super layer, and then r…	hannahmbanana	Y-fate
2339	2016-10-07 06:42:15	@Y-fate @caophong94: I was curious about this too and asked @appleguy. :) This is his response: "This retain cycle is intentionally created because the node is in a "live" view hierarchy (it is inside the a UIWindow that is onscreen). To see why this is necessary, apple also creates this retain cycle between UIView and CALayer. If you create a UIView and add its layer to a super layer, and then r…	hannahmbanana	caophong94
2339	2016-10-07 20:31:57	Hi @hannahmbanana, @appleguy thanks for your support i have a big problem with this issue, i saw the function keep node alive here, it's good, but when i dismiss a View Controller contain some nodes, it still alive `- (void)willMoveToSuperview:(UIView *)newSuperview { // Keep the node alive while the view is in a view hierarchy. This helps ensure that async-drawing views can always // display the…	caophong94	hannahmbanana
2339	2016-10-07 20:38:02	@caophong94: could you share a sample project showing this?	hannahmbanana	caophong94
2339	2016-10-07 21:39:36	@hannahmbanana , @appleguy : i just created new one, please take a look: https://github.com/caophong94/alivecellnode After dismiss AliveViewController, still found the AliveCellNode: ( "-> _keepalive_node -> StillAliveNode.AliveCellNode ", "-> _view -> _ASDisplayView " )	caophong94	hannahmbanana
2339	2016-11-08 22:03:17	Hey @caophong94 This is in fact not an ASDK issue. I looked into your sample project and you have a retain cycle in there. It's in `LayerAnimator` in `UIView+Radial.swift`. This prevents the deallocation of the `AliveViewController` what prevents the deallocation of the `AliveCellNode`, so they are sticking around. If you change `LayerAnimator` to the following you will see both `AliveViewControl…	maicki	caophong94
2338	2016-10-03 23:47:35	@garrettmoon It does 🙂	Adlai-Holler	garrettmoon
2334	2016-10-04 14:45:08	@maicki Great! thank you! is there a way to either mention this behavior or create a followup improvement task to improve the user experience since the behavior is unexpected? Also I still want to check if this also fixes the button alignment. want to check that layoutSubviews() does get called.	simoami	maicki
2334	2016-10-04 14:50:17	@simoami The `layoutSubviews()` is called now, as the `TestViewController` does not go away anymore and the alignment should also fixed now. We certainly can add that to the documentation, please open another issue for specific adding this case to the documentation, but fundamentally it's just plain memory management and has nothing specific to do with ASDK. Thanks!	maicki	simoami
2332	2016-10-01 20:36:02	@Adlai-Holler you should try to remove the dependencies from ASDK for the `ASAsyncTransaction` component. cc #2333	maicki	Adlai-Holler
2331	2016-10-07 06:52:01	@hashemp206: could you put together a sample project showing this?	hannahmbanana	hashemp206
2330	2016-10-01 14:07:22	@hashemp206 Best practice is to capture the `indexPath` or `row` outside of the ASCellNodeBlock and use it inside:	maicki	hashemp206
2329	2016-10-07 07:04:25	@master-nevi: Thanks for the very detailed description! A quick question: could you provide the backtrace of when the `clearFetchedData` is called before the video is played? Is this something you are triggering, or is it being called by the framework? As a short term fix, you may be able to avoid this by setting `defaultImage` to be the local video frame whenever you have a local frame available…	hannahmbanana	master-nevi
2329	2016-11-09 00:39:45	@master-nevi Hey, what about having a container node that contains an `ASImageNode` / `ASNetworkImageNode` and a `ASVideoNode`. The image node is having the thumbnail and whenever you set the asset you could fade (or some other transition) the thumbnail node out and the video node in. Let me know if this would work.	maicki	master-nevi
2329	2016-11-14 21:53:50	@master-nevi can you put up a PR and we can discuss it there? Thank you!	garrettmoon	master-nevi
2329	2016-11-17 18:42:41	@garrettmoon PR opened!	master-nevi	garrettmoon
2329	2016-11-18 02:30:15	@master-nevi Hey thanks for creating the PR! I'm actually currently looking into a different solution already mentioned above. In my opinion (and also talking with a couple of other developer) instead of fixing the broken behavior of `ASVideoNode`, we should prefer composition over inheritance and let `ASVideoNode` inherit from `ASDisplayNode` instead of `ASNetworkImageNode`. This would allow any…	maicki	garrettmoon
2329	2016-11-18 02:30:15	@master-nevi Hey thanks for creating the PR! I'm actually currently looking into a different solution already mentioned above. In my opinion (and also talking with a couple of other developer) instead of fixing the broken behavior of `ASVideoNode`, we should prefer composition over inheritance and let `ASVideoNode` inherit from `ASDisplayNode` instead of `ASNetworkImageNode`. This would allow any…	maicki	master-nevi
2327	2016-10-06 00:47:42	@garrettmoon some minor improvements could be made here, but this is a big help to any readers of the file!	appleguy	garrettmoon
2324	2016-10-03 03:32:05	@maicki this needs to update the example projects to succeed.	appleguy	maicki
2324	2016-10-04 02:47:55	@maicki: first pass at the header docs.	hannahmbanana	maicki
2324	2016-10-04 03:01:36	@Adlai-Holler @appleguy Ready for review	maicki	appleguy
2320	2016-09-29 21:39:42	@maicki we shouldn't add an extra +load method for this case. Let's just read the info.plist dictionary directly from the bundle.	levi	maicki
2319	2016-09-28 23:19:44	@garrettmoon when convenient, this needs a rebase.	appleguy	garrettmoon
2314	2016-09-28 16:25:35	@iwheelbuy Instead of `preferredFrameSize` use `node.style.width` or `node.style.height` and for `flexShrink` use `spacer.style.flexShrink = 1` Closing this issue @iwheelbuy please let us know if you still have problems.	maicki	iwheelbuy
2312	2016-09-28 00:02:40	I would explicitly keep: - The data source lock/unlock. That way if they have the warning about implementing deprecated methods enabled, they'll know it's gone. - The `insetForSectionAtIndex` method for the same reason. - `willDisplayNodeForItemAtIndexPath` because it was only deprecated recently. Everything else I'd be willing to toss. I don't have strong feelings about any of them. EDIT: Also t…	Adlai-Holler	garrettmoon
2312	2016-09-28 00:10:50	@Adlai-Holler I think I agree about the lock / unlock and inset methods – there's no cost to leaving them in since we don't even call them any more.	garrettmoon	Adlai-Holler
2312	2016-09-28 18:08:11	- Agree with @Adlai-Holler for the lock / unlock and inset methods - As I mentioned above: we should not remove `willDisplayNodeForItemAtIndexPath` yet.	maicki	Adlai-Holler
2310	2016-09-27 23:15:59	@Adlai-Holler let's see if this fixes it.	levi	Adlai-Holler
2310	2016-09-28 00:55:55	@levi interesting, this could be a true failure. 16:23:30 ASDisplayNodeTests 16:23:30 testDefaultPropertyValuesLayer, ((YES) equal to (node.allowsGroupOpacity)) failed: ("<01>") is not equal to ("<00>") - default allowsEdgeAntialiasing broken after loading layer 16:23:30 /Users/engineering/jenkins_root/workspace/AsyncDisplayKit-PRs/AsyncDisplayKitTests/ASDisplayNodeTests.m:306 16:23:30 ` 16:23:30…	appleguy	levi
2310	2016-09-29 13:46:38	Hey @levi, you think you can get the problem solved soon?	maicki	levi
2310	2016-09-29 14:19:28	Not today, can you pull it down and fix it? Cheers, levi On Sep 29, 2016, 06:47 -0700, Michael Schneider notifications@github.com, wrote: > Hey @levi (https://github.com/levi), you think you can get the problem solved soon? > > — > You are receiving this because you were mentioned. > Reply to this email directly, view it on GitHub (https://github.com/facebook/AsyncDisplayKit/pull/2310#issuecommen…	levi	levi
2308	2016-09-27 22:55:44	@frankenthumbs: do you know if this an issue on `master` as well?	hannahmbanana	frankenthumbs
2308	2016-09-28 01:27:39	@hannahmbanana nice~~ its not happening on master! that leap to 2.0 will be fun :D	frankenthumbs	hannahmbanana
2308	2016-10-07 07:11:30	@frankenthumbs: Please let us know if you run into any other issues with `UISplitViewController`. :) @rcancro spent a lot of time getting it to work for Pinterest. :) `master` is currently our ASDK 2.0 Beta. Here's some documentation on what's changed: - http://asyncdisplaykit.org/docs/upgrading.html - http://asyncdisplaykit.org/docs/layout2-conversion-guide.html Let us know if we're missing anyt…	hannahmbanana	frankenthumbs
2306	2016-09-29 04:15:17	@jeffdav not yet.	cincas	jeffdav
2306	2016-11-14 21:54:43	@cincas going to close this one out since it's Apple's bug :(	garrettmoon	cincas
2304	2016-09-26 20:39:24	I checked and this doesn't appear to be an issue with UILabel :( So it's likely that usedRectForTextContainer is returning this. @xigtk Can you use `textContainerInset` (in ASTextNode+Beta.h) to work around this?	garrettmoon	xigtk
2304	2016-09-26 23:48:00	@xigtk can you provide a demo project showing this?	garrettmoon	xigtk
2302	2016-09-26 20:45:20	@iwheelbuy I believe this has to do with the fact that the image is being rendered once for the initial target size and contentMode. Can you try using the forcedSize property on ASImageNode? I think if you set it to the final size _before_ it's rendered for the first time, it should work.	garrettmoon	iwheelbuy
2301	2016-09-27 04:15:49	@garrettmoon thanks your reply. I had tried using `tableView:nodeBlockForRowAtIndexPath:` but nothing improved to my situation. like this : `ableView:nodeBlockForRowAtIndexPath:` `{` `.....` `return` ^{ `NSLog(@"%@", (indexPath.row));` `return [[ASCellNode` alloc] init]; `}` `}` I still see the result 1. block my screen 2. Console print "1""2""3"......'2000" waiting for 5,6seconds, 3. then the AS…	leece	garrettmoon
2301	2016-09-29 00:14:22	@leece Instead of loading all 2000 rows at once try to batch fetch them. Please look into the batch fetching documentation: http://asyncdisplaykit.org/docs/batch-fetching-api.html as well as the `ASDKGram` documentation	maicki	leece
2300	2016-09-26 20:50:12	Hey @ikbenben this is fixed in CocoaPods 1.0. You can see workarounds here: https://github.com/CocoaPods/CocoaPods/issues/4421	garrettmoon	ikbenben
2300	2016-09-26 21:06:38	@garrettmoon thanks for the quick response. So first things. upgrading cocoapods. I've run the gem install with --pre flag and it says cocoapods 1.1.0 rc2 is installed but when i run pod --version i get 0.39.0 . This seems strange Next, looking at the bug you referenced. Do I need to put in the post_install hook still or does Cocoapod 1.0 does this automatically now? Again, thanks for the feedback	ikbenben	garrettmoon
2300	2016-09-26 21:08:28	@ikbenben CocoaPods will automatically rename all frameworks to conform, so once you've got the upgrade issue figured out it should "just work" :)	garrettmoon	ikbenben
2300	2016-09-26 21:09:31	@garrettmoon great. any thoughts as to why version is 0.39.0 after saying 1.1.0 has been installed?	ikbenben	garrettmoon
2300	2016-09-26 21:12:22	@garrettmoon never mind.. looks like i have it sorted. had 2 versions installed. running gem uninstall cocoapods allowed me to uninstall the 0.39 version (for anyone else who comes across this)	ikbenben	garrettmoon
2297	2016-09-26 20:53:35	@Jauzee can you provide a screenshot of the problem?	garrettmoon	Jauzee
2295	2016-09-26 03:53:25	Thanks for the fix @hannahmbanana — I tried this locally on my iOS 10 instance because Jenkins is failing, and it does succeed, so I think there is a separate Jenkins issue.	appleguy	hannahmbanana
2293	2016-09-26 21:00:24	@ArEnSc the cells aren't created yet when this method is called, ASDK needs the results of this method to create the cell. If you want the cells to size automatically with no constraints, you should be able to return `ASSizeRangeMake(CGSizeZero, CGSizeMake(CGFLOAT_MAX, CGFLOAT_MAX))`. You may not even need to implement this method, as the default behavior may be what you desire :)	garrettmoon	ArEnSc
2293	2016-09-26 22:19:34	@garrettmoon The issue is I have a ASCollectionNodeX that is nested in a ASCellNodeY and I need to resize the ASCellNode to what the ASCollectionNodeX and its children are how would I attempt to do that? There doesn't seem to be an easy way.	ArEnSc	garrettmoon
2293	2017-01-13 04:08:05	@ArEnSc - I believe right now, the collection nodes have no way to report their own size. The current work around is write a method that queries each of your cells (`ASCellNodeY`) and call `layoutThatFits:` on each of them with the same `constrainedSize` that the collection would. You can do this loop on a background thread. If the same cell nodes are provided to the collection, then the layout w…	hannahmbanana	ArEnSc
2290	2016-09-28 00:03:55	@maicki: This one had 15 rebase conflicts, so another quick review might be safe.	hannahmbanana	maicki
2289	2016-09-29 13:45:46	@hannahmbanana Can you please rebase so we can get that in. Thanks!	maicki	hannahmbanana
2284	2016-11-09 00:48:49	Hey @lukeivers can you please provide an example project so we would be able to understand a bit better what and how you would like to accomplish it a bit better? Thanks!	maicki	lukeivers
2284	2016-11-23 16:39:43	@lukeivers did you find a solution? I am running into similar issue. Not sure how to pan/zoom ASImageNode (or ASNetworkImageNode) inside ASScrollNode.	rajeevwhiz	lukeivers
2284	2017-01-13 00:39:33	@rajeevwhiz @lukeivers - could you elaborate a bit more on the UI you are trying to achieve and why you are using a `ASScrollNode` over a collection or table?	hannahmbanana	lukeivers
2284	2017-01-13 00:39:33	@rajeevwhiz @lukeivers - could you elaborate a bit more on the UI you are trying to achieve and why you are using a `ASScrollNode` over a collection or table?	hannahmbanana	rajeevwhiz
2284	2017-01-16 19:21:40	So, I’ve moved on and have solved my problems to some extent another way. I suppose I might be able to solve it using a table (or collection), but the page isn’t really tabular, so I was trying to just use the most accurate set of components for my goal. I try to avoid using tables simply for layout reasons for the same reason that it’s recommended to not use tables for layout within websites, ev…	lukeivers	lukeivers
2284	2017-01-16 19:21:40	So, I’ve moved on and have solved my problems to some extent another way. I suppose I might be able to solve it using a table (or collection), but the page isn’t really tabular, so I was trying to just use the most accurate set of components for my goal. I try to avoid using tables simply for layout reasons for the same reason that it’s recommended to not use tables for layout within websites, ev…	lukeivers	rajeevwhiz
2278	2016-09-24 16:49:45	Thanks for raising this @george-gw. It's unfortunate – `UIControlState` declares `UIControlStateNormal = 0` but in Swift it gets a `public static var normal: UIControlState { get }`. Having a "zero" option like this is [not technically allowed](https://developer.apple.com/library/content/documentation/Swift/Conceptual/BuildingCocoaApps/InteractingWithCAPIs.html) but Apple must've made some specia…	Adlai-Holler	george-gw
2278	2016-10-02 14:10:44	Same happens with `ASRelativeLayoutSpecPosition`. When using `ASRelativeLayoutSpec` it's not possible to define vertical or horizontal position to`ASRelativeLayoutSpecPosition.start`. Using`[]` or `ASRelativeLayoutSpecPosition()`seems to work as `.start`. The solution provided by @george-gw makes the .start appear	Vladis92	george-gw
2277	2016-10-07 16:31:30	Hi @tuyuan2012 This is part of `UITableView` behavior. With `ASTableView` you can avoid the animation like this: Please let us know whether that works for you!	Adlai-Holler	tuyuan2012
2275	2016-09-27 22:33:27	@jeffdav: thanks for catching this!	hannahmbanana	jeffdav
2275	2016-09-27 23:22:28	@jeffdav we're tracking this internally, but please feel free to put up a pull request!	garrettmoon	jeffdav
2275	2017-01-13 04:22:14	@jeffdav - This should now behave reliably after PR #2782 and #2708. Please let us know if you see any incorrect behavior. Thanks!	hannahmbanana	jeffdav
2273	2016-11-17 09:32:21	@Gocy015 - what version of AsyncDisplayKit are you using? If you [update to 2.0](http://asyncdisplaykit.org/docs/adoption-guide-2-0-beta1.html), and move everything to the table node, this may resolve itself? @Adlai-Holler	hannahmbanana	Gocy015
2273	2016-12-05 14:58:02	@Gocy015 Calling `scrollToRowAtIndexPath:atScrollPosition:animated` right after the `invalidateCalculatedLayout` will have no effect because the cells will probably have the same layout. Try wrapping the `scrollToRowAtIndexPath:` call inside a `dispatch_async(dispatch_get_main_queue()`	EviluS	Gocy015
2273	2016-12-06 01:30:43	@EviluS Thx ! This solved my problem ,but i'm still a little confused . I dug into the source code to see what` [ASDisplayNode invalidateCalculatedLayout]` does , and it simply marked the current layout dirty. I wonder why wrapping `scrollToRoAtIndexPath:` inside an async method **GUARANTEES** that the calculation of the new layout will happen before the scrolling method ,since ASDK do background…	Gocy015	EviluS
2273	2016-12-06 09:18:40	@Gocy015 This is definitely not a 100% guarantee. The cleanest way is to know when all the layout is done and then call the `scrollToRoAtIndexPath:` method.	EviluS	Gocy015
2273	2016-12-06 09:27:14	@EviluS , So the best way is to subclass ASTableNode ,override `layoutDidFinish` , and then try to scroll the table node ?	Gocy015	EviluS
2273	2016-12-06 09:43:55	@Gocy015 You can try it :)	EviluS	Gocy015
2273	2016-12-06 09:52:04	@EviluS , Ok, i'll give it a shot , thx for the help 👍 :)	Gocy015	EviluS
2265	2016-09-19 18:40:40	@shamanskyh: thanks for the updates! We are possibly a bit too fickle about naming and passionate about performance optimizations. I hope we didn't deter you from contributing more in the future. :)	hannahmbanana	shamanskyh
2265	2016-09-19 19:15:27	@hannahmbanana not to worry! Naming is important, and the changes were easy to make! :)	shamanskyh	hannahmbanana
2265	2016-09-20 16:28:17	@shamanskyh Thanks for polishing this up so quickly. I think the optional scope timer logic is starting to get messy – for example, the diff as-is does not re-check the measurement flags when timing the environment propagation. I think that adding an `enable` flag to scope timer will help clean up a lot of this logic. Take a look at this and let me know what you think https://github.com/facebook/…	Adlai-Holler	shamanskyh
2265	2016-09-20 16:40:06	@Adlai-Holler good suggestion. I'll make the change and resubmit in a bit.	shamanskyh	Adlai-Holler
2264	2016-09-20 02:58:45	@IvanChan: I'm having trouble visualizing what the "wrong" and "right" layout should look like. Could you post images?	hannahmbanana	IvanChan
2264	2016-11-08 18:05:27	Hey @IvanChan, with ASDK 2.0 you should be able to only set the height of the cancel and done button and let the width be determined by the flex basis value you already set. Instead of `preferredFrameSize` of the buttons just set the height directly via `button.style.height = ASDimensionMake(50)`.	maicki	IvanChan
2264	2016-11-14 22:12:31	@IvanChan did @maicki 's answer solve your issue?	garrettmoon	IvanChan
2264	2016-11-14 22:12:31	@IvanChan did @maicki 's answer solve your issue?	garrettmoon	maicki
2264	2017-01-13 04:02:21	@IvanChan - let us know if you still have any questions about this, otherwise I'll close out this issue. Thanks! :)	hannahmbanana	IvanChan
2261	2016-09-20 16:51:48	@maicki - The class names are unpleasant. How about replace `ASLayoutableStyleDeclaration` with `ASStyle`? It has the word ass in it, which is unfortunate and kind of funny. - Our dimension creating is also unpleasant. - Ideally we could do something clever with macros to enable: `style.minHeight = ASDimensionMake(100%)`. And somehow get the preprocessor to notice the suffix. - We could optimize …	Adlai-Holler	maicki
2258	2016-09-16 22:28:10	@skensell: I believe support for this was just added to master (#2221). Does this work for you?	hannahmbanana	skensell
2258	2016-09-17 23:37:21	@skensell: I'm not sure about Carthage, but you are correct that 1.9.90 is the latest on Cocoapods which does not include this recent change. 2.0 is coming soon...within the next few weeks. :)	hannahmbanana	skensell
2257	2016-09-16 00:25:43	@Adlai-Holler A long time ago, I believe this was necessary - but it was also before the ASIndexedNodeContext and other things, so it's good to hear that it isn't now. You already committed to the testing, but I can't understate how important that is for this PR. It looks good to me from a code perspective, but before landing it I think we should complete a few lodestone passes with it. Maybe you…	appleguy	Adlai-Holler
2255	2016-09-23 20:25:59	@garrettmoon @Adlai-Holler @appleguy Ready for review	maicki	Adlai-Holler
2255	2016-09-24 23:26:28	@garrettmoon @Adlai-Holler ready for review again	maicki	Adlai-Holler
2254	2016-09-16 17:19:28	@renegare try using layoutIfNeeded, which will cause a layout pass in the same animation block. There is likely a case that it won't do anything, so mark you scroll view needing layout before calling it.	levi	renegare
2254	2016-09-17 03:14:07	Hey @levi, Thanks for getting back. Here is a simplified version of my code: (Note: I'm aware that explicitly unwrapping is bad; but I want to get the animation working and understand why it did not work in the first place 🙃) Have I applied correctly what you described? And if so ... then it does not work 🙈 The super node above is the ASScrollView which wraps the UIView. Also the method layoutIfN…	renegare	levi
2253	2016-09-20 06:31:58	@maicki you're cleared to merge this. I wasn't able to do a line-for-line review of the logic, but I trust your consistently high attention to detail :). After your final changes, let's make sure to run this through the Pinterest testing gauntlet too. Since we're quite confident in it and it passes unit tests, you could land to master and follow up with Hannah to get testing on it in the followin…	appleguy	maicki
2253	2016-09-22 21:04:10	@appleguy @levi Ready for further review.	maicki	appleguy
2253	2016-09-27 20:34:00	@Adlai-Holler ready for review	maicki	Adlai-Holler
2252	2016-10-07 07:08:47	@Dominionys: It's odd that this has regressed between 1.9.81 and 1.9.90. A few questions: - Is this 100% reproducible? - Could you see if it is reproducible on our `releases/p6.13` branch (stable version of ASDK that Pinterest ships with - has a few small API changes so we haven't released a cocoapod yet). It should be easy to point your podfile to this branch and run pod update.	hannahmbanana	Dominionys
2252	2016-11-15 04:08:38	@Dominionys - Are you still seeing this issue? I'm going to close this issue given the length of time since the thread was active. Feel free to re-open the issue if you are still having this issue.	hannahmbanana	Dominionys
2252	2016-11-27 21:08:07	@nhatlee - thank you for reporting! Is this issue 100% reproducible for you? Would it be possible for you to include a sample project here or emailed to asyncdisplaykit@gmail.com? cc @Adlai-Holler	hannahmbanana	nhatlee
2252	2016-11-29 20:32:18	@hannahmbanana @Adlai-Holler I've also come across this issue. I found it in a specific view controller of mine, and I think having a non-translucent tabBar might be part of the issue (at least for me). Using aa9dff00de3b5faea432504aebfca1024108b727. Just run the sample project and hit the reload button without scrolling. Seems to be happening across a variety of simulators, tried it on 5S, 6S an…	tomizimobile	hannahmbanana
2252	2016-11-30 17:01:55	@tomizimobile Thanks for an excellent repro! I turned it into a unit test case and resolved the issue in the linked PR. Could you and @nhatlee verify that the issue is fixed?	Adlai-Holler	nhatlee
2252	2016-11-30 17:01:55	@tomizimobile Thanks for an excellent repro! I turned it into a unit test case and resolved the issue in the linked PR. Could you and @nhatlee verify that the issue is fixed?	Adlai-Holler	tomizimobile
2252	2016-11-30 19:15:21	@Adlai-Holler I'm still seeing the issue in my current project. I've been trying to recreate it in a separate project but haven't been able to reproduce it there so far.	tomizimobile	Adlai-Holler
2252	2016-11-30 19:45:44	@Adlai-Holler alright, finally tracked it down. Seemed to be ok with a grouped tableView, but this is happening with a plain tableView. [ASDK-crash.zip](https://github.com/facebook/AsyncDisplayKit/files/622810/ASDK-crash.zip)	tomizimobile	Adlai-Holler
2246	2016-09-15 03:00:52	@skensell: We do not have any plans to implement this feature, but we'd be happy to evaluate a pull request. I'd suggest chatting with the ASVideoNode experts in the #asvideonode channel of our ASDK Slack (#1582) to get feedback on the idea.	hannahmbanana	skensell
2246	2016-09-18 04:05:54	@skensell: I'm going to close this issue since we don't have plans to support this, but if you or anyone would like to implement this, we'd welcome a PR! :)	hannahmbanana	skensell
2240	2017-01-13 00:59:55	@ArEnSc - Were you able to figure out this issue? I'm not sure I really understand what's going on here from the pictures. However, I wonder if the recently added `.textContainerInset` property on `ASTextNode` (#2062) would help you.	hannahmbanana	ArEnSc
2239	2017-01-13 04:35:48	@MaximusMcCann - Sorry for the delay on getting back to you. Have you tried our [layout transition API](http://asyncdisplaykit.org/docs/layout-transition-api.html)? It is very powerful and animates layer backed views, just as well as it does view-backed ones. It also requires very little code to try out if you are using layout specs. [basic example project](https://github.com/facebook/AsyncDispla…	hannahmbanana	MaximusMcCann
2239	2017-01-17 07:46:06	@MaximusMcCann - Due length of time since this thread was active, I'm going to close it. If you have any updates, please feel free to re-open this issue or file a new one. We hope you've enjoyed the framework!	hannahmbanana	MaximusMcCann
2237	2016-11-08 22:20:10	@CR34L @aliasnoa Hey this usually means that your `ASCollectionView` is not in sync with the data source. It seems like you want to hide certain items, in other words you are removing items which where there before. In that case, replace `reloadItemsAtIndexPaths:` with `deleteItemsAtIndexPaths:`. Also consider using `performBatchUpdates:completion:` to batch multiple insertions, deletions. I will…	maicki	CR34L
2237	2016-11-08 22:20:10	@CR34L @aliasnoa Hey this usually means that your `ASCollectionView` is not in sync with the data source. It seems like you want to hide certain items, in other words you are removing items which where there before. In that case, replace `reloadItemsAtIndexPaths:` with `deleteItemsAtIndexPaths:`. Also consider using `performBatchUpdates:completion:` to batch multiple insertions, deletions. I will…	maicki	aliasnoa
2236	2016-09-13 09:48:45	@remirobert I am not talking put ASTextNode inside a container, just ASTextNode itself. Thanks anyway. And is it possible to put **ASCenterLayoutSpec** inside **StaticSpec** which has a large rect for text node to achieve this?	IvanChan	remirobert
2236	2016-09-13 18:53:10	@IvanChan: I don't believe it is possible to do this with ASTextNode itself. @remirobert's suggestion above, is the best suggestion. Yes, it is possible to put an `ASCenterLayoutSpec` inside an `ASStaticLayoutSpec`.	hannahmbanana	IvanChan
2236	2016-09-13 18:53:10	@IvanChan: I don't believe it is possible to do this with ASTextNode itself. @remirobert's suggestion above, is the best suggestion. Yes, it is possible to put an `ASCenterLayoutSpec` inside an `ASStaticLayoutSpec`.	hannahmbanana	remirobert
2236	2016-09-13 18:55:40	@IvanChan: Thanks for contributing to the community by asking this question! I'm going to close this issue since it looks like we have answered it, but feel free to reopen this issue if not.	hannahmbanana	IvanChan
2234	2016-09-13 04:06:57	@IvanChan: The ASButtonNode has userInteraction = NO, correct?	hannahmbanana	IvanChan
2234	2017-03-09 21:42:40	@IvanChan Could you provide a small example project. Thank you!	maicki	IvanChan
2234	2017-03-10 05:53:21	[TestAS.zip](https://github.com/facebook/AsyncDisplayKit/files/833081/TestAS.zip) @maicki	IvanChan	maicki
2234	2017-03-10 15:54:58	@IvanChan Can you try out: #3161 this should resolve your issue. Please let us know. Thanks!	maicki	IvanChan
2233	2016-12-17 06:32:16	@simoami Hey, is this issue fixed with 2.0? Can we close it? Thanks!	maicki	simoami
2233	2017-01-13 04:52:36	@simoami @bawn - thanks for confirming the fix! Let us know if you run into any other issues with this.	hannahmbanana	bawn
2233	2017-01-13 04:52:36	@simoami @bawn - thanks for confirming the fix! Let us know if you run into any other issues with this.	hannahmbanana	simoami
2230	2017-02-09 22:39:41	@skensell good point! PR opened.	Adlai-Holler	skensell
2229	2016-09-12 18:54:45	@GitGadd: thanks including all of the relevant details here! @Adlai-Holler is currently working to isolate and resolve the underlying cause of the issue. We don't yet have a 100% easy repro case, so it would be awesome if we could see some of your code. I'll send you a message on Slack. @Adlai-Holler @appleguy	hannahmbanana	GitGadd
2228	2016-09-11 19:17:20	@simoami: Have you tried the [Layout Transition API](http://asyncdisplaykit.org/docs/layout-transition-api.html)?	hannahmbanana	simoami
2228	2016-09-11 19:20:47	@hannahmbanana cool, taking a look. Coincidentally, I was experimenting with animateLayoutTransition which I found in one of the examples.	simoami	hannahmbanana
2228	2016-09-11 19:24:33	@simoami: even without the Layout Transition API, you can do a simple animation by simply including or excluding the component in the `layoutSpecThatFits:`. Check out the ASDKgram example in which the comments "animate" in when they are loaded.	hannahmbanana	simoami
2228	2016-09-11 19:48:10	@hannahmbanana Can you point me to the Animate code in question? Btw, the way I'm approaching this right now is: - on user tap, I toggle a `liked` boolean flag - update `likes` count - call `setNeedsLayout()` As a result, the entire cell animates to fit the new content, but the "x Likes" text node just appears immediately. preview: https://cl.ly/0B333v1p2G0u	simoami	hannahmbanana
2228	2016-09-11 22:01:05	@simoami: is this with or without the Layout Transition API? could you share what you are looking for specifically with the reveal animation?	hannahmbanana	simoami
2228	2016-09-12 03:50:19	@simoami: there are several different ways to animate in the `X Likes` text node. Do you want it to fade in? Do you want it to reveal with clips to bounds? What final look are you going for?	hannahmbanana	simoami
2228	2016-09-12 03:58:04	@hannahmbanana My goal, which I guess the illustration above doesn't explain well, is to expand the "x Likes" vertically with clips to bound. and have the entire cell expand at the same time to accommodate the new height of the entire vertical stack. Think of an accordion animation.	simoami	hannahmbanana
2228	2016-09-13 21:33:38	@hannahmbanana I switched to using ASDK 2 to overcome an issue and while everything works as before, Layout Transition API seems to be deprecated. Thoughts?	simoami	hannahmbanana
2228	2016-09-15 14:31:43	Hi, I have been experiencing this same issue; here is crux of my animation: I find that the cell node animates however at its own speed (Note: I have set the duration to 4s intentionally). @simoami did the animations at the very least work as expected?	renegare	simoami
2228	2016-09-20 15:46:47	@renegare The animations are not in sync. The content below the cell animates but the cell itself doesn't animate. it just jumps to the new height. @hannahmbanana Here's an illustration of the current behavior and desired effect (taken from another app): Current: ![current](https://cloud.githubusercontent.com/assets/2038264/18677660/885a0f84-7f27-11e6-9d73-2ce722b34e66.gif) Desired: ![desired](ht…	simoami	renegare
2228	2016-09-20 15:46:47	@renegare The animations are not in sync. The content below the cell animates but the cell itself doesn't animate. it just jumps to the new height. @hannahmbanana Here's an illustration of the current behavior and desired effect (taken from another app): Current: ![current](https://cloud.githubusercontent.com/assets/2038264/18677660/885a0f84-7f27-11e6-9d73-2ce722b34e66.gif) Desired: ![desired](ht…	simoami	hannahmbanana
2228	2016-09-27 13:50:33	@simoami correct. There seems to be no idiomatic way to do this. I had to go back to using Auto Layout constraints (albeit using SnapKit) :( but still very much interested in seeing what the problem (or better the solution) to this is.	renegare	simoami
2228	2016-11-08 22:32:04	@simoami @renegare Hey, would it be possible to extract some code out of your projects to let us dive into that issue a bit more? @simoami It seems like in your first example you call `setNeedsLayout()` in the completion handler and this is the reason you see a snapping of the cell. You have to animate the cell node itself too ... but as said would be awesome to have an example project to play wi…	maicki	renegare
2228	2016-11-08 22:32:04	@simoami @renegare Hey, would it be possible to extract some code out of your projects to let us dive into that issue a bit more? @simoami It seems like in your first example you call `setNeedsLayout()` in the completion handler and this is the reason you see a snapping of the cell. You have to animate the cell node itself too ... but as said would be awesome to have an example project to play wi…	maicki	simoami
2227	2016-09-11 06:09:55	@ArEnSc: Would it be possible to put this in a sample project for us? Thanks! I'm not exactly sure what you mean by it doesn't grow with the content. Does it show any text at all?	hannahmbanana	ArEnSc
2227	2016-09-11 20:07:29	@hannahmbanana Ill do it in 20 minutes! =)	ArEnSc	hannahmbanana
2227	2016-09-12 01:36:51	[AsyncDemo.zip](https://github.com/facebook/AsyncDisplayKit/files/466385/AsyncDemo.zip) @hannahmbanana So in the documentation it says that the cell should grow with it's content, meaning that if it had text that grew a ASTextNode with multiple lines of text, the cell height should resize to accommodate that. I believe the reason why it did not grow by itself was due to the fact that the width of…	ArEnSc	hannahmbanana
2226	2016-09-11 00:39:19	@mikhailmulyar: Yes, this is expected behavior as we trigger asynchronous and concurrent measuring of `ASCellNodes` when they are first created (rather than right before they come onscreen as UIKit does). A few notes: - The lightweight node is created upfront, but as long as you don't touch it's view or layer in `init` (see more about this in [Subclassing Nodes](http://asyncdisplaykit.org/docs/su…	hannahmbanana	mikhailmulyar
2226	2016-09-11 19:15:33	@mikhailmulyar: Currently, the Batch Fetching API only works in the downward direction. If you want to go in the opposite direction (e.g. a message application) there's a transform trick I've seen alluded to in other comments. Let me know if this is what you want and I'll see if I can find it.	hannahmbanana	mikhailmulyar
2226	2016-09-12 11:16:31	@hannahmbanana: I've found solution you are talking about in #1750. However i'm not sure it what i'm looking for. Generally what i want to achieve is: There is very long list of items, 10000, for example. User can search through this items and enter list in the place of any item. So if he founds item at row - 5000, and enters table in that point, i want to load 100 items, 50 before and 50 after t…	mikhailmulyar	hannahmbanana
2225	2016-09-10 20:05:38	@GreatLiyi - does `myTableNode.tableView.separatorStyle = UITableViewCellSeparatorStyleNone` not work? Make sure to set this in `didLoad` (on the main thread), rather than in `init:` (background thread). For more on subclassing nodes, see http://asyncdisplaykit.org/docs/subclassing.html	hannahmbanana	GreatLiyi
2225	2016-11-26 02:04:22	Thancks! It works.@hannahmbanana	GreatLiyi	hannahmbanana
2224	2016-09-11 23:59:20	@maicki Could you explain a bit more what the functional difference is / why this is the correct behavior? Small typo should be fixed so that a find-all locates this instance - I think it is automaticallyManagesSubnodes (in the comments you added)	appleguy	maicki
2224	2016-09-12 17:42:47	@appleguy Once we added exceptions in #2214 against manually manipulating subnodes of nodes using automatic subnode management, these code paths were causing exceptions that surprised users. This change is a stopgap until we can do a deep-dive into how to combine manual and automatic subnode management more cleanly. However, now that we have internal insert/remove subnode methods, it also makes c…	Adlai-Holler	appleguy
2223	2016-09-10 02:13:40	@levi Yep! To repro on master, just comment out from `-[ASDisplayNode dealloc]` and run unit test `testThatLayerBackedSubnodesAreMarkedInvisibleBeforeDeallocWhenSupernodesViewIsRemovedFromHierarchyWhileBeingRetained` It'll crash every time during UIView dealloc. The view is enumerating its layer's sublayers' delegates and it gets a garbage value. @johnepinterest	Adlai-Holler	levi
2223	2016-11-16 23:34:16	@Adlai-Holler As I suspected, you did a good job optimizing this approach from the design phase :). Thank you for putting care into crafting this with a low-level implementation. The overhead is definitely acceptable, about 0.1% CPU. We of course get some bigger gains from having more objects deallocate off main (although more traffic going through the dealloc queue, and the extra retain / releas…	appleguy	Adlai-Holler
2223	2016-11-19 23:46:53	@Adlai-Holler I rebased this to master for you. There was a strange merge issue — it is showing parts of the new layout code that is on master in this diff, even though they should not be seen as differences compared to the base branch. Can you take a look? Feel free to revert my rebase if it's incorrect. The goal is that I want to live on this diff over the weekend because I'm extensively testin…	appleguy	Adlai-Holler
2222	2016-09-10 02:33:34	@mikhailmulyar: thanks for catching this! @maicki has created PR #2224 to fix this.	hannahmbanana	mikhailmulyar
2221	2016-09-11 07:16:01	@Adlai-Holler Awesome work on this, curious if this would be something fairly easy to add support for under UICollectionView interactive movement? #2117	ay8s	Adlai-Holler
2221	2016-09-12 17:58:21	@ay8s Great idea! I've updated the diff to add support for collection view reordering as well.	Adlai-Holler	ay8s
2221	2016-09-12 20:09:52	Nice @Adlai-Holler. Going to give this a go and see if it fixes the issues I was seeing. Curious if you know if it'd be possible to relayout the items when reordering is initiated to shrink the cells a little to make ordering quicker for the user as some of our cells are quite large so may explore hiding nodes or truncating the ASCellNode to a set height? Might be out of the scope of AsyncDisplay…	ay8s	Adlai-Holler
2221	2016-09-12 20:43:17	@Adlai-Holler Curious if you're seeing an assertion failure when moving within the ASCollectionView? `Assertion failure in -[BFRUpdateNode dealloc], /Users/andrewyates/Apps/Buffer/buffer-ios/App/Pods/AsyncDisplayKit/AsyncDisplayKit/ASDisplayNode.mm:431`	ay8s	Adlai-Holler
2221	2016-09-12 21:01:13	@ay8s Thanks for testing this out! - Resizing all the cells should be possible by changing your cell nodes' layouts, and/or changing the return value for `constrainedSizeForNodeAtIndexPath:` if you implement it, and then calling `relayoutAllItems` on the collection view. If you're using flow layout, or if your custom layout knows about the change, all the items should be resized. - Could you prov…	Adlai-Holler	ay8s
2221	2016-09-12 23:08:40	@Adlai-Holler Probably could have done a better job at an example here but if you move the items around a few times you should run into that assertion failure. I'm working on implementing it still using a custom flow layout to move the cells as you scroll. Example: https://cl.ly/2w1Y1b3i3f1c	ay8s	Adlai-Holler
2221	2016-09-14 05:41:06	@ay8s OK great, your sample app helped me iron out some remaining issues with interactive movement. Thank you! I never reproduced the assertion failure you mentioned. Now, with the latest code, the interactive movements and reloadDatas seem to be running very well.	Adlai-Holler	ay8s
2221	2016-09-14 06:18:42	@Adlai-Holler Glad I could help with something. Will give it a whirl tomorrow and see how it fairs in the Buffer iOS app. Will try and put together something if I come across any oddness. Edit: @Adlai-Holler curious if you have a demo for this at all? I tried hooking it up and while it doesn't trigger any crashes now it doesn't seem to handle cells of different heights too well which could totall…	ay8s	Adlai-Holler
2221	2016-09-15 05:25:40	@ay8s Hi! I continued building collection view reordering support, but unfortunately it's going to take more development and testing than I think belongs in this diff. So I reduced this diff back to just table view reordering and I'll land it. I left the AHCollectionReordering branch up so we don't lose the knowledge gained. Here's an info dump about what will be required for collection view inte…	Adlai-Holler	ay8s
2221	2016-09-15 05:34:08	@Adlai-Holler Sounds good. We actually ended up switching back to the table view as it seems to handle orientation changes and bounds changes a little smoother for our next release. I believe we'll still need the CollectionView reordering in the future however so I'll be sure to ping you if I get chance to take a look. Still early days with ASDK so keen to get to grips with more of it. Thanks for…	ay8s	Adlai-Holler
2219	2016-09-09 04:55:04	@smalllixin: Pop should work with ASDK and I don't see anything that is obviously wrong with your code. Could you try on the latest master? Some changes to `automaticallyManagesSubnodes` were made in the last few days that may help. FYI - it is safe to call `addTarget:action:` in `init:` of the ASDisplayNode (instead of `didLoad`) if you prefer.	hannahmbanana	smalllixin
2219	2016-09-09 07:39:07	Hi @hannahmbanana . Thanks for your replying. And I'm sure use the latest AsyncDisplayKit on master I record a video show the problem. The problem is the flying block directly appear to the final position(one moment) then run the animation. https://youtu.be/ceiJaMA3T8g Besides, preferredFrameSize is deprecated. Should I replace with node.size(ASLayoutableSize) ?	smalllixin	hannahmbanana
2219	2016-09-24 19:06:57	@smalllixin I believe that flashing animation is a pop bug, I have seen it many times before	ArEnSc	smalllixin
2213	2016-09-08 17:52:54	@GitGadd: I believe this was fixed on master. Would you be able to check for us?	hannahmbanana	GitGadd
2213	2016-09-08 19:56:33	@GitGadd: no worries! I will use your examples to add unit tests to prevent future regressions. FYI - there have been a few breaking API changes on master so far that are [listed here](http://asyncdisplaykit.org/docs/upgrading.html)	hannahmbanana	GitGadd
2212	2016-09-08 15:31:20	The exception that got thrown here was so insanely hard to parse. Let's write a private version of remove/insert subnode. Have the public version assert that ASM is off and then call into the private version. I hate to throw exceptions at our users, but if the alternative is crashes with internal error messages, it's better. A compromise would be modifying the common exception messages for this e…	Adlai-Holler	maicki
2212	2016-09-08 15:48:19	@Adlai-Holler I'm already on implementing exceptions for adding / removing subnodes while asm is enabled on the supernode :) Stay tuned!	maicki	Adlai-Holler
2212	2016-09-08 17:30:30	Thanks for catching my mistake @maicki!	hannahmbanana	maicki
2211	2016-09-09 00:52:59	@skensell: Could you check this on `master` for us? I know that there have been several major improvements to that area since then.	hannahmbanana	skensell
2211	2017-02-09 22:45:31	Hey @skensell there's no guarantee that `prepareLayout` will be called before `constrainedSizeForNodeAtIndexPath:`. `prepareLayout` is called by UIKit, `constrainedSizeForNodeAtIndexPath:` is called by ASDK when it starts measuring nodes asynchronously, before they're passed into UIKit. Stay tuned to #2980, as we're soon unifying the UIKit-side and ASDK-side of collection view layout.	Adlai-Holler	skensell
2210	2016-09-08 18:44:18	@hannahmbanana thanks for putting this up. Getting this into 6.10 and 6.11 and master is ideal.	levi	hannahmbanana
2207	2016-09-08 21:05:15	@johnepinterest Thanks! Couple notes: - Will _ASDisplayView have a synthesized atomic accessor for the ivar, even though the getter is declared in a category of the superclass UIView? Should we use that atomic accessor instead of direct ivar access? - If we only use the variable once during a given scope, what's the benefit in assigning it to a local variable? E.g. `[_asyncdisplaykit_node setTint…	Adlai-Holler	johnepinterest
2206	2016-09-07 15:51:26	@maicki The case that we saw in Pinterest was actually range-managed node =/. A plain old ASDisplayNode node was inserted into the subtree of a collection cell, and a layout transition was manually initiated on that cell node before UIKit ran a layout pass that automeasured the node. Would it make sense to instead go ahead and measure the node at layout transition start time if it hasn't been mea…	Adlai-Holler	maicki
2206	2016-09-07 18:44:44	OK this is good to go. @maicki When you get time, rebase this please.	Adlai-Holler	maicki
2206	2016-09-07 19:33:37	@Adlai-Holler done	maicki	Adlai-Holler
2205	2016-09-07 06:12:48	@smalllixin: Yikes - thanks for reporting! What version of ASDK are you using? @Adlai-Holler	hannahmbanana	smalllixin
2205	2016-09-07 06:52:11	@hannahmbanana The latest code on master (commit hash: 2bfeb6d)	smalllixin	hannahmbanana
2205	2016-09-07 18:37:25	@smalllixin: Thanks for the update! @Adlai-Holler is planning on investigating this today.	hannahmbanana	smalllixin
2203	2016-09-07 18:38:22	@mikhailmulyar: Thanks for reporting this! This issue looks similar to #2205, which @Adlai-Holler is planning on investigating soon.	hannahmbanana	mikhailmulyar
2203	2016-09-14 05:49:15	Hi @mikhailmulyar I'm investigating this for you. I've got a couple quick questions: - Are any of your nodes set with `shouldRasterizeDescendants=YES`? Any of them `layerBacked=YES`? - How are your section headers working? Are you implementing `viewForHeaderInSection` and returning `cellNode.view`? - Which node is hitting the assertion failure? A node for a row, a node for a section, or one of th…	Adlai-Holler	mikhailmulyar
2203	2016-09-14 07:37:58	Hi @Adlai-Holler. 1) I've used shouldRasterizeDescendants in ASCellNode. However when i received bug, i'm pretty sure i've tried to turn it off, and it did not change anything 2) Yes. I'm returning cellNode.view and storing them in array. However it does not matter, since i've completely commented viewForHeaderInSection and only returned height in heightForHeaderInSection. The screenshot is made …	mikhailmulyar	Adlai-Holler
2203	2016-11-18 01:26:38	@mikhailmulyar Hi! We've been super busy preparing for the 2.0 launch but this is still an important issue for us. Curious if there has been any change in behavior from the framework, or have you found a workaround that unblocks you on this issue?	Adlai-Holler	mikhailmulyar
2203	2016-11-18 21:24:45	Hi @Adlai-Holler. At the moment this issue is not happens with exactly same style. But i have not tested it with exactly same nodes and headers count. I have now a bit different count of elements in sections. However it still happens in another case. So i have pretty same screen with same height of elements, but with different amount of elements in section. I have 14 elements in total, and 2 last…	mikhailmulyar	Adlai-Holler
2203	2016-12-12 18:25:06	@Adlai-Holler can you investigate to see if this needs further work? Punt out of 2.0.1 if necessary.	garrettmoon	Adlai-Holler
2203	2016-12-14 19:14:21	@mikhailmulyar Could you try the latest version of ASDK? I believe this issue was resolved in #2731	Adlai-Holler	mikhailmulyar
2203	2016-12-19 22:40:13	@ryanfitz @mikhailmulyar Could you guys give `master` a try post-2805? The issue should reliably be resolved!	Adlai-Holler	ryanfitz
2203	2016-12-19 22:40:13	@ryanfitz @mikhailmulyar Could you guys give `master` a try post-2805? The issue should reliably be resolved!	Adlai-Holler	mikhailmulyar
2203	2016-12-20 12:56:46	@Adlai-Holler I tried latest master and have had mixed results. On iPhone its worked perfect and I have not been able to recreate this issue. However, on iPad it crashes immediately on first attempt at reloading data.	ryanfitz	Adlai-Holler
2202	2016-09-06 21:55:27	Nice, this is much simpler! Thanks @rcancro	Adlai-Holler	rcancro
2200	2016-09-06 14:14:35	@benjaminhorner As merging of `ASLayoutSpec`s was officially not supported it is not safe to call super's `layoutSpecThatFits:`. Starting with 1.9.90 we throw an assertion to let the developer know that, so it is safe to delete `super.layoutSpecThatFits(constrainedSize)` for now. We are currently looking into how to support merging of `ASLayoutSpec`s and we will update it accordingly as well as t…	maicki	benjaminhorner
2200	2016-09-06 17:44:56	@maicki: should I change this assertion to say "-layoutSpecThatFits: should never return an empty value. One way this is caused is by calling -[super layoutSpecThatFits:] which is not currently supported."	hannahmbanana	maicki
2200	2016-09-06 17:59:18	@hannahmbanana Sounds good. Having better error message is always great!	maicki	hannahmbanana
2200	2016-09-06 18:39:59	@benjaminhorner: thanks for notifying us of this confusion! It is indeed a bit odd that this subclass override doesn't allow calls to super. I'm going to close this issue, but feel free to re-open if we didn't answer your question fully.	hannahmbanana	benjaminhorner
2199	2016-09-06 15:42:35	0.67?! Holy hell! Awesome. I wonder how perf is affected if the attributed string alone is the key. On phone right now but either way I'm pumped about this @maicki	Adlai-Holler	maicki
2197	2016-09-06 03:30:43	@Adlai-Holler The numbers here are impressive. I have certainly seen the benefit of Copy first-hand, although I am interested in details of how you measured. Does your measurement exclude the image decoding itself somehow? Decoding is certainly more costly than the blend operation, so unless this were excluded (maybe by unintentional decoding at an earlier stage or something else), I'm not sure w…	appleguy	Adlai-Holler
2197	2016-09-06 03:53:01	@Adlai-Holler yay, thank you! We'll need to take some more accurate measurements — I'm pretty confident the gain is closer to ~10% than ~50% — but it can be guaranteed that there is a meaningful gain here and we should take this patch. Looking into the image alpha is definitely important because a real alpha channel would increase memory consumption. I believe the Apple frameworks default to doin…	appleguy	Adlai-Holler
2197	2016-09-06 04:27:29	@appleguy Already struck through the comment 🙂 I was wrong about PINRemoteImage – the images have alpha value 5 which is kCGImageAlphaNoneSkipLast which is the same as None so we're good. Filed the follow-up diff to get in on that.	Adlai-Holler	appleguy
2194	2016-11-15 04:28:28	@Jasonbroker - I apologize for the delay in responding to your question. This is a known issue (see #2105) that is currently being worked on. There should be a fix on master in the next week or so.	hannahmbanana	Jasonbroker
2191	2016-09-06 06:00:41	@jonybur: A sample application would be really helpful to debug your issue. cmd + D on the project folder to duplicate it and strip out any unnecessary code before attaching it here. Have you seen our [ASDKgram sample project](https://github.com/facebook/AsyncDisplayKit/tree/master/examples/ASDKgram)?	hannahmbanana	jonybur
2191	2016-09-12 12:40:58	Hey @hannahmbanana, Thank you for your answer. I am attaching a sample project. For now I am just trying to focus on everything to look nice. I did saw the ASDKgram sample project, but I wanted to try to work my way into learning this technology without copying example code, alas, here's the result. [ASDK-Q.zip](https://github.com/facebook/AsyncDisplayKit/files/467283/ASDK-Q.zip) I appreciate the…	jonybur	hannahmbanana
2188	2016-09-05 04:33:04	@Adlai-Holler Cherry Picked this PR on top of the #2166 . You can check it out here: https://github.com/maicki/AsyncDisplayKit/tree/MSASTextNodeRendererCachingPerfTest Results:	maicki	Adlai-Holler
2188	2016-09-05 19:30:24	Awesome results @maicki !	Adlai-Holler	maicki
2182	2016-09-09 03:45:47	@Adlai-Holler What's the status on this one? Should we rebase and merge?	maicki	Adlai-Holler
2182	2016-09-09 03:59:23	It's not ready to merge – it's causing problems but I haven't investigated yet Sent from my iPhone > On Sep 8, 2016, at 8:46 PM, Michael Schneider notifications@github.com wrote: > > @Adlai-Holler What's the status on this one? > > — > You are receiving this because you were mentioned. > Reply to this email directly, view it on GitHub, or mute the thread.	Adlai-Holler	Adlai-Holler
2181	2016-09-06 05:50:41	@zubko: the majority of the 2.0 features - including the [Layout Transition API](http://asyncdisplaykit.org/docs/layout-transition-api.html) and [automatic subnode management](http://asyncdisplaykit.org/docs/implicit-hierarchy-mgmt.html) - have been robustly tested by Pinterest's iOS app. The main changes remaining have to do with a refactoring of the Layout API. Most of the changes are designed …	hannahmbanana	zubko
2181	2016-09-06 21:07:04	@zubko: I'm going to close this issue, but feel free to re-open it if you have any specific questions.	hannahmbanana	zubko
2179	2016-09-01 17:55:15	Thanks @maicki, you are the best!	hebertialmeida	maicki
2178	2016-09-05 20:47:36	@nguyenhuy This is looking perfect! This will be a huge boon for Pinterest, where synchronizing section info has been a major pain point. Looking toward the future, I think creating an object for each section even if they don't provide us with a context is valuable. I have some pretty ambitious plans for collection view debugging tools, and reifying the section abstraction (with an auto-increment…	Adlai-Holler	nguyenhuy
2178	2016-09-12 18:04:58	@nguyenhuy How's this going? Let me know if there's something that seems wonky or not quite right – once landed this will resolve an entire class of possible inconsistency issues in one shot, so I'm really excited to get it dialed in.	Adlai-Holler	nguyenhuy
2178	2016-09-15 17:09:17	@Adlai-Holler: Sorry this took so long. I've added ASSection and addressed your comments. Please give this PR another review. Thank you!	nguyenhuy	Adlai-Holler
2178	2016-09-27 06:17:56	@Adlai-Holler — is it OK if we merge this before @nguyenhuy 's final changes? He's getting ready for the big move and so any polishing touches here would be better to do after integrating it, but only if they don't have important functional impacts.	appleguy	nguyenhuy
2178	2016-09-27 06:17:56	@Adlai-Holler — is it OK if we merge this before @nguyenhuy 's final changes? He's getting ready for the big move and so any polishing touches here would be better to do after integrating it, but only if they don't have important functional impacts.	appleguy	Adlai-Holler
2178	2016-09-27 16:17:13	@Adlai-Holler @appleguy: Addressed comments and added test cases.	nguyenhuy	appleguy
2178	2016-09-27 16:17:13	@Adlai-Holler @appleguy: Addressed comments and added test cases.	nguyenhuy	Adlai-Holler
2178	2016-09-27 23:13:48	@nguyenhuy Wow excellent! I really appreciate the quality of your work. If you'll rebase or merge latest master, the CI should be fixed and this should be ready for primetime. I'm confident this will work well, but for the sake of due diligence we'll test this against Pinterest via a cherry-pick and then land it immediately after.	Adlai-Holler	nguyenhuy
2178	2016-09-28 00:19:40	@Adlai-Holler: Squashed all commits into one and rebased it on top of latest master. Waiting for Travis to finish which seems to take forever :( Appreciate your test against Pinterest. Let me know what you find! Edit: Apparently Travis failed because of a misconfiguration in xcodeproj (i.e ASSectionContext.h should be a public header). Fixed it and we're good to go :)	nguyenhuy	Adlai-Holler
2178	2016-10-01 18:44:36	@Adlai-Holler: I'm really glad it works. More than happy to do this again, anytime!	nguyenhuy	Adlai-Holler
2177	2016-09-06 04:53:55	Usually if a table view isn't reliably responding to touches, it's because there are update animations going on. When we requery the node heights, or when we insert some new nodes, we get an update animation. @dssheng This behavior sounds extremely frustrating so we want to get to the bottom of it, and thank you for taking the time to bisect between versions. Would you be willing to post some sam…	Adlai-Holler	dssheng
2177	2016-11-15 04:32:43	@dssheng - Do you have any updates on this issue?	hannahmbanana	dssheng
2176	2016-09-06 06:02:38	@lolgear: Hmmm...we do have a lot of files in the root directory. :) I'm not sure what can be done about this.	hannahmbanana	lolgear
2175	2016-09-06 06:05:48	@jaichaudhry: thanks for including the backtrace! @Adlai-Holler: any recent changes that might have caused this? If you have a few minutes this week to educate me, we should document best practices for updating tables / collections.	hannahmbanana	jaichaudhry
2175	2016-09-06 07:07:26	@hannahmbanana To make this more clear I get one more thing on terminal which as follows: **\* Assertion failure in -[ASNetworkImageNode _displaysAsynchronously], /Users/jc/Roposo/redApple/Pods/AsyncDisplayKit/AsyncDisplayKit/ASDisplayNode.mm:928 But this was working perfectly in previous version.	jaichaudhry	hannahmbanana
2175	2016-09-06 18:04:19	@jaichaudhry: could you run this on the latest master and see if it's still an issue? If not, could we see more code? This backtrace, unfortunately, didn't provide much info.	hannahmbanana	jaichaudhry
2175	2016-09-07 09:17:51	@hannahmbanana Tried it on master. Still no luck. Attaching the crash report. If that can be of help. [crash.txt](https://github.com/facebook/AsyncDisplayKit/files/458736/crash.txt) Also the only thing happening in code is as follows: `NSUInteger newTotalNumberOfBlocks = tableBlocks.count; NSUInteger row; for (row = oldBlocksCount; row < newTotalNumberOfBlocks; row++) { NSIndexPath *path = [NSInd…	jaichaudhry	hannahmbanana
2175	2016-09-12 16:49:00	@hannahmbanana @Adlai-Holler any updates on this ?	jaichaudhry	hannahmbanana
2175	2016-11-15 04:39:48	@jaichaudhry - sorry for the delay in response, we've been busy getting the [2.0 release](http://asyncdisplaykit.org/docs/adoption-guide-2-0-beta1.html) ready. Are you still having issues with this? I'd recommend updating to the 2.0 API in which all table delegate / data source methods are called on the tableNode rather than the tableView.	hannahmbanana	jaichaudhry
2175	2016-11-17 07:55:16	@hannahmbanana I was still facing this issue with the previous updates. I will revert back once I shift to 2.0. Will do it next week.	jaichaudhry	hannahmbanana
2175	2016-11-24 11:18:07	@hannahmbanana @Adlai-Holler this has been fixed in 2.0. Thanks a lot :)	jaichaudhry	hannahmbanana
2175	2016-12-01 01:49:56	@jaichaudhry - I'm going to close this issue since it looks like it's been resolved. Could you create a new issue for the newproblem you are having? Thanks! Master (2.0 Beta 3) is very safe, we very close to cutting the official 2.0 release.	hannahmbanana	jaichaudhry
2167	2016-08-30 17:19:33	@maicki that sounds good to me. This PR would at least be an upgrade because the inline functions are currently global and accessible, but you will get a linker error if you try to use it.	samhsiung	maicki
2167	2016-08-30 17:27:22	We have a ship task to add the readonly node properties. This header is currently public. If we want to hide these, we should mark the file private – I agree with @samhsiung that these should be static inlines and they're useful for the time being. @samhsiung could you declare them ASDISPLAYNODE_INLINE?	Adlai-Holler	samhsiung
2167	2016-08-30 17:49:26	Cool thanks @samhsiung !	Adlai-Holler	samhsiung
2166	2016-09-05 19:37:44	@maicki Love the performance, love not having the node own the renderer, but there's a whole lot of (C++) code added in this diff. I think we can achieve a similar result with NSCache, with just the attributed string as the key. NSCache is LRU (libcache) and I doubt that rendering the same attributed string with different constrained sizes is common enough to justify all this effort. Plus, since …	Adlai-Holler	maicki
2166	2016-09-06 11:42:06	@Adlai-Holler Changed the cache to NSCache in this PR: #2166 . I don't like that we have to create a key object on the heap to be honest. The C++ implementation let us create the key on the stack. Furthermore we have to have to consider the constrained size in the cache key, the attributed string is not enough.	maicki	Adlai-Holler
2165	2016-08-29 23:17:33	@Adlai-Holler done	maicki	Adlai-Holler
2161	2016-08-28 23:18:13	Overall looks good. @Adlai-Holler Do you know about `dispatch_benchmark`? `curl "http://opensource.apple.com/source/libdispatch/libdispatch-84.5/man/dispatch_benchmark.3?txt" | /usr/bin/groffer --tty -T utf8`	maicki	Adlai-Holler
2161	2016-08-28 23:29:39	Yes but I can't use it here because it just isn't flexible enough for e.g. controlling which sections are benchmarked, controlling thread count, and eventually returning values. Better to roll our own I believe. Sent from my iPhone > On Aug 28, 2016, at 4:18 PM, Michael Schneider notifications@github.com wrote: > > @Adlai-Holler Do you know dispatch_benchmark? > > curl "http://opensource.apple.co…	Adlai-Holler	Adlai-Holler
2161	2016-08-28 23:42:24	👍 > On Aug 28, 2016, at 4:29 PM, Adlai Holler notifications@github.com wrote: > > Yes but I can't use it here because it just isn't flexible enough for e.g. controlling which sections are benchmarked, controlling thread count, and eventually returning values. Better to roll our own I believe. > > Sent from my iPhone > > > On Aug 28, 2016, at 4:18 PM, Michael Schneider notifications@github.com wro…	maicki	Adlai-Holler
2160	2016-09-06 06:08:48	@cdiscla: would it be possible to include a sample project so that we could see more of the code? cmd + D on the project folder to duplicate the project and remove any unnecessary code.	hannahmbanana	cdiscla
2160	2016-09-06 08:49:44	Thank you @hannahmbanana, in the meantime i changed the app by using ASCollectionView, but i always get the same error. I attach 2 files, the ASCollectionView and the ASCellNode file that contains the videos; i need to have a CollectionView with 2 columns that, when visible, play together small videos taken by a url; if i use .shouldAutoPlay=true i get the Code=-11800 "The operation could not be …	cdiscla	hannahmbanana
2160	2016-09-14 17:43:21	@cdiscla: could you try asking on the #asvideonode channel of ASDK's slack (#1582)?	hannahmbanana	cdiscla
2157	2016-08-27 23:37:34	@maicki This is a great start! Yes! Let's add this as a new header file, and standardize on those macros for geometry assertions: https://gist.github.com/Adlai-Holler/70f84195ca8d53b93c420e45dac0f498 That way we get good failure messages while debugging. Also I'm not quite clear on what we're testing here. `testNodeLayoutDoesNotChangeIfNotMeasured`?	Adlai-Holler	maicki
2157	2016-08-28 00:29:17	@Adlai-Holler Addressed comments. In case it looks good, can you merge it? I would like to put a PR on top and the test(s) should be more clear in there.	maicki	Adlai-Holler
2155	2016-08-27 22:36:44	@garrettmoon I like this change, but we should add ASDisplayNodeAssertMainThread to `pendingStateFromView` and `pendingStateFromLayer`. I think `ASDisplayNodeGetPendingState` is called on arbitrary threads =/	Adlai-Holler	garrettmoon
2155	2016-08-28 18:45:46	@garrettmoon On second thought, this may be doable – we don't need to use pendingStateFromView/Layer except when the view is being unloaded. ASPendingState only tracks fields that have been changed, so it's OK to put back [[ASPendingState alloc] init] here.	Adlai-Holler	garrettmoon
2154	2016-08-27 17:25:20	@ProjectDent It looks like you're simply overwriting the child for insetLayoutSpec. You'd need to add another spec to add the text to the insetLayoutSpec. I don't quite have a Swift AsyncDisplayKit setup right now to give you an example. Feel free to post an example and I can help you out if you can't figure it out.	ay8s	ProjectDent
2154	2016-08-27 17:48:04	@ProjectDent you should structure it a bit different. In your content node text node in the init node and add a `layoutSpecThatFits:` that returns and inset spec for the text node: Within the cell node add an inset to the content node: Let me know if this helps ... ... or another approach (and more advanced) but that I would have to try it out first is to create the inset spec for the text node a…	maicki	ProjectDent
2154	2016-11-15 04:45:09	@ProjectDent - Given the length of time since this issue was active, I'm going to close it. Feel free to reopen it if you're still having issues!	hannahmbanana	ProjectDent
2153	2016-08-27 23:54:38	@maicki Hmm it's not a silver bullet. It seems to help us in the high-subview-count tests but not as much as we'd hope. Here are the results, no optimization on my iPad Air 2 iOS 10:	Adlai-Holler	maicki
2153	2016-08-29 20:40:03	@Adlai-Holler Let's close that PR	maicki	Adlai-Holler
2144	2016-08-26 17:43:54	What!? Thanks for raising this issue, those are naming collisions between our APIs and Apples. We will resolve this soon @IvanChan	Adlai-Holler	IvanChan
2144	2016-09-06 18:48:47	@IvanChan: Are you sure that this is due to ASDK? I'm just confused why we haven't had this problem with any of our Pinterest submissions (or heard from anybody else in the community about this).	hannahmbanana	IvanChan
2144	2016-09-07 03:22:56	@hannahmbanana Aye, I am sure about that. Maybe because I use ASDK as static Library, and Apple has different audit strength for different apps. I changed that APIs with adding prefix "as_" & resubmit my app, Apple just approved that recently. Anyway, it's best for us to avoid using APIs that looks like some sensitive APIs from Apple.	IvanChan	hannahmbanana
2144	2016-09-07 03:40:35	@Adlai-Holler @maicki: should we consider renaming these for 2.0?	hannahmbanana	Adlai-Holler
2144	2016-09-07 03:45:08	Yeah. It’ll be a bit of a hassle because PINRemoteImage actually sets those names in class PINAnimatedImage and we mirror them in protocol ASAnimatedImage. It’ll be wacky but we’ll need to use other names. Unfortunately deprecating the current ones probably won’t be enough – we’ll have to remove them. ship://Problems/210 > On Sep 6, 2016, at 8:40 PM, Hannah Troisi notifications@github.com wrote: …	Adlai-Holler	Adlai-Holler
2144	2016-09-18 02:18:53	@GitGadd The admin account will receive a mail about the rejection, you can check the mail if possible.	IvanChan	GitGadd
2144	2016-09-18 19:19:08	@IvanChan The rejection email doesn't state the reasons, it just links to resolution center (in which the ticket has been removed). @Skyna I passed two App Store reviews and 1 beta review now, if you don't find a fix in time I would suggest just trying to convince the review team by linking to this issue. No guarantees though, depends so much on the review team in question...	GitGadd	IvanChan
2144	2016-09-18 19:19:08	@IvanChan The rejection email doesn't state the reasons, it just links to resolution center (in which the ticket has been removed). @Skyna I passed two App Store reviews and 1 beta review now, if you don't find a fix in time I would suggest just trying to convince the review team by linking to this issue. No guarantees though, depends so much on the review team in question...	GitGadd	Skyna
2144	2016-11-08 16:16:27	Based on the update for the blogpost on PSPDFKit and feedback from @IvanChan it seems like Apple did some adjustments and will not reject apps so easily. I will close this issue for now, but I agree with @gazreese we should monitor that for a while and in case it reappears reopen this issue. Thanks to all for helping out!	maicki	IvanChan
2144	2016-11-08 16:16:27	Based on the update for the blogpost on PSPDFKit and feedback from @IvanChan it seems like Apple did some adjustments and will not reject apps so easily. I will close this issue for now, but I agree with @gazreese we should monitor that for a while and in case it reappears reopen this issue. Thanks to all for helping out!	maicki	gazreese
2140	2016-10-08 22:40:43	I have the same problem, It seems the line truncates too late, When using `NSLineBreakByTruncatingTail` and truncates too early when using `NSLineBreakByWordWrapping`. Also when `NSLineBreakByTruncatingTail` breaks the line too late, it displays default truncate message instead of `truncationAttributedText` or `additionalTruncationMessage`. Do you have any solution @Yue-Wang-Google ?	abbasmousavi	Yue-Wang-Google
2138	2017-02-17 07:36:31	@luohui8891 that would be my code this crash recently disappear for a while	IvanChan	luohui8891
2136	2016-08-25 03:30:33	@Adlai-Holler: /Users/engineering/jenkins_root/workspace/AsyncDisplayKit-PRs/AsyncDisplayKit/TextKit/ASTextKitRenderer.mm:138:5: use of undeclared identifier 'ASPerformBlockOnDeallocationQueue'	hannahmbanana	Adlai-Holler
2129	2016-09-06 01:50:24	@raphaels17: could you put together a quick sample project with the layout code? It will be much easier for us to debug your issue.	hannahmbanana	raphaels17
2129	2016-11-09 16:02:37	@raphaels17 - were you able to figure out the layout code? If you're still having issues, I could help debug.	hannahmbanana	raphaels17
2128	2016-09-08 23:01:38	@Adlai-Holler: Sorry I missed this the first time. It looks like I should add this to the documentation. Could you give me an example snippet of it being used?	hannahmbanana	Adlai-Holler
2125	2016-08-24 09:06:03	@Adlai-Holler Looks like it's still failing due to the Sample App not having a `Sample` scheme?	GotEmB	Adlai-Holler
2123	2016-08-24 05:39:09	@keleftheriou @garrettmoon this should have failed the Jenkins build. See the failing test shown in the Travis build. That test case was merged in #2107 and contained an error that was masked by other issues with Travis at the time. Other open PRs show Jenkins passing but Travis correctly failing. The test should pass in #2127	Adlai-Holler	garrettmoon
2122	2016-09-08 16:17:12	@rcancro feel free to reopen this if needed.	Adlai-Holler	rcancro
2120	2016-09-12 18:44:46	@gazreese Thanks for this improvement, and sorry for the long turnaround time on a review. One comment and we'll take it to the hoop!	Adlai-Holler	gazreese
2120	2016-09-14 03:44:23	Excellent! Thank you @gazreese for making this happen.	Adlai-Holler	gazreese
2119	2016-09-12 21:18:24	@gazreese I share your concerns about performance and architecture here. We have the alternative of doing `_playerNode.hidden=YES` and unhiding it in `play`. That may save us some time during the state transitions, but it does have the drawback of accumulating AVPlayerLayer instances if the user scrolls through a feed of videos, watching each one and letting it reset. The developer may not be awa…	Adlai-Holler	gazreese
2119	2016-09-28 12:42:07	Hi @Adlai-Holler, apologies for the delay getting back to you on this. I've been on holiday and just got back. As my project is exactly as you describe, i.e. a feed of videos that the user scrolls through, I'm quite keen on the original remove/recreate method. I'm working in a memory-constrained environment, so I can't really risk leaking the AVPlayerLayer objects. @appleguy @maxsz or @binl - if …	gazreese	Adlai-Holler
2118	2016-08-23 03:41:57	@Adlai-Holler this looks good to me, I read through and believe I understand the issue. Thanks for the investigation!	appleguy	Adlai-Holler
2117	2016-09-15 05:30:46	@ay8s I'd love to get this up and running. We've got a ton of work for ASDK 2 that we're aiming to make ready for release, but here's the info I gathered on a deep-dive into getting collection view reordering working with ASDK (work is on the AHCollectionReordering branch): - In `updateInteractiveMovementPosition` collection view calls `-moveItemAtIndexPath:toIndexPath:` on itself if the pending …	Adlai-Holler	ay8s
2117	2017-01-13 07:14:18	@ay8s We are trying out an implementation for your suggested interaction. Would love to gather your feedbacks if you are still on this. PR https://github.com/facebook/AsyncDisplayKit/pull/2868	harryworld	ay8s
2114	2016-08-23 11:27:45	@zdenektopic thank you for the reply . Nope , just simply creat a ASCollectionNode with 10000 items （use node block) , it already used up few hundreds MB memory.	roytang121	zdenektopic
2114	2016-08-26 18:54:17	@roytang121 Are you accessing node.view or node.layer during your init/creation code? It's important to avoid that, and ensure the view/layer is only created by ASDK when you scroll to an item.	Adlai-Holler	roytang121
2114	2016-08-28 15:23:10	@Adlai-Holler Thanks for the reply. Actually by just creating 10000 ASCellNode (using nodeBlock) it will used up ~1GB memories. Adding up to 100_000 will even crash the app. here is a very simple project regenerating the issue. https://github.com/roytang121/ASDK-issue	roytang121	Adlai-Holler
2114	2016-09-01 08:01:03	@Adlai-Holler Thanks ! Should it be marked as a feature ? I think it's quite common for a listview containing large amount of cells	roytang121	Adlai-Holler
2114	2016-09-01 17:45:48	@roytang121 We've got it marked as a feature in our internal issue tracker, stay tuned 🙂	Adlai-Holler	roytang121
2113	2016-08-20 06:43:08	@Adlai-Holler done. Thanks	Yue-Wang-Google	Adlai-Holler
2113	2016-08-20 14:00:20	@Adlai-Holler Blocks should be copy as properties, see also the documentation @Yue-Wang-Google linked too ... @Yue-Wang-Google I think we should add nonatomic - cc @Adlai-Holler thoughts?	maicki	Yue-Wang-Google
2113	2016-08-20 14:00:20	@Adlai-Holler Blocks should be copy as properties, see also the documentation @Yue-Wang-Google linked too ... @Yue-Wang-Google I think we should add nonatomic - cc @Adlai-Holler thoughts?	maicki	Adlai-Holler
2110	2016-08-27 00:10:15	@garrettmoon Yes we could get remove `layoutSpecThatFits:` and introduce something that would allow to return an `id<ASLayoutable>`, but as this change is already pretty big I don't want to add that too. @levi @appleguy @Adlai-Holler @garrettmoon @nguyenhuy I would appreciate if you guys could take a look over it. It's now ready for another round of reviews. Furthermore I added a link to the docu…	maicki	garrettmoon
2110	2016-09-02 13:11:49	@maicki I'm a huge fan of this direction and strongly believe this is the solution to a lot of the confusion of working with simple layout primitives in AsyncDisplayKit. If you're wondering why I haven't left many comments, it's because I'm a huge fan of its overall functionality and approve its implementation on an architectural level. I'll give it another run through on a more granular scale an…	levi	maicki
2110	2016-09-05 03:20:58	@levi I think for the time being let's comment on the gist for the documentation: [ASDK 2.0 Layout](https://gist.github.com/maicki/b1a8091df04ed14f8ec0aa333848c4a5) Currently the docs are living on a separate branch, but we would like to move it over to a separate repo so it's influx currently and there is no good way to create a longer lasting PR.	maicki	levi
2110	2016-09-05 04:48:40	@maicki you can open a PR against a separate branch. I'd prefer giving feedback over online comments, as it will be too difficult to give feedback on a gist.	levi	maicki
2110	2016-09-05 08:37:19	@levi I opened a PR for adding the ASDK 2 Layout Documentation: #2195	maicki	levi
2110	2016-09-06 00:11:43	Excellent! This is a tremendous step forward. Two small nitpicks from me and then we'll take it to the hoop. I agree with @levi that `ASLayoutContainer` is a good replacement name for `ASLayoutable` to the extent that it means "can generate a layout." We discussed also replacing `ASStackLayoutable` protocol with `ASStackLayoutSpecChild` to be more explicit. But we can consider that more later – t…	Adlai-Holler	levi
2110	2016-09-06 15:54:33	@levi @Adlai-Holler @rahul-malik Thanks guys for your reviews! Tried to address all comments or filed additional work in Ship that I think are too much for this PR: - Introduce `layoutableThatFits:` and maybe deprecate `layoutSpecThatFits:` - Rename `ASLayoutable` to `ASLayoutContainer` (and size name changes) - ASDK 2.0 Layout Documentation is tracked at: #2195	maicki	levi
2110	2016-09-06 15:54:33	@levi @Adlai-Holler @rahul-malik Thanks guys for your reviews! Tried to address all comments or filed additional work in Ship that I think are too much for this PR: - Introduce `layoutableThatFits:` and maybe deprecate `layoutSpecThatFits:` - Rename `ASLayoutable` to `ASLayoutContainer` (and size name changes) - ASDK 2.0 Layout Documentation is tracked at: #2195	maicki	rahul-malik
2110	2016-09-06 15:54:33	@levi @Adlai-Holler @rahul-malik Thanks guys for your reviews! Tried to address all comments or filed additional work in Ship that I think are too much for this PR: - Introduce `layoutableThatFits:` and maybe deprecate `layoutSpecThatFits:` - Rename `ASLayoutable` to `ASLayoutContainer` (and size name changes) - ASDK 2.0 Layout Documentation is tracked at: #2195	maicki	Adlai-Holler
2110	2016-09-06 23:28:56	@maicki Awesome. I think it's time to take this to the hoop – when you get time, rebase this and go ahead and merge it. We will consider further changes using this as a basis.	Adlai-Holler	maicki
2110	2016-09-07 09:04:21	@Adlai-Holler @levi Rebased ready to merge.	maicki	levi
2110	2016-09-07 09:04:21	@Adlai-Holler @levi Rebased ready to merge.	maicki	Adlai-Holler
2110	2016-09-09 08:50:43	@zdenektopic There is still work to do for ASDK 2.0 layout API. You find the current status and next steps in this issue: #2220 . We also would appreciate any kind of feedback. Thanks!	maicki	zdenektopic
2105	2016-10-11 03:32:23	@yxztj great info, thanks! The results above — were they tested with master, or 1.9.90? Master does have some changes in this area. The initial height calculation — is the value for the hight coming from TextKit? I'm thinking it should return the necessary height to draw...if it is not, then this is a TextKit bug. It is something we may should be able to work around, but this is a bit tricky, bec…	appleguy	yxztj
2105	2016-10-11 07:15:41	@appleguy Thanks for the reply. Now I found some more information. All test is based on latest master branch. 1. In ASTextNode calculateSizeThatFits, textRenderer is required to calculate its size. At this time constrainedSize height is infinite. 2. After size is calculated(using [layoutManager usedRectForTextContainer]), in ASTextNode calculatedLayoutDidChange, it sets the result as new constrai…	yxztj	appleguy
2105	2016-10-19 07:20:15	Yeah as we expected Apple is not replying on radar. Maybe we can find a workaround? @appleguy	yxztj	appleguy
2105	2016-10-21 00:38:22	@yxztj thanks again for your patience - we're getting closer to being able to investigate this. Curious if you've tried with the new optimized sizing + display codepaths. One PR still hasn't been merged (see the one from Adlai about drawing fast path), but the sizing fast path may actually fix this in cases that don't use a custom .truncationAttributedString (which is the common case).	appleguy	yxztj
2105	2016-10-24 12:56:35	@appleguy I just tested with latest master(commit: 4dca05767bf7f5d555746d8cb9e444de51bd458b) in the demo project, the issue is still there(no matter truncationAttributedString is set) :(	yxztj	appleguy
2105	2016-10-31 18:28:11	@Adlai-Holler - since you looked at ASTextNode recently, do the symptoms described here sound familiar in any sense? @yxztj Thanks for your patience! We are almost done adopting all of the 2.0 APIs in Pinterest, so we should be able to investigate this in the next couple weeks.	appleguy	yxztj
2105	2016-11-08 17:56:05	@Adlai-Holler @appleguy Just looked into that a bit with master. So apparently this works now reliable, unfortunately reliable wrong. Setting the `maximumNumberOfLines` to 3 (no matter truncationAttributedString is set) the text node will show only 2 lines of text but the text node is in fact the right size. ![screen shot 2016-11-08 at 9 55 48 am](https://cloud.githubusercontent.com/assets/25288/…	maicki	appleguy
2105	2016-11-13 23:41:49	@yxztj quick update here. The team is now focused on ASTextNode improvements. @maicki did a variety of investigation here, and @Adlai-Holler has been working on some significant changes to address an issue discovered in the truncation algorithm. It will be some difficult work, but we currently expect to have this issue fixed in the next couple weeks. We are sprinting to try to have it addressed f…	appleguy	yxztj
2105	2016-11-13 23:41:49	@yxztj quick update here. The team is now focused on ASTextNode improvements. @maicki did a variety of investigation here, and @Adlai-Holler has been working on some significant changes to address an issue discovered in the truncation algorithm. It will be some difficult work, but we currently expect to have this issue fixed in the next couple weeks. We are sprinting to try to have it addressed f…	appleguy	maicki
2105	2016-12-10 03:12:02	@appleguy Just tested with 2.0 release. The issue is still there..	yxztj	appleguy
2105	2016-12-10 05:56:50	@maicki @Adlai-Holler Not sure if #2643 is related, but the PR didn't fix this issue. Tested with latest master branch.	yxztj	maicki
2105	2017-01-08 13:13:42	@appleguy @hannahmbanana Happy new year! Sorry to ping you again but not being able to truncate text with line spacing has been bothering us for over half a year. I know it involves some major improvements in the whole async text rendering/layout process, and that's why we weren't trying to fix it ourselves. Do you think we can get a workaround soon? Or maybe currently I could use ASDisplayView t…	yxztj	appleguy
2098	2017-01-13 00:43:02	@qq644531343 - sorry it took us so long to reply, our small team was busy building ASDK 2.0 this fall. Were you able to get around this issue? If not, could you provide a video? I don't understand / see the "white view" you are talking about.	hannahmbanana	qq644531343
2098	2017-01-17 08:05:36	@qq644531343 - Due to the length of time since this thread was active, I'm going to close this issue. However, if you have any updates for us, please re-open this issue or file a new one and we'd be happy to help you out!	hannahmbanana	qq644531343
2086	2016-08-23 19:23:33	@zdenektopic Are you trying to simply put the textNode on top of the backgroundNode? I can put up a snippet here shortly if so.	ay8s	zdenektopic
2086	2016-11-11 08:18:48	@zdenektopic - Due to the length of time since this thread was active, I'm going to close this. However, if you're still having trouble, feel free to reopen this issue and I'd be happy to help. Also, check out our [layout examples](http://asyncdisplaykit.org/docs/automatic-layout-examples-2.html).	hannahmbanana	zdenektopic
2085	2016-12-20 07:18:06	cc @dmcrodrigues	hannahmbanana	dmcrodrigues
2084	2016-08-17 13:47:38	@hannahmbanana 👍 For adding more warnings. Added a couple of comments but overall looks good.	maicki	hannahmbanana
2082	2016-08-17 17:12:08	@Yue-Wang-Google not sure I understand the question. Are you asking why it's not a subclass of NSProxy? I wrote it to do exactly what I needed (break a retain cycle created by CADisplayLink) and nothing more. Subclassing NSProxy seemed more complex. Is there an issue you're seeing?	garrettmoon	Yue-Wang-Google
2082	2016-08-17 19:28:11	@garrettmoon as you pointed out, NSProxy implements a lot less methods than NSObject. I had an issue in one of my app with ASDelegateProxy. I had some code that was testing the class of a UIScrollView delegate with `isKindOf:` and that will crash on an NSProxy object (because NSProxy doesn't implement isKindOf). I ended up using `isProxy` to avoid the crash. Back to the original question, if ASDe…	jmig	garrettmoon
2082	2016-08-17 20:09:29	Thanks @garrettmoon	jmig	garrettmoon
2082	2016-08-17 21:01:54	Thanks @garrettmoon for your explanation!	Yue-Wang-Google	garrettmoon
2080	2016-08-17 06:58:40	Thanks @Yue-Wang-Google for alerting us to this issue! It will soon be fixed on master.	hannahmbanana	Yue-Wang-Google
2077	2016-08-18 08:43:13	@klivin: could you wrap the textNode in a static spec and set a .sizeRange on the textNode that provides a fixed size?	hannahmbanana	klivin
2073	2016-08-15 20:44:49	Awesome catch @nlutsenko ! Would you be willing to add a snapshot test to ASTextNodeSnapshotTests.m to ensure we don't regress on this?	Adlai-Holler	nlutsenko
2073	2016-08-15 21:26:09	Ok, @Adlai-Holler, snapshot test case added. It's slightly hacky, compared to a general one, since the highlight layer is actually getting rendered via a special layer, but it works and tests the proper thing. Also, I noticed that the whole tests file is missing from the project, so added it as well. Let me know how it looks...	nlutsenko	Adlai-Holler
2073	2016-08-16 01:35:39	@nlutsenko Yes that's what I'm fixing with the PR. Sorry about that ...	maicki	nlutsenko
2073	2016-08-16 04:58:55	Thanks @nlutsenko! ASTextNode bug fixes are always extra appreciated. :) Are you working with the Instant Articles team?	hannahmbanana	nlutsenko
2072	2016-08-15 14:25:10	Hey @dmcrodrigues thanks for fixing that! LGTM	maicki	dmcrodrigues
2069	2016-08-16 17:22:50	@hannahmbanana Let's make sure this gets into our 1.x compat releases so nobody is left out.	Adlai-Holler	hannahmbanana
2068	2016-08-14 18:28:23	@stapleup: thanks for reporting this! I was under the impression that there was some way to do this, but it does look like this functionality is currently missing. @garrettmoon: do you know of a way to do this with the current framework? Should we add this to a 2.X milestone?	hannahmbanana	stapleup
2068	2016-08-14 18:39:16	@stapleup: I'm going to close this issue and move this request to our internal roadmap tool for the September / October time frame. Feel free to post a PR if you'd like to add support for this before then.	hannahmbanana	stapleup
2068	2016-08-17 03:22:07	@hannahmbanana I just wanted to suggest 2 more features, if you could include them with your upcoming release than that would be great 👍 1. UIProgressNode: an AsyncDisplayKit wrapper around UIProgressView 2. UIRemoteImageNode: Ability to fade-in the image once it has been downloaded I think UIProgressNode can be done easily by using the way UIScrollNode is implemented (as a simple wrapper around …	stapleup	hannahmbanana
2067	2016-08-14 03:23:06	@Adlai-Holler very awesome! Here's a link to the pretty Overview.md: https://github.com/facebook/AsyncDisplayKit/blob/2ddbb0cc2ea2f4e96ce2af458aa865a861aed573/plans/section-infos-api/Overview.md Section Info sounds like a pretty good name. SectionLayoutInfo might make it more clear? This type of extension object is guaranteed to not be required for regular cell / items in the data source, right, …	appleguy	Adlai-Holler
2067	2016-08-14 03:39:43	@appleguy Yeah I think we can indefinitely avoid this kind of object for items because nodes (or perhaps ASIndexedNodeContext if we want to promote that to a more long-lived position) already play that role. I'm cool with SectionLayoutInfo as the name. Clarity is king.	Adlai-Holler	appleguy
2067	2016-08-14 07:47:38	On second thought maybe SectionLayoutInfo is too restrictive and value-typeish. We're starting it off with the non-layout field `sectionName` and I can see use cases for other ones in the future e.g. ASDK could use content states for the section to drive placeholders. So we ought to go whole hog and subtly encourage users to treat this object as the general "node" that represents the section. Any…	Adlai-Holler	appleguy
2067	2016-08-14 17:22:24	@Adlai-Holler how do we normally move this from planning to commit? Should we create a new ASDK branch to see how it would work with the Pinterest app?	garrettmoon	Adlai-Holler
2066	2016-08-14 02:23:07	Damn, could you give this a rebase when there's time @maicki ?	Adlai-Holler	maicki
2066	2016-08-14 02:26:47	@Adlai-Holler Already did it and pushed now :)	maicki	Adlai-Holler
2064	2016-08-15 23:53:40	I concur with @maicki	garrettmoon	maicki
2064	2016-08-16 01:06:31	@skensell: Unfortunately, we've reached consensus that we won't be making NSArray+Diffing.[hm] publicly accessible.	hannahmbanana	skensell
2064	2016-08-16 01:07:57	@skensell but there's nothing stopping you from copying, pasting and renaming the function to use yourself!	garrettmoon	skensell
2064	2016-08-16 18:39:48	@skensell I agree. We will silently make the files available – we will not document them or make any guarantees about their API stability, but if an enterprising developer wants to use them, then we'll give them the choice. We're all in this together! #2078	Adlai-Holler	skensell
2064	2016-08-16 19:17:29	@Adlai-Holler Awesome, thanks! 👍	skensell	Adlai-Holler
2063	2016-08-14 18:49:12	@modLX4: the most common pattern for this in Obj-c is to have a delegate protocol. For example you could have an interaction delegate on a subclass of a buttonNode. The alternative if you have many buttons is to addTarget: from the view controller itself (the view controller needs to be able to reach in and access the reference for the button to do this). A common case would be a subnode that con…	hannahmbanana	modLX4
2063	2016-08-14 18:54:16	@modLX4 This is a general problem and not related to ASDK. I guess you stumbled upon that in the past as you used UIKit and added a UIButton to a UITableViewCell. If you just do a Google search for it you get a ton of information. E.g. here is a Stack Overflow answer to that: http://stackoverflow.com/questions/20655060/get-button-click-inside-ui-table-view-cell	maicki	modLX4
2062	2016-08-12 17:39:28	@garrettmoon Sweet! Would you be willing to add a snapshot test case to watch for regressions in this system?	Adlai-Holler	garrettmoon
2062	2016-08-12 19:06:58	Thanks @garrettmoon this is killer!	Adlai-Holler	garrettmoon
2061	2016-08-11 22:23:09	@ocrickard, here you go: A good repro of text being cut off from ComponentKit. ![simulator screen shot aug 11 2016 3 22 20 pm](https://cloud.githubusercontent.com/assets/606991/17606975/71ea54da-5fd7-11e6-80a4-c4b3372f0dea.png)	nlutsenko	ocrickard
2061	2016-08-12 18:23:51	@ocrickard UITextView also appears to work correctly… hmmm	garrettmoon	ocrickard
2061	2016-08-12 18:26:36	@ocrickard there's a PR up for adding padding: #2062	garrettmoon	ocrickard
2061	2016-08-12 18:27:16	@nlutsenko what OS version are you testing on for ComponentKit? I can't repro with the same strings and font sizes for the descender clipping. The italic clipping issue is likely a separate issue.	ocrickard	nlutsenko
2060	2016-08-16 14:35:02	@Adlai-Holler All comments are addressed. Can I have another look over it. Thanks!	maicki	Adlai-Holler
2058	2016-08-12 04:56:22	@zdenektopic: Certain <ASLayoutable> properties will only apply when the layoutable is a child of a **stack** spec (the child is called an ASStackLayoutable), while other properties only apply when the layoutable is a child of a **static** spec (the child is called an ASStaticLayoutable). - `.preferredFrameSize` is an `**ASStackLayoutable**` property that only works when it is set on the child of…	hannahmbanana	zdenektopic
2058	2016-08-14 19:44:14	@zdenektopic: It depends. If the property is one of `ASDisplayNode`'s bridged `UIView` / `CALayer` properties - e.g. `backgroundColor` or `alpha` and they only need to be set **once**, you can set these directly on the node in `init`. You can set these node properties in`layoutSpecThatFits:`, but this method will get called many times, so it is less performant to do it in the `layoutSpecThatFits:…	hannahmbanana	zdenektopic
2056	2016-08-15 04:19:09	@hannahmbanana <br>[LovePlayNews.zip](https://github.com/facebook/AsyncDisplayKit/files/417518/LovePlayNews.zip) <br>this is demo . on home (news) , scroll very fast will (100%) casue blocking UI。run in iphone not simulator。 <br>you can look LPNewsListController and LPNewsImageCellNode or LPNewsCellNode (ASNetworkImageNode *imageNode;).	12207480	hannahmbanana
2056	2016-08-16 02:30:25	@hannahmbanana Thank you，I will use placeholder。 this is trace file 。 ![image](https://cloud.githubusercontent.com/assets/6346030/17686052/ca65ca00-639b-11e6-971f-31a6cdd69ed1.png) [lovePlayNews.trace.zip](https://github.com/facebook/AsyncDisplayKit/files/419367/lovePlayNews.trace.zip)	12207480	hannahmbanana
2056	2016-08-24 07:07:01	@hannahmbanana hello, I want to know the problem solved ?	12207480	hannahmbanana
2055	2016-08-11 06:48:19	@robmontesinos: Not sure where my previous comment went. :) The issue is that the ASViewController's _root_ node inherits the bounds of the view controller. If you want to change the frame of the `ASTableNode`, you could supply a dummy `ASDisplayNode` to the ASViewController: `initWithNode:[[ASDisplayNode alloc] init]` and then add the `ASTableNode` as a subnode. I am not sure if this is the best…	hannahmbanana	robmontesinos
2055	2016-08-11 20:22:50	@hannahmbanana Thanks so much Hannah - I will try it and let you know how it goes. Very clever. The banner is controlled by a different UIViewController which has several pages - the ASViewController is one of the pages where the ASTableNode height needs to be adjustable due to presence of ad banner or if adbanner is not available, if it returns, if the user purchased remove ad banners, etc.	robmontesinos	hannahmbanana
2055	2016-08-15 05:20:56	@robmontesinos: Sounds like your variable height table works now, so I'm going to close this issue. If I'm mistaken, feel free to re-open the issue. Thanks for contributing to the AsyncDisplayKit community knowledge by asking this question!	hannahmbanana	robmontesinos
2055	2016-08-15 19:33:21	hi @hannahmbanana - it only works correctly after screen is returned. I set a root node and added a tableNode as a subside of the root node as you suggested. I set the tableView frame at various times trying to get it to the correct height (view height - 50 px to account for ad banner) to no avail. If I push another view controller to the screen and then return to the screen in question, the heig…	robmontesinos	hannahmbanana
2055	2016-08-15 20:31:31	@robmontesinos: would it be possible to create a quick sample project showing this?	hannahmbanana	robmontesinos
2055	2016-08-15 20:33:02	Good idea. I can't do it today but tomorrow for sure. Thank you @hannahmbanana !!	robmontesinos	hannahmbanana
2055	2016-08-18 00:49:43	@hannahmbanana I gave up on trying to resize ASTableNode - setting up a project with all the network calls was just taking too long - I wound up servicing my needs with the use of tableFooterView - much easier to manipulate the height than the node. Sorry guys	robmontesinos	hannahmbanana
2052	2016-08-11 19:54:54	@maicki This diff looks good to me. Could you add a simple example app that demonstrates the default transition behavior so we can easily test and modify this code?	Adlai-Holler	maicki
2052	2016-08-12 16:45:26	@Adlai-Holler Added an example project: ASDKLayoutTransition	maicki	Adlai-Holler
2052	2016-08-13 23:03:54	Good to merge at will @maicki	Adlai-Holler	maicki
2052	2016-08-14 00:34:00	@Adlai-Holler @levi Good point with the layout options. Updated!	maicki	Adlai-Holler
2050	2016-08-09 21:41:43	@hannahmbanana Awesome! Could you try building this for a 32-bit device and make sure there are no warnings/errors? iPhone 4 4S 5 5c or iPod touch	Adlai-Holler	hannahmbanana
2049	2016-08-09 22:53:44	@levi You think we should just provide the default behavior directly in `ASDisplayNode` without introducing the coordinator for now? Would be fine with me for now any other thoughts @appleguy @Adlai-Holler ?	maicki	levi
2048	2016-08-09 18:28:47	@zdenektopic: could you share the contents of your podfile?	hannahmbanana	zdenektopic
2048	2016-08-09 20:40:38	@hannahmbanana here: and Podfile.lock	zdenektopic	hannahmbanana
2048	2016-08-10 04:38:42	@zdenektopic: What are you looking to use this value for? It looks like the correct version was installed, so I'm wondering if this issue has to do with cocoapods.	hannahmbanana	zdenektopic
2048	2016-08-11 03:54:07	@zdenektopic: do you use any other frameworks that this works for? I'm pretty confused as to why this happens and am suspecting a cocoapods issue with the 4 digit version number...but I'm not really sure.	hannahmbanana	zdenektopic
2048	2016-08-17 09:30:52	@zdenektopic: `AsyncDisplayKitVersionNumber` in Cocoapods returns the project file's `CURRENT_PROJECT_VERSION` number and not the `CFBundleShortVersionString`, to view this: - Click the Pods xcodeproj file - Click on AsyncDisplayKit - Click on Build Settings - Type "CURRENT_PROJECT_VERSION" in search - Under Versioning, you will see: `Current Project Version: 1` That is why you get 1, in fact all…	george-gw	hannahmbanana
2048	2016-08-17 09:30:52	@zdenektopic: `AsyncDisplayKitVersionNumber` in Cocoapods returns the project file's `CURRENT_PROJECT_VERSION` number and not the `CFBundleShortVersionString`, to view this: - Click the Pods xcodeproj file - Click on AsyncDisplayKit - Click on Build Settings - Type "CURRENT_PROJECT_VERSION" in search - Under Versioning, you will see: `Current Project Version: 1` That is why you get 1, in fact all…	george-gw	zdenektopic
2045	2016-08-09 20:09:47	@hannahmbanana I'm cool with this but we could go even further and start using type-generic math to avoid losing precision with CGFloats. Could you do similar to #1994 and import the header and replace "roundf" with "round" and any other function that ends in f with its non-f variant? Also replace usages of `float` in that file with `CGFloat`.	Adlai-Holler	hannahmbanana
2044	2016-08-08 17:55:25	@skensell: No issue is too small - thanks for asking this question! You are correct that setting a target-action pair on an `ASControlNode` should set `userInteractionEnabled` to `YES` for that node. Would you be able to provide a sample project showing the issue? I wasn't able to duplicate the issue, but that doesn't mean there isn't a bug. :)	hannahmbanana	skensell
2044	2016-08-11 07:06:29	@skensell: This is a great report - I appreciate the detailed explanation! I will put this in our internal tracking tool to fix this to have automatic user interaction enabled for the case in which only the subnode enables user interaction. And this should be very straightforward to do with our [ASEnvironment](http://asyncdisplaykit.org/docs/asenvironment.html) feature. @Adlai-Holler @chrisdanfor…	hannahmbanana	skensell
2043	2016-08-07 23:07:04	@logicsb: you should join our AsyncDisplayKit Slack (http://asdk-slack-auto-invite.herokuapp.com/) and check out the discussion in the #asvideonode channel.	hannahmbanana	logicsb
2043	2016-09-10 16:53:45	@logicsb : Have you find out the solution? I also need to improve the performance scrolling for UICollectionVIew contains AVPlayer.	HTKT	logicsb
2043	2016-09-10 20:03:56	@HTKT i'm studying some cases. For now what i think more interesting is using VTDecompressionSession to decoder video and display it on AAPLEAGLLayer. [here](https://github.com/Hearnseu/iOSHWCodec) an example of this logic	logicsb	HTKT
2042	2016-08-09 20:20:52	Love this, let's land it ASAP. Thoughts about comment @maicki ?	Adlai-Holler	maicki
2042	2016-08-09 21:53:34	@Adlai-Holler Fixed the memory leak ready to go	maicki	Adlai-Holler
2040	2016-08-06 04:40:11	@GitGadd: this does seem odd. @appleguy: any idea if there is a reason for this (original) code?	hannahmbanana	GitGadd
2040	2016-08-11 03:14:10	Thanks @GitGadd for bringing this to our attention! It's merged into master now.	hannahmbanana	GitGadd
2040	2016-08-11 07:30:08	Great, thanks for the quick follow up @hannahmbanana !	GitGadd	hannahmbanana
2039	2016-08-05 16:01:38	@xnxin: I don't believe this is currently available (@maicki - correct me if I am wrong), but it is on our roadmap.	hannahmbanana	xnxin
2039	2016-08-08 18:20:20	@xnxin: On second thought, I believe I heard of a way to do this using two `ASStaticLayoutSpecs`. @maicki: do you know how to do this?	hannahmbanana	xnxin
2039	2016-08-14 21:38:08	@xnxin: Could you explain what you think is wrong with `ASStaticLayoutSpec`? I'm don't quite understand? Here are a few things that I noticed in your code: - I don't think you are supposed to set `.parent` on an inset spec (or any layout spec). - for a static spec to work correctly, you should set `.sizeRange` and (optionally) `.position` on its children (`superSpec` and `insetSpec` in your examp…	hannahmbanana	xnxin
2039	2016-08-17 02:14:09	@hannahmbanana OK ,[project is here](https://github.com/xnxin/asyncdemo.git) ,and thanks for your help.	xnxin	hannahmbanana
2032	2016-08-04 16:37:59	@benjaminhorner Set the `flexShrink` property to `true` for the text node	maicki	benjaminhorner
2032	2016-08-04 19:12:52	@maicki : Thanks for the suggestion, but it doesn't change anything. I still get the same result. Just to test, I tried adding very long strings to other ASTextNodes in this context: same result. Also tried simply putting a single ASTextNode and removing all extraneous nodes but the result is the same. I have the feeling for some strange reason, the ASTextNodes are ignoring the constrained size… …	benjaminhorner	maicki
2032	2016-08-04 19:58:21	@maicki : finally figured it out. I did indeed have to use **flexShrink = true** but not on the ASTextNodes but on the ASStackLayoutSpec (textSpec in my code).	benjaminhorner	maicki
2032	2016-08-04 19:59:24	@benjaminhorner Ah ... you have to set it on the `textSpec`	maicki	benjaminhorner
2031	2016-08-09 00:42:58	@maicki room to bring back a version of #985?	levi	maicki
2031	2016-08-11 20:23:37	@Adlai-Holler #985? _wink_ _wink_	levi	Adlai-Holler
2031	2016-08-16 23:49:55	I'm open to #985 in the future, sure, but I think we should not do this diff here. Google recently commented about having to create node classes just to implement layouts – a problem I had at Tripstr as well – and we shouldn't take this option away until we have a replacement option. @maicki @levi @appleguy @hannahmbanana ?	Adlai-Holler	levi
2031	2016-08-16 23:49:55	I'm open to #985 in the future, sure, but I think we should not do this diff here. Google recently commented about having to create node classes just to implement layouts – a problem I had at Tripstr as well – and we shouldn't take this option away until we have a replacement option. @maicki @levi @appleguy @hannahmbanana ?	Adlai-Holler	maicki
2030	2016-08-18 21:11:04	@appleguy @Adlai-Holler @garrettmoon @levi Ready for review	maicki	Adlai-Holler
2025	2016-08-05 14:54:26	@hannahmbanana I fixed it in this PR: #1909 unfortunately we didn't release a new version with that change yet @GitGadd Can you please point your ASDK either to master or to the 1.9.90 branch. There this should be fixed. Please let me know if not ...	maicki	GitGadd
2025	2016-08-05 14:54:26	@hannahmbanana I fixed it in this PR: #1909 unfortunately we didn't release a new version with that change yet @GitGadd Can you please point your ASDK either to master or to the 1.9.90 branch. There this should be fixed. Please let me know if not ...	maicki	hannahmbanana
2025	2016-08-05 15:00:20	@maicki Thanks, glad to hear this is already fixed. I'm using cocoapods but I'll google around to see if I can configure that in the podspec.	GitGadd	maicki
2025	2017-03-09 21:25:51	@GitGadd I will close this issue for now as it should be fixed at least with 2.0. Please let us know if this is not the case. Thanks!	maicki	GitGadd
2024	2016-08-03 07:12:03	@flovouin @hannahmbanana OK, so I just tried this with my code. It turns out that the workaround I had in the `videoPlayerNode:willChangeVideoNodeState:toVideoNodeState:` method is still needed as with the release version. This is the bug that I was going to look at but I haven't got around to it yet. The workaround is as follows: What happens is the last state you get when you start playing the …	gazreese	flovouin
2024	2016-08-03 07:12:03	@flovouin @hannahmbanana OK, so I just tried this with my code. It turns out that the workaround I had in the `videoPlayerNode:willChangeVideoNodeState:toVideoNodeState:` method is still needed as with the release version. This is the bug that I was going to look at but I haven't got around to it yet. The workaround is as follows: What happens is the last state you get when you start playing the …	gazreese	hannahmbanana
2024	2016-08-03 07:37:05	@gazreese Indeed, it seems that `ReadyToPlay` and `PlaybackLikelyToKeepUp` have clear different meanings. I have to admit that I don't really use states in my project, so your feedback is definitely useful! Yes, if I start tweaking the states, we might as well try to solve other problems. I'll take a look at different use cases. Any feedback / sample projects are welcome. :-) The issue mentioned …	flovouin	gazreese
2024	2016-08-03 07:43:51	@flovouin OK, sounds good. Unfortunately I can't give you my code as a test but I expect you can reproduce the same callback states with the Video example app if you wish. If you're playing around with this states this sounds like a useful thing to try anyway.	gazreese	flovouin
2024	2016-08-03 08:00:18	@gazreese Yes, I was easily able to reproduce the behaviour you describe. Removing these unwanted state changes wasn't that hard. I also noticed that the same thing happens when the video finishes: `PlaybackLikelyToKeepUpButNotPlaying` can be set after the `Finished` state. This could be the intended behaviour but I'm not sure. Also, most of the state changes happen through KVO. The state changes…	flovouin	gazreese
2024	2016-08-03 08:37:58	@flovouin I was just playing around with it myself and had the following change: Not sure whether this is correct but it seemed to work. I'm just checking the states for when the video finishes playing and I think you're right, we might need to observe the rate, which is also used in `isPlaying`.	gazreese	flovouin
2024	2016-08-03 08:45:03	@gazreese Yes, I have more or less the same code. I make the same check for the `PlaybackLikelyToKeepUp` notification, such that the state stays `Playing` when it needs to. I experimented with what I was suggesting: using KVO on `rate` instead of changing the state in `play` and `pause`. It works great, the only noticeable change is that when the video finishes, the `rate` change is notified befo…	flovouin	gazreese
2024	2016-08-03 08:48:10	@flovouin That wouldn't be a problem for me, thanks! If you would like me to test this just let me know the branch name on your repo and I'll give it a try.	gazreese	flovouin
2024	2016-08-03 09:22:21	@gazreese I just pushed a new commit on this branch that uses KVO on rate. It also removes unnecessary / incorrect state transitions. So far it works on a sample project provided by @maxsz, and on my project (although I don't make heavy use of the states). As mentioned in my very first post, in addition to fixing the states, it also prevents the `ASVideoNode` from unnecessarily reloading the `pla…	flovouin	gazreese
2024	2016-08-03 09:37:52	@flovouin Excellent, thanks! I'll have a test now...	gazreese	flovouin
2024	2016-08-03 09:50:54	@flovouin I just tested this in my app in various situations and the states and transitions between them look perfect to me. Thanks! 👍	gazreese	flovouin
2022	2016-08-02 17:49:56	@appleguy `automaticHierachy` was just a placeholder. I just pushed an update and the naming is `automaticallyManagesSubnodes`	maicki	appleguy
2022	2016-08-10 05:04:20	@maicki: would `.automaticSubnodeManagement` be apple than `.automaticallyManagesSubnodes`?	hannahmbanana	maicki
2022	2016-08-10 13:58:57	@hannahmbanana No most of the API uses `automatically...`	maicki	hannahmbanana
2018	2016-08-01 16:16:20	@maicki This seems like the right fix to me, we should land if we can get an accept from either Levi or Adlai. Let's get the tests running. Thanks for the key investigation that went on here to develop this fix!	appleguy	maicki
2017	2016-08-02 03:45:26	@dssheng: Thanks for reporting this. If you run into this again, it would be helpful if you could record the full backtrace using `bt all` in the console.	hannahmbanana	dssheng
2017	2016-08-02 05:32:24	@hannahmbanana I updated the crash capture image. It comes from xcode organizer crashes list, I haven't meet in debugging, not more log yet.	dssheng	hannahmbanana
2017	2016-08-02 07:43:20	@dssheng: Thanks for updating. Could you click the dotted line to expand the trace? I believe there was an important locking fix for ASTextNode in the 1.9.81 release. I would recommend upgrading to this right away and updating us if you see this again.	hannahmbanana	dssheng
2017	2016-08-03 07:22:39	@hannahmbanana ![crash2](https://cloud.githubusercontent.com/assets/2062938/17357142/e076525a-598d-11e6-93e5-593e5b729283.jpg)	dssheng	hannahmbanana
2017	2016-08-03 07:25:23	@dssheng: is this 1.9.80 or 1.9.81?	hannahmbanana	dssheng
2017	2016-08-03 11:51:27	@hannahmbanana using AsyncDisplayKit 1.9.80 I'll transfer app on newer version in later version.	dssheng	hannahmbanana
2017	2016-08-05 06:12:53	@dssheng thanks for the details! @johnepinterest is investigating in this area. Updating the framework would be good. Do you happen to use the name _propertyLock for any of your instance variables? We address this in the latest version, but if you are shadowing this variable, it could cause an issue like this in the last version. (1.9.80, fixed as one of a number of improvements in 1.9.81) Pinter…	appleguy	dssheng
2017	2016-08-27 00:27:02	@dssheng Hey we did a couple of changes around our locking infrastructure recently. Could you run your project against `master` and check if this problem is still the case? Thanks!	maicki	dssheng
2017	2016-08-29 08:28:49	@maicki we will run on 1.9.90 later. Since it's a random bug, I guess we'll see it works or not after testflight or in-house testing.	dssheng	maicki
2017	2016-11-08 18:00:21	Hey @dssheng @olemaga this should be fixed on master. Please reopen in case it show's up again within your crash reports. Thanks for helping!	maicki	dssheng
2017	2016-11-08 18:00:21	Hey @dssheng @olemaga this should be fixed on master. Please reopen in case it show's up again within your crash reports. Thanks for helping!	maicki	olemaga
2017	2017-01-18 10:52:11	@maicki This bug has happened again, Need Re-Open.	dssheng	maicki
2017	2017-02-04 08:35:54	@appleguy I looked at some recent bug reports and this crash happens on iOS 10.x on a range of devices.	plm75	appleguy
2016	2016-08-02 03:51:25	@yufenglv: Thanks for reporting this! If possible to reproduce, could you capture the full backtrace for us using `bt all` in the console? Do you know if there are any other trends in this crash, such as operating systems or devices?	hannahmbanana	yufenglv
2016	2016-09-11 19:50:56	@yufenglv we've made several changes in master, and Pinterest has seen that the volume of this crash has fallen off. There are some API changes in master, but if you roll back the change landed late last week for the updated Layout API, it wouldn't be difficult to update and ship your next version with this. We don't have a pod version deployed for this, but the easiest option would be to ship fr…	appleguy	yufenglv
2014	2016-07-31 01:03:31	@maicki Thanks! I'd originally done it that way, not sure why I decided to change. Anyway, put it back to that way. I do normally put a space like ? : - but we could start doing the other if you prefer.	appleguy	maicki
2013	2016-08-02 03:59:12	@raphaels17: thank you for clearly describing the issue and providing code. Just like you put the GMSPanoramaView in a viewBlock, try moving all the GMSPanoramaView setup code into that block as well. If that doesn't work, could you go one step further and make a sample project for us? It would make it faster for us to help you. thanks!	hannahmbanana	raphaels17
2013	2016-08-02 18:49:04	@raphaels17: Would it be possible to provide a sample app showing the issue? It would be much faster for me to help you. I am having a bit of trouble understanding your question. (1) Your node may be being initialized on a background thread, so it is important to keep `-init` thread safe - no creation / accessing of UIViews or CALayers. (2) You may set properties on the view in didLoad (called on…	hannahmbanana	raphaels17
2013	2016-08-09 06:18:23	@raphaels17: Were you able to figure out the 2nd part to your question?	hannahmbanana	raphaels17
2013	2016-08-09 09:55:44	Hi Not yet. I was on a little summer break :-) I should have been more diligent and let you know. I'll put a project this friday. 2016-08-09 8:18 GMT+02:00 Hannah Troisi notifications@github.com: > @raphaels17 https://github.com/raphaels17: Were you able to figure out > the 2nd part to your question? > > — > You are receiving this because you were mentioned. > Reply to this email directly, view i…	raphaels17	raphaels17
2013	2016-08-11 07:30:06	@raphaels17: vacations are important too. :) No rush on the sample project, but we are here to help whenever you do make it.	hannahmbanana	raphaels17
2013	2016-08-31 12:30:35	@hannahmbanana have you had a chance to see how I could hack it. I know init with view block prevent I use delegate method, is there any way around?	raphaels17	hannahmbanana
2013	2017-02-10 00:19:33	Hi @raphaels17 I've modified the cell node's code. Sorry for the delay! Here you are! https://gist.github.com/Adlai-Holler/ee6690471717257f0b3a07b06f399fbe If it's still not working, please reopen or visit our Slack where there's tons of helpful people: http://asyncdisplaykit.org/slack	Adlai-Holler	raphaels17
2011	2016-08-26 12:50:57	I've been getting the same problem recently with supplementary views, and I just wanted to check with you guys to see if it can be solved the same way. @aforkalyuk and @cdiscla do you guys have anything layerBacked in your supplementary view? If so, could you please disable the layer backing and see if it still crashes? (In my case disabling layer backing fixed the problem) Going through some deb…	george-gw	cdiscla
2011	2016-08-26 12:50:57	I've been getting the same problem recently with supplementary views, and I just wanted to check with you guys to see if it can be solved the same way. @aforkalyuk and @cdiscla do you guys have anything layerBacked in your supplementary view? If so, could you please disable the layer backing and see if it still crashes? (In my case disabling layer backing fixed the problem) Going through some deb…	george-gw	aforkalyuk
2011	2016-08-27 09:47:49	@george-gw you're right; i had layerBacked=true for an image in my supplementary view; if i comment it the app does not crash. Thank you for your info !	cdiscla	george-gw
2011	2016-08-27 12:02:54	@george-gw in my case I don't have **supplementary view**, and no **layerBacked** on the cell children nodes. I'm using `reloadRowsAtIndexPaths` to update my table.	jadsonlourenco	george-gw
2011	2016-08-29 07:46:48	@cdiscla thanks, at least this way we know it's consistent :) @jadsonlourenco last you mentioned you were using 1.9.81, does the crash still appear on the latest version/master?	george-gw	jadsonlourenco
2011	2016-08-29 07:46:48	@cdiscla thanks, at least this way we know it's consistent :) @jadsonlourenco last you mentioned you were using 1.9.81, does the crash still appear on the latest version/master?	george-gw	cdiscla
2011	2016-08-29 12:58:25	@george-gw yes, I'm using the latest master and crash.	jadsonlourenco	george-gw
2011	2016-08-29 13:58:03	@george-gw Yeah, I have layerBacked for ASTextNode and ASImageNode there. If I set it to NO it doesn't crash any more. Thanks.	aforkalyuk	george-gw
2011	2016-08-30 11:35:03	@aforkalyuk @cdiscla I just did some more tests because the main problem is the deletion of the header node. I wanted to keep using layerBacking without me personally having to hold the node as a member node, so I found out that you can get things to work while keeping your `layerBack = true/YES` like this: Basically use it as if you're dequeuing your supplementary node, I'm not sure if this is h…	george-gw	jadsonlourenco
2011	2016-08-30 11:35:03	@aforkalyuk @cdiscla I just did some more tests because the main problem is the deletion of the header node. I wanted to keep using layerBacking without me personally having to hold the node as a member node, so I found out that you can get things to work while keeping your `layerBack = true/YES` like this: Basically use it as if you're dequeuing your supplementary node, I'm not sure if this is h…	george-gw	cdiscla
2011	2016-08-30 11:35:03	@aforkalyuk @cdiscla I just did some more tests because the main problem is the deletion of the header node. I wanted to keep using layerBacking without me personally having to hold the node as a member node, so I found out that you can get things to work while keeping your `layerBack = true/YES` like this: Basically use it as if you're dequeuing your supplementary node, I'm not sure if this is h…	george-gw	aforkalyuk
2011	2016-08-31 18:58:39	@cdiscla @george-gw @jadsonlourenco @aforkalyuk Thanks for your patience folks! If possible, can you try building against that diff and see if it resolves the issue?	Adlai-Holler	george-gw
2011	2016-08-31 18:58:39	@cdiscla @george-gw @jadsonlourenco @aforkalyuk Thanks for your patience folks! If possible, can you try building against that diff and see if it resolves the issue?	Adlai-Holler	jadsonlourenco
2011	2016-08-31 18:58:39	@cdiscla @george-gw @jadsonlourenco @aforkalyuk Thanks for your patience folks! If possible, can you try building against that diff and see if it resolves the issue?	Adlai-Holler	cdiscla
2011	2016-08-31 18:58:39	@cdiscla @george-gw @jadsonlourenco @aforkalyuk Thanks for your patience folks! If possible, can you try building against that diff and see if it resolves the issue?	Adlai-Holler	aforkalyuk
2011	2016-08-31 20:00:26	@Adlai-Holler no, in my case I'm using an `ASButtonNode` (with an image) inside my **ASCellNode** when I need remove/insert my cell get this error (crash):	jadsonlourenco	Adlai-Holler
2011	2016-08-31 20:09:41	@jadsonlourenco Did you get that error when you pointed your Podfile like this: `pod 'AsyncDisplayKit', :git => 'https://github.com/facebook/AsyncDisplayKit', :branch => 'AHFixNodeMustBeMarkedInvisibleIssue'` If so, could you share some sample code that reproduces the issue?	Adlai-Holler	jadsonlourenco
2011	2016-08-31 20:45:45	@Adlai-Holler yes.	jadsonlourenco	Adlai-Holler
2011	2016-08-31 21:10:48	@Adlai-Holler it solved the crash that I was facing with the supplementary header nodes 👍	george-gw	Adlai-Holler
2011	2016-09-01 21:54:25	@jadsonlourenco I'd like to help, but I can't reproduce the issue you're having. Could you provide some sample code that demonstrates the issue, or details about how your cell node is built?	Adlai-Holler	jadsonlourenco
2011	2016-09-02 13:55:05	@Adlai-Holler thank you! But don't worry, my issue is solved. I created a simple project to test (demo: http://sendvid.com/wxee33cv code: https://github.com/jadsonlourenco/ASCellDemo) and all works fine, I don't know why in my real app I have few issues with AsyncDisplaykit - cell animation when load; crash when reload a cell; etc. - but is something in my app, I will figure out.	jadsonlourenco	Adlai-Holler
2010	2016-07-29 07:19:51	@Serlight	hannahmbanana	Serlight
2010	2016-07-29 07:30:49	@hannahmbanana thx， there is 1.9.80. Ok i will update my Podfile.	Serlight	hannahmbanana
2010	2016-07-29 16:50:45	@Serlight: I'm going to close this issue. Feel free to re-open the issue if upgrading versions did not resolve this issue for you.	hannahmbanana	Serlight
2010	2016-09-28 02:46:57	But， on cocoapod the latest version is 1.9.74 @hannahmbanana -> AsyncDisplayKit (1.9.74) Smooth asynchronous user interfaces for iOS apps. pod 'AsyncDisplayKit', '~> 1.9.74' - Homepage: http://asyncdisplaykit.org - Source: https://github.com/facebook/AsyncDisplayKit.git - Versions: 1.9.74, 1.9.73, 1.9.7.2, 1.9.7.1, 1.9.7, 1.9.6, 1.9.5, 1.9.4, 1.9.3, 1.9.2, 1.9.1, 1.9, 1.2.3, 1.2.2, 1.2.1, 1.2, 1.…	GreatLiyi	hannahmbanana
2004	2016-07-29 02:58:05	@hannahmbanana It's not a big deal, Just replace this code in `application:didFinishLaunchingWithOptions:` and put the attached icons in your `Assets.xcassets`. [Assets.zip](https://github.com/facebook/AsyncDisplayKit/files/389798/Assets.zip)	iAlirezaKML	hannahmbanana
2004	2016-07-30 14:31:58	@hannahmbanana I've attached the exact sample project you wanted. I really appreciate if you can tell me what should I do. I'm playing with threads and `GCD` for two days, but I couldn't make it work :( [NetworkImageButtonNode.zip](https://github.com/facebook/AsyncDisplayKit/files/391920/NetworkImageButtonNode.zip)	iAlirezaKML	hannahmbanana
2003	2016-07-28 16:28:28	@benjaminhorner Look into `ASStaticLayoutSpec`. It's kind of absolute positioning within a layout spec. You can set an absolute `layoutPosition` and a `sizeRange` for all of it's children. So I would create a new node e.g. `AvatarNode` with avatar image and plus sign as subnodes and in `layoutSpecThatFits:` put the avatar image and the plus sign in a static layout spec and lay them out absolute. …	maicki	benjaminhorner
2003	2016-07-29 08:58:18	@maicki: thanks! Works like a charm. Here is what I ended up doing: **Note**: unlike what I initially attempted, you cannot just position the plus sign but also the avatar if you want the avatar to stay centered and the Plus sign offset to the right.	benjaminhorner	maicki
2001	2016-07-28 23:49:37	@raphaels17: `-layoutSpecThatFits:` is used to specify the layout of a node's _subnodes_. The parent's layout is set by one of the following: - the grandparent's node's `-layoutSpecThatFits:` method - If the node is the root node of an ASViewController (e.g. a collectionNode that is passed to the initializer with `-initWithNode:_collectionNode`) then the collectionNode will inherit the bounds of …	hannahmbanana	raphaels17
2001	2016-07-29 13:27:41	@raphaels17 This `enormous` number just means that the node should return the intrinsic height of itself based on (calculated from) it's size + all of it's subnodes sizes. It's the same as calling `sizeThatFits:` on a UIView with a large number (usually `CGFLOAT_MAX` / `INFINITY`) to let the `UIView` calculate the size that fits	maicki	raphaels17
2001	2016-08-02 04:07:26	@raphaels17: I'm going to close this because it appears we answered your question. If not, feel free to reopen.	hannahmbanana	raphaels17
2000	2016-07-28 14:46:53	I'm not sure if you need a stack layout spec for that at all. Just wrap it in a inset spec or @benjaminhorner any reason you use a stack layout spec in this case?	maicki	benjaminhorner
2000	2016-07-28 15:04:59	@maicki: you are totally right. I am actually using it in a larger file. I just extracted that bit. However, as you point out, returning an inset spec is a better solution.	benjaminhorner	maicki
2000	2016-07-28 17:27:59	this issue is related to #1999, since it requires more complex fix, having insets may give a short-term solution. Sorry @maichi and @benjaminhorner , extending it with UIEdgeInsets won't fix that particular bug.	Yue-Wang-Google	benjaminhorner
2000	2016-08-03 20:07:53	I spoke with @Yue-Wang-Google and understand the core issue here - let's try to fix the italics bug first, but adding this as a +Beta API as a workaround could be reasonable too!	appleguy	Yue-Wang-Google
2000	2016-08-14 19:52:24	Thanks @garrettmoon for adding this to `ASTextNode`! @Yue-Wang-Google try this out and let us know if this doesn't work for you. The fix is currently in `master` (2.0 beta), which contains a few minor breaking API changes. I'll try to get this into `1.9.91` as well so that you can test it when we bump the pod in a day or two.	hannahmbanana	Yue-Wang-Google
1999	2016-07-28 17:36:40	@Yue-Wang-Google On what version are you on? Is it master?	maicki	Yue-Wang-Google
1999	2016-08-10 20:40:56	@Yue-Wang-Google I built a reproduction case and it appears that the UIImage that ASDK generates is the same size (rounded to pixels up) as the size returned by `usedRectForTextContainer:` (called on NSLayoutManager). This is still obviously an issue, just trying to confirm that I'm working on the same bug you're reporting :)	garrettmoon	Yue-Wang-Google
1999	2016-08-11 17:32:05	@Yue-Wang-Google the plot thickens: this is the exact same behavior of a UILabel even _with_ clipsToBounds set to NO. ![simulator screen shot aug 11 2016 10 30 07 am](https://cloud.githubusercontent.com/assets/90045/17598313/bbb40710-5fae-11e6-91a0-4f7882e9e0bd.png) Other's appear to attempt to workaround the issue in UILabel: http://stackoverflow.com/questions/20985085/uilabel-clipping-italic-ob…	garrettmoon	Yue-Wang-Google
1999	2016-08-11 19:40:28	@nlutsenko I'm not sure they perceive it as a bug – I think it's meant to return the sizing of a view for layout and alignment. The actual rendering may exceed its bounds.	garrettmoon	nlutsenko
1990	2016-07-27 13:11:02	@evgenyst Hey, would it be possible to provide an example app so we can reproduce the issue. Thanks!	maicki	evgenyst
1990	2016-08-02 16:01:26	@maicki Hey, where you been able to reproduce the problem?	evgenyst	maicki
1990	2016-10-26 21:32:13	@evgenyst I am having issues wrapping my head around the topics of Intelligent Preloading. Where did you learn about them? Or how did you figure them out? I downloaded you demo project and it help me a lot, but I still have a lot of questions. For example - looking at ImageCellNodeForTable: `override func displayWillStart()` `override func fetchData()` Why are you using these methods? It seem lik…	DavidSchechter	evgenyst
1990	2016-11-15 02:33:52	@DavidSchechter - check out http://asyncdisplaykit.org/docs/intelligent-preloading.html https://youtu.be/RY_X7l1g79Q	hannahmbanana	DavidSchechter
1990	2017-02-10 00:57:15	Hey @evgenyst The difference in behavior here is expected, and is a consequence of how `UITableView` and `UICollectionView` load their data differently. `UICollectionView` waits to load its initial data until `layoutSubviews`, while `UITableView` does not. If you want to force your collection view to load its data while it's offscreen, modify your `Extension.swift:preloadView` method like so: If …	Adlai-Holler	evgenyst
1989	2016-07-27 07:26:07	@peace-v: If you can, I highly recommend upgrading to 1.9.81 or using master. Lots of improvements have been made to the framework since 1.9.7.2 :) Which are you trying to use, a UIViewController or an [ASViewController](http://asyncdisplaykit.org/docs/containers-asviewcontroller.html)?	hannahmbanana	peace-v
1989	2016-07-27 08:32:22	@hannahmbanana I was using UIViewController. Thanks for your reply, I will try to upgrade to 1.9.81.	peace-v	hannahmbanana
1989	2016-07-27 14:08:04	@peace-v You have to call `measure` before adding the button node to the view: Only setting the frame will _not_ layout the button node automatically.	maicki	peace-v
1989	2016-07-28 01:55:32	@maicki After call `measure` the titleNode did show, but how can I center the title? Calling `contentHorizontalAlignment` and `contentVerticalAlignment` is not working.	peace-v	maicki
1989	2016-07-28 03:56:36	@peace-v Apologies, change `button.measure()` to This should give you the effect you would like to have.	maicki	peace-v
1989	2016-07-28 04:21:56	@maicki It works! Thanks.	peace-v	maicki
1988	2016-07-27 22:49:13	@Adlai-Holler: could you merge this into `releases/p6.9` for me?	hannahmbanana	Adlai-Holler
1986	2016-08-02 18:22:30	@srikanthpandeti: would it be possible to provide us a sample project? It is much faster for us to help if a project is already created. It's possible that self.size is zero, causing UIGraphicsBeginImageContextWithOptions to fail in a way that doesn't return an error until you try to draw in the context that you weren't able to create.	hannahmbanana	srikanthpandeti
1986	2016-08-03 19:05:10	@hannahmbanana : i have checked that size, it was non-zero. i have attached the sample project. [Sample.zip](https://github.com/facebook/AsyncDisplayKit/files/400194/Sample.zip)	srikanthpandeti	hannahmbanana
1986	2016-08-14 19:23:40	@srikanthraju: Thanks for reporting this! @srikanthpandeti: thanks for providing a sample project! The UI on your project looks really great. We don't currently have any Swift ASDK examples, so let me know if you'd be interested in sharing this (or something similar) in our examples folder. The `-placeholderImage` for the `ASTextNode` is getting zero width (the case in which I observed was when i…	hannahmbanana	srikanthpandeti
1986	2016-08-14 19:23:40	@srikanthraju: Thanks for reporting this! @srikanthpandeti: thanks for providing a sample project! The UI on your project looks really great. We don't currently have any Swift ASDK examples, so let me know if you'd be interested in sharing this (or something similar) in our examples folder. The `-placeholderImage` for the `ASTextNode` is getting zero width (the case in which I observed was when i…	hannahmbanana	srikanthraju
1986	2016-08-16 07:22:57	@hannahmbanana Thanks for your reply and I appreciate that you looked into this issue. I will be pleased to share a similar code for the sample. I'll post that up when I get a chance.	srikanthraju	hannahmbanana
1986	2016-08-16 17:22:06	@srikanthpandeti I believe @hannahmbanana saved the day in #2069. Could you try latest master and confirm it's working?	Adlai-Holler	srikanthpandeti
1986	2016-08-16 17:22:06	@srikanthpandeti I believe @hannahmbanana saved the day in #2069. Could you try latest master and confirm it's working?	Adlai-Holler	hannahmbanana
1986	2016-08-17 08:24:18	@hannahmbanana and @Adlai-Holler issue has been fixed. You really saved my time.	srikanthraju	hannahmbanana
1986	2016-08-17 08:24:18	@hannahmbanana and @Adlai-Holler issue has been fixed. You really saved my time.	srikanthraju	Adlai-Holler
1986	2016-08-19 10:46:29	@hannahmbanana I have updated the sample and removed unwanted code. let me know if you need anything else. [Sample.zip](https://github.com/facebook/AsyncDisplayKit/files/426801/Sample.zip)	srikanthraju	hannahmbanana
1985	2016-07-27 04:08:43	@kielgillard I think I fixed your sample project. You need to overwrite a `ASCellNode` to provide the right size to the pager node for this cell. Setting a `preferredFrameSize` does not work in this case as the call you set the `preferredFrameSize` will not be called if you rotate so it has a wrong size if you rotate. [PagerNodeBug.zip](https://github.com/facebook/AsyncDisplayKit/files/385258/Pag…	maicki	kielgillard
1985	2016-07-27 09:01:21	I have this problem too (at this time avoiding it by manual calculating pagerNode's frame) & it appears in some example projects (ex. AsyncDisplayKitOverview) @maicki even in fixed project we have an `UICollectionViewFlowLayout` error. Can we somehow fix it? <details> <summary> console output</summary>	Jauzee	maicki
1985	2016-07-27 13:16:19	@Jauzee This is more an issue with `ASCollectionView` and calculating the `constrainedSize` and not with the initial issue that the pager node layout was completely broken. I would recommend going with the way I have in the "fixed" project and if we fix the collection view layout warning in `ASCollectionView` you will get that fix too in the pager node.	maicki	Jauzee
1985	2016-07-27 14:01:55	@Jauzee @kielgillard Looked a bit more into the collection view flow layout error message. Add the following to `viewWillTransitionToSize:withTransitionCoordinator:`: ... and there should be now error message anymore. I updated the sample project with this change and this should address both issues now: [PagerNodeBug.zip](https://github.com/facebook/AsyncDisplayKit/files/386242/PagerNodeBug.zip)	maicki	Jauzee
1985	2016-07-27 14:01:55	@Jauzee @kielgillard Looked a bit more into the collection view flow layout error message. Add the following to `viewWillTransitionToSize:withTransitionCoordinator:`: ... and there should be now error message anymore. I updated the sample project with this change and this should address both issues now: [PagerNodeBug.zip](https://github.com/facebook/AsyncDisplayKit/files/386242/PagerNodeBug.zip)	maicki	kielgillard
1981	2016-07-25 17:23:28	Thanks for reporting this @ItamarM!	hannahmbanana	ItamarM
1976	2016-07-24 22:31:06	@Adlai-Holler this is really good! I'm annoyed by all of the object forwarding as I'm sure was your intent in eliminating this, but the name is much nicer / more approachable and I think the count is still useful. I suppose we could consider adding the count logic as a category on NSHashTable, but this seems great for now.	appleguy	Adlai-Holler
1975	2016-07-24 22:12:49	@levi very nice indeed! Really like this and feel we need more in PIModel classes too.	appleguy	levi
1973	2016-07-24 03:12:24	Great! @levi @Adlai-Holler we should definitely add more of these throughout Pinterest app code too.	appleguy	levi
1973	2016-07-24 03:12:24	Great! @levi @Adlai-Holler we should definitely add more of these throughout Pinterest app code too.	appleguy	Adlai-Holler
1971	2016-08-22 17:46:09	@tomizimobile This diff was superseded by #1890 which should fix the same issue. Thanks for raising it, and let me know if your apps animations are still getting disabled!	Adlai-Holler	tomizimobile
1970	2016-07-22 19:52:31	@Adlai-Holler looks great, thanks! I recognize these from when I was rewriting ASRangeController. They are from a time when more state was maintained internal to the range & layout controller, so it's great to remove them.	appleguy	Adlai-Holler
1969	2016-07-24 03:19:20	@samhsiung thanks for submitting this! As the framework is currently implemented, this is a great idea. @maicki what are your thoughts on automatic or easier "concatenation" of layout specs, so that including the super's layoutspec is trivial? In that world, we probably want this to be a valid no-op instead. We could return an empty ASLayoutSpec here for example, which even today may be a better …	appleguy	maicki
1969	2016-07-24 03:19:20	@samhsiung thanks for submitting this! As the framework is currently implemented, this is a great idea. @maicki what are your thoughts on automatic or easier "concatenation" of layout specs, so that including the super's layoutspec is trivial? In that world, we probably want this to be a valid no-op instead. We could return an empty ASLayoutSpec here for example, which even today may be a better …	appleguy	samhsiung
1961	2016-07-21 01:40:46	@Xinchi Great improvements, thank you!!	appleguy	Xinchi
1959	2016-07-21 20:28:21	@KristopherGBaker Hey Kristopher, can you please try out ASDK master if it's still happening? Thanks! - Michael	maicki	KristopherGBaker
1959	2016-07-21 21:17:20	@maicki Hi Michael, I just tried master and it is still happening. If I have time later, I'll see if I can reproduce it in an example project.	KristopherGBaker	maicki
1959	2016-07-22 23:06:37	@maicki Hey Michael, I've narrowed down where the issue is happening a bit more. After fixing a missing call to super.viewWillTransitionToSize in one of my container view controllers, I have it working as expected if I update viewWillTransitionToSize in ASViewController.mm to set the node's size as below. I don't know if this is the right way to go about it, and I can just do the same thing in my…	KristopherGBaker	maicki
1958	2016-07-21 11:08:55	@KRUBERLICK Hey I would have a couple of question: - Which version of ASDK are you on? - Did you try master? - Do you use Implicit Hierarchy Management in one of the nodes? - Could you please post the full stacktracek (`bt all`) if the crash occurs? - Is it reproducible in a short example app? Thank you very much!	maicki	KRUBERLICK
1958	2016-07-21 11:16:39	@maicki I'm using ASDK 1.9.80 and implicit hierarchy management on all nodes, so I don't use `addSubnode` manually. As I said, the crash occurs in after trying to insert/delete item from ASCollectionNode. Here's the stack: `thread #1: tid = 0x280c1e, 0x0000000182e10fd8 libsystem_kernel.dylib`mach_msg_trap + 8, queue = 'com.apple.main-thread' frame #0: 0x0000000182e10fd8 libsystem_kernel.dylib`mac…	KRUBERLICK	maicki
1958	2016-07-21 11:21:07	@maicki when I use the empty ASCellNodes instead of custom nodes with ASTableNode feeds everything work OK - item insertion/deletion. So I guess the problem is hiding somewhere in the ASTableNodes...	KRUBERLICK	maicki
1958	2016-07-21 12:58:57	@KRUBERLICK Can you try updating to 1.9.81 or master. This issue should be fixed in there.	maicki	KRUBERLICK
1958	2016-07-21 13:08:34	@maicki just tried 1.9.81 and everything seems to work fine!	KRUBERLICK	maicki
1958	2016-07-21 13:13:15	@KRUBERLICK Great to hear :) Just to clarify you changed back to the `nodeBlock` based data source api's right?	maicki	KRUBERLICK
1958	2016-07-21 13:16:11	@maicki yes, `tableView:nodeBlockForRowAtIndexPath:` and `collectionView:nodeBlockForItemAtIndexPath:` are working ok. I think that it was some bug when allocating nodes off the main thread or something like this... But anyway, it works! :)	KRUBERLICK	maicki
1958	2016-07-21 20:28:54	@KRUBERLICK I will close this issue for now. Please reopen in case you think it's not fixed. Thank you!	maicki	KRUBERLICK
1957	2016-07-21 01:54:24	@Adlai-Holler This is pretty cool in terms of code deletion, but I'm a bit worried about this because I'm nearly certain that we had to create ASWeakSet because the count of NSHashTable is totally inaccurate when tracking weak objects. E.g. they are not actually removed from the count until iterated. There are comments talking about this in the original implementation I believe. We shouldn't land…	appleguy	Adlai-Holler
1957	2016-07-21 03:01:29	Yeah, I think we should abandon this :( I must say this is a bit ironic, since I'm pretty sure you discovered the count issue and implemented this class to fix it @Adlai-Holler :-D - (NSHashTable<ObjectType> *)weakObjectsHashTable NS_AVAILABLE(10_8, 6_0); // entries are not necessarily purged right away when the weak object is reclaimed	appleguy	Adlai-Holler
1957	2016-07-23 16:39:37	@appleguy @maicki Ping	Adlai-Holler	appleguy
1957	2016-07-23 16:39:37	@appleguy @maicki Ping	Adlai-Holler	maicki
1957	2016-07-24 03:17:02	@Adlai-Holler do we not use the count? I certainly use it regularly in debugging, although if you want to add a comparable function, that sounds good. Honestly I'd prefer we keep ASWeakSet even if you want to swap out the implementation, because in comparison, the NSHashTable / NSMapTable classes and their initializers are obscure. We shouldn't add our own primitive for everything, but particular…	appleguy	Adlai-Holler
1954	2016-07-20 07:05:51	Hi @Xinchi. Regarding construction I'm keener on having the explicit construction using either the asset or the URL if I'm honest. This is reflected in ASVideoPlayerNode as well as the standard iOS APIs. As for giving this a try, I've raised it up on my internal tracker and will have a look at it when I've finished what I'm working on.	gazreese	Xinchi
1954	2016-07-21 00:07:08	@Xinchi strong direction. Looks good to me!	levi	Xinchi
1954	2016-07-21 00:13:58	@Xinchi Looks good to me!! ![giphy](https://cloud.githubusercontent.com/assets/25288/17007409/570616ae-4e9d-11e6-843c-f232fc16c07f.gif)	maicki	Xinchi
1953	2016-07-21 22:37:16	Discussed this with @zats on Slack. He'll try using `imageWithContentsOfFile:` instead of `imageNamed:` and report back. imageNamed: is not thread safe and will potentially cause issues with nodeBlocks which are initialized off the main thread.	hannahmbanana	zats
1953	2016-07-27 05:30:43	@zats: could you provide a sample project?	hannahmbanana	zats
1953	2016-08-14 22:02:29	@zats: A few comments on your code: - you should try using an `ASCollectionNode` instead of `UICollectionView` (and `ASCellNode` instead of `UICollectionViewCell`) for even more performance - I believe what is happening is that because you are not using a node container (e.g. an `ASCollectionNode`, nothing is calling `layoutSpecThatFits:`. (This bug has recently been fixed on `master` I believe).…	hannahmbanana	zats
1953	2017-02-09 23:55:08	Hi @zats it's possible that what was happening was, the image node was scheduled for display when it was still at zero bounds, so we didn't draw anything. I believe it was resolved https://github.com/facebook/AsyncDisplayKit/pull/2149 . If this is still an issue, please feel free to reopen this or join us on Slack http://asyncdisplaykit.org/slack . Cheers!	Adlai-Holler	zats
1952	2016-07-21 13:11:16	@eanagel Hey, great having this PR! Can you try looking into the failing tests if you have some time? Tests should succeed before we can merge ... Thank you very much! In terms of naming for our internal methods we tend to go to one underline in the method name like `_clearFetchedData`. Curious what @appleguy or @Adlai-Holler thinks about it.	maicki	eanagel
1952	2016-07-22 16:34:01	@maicki so I looked a the test and I think the problem is the test ;) It looks like we are doing the following with `ASVideoNode`: 1. set invalid asset 2. set placeholder image 3. test A: videoNode.image == placeholder 4. set second invalid asset 5. test B: videoNode.image != placeholder Test B now fails. It was succeeding previously because we used to clear the image briefly when setting an asse…	eanagel	maicki
1952	2016-07-27 20:27:02	Hi @eanagel , can you rebase this patch? Some recent changes of ASAsset passing and AVPlayerItem construction has been landed in the latest ASVideoNode.	Xinchi	eanagel
1952	2016-08-12 20:20:57	@eanagel If this is still valuable, please feel free to reopen it.	Adlai-Holler	eanagel
1950	2016-07-20 20:23:51	@Xinchi: it looks like this PR for the release branch doesn't trigger a Travis build. Could you run the tests locally to make sure this passes?	hannahmbanana	Xinchi
1950	2016-07-21 00:43:09	@hannahmbanana Thanks for the tip! We might have a master-branch solution that can be merged to releases/p6.7 and releases/p6.8 soon. #1954 If #1954 can be landed in the next few hours, I will close this PR	Xinchi	hannahmbanana
1950	2016-07-21 00:48:26	@Xinchi: thanks for the update. I was wondering why we had two PRs.	hannahmbanana	Xinchi
1950	2016-07-21 01:53:51	@hannahmbanana Closing this patch because #1954 has been landed on master.	Xinchi	hannahmbanana
1950	2016-07-21 01:56:57	@Xinchi thanks for making the newer version!	appleguy	Xinchi
1949	2016-07-21 15:06:21	@flovouin @koheku @dssheng Would it be possible of one of your guys provide us with a sample app so we can reproduce the issue / regression? That would be awesome! Thanks!	maicki	koheku
1949	2016-07-21 15:06:21	@flovouin @koheku @dssheng Would it be possible of one of your guys provide us with a sample app so we can reproduce the issue / regression? That would be awesome! Thanks!	maicki	dssheng
1949	2016-07-21 15:06:21	@flovouin @koheku @dssheng Would it be possible of one of your guys provide us with a sample app so we can reproduce the issue / regression? That would be awesome! Thanks!	maicki	flovouin
1949	2016-07-21 20:30:04	@flovouin @koheku @dssheng Hey, can you please try out ASDK master? Is it still happening if you build against it? Thanks!	maicki	koheku
1949	2016-07-21 20:30:04	@flovouin @koheku @dssheng Hey, can you please try out ASDK master? Is it still happening if you build against it? Thanks!	maicki	dssheng
1949	2016-07-21 20:30:04	@flovouin @koheku @dssheng Hey, can you please try out ASDK master? Is it still happening if you build against it? Thanks!	maicki	flovouin
1949	2016-07-22 15:10:40	Thanks @maicki and @hannahmbanana for your replies! I just tried the same code using `master` and the behaviour is different: - When the view appears the cell nodes are correctly laid out, and they stay this way until `viewDidAppear` is called on the controller. - After that, the cell nodes shift to the incorrect position (it seems to be the same as with 1.9.81) without any animation, but then an…	flovouin	maicki
1949	2016-07-22 15:10:40	Thanks @maicki and @hannahmbanana for your replies! I just tried the same code using `master` and the behaviour is different: - When the view appears the cell nodes are correctly laid out, and they stay this way until `viewDidAppear` is called on the controller. - After that, the cell nodes shift to the incorrect position (it seems to be the same as with 1.9.81) without any animation, but then an…	flovouin	hannahmbanana
1949	2016-07-22 18:24:50	@flovouin Sorry about this issue! Can you try the following: on your ASCellNode subclass, set `shouldAnimateSizeChanges = NO;` and see if that removes the unwanted animation?	Adlai-Holler	flovouin
1949	2016-07-29 03:10:27	@Adlai-Holler here is my code sample, using 1.9.81 and shouldAnimateSizeChanges not working.	dssheng	Adlai-Holler
1949	2016-08-01 07:01:55	@Adlai-Holler Sorry for the delay. I checked out the latest master and the issue is back to its original state (no animation, as described in my first post), no matter the value of `shouldAnimateSizeChanges` for the `ASCellNode`s. I also get this warning in the debugger: `the behavior of the UICollectionViewFlowLayout is not defined because: the item height must be less than the height of the UIC…	flovouin	Adlai-Holler
1949	2016-08-02 08:06:17	@Adlai-Holler @maicki Good news, I was able to put together a sample project: https://github.com/flovouin/ASDK-IncorrectViewControllerLayout It seems to be somewhat related to the navigation bar _not_ being translucent. In my app I also show and hide the navbar, however this is not necessary to observe the unwanted behaviour. This sample project is not a 100% the behaviour I'm observing in my app…	flovouin	maicki
1949	2016-08-02 08:06:17	@Adlai-Holler @maicki Good news, I was able to put together a sample project: https://github.com/flovouin/ASDK-IncorrectViewControllerLayout It seems to be somewhat related to the navigation bar _not_ being translucent. In my app I also show and hide the navbar, however this is not necessary to observe the unwanted behaviour. This sample project is not a 100% the behaviour I'm observing in my app…	flovouin	Adlai-Holler
1949	2016-11-15 21:40:22	@maicki can you take a look at this?	garrettmoon	maicki
1949	2016-12-01 17:57:58	Just merged fix into master, closing for now but can you verify @flovouin ?	garrettmoon	flovouin
1949	2016-12-02 08:24:20	@garrettmoon The visual glitch is gone (but actually it had already gone when I upgraded to `aefff5`). However I still get the following warning when the pager node first appears: Unfortunately I won't have time to look into it for the next few days, but I'll keep you posted when I get more info on this.	flovouin	garrettmoon
1949	2016-12-02 15:53:30	@garrettmoon The initial issue should be fixed as @flovouin says. The other issue around `UICollectionViewFlowLayout` is a different issue and we should create a new issue for that.	maicki	garrettmoon
1949	2016-12-02 15:53:30	@garrettmoon The initial issue should be fixed as @flovouin says. The other issue around `UICollectionViewFlowLayout` is a different issue and we should create a new issue for that.	maicki	flovouin
1949	2016-12-06 23:43:47	@stapleup can you create a new issue for that?	garrettmoon	stapleup
1949	2016-12-09 11:01:39	@garrettmoon that won't be necessary, for me setting the automaticallyAdjustScrollViewInsets to false resolved the issue. Thanks for the reply :)	stapleup	garrettmoon
1949	2016-12-12 07:45:17	Thanks, following the updated documentation, I tried setting `self.automaticallyAdjustsScrollViewInsets = NO`, but it didn't remove the warning. And actually, by looking more closely, it looks like the cells were still animated as "sliding down" from outside (above) the pager node bounds (but ended up in the correct position). As this was happening during the presentation of the view controller, …	flovouin	maicki
1949	2016-12-12 14:28:53	@flovouin Just fyi and sorry I forgot to mention above: this PR needs to be merged so that the warnings will go away as well as the cell's are not animating down: https://github.com/facebook/AsyncDisplayKit/pull/2736	maicki	flovouin
1945	2016-07-18 17:19:36	Hey @kohol sorry to hear this is broken. Let's figure out why. A couple questions to get started: - Do the cells still switch position but no longer animate, or do they just stay where they are until something else happens? - Are you using flow layout or a custom layout? - Could you be more specific on what you do when the gesture recognizer updates? Which layout attributes do you change and how?…	Adlai-Holler	kohol
1945	2016-07-19 08:39:40	Thank you @Adlai-Holler for being interested in this. - _Do the cells still switch position but no longer animate, or do they just stay where they are until something else happens?_ When I use `performBatchUpdates:completion:` nothing happens, they stay at their positions. When I use `invalidateLayout` they switch positions but no animation. - _ Are you using flow layout or a custom layout?_ I us…	kohol	Adlai-Holler
1945	2016-07-20 20:03:44	@kohol This one's on me. After that commit, we ignore empty batch update blocks in ASCollectionView. But we should forward them up so that the collection view can do animated updates like these ones. With that change, the app behaves correctly for me. Could you confirm?	Adlai-Holler	kohol
1940	2016-07-17 13:33:03	Hi @cdiscla, `collectionView(collectionView: UICollectionView, didSelectItemAtIndexPath indexPath: NSIndexPath)` should be called if you tap on a cell. I should not be necessary to overwrite `-[ASCellNode touchesBegan]`. Would you be able to provide a sample app? That would be great ... Thanks!	maicki	cdiscla
1940	2016-07-22 23:53:16	@cdiscla: what version of the framework are you using?	hannahmbanana	cdiscla
1940	2016-07-23 12:05:05	@hannahmbanana : I'm using 1.9.8 version	cdiscla	hannahmbanana
1940	2016-07-24 04:40:32	@cdiscla: Could you try out 1.9.81? Some improvements were made to cell selection in that version.	hannahmbanana	cdiscla
1940	2016-07-25 13:13:25	@cdiscla Would it be possible to create a small sample app that shows the problem? Thanks!	maicki	cdiscla
1940	2017-02-09 23:39:31	@cdiscla I'm astonished that `didSelectItem` is not being called, if your view controller is set as the `ASCollectionView.asyncDelegate` (or `ASCollectionNode.delegate`), unless your cell node is eating touches (because there's a control inside of it) which does often happen. Is there any update on this? In the future, if you need to get from a subview/subnode to the nearest view controller, your…	Adlai-Holler	cdiscla
1938	2016-07-16 22:29:20	@hannahmbanana this is a nice set of fixes, thank you! A few are very unlikely to happen, but others are quite legitimately possible with reasonable client code.	appleguy	hannahmbanana
1937	2016-07-18 22:22:59	@Adlai-Holler @appleguy Changes done ready to look over again and merge	maicki	Adlai-Holler
1934	2016-07-16 17:42:03	@tungvoduc: We encountered this issue with a previous version of AsyncDisplayKit, but believe it was fixed on 1.9.81. Could you try master and let us know if you see the same issue? Separately (but probably not the cause of the crash), it looks like you are using UIKit's Auto Layout. Just so you know, AsyncDisplayKit is not intended to support that. http://asyncdisplaykit.org/docs/faq.html#asyncd…	hannahmbanana	tungvoduc
1934	2016-07-16 18:28:18	@hannahmbanana : I used AutoLayout in some other parts of the app so those log is not related to the crash. I just tried the latest update and still crashes sometimes.	tungvoduc	hannahmbanana
1934	2016-07-17 19:06:22	@hannahmbanana: Okay, now I know what happens. I have a ASTableNode, before getting data from server, I display 10 placeholder rows from a class (let's call it PlaceholderNode). After getting data from server, I reload ASTableNode and everything is fine now except one thing. The 10 instances of PlaceholderNodeCell are not deallocated. They are only deallocated when I reload ASTableNode the second…	tungvoduc	hannahmbanana
1934	2016-07-20 19:26:38	@tungvoduc OK I've found the issue and I've got a fix for you. When you set FBShimmeringView's `contentView`, the shimmering view replaces the content view's current superview. AsyncDisplayKit notices this, and detaches the content node from its supernode. Since the FBShimmeringView doesn't have a node, from that point on, the content node is outside of AsyncDisplayKit's node hierarchy, so it sto…	Adlai-Holler	tungvoduc
1934	2016-07-24 17:41:39	@Adlai-Holler : Thank you for the detail. I think this is a very good solution.	tungvoduc	Adlai-Holler
1930	2016-07-16 22:26:35	@maicki nice one!	appleguy	maicki
1929	2016-07-15 16:46:03	@rcancro LGTM. Can you add a comment why we use the property access explicitly in this case. Thanks!	maicki	rcancro
1926	2016-07-15 14:05:00	@qiushi0908 Hey, Can please also point us to the URL where the images appear broken? Thanks!	maicki	qiushi0908
1926	2016-07-16 06:26:54	@maicki http://asyncdisplaykit.org/docs/automatic-layout-examples.html. I find the correct image URL is http://asyncdisplaykit.org/static/images/layout-example-1.png.	qiushi0908	maicki
1926	2016-07-16 13:03:42	@qiushi0908 Awesome, thank you for providing us the URLs! @hannahmbanana will take care and fix this or remove the not used pages.	maicki	qiushi0908
1926	2016-07-16 13:03:42	@qiushi0908 Awesome, thank you for providing us the URLs! @hannahmbanana will take care and fix this or remove the not used pages.	maicki	hannahmbanana
1919	2016-07-14 23:18:38	@rcancro I agree this should already be handled by ASCollectionView =/. When ASCollectionView's bounds change, during the next `-layoutSubviews` it remeasures all nodes in a batch update (which should cause UICollectionView to invalidate the layout). Is that what this PR is intended to do? Feel free to Slack me if the easiest repro is inside Pinterest.	Adlai-Holler	rcancro
1917	2016-07-14 17:50:02	@levi @maicki @Adlai-Holler : this was a fix for an issue with the sign-in node and email account sign up in all iOS 8. I think we need to cherry pick to `releases/p6.7` as well.	hannahmbanana	maicki
1916	2017-02-09 23:32:17	@jellenbogen Sorry this one slipped through the cracks last summer. I believe that to get the behavior you want, you should set `scrollNode.automaticallyManagesSubnodes = true` and `self.automaticallyManagesSubnodes = true` and then remove all explicit calls to `addSubnode`, just ensuring that your scroll node's `layoutSpecBlock` returns a layout spec that includes the buttons, and that your `lay…	Adlai-Holler	jellenbogen
1913	2016-07-14 05:42:53	@appleguy I need a rounded avatar, and then may add a little flag-icon on it. The background is single opaque color.	dssheng	appleguy
1913	2016-07-16 13:18:52	@dssheng Hey, your question is very important for us and very common, so we created a whole section for rounding corners at our site: http://asyncdisplaykit.org/docs/corner-rounding.html I think you will find your answer in there and so I will close this issue, please reopen if you still have problems. Thanks!	maicki	dssheng
1912	2016-07-14 01:46:05	@sainttail I don't think there is with PINRemoteImage...you'd probably need to go to a custom ASImageDownloader, which is supported with creating a network image node via -initWithDownloader:cache:	appleguy	sainttail
1911	2016-07-29 18:09:25	Thank you @gazreese !	Adlai-Holler	gazreese
1908	2016-07-13 03:44:38	@yufenglv: Could you please include a few pieces of additional information? ASDK version? General frequency of this crash in comparison to other crashes in your app? We've seen this crash in the Pinterest app occasionally and have confirmed that it is happening at less than half of the volume after some changes in the most recent release of the framework. However, we have not finished investigati…	hannahmbanana	yufenglv
1908	2016-07-25 19:28:47	@yufenglv: Thanks for reporting this crash. I'm going to close this issue since we haven't heard back from you, but please reopen this if you are able to provide us with more information.	hannahmbanana	yufenglv
1908	2016-07-31 09:13:03	hi,@hannahmbanana, the ASDK version is 1.9.81, the crashes take up 5 percent. It always crash at this line -- result = [self displayWithParameters:drawParameters isCancelled:isCancelledBlock]; fileName:ASDisplayNode+AsyncDisplay.mm lineNumber:250 This line is getting image for ASImageNode, and crashing when _ASAsyncTransaction is doing this: operation._block = nil; (number: 241 fileName:_ASAsyncT…	yufenglv	hannahmbanana
1907	2016-07-15 04:35:27	@maicki very impressive combination of code simplification **and** performance improvement! Thank you!	appleguy	maicki
1906	2016-07-12 21:52:39	@Adlai-Holler couple of comments but otherwise looks good	maicki	Adlai-Holler
1906	2016-07-12 22:32:25	Thanks for the review @maicki! Comments addressed. Could I get one more set of eyes on this @levi ?	Adlai-Holler	maicki
1905	2016-07-12 22:17:22	@stephenkopylov: thanks for reporting! I will look into this today.	hannahmbanana	stephenkopylov
1905	2016-07-14 04:42:36	@stephenkopylov: I had to call in the expert. @maicki should have a fix for you submitted as a PR in the next day!	hannahmbanana	stephenkopylov
1905	2016-07-14 12:54:46	@hannahmbanana thank you! Cant wait for fix =)	stephenkopylov	hannahmbanana
1905	2016-07-14 18:45:00	@stephenkopylov: PR #1917 (will be merged to master by EOD) should fix this issue. I'm going to close the issue, but please reopen it if it doesn't resolve your issue. Thanks for reporting this and please let us know if you find any other bugs in the future!	hannahmbanana	stephenkopylov
1902	2016-07-12 14:03:32	@maicki: LGTM. Thanks for fixing this! For the record, we want to return early only if there is no constrained size available for the coming relayout. The current check for this condition (`[layout hasDirtyLayout]`, or `!_flags.isMeasured` previously) is too strict because it causes a constrained size in a dirty layout to be ignored, even though that size can be reused. @maicki and I agreed that …	nguyenhuy	maicki
1902	2016-07-12 20:07:56	@maicki : It does work now but not 100%. Sometimes the old bug happens, probability is around 1/20.	suomalainen9890	maicki
1902	2016-07-12 22:41:39	@suomalainen9890 We are aware of it that this is not the full fix and @nguyenhuy will look into that probably later today / this week and follow up. Thanks for testing though!	maicki	suomalainen9890
1902	2016-07-12 22:41:39	@suomalainen9890 We are aware of it that this is not the full fix and @nguyenhuy will look into that probably later today / this week and follow up. Thanks for testing though!	maicki	nguyenhuy
1898	2016-07-12 00:18:40	@robmontesinos Checkout the `ASDKGram` example in the `examples/` folder for an implementation of this without having to use a third party component.	maicki	robmontesinos
1898	2016-07-12 08:07:59	Thanks @maicki - I see how it works - I'm going to see if I can make the library work one more time else I'll go this route. Salud!!	robmontesinos	maicki
1898	2016-07-22 15:17:15	@robmontesinos Hey, I will close this issue as it seems like to be resolved. Please reopen otherwise. Thanks!	maicki	robmontesinos
[truncated: 5,898 more rows]
