# Supplementary material for: Status, identity, and language: A study of issue discussions in GitHub
Source: PLoS One. 2019 Jun 14;14(6):e0215059. doi: 10.1371/journal.pone.0215059 (PMC6568400; doi:10.1371/journal.pone.0215059)
Supplement: S2 Data — (ZIP) [file pone.0215059.s003.zip › sample_46_projs_issues/facebook_react-native/issue_comments_REPLACECODE.csv]

issue_num	datetime	body	login	close_date
13173	2017-03-28 05:13:46	**Motivation** Remove duplicated lines in objc-test-ios.sh and objc-test-tvos.sh **Test plan** Travis CI should continue to work as before.	dlowder-salesforce
13172	2017-03-28 02:49:54	## Motivation (required) In Expo tools such as XDE, exp we listen listen to stdout from the packager process and print it in our own buffer. In the case of XDE, an electron app, our log pane is DOM-based, and before printing each log chunk we need to remove special tty characters and sometimes parse it to get information that we need (eg: progress bar). By using a custom reporter, we can take the…	brentvatne
13171	2017-03-28 02:37:41	### Description run react-native-git-upgrade It fails due to bunch of false positive UNMET PEER DEPENDENCY statements across many npm packages that I have installed. All of them are false positive and can be ignored because some npm packages, for example, add peer dependency of react@^15.0.0, but still works great with react@16.0.0. So these peer dependencies can be ignored completely. However, r…	joonhocho
13170	2017-03-27 22:58:17	Just curious why doesn't margin Auto work? Any recommendations on what to use instead?	joshjconlin
13170	2017-03-27 23:05:35	Margin auto is in the pre-release version (0.43.0-rc.4) of react-native. So unless you are using that version it will not work.	browniefed
13169	2017-03-27 22:28:44	Motivation Currently react-native run-android instals and starts your app, but if you have more than one variant, it doesn't know which one to start. This allows developers to pass in the suffix specified in build.gradle, so that the correct app is started. Test Plan verify that `react-native run-android` runs properly verify that `react-native run-android --appIdSuffix validSuffix` runs properly	Phredward
13168	2017-03-27 21:46:56	### Description I have a need to bundle a pre-optimized external lib with my RN application. Until RN 0.42 I had been using a `.babelignore` to prevent the packager from trying to optimize this file and choke. It seems in 0.42 and higher I'm no longer allowed to ignore the file. This issue has also been reported as https://github.com/facebook/react-native/issues/12071 I've chatted with @loganfsmy…	kevinold
13168	2017-03-27 21:52:28	@davidaurelio Hi David, see this issue. Adding you here as this might be related to your recent patch (https://github.com/facebook/react-native/commit/0849f84df26e4c56f5763375363bae90d94015fe#diff-4676ea0b3c55c65c3929aa993144f07f).	kevinold
13167	2017-03-27 18:21:42	Include initialNumberToRender in FlatList optional props from VirtualizedList. This is quite an important prop that users of FlatList may not be aware of unless looking at VirtualizedList props. ## Motivation initialNumberToRender is an important prop from the underlying VirtualizedList that users of FlatList may not be aware of unless looking at the VirualizedList props. ## Test Plan Check prop …	joshyhargreaves	2017-03-27 20:00:12
13167	2017-03-27 19:57:06	Thanks for the PR - I'll incorporate this into a larger doc update I'm doing :)	sahrens	2017-03-27 20:00:12
13167	2017-03-27 19:58:56	No problem, shall I close? 😊	joshyhargreaves	2017-03-27 20:00:12
13166	2017-03-27 18:10:40	## Motivation (required) Multiple react native developer (including myself) have run into a crash with the react-native-photo-view library (and possibly others). The common solution to this problem lies in the underlying java code, and thus requires a change in the react native source. The stack trace I am getting is the same as listed here https://github.com/alwx/react-native-photo-view/issues/1…	gillessed
13165	2017-03-27 17:51:02	### Description The copy button in the android emulator is not working on the Linux platform. ### Reproduction Steps and Sample Code In order to reproduce this, just create a new react-native app and add a syntax error in index.android.js. Run this app and the error screen will show up but you would not be able to copy the error. [CopyToClipboard.js has no case for linux](https://github.com/faceb…	saigrandhi
13164	2017-03-27 15:36:16	### Description Explain what you did, what you expected to happen, and what actually happens. I current have `react native 41.2`. I ran `react-native-git-upgrade` which ends with `The upgrade process succeeded but there might be conflicts to be resolved. See above for the list of files that have merge conflicts.` After I fixed the conflict, I ran `react-native-git-upgrade` which ends with an erro…	quanvuong
13164	2017-03-27 22:31:28	Today I upgraded from 0.38 and it changed my package.json. `"react-native": "^0.42.3",`	christianversloot
13163	2017-03-27 15:24:47	I need to place a Button or a Text right over TabBarIOS. But this one have an overvalued hight and I can not receive my goal. You can see this problem here: https://sketch.expo.io/Bk9QnjI2l Incorrect area is painted in black	zalesky
13162	2017-03-27 13:58:30	![722099625](https://cloud.githubusercontent.com/assets/8284829/24359961/7b798c62-12cb-11e7-957a-7574dc56af59.jpg) How can i fix it	NeoPi
13162	2017-03-27 16:02:02	Which custom native modules are you using? Or are you only using official react-native's modules?	jkomyno
13162	2017-03-28 01:20:06	i just use a custom native module. it has a method : `@ReactMethod private String byte2Hex(byte b) { int value = (b & 0x7F) + (b < 0 ? 0x80 : 0); return (value < 0x10 ? "0" : "") + Integer.toHexString(value).toLowerCase(); }` maybe it caused	NeoPi
13161	2017-03-27 12:46:03	I am trying to set up react native and run on my phone using expo. I have [created a react native app using][1] `create-react-native-app`. After running this command everything gets built on my machine. I have also downloaded the expo app on my phone. I then ran `npm start` and was given the following in my terminal: > enter this address in the Expo app's search bar: > > exp://12.34.567.89:19000 …	Pau1fitz
13160	2017-03-27 12:21:38	### Description i tried unlinking a library and i got an error <S_CODE_TOKEN> ### Reproduction Steps and Sample Code try to link and then unlink a library i guess. ### Solution no idea. ### Additional Information * React Native version: 0.42.3 * Platform: iOS * Development Operating System: MacOS * Dev tools: Xcode	pvinis
13159	2017-03-27 11:46:01	Hi react-native team, I'm using the Expo framework and came across an issue with multiline TextInput In my (demo) app (see below), I've got simple a multiline TextInput. Now usually I use the Android Keyboard SwiftKey for my daily use. Now, if I enter text and then hit the enter key on the keyboard, the onSubmitEditing event is fired and the keyboard collapses. According to the doco, this event s…	codewithpassion
13158	2017-03-27 09:44:43	### Description When importing a JSON file through the `import` statement or `require` function it does not take the platform specific extensions like `.ios`, `.native` into account like it does with JavaScript files. The assumption was made here that the require flow threats all files in exactly the same way. ### Reproduction Steps and Sample Code - Create a folder called `example` - Add an `ind…	3rd-Eden
13157	2017-03-27 08:43:22	### Description I was trying to generate a release apk of my react native application, with the "cd android && gradlew assembleRelease". In the terminal, it shows success, but there is no apk file in the folder suggested by React Native ("/outputs/apk..."). I've followed the guide https://facebook.github.io/react-native/docs/signed-apk-android.html with no luck. ### Reproduction Steps and Sample …	agerro	2017-03-27 11:52:29
13156	2017-03-27 08:33:32	support share with image on android.	samuelltk
13156	2017-03-27 08:33:41	Thank you for your pull request and welcome to our community. We require contributors to sign our Contributor License Agreement, and we don't seem to have you on file. In order for us to review and merge your code, please sign up at https://code.facebook.com/cla - and if you have received this in error or have any questions, please drop us a line at cla@fb.com. Thanks! **If you are contributing o…	facebook-github-bot
13155	2017-03-27 07:08:30	## Motivation (required) What existing problem does the pull request solve? According to this issue: https://github.com/facebook/react-native/issues/3468 , only `keyboardDidShow`and `keyboardDidHide` events are available on android at this moment. I think this information should be displayed in the documentation since default `android:windowSoftInputMode` is `adjustResize`.	GlebkaF
13154	2017-03-26 18:34:36	### Description Unable to require images with certain non-lowercase letters/numbers. Ex. '_' ![image](https://cloud.githubusercontent.com/assets/2003939/24334014/dabcdf10-128c-11e7-9e8c-674ab29b1fff.png) <S_CODE_TOKEN> I'm able to require images with no special characters. Certain ones work '-', however not '_'. ### Solution ### Additional Information * React Native version: 0.42 * Platform: Both…	guymorita	2017-03-27 07:18:47
13154	2017-03-26 20:13:33	This usually happens when adding an image to a directory that is being watched. Try killing the packager server and running it again.	RakanNimer	2017-03-27 07:18:47
13154	2017-03-26 20:21:29	Thanks what if the image is dynamic. On Mon, Mar 27, 2017, 3:14 AM Rakan Nimer <notifications@github.com> wrote: > This usually happens when adding an image to a directory that is being > watched. > Try killing the packager server and running it again. > > — > You are receiving this because you authored the thread. > Reply to this email directly, view it on GitHub > <https://github.com/facebook/r…	guymorita	2017-03-27 07:18:47
13154	2017-03-27 01:44:32	If your image is coming from an API, then all you have to do is use **{ uri: imageUri }** instead of **require(imageName)**. The documentation is pretty clear: [React Native Image](https://facebook.github.io/react-native/docs/image.html)	rodperottoni	2017-03-27 07:18:47
13154	2017-03-27 07:18:47	<S_CODE_TOKEN> it's the cleanest but it works.	guymorita	2017-03-27 07:18:47
13153	2017-03-26 17:28:00	### Description I created a new app with `react-native init` and tried to run it in release mode by changing the scheme. The problem is that the app crashes immediately after opening it. Xcode throws an error "No script URL provided" I I've already checked the contents of the generated .app as described in this answer http://stackoverflow.com/a/41986215/1978520 and I found that the `main.jsbundle…	Emilios1995	2017-03-26 18:58:12
13153	2017-03-26 18:58:44	Just notices this is because the packager is using the wrong version of node	Emilios1995	2017-03-26 18:58:12
13152	2017-03-26 17:18:45	### Description There is no way to define the accessibility focus order for individual components. From what I can see when swiping left/right with Talkback/VoiceOver enabled is that the UI is scanned from top-left to bottom-right and accessible views are highlighted as they are encountered. I would like to define my own focus order for the screen readers, but currently there seems to be no way t…	oargaruna
13151	2017-03-26 10:08:25	I'm planning to switch from `ListView` to `SectionList`, but find that I can't perform any `scrollTo*` methods, they are defined in `VirtualizedList` but not in `VirtualizedSectionList`. At least `scrollToOffset` should be implemented. I'd like to send a PR, but I'm afraid to break the docs, and I don't know whether should we implement `scrollToIndex` and `scrollToItem` as they are different from…	nihgwu
13151	2017-03-26 14:46:18	Yeah I punted on this but I agree it's important. Maybe `scrollToIndexInSection({sectionKey: string, index: number})`?	sahrens
13151	2017-03-26 15:23:03	IMO, `scrollTo*` is a bit complex, especially the `scrollToOffset({ animated: boolean?, offset: number })`, now that it receives a object, what about simplify them to a single method `scrollTo(params)` where the `params` is in a shape of `{ animated: boolean?, offset: number?, index: number?, item: object?, sectionKey: string? }` or `scrollToOffset(offset: number, animated: boolean?)` And the `re…	nihgwu
13151	2017-03-26 19:32:22	I appreciate the input, but here is the reasoning: scrollTo* is more explicit and makes the API more clearly self documenting and simpler to flow-type, especially with composition. renderItem(info: {...}) makes it easier to pull out just the info you care about in an order-independent way, and gives us the option value to add more data in the future in a backwards compatible way.	sahrens
13150	2017-03-26 04:55:06	### Description I have a problem with Animated.event with interpolate on scroll event. When I use Animated.event with `useNativeDriver: true` I receive next error: `Style property 'height' is not supported by native animated module` If I use `opacity` property - it works fine. `opacity` - works. `height` - didn't works. Without `useNativeDriver: true` - all works fine. ### Reproduction Steps and …	undershot
13150	2017-03-26 12:47:52	It's not a bug, Native Animation only support non layout props, such as transform and opacity, you can try to achieve your intention using `transform translateY` if you want to use Native Animation	nihgwu
13149	2017-03-26 03:33:02	### Description When developing an app and reloading the iOS simulator, occasionally the react native packager will crash, and I have to restart it. Here is the output from my console: <S_CODE_TOKEN> ### Reproduction Steps and Sample Code This happens when I press CMD+R to reload the iOS simulator, but it only happens once every few hours. Sometimes just once a day. ### Solution Catch the error, …	ndbroadbent
13148	2017-03-25 21:28:30	Please read the following carefully before opening a new issue. Your issue may be closed if it does not provide the information required by this template. We use GitHub Issues for tracking bugs in React Native. - If you have a question, ask on Stack Overflow: http://stackoverflow.com/questions/tagged/react-native - If you have a feature request, post it on Canny: https://react-native.canny.io/fea…	hypnocill
13148	2017-03-25 21:29:06	No matter what I do, a simple ScrollView is not working!	hypnocill
13148	2017-03-25 22:17:27	Ask on stackoverflow, github is for bugs and fixes.	Alisamix
13148	2017-03-26 12:55:50	Why the others didn't report this but you, why not read the docs and check you code more carefully before you such an issue? Without any description nor any code but an ridiculous empty **ISSUE_TEMPLATE**, how do you suppose the others to help you?	nihgwu
13148	2017-03-27 01:46:27	No wonder why this repo has 1k+ "issues" reported. Dude couldn't even erase the template. Argh..	rodperottoni
13147	2017-03-25 20:58:23	### Description The goal is to have my own video picker working correctly on both platforms. On Android: When the picker opens it returns images but the images are not videos, they are simply photos and not photos related to any of my videos. On iOS: Everything works correctly. ### Reproduction Steps and Sample Code Record a video on Android with your default camera app. (Do this on both Android …	JBerendes	2017-03-25 21:24:31
13147	2017-03-25 21:24:18	Dupe of #11877 but the sketch is helpful for testing.	JBerendes	2017-03-25 21:24:31
13146	2017-03-25 04:56:16	## Motivation On iOS device, if ListView takes more than one pass to render all the rows, and user scrolls too quickly to an un-rendered row, row may not be returned in the `onChangeVisibleRows` method. This same issue mentioned in https://github.com/facebook/react-native/issues/12311. ## Test Plan 1. Make listView more than 20 cells. 2. Set initialListSize to 10. 3. Quickly scroll to the end of …	heywarddai
13145	2017-03-25 04:56:03	This changes the single quotes to double quotes so this command can be copy-pasted. ## Motivation (required) If a user copy pastes the run-on-device example in bash they will be presented with a confusing prompt because bash expects another terminating single quote. <S_CODE_TOKEN> It seems minor but this could be just confusing enough to frustrate a beginner or someone not familiar with bash. ## …	bhelx
13145	2017-03-25 06:05:09	@facebook-github-bot shipit	ide
13145	2017-03-25 06:05:42	@ide has imported this pull request. If you are a Facebook employee, you can view this diff [on Phabricator](https://phabricator.intern.facebook.com/D4776305).	facebook-github-bot
13144	2017-03-25 03:09:30	##Please read the following carefully before opening a new issue. Your issue may be closed if it does not provide the information required by this template. ### Description I'm working on a React Native project and I using shared library (.so) for server.but I don't know how to connect. Is there anyway or solutions for connect React Native with (.so) file? Thanks ### Reproduction I want to connec…	diennguyentien
13144	2017-03-27 16:06:12	Please remove iOS platform (you said you're working on Windows and using Android Studio). Also, you should be able to import that .so directly (https://developer.android.com/ndk/guides/prebuilts.html) and create a wrapper for react-native as described here: https://facebook.github.io/react-native/docs/native-modules-android.html	jkomyno
13143	2017-03-24 23:56:36	## Motivation (required) Taking another pass at this doc after running apps on iOS and Android devices this week. Of note, the Connecting to Dev server section on iOS seemed incomplete. ## Test Plan (required) Tested steps on iOS and Android. Tested rendering of the site on all permutations.	hramos	2017-03-25 01:46:25
13143	2017-03-24 23:57:59	@hramos has imported this pull request. If you are a Facebook employee, you can view this diff [on Phabricator](https://phabricator.intern.facebook.com/D4775026).	facebook-github-bot	2017-03-25 01:46:25
13142	2017-03-24 21:47:01	## Motivation Allows the current iOS Settings module to be used on both android and iOS platforms for the keyed value storage of primitive types. Solves the problem that android applications cannot currently store primitive types in a shared preferences file with the native app in the same way that iOS applications can. ## Test Plan I've added a __tests__ directory to the Settings that performs b…	greghe
13141	2017-03-24 21:38:44	### Description I've noticed a strange problem with FlatList and LayoutAnimation on Android only (no issue on iOS). If I have a FlatList with rows A,B,C and I remove A and C at the same time with a LayoutAnimation applied, row B disappears as well. Then, if A and C are added back to the list, an error is triggered that says <S_CODE_TOKEN> In my app, I have a FlatList being populated by a realm.io…	Talor-A
13140	2017-03-24 20:19:54	As specifications says, the Position error must be an object with code and message attributes. Right now it is a string. If not, we can't know what kind of error is. Another issue is that the message must be exactly "No available location provider." Specifications: https://developer.mozilla.org/en/docs/Web/API/PositionError	dabit1	2017-03-25 01:31:27
13140	2017-03-24 20:20:03	Thank you for your pull request and welcome to our community. We require contributors to sign our Contributor License Agreement, and we don't seem to have you on file. In order for us to review and merge your code, please sign up at https://code.facebook.com/cla - and if you have received this in error or have any questions, please drop us a line at cla@fb.com. Thanks! **If you are contributing o…	facebook-github-bot	2017-03-25 01:31:27
13140	2017-03-24 20:25:47	@mkonicek Hi man, I have created a pull request for this issue, please support me!	dabit1	2017-03-25 01:31:27
13140	2017-03-24 20:28:48	Thank you for signing our Contributor License Agreement. We can now accept your code for this (and any) Facebook open source project. Thanks!	facebook-github-bot	2017-03-25 01:31:27
13140	2017-03-24 23:48:50	@ericvicenti has imported this pull request. If you are a Facebook employee, you can view this diff [on Phabricator](https://phabricator.intern.facebook.com/D4774922).	facebook-github-bot	2017-03-25 01:31:27
13139	2017-03-24 20:03:48	### Description Hand an issue with modules, did a rimraf and reinstalled everything, after this I keep getting the following error <S_CODE_TOKEN> Any ideas? * React Native version: 0.42 * Platform: Android * Development Operating System: Windoes * Dev tools: Android Studio version 2.3	iremlopsum
13138	2017-03-24 19:55:33	It is not just copy and paste into index.ios.js or index.android.js to make the hello world app work on your local machine, as the text suggests. It requires the app's name to match the component which is registered with the registry. I did the Getting Started page before this and thus had the AwesomeProject app started and could paste into it, but naturally it did not work. To get it working, I …	inconceivable
13138	2017-03-24 19:56:42	Thank you for your pull request and welcome to our community. We require contributors to sign our Contributor License Agreement, and we don't seem to have you on file. In order for us to review and merge your code, please sign up at https://code.facebook.com/cla - and if you have received this in error or have any questions, please drop us a line at cla@fb.com. Thanks! **If you are contributing o…	facebook-github-bot
13138	2017-03-24 19:59:42	Thank you for signing our Contributor License Agreement. We can now accept your code for this (and any) Facebook open source project. Thanks!	facebook-github-bot
13138	2017-03-24 20:23:44	The original intention here is not for people to copy/paste this into the AwesomeApp from the Getting Started. I'm sorry that was not clear. We can improve the docs here. I'd rather not link to an external site with a solution. Why not either update the tutorial so it is clear that this requires creating a brand new app, or update the code samples in the tutorial so that it indeed allows for dire…	hramos
13138	2017-03-25 18:37:27	Good point, external links are fragile. I committed some improvements to the instructions to my patch-1 branch, however, I'm not sure how to send that to you or what I should do next (I'm a bit new to git/github).	inconceivable
13137	2017-03-24 18:17:12	## Motivation Unchecked `null` for the responseBody will cause NullPointerException.	hoangpham95
13137	2017-03-24 18:17:20	Thank you for your pull request and welcome to our community. We require contributors to sign our Contributor License Agreement, and we don't seem to have you on file. In order for us to review and merge your code, please sign up at https://code.facebook.com/cla - and if you have received this in error or have any questions, please drop us a line at cla@fb.com. Thanks! **If you are contributing o…	facebook-github-bot
13137	2017-03-24 18:29:21	Thank you for signing our Contributor License Agreement. We can now accept your code for this (and any) Facebook open source project. Thanks!	facebook-github-bot
13137	2017-03-25 19:39:49	Do you know why responseBody can be null? When it is the case what is the proper thing to do? Should we show an error / warning or just return an empty string?	janicduplessis
13137	2017-03-26 16:15:25	When running with a slow network or on a slow responsive server, my app throw a `NullPointerException`. I would doubt that the `Response response` object has empty content.	hoangpham95
13136	2017-03-24 17:04:47	Hey there, I was wondering if you plan on adding a way to show the scroll bar (either a vertical, or a horizontal scroll indicator permanently). Right now it only shows when the user scrolls and then it hides itself. Any ideas? Thanks.	SudoPlz	2017-03-24 17:38:05
13136	2017-03-24 17:38:05	GitHub issues is not the best place to ask questions - we're trying to stick to issues in the code itself, so we're cutting down on non-bugs issues for now. You can find our roadmap in the wiki, and outstanding feature requests in Canny.	hramos	2017-03-24 17:38:05
13135	2017-03-24 15:36:15	If reload() gets called in DevOptionsSupportManagerImpl while the dialog is showing, it will call dismiss() on the dialog but not null it (https://github.com/facebook/react-native/blob/master/ReactAndroid/src/main/java/com/facebook/react/devsupport/DevSupportManagerImpl.java#L917). The next time (and any time after that) showDevOptionsdDialog() is called, the dialog will be non-null but dismissed…	gpeal
13134	2017-03-24 13:19:25	### Description onPress event is not triggered during scroll animation and after selected tabbar change. ### Reproduction Steps and Sample Code I got TabBar that embedded an Navigator and a ListView. The cells have an onPress event that trigger an alert. If I scroll down (or up) the list view then change tabbar selected tab during list view animation and go back to list view, onPress is not trigg…	ludovic-coder	2017-03-24 17:38:34
13134	2017-03-24 17:38:34	Can you provide a minimal amount of code to reproduce this using [Sketch](http://sketch.expo.io)? This is necessary for people to be able to see and debug the issue being reported. Closing this issue as it is not actionable. Please open a new one with a Sketch link (preferred), or link to a GitHub repo with clear instructions how to repro.	hramos	2017-03-24 17:38:34
13133	2017-03-24 11:08:30	Please read the following carefully before opening a new issue. Your issue may be closed if it does not provide the information required by this template. We use GitHub Issues for tracking bugs in React Native. - If you have a question, ask on Stack Overflow: http://stackoverflow.com/questions/tagged/react-native - If you have a feature request, post it on Canny: https://react-native.canny.io/fea…	yogi9999999	2017-03-24 11:33:48
13133	2017-03-24 11:32:41	@facebook-github-bot stack-overflow	ryankask	2017-03-24 11:33:48
13133	2017-03-24 11:33:47	Hey @yogi9999999 and thanks for posting this! @ryankask tells me this issue looks like a question that would be best asked on [StackOverflow](http://stackoverflow.com/questions/tagged/react-native). StackOverflow is amazing for Q&A: it has a reputation system, voting, the ability to mark a question as answered. Because of the reputation system it is likely the community will see and answer your q…	facebook-github-bot	2017-03-24 11:33:48
13132	2017-03-24 10:05:50	Macos , "react-native": "^0.40.0", RyandeMacBook-Pro:ruyipin_jobseeker Ryan$ react-native run-android JS server already running. Running /Users/Ryan/Library/Android/sdk/platform-tools/adb -s 0648c3410acc7ad9 reverse tcp:8081 tcp:8081 adb server version (36) doesn't match this client (39); killing... * daemon started successfully * Building and installing the app on the device (cd android && ./gra…	RyanRong	2017-03-24 17:38:50
13131	2017-03-24 09:33:28	Please read the following carefully before opening a new issue. Your issue may be closed if it does not provide the information required by this template. We use GitHub Issues for tracking bugs in React Native. - If you have a question, ask on Stack Overflow: http://stackoverflow.com/questions/tagged/react-native - If you have a feature request, post it on Canny: https://react-native.canny.io/fea…	trcarlocastro	2017-03-24 17:39:07
13130	2017-03-24 09:13:30	`react-native init MyApp --template navigation` is OK for me , but why `react-native init MyApp --template demo` is not.	MarnoDev	2017-03-24 17:35:59
13130	2017-03-24 17:35:59	Hey, thanks for reporting this issue! It looks like your description is missing some necessary information. Can you please add all the details specified in the [template](https://github.com/facebook/react-native/blob/master/.github/ISSUE_TEMPLATE.md)? This is necessary for people to be able to understand and reproduce the issue being reported. I am going to close this, but feel free to open a new…	hramos	2017-03-24 17:35:59
13129	2017-03-24 08:48:47	Add the ability for UIManager to check if a node is an ancestor of anther one on Android like #7876 did on iOS	Swordsman-Inaction
13128	2017-03-24 05:37:29	_Quick apologies for the lengthiness of this description. Want to make sure I'm clear and it is understood what is being altered._ Thanks for submitting a PR! Please read these instructions carefully: - [x] Explain the **motivation** for making this change. - [x] Provide a **test plan** demonstrating that the code is solid. - [x] Match the **code formatting** of the rest of the codebase. - [x] Ta…	jpshelley
13127	2017-03-24 03:41:35	### Description Can't open Dev Menu after upgrading to 0.43.0-rc.4 , I am sure I am in Debug scheme , and I use cocoapods 1.2 ### Reproduction Steps and Sample Code I upgrade from 0.41 ### Solution None ### Additional Information * React Native version: 0.43.0-rc.4 * Platform: iOS * Development Operating System: MacOS * Dev tools: Xcode 8.2.1	zhuyifan2013
13127	2017-03-24 05:15:55	add DevSupport module. E.g： pod 'React', :path => './React/node_modules/react-native', :subspecs => [ 'Core', 'xxx', 'xxx', 'xxx', 'DevSupport']	hnzlk2014
13126	2017-03-24 00:48:36	### Description The line spacing and alignment of `<Text>` components on Android appears to be incorrectly affected by the ascent/descent metrics of the font metadata. Here is a comparison of OpenSans being rendered on both iOS and Android: <img width="787" alt="screen shot 2017-03-23 at 2 57 03 pm" src="https://cloud.githubusercontent.com/assets/16893/24275838/a9c8492a-0fef-11e7-864e-6f9c0b1d15d…	chromakode
13125	2017-03-24 00:03:45	### Description With an app running in the emulator, when running the command `npm install --save lodash` I get this output: Bundler: <S_CODE_TOKEN> Npm error: <S_CODE_TOKEN> **Note:** I was running as admin, and my environment variables are set properly, and I do _not_ get errors when using `npm install` when the bundler is not watching my files. ### Reproduction Steps and Sample Code I'm honest…	tmpace
13125	2017-03-24 01:05:30	I should note that I have tried switching back to node 6.1.0 to test and that didn't make a difference. I have also tried a fresh install of Android Studio, as well as Node - no dice.	tmpace
13124	2017-03-23 19:48:37	This is enforced for all of our internal iOS code and a common cause of import failures. cc @janicduplessis	javache	2017-03-23 22:02:04
13124	2017-03-23 20:39:19	Thanks! @facebook-github-bot shipit	janicduplessis	2017-03-23 22:02:04
13124	2017-03-23 20:40:43	@janicduplessis has imported this pull request. If you are a Facebook employee, you can view this diff [on Phabricator](https://phabricator.intern.facebook.com/D4765016).	facebook-github-bot	2017-03-23 22:02:04
13123	2017-03-23 17:29:19	### Description I get an Unexpected token '>' error upon which the app crashes and closes. No indication on which line this might be (except index.android.bundle?platform=android&dev=true&hot=true&minify=false:65027:9). I commented everything in the root and just left a View and it still gives that error. Now, the weird thing is that if I manage to enable Debug JS Remotely fast enough the error d…	iremlopsum	2017-03-24 19:40:45
13123	2017-03-23 19:27:13	Did you install a dependency will the app being served ?	Oddadmix	2017-03-24 19:40:45
13123	2017-03-23 19:30:14	@Oddadmix Found that this is an issue with a dependency, trying to figure out why though. Should be using general ES6 and nothing fancy. The dependency is written in company.	iremlopsum	2017-03-24 19:40:45
13122	2017-03-23 17:28:35	Thanks for submitting a PR! Please read these instructions carefully: - [ ] Explain the **motivation** for making this change. - [ ] Provide a **test plan** demonstrating that the code is solid. - [ ] Match the **code formatting** of the rest of the codebase. - [ ] Target the `master` branch, NOT a "stable" branch. ## Motivation (required) What existing problem does the pull request solve? ## Tes…	hramos	2017-03-23 18:21:20
13122	2017-03-23 17:29:18	@hramos has imported this pull request. If you are a Facebook employee, you can view this diff [on Phabricator](https://phabricator.intern.facebook.com/D4763115).	facebook-github-bot	2017-03-23 18:21:20
13121	2017-03-23 15:57:29	Some time ago (24a7665) the version of React specified in `package.json` was relaxed (presumably unintentionally). As a result, a recent backwards-incompatible release of React 16 alpha 5 caused some breakage in OSS. This PR pins the version of React to avoid breaking changes in subsequent alpha releases until the React team has created codemods and prepared the ReactNative codebase for this. Sin…	bvaughn
13121	2017-03-23 20:15:15	Why is CI trying to install `react-test-renderer@16.0.0-alpha.4` ? This version doesn't exist. That's why the `package.json` points at `16.0.0-alpha.3`	bvaughn
13121	2017-03-23 20:55:31	@bvaughn Looks like the script for react-native init assumes that it all use the same version https://github.com/facebook/react-native/blob/master/local-cli/init/init.js#L91.	janicduplessis
13121	2017-03-23 21:11:16	Gah! Thanks for pointing that out @janicduplessis Updated that script as well.	bvaughn
13121	2017-03-24 16:09:04	@facebook-github-bot shipit	janicduplessis
13121	2017-03-24 16:09:35	@janicduplessis has imported this pull request. If you are a Facebook employee, you can view this diff [on Phabricator](https://phabricator.intern.facebook.com/D4770188).	facebook-github-bot
13121	2017-03-24 16:10:08	Thanks for the review, @janicduplessis!	bvaughn
13120	2017-03-23 15:13:47	I download react-native-master and import project No such property: sdkHandler for class: com.android.build.gradle.LibraryPlugin <a href="openFile:/Users/Ryan/Downloads/react-native-master/ReactAndroid/build.gradle">Open File</a>	RyanRong	2017-03-23 17:24:30
13120	2017-03-23 17:24:30	Hey, thanks for reporting this issue! It looks like your description is missing some necessary information. Can you please add all the details specified in the [template](https://github.com/facebook/react-native/blob/master/.github/ISSUE_TEMPLATE.md)? This is necessary for people to be able to understand and reproduce the issue being reported. I am going to close this, but feel free to open a new…	hramos	2017-03-23 17:24:30
13119	2017-03-23 15:12:53	The script is: react-native bundle --entry-file index.android.js --bundle-output ./bundle_android/index.android.jsbundle --platform android --assets-dest ./bundle_android/ --dev false iOS can't make bundle file manually either. I also check RN 0.38.0, I find it works.	BaoBaoJianqiang	2017-03-23 17:24:51
13119	2017-03-23 17:24:51	Hey, thanks for reporting this issue! It looks like your description is missing some necessary information. Can you please add all the details specified in the [template](https://github.com/facebook/react-native/blob/master/.github/ISSUE_TEMPLATE.md)? This is necessary for people to be able to understand and reproduce the issue being reported. I am going to close this, but feel free to open a new…	hramos	2017-03-23 17:24:51
13118	2017-03-23 15:01:21	Setting the backgroundColor of and ARTSurfaceView crashes with the following message when compileSdkVersion=25 and targetSdkVersion=25 <S_CODE_TOKEN> In Nougat, you can't change the background of TextureViews it seems. This will be important for #12929 as anyone using ART will encounter problems.	robclouth
13117	2017-03-23 14:54:43	I update my Android SDK 25 and Gradle 3.3, Error:(22, 0) Could not get unknown property 'androidSdk' for object of type org.gradle.api.internal.artifacts.repositories.DefaultMavenArtifactRepository. <a href="openFile:/Users/myproject/build.gradle">Open File</a>	RyanRong
13116	2017-03-23 14:38:33	- [x] Explain the **motivation** for making this change. - [x] Provide a **test plan** demonstrating that the code is solid. - [x] Match the **code formatting** of the rest of the codebase. - [x] Target the `master` branch, NOT a "stable" branch. ## Motivation (required) The `requestIdleCallback` sometimes doesn't work in `Debug JS Remotely` mode if I use real device, the callback will never call…	jhen0409
13116	2017-03-27 06:37:25	cc @janicduplessis could you look this? The context is https://github.com/facebook/react-devtools/issues/476, the usage is [here](https://github.com/facebook/react-devtools/blob/master/agent/Bridge.js#L235-L239).	jhen0409
13116	2017-03-27 12:30:52	@janicduplessis done, thanks for review. :)	jhen0409
13115	2017-03-23 14:30:11	### Description Expected ')' in [RCTProfile.m](https://github.com/facebook/react-native/blob/ba149d72772111758b12b76db56c60dea5b1ef26/React/Profiler/RCTProfile.m#L399) ![rctprofile](https://cloud.githubusercontent.com/assets/3394748/24252330/ed322020-0fbb-11e7-91af-7e2ea376ce1f.png) Related issue #13020 ### Reproduction Product Clean Product Run ### Additional Information * React Native version: …	maggialejandro	2017-03-23 14:34:05
13115	2017-03-23 14:34:05	Please install Xcode 8.2, UIAcitivityType is part of the iOS10 SDK.	javache	2017-03-23 14:34:05
13114	2017-03-23 14:11:29	### Description I set up linking to send an email using 'mailto:anyone@anywhere.com?subject=hi' as the URL. When I clicked the link it crashes... because the user has REMOVED the mail app! ### Reproduction 1) On a test device, remove the mail app. 2) Add the following code after adding the required dependencies: `Linking.openURL('mailto:anyone@anywhere.com?subject=hi').catch(err => console.error(…	imjameshall
13113	2017-03-23 13:53:38	### Description I have a horizontal `Animated.ScrollView`, how can I get active slide index? Normally I'd hook up some functions to the `onScroll` event, but my `onScroll` is `Animated.event`. <S_CODE_TOKEN> How to deal with `Animated.event` and still be able to get active slide index? ### Additional Information * React Native version: 0.43 * Platform: iOS	grundmanise	2017-03-23 17:38:54
13113	2017-03-23 17:38:54	This issue looks like a question that would be best asked on [StackOverflow](http://stackoverflow.com/questions/tagged/react-native). StackOverflow is amazing for Q&A: it has a reputation system, voting, the ability to mark a question as answered. Because of the reputation system it is likely the community will see and answer your question there. This also helps us use the GitHub bug tracker for …	hramos	2017-03-23 17:38:54
13113	2017-03-23 21:01:24	Yes, you are absolutely right	grundmanise	2017-03-23 17:38:54
13112	2017-03-23 13:32:25	The below code does not work properly in iOS (iPhone 6). When I press ‘Push Me’, the word is not displayed completely and the cursor is also not shown. On further investigation, I found out that onChangeText and onContentSize change are not triggered. Pressing any key on the key board after pressing the ‘Push Me’ button displays the full word. I want the full word to be displayed when the button …	ted-ks
13111	2017-03-23 11:24:26		javache	2017-03-23 13:33:57
13111	2017-03-23 11:31:42	Wouldn't it be removed in #13066 ?	ncuillery	2017-03-23 13:33:57
13111	2017-03-23 11:35:17	Yup, but that may take a bit longer to land (there seem to be some internal usages left). In the meantime, this should unblock CI.	javache	2017-03-23 13:33:57
13111	2017-03-23 12:18:43	Amazing! Love it!	davidaurelio	2017-03-23 13:33:57
13111	2017-03-23 12:18:49	@davidaurelio has imported this pull request. If you are a Facebook employee, you can view this diff [on Phabricator](https://phabricator.intern.facebook.com/D4761971).	facebook-github-bot	2017-03-23 13:33:57
13110	2017-03-23 11:15:23	### Description When a ListView is empty, there is no way to do a pull down to refresh with the RefreshControl. I have no other event triggered option to refresh besides pull down to refresh. How can I get around this? <S_CODE_TOKEN> ### Additional Information * React Native version: 0.41 * Platform: Android * Development Operating System: MacOS * Dev tools: Android Studio	quangas
13110	2017-03-28 03:42:50	Now my project has the same problem,Have you Fixed it?	wjm117
13109	2017-03-23 11:04:45	Various fixes of xcode projects and cleaning up some warnings	javache	2017-03-23 18:36:50
13109	2017-03-23 16:29:28	@lacker has imported this pull request. If you are a Facebook employee, you can view this diff [on Phabricator](https://phabricator.intern.facebook.com/D4762652).	facebook-github-bot	2017-03-23 18:36:50
13109	2017-03-23 17:03:19	Travis tests passed, merging. @facebook-github-bot shipit	mkonicek	2017-03-23 18:36:50
13109	2017-03-23 17:04:03	@mkonicek has imported this pull request. If you are a Facebook employee, you can view this diff [on Phabricator](https://phabricator.intern.facebook.com/D4762652).	facebook-github-bot	2017-03-23 18:36:50
13108	2017-03-23 10:49:09	### Description I'm not working with the emulator. I have my mobile phone connected and run the Application on this. I tried out the following source code: https://facebook.github.io/react-native/docs/handling-text-input.html Just by copy and paste and changed all 'PizzaTranslator' to the actual name of my project. I activated hot reload. When I saved the Code I expected the same view as shown in…	tk130
13108	2017-03-23 12:29:29	Allright, when I restart everything, that means: I start the command line again with react-natve start and react-native run-android, reconnect the phone, it works. Whats the problem?	tk130
13107	2017-03-23 10:25:22	### Description 3f49e74 added support for percentages in some style properties, and its awesome. we should also have support for transform translates. ### Reproduction I want to absolutely position a view and center it vertically. I can now do `top: '50%'`, but thats not centered. To make it centered I would also need `transform: [{translateY: '50%'}]`. ### Solution Add support for percentages fo…	pvinis
13106	2017-03-23 09:15:49	I was looking for help on the stackOverflow but just get this one which didn't solve my problem: [here](http://stackoverflow.com/questions/37016664/setnativeprops-change-value-for-text-component-react-native-direct-manipulation) I also want to directly update the value of a component due to performance reasons. Here is my code, `<TextInput ref="currentAlphabetRefer" editable={false} style={{width…	gezichenshan	2017-03-23 09:33:54
13106	2017-03-23 09:33:42	OK,I've seen this question: [issue1390](https://github.com/facebook/react-native/issues/1390), and resort to [this](https://facebook.github.io/react-native/docs/direct-manipulation.html#setnativeprops-to-clear-textinput-value) page,which solved my puzzle.	gezichenshan	2017-03-23 09:33:54
13105	2017-03-23 08:03:09	Use `getChildDrawingOrder` instead of reordering views. The old implementation didn't work properly when `removeClippedSubviews` was enabled and this one should have better performance since we don't play with the view hierarchy at all. This fixes weird bugs with sticky headers in `SectionList` and allows removing the hack that disabled `removeClippedSubviews` when using sticky section headers. *…	janicduplessis
13105	2017-03-23 08:06:04	👍	nihgwu
13105	2017-03-23 08:09:17	cc @astreet	janicduplessis
13105	2017-03-23 17:26:37	I think @ayc1 is going to handle this review :)	astreet
13105	2017-03-23 19:35:36	@ayc1 I checked both ScrollView and ModalHostView and they all wrap their content inside a View so we don't need to implement view ordering for those. I still moved the logic in a helper class to make it easy to implement for other ViewGroups.	janicduplessis
13105	2017-03-23 21:57:46	@achen1 has imported this pull request. If you are a Facebook employee, you can view this diff [on Phabricator](https://phabricator.intern.facebook.com/D4765869).	facebook-github-bot
13104	2017-03-23 07:27:25	## Motivation (required) Issue 13077: on Windows, when using `autocrlf=true`, then `react-native link` will fail to recognize that Android libraries have already been linked and will link them again. Android's `isInstalled.js` now `trim`s the pattern it's looking for so that it's newline-neutral. Note that `react-native link` will still unconditionally use a `\n` when patching the file, but git w…	yairk
13103	2017-03-23 05:41:26	Added this as part of a random PR to get flow passing. This collides with a similar fix by @bvaughn so let's remove mine. Also I messed up and there is a + at the start of the line :o	janicduplessis	2017-03-23 06:36:39
13103	2017-03-23 05:54:55	@facebook-github-bot shipit	ide	2017-03-23 06:36:39
13103	2017-03-23 05:56:05	@ide has imported this pull request. If you are a Facebook employee, you can view this diff [on Phabricator](https://phabricator.intern.facebook.com/D4761349).	facebook-github-bot	2017-03-23 06:36:39
13102	2017-03-23 05:21:41	### Description When I try to use webp for app. But some webp images get an error message unsupported file type by image-size@0.3.5. And I in image-size repo I found a issue image-size/image-size#65. This is the same problem. And try image-size^0.5.1 the error fixed. ### Reproduction [FILL THIS OUT: Try to reproduce your bug on https://sketch.expo.io/ and provide a link. If you can't reproduce th…	Lxxyx
13101	2017-03-23 04:30:55	Hi Team, when i tried to start project from create to deploy in to device. faced lot of issues in each step like installation issue, build issue, no proper docs. etc.. very difficult to find proper solution in some forum also. finally i ended up unhappy with with react-native.	loki4u	2017-03-23 20:20:23
13101	2017-03-23 09:33:14	Hi loki4u, I think you misspelled React-native. The "React" is supposed to start with a lowercase r. Happy to help.	jevakallio	2017-03-23 20:20:23
13101	2017-03-23 15:37:18	Hi @loki4u, Your frustration is understandable. Even though react native might not be very friendly to new developers, but I have seen it working alright in many projects. I have a few suggestions that might help you: * Follow the the getting started guide: http://facebook.github.io/react-native/docs/getting-started.html * Whenever you hit a problem that you can't solve yourself, or by searching,…	omidfi	2017-03-23 20:20:23
13101	2017-03-23 20:20:23	@loki4u sorry to hear you had a poor experience. React Native has several dependencies, requiring a fully working development environment for iOS and Android app development, as well as Node and other JavaScript projects. The team over at [Expo](http://expo.io) have built a product that allows you to build React Native apps without requiring any native dependencies. We recently collaborated on a …	hramos	2017-03-23 20:20:23
13101	2017-03-24 11:06:13	HI Team, Thanks for your kind information about react-native.	loki4u	2017-03-23 20:20:23
13100	2017-03-23 04:08:16	### Description Localizing for a Right-to-Left language, Farsi, causes ListViews to reverse in a way that the scrollview can't scroll to the rest of the content. Here is a GIF of its behaviour - ![rtl-scrollview](https://cloud.githubusercontent.com/assets/5892190/24231461/71ba2b70-0f4a-11e7-8c18-19a1f6173e73.gif) ### Reproduction An ordinary horizontal Listview will suffice. See mine below. <S_CO…	annelorraineuy
13100	2017-03-23 05:42:25	Temporary workaround just for the scrollview to the get to the rest of the content. See `renderScrollComponent` on ListView. Layout will look LTR though, not RTL as it should be. <S_CODE_TOKEN> 0.39.2 doesn't have [scrollToEnd()](https://facebook.github.io/react-native/docs/scrollview.html#scrolltoend) so I don't know what else to do.	annelorraineuy
13099	2017-03-23 01:50:56	Thanks for submitting a PR! Please read these instructions carefully: - [x] Explain the **motivation** for making this change. - [x] Provide a **test plan** demonstrating that the code is solid. - [x] Match the **code formatting** of the rest of the codebase. - [x] Target the `master` branch, NOT a "stable" branch. ## Motivation (required) <!-- What existing problem does the pull request solve? -…	ykzts
13099	2017-03-24 16:11:52	Thanks for the PR! @facebook-github-bot shipit	janicduplessis
13099	2017-03-24 16:12:21	@janicduplessis has imported this pull request. If you are a Facebook employee, you can view this diff [on Phabricator](https://phabricator.intern.facebook.com/D4770208).	facebook-github-bot
13098	2017-03-23 00:07:19	The Play Store started serving WebP files for these icons, which are not rendered well in Safari. Switched to JPEGs from the App Store. Periodical pruning of the showcase: Removed several entries to keep the showcase fresh.	hramos	2017-03-23 18:21:21
13098	2017-03-23 17:08:30	@hramos has imported this pull request. If you are a Facebook employee, you can view this diff [on Phabricator](https://phabricator.intern.facebook.com/D4762944).	facebook-github-bot	2017-03-23 18:21:21
13097	2017-03-22 23:40:46	### Description I want to use the camera in my react-native application on Android. For this, I'm using the Camera from https://github.com/lwansbrough/react-native-camera. So, in order to this, i'm using PermissionsAndroid to make sure that the user has the access to the camera. Here comes my problem. I'm using the code from the doc (here https://facebook.github.io/react-native/docs/permissionsan…	Blapi
13096	2017-03-22 22:16:11	Typing "android avd" into the terminal is not supported anymore. The android command is no longer available. There are workarounds, but it involves replacing files with the older ones. Thanks for submitting a PR! Please read these instructions carefully: - [ ] Explain the **motivation** for making this change. - [ ] Provide a **test plan** demonstrating that the code is solid. - [ ] Match the **c…	hoangpeterd	2017-03-23 17:45:54
13096	2017-03-22 22:16:55	Thank you for your pull request and welcome to our community. We require contributors to sign our Contributor License Agreement, and we don't seem to have you on file. In order for us to review and merge your code, please sign up at https://code.facebook.com/cla - and if you have received this in error or have any questions, please drop us a line at cla@fb.com. Thanks! **If you are contributing o…	facebook-github-bot	2017-03-23 17:45:54
13096	2017-03-22 22:19:35	Thank you for signing our Contributor License Agreement. We can now accept your code for this (and any) Facebook open source project. Thanks!	facebook-github-bot	2017-03-23 17:45:54
13096	2017-03-22 22:33:12	@hramos is the owner of this	ericvicenti	2017-03-23 17:45:54
13096	2017-03-22 23:41:42	Please fill out all the required fields in the template. What is your test plan?	hramos	2017-03-23 17:45:54
13096	2017-03-23 01:31:51	### Motivation This pull requests solves the issue that users installing React Native on Android Mobile OS will encounter when starting the Android Virtual Device via the following command in a terminal: <S_CODE_TOKEN> The issue is that the command: <S_CODE_TOKEN> is depreciated. ![image](https://cloud.githubusercontent.com/assets/21183652/24227679/e2a7b9fa-0f3c-11e7-98ee-9a730909c25a.png) ### Te…	hoangpeterd	2017-03-23 17:45:54
13096	2017-03-23 17:07:23	@hramos has imported this pull request. If you are a Facebook employee, you can view this diff [on Phabricator](https://phabricator.intern.facebook.com/D4762937).	facebook-github-bot	2017-03-23 17:45:54
13095	2017-03-22 21:42:11	These modules don't exist in React anymore so this causes new apps to redscreen because the packager cannot resolve those modules. **Test plan** Tested that this and removing NavigationExperimental (it also uses removed React exports) causes UIExplorer to work again.	janicduplessis	2017-03-23 00:46:31
13095	2017-03-22 21:43:54	@ericvicenti has imported this pull request. If you are a Facebook employee, you can view this diff [on Phabricator](https://phabricator.intern.facebook.com/D4757762).	facebook-github-bot	2017-03-23 00:46:31
13095	2017-03-22 23:12:39	It's also nice that there's been a warning for many months now, think this shouldn't be too surprising to anyone.	ide	2017-03-23 00:46:31
13094	2017-03-22 20:52:08	### Description A really old version of react-native is being hosted on maven central and jcenter. Please remove it to avoid confusions. http://search.maven.org/#artifactdetails%7Ccom.facebook.react%7Creact-native%7C0.20.1%7Caar https://bintray.com/bintray/jcenter/com.facebook.react%3Areact-native ### Additional Information * React Native version: 0.20.1 * Platform: Android	carlospaulino
13094	2017-03-23 01:42:28	@mkonicek What do you think about removing this? I believe it's been over a year since the last publish.	ide
13094	2017-03-23 04:23:01	Just curious, what's the reasoning behind not publishing it to Maven Central / JCenter regularly?	clarle
13094	2017-03-23 04:51:13	Unlike most other libraries, RN has inherently coupled JS+Java and JS+Obj-C so we want to distribute related code together in the interest of high cohesion. Additionally the build system is JS-centric and works out of `node_modules`, so we want to distribute the JS using npm more than we want to distribute the Java using Maven or ObjC using CocoaPods. We also want to keep the deployment process s…	ide
13093	2017-03-22 19:58:03	## Motivation (required) The wording had some grammar issues. The instructions were also not as precise as they could be. ## Test Plan (required) Verified on Xcode 8.2.1.	hramos	2017-03-23 18:21:20
13093	2017-03-23 17:24:03	@hramos has imported this pull request. If you are a Facebook employee, you can view this diff [on Phabricator](https://phabricator.intern.facebook.com/D4763071).	facebook-github-bot	2017-03-23 18:21:20
13092	2017-03-22 19:13:01	## Motivation (required) Many developers that are considering using React Native have concerns about the binary size impact of adding the framework, especially on Android. This script makes it quick to measure the size of new React Native project with different parameters. This is a WIP, but a good beginning. ## Test Plan (required) This is just a script, no tests. I have run it manually and veri…	lyahdav
13092	2017-03-22 19:16:28	Also the script currently fails if you enable Proguard because of https://github.com/facebook/react-native/issues/13089	lyahdav
13092	2017-03-22 22:41:49	I've found that the APK size on disk is very different from what shows up in the Play Store, and the same is true for the iOS App Store. I think it's really important to call out that any numbers before seeing what the App Store / Play Store displays are not accurate.	ide
13092	2017-03-24 03:25:33	Do you know what reasons are that APK and size in the Play Store could be different? I still think others may find this script useful, it was actually @ericvicenti who suggested I make this a pull request. Maybe I'll just add a disclaimer in the script to your point?	lyahdav
13092	2017-03-24 06:30:59	I'm not sure why, I just saw that APK downloader sites reported one size for our app (the smallest), physical devices reported another (the middle), and the actual APK was another size (the largest). I think the disclaimer is helpful in telling people that this tool can show directional changes (ex: did the APK get way bigger?) but that to see the actual numbers you should publish to the Play Sto…	ide
13091	2017-03-22 19:03:27	### Description I am integrating react native to an existing app, it already works by following the docs. But there is a problem, every time I click the button that opens the RN activity/view controller, it takes 2 or 3 seconds in a white screen (loading the bundle). Is there any way to pre load this bundle and avoid this white screen ? ### Reproduction 1. Integrate any existing app with React Na…	Pedneri1
13090	2017-03-22 18:57:39	### Description When the JS Debugging is started from the Dev menu, the app on the mobile gets closed on its own after a while. It does not happen immediately, but after a minute or two, sometimes after 20-30 seconds. It only happens if there is a debugger actually attached. If the option is enabled, but the debugger is closed immediately, the app runs as it should. E.g. if the Chrome window loca…	vldgeorgiev	2017-03-27 06:32:08
13090	2017-03-27 01:51:10	There's already an issue for this: #9665	rodperottoni	2017-03-27 06:32:08
13090	2017-03-27 06:32:08	Thanks. It is exactly the same behaviour. I read the comments, but unfortunately after 7 months the issue is still there and it is a major one.	vldgeorgiev	2017-03-27 06:32:08
13089	2017-03-22 18:39:12	### Description After creating a new React Native project, enabling proguard per [these instructions](https://facebook.github.io/react-native/docs/signed-apk-android.html#enabling-proguard-to-reduce-the-size-of-the-apk-optional), and building a release Android build I get the following error: <S_CODE_TOKEN> The specific warning in the output is: <S_CODE_TOKEN> ### Reproduction 1. `react-native in…	lyahdav	2017-03-23 18:14:48
13089	2017-03-23 18:14:48	Pretty sure this is duplicate of https://github.com/facebook/react-native/issues/11891.	lyahdav	2017-03-23 18:14:48
13088	2017-03-22 17:09:58	First, the method 'sendAppEventWithName' is deprecated. 2nd, "self.bridge" is always null, so OC can't invoke js function in RN.	BaoBaoJianqiang	2017-03-22 20:02:42
13088	2017-03-22 20:02:42	Hey, thanks for reporting this issue! It looks like your description is missing some necessary information. Can you please add all the details specified in the [template](https://github.com/facebook/react-native/blob/master/.github/ISSUE_TEMPLATE.md)? This is necessary for people to be able to understand and reproduce the issue being reported. I am going to close this, but feel free to open a new…	hramos	2017-03-22 20:02:42
13087	2017-03-22 17:07:24	I do not thnik its possible to create great like bootstrap for responsivnes on different orientation or different screens. Because of flex: 1 , if last line has less columns , they will be different size. So there is impossible to create table with flex with same columns.	vnswvnsw	2017-03-22 20:02:26
13087	2017-03-22 20:02:26	Hey, thanks for reporting this issue! It looks like your description is missing some necessary information. Can you please add all the details specified in the [template](https://github.com/facebook/react-native/blob/master/.github/ISSUE_TEMPLATE.md)? This is necessary for people to be able to understand and reproduce the issue being reported. I am going to close this, but feel free to open a new…	hramos	2017-03-22 20:02:26
13086	2017-03-22 17:00:37	### Description I am trying to know whether an instance is part of a specific component tree or not. I.e I got a ScrollView with several children and I want to check somewhere else in the code if when I click anywhere on the screen the clicked element is a child of that ScrollView. The code below works perfectly, but only in debug scheme. When I try running it as a release, I get this error : <S_…	LeonChabbey	2017-03-23 16:47:23
13086	2017-03-23 16:47:23	It's my fault, I didn't know that when if the clicked element is a text that _currentElement returns only the string. That's why it's crashing... Sorry!	LeonChabbey	2017-03-23 16:47:23
13085	2017-03-22 15:31:41	Thanks for submitting a PR! Please read these instructions carefully: - [x] Explain the **motivation** for making this change. - [x] Provide a **test plan** demonstrating that the code is solid. - [x] Match the **code formatting** of the rest of the codebase. - [x] Target the `master` branch, NOT a "stable" branch. ## Motivation (required) Create Wheel picker like DatePickerIOS for Android Platfo…	ArtemKosiakevych
13085	2017-03-22 15:31:50	Thank you for your pull request and welcome to our community. We require contributors to sign our Contributor License Agreement, and we don't seem to have you on file. In order for us to review and merge your code, please sign up at https://code.facebook.com/cla - and if you have received this in error or have any questions, please drop us a line at cla@fb.com. Thanks! **If you are contributing o…	facebook-github-bot
13084	2017-03-22 15:04:29	Thanks for submitting a PR! Please read these instructions carefully: - [x] Explain the **motivation** for making this change. - [x] Provide a **test plan** demonstrating that the code is solid. - [x] Match the **code formatting** of the rest of the codebase. - [x] Target the `master` branch, NOT a "stable" branch. ## Motivation (required) The documentation missed mandatory parameters for the ima…	rande
13084	2017-03-22 15:04:47	Thank you for your pull request and welcome to our community. We require contributors to sign our Contributor License Agreement, and we don't seem to have you on file. In order for us to review and merge your code, please sign up at https://code.facebook.com/cla - and if you have received this in error or have any questions, please drop us a line at cla@fb.com. Thanks! **If you are contributing o…	facebook-github-bot
13084	2017-03-22 15:09:34	Thank you for signing our Contributor License Agreement. We can now accept your code for this (and any) Facebook open source project. Thanks!	facebook-github-bot
13083	2017-03-22 14:19:29	## Motivation closes #13081 ## Test Plan UIExplorer, TransformExample	skv-headless	2017-03-25 01:16:16
13083	2017-03-22 14:20:47	@shergin please take a look.	skv-headless	2017-03-25 01:16:16
13083	2017-03-22 22:17:36	@shergin has imported this pull request. If you are a Facebook employee, you can view this diff [on Phabricator](https://phabricator.intern.facebook.com/D4758237).	facebook-github-bot	2017-03-25 01:16:16
13083	2017-03-22 22:20:24	@skv-headless Looks awesome! Thank you for you effort... and I apologize for the inconvenience! 😃	shergin	2017-03-25 01:16:16
13083	2017-03-23 06:33:34	don't worry. Thanks for your work.	skv-headless	2017-03-25 01:16:16
13082	2017-03-22 14:14:40	### Description I'm trying to create a native react-native library that I intend to publish on npm. What are the development guidelines that I need to follow to achieve this? So far I have only been able to write native code for the ios and android application project, but I haven't yet found an official guide to help me create a native library that I can publish on npm. I have used the template …	keshavkaul
13081	2017-03-22 13:42:42	### Description `style={{transform: {scaleY: -1}}}` I use this trick to revert list of messages for chat. Also it is used here https://github.com/exponent/react-native-invertible-scroll-view/blob/master/InvertibleScrollView.js#L75 On current master `View`s disappear when I use negative `scaleX` or `scaleY`. Still working for android. caused by this commit https://github.com/facebook/react-native/…	skv-headless	2017-03-25 01:16:16
13080	2017-03-22 13:39:19	### Description Error log: <S_CODE_TOKEN> Log from google play: <S_CODE_TOKEN> ### Additional Information I am used FlatList, this is only in android. When i tap button in renderItem sometimes see this error. In release build app crashing * React Native version: v0.43.0-rc.4 * Platform: Android * Development Operating System: MacOS * Dev tools: Android Studio 2.3	prigornitskiy
13080	2017-03-23 15:42:13	## Step to reproduce Rewind the flatList from the bottom up and click on the button when the application scrolls	prigornitskiy
13079	2017-03-22 10:52:18	I've just enter a NoClassDefFoundError when I re-start my MainActivity. But I don't know the reason why will cause the error. Can somebody give me a clue to fix it? Thanks a lot. <S_CODE_TOKEN>	pampang
13078	2017-03-22 10:33:49	NPM version: 4.4.1 Xcode version: 8.2 (8C38) React Native version: 0.43-rc1~4 Platform: iOS Operating System: MacOS os x EI Capitan react-native 0.42.3 no problem. react-native init --version="0.43.0-rc.4" FlatListTest4 error message: 2017-03-22 18:24:09.965 [warn][tid:NSOperationQueue 0x618000030700 :: NSOperation 0x61800004f390 (QOS: DEFAULT)][RCTBatchedBridge.m:113] Failed to load source: Erro…	hnzlk2014	2017-03-27 09:22:16
13078	2017-03-22 10:44:10	I confirm the problem. It's is due to the React version 16.0.0-alpha.5 published on NPM yesterday. Fix your React version to ~16.0.0-alpha.4~ (EDIT: 16.0.0-alpha.3, my bad) in your `package.json`and re-install the dependencies. It's a serious issue though, because all existing projects using 0.43-rc* are concerned.	ncuillery	2017-03-27 09:22:16
13078	2017-03-23 01:11:21	npm ERR! notarget No compatible version found: react-test-renderer@16.0.0-alpha.4 npm ERR! notarget Valid install targets: npm ERR! notarget 1.0.0, 1.1.0, 15.3.0, 15.3.1-rc.1, 15.3.1-rc.2, 15.3.1, 15.3.2-rc.1, 15.3.2, 15.4.0-rc.1, 15.4.0-rc.2, 15.4.0-rc.3, 15.4.0-rc.4, 15.4.0, 15.4.1, 15.4.2, 16.0.0-alpha, 16.0.0-alpha.0, 16.0.0-alpha.2, 16.0.0-alpha.3, 16.0.0-alpha.5	hnzlk2014	2017-03-27 09:22:16
13078	2017-03-23 01:14:07	16.0.0-alpha.3 is ok.	hnzlk2014	2017-03-27 09:22:16
13078	2017-03-23 13:41:20	I think the problem is that we didn't pin the React version during one of the previous syncs: https://github.com/facebook/react-native/commit/24a7665df5c35e0db32572c6ff83f51392c43f13#commitcomment-21457443. So now every time we release a new alpha of `react` (potentially with breaking changes because it's an alpha), React Native RC that contains `~` in the peer dependency will let the users happi…	gaearon	2017-03-27 09:22:16
13078	2017-03-23 15:23:02	(And we need to pin React versions in the future, just like we did before. I'm not sure why we broke the pattern, and whether it was intentional or not.)	gaearon	2017-03-27 09:22:16
13078	2017-03-23 15:28:06	The package build issue should be resolved as far as I'm aware with https://github.com/facebook/react-native/commit/a2cfea1934ab3682b2597a53de0b2b00a319832f	javache	2017-03-27 09:22:16
13078	2017-03-23 15:37:26	The followup we agreed on is @bvaughn will submit a PR removing `~` from `package.json` and coordinate with @mkonicek to get a similar change into RC branch.	gaearon	2017-03-27 09:22:16
13078	2017-03-23 23:06:13	Fix up in https://github.com/facebook/react-native/pull/13121.	gaearon	2017-03-27 09:22:16
13077	2017-03-22 10:30:38	### Description When working on a Windows development environment with git's `autocrlf` configured as `true`, then repeatedly running `react-native link` will repeatedly add the same dependencies to the Android app's MainApplication.java, instead of recognizing that the library has already been linked after the first invocation. ### Reproduction Run `react-native link` repeatedly on a Windows env…	yairk
13076	2017-03-22 10:29:52	### Description Consider this structure: <S_CODE_TOKEN> When `TextInput` is focused and keyboard animation happens `TextInput` animates as expected, but `ScrollView` changes its height without any animation. ![flatlist_scrollview_no_animation](https://cloud.githubusercontent.com/assets/19417672/24193370/b644ae1e-0efa-11e7-87d9-a6bc95e80fab.gif) ### Reproduction https://sketch.expo.io/B1JIYaynx ##…	grundmanise
13075	2017-03-22 10:12:35	### Description When any keyboard key is pressed while `ScrollView` scrolls (swipe/pan/momentum) a key won't depress until: 1. you press another key (the pressed key will get stuck instead of the prev. key); 2. `ScrollView` stops scrolling' --- This gif shows this bug when using `FlatList`: <S_CODE_TOKEN> ![flatlist_scrollview_keyboard_bug](https://cloud.githubusercontent.com/assets/19417672/2419…	grundmanise
13074	2017-03-22 10:04:41	This example doesn't work. http://facebook.github.io/react-native/docs/asyncstorage.html#content "'await' is a reserved keyword" is displayed.	seenickcode
13074	2017-03-22 12:22:59	It's because that snippet should be in an `async` function.	davidsharp
13074	2017-03-22 14:02:59	Strange. It seems it's not. See this official example. http://facebook.github.io/react-native/docs/asyncstorage.html#content On Wed, Mar 22, 2017 at 4:23 PM, David Sharp <notifications@github.com> wrote: > It's because that snippet should be in an async function. > > — > You are receiving this because you authored the thread. > Reply to this email directly, view it on GitHub > <https://github.com…	seenickcode
13074	2017-03-22 16:24:19	Can you please send a pull request with the fix?	ericvicenti
13074	2017-03-22 16:33:30	@seenickcode, I can see it's not there, but that's how async/await works. https://developer.mozilla.org/en-US/docs/Web/JavaScript/Reference/Operators/await It's certainly something that should be clearer in the docs, but it's not a React Native issue specifically.	davidsharp
13074	2017-03-22 17:01:45	Good to know thanks. It's just that it's in the React Native main documentation and that example they give clearly doesn't work for newbies like me. Not to be negative but it's surprising from the quality of documentation Facebook produces. I couldn't find how to report a problem with documentation. On Wed, Mar 22, 2017 at 8:34 PM, David Sharp <notifications@github.com> wrote: > @seenickcode <htt…	seenickcode
13074	2017-03-22 20:04:56	Most of the documentation is hosted in this repo, in the `docs/` directory. The API reference docs are generated from the JavaScript comments in the source files. A good way to report a problem with documentation on React Native is just like this - by opening an issue in the GitHub tracker. A pull request would be ideal, however!	hramos
13074	2017-03-23 08:02:09	Ok noted. Thank you! On Thu, Mar 23, 2017 at 12:05 AM, Héctor Ramos <notifications@github.com> wrote: > Most of the documentation is hosted in this repo, in the docs/ directory. > The API reference docs are generated from the JavaScript comments in the > source files itself. > > A good way to report a problem with documentation on React Native is just > like this - by opening an issue in the GitH…	seenickcode
13073	2017-03-22 09:55:54	### Description When using `keyboardDismissMode="interactive"` on `ScrollView` `KeyboardAvoidingView` does not resize as keyboards hides. Here's a gif to demonstrate what behavior I'm referring to: ![gif](https://camo.githubusercontent.com/a2ee2a721cc55d5cdd2a2864c41ee31d034d3057/68747470733a2f2f7468756d62732e6766796361742e636f6d2f4d696e646c65737353616e65416e6777616e7469626f2d73697a655f7265737472…	grundmanise
13072	2017-03-22 09:40:06	Please read the following carefully before opening a new issue. We use GitHub Issues for tracking bugs in React Native. - If you have a non-bug question, ask on Stack Overflow: http://stackoverflow.com/questions/tagged/react-native - If you have a feature request, post it on Canny: https://react-native.canny.io/feature-requests Your issue may be closed without explanation if it does not provide t…	Aleksandar-FFWD
13071	2017-03-22 07:32:50	### Description Hello, I’m new to react native and have problems to setup the hello world app. I followed the instruction on the „Getting Started“ page for installing android on mac. First problems occur at „Starting the Android Virtual Device“ step. `$ android` outputs > The android command is no longer available. > For manual SDK and AVD management, please use Android Studio. > For command-line…	axten	2017-03-22 12:10:03
13071	2017-03-22 08:27:07	Hi, It looks like you have old build tools. Mind checking if there is update available? You can do so by clicking icon of android with blue arrow behind him in toolbar row. then you should get screen such as this http://imgur.com/a/lwi3j	pfulop	2017-03-22 12:10:03
13071	2017-03-22 09:40:06	I installed the version mentioned on the [Getting started Page](https://facebook.github.io/react-native/docs/getting-started.html): > Next, select the "SDK Tools" tab and check the box next to "Show Package Details" here as well. Look for and expand the "Android SDK Build Tools" entry, then make sure that Android SDK Build-Tools 23.0.1 is selected	axten	2017-03-22 12:10:03
13071	2017-03-22 10:08:19	In your android/app you have file called build.gradle. What is the targetSdkVersion, buildToolsVersion and compileSdkVersion there?	pfulop	2017-03-22 12:10:03
13071	2017-03-22 11:08:04	<S_CODE_TOKEN>	axten	2017-03-22 12:10:03
13071	2017-03-22 11:32:11	Now I found out that the port 8081 was already in use. after killing the process and running `react-native run-android` it seems that a little bit "more" (terminal with React Packager opens) is working but in the end it fails again with error: <S_CODE_TOKEN> same error occurs with my samsung s6 connected.	axten	2017-03-22 12:10:03
13071	2017-03-22 12:10:03	Ok I fixed the last error by deleting the virtual device and creating a new one. Now I choose nexus 6 and now it works. Note that it can take up to a minute until the emulator is launched properly. **Summary for later visitors** * make sure that the port 8081 is free using `sudo lsof -i :8081` and `sudo kill -9 <pid>` * try creating multiple Virtual Devices until android boots properly in the emu…	axten	2017-03-22 12:10:03
13070	2017-03-22 07:12:54	After reading the SectionList APIs on https://facebook.github.io/react-native/releases/next/docs/sectionlist.html, I still don't know how to make "Scroll loading" without passing param "onEndReachedThreshold" to SectionList which was provided at Listview and FlatList component, can i have any suggestions on making scroll loading in SectionList work? THX!	rqzheng2015	2017-03-23 17:40:24
13070	2017-03-23 17:40:24	Thanks for opening the issue, however it looks like a feature request. As noted in the [Issue template](https://github.com/facebook/react-native/blob/master/.github/ISSUE_TEMPLATE.md) we'd like to use the GitHub issues to track bugs only. Consider sending a pull request or a create an entry on [Canny](https://reactnative.canny.io/feature-requests). It has a voting system and if the feature gets u…	hramos	2017-03-23 17:40:24
13070	2017-03-27 18:24:53	I know how to solve this, you just need to set onEndReachedThreshold as a rate of visibleLength. So you just need to set it as a number smaller than 1, then it worked!!!!!	rqzheng2015	2017-03-23 17:40:24
13069	2017-03-22 07:03:58	I knows how AsyncStorage get and set data, but how can I manage this data in iOS or Android code?	BaoBaoJianqiang
13069	2017-03-22 09:29:44	i have the same question	aliyoge
13068	2017-03-22 05:29:05	Adds unit tests to the Native Animated implementation on iOS. This pretty much mirrors the tests we currently have on Android. It also fixes 2 bugs I've found when adding the tests and pass the current time in `stepAnimation` instead of using `CACurrentMediaTime` to make testing easier. - `stopListeningToAnimatedNodeValue` did not actually work at all, it should set the listener to nil. - The fin…	janicduplessis
13068	2017-03-27 19:34:00	cc @javache @ide	janicduplessis
13067	2017-03-21 23:18:22	To the right of Documentation Examples is a link to Appetize-powered examples of the code with running in an simulator. These are typically only iOS. ![screenshot 2017-03-21 17 17 03](https://cloud.githubusercontent.com/assets/180819/24175151/3dc41a56-0e5a-11e7-8799-aafa34fef3af.png) Appetize supports both iOS and Android so it would be great to be able to run these examples in either platform. M…	joshuapinter
13066	2017-03-21 23:16:41	Now that there are a number of good navigation solutions provided by the community, we are ready to remove NavigationExperimental from the RN core. The latest navigation doc explains the available options pretty well: http://facebook.github.io/react-native/docs/navigation.html . We should also add a mention to Airbnb's new native-navigation. For anybody who continues to rely on it, it is recommen…	ericvicenti	2017-03-24 00:30:25
13066	2017-03-22 06:01:12	Good bye dear old friend, you served well.	ptomasroos	2017-03-24 00:30:25
13066	2017-03-22 06:59:46	Will this be shipped to 0.44? I'm using custom **Navigator** built on it, and it works really well, I've tried to use **react-navigation** but it's really frustrating, to be honest, it's still in a quite early stage, leaving so many issues unresolved( besides some really severe bugs ) and PRs pending there for weeks. IMO we should keep that in core until **react-navigation** reaches to 1.0.0-stab…	nihgwu	2017-03-24 00:30:25
13066	2017-03-22 07:01:50	You can use the transitioner from react navigation or copy the files locally. On 22 Mar 2017 8:00 AM, "Neo" <notifications@github.com> wrote: > Will this be shipped to 0.44? I'm using custom *Navigator* built on it, > and it works really well, I've tried to use *react-navigation* but it's > really frustrating, to be honest, it's still in a quite early stage, > leaving so many issues unresolved( b…	ptomasroos	2017-03-24 00:30:25
13066	2017-03-22 07:09:23	Then why not just keep them there until the others are ready? **react-navigation** is still on the way to 1.0.0-stable **react-native-navigation** is in active development to release 2.0.0 **native-navigation** just unveils itself a week ago **react-native-router-flux** is using a very early version of NE so don't support native driver, so it's not on my list	nihgwu	2017-03-24 00:30:25
13066	2017-03-22 07:11:39	Facebook doesn't use it and don't wanna maintain it. Simple as that I believe On 22 Mar 2017 8:10 AM, "Neo" <notifications@github.com> wrote: > Then why not just keep them there until the others are ready? > *react-navigation* is still on the way to 1.0.0-stable > *react-navigation* is in active development to release 2.0.0 > *native-navigation* just unveils itself a week ago > *react-native-rout…	ptomasroos	2017-03-24 00:30:25
13066	2017-03-22 07:58:35	Someone could publish it as an npm package also.	janicduplessis	2017-03-24 00:30:25
13066	2017-03-22 09:37:17	@janicduplessis thats what react-native-router-flux did	ptomasroos	2017-03-24 00:30:25
13066	2017-03-22 21:25:25	@ericvicenti has imported this pull request. If you are a Facebook employee, you can view this diff [on Phabricator](https://phabricator.intern.facebook.com/D4757539).	facebook-github-bot	2017-03-24 00:30:25
13066	2017-03-23 11:48:33	I tried to merge this pull request into the Facebook internal repo but some checks failed. To unblock yourself please check the following: Does this pull request pass all open source tests on GitHub? If not please fix those. Does the code still apply cleanly on top of GitHub master? If not can please rebase. In all other cases this means some internal test failed, for example a part of a fb app w…	facebook-github-bot	2017-03-24 00:30:25
13065	2017-03-21 23:04:50	Thanks for submitting a PR! Please read these instructions carefully: - [ ] Explain the **motivation** for making this change. - [ ] Provide a **test plan** demonstrating that the code is solid. - [ ] Match the **code formatting** of the rest of the codebase. - [ ] Target the `master` branch, NOT a "stable" branch. ## Motivation (required) What existing problem does the pull request solve? Curren…	smvv
13064	2017-03-21 23:04:16	React Native originally shipped with these examples, which have gotten super old and unmaintained. Cruft like this in the core repo only slows us down with extra issues and pull requests. Eventually we may create a different repo for samples that will be maintained into the future. We are doing some spring cleaning in the repo, so now is a good time to remove these and let the community share the…	ericvicenti	2017-03-24 21:18:09
13064	2017-03-21 23:49:53	After we remove the examples, we can close the following issues/pulls: https://github.com/facebook/react-native/issues/7274 https://github.com/facebook/react-native/issues/12024 https://github.com/facebook/react-native/issues/12124 https://github.com/facebook/react-native/pull/11980 https://github.com/facebook/react-native/issues/7652 https://github.com/facebook/react-native/issues/11028 https://…	ericvicenti	2017-03-24 21:18:09
13064	2017-03-24 15:41:25	I'll fix IntegratingWithExistingApps.md, but I think we should leave the blog post alone for now. If a cleaned up example gets published somewhere, then we can link to it.	ericvicenti	2017-03-24 21:18:09
13064	2017-03-24 15:48:03	Actually, after looking through `IntegratingWithExistingApps.md`, it looks like it refers to a 2048 native app, rather than this JS implementation. So I think this is ready to land as-is.	ericvicenti	2017-03-24 21:18:09
13064	2017-03-24 17:23:50	@hramos has imported this pull request. If you are a Facebook employee, you can view this diff [on Phabricator](https://phabricator.intern.facebook.com/D4770699).	facebook-github-bot	2017-03-24 21:18:09
13064	2017-03-25 00:03:24	It turned out that the 2048 game is a good example app to use to demonstrate use of the TVEventHandler for custom input handling on Apple TV, so I created a standalone repo for it at https://github.com/dlowder-salesforce/rn-tvos-example-2048 .	dlowder-salesforce	2017-03-24 21:18:09
13063	2017-03-21 22:59:02	Hi, What's going on with the dependency on React for the next RN release? Right now 0.43-rc4 is pointing to an alpha version of React. ping @acdlite	cgestes
13063	2017-03-22 23:18:32	facebook is using `react`-`master` in production! :)	chandu0101
13062	2017-03-21 21:57:34	### Description I can't make my app run. ### Reproduction get project from my partner cloned in bitbucket (in my partner environment the app works like a charm) , after that i do `npm i`, then try to ran my app and getting following error <S_CODE_TOKEN> then, a lot of searching after i saw this [issue](https://github.com/square/okhttp/issues/3040) then i added this line to my gradle <S_CODE_TOKEN…	cinder92
13061	2017-03-21 21:03:57	Some quick copy changes.	hramos	2017-03-21 22:46:21
13061	2017-03-21 21:47:42	@hramos has imported this pull request. If you are a Facebook employee, you can view this diff [on Phabricator](https://phabricator.intern.facebook.com/D4749511).	facebook-github-bot	2017-03-21 22:46:21
13060	2017-03-21 20:54:23	Simply pull **7.4M** of junk out of all the images. ![image](https://cloud.githubusercontent.com/assets/997157/24170287/731b275a-0e4e-11e7-9751-d09e390d79db.png) Originally done in https://github.com/facebook/react-native/pull/10408 but, reopened in diff ticket by suggestion of @mkonicek	GantMan
13060	2017-03-21 20:56:23	All the images are lossless ![image](https://cloud.githubusercontent.com/assets/997157/24170440/e69e5fd0-0e4e-11e7-92f0-efe402752322.png)	GantMan
13059	2017-03-21 20:26:08	### Description I'm trying to hook up react-native-webpack-server to react-native (due to our project setup, we need webpack), but during builds, we can't get source maps to correctly build. Investigating the problem, it turns out that react-native's packager seems to generate source maps that the `source-map` module doesn't like. (See: https://github.com/mozilla/source-map/issues/258) ### Reprod…	SEAPUNK
13058	2017-03-21 19:43:56	Im receiving this issue <S_CODE_TOKEN> i'm not using any native module from npm, here is my package json <S_CODE_TOKEN> when i run my app from terminal i saw this messages <S_CODE_TOKEN> any advice? thanks	cinder92	2017-03-21 21:47:51
13058	2017-03-21 21:47:51	Hey, thanks for reporting this issue! It looks like your description is missing some necessary information. Can you please add all the details specified in the [template](https://github.com/facebook/react-native/blob/master/.github/ISSUE_TEMPLATE.md)? This is necessary for people to be able to understand and reproduce the issue being reported. I am going to close this, but feel free to open a new…	hramos	2017-03-21 21:47:51
13058	2017-03-21 21:48:48	i saw another issue and i just add this line in my gradle <S_CODE_TOKEN> but now, i'm receiving this issue <S_CODE_TOKEN>	cinder92	2017-03-21 21:47:51
13058	2017-03-21 21:59:29	@hramos [here](https://github.com/facebook/react-native/issues/13062) is using guide lines	cinder92	2017-03-21 21:47:51
13057	2017-03-21 18:44:02	### Description It's a hard crash randomly when somebody is opening the default Timepicker(`TimePickerAndroid`) on android(release version). It happens on random phone. I can't reproduce it myself. On genymotion I can't seem to launch the picker it always make the emulator crash. But google developer console was able to track people having crash and here's the log. <S_CODE_TOKEN> ### Reproduction…	kenma9123
13057	2017-03-21 18:45:14	Please at least provide a sample of your code.	hramos
13057	2017-03-21 19:20:00	@hramos Actually I'm just using the default code. Nothing fancy. Some phones keep it crashing, some are not. <S_CODE_TOKEN> they all have the same log message output. And also most of the crash happens on Android 6.0	kenma9123
13056	2017-03-21 18:11:43	Please read the following carefully before opening a new issue. We use GitHub Issues for tracking bugs in React Native. - If you have a non-bug question, ask on Stack Overflow: http://stackoverflow.com/questions/tagged/react-native - If you have a feature request, post it on Canny: https://react-native.canny.io/feature-requests Your issue may be closed without explanation if it does not provide t…	mikearche	2017-03-21 18:11:49
13055	2017-03-21 17:20:47	### Description It's a hard crash randomly when somebody is opening the default Timepicker(`TimePickerAndroid`) on android(release version). It happens on random phone. I can't reproduce it myself. On genymotion I can't seem to launch the picker it always make the emulator crash. But google developer console was able to track people having crash and here's the log. <S_CODE_TOKEN> ### Additional I…	kenma9123	2017-03-21 18:33:59
13055	2017-03-21 18:33:59	Hey, thanks for reporting this issue! It looks like your description is missing some necessary information. Can you please add all the details specified in the [template](https://github.com/facebook/react-native/blob/master/.github/ISSUE_TEMPLATE.md)? This is necessary for people to be able to understand and reproduce the issue being reported. I am going to close this, but feel free to open a new…	hramos	2017-03-21 18:33:59
13055	2017-03-21 18:39:11	For the two informations. I didn't included them as I don't have to say anything about that anyway. I can't reproduce the error and I don't have a proper solutions instead of giving the user a basic time picker for now. But anyway here's a new issue https://github.com/facebook/react-native/issues/13057	kenma9123	2017-03-21 18:33:59
13055	2017-03-21 18:44:11	At the very least I'd like to see your Timepicker code, how is it being rendered, etc.	hramos	2017-03-21 18:33:59
13054	2017-03-21 16:31:03	### Description ![image](https://cloud.githubusercontent.com/assets/2623569/24158240/4deb9b1e-0e8e-11e7-80d6-9e80e54eab38.png) This is my issue, how can i fix that? More details: <S_CODE_TOKEN> My enviroment is: Xubuntu 16.04, Lasted NPM, RN: 0.42.3	thiensubs	2017-03-21 16:53:05
13053	2017-03-21 15:49:42	### Description error after upgrading to latest version of RN. I cannot run my project anymore. I am getting: node_modules/react-native/packager/src/Bundler/index.js: Unexpected token, expected , (47:26) 45 | mainModuleName: string, 46 | options: {}, > 47 | getDependencies: string => Promise<Array<string>>, | ^ 48 | ) => {} | Promise<{}>; ### Reproduction run react-native-git-upgrade ### Addition…	Taakn
13053	2017-03-22 17:08:41	I couldn't get it working, so I went back to 0.39.2 (0.39.0 wasn't working either). I'm leaving the issue open, but since I moved on from that version I cannot comment on whether or not this is fixed. If you feel that this issue should be closed, please do so.	Taakn
13052	2017-03-21 15:32:06	* Added a label so we can click on the text to toggle the dark mode * Added `height: 100%` in the CSS to make the dark background fill the entire view * Improving JS code with `classList.toggle()` instead of redundant `if else` and fragile `document.styleSheets` access * Adjusted the link color in dark mode to be less flashy ## Before ![image](https://cloud.githubusercontent.com/assets/5436545/24…	Kerumen	2017-03-23 11:39:29
13052	2017-03-21 20:50:42	@facebook-github-bot shipit	ide	2017-03-23 11:39:29
13052	2017-03-21 20:51:53	@ide has imported this pull request. If you are a Facebook employee, you can view this diff [on Phabricator](https://phabricator.intern.facebook.com/D4748893).	facebook-github-bot	2017-03-23 11:39:29
13052	2017-03-22 11:46:25	@javache has imported this pull request. If you are a Facebook employee, you can view this diff [on Phabricator](https://phabricator.intern.facebook.com/D4748893).	facebook-github-bot	2017-03-23 11:39:29
13052	2017-03-22 23:48:17	I tried to merge this pull request into the Facebook internal repo but some checks failed. To unblock yourself please check the following: Does this pull request pass all open source tests on GitHub? If not please fix those. Does the code still apply cleanly on top of GitHub master? If not can please rebase. In all other cases this means some internal test failed, for example a part of a fb app w…	facebook-github-bot	2017-03-23 11:39:29
13052	2017-03-23 10:29:40	@javache has imported this pull request. If you are a Facebook employee, you can view this diff [on Phabricator](https://phabricator.intern.facebook.com/D4748893).	facebook-github-bot	2017-03-23 11:39:29
13051	2017-03-21 15:16:55	https://github.com/rnpm/rnpm-plugin-link/issues/94	pvinis	2017-03-21 18:34:59
13051	2017-03-21 20:56:26	why just close it? there is enough info in the link. what is the problem?	pvinis	2017-03-21 18:34:59
13051	2017-03-21 21:28:28	See the [template](https://github.com/facebook/react-native/blob/master/.github/ISSUE_TEMPLATE.md) - issues that do not fill this out will be closed without explanation.	hramos	2017-03-21 18:34:59
13051	2017-03-21 21:31:22	ok then tomorrow i will just copy the other issue here i guess. the link has the "template".	pvinis	2017-03-21 18:34:59
13050	2017-03-21 13:28:10	minor documentation change ands -> and Thanks for submitting a PR! Please read these instructions carefully: - [ ] Explain the **motivation** for making this change. - [ ] Provide a **test plan** demonstrating that the code is solid. - [ ] Match the **code formatting** of the rest of the codebase. - [ ] Target the `master` branch, NOT a "stable" branch. ## Motivation (required) What existing prob…	CheragV
13050	2017-03-21 13:28:21	Thank you for your pull request and welcome to our community. We require contributors to sign our Contributor License Agreement, and we don't seem to have you on file. In order for us to review and merge your code, please sign up at https://code.facebook.com/cla - and if you have received this in error or have any questions, please drop us a line at cla@fb.com. Thanks! **If you are contributing o…	facebook-github-bot
13049	2017-03-21 12:12:41	## Motivation (required) Some libraries rely on `Linking` module and in order to correctly run tests, it needs to be mocked. ## Test Plan (required) React Native tests pass. In order to test this change, it needs to test a component that depends on the native `Linking` module. The same test showed in the following PR can be performed https://github.com/facebook/react-native/pull/13048#issue-21570…	alvaromb
13049	2017-03-21 12:14:04	@facebook-github-bot shipit	satya164
13049	2017-03-21 12:14:45	@satya164 has imported this pull request. If you are a Facebook employee, you can view this diff [on Phabricator](https://phabricator.intern.facebook.com/D4745616).	facebook-github-bot
13048	2017-03-21 11:09:38	## Motivation (required) Solves https://github.com/facebook/react-native/issues/13034 Now the `ScrollView` mock has all the methods available. ## Test Plan (required) React Native tests pass. To test this specific part of the code, <S_CODE_TOKEN> Then, add a simple project that uses `react-navigation`: <S_CODE_TOKEN> Run the default render tests: <S_CODE_TOKEN>	alvaromb
13048	2017-03-21 15:11:55	@facebook-github-bot shipit	satya164
13048	2017-03-21 15:12:55	@satya164 has imported this pull request. If you are a Facebook employee, you can view this diff [on Phabricator](https://phabricator.intern.facebook.com/D4746028).	facebook-github-bot
13047	2017-03-21 10:58:57	### Description Some modules may import both React/RCTBridge.h and React/RCTEventDispatcher.h. As RCTEventDispatcher is already importing RCTBridge and RCTBridge doesn't contain any `ifndef` guard to not allow importing itself multiple time, build will fail. ### Reproduction Taken from [react-native-background-geolocation module](https://github.com/mauron85/react-native-background-geolocation/blo…	mauron85	2017-03-22 07:24:30
13047	2017-03-21 20:51:45	The #import pragma defends against this, this isn't #include. There's something misconfigured with your project.	ide	2017-03-22 07:24:30
13047	2017-03-22 07:24:29	@ide obviously you're right. Must be problem in my project.	mauron85	2017-03-22 07:24:30
13046	2017-03-21 08:00:12	When I use RN 0.42 in my old iOS project, I define a pod file as follows: project 'RN3.xcodeproj' target 'RN3' do pod 'React', :path => '../node_modules/react-native', :subspecs => [ 'Core', 'RCTImage', 'RCTNetwork', 'RCTText', 'RCTWebSocket', ] end When I exec pod install in command line, there is an error message: [!] Unable to find a specification for `Yoga (= 0.42.3.React)` depended upon by `…	BaoBaoJianqiang	2017-03-21 18:35:38
13046	2017-03-21 09:50:57	Add this line in your Podfile. Have a try. pod 'Yoga', :path => '../node_modules/react-native/ReactCommon/yoga'	toureek	2017-03-21 18:35:38
13046	2017-03-21 11:34:13	Yoga works now. but anther issue occurs: all the files like "jschelpers","cxxreact" and so on are not found in the React project	BaoBaoJianqiang	2017-03-21 18:35:38
13046	2017-03-21 18:35:38	Hey, thanks for reporting this issue! It looks like your description is missing some necessary information. Can you please add all the details specified in the [template](https://github.com/facebook/react-native/blob/master/.github/ISSUE_TEMPLATE.md)? This is necessary for people to be able to understand and reproduce the issue being reported. I am going to close this, but feel free to open a new…	hramos	2017-03-21 18:35:38
13045	2017-03-21 05:52:59	### Description Tried to use FlatList in a new app. Documentation https://facebook.github.io/react-native/docs/flatlist.html describes it for the current native version 0.43.x. Neither const ReactNative = require('react-native') const { FlatList } = ReactNative; nor ES6 imports import { ..., FlatList } from 'react-native'; are possible. ### Reproduction I basically tried to run this example in a …	Ragnaroek	2017-03-21 17:50:41
13045	2017-03-21 08:06:24	cc @hramos - it looks like the 0.43 are considered stable even though it's still in RC.	ide	2017-03-21 17:50:41
13045	2017-03-21 14:56:39	0.43 was incorrectly tagged as stable yesterday. This should be fixed already but a new website deploy hasn't gone out yet due to Circle being red.	hramos	2017-03-21 17:50:41
13045	2017-03-21 17:50:41	Alright, this is now fixed. It required a manual deploy of the website to ensure 0.42 was listed as latest stable.	hramos	2017-03-21 17:50:41
13044	2017-03-21 04:34:06	### Warning: Failed propType: Invalid props.style key 'color' supplied to [ 'View' | 'RCTView' ] I used color property in react native app and it gives above error. ### Reproduction You can reproduce the issue <S_CODE_TOKEN> ### Additional Information * React Native version: [0.43] * Platform: [Android] * Operating System: [MacOS] * Dev tools: [ Android SDK version using genymotion for emulator] …	manjula91	2017-03-21 17:44:28
13044	2017-03-21 07:46:26	backgroundColor	yumengbdw	2017-03-21 17:44:28
13044	2017-03-21 09:50:39	You have to set the `color` style directly on a `Text` component for it to be white. Child components does not inherit style like on the web.	danielbrodin	2017-03-21 17:44:28
13044	2017-03-21 17:44:28	What they said - set the color on the Text element. Be aware you're using a white background color on the View container, you'll probably want to use a different color for the text.	hramos	2017-03-21 17:44:28
13044	2017-03-22 18:23:14	Thanks issue is resolved	manjula91	2017-03-21 17:44:28
13043	2017-03-21 03:38:48	using react-native-cli@2.0.1 create one project named ios4. and then build and run in Xcode on my real iphone 6s ios 10.2.1 and see the ios4 appIcon on my screen. ![wechatimg113](https://cloud.githubusercontent.com/assets/15324670/24131591/7e970e88-0e2a-11e7-93d9-861d14f7e4e6.jpeg) however when i open the ios4 app, i will struck on the startup page. ![wechatimg114](https://cloud.githubusercontent…	zhaozy93
13043	2017-03-21 18:36:20	Do you see any errors in the terminal?	hramos
13043	2017-03-26 09:23:42	Sorry, long time not to login github. Cannot see any error in terminal. but i switch the debug model from yes to no in Dead Code Stripping in Build Settings in Xcode, then the app runs normal in real devices including iPhone 5s with ios10, iPhone 5 with iOS 8, iPhone 6s with 10.	zhaozy93
13042	2017-03-21 02:56:39	<S_CODE_TOKEN> react-native: 0.42.0 on ios, only receive one time `I am from react1[back]` on android, receive nothing	fov42550564	2017-03-21 18:36:35
13042	2017-03-21 03:00:01	`react-native-webview-bridge` work well.	fov42550564	2017-03-21 18:36:35
13042	2017-03-21 18:36:35	Hey, thanks for reporting this issue! It looks like your description is missing some necessary information. Can you please add all the details specified in the [template](https://github.com/facebook/react-native/blob/master/.github/ISSUE_TEMPLATE.md)? This is necessary for people to be able to understand and reproduce the issue being reported. I am going to close this, but feel free to open a new…	hramos	2017-03-21 18:36:35
13041	2017-03-21 02:24:59	Couldn't find any leads on the net to this issue. I'm pretty new to this so sorry in advance for any lack of information. I started getting this error when i updated npm. the project works in debug mode but throws this error otherwise. Thank you. ![screenshot_1490062591](https://cloud.githubusercontent.com/assets/24738013/24129755/10383b3e-0dbb-11e7-8384-60fdcf04e83b.png) { "name": "firstrnprojec…	mackenziemance	2017-03-23 15:12:04
13040	2017-03-20 22:04:14	Encourage a little more testing coverage and make it a little easier to do.	sahrens
13040	2017-03-21 00:08:39	@sahrens has imported this pull request. If you are a Facebook employee, you can view this diff [on Phabricator](https://phabricator.intern.facebook.com/D4742701).	facebook-github-bot
13040	2017-03-21 14:48:24	I tried to merge this pull request into the Facebook internal repo but some checks failed. To unblock yourself please check the following: Does this pull request pass all open source tests on GitHub? If not please fix those. Does the code still apply cleanly on top of GitHub master? If not can please rebase. In all other cases this means some internal test failed, for example a part of a fb app w…	facebook-github-bot
13039	2017-03-20 21:37:25	### Description I am working on an Android App using react-native and I wanted to test my application on a release apk but after following the steps there (https://facebook.github.io/react-native/docs/signed-apk-android.html), when I launch the app on my phone, it crashes as soon as it opens and I've got the following error in Android Studio logcat : <S_CODE_TOKEN> Weird thing is that this is wor…	Blapi	2017-03-21 02:17:42
13039	2017-03-21 02:17:40	Fixed this when downgrading on React native 0.40	Blapi	2017-03-21 02:17:42
13038	2017-03-20 21:13:16	I've got a ScrollView as one of my top level components where it needs to render a View at the top of the screen then a ListView beneath it, so that when I scroll it takes the top content with it. But whenever I try to nest my ListView inside of the ScrollView it causes everything in the ListView to be rendered no matter what props I give it. This is causing my app to run very slow with large lis…	RyanMitchellWilson
13038	2017-03-20 23:50:34	Nesting vertical scroll views or lists inside each other is not recommended. Ideally you should pass the view you want at the top down as a prop to the list and render it in the header. Does that not work for you for some reason?	sahrens
13038	2017-03-22 21:05:34	Well I've got a specific case but normally I would do that. My page is basically three parts with a profile info section on the top, tabs in the middle that determine the bottom content and the bottom content. I pretty much need that top and middle section to scroll with the content if the bottom content is long enough for it to scroll. And not all the content that shows at the bottom will need a…	RyanMitchellWilson
13037	2017-03-20 20:58:01	### Description On the documentation for Flatlist, I tried running the example in the browser. I then got an error on the simulator saying "FlatListExample could not be found!" ### Reproduction [Link to docs](https://facebook.github.io/react-native/releases/next/docs/flatlist.html) I go onto the docs, and click "Run this example" near the bottom. ### Solution The documentation for that page needs…	huyanhh
13037	2017-03-21 17:52:14	I think this is actually affecting more than just FlatList. Other examples are not rendering. RNPlay is going away at the end of the month, so we'll need to either migrate the examples to run in [Sketch](http://sketch.expo.io), or remove the prompt entirely.	hramos
13037	2017-03-21 18:27:40	I took a further look at this. So there's two different types of runnable examples that display in a modal: 1. One-off examples linked from the markdown docs (e.g. https://facebook.github.io/react-native/docs/direct-manipulation.html), which is something someone uploaded to RNPlay long ago - and in some cases, the example no longer exists. In the case of Direct Manipulation, the example was creat…	hramos
13036	2017-03-20 20:17:42	Implementing removeAllDeliveredNotifications and removeDeliveredNotifications for remove notifications from notification center, and getDeliveredNotifications Thanks for submitting a PR! Please read these instructions carefully: - [x] Explain the **motivation** for making this change. - [x] Provide a **test plan** demonstrating that the code is solid. - [x] Match the **code formatting** of the re…	gperdomor	2017-03-23 19:02:58
13036	2017-03-20 20:17:51	Thank you for your pull request and welcome to our community. We require contributors to sign our Contributor License Agreement, and we don't seem to have you on file. In order for us to review and merge your code, please sign up at https://code.facebook.com/cla - and if you have received this in error or have any questions, please drop us a line at cla@fb.com. Thanks! **If you are contributing o…	facebook-github-bot	2017-03-23 19:02:58
13036	2017-03-21 13:19:33	@javache updated :D	gperdomor	2017-03-23 19:02:58
13036	2017-03-21 16:18:44	Can you please sign the CLA? Can't merge it without that.	javache	2017-03-23 19:02:58
13036	2017-03-21 16:56:07	@javache CLA done	gperdomor	2017-03-23 19:02:58
13036	2017-03-21 17:05:50	Thank you for signing our Contributor License Agreement. We can now accept your code for this (and any) Facebook open source project. Thanks!	facebook-github-bot	2017-03-23 19:02:58
13036	2017-03-23 10:30:47	@javache has imported this pull request. If you are a Facebook employee, you can view this diff [on Phabricator](https://phabricator.intern.facebook.com/D4761828).	facebook-github-bot	2017-03-23 19:02:58
13035	2017-03-20 19:50:55	### Description I've faced really strange issue happening on Samsung devices (Galaxy S6/S7 Android 6.0.1, other not tested) ONLY. I'm using react-native Modal components in the app, and each component has a button at the bottom of the page (to confirm some action). This button has style `flex: 1` applied to it with parent container styles as: `justifyContent:"space-between"`. So the button is pla…	arsenslyusarchuk
13035	2017-03-22 01:15:20	Hey there! Can you kindly share the relevant code snippet / source code, so that I'd be able to reproduce the issue easily?	mikaalanwar
13035	2017-03-22 08:12:45	@mikaalanwar Just use React-Native Modal with code inside like this and test it on samsung S6/S7 devices, rerunning app for couple of times (delete from memory and open): <S_CODE_TOKEN> I've managed to fix this issue by using custom animated views instead of modals. But that's not the way it should work. I'm wondering why for the first app run it works correctly and then breaks?	arsenslyusarchuk
13034	2017-03-20 17:04:45	### Description When running `npm run test`, the default tests `index.ios.js` and `index.android.js` fail due to the following error: <S_CODE_TOKEN> ### Reproduction <S_CODE_TOKEN> ### Solution I'm open to send a PR with a fix if somebody can guide me through this. Could be here https://github.com/facebook/react-native/blob/dbe555ba78d7b0f79e482c62787db2fc3d897848/Libraries/Components/ScrollView/…	alvaromb
13034	2017-03-20 19:09:13	Yea looks like the issue is that the ScrollView mock doesn't have any of the methods ScrollView has. Maybe we could use `jest.genMockFromModule` to create a mock of the original component class and then extend it to override the render method. This will make sure we create mock functions for every method of ScrollView. <S_CODE_TOKEN> Not sure if that would work but if it does it would be nice to …	janicduplessis
13034	2017-03-20 19:11:21	PR would be nice, let me know if you need any help.	janicduplessis
13034	2017-03-21 11:15:25	Hi @janicduplessis! Thanks for your support, here's the PR https://github.com/facebook/react-native/pull/13048 Your suggested change worked perfectly, however when testing this specific case with the `react-navigation` library, the `Linking` library mock also fails. There's a workaround for that, so I was able to confirm the new `ScrollViewMock` is working. I don't know if the `Linking` mock issu…	alvaromb
13033	2017-03-20 16:18:59	Currently, calling `PushNotificationIOS.cancelAllLocalNotifications` not remove the notification from the Notification Center In iOS 10, a new UNUserNotification class was introduced, this class has a method which remove the notifications from notification center, check this `https://developer.apple.com/reference/usernotifications/unusernotificationcenter/1649502-removealldeliverednotifications` …	gperdomor
13032	2017-03-20 13:36:43	@ericvicenti - Here are necessary updates for the the testing container workflow. @normanjoyner Temporarily disabled E2E tests on the Containership Jenkins pipeline because they seemed to be sporadically failing and slow down the run rate of CI tests. ## Summary of Changes * Run all stages and parallel branches in testing suite even if one fails (just mark the overall job as failed) * Added updat…	nicktate
13032	2017-03-20 23:48:54	I've gone and updated the PR to ignore the duplicate module from `node_modules` instead of the project. I also filter out the `ScrollView` tests to reflect recent changes to the standard circle CI scripts.	nicktate
13031	2017-03-20 13:10:39	when the devices have a smartbar,I handle the smartbar on/off, and js use Dimensions get height is not correct, i saw the code in ReactRootView.java。it use the OnGlobalLayoutListener'callback to notify the js. but the emitUpdateDimensionsEvent function use DisplayMetricsHolder.getWindowDisplayMetrics() always get the same vaule.	shengbo1992	2017-03-20 16:30:09
13031	2017-03-20 16:30:09	Hey, thanks for reporting this issue! It looks like your description is missing some necessary information. Can you please add all the details specified in the [template](https://github.com/facebook/react-native/blob/master/.github/ISSUE_TEMPLATE.md)? This is necessary for people to be able to understand and reproduce the issue being reported. I am going to close this, but feel free to open a new…	hramos	2017-03-20 16:30:09
13030	2017-03-20 13:06:34	**Motivation:** Currently, `react-native link` supports only Objective-C libraries. Therefore, some great libraries (like native-navigation) can't be linked with it. I'd like to make a proposal for supporting Swift modules in `react-native link`. **Linkage process for Swift modules:** First of all, we need to detect a type of module we want to link. One of the approaches we can take there is to c…	Kureev
13030	2017-03-20 13:11:28	I think it's a great idea. I was talking about it with @lelandrichardson briefly at React Conf and we were meant to follow up on this.	grabbou
13030	2017-03-20 13:25:02	Yeah, my main motivation is to make `react-native link` compatible with `native-navigation`, although I think it'll be useful for lots of developers out there. I'll make a PR and let you know.	Kureev
13029	2017-03-20 12:42:25	the same problem: https://github.com/facebook/react-native/issues/12562 i have got the same isuse and i log Activity's life recycle the log is: ` 03-20 20:19:05.871 8053-8053/? E/com.nongfenqi.app.android.thrall.MainActivity: ,onCreate:null 03-20 20:19:05.871 8053-8053/? E/com.nongfenqi.app.android.thrall.MainActivity: ,onResume:com.nongfenqi.app.android.thrall.MainActivity@a36c5db 03-20 20:19:29…	zxyah	2017-03-20 16:29:15
13029	2017-03-20 16:29:15	Hey, thanks for reporting this issue! It looks like your description is missing some necessary information. Can you please add all the details specified in the [template](https://github.com/facebook/react-native/blob/master/.github/ISSUE_TEMPLATE.md)? This is necessary for people to be able to understand and reproduce the issue being reported. I am going to close this, but feel free to open a new…	hramos	2017-03-20 16:29:15
13028	2017-03-20 12:40:49	Somebody had to fix it :)	panzer-planet
13028	2017-03-20 12:41:57	Thank you for your pull request and welcome to our community. We require contributors to sign our Contributor License Agreement, and we don't seem to have you on file. In order for us to review and merge your code, please sign up at https://code.facebook.com/cla - and if you have received this in error or have any questions, please drop us a line at cla@fb.com. Thanks! **If you are contributing o…	facebook-github-bot
13028	2017-03-20 12:50:50	Thank you for signing our Contributor License Agreement. We can now accept your code for this (and any) Facebook open source project. Thanks!	facebook-github-bot
13027	2017-03-20 10:52:46	Dear all, I got this issue if I don't use removeClippedSubviews={false}. If I use removeClippedSubviews={false}, the performance of ListView so terrible (cause of the large list) We use GitHub Issues for tracking bugs in React Native. - If you have a non-bug question, ask on Stack Overflow: http://stackoverflow.com/questions/tagged/react-native - If you have a feature request, post it on Canny: h…	moonjava2005	2017-03-20 11:19:42
13027	2017-03-20 11:10:30	this is a dup with https://github.com/facebook/react-native/issues/1831 ?	gre	2017-03-20 11:19:42
13027	2017-03-20 11:14:51	Not dup "gre", the problem of #1831 is DataSource on RN0.5. My issue only occur when you back from Navigator	moonjava2005	2017-03-20 11:19:42
13027	2017-03-20 11:21:34	but i'm pretty sure it's related, and I can experience the bug, (also see my comment https://github.com/facebook/react-native/issues/1831#issuecomment-222106476 ) also, afaik this bug does not seem to be related to ListView, but more generally to ScrollView, as I can experience the bug even using FlatList.	gre	2017-03-20 11:19:42
13026	2017-03-20 10:03:42	RN IOS write cookie reported the following error, is there a solution ![image](https://cloud.githubusercontent.com/assets/15864570/24095301/6f4f2110-0d97-11e7-918b-29942b4dcd72.png)	shuobeige11	2017-03-20 16:30:30
13026	2017-03-20 16:30:30	Hey, thanks for reporting this issue! It looks like your description is missing some necessary information. Can you please add all the details specified in the [template](https://github.com/facebook/react-native/blob/master/.github/ISSUE_TEMPLATE.md)? This is necessary for people to be able to understand and reproduce the issue being reported. I am going to close this, but feel free to open a new…	hramos	2017-03-20 16:30:30
13025	2017-03-20 10:02:53	### Description I set `contentInsets` and `scrollIndicatorInsets` of a `ScrollView`, actually `ListView`, to different values. But seems the value of `contentInsets` always overwrites the `scrollIndicatorInsets` one. ### Reproduction https://sketch.expo.io/Byi2M7psg In this demo, `scrollIndicatorInsets.top` is 20, it's expected to be 100. After deleting `contentInset={{top: 20, left: 0, right: 0,…	allenhsu
13024	2017-03-20 06:56:22	Hello team, I learnt from a friend who works at Facebook, that the project is going to be no longer maintained by facebook. In that case what will be the future of react-native ? Will it find a new home ?	ashubham	2017-03-20 13:44:55
13024	2017-03-20 09:21:51	what? 😄	ivpusic	2017-03-20 13:44:55
13024	2017-03-20 10:05:53	Maybe your friend was joking 😂	dottorblaster	2017-03-20 13:44:55
13024	2017-03-20 10:33:03	Bit early for an April fools...	dpeek	2017-03-20 13:44:55
13024	2017-03-20 10:55:13	Fake news lol	OlivierCo	2017-03-20 13:44:55
13024	2017-03-20 10:57:50	What do you mean, that Facebook may abandon its community? I find that difficult to parse	phelgo	2017-03-20 13:44:55
13024	2017-03-20 11:07:00	![img_4533](https://cloud.githubusercontent.com/assets/277426/24097348/548f7eae-0d5d-11e7-985b-3abfcf01af9b.jpg)	cesarferreira	2017-03-20 13:44:55
13024	2017-03-20 13:44:55	Hey, we're using React Native at Facebook (and maintaining it, you can see many [commits](https://github.com/facebook/react-native/commits/master) coming from fb employees). We have an open source team to support the community. Nothing has changed. Can you ping me at mkonicek@fb.com please? I'd like to understand this concern better.	mkonicek	2017-03-20 13:44:55
13023	2017-03-20 05:08:42	react-native run-ios报的错误 ![Uploading IMG_1100.PNG…]()	ordram	2017-03-20 16:30:43
13023	2017-03-20 05:10:55	OS X10.10.5 Xcode7.x	ordram	2017-03-20 16:30:43
13022	2017-03-20 03:55:00	### Description I have connected android device and then I ran following commands on different terminal tabs: `react-native start` `react-native run-android` App is working fine for the first time. After changing the content in `index.android.js` file, I tap Reload option from dev menu of the device, and then it shows analyzing and start transforming modules for couple of seconds and suddenly it …	farhan687
13021	2017-03-20 03:31:10	when i run `pod install' [!] Unable to satisfy the following requirements: - `React/Core (from `../node_modules/react-native`)` required by `Podfile` It seems like you've changed the constraints of dependency `React/Core` inside your development pod `React/Core`. You should run `pod update React/Core` to apply changes you've made. when i run `pod update React/Core` [!] No `Podfile.lock' found in …	sh377056544	2017-03-20 16:32:09
13021	2017-03-20 16:32:09	Hey, thanks for reporting this issue! It looks like your description is missing some necessary information. Can you please add all the details specified in the [template](https://github.com/facebook/react-native/blob/master/.github/ISSUE_TEMPLATE.md)? This is necessary for people to be able to understand and reproduce the issue being reported. I am going to close this, but feel free to open a new…	hramos	2017-03-20 16:32:09
13020	2017-03-19 22:10:22	I am running react-native project in xcode(7.3.1) and this is the error I am getting <img width="1152" alt="screen shot 1395-12-30 at 01 38 13" src="https://cloud.githubusercontent.com/assets/15388226/24085268/f1120346-0d0d-11e7-81d1-e5f4fd9949cc.png"> What's solution !!!!!	mohammed1955	2017-03-20 16:32:24
13020	2017-03-20 06:28:19	@mohammed1955 I just downgraded the react-native from 0.42.3 to 0.38.0 and the problem solved.	hi-bazinga	2017-03-20 16:32:24
13020	2017-03-20 16:32:24	Hey, thanks for reporting this issue! It looks like your description is missing some necessary information. Can you please add all the details specified in the [template](https://github.com/facebook/react-native/blob/master/.github/ISSUE_TEMPLATE.md)? This is necessary for people to be able to understand and reproduce the issue being reported. I am going to close this, but feel free to open a new…	hramos	2017-03-20 16:32:24
13019	2017-03-19 15:12:48	When I change files under node_modules, I need to restart the packager for it to pick up changes. The regression was introduced somewhere around v0.40. It becomes very difficult to debug/develop and debug libraries because of the issue.	satya164	2017-03-20 22:31:59
13019	2017-03-19 15:12:58	cc @cpojer	satya164	2017-03-20 22:31:59
13019	2017-03-20 11:27:23	Since 0.39 we have some troubles with node_modules. See #11301	Crash--	2017-03-20 22:31:59
13019	2017-03-20 22:21:16	@cpojer claims this should work in a version of RN where jest-haste-map is updated to 19.x+	lacker	2017-03-20 22:31:59
13019	2017-03-20 22:26:10	Seems it's in latest RC https://github.com/facebook/react-native/commit/570c564e77d00bbbc090acd047f04779914a5d9c#diff-b9cfc7f2cdf78a7f4b91a753d10865a2 Maybe we could cherry-pick to stable? cc @grabbou	satya164	2017-03-20 22:31:59
13019	2017-03-20 22:35:33	I think it's a must as it's rather important feature. Let's discuss it tomorrow as I'll be wrapping up changelog.	grabbou	2017-03-20 22:31:59
13018	2017-03-19 11:05:07	hi i get this error ![capt](https://cloud.githubusercontent.com/assets/13053759/24080292/46f90d6c-0c9c-11e7-9487-8f390f27be1d.png)	Rebaiahmed	2017-03-20 16:32:38
13018	2017-03-20 00:14:56	Are you using Genymotion per chance?	rmevans9	2017-03-20 16:32:38
13018	2017-03-20 16:32:38	Hey, thanks for reporting this issue! It looks like your description is missing some necessary information. Can you please add all the details specified in the [template](https://github.com/facebook/react-native/blob/master/.github/ISSUE_TEMPLATE.md)? This is necessary for people to be able to understand and reproduce the issue being reported. I am going to close this, but feel free to open a new…	hramos	2017-03-20 16:32:38
13017	2017-03-19 08:19:05	Unable to resolve module `react/lib/ReactDebugCurrentFrame` from `....\node_modules\react-native\Libraries\Renderer\src\renderers\shared\stack\reconciler\ReactCompositeComponent.js`: Module does not exist in the module map or in these directories: ...\node_modules\react\lib	droidwolf	2017-03-19 14:43:04
13017	2017-03-19 12:12:21	When I update to 0.43.0 - rc. 1 version `npm WARN react-native@0.43.0-rc.1 requires a peer of react@~16.0.0-alpha.3 but none was installed.` `npm install -save react@~16.0.0-alpha.3` To solve the problem	droidwolf	2017-03-19 14:43:04
13016	2017-03-19 06:19:20	### Description Android 0.40, and 0.42 are both experiencing this problem. Genymotion and Android Studio builds, android SDK 23 and 25 (since 25 comes with Android Studio). I don't know what is causing the crash. I'm not a Java developer and am quite unfamiliar with the Java environment. Please let me know what else I can get for this, and how I can get it. I do not know how to reproduce the prob…	natdm
13015	2017-03-19 05:17:48	### Description I followed the installation steps at [react-native-getting-started](https://facebook.github.io/react-native/docs/getting-started.html). When I finally execute the last step `react-native run-android` I get an error message like this. ![screenshot 3](https://cloud.githubusercontent.com/assets/13434598/24078349/2f89f0c0-0c91-11e7-8cbc-6c752f35bda5.png) The error message says: Execut…	prasang7	2017-03-22 16:48:02
13015	2017-03-20 21:51:03	@prasang7 Hello. I am new to react-native and have undergone the installation process on Windows 10 in the past week. I tried replicating your error, and I have found that it happens when I create a project in the same "C:\Windows\system32" directory as you have done. On the other hand, it does not give me any problems when I create and run under "C:\Users\user_name_here\". I am not sure why it d…	Nick177	2017-03-22 16:48:02
13015	2017-03-22 01:08:19	Hey there! I'm new to react-native as well. A similar issue occurred for me too. To resolve it, avoid building the project in "C:\Windows\System32". It's probably due to write permissions in that area.	mikaalanwar	2017-03-22 16:48:02
13015	2017-03-22 16:47:34	Thankyou @Nick177 and @mikaalanwar for your suggestions. It solved my issue.	prasang7	2017-03-22 16:48:02
13014	2017-03-19 00:13:45	Adds a custom ESLint plugin in the repo to be able to easily create rules and adds a rule to check for haste import of fbjs modules which often breaks OSS since it works on fb infra. Fun little weekend project to learn how to make eslint rules :) Will need someone from fb to make sure it works properly internally. **Test plan** Checked that it works in atom and when running `npm run lint -- --fix…	janicduplessis
13014	2017-03-19 00:29:46	@sahrens Wanna have a look at this?	janicduplessis
13013	2017-03-18 22:42:38	Unfortunately, appName has stopped When i'm trying to load Image using Image comp, Immediately my app crashes. I'm using exactly same code as the code given here https://facebook.github.io/react-native/docs/images.html `03-19 05:16:02.557 1546 1546 D wpa_supplicant: WPS: * Configuration Error (0) 03-19 05:16:05.077 18286 18356 E AndroidRuntime: java.lang.NoClassDefFoundError: Failed resolution of…	anks333	2017-03-20 16:33:53
13013	2017-03-20 16:33:53	Hey, thanks for reporting this issue! It looks like your description is missing some necessary information. Can you please add all the details specified in the [template](https://github.com/facebook/react-native/blob/master/.github/ISSUE_TEMPLATE.md)? This is necessary for people to be able to understand and reproduce the issue being reported. I am going to close this, but feel free to open a new…	hramos	2017-03-20 16:33:53
13012	2017-03-18 22:06:10	### Description `RCTPushNotificationManager` uses `startObserving` to register for `RCTRegisterUserNotificationSettings`. According to [the docs](https://github.com/facebook/react-native/blob/5e20b7bcfbefa9084ab6cdac9c24926ba8a64126/docs/NativeModulesIOS.md#optimizing-for-zero-listeners), the `startObserving` method won't be called until somebody subscribes to `NotificationManagerIOS`. This means…	frantic
13012	2017-03-20 23:18:06	@frantic If you are okay with it. I would like to take a stab at this.	binoy14
13012	2017-03-21 03:34:58	@binoy14 sure!	frantic
13012	2017-03-21 20:57:40	@frantic Can you point me in the right direction? I am not sure which file to edit and what exactly to do.	binoy14
13012	2017-03-22 05:01:53	@binoy14 how familiar are you with React Native? I'd recommend starting with building a simple app that uses local notifications. Then you can try reproduce this bug locally on your computer. Once you have the repro case, check out PushNotificationsIOS native module (Objective-C) and see if you can move some event subscriptions out of `startObserving` and into methods that actually depend on them.	frantic
13011	2017-03-18 15:04:43	Our App got rejected by App Store on March 17 with the following message from Apple <S_CODE_TOKEN> List of iOS packages used by us * Reachability * GoogleSignin * Alamofire * Crashlytics * ~~Fabric~~ * NVActivityIndicator * React Native SQLite Storage * ~~RNTableView~~ * ~~CodePush~~ * RNDeviceInfo * ~~react-native-mixpanel~~ * OneSignal * react-native-camera * react-native-keep-awake We were sus…	sriraman
13011	2017-03-18 15:11:17	Is there any chance that you accidentally tried to publish a development build instead of a production one? Also, did you remove codepush completely (yarn remove) or you just removed from the main file so maybe it was left on some parts like `package.json` and the final bundle? If not, there's a small possibility [RCTUtils.m#L51-L52](https://github.com/facebook/react-native/blob/9ee815f6b52e0c241…	brunolemos
13011	2017-03-18 16:07:15	@brunolemos I can confirm that **CodePush is OK** ( react-native-mixpanel is safe too) Please check `Crashlytics` and `Fabric`, most of the reject cases are caused by those crash analysis tools	nihgwu
13011	2017-03-18 17:53:33	@brunolemos are you sure the code you linked could be an issue? I'm not sure if that would be considered "code which passes arbitrary parameters to dynamic methods" since the name of the library to load is hard coded.	lyahdav
13011	2017-03-18 17:58:22	@lyahdav no, but it's the code that contains the `dlsym` function mentioned by Apple	brunolemos
13011	2017-03-18 18:03:31	Apple's analysis tools may see JSC and dlopen()/dlsym() invoked the same binary, leading to a false positive. I recommend commenting out those dlopen() and dlsym() calls so that they are completely gone from the binary and resubmit.	ide
13011	2017-03-18 18:09:11	I also want to clarify that React Native's calls to those functions may not have raised that alert. Other libraries may be invoking those methods, too.	ide
13011	2017-03-18 18:23:10	@ide if he commented out those dlopen() and dlsym() calls won't it break React Native? Or are you just suggesting that as a process of elimination? @nihgwu if it's Crashlytics or Fabric why would the many others apps using those libraries be accepted?	lyahdav
13011	2017-03-18 18:44:17	I have made some investigations. I searched for the methods mentioned by Apple on all repositories listed in this issue and these are the ones that use them: ### dlopen - [react-native](https://github.com/facebook/react-native/search?utf8=%E2%9C%93&q=dlopen&type=Code) ### dlsym - [react-native](https://github.com/facebook/react-native/search?utf8=%E2%9C%93&q=dlsym&type=Code) ### respondsToSelecto…	brunolemos
13011	2017-03-19 01:08:24	@lyahdav I don't think removing those calls would break React Native in production. Trying to come up with a minimal repro. All of these methods are quite common in typical iOS programming, especially the latter three. Also historically Apple's automatic scanners sometimes have had false positives (ex: thinking a private API was called when there definitely were no calls to it). For what it's wor…	ide
13011	2017-03-19 15:36:04	@ide , and no codePush?	natdm
13011	2017-03-19 19:43:12	Just wanted to add here that our app also got approved twice this past week. Our app uses, amongst others, code push, bugsnag and onesignal. It would be good if we could get in touch with someone who knows more about the internals of Apple's review process. For starters, we cannot know for certain that Apple tests _all_ app submissions on _all_ fronts. It's quite possible they limit to a standard…	hilkeheremans
13011	2017-03-19 21:56:48	Just to contribute, I've been getting approved with CodePush + OneSignal as well.	booboothefool
13011	2017-03-20 08:10:48	@sriraman are all your endpoints HTTPS? > Even if the remote resource is not intentionally malicious, it could easily be hijacked via a Man In The Middle (MiTM) attack, which can pose a serious security vulnerability to users of your app MiTM will usually not be a issue when using HTTPS as Apple in most cases require.	stoffern
13011	2017-03-20 16:16:49	The `dlopen`, `dlsym`, `respondsToSelector:`, `performSelector:`, and `method_exchangeImplementations` APIs by themselves are public and may be used, the issue is specifically with “code which passes arbitrary parameters to **dynamic** methods”. E.g. the `dlsym` case that @brunolemos [linked to](https://github.com/facebook/react-native/blob/9ee815f6b52e0c2417c04e5a05e1e31df26daed2/React/Profiler/…	alloy
13011	2017-03-20 16:19:56	FYI There have recently been rejections for people using Rollout (haven’t reread to see if other solutions were affected too). https://news.ycombinator.com/item?id=13817557	alloy
13011	2017-03-20 17:12:39	@alloy We already submitted the app without CodePush. Still, they rejected the app. :(	sriraman
13011	2017-03-20 17:15:38	@alloy Can you check [RCTUtils L535-L538](https://github.com/facebook/react-native/blob/master/React/Base/RCTUtils.m#L535-L538) also.	sriraman
13011	2017-03-20 17:29:07	As far as we know, CodePush (for RN and Cordova, in this context the two are equivalent) itself is well within the Apple guidelines. CodePush and RN do not directly or indirectly pass arbitrary parameters to dynamic methods like dlopen and dlsym. As an app developer you shouldn't drastically change the advertised or intended purpose of your app (don't change your chat messenger into a catalog of …	ide
13011	2017-03-20 17:39:37	I haven't done an appeal in a long time, can you ask them for more details about what exactly is causing the rejection?	alloy
13011	2017-03-20 18:47:05	We asked for the specific reason. They sent us the following message > Specifically, this was rejected because it contains a library which takes javascript and converts it directly to native code. It would be appropriate to remove all libraries and frameworks which perform such functionality before resubmitting for review. What should we do next?	sriraman
13011	2017-03-20 18:47:49	> which takes javascript and converts it directly to native code hmm, which library does that?	satya164
13011	2017-03-20 18:51:38	I have already listed the list of Library we use. No library is doing that. But, Apple App store saying that as the reason. We were suspecting CodePush, Mixpanel, RNTableView, etc., and Resubmitted without using it. Still, They are saying like this. Can anyone guide us what to do next?	sriraman
13011	2017-03-20 19:22:06	@sriraman so you have already removed `react-native-table-view` and the others? Then I would just ask Apple specifically which lib is the problem.	brunolemos
13011	2017-03-20 19:22:25	@sriraman So basically, are you now submitting a plain simple react native app without any dependencies and getting this error ?	axemclion
13011	2017-03-20 19:26:01	@axemclion No. We just removed CodePush, Mixpanel, Fabric and React Native Tableview. We didn't send them plain React Native app. @brunolemos Yes. We removed React native tableview when we were submitting the app this time.	sriraman
13011	2017-03-20 19:31:00	@sriraman I think you should do the following: 1. Submit an appeal to get the app approved 2. Ask Apple about exactly which library they are referring to 3. Ask Apple their position about React Native 4. Open the source code for a couple people that can help looking for problems, preferably including someone in the RN core team The remote possibility of react native being the rejection cause is v…	brunolemos
13011	2017-03-20 19:45:31	We were able to get an app using CodePush into the app store. I don't believe it would be CodePush causing the problem.	bgdavidx
13011	2017-03-20 20:33:41	That [linked ticket](https://github.com/Microsoft/react-native-code-push/issues/748) has good excerpts on the rules and why something like CodePush shouldn’t be the problem ^. I agree with @brunolemos in that you should try to get Apple to answer specific questions through an appeal. Thanks for hanging in there for the rest of us 🙏	alloy
13011	2017-03-21 07:45:48	Just an aside -- I really doubt this is a factor -- but @sriraman, what version of RN are you using?	hilkeheremans
13011	2017-03-21 08:43:54	@brunolemos Thanks for the suggestion. We spoke with @brentvatne . We are opening our source to him. I think he can help us in finding the issue if we are doing something wrong. We are starting the Appeal also. I'll let everyone know once we find the root cause for the rejection. @hilkeheremans We are using older version only (v0.30).	sriraman
13011	2017-03-21 13:50:54	Hey @sriraman so sorry to hear about your app store woes. I have been there many times. Are you using expo/exponent to build your app? As I understand it they still have the ability to hot reload your bundle which as amazingly awesome as I think that is and love that feature I think that is what Apple is cracking down on. I can see both sides of the argument I definitely lean towards the ability …	geoc3
13011	2017-03-21 13:59:46	> If you look at their latest review guidelines they removed the verbiage of allowing apps running on the javascriptcore to update remotely. source? from what people have posted above it's still there in the latest agreement. > Their response of 'your app takes javascript and converts it to native code' terrifies me a little bit since that is what React Native does at it's core React Native doesn…	satya164
13011	2017-03-21 14:15:33	> from what people have posted above it's still there in the latest agreement. Yup, it’s still allowed. See “Apple Developer Program License Agreement” [here](https://developer.apple.com/terms/).	alloy
13011	2017-03-21 14:19:52	I was just looking here https://developer.apple.com/app-store/review/guidelines/#performance under the 2.5.2 I thought it used the be in their review guidelines but I guess not. I actually used one of our developer support requests to ask about react native and see if there were any issues using the platform.	geoc3
13011	2017-03-21 18:30:01	@geoc3 Hi, I work Expo -- with Expo specifically we've heard of zero App Store rejections due to this reason. While Apple's policies aren't always clear-cut, we make sure that the Expo codebase follows the Apple guidelines (technically & w.r.t. intent) and since Expo developers generally write only JavaScript, that clears the likelihood of a developer's accidentally breaking the Apple guidelines.…	ide
13011	2017-03-21 18:53:17	Hi @ide thanks for the detailed response and definitely eases concerns a bit. I just know how Apple reviews can go hence the slight bit of nervousness. Hoping like you said in a previous comment the problem is figured out and resolved and everyone can get on down the road building fantastic apps with Expo and React Native! Such an awesome platform!	geoc3
13011	2017-03-21 21:29:13	I'd suggest the React Native core team to write a small blog post just to make things clear to the community. We know that React Native has nothing to do with these rejections, but people keep raising this concern on public forums. They might just need to listen to it louder and clear, in an official and final way.	brunolemos
13011	2017-03-21 21:39:10	@sriraman React Native 0.30 is really old. Too much has changed in the last 8 months, maybe even code related to the methods mentioned by Apple. It's hard to give support for that, you should really upgrade it.	brunolemos
13011	2017-03-22 04:08:43	I suspect it's due to [react-native-one-signal](https://github.com/geektimecoil/react-native-onesignal/blob/724427ea0f6ebde46d72880a3d77f60414216b97/ios/OneSignalNativeSDK/OneSignal/OneSignalSelectorHelpers.m). The selector helpers here allow swizzling out any arbitrary methods. If these selector helpers are accessible from JavaScript in any way, then it's very likely that this is causing the iss…	clarle
13011	2017-03-22 06:00:43	Some more details after diving into how the OneSignal SDK works: * It's [swizzling out a lot of selectors on UIApplicationDelegate](https://github.com/geektimecoil/react-native-onesignal/blob/724427ea0f6ebde46d72880a3d77f60414216b97/ios/OneSignalNativeSDK/OneSignal/UIApplicationDelegate%2BOneSignal.m#L121-L135), including nearly all of the lifecycle methods on it. * There's an `initWithLaunchOpti…	clarle
13011	2017-03-22 07:28:24	The two app reviews we passed last week - one last monday, one just this sunday - both had `react-native-onesignal` in them. I'm not saying `react-native-onesignal` is _not_ the problem since we cannot be certain Apple fully analyzes all submissions, but if they do full checks all the time, it is definitely not the issue here. In short, I would recommend you still follow @clarle's suggestion to r…	hilkeheremans
13011	2017-03-22 07:55:36	To get back to an earlier question I asked -- the OP is stating that they are still using RN v0.30. Question for the RN connaisseurs: as @brunolemos implies, is there any chance there is some naughty code in there that was removed in later versions?	hilkeheremans
13011	2017-03-27 19:01:36	Hey @sriraman just checking to see if you ever found out what was causing Apple to reject your app. Thanks!	geoc3
13011	2017-03-27 20:42:59	We explained everything to Apple and submitted the App again. Our app is in review for past 6 days now. I'll update this thread, once we get a proper response from Apple.	sriraman
13010	2017-03-18 12:34:19	This is a clean repository, and I get some problem. Can anyone help me? <img width="739" alt="2017-03-18 8 31 44" src="https://cloud.githubusercontent.com/assets/7677470/24072016/1b554a2c-0c1a-11e7-8f97-b6fe9f29b408.png">	playma
13010	2017-03-22 17:00:51	same	gerardus1995
13010	2017-03-25 19:05:46	+1	allpwrfulroot
13010	2017-03-27 20:10:35	+1	assitaliroma
13010	2017-03-27 20:26:20	+1	kingfun2015
13010	2017-03-28 01:17:48	Just in case this help anyone, my version of cocoapods was 1.1.1 and not 1.2.0, I had to uninstall cocoapods and reinstall it again: 1. sudo gem uninstall cocoapods 2. sudo gem install cocoapods 3. pod install 4. build and enjoy	assitaliroma
13009	2017-03-18 04:02:34	This is a cherry pick of @ericvicenti's commit for the `react-native eject` command to the 0.42-stable release branch. This commit currently exists on 0.41-stable and 0.43-stable, as well as master. Needed to unblock a release of Create React Native App to support RN 0.42. cc @ide	dikaiosune	2017-03-18 06:54:12
13008	2017-03-18 00:34:48	There were some headers that were in the `public` or `private` section instead of `project` this causes headers to be included in archives and prevent it from being able to be uploaded to the app store. This fixes it by using only `project` headers and copy files like we use in other places. Also fixes a file that was moved and not updated in ReactCxx.xcodeproj. **Test plan** Tested that I am now…	janicduplessis
13008	2017-03-18 00:35:01	cc @mhorowitz @mkonicek	janicduplessis
13008	2017-03-20 16:45:09	I believe @mhorowitz is landing changes similar to this internally right now. Ping me if there's still stuff wrong after that.	javache
13008	2017-03-22 11:47:17	Can you rebase past https://github.com/facebook/react-native/commit/ba149d72772111758b12b76db56c60dea5b1ef26 and see if there's anything missing?	javache
13008	2017-03-23 23:49:06	@javache Updated with the recent changes, we still need to move some headers to the 'project' section instead of 'private' or 'public' so archiving works properly.	janicduplessis
13008	2017-03-27 16:52:30	@javache has imported this pull request. If you are a Facebook employee, you can view this diff [on Phabricator](https://phabricator.intern.facebook.com/D4779894).	facebook-github-bot
13008	2017-03-28 05:48:23	I tried to merge this pull request into the Facebook internal repo but some checks failed. To unblock yourself please check the following: Does this pull request pass all open source tests on GitHub? If not please fix those. Does the code still apply cleanly on top of GitHub master? If not can please rebase. In all other cases this means some internal test failed, for example a part of a fb app w…	facebook-github-bot
13007	2017-03-17 23:55:37	* Fixes issue where headers could not be found due to whitespace in an unquoted header search path. https://github.com/facebook/react-native/issues/11781#issuecomment-287176373 * Stabilises CI but not needing to download the source for Yoga, but use the existing cloned repo instead. /cc @mkonicek	alloy	2017-03-18 19:32:05
13007	2017-03-18 18:54:58	Looks good, noticed a lot of random failures recently for the pod spec so this should help. @facebook-github-bot shipit	janicduplessis	2017-03-18 19:32:05
13007	2017-03-18 18:56:14	@janicduplessis has imported this pull request. If you are a Facebook employee, you can view this diff [on Phabricator](https://phabricator.intern.facebook.com/D4735347).	facebook-github-bot	2017-03-18 19:32:05
13006	2017-03-17 22:32:53	### Description The Android and iOS platforms differ in the order in which they setup the linkBridge. The iOS version sets the bridge up first then executes user supplied scripts. However, Android does this in the reverse order. The iOS order is preferred and considered to be the correct order. This has caused an issue with our application in that we want to override the postMessage of the bridge…	dotnetprofessional
13005	2017-03-17 22:23:09	### Description When you run `react-native run-ios`, and it launches the packager in a separate window, no environment variables from the context session are passed to the packager process. This breaks any babel plugins that use `process.env`. ### Reproduction Clone https://github.com/j2kun/react-native-run-ios-env-bug `npm install` or `yarn install` Run <S_CODE_TOKEN> Observe that the env-var is…	j2kun
13004	2017-03-17 21:50:49	Attempt to always call `mBridgeIdleListeners` on the native modules thread mBridgeIdleListeners	javache	2017-03-20 13:00:26
13004	2017-03-18 01:05:22	@mkonicek has imported this pull request. If you are a Facebook employee, you can view this diff [on Phabricator](https://phabricator.intern.facebook.com/D4734342).	facebook-github-bot	2017-03-20 13:00:26
13004	2017-03-18 14:48:18	I tried to merge this pull request into the Facebook internal repo but some checks failed. To unblock yourself please check the following: Does this pull request pass all open source tests on GitHub? If not please fix those. Does the code still apply cleanly on top of GitHub master? If not can please rebase. In all other cases this means some internal test failed, for example a part of a fb app w…	facebook-github-bot	2017-03-20 13:00:26
13004	2017-03-20 12:18:27	@mkonicek has imported this pull request. If you are a Facebook employee, you can view this diff [on Phabricator](https://phabricator.intern.facebook.com/D4734342).	facebook-github-bot	2017-03-20 13:00:26
13003	2017-03-17 18:50:48	As discussed in https://github.com/facebook/react-native/pull/11983. The double dash is necessary to pass through the argument to node. Based on the comments [here](https://github.com/facebook/react-native/issues/1924#issuecomment-249861004), it looks like most people use the double dash; it's unclear whether it would do anything at all if the dashes were omitted. If anyone else has better insigh…	cooperka	2017-03-18 19:58:08
13003	2017-03-17 20:25:53	@hramos has imported this pull request. If you are a Facebook employee, you can view this diff [on Phabricator](https://phabricator.intern.facebook.com/D4731566).	facebook-github-bot	2017-03-18 19:58:08
13003	2017-03-18 08:48:19	I tried to merge this pull request into the Facebook internal repo but some checks failed. To unblock yourself please check the following: Does this pull request pass all open source tests on GitHub? If not please fix those. Does the code still apply cleanly on top of GitHub master? If not can please rebase. In all other cases this means some internal test failed, for example a part of a fb app w…	facebook-github-bot	2017-03-18 19:58:08
13003	2017-03-18 18:20:41	I rebased but tests are still failing. I assume they are unrelated.	cooperka	2017-03-18 19:58:08
13003	2017-03-18 18:50:46	Yea CI is a bit flaky at the moment, we're working on improving this. Let's try again. @facebook-github-bot shipit	janicduplessis	2017-03-18 19:58:08
13003	2017-03-18 18:52:14	@janicduplessis has imported this pull request. If you are a Facebook employee, you can view this diff [on Phabricator](https://phabricator.intern.facebook.com/D4731566).	facebook-github-bot	2017-03-18 19:58:08
13002	2017-03-17 18:37:50	Thanks for submitting a PR! Please read these instructions carefully: - [x] Explain the **motivation** for making this change. - [x] Provide a **test plan** demonstrating that the code is solid. - [x] Match the **code formatting** of the rest of the codebase. - [x] Target the `master` branch, NOT a "stable" branch. ## Motivation (required) There was a typo in the FlatList docs for numColumns affe…	rawrmaan	2017-03-18 20:02:55
13002	2017-03-18 18:53:53	Thanks! @facebook-github-bot shipit	janicduplessis	2017-03-18 20:02:55
13002	2017-03-18 18:55:24	@janicduplessis has imported this pull request. If you are a Facebook employee, you can view this diff [on Phabricator](https://phabricator.intern.facebook.com/D4735343).	facebook-github-bot	2017-03-18 20:02:55
13001	2017-03-17 17:57:43	Some projects define multiple targets, including app extensions, which are built with a “.appex” extension. This fix prevents the buildProject method from selecting any app extension (e.g. a Today.appex today-widget extension) as the product name. Thanks for submitting a PR! Please read these instructions carefully: - [X] Explain the **motivation** for making this change. - [X] Provide a **test p…	TomSwift	2017-03-18 20:16:35
13001	2017-03-18 19:08:53	Thanks for the detailed PR! Looks good. @facebook-github-bot shipit	janicduplessis	2017-03-18 20:16:35
13001	2017-03-18 19:10:14	@janicduplessis has imported this pull request. If you are a Facebook employee, you can view this diff [on Phabricator](https://phabricator.intern.facebook.com/D4735360).	facebook-github-bot	2017-03-18 20:16:35
13000	2017-03-17 17:52:24	Ill provide more info about this issue #12980 android:windowSoftInputMode="adjustResize" at android/app/src/main/AndroidManifiest.xml (by default in the lastest version) prevent the content collapses out of the screen when keyboard appears and works well, but here the problem, if you want to hide the StatusBar then adjustResize will not work, content collapses and if you have a ScrollView and man…	CodeXtinction
13000	2017-03-20 08:57:58	I think this is a bug of Android, you can get more info from [here](https://code.google.com/p/android/issues/detail?id=5497) or [here](http://stackoverflow.com/a/19494006).	ahjsrhj
12999	2017-03-17 17:30:42	- [x] Explain the **motivation** for making this change. - [x] Provide a **test plan** demonstrating that the code is solid. - [x] Match the **code formatting** of the rest of the codebase. - [x] Target the `master` branch, NOT a "stable" branch. ## Motivation (required) The PR #11613 (0.43) removed this missing `toggleElementInspector` event send when `jsLoaded` in DevMenu (Now is DevSettings), …	jhen0409	2017-03-20 19:49:29
12999	2017-03-20 17:48:17	Something went wrong when importing this pull request. Please cc someone from the team at fb to help with importing this.	facebook-github-bot	2017-03-20 19:49:29
12999	2017-03-20 18:11:03	@javache has imported this pull request. If you are a Facebook employee, you can view this diff [on Phabricator](https://phabricator.intern.facebook.com/D4738959).	facebook-github-bot	2017-03-20 19:49:29
12998	2017-03-17 17:15:08	`react-native start` is missing in the document. Thanks for submitting a PR! Please read these instructions carefully: - [ ] Explain the **motivation** for making this change. - [ ] Provide a **test plan** demonstrating that the code is solid. - [ ] Match the **code formatting** of the rest of the codebase. - [ ] Target the `master` branch, NOT a "stable" branch. ## Motivation (required) I was st…	onstash
12998	2017-03-17 17:15:18	Thank you for your pull request and welcome to our community. We require contributors to sign our Contributor License Agreement, and we don't seem to have you on file. In order for us to review and merge your code, please sign up at https://code.facebook.com/cla - and if you have received this in error or have any questions, please drop us a line at cla@fb.com. Thanks! **If you are contributing o…	facebook-github-bot
12998	2017-03-17 17:19:40	Thank you for signing our Contributor License Agreement. We can now accept your code for this (and any) Facebook open source project. Thanks!	facebook-github-bot
12998	2017-03-20 18:05:42	It sounds like running `react-native start` is just one of various suggested workarounds for the issue you linked, which has yet to be resolved. Wouldn't it be best to fix whatever issue prevents the CLI from starting the packager automatically?	hramos
12997	2017-03-17 17:14:45	Rename WebView postMessage to postMessageNative. The old name "postMessage" breaks the functional of some scripts in WebView using cross-domain communication via postMessage. Example: https://api-maps.yandex.ru/2.1/?lang=ru_RU ## Motivation (required) The old name "postMessage" breaks the functional of some scripts in WebView using cross-domain communication via postMessage. This bug avalible if …	soldovskij
12997	2017-03-17 17:15:00	Thank you for your pull request and welcome to our community. We require contributors to sign our Contributor License Agreement, and we don't seem to have you on file. In order for us to review and merge your code, please sign up at https://code.facebook.com/cla - and if you have received this in error or have any questions, please drop us a line at cla@fb.com. Thanks! **If you are contributing o…	facebook-github-bot
12997	2017-03-17 17:19:36	Thank you for signing our Contributor License Agreement. We can now accept your code for this (and any) Facebook open source project. Thanks!	facebook-github-bot
12996	2017-03-17 17:09:34	### Description I have geolocation running in my app, followed examples described in docs. IOS version works fine, android however works only on non xiaomi devices. I tried on 2 xiamomi devices, and got `Location request timed out` error. While on samsung devices it works fine. ### Reproduction <S_CODE_TOKEN> ### Solution Need to find a way either provide reason why timed out, or just fix it. ###…	avdept
12996	2017-03-19 22:51:28	Need to check permissions on some devices before requesting `navigator.geolocation.getCurrentPosition(...)`: Use https://github.com/lucasferreira/react-native-android-permissions or https://facebook.github.io/react-native/docs/permissionsandroid.html	booboothefool
12996	2017-03-21 01:25:13	Duplicated of #7495	brunolemos
12996	2017-03-21 02:01:24	Have same issue, too. Check permission is not enough. See my answer at https://github.com/facebook/react-native/issues/7495#issuecomment-287793663	pewh
12995	2017-03-17 12:23:19	### Description Please consider this example on iOS: https://sketch.expo.io/SyeyMSx_il Try to scroll manually, everything looks normal: No comments message stays on top. If you click now on the button now, the No comments message sticks to the bottom. If you scroll manually again, everything goes normal again. Why using scrollToEnd should be different than scrolling manually? And how to fix this …	ebaynaud
12994	2017-03-17 11:10:44	### Description I am getting a fatal exception when i use proguard on my release build. `Caused by: java.lang.NoSuchFieldError: no "Lcom/facebook/jni/HybridData;" field "mHybridData" in class "Lcom/facebook/react/cxxbridge/CatalystInstanceImpl;" or its superclasses` Here is the stacktrace: <S_CODE_TOKEN> ### Additional Information * React Native version: 0.42.0 * Platform: Android * Operating Sys…	jjdp
12994	2017-03-20 06:59:35	this happens when you uncomment `-dontobfuscate`. is there any way to have an exception for these two classes?	jjdp
12994	2017-03-20 12:37:23	i had to add these: <S_CODE_TOKEN> aren't they supposed to be not obfuscated if they have @DoNotStrip in them?	jjdp
12993	2017-03-17 10:56:37	### Description The React Native Error Screen "The Red Screen of Death" has a feature where you can click on any of the items in the Call Stack to open the relevant file, for example, if I click on the top row of the File Stack below (`employeeCreate`) it will open `employeeActions.js`: ![image](https://cloud.githubusercontent.com/assets/5614571/24036225/8edbde46-0af0-11e7-82b9-e8276d03de02.png) …	radiovisual
12992	2017-03-17 09:53:32	// the profile pod 'React', :path => './node_modules/react-native', :subspecs => [ 'Core', 'RCTImage', 'RCTNetwork', 'RCTText', 'RCTWebSocket', ] Fetching external sources -> Fetching podspec for `React` from `./node_modules/react-native` Resolving dependencies of `Podfile` [!] Unable to satisfy the following requirements: - `Yoga (= 0.43.0-rc.2.React)` required by `React/Core (0.43.0-rc.2)` None…	cky113999742
12992	2017-03-17 11:14:57	As the error is trying to tell you. You need to include the dependency Yoga. <S_CODE_TOKEN>	ptomasroos
12992	2017-03-17 13:10:25	![2017-03-17 9 07 22](https://cloud.githubusercontent.com/assets/14501851/24044323/c3a94c7a-0b55-11e7-89cc-447db549d485.png) I do it,but the "Yoga.h" file not found. React and Yoga in the same level, could import Yoga.h from React.h? @ptomasroos	cky113999742
12992	2017-03-17 18:08:20	Thanks @ptomasroos I added the explicit dependency with RN 0.43.0-rc3 and didn't get any error 👍	jeanregisser
12992	2017-03-20 14:53:41	@cky113999742 can we close this?	sibelius
12992	2017-03-21 07:42:43	Not fixed in latest releases or `master` branch	hovox
12992	2017-03-23 06:00:29	This issue is there in 0.42.3 as well	keshavkaul
12992	2017-03-23 07:00:59	You need to include the Yoga reference in your Podfile too: https://facebook.github.io/react-native/releases/next/docs/integration-with-existing-apps.html#podfile <S_CODE_TOKEN>	ide
12992	2017-03-23 08:30:22	If I may ask, What is this Yoga dependency? Also, could anyone explain the difference between a React.xcodeproj and ReactCxx.xcodeproj ? These are something new in 0.42 version.	keshavkaul
12992	2017-03-23 08:32:29	I think this should be fixed in master branch so newcomers will not have this issue.	hovox
12991	2017-03-17 09:36:56	### Description I have a `Modal` within my React Native app which has it's `visible` prop set via a state property. When using iOS Simulator with `Debug JS Remotely` and trying to toggle the visibility, iOS Simulator crashes. When disabling debugging, the application works as expected. Here is the error that I am receiving in my console <S_CODE_TOKEN> Downgrading to React Native `0.41.0` seems to…	hannigand	2017-03-17 13:20:32
12991	2017-03-17 12:53:03	related issue to #12768	gemma-ferreras	2017-03-17 13:20:32
12990	2017-03-17 07:40:03	android.widget.TextView.checkForRelayout(TextView.java:6668) android.widget.TextView.setText(TextView.java:3893) android.widget.TextView.setText(TextView.java:3744) android.widget.TextView.setText(TextView.java:3719) com.facebook.react.views.text.ReactTextView.setText(ReactTextView.java:37) com.facebook.react.views.text.ReactTextViewManager.updateExtraData(ReactTextViewManager.java:122) com.faceb…	codetomylaw
12989	2017-03-17 06:44:18	Description: Font style is overridden by system fonts on phones like Samsung which has a feature of changing system fonts on setting. Reproduction: You need a phone that can change system fonts not fonts by themes. Change the font in System -> Display -> Fonts. Then the app also gets that font. - I added my fonts in assets - Uses a stateless component called AppText with my custom font. Additiona…	damathryx
12988	2017-03-17 02:15:20	### Description with SAMSUNG s6 TextInput and keyboardType is numeric the decimal point don't see in the keyboard and this only happen in real device ### Reproduction https://sketch.expo.io/SJtCVpdsg ### Additional Information React Native version: 0.38 Platform: Android SAMSUNG S6 Operating System: MacOS Dev tools: MacOS	Rice-M
12987	2017-03-17 01:31:08	Adds the lightning talk's YouTube video ID to the existing CRNA blog post. cc @hramos	dikaiosune	2017-03-17 03:01:48
12987	2017-03-17 01:51:07	woot woot!	ericvicenti	2017-03-17 03:01:48
12987	2017-03-17 01:51:32	@ericvicenti has imported this pull request. If you are a Facebook employee, you can view this diff [on Phabricator](https://phabricator.intern.facebook.com/D4727390).	facebook-github-bot	2017-03-17 03:01:48
12987	2017-03-17 01:58:25	woot woot!	dikaiosune	2017-03-17 03:01:48
12986	2017-03-17 00:29:00	### Description If I swizzle a method in AppDelegate, the Developer Menu no longer remains interactive and touching any option doesn't do anything. I believe the touches aren't reaching the Developer Menu action sheet. #### Update 1 This breaks all the touch events, not just the developer menu. ### Reproduction Here is a simple code snippet to swizzle the AppDelegate's `application:openURL:option…	suparng-medallia	2017-03-17 17:29:51
12986	2017-03-17 17:29:51	Please ignore this, it was a conflict with another internal library that was causing this issue.	suparng-medallia	2017-03-17 17:29:51
12985	2017-03-16 23:31:59	### Description XMLHttpRequest.abort() throws warnings ### Reproduction https://sketch.expo.io/H1331o_jl <S_CODE_TOKEN> The warnings are not shown in expo: <S_CODE_TOKEN> ### Solution Remove warnings ### Additional Information * React Native version: 0.42 * Platform: iOS simulator * Operating System: MacOS * Dev tools: Chrome dev tools	dpxcc
12984	2017-03-16 23:31:14	This exposes a way to listen to JS bundle download events when creating a ReactInstanceManager. This can be used to display a custom native UI while the JS bundle is loading. It is a pretty specific use case but Expo will need this to display loading progress on the app loading splash screen. **Test plan** Tested by adding a listener to the ReactInstanceManager in the Expo app and checked that it…	janicduplessis
12983	2017-03-16 23:00:00	When using native animated we don't go through the shadow thread and use the NativeViewHierachyOptimizer so we have to make sure the views won't get optimized away. Also since we are not passing certain props because they are driven by native it is possible that the view will be marked as layout only when in fact it is not. **Test plan** Animated a simple view that will be collapsed with native a…	janicduplessis
12983	2017-03-16 23:02:26	cc @mkonicek @magicismight	janicduplessis
12982	2017-03-16 22:18:37	### Description When using the bundle command from the CLI, it is impossible to specify transformer options. According to the [documentation](https://github.com/facebook/react-native/tree/master/packager), you should be able to specify a config file with a key `getTransformerOptions` that contains a function that will later return the transformer options. The provided file is parsed and read in b…	madilks
12981	2017-03-16 20:11:54	Setting timers for multiple minutes isn't handled properly in React Native on Android: it keeps the Timing module awake instead of relying on the system waking us up when the timer should go off. We should explore setting a cut off at which we delegate to AlarmManager and Handler.postDelayed instead of handling the timers using framecallbacks.	astreet
12980	2017-03-16 19:27:09	AndroidManifest.xml android:windowSoftInputMode="adjustResize" I found this bug while playing with StatusBar if you set StatusBar hidden="true" the keyboard push the header out of the screen instead of resizing. hidden="false" ![](https://k60.kn3.net/652469001.png) hidden="true" ![](https://k61.kn3.net/65E993B7F.png) "react": "15.4.2", "react-native": "0.41.0",	CodeXtinction	2017-03-16 20:32:11
12980	2017-03-16 19:34:45	Same here.. http://stackoverflow.com/questions/42840555/how-to-avoid-keyboard-pushing-layout-up-on-android-react-native	paalex	2017-03-16 20:32:11
12980	2017-03-16 20:32:11	Hey, thanks for reporting this issue! It looks like your description is missing some necessary information. Can you please add all the details specified in the [template](https://github.com/facebook/react-native/blob/master/.github/ISSUE_TEMPLATE.md)? This is necessary for people to be able to understand and reproduce the issue being reported. Specifically, a code sample or Sketch would be ideal …	hramos	2017-03-16 20:32:11
12979	2017-03-16 19:11:46	### Description I'm trying to upgrade my app from RN 0.36.0 to RN 0.42.0. I installed `react-native-git-upgrade` and ran it but it gave timeout errors. I also attempted to ping the IP address and it timed out. The error I received was: <S_CODE_TOKEN> ### Reproduction I ran the following commands: `npm install -g react-native-git-upgrade` `react-native-git-upgrade 0.42.0` ### Solution Solution? I …	gwmccull	2017-03-21 00:09:18
12979	2017-03-21 00:09:18	Seems to be working now. Closing	gwmccull	2017-03-21 00:09:18
12978	2017-03-16 17:23:36	Description: Font style is overridden by system fonts on phones like Samsung which has a feature of changing system fonts on setting. Reproduction: You need a phone that can change system fonts not fonts by themes. Change the font in System -> Display -> Fonts. Then the app also gets that font. - I added my fonts in assets - Uses a stateless component called AppText with my custom font. Solution:…	damathryx	2017-03-16 18:09:31
12978	2017-03-16 18:09:31	Hey, thanks for reporting this issue! It looks like your description is missing some necessary information. Can you please add all the details specified in the [template](https://github.com/facebook/react-native/blob/master/.github/ISSUE_TEMPLATE.md)? This is necessary for people to be able to understand and reproduce the issue being reported. I am going to close this, but feel free to open a new…	hramos	2017-03-16 18:09:31
12977	2017-03-16 13:33:28	### Description [FILL THIS OUT: Explain what you did, what you expected to happen, and what actually happens.] with SAMSUNG s6 TextInput and keyboardType is numeric the decimal point don't see in the keyboard ### Additional Information * React Native version: 0.38 * Platform: Android SAMSUNG S6 * Operating System: MacOS * Dev tools: [FILL THIS OUT: MacOS	Rice-M	2017-03-16 18:09:51
12977	2017-03-16 18:09:50	Hey, thanks for reporting this issue! It looks like your description is missing some necessary information. Can you please add all the details specified in the [template](https://github.com/facebook/react-native/blob/master/.github/ISSUE_TEMPLATE.md)? This is necessary for people to be able to understand and reproduce the issue being reported. I am going to close this, but feel free to open a new…	hramos	2017-03-16 18:09:51
12976	2017-03-16 13:25:51	### Description With a FlatList that has a fairly large number of items, sometimes you can scroll far/fast enough to permanently break something around TextInputs and touches. After "extreme" scrolling inside the FlatList, and after something is typed into a TextInput, the **first** touch outside the TextInput is swallowed. The **second** touch works as normal. It's hard to describe so I made a […	iggyfisk	2017-03-20 10:20:57
12976	2017-03-16 13:38:41	Please take a look at this whenever you have the time @sahrens since its holding us back from moving FlatList to production. Our feeling is that its not just happening on extremely fast scroll, but thats a very easy way to reproduce it. It happens otherwise too just not deterministically. Cheers!	ptomasroos	2017-03-20 10:20:57
12976	2017-03-16 16:39:22	iOS only? And you don't see the same problem with ListView and the same level of "extreme scrolling"? Very odd. I wonder if it could be related to event coalescing? @shergin - maybe you can take a look?	sahrens	2017-03-20 10:20:57
12976	2017-03-16 17:10:58	I gave it another shot now that my scrolling hand is Usain Scrollt and could not make it happen with ListView nor Android. On Android I would sometimes run into https://github.com/facebook/react-native/issues/12884, but that's **temporary** and **delays** events, so different in nature from this **permanent** event **skip**.	iggyfisk	2017-03-20 10:20:57
12976	2017-03-16 18:35:00	OMG, this bug report is so amazing! Thank you, @iggyfisk! I will try to debug it soon.	shergin	2017-03-20 10:20:57
12976	2017-03-17 02:50:19	I am facing a similar issue with my project. While the text input is focused 2 things happen : 1 => scrolling works as usual, so this is great 2=> when I touch the list to select an option the first touch doesn't work, I checked onBlur is called at this point, and then the second press works just fine I am not sure if it is the same problem you are facing, If not do you have a solution to this @i…	CheragV	2017-03-20 10:20:57
12976	2017-03-17 11:07:44	That doesn't sound like the exact same thing @CheragV, once I break things by monster scrolling a FlatList, the onBlur handler on TextInputs still works as expected. It doesn't fire on the first touch after typing since that touch gets eaten by the bug. Either way my solution so far is to spend an hour doing retakes of a bug report video, then wait for the California boys to sort it out.	iggyfisk	2017-03-20 10:20:57
12976	2017-03-17 15:42:23	I found an actual problem. The fix is coming! 🎉	shergin	2017-03-20 10:20:57
12976	2017-03-17 15:43:55	What a hero @shergin! Looking forward to it!	ptomasroos	2017-03-20 10:20:57
12976	2017-03-17 20:55:39	I'm also running into a similar issue where extreme scrolling of a `FlatList` breaks touches. In my app I have a list of 100-200 items where each item has two touchable areas. After a bit of scrolling elements stop responding to touches, sometimes it takes a second try for it to work but sometimes it's 3-4 touches. I don't use TextInputs.	grin	2017-03-20 10:20:57
12976	2017-03-18 00:22:23	https://github.com/facebook/react-native/issues/11809#issuecomment-285938537	RichardLindhout	2017-03-20 10:20:57
12976	2017-03-20 06:44:44	Was fixed in 23c2a6cf1ae297182a62d1a8143b55b186f5e1b7. 🎉	shergin	2017-03-20 10:20:57
12976	2017-03-20 06:53:18	Thanks a lot for looking into it Shergin. On 20 Mar 2017 7:45 AM, "Valentin Shergin" <notifications@github.com> wrote: > Was fixed in 23c2a6c > <https://github.com/facebook/react-native/commit/23c2a6cf1ae297182a62d1a8143b55b186f5e1b7>. > 🎉 > > — > You are receiving this because you commented. > Reply to this email directly, view it on GitHub > <https://github.com/facebook/react-native/issues/1297…	ptomasroos	2017-03-20 10:20:57
12976	2017-03-20 10:20:57	Fixed as far as I could test, good hustle team!	iggyfisk	2017-03-20 10:20:57
12975	2017-03-16 12:12:32	### Description Use an animation with useNativeDriver on a layout only View will throw an error like this: <S_CODE_TOKEN> ### Reproduction <S_CODE_TOKEN> ### Solution Apply a backgroundColor on this layout only component will fix this. <S_CODE_TOKEN> ### Additional Information * React Native version: 0.43.0-rc * Platform: Android	magicismight
12975	2017-03-16 23:02:38	Fix here #12983, thanks for the report!	janicduplessis
12974	2017-03-16 11:46:48	Fixes https://github.com/facebook/react-native/issues/12929 by using a newer `compileSdkVersion` and Build Tools version: * Updated Build Tools from 23.0.1 to 25.0.2 * Updated `compileSdkVersion` and `targetSdkVersion` to 25 This can be tested by: * Building the Example apps and ensuring they run as expected * Creating a new app with `react-native init` and ensuring it runs as expected	ronocod
12974	2017-03-16 16:44:49	It looks like this will require updating the Android SDK too as in https://github.com/facebook/react-native/pull/12930 :(	ronocod
12973	2017-03-16 11:30:10	#	ohwhen	2017-03-16 14:57:18
12972	2017-03-16 11:26:26	### Description Weird 3d transform behavior on Android. [This example](https://medium.com/@youngchanje/implementing-cube-in-react-native-cb61b9a7e8c3) should look like this: ![iOS](https://i.imgur.com/9LETFEY.png) but it looks like this on Android: ![Android](https://i.imgur.com/vvtNUZw.png) ### Reproduction https://sketch.expo.io/SylzHeuig (iOS isn't fully working too in this example, but it's c…	timolins
12972	2017-03-16 12:55:50	Can you test on RN0.43? included a commit which fixes transform.skew on Android	nihgwu
12972	2017-03-16 18:15:20	Thanks for providing a repro with Sketch, this is very helpful! As of this writing, Sketch is using 0.41 so at least we know this issue occurs on that version.	hramos
12971	2017-03-16 10:31:21	# Description I started getting this error: "undefined is not a constructor (evaluating 'new window.WebSocket('ws://' + hostname+':'+port+'/devtools')')" , it points to the setupDevtools.js:25 file. Im using a real android device and if I turn on Debug JS Remotely option the issue disappears. # Reproduction Can provide access to the project if needed. # Additional Information - React Native versi…	konstantin-mohin
12971	2017-03-23 18:03:40	hi friends, I did nothing (except that I've installed several libraries), just continued to develop and now the error has changed (see the attached screen ). I want to again emphasize that the error only occurs when the Remote JS Debugger is turned off. ![screenshot_20170323-194310](https://cloud.githubusercontent.com/assets/14233139/24262416/9ad77216-1002-11e7-889b-a1a067e61cc0.png)	konstantin-mohin
12970	2017-03-16 10:10:49	RN0.41 Android XIAOMI HUAWEI devices. TouchableOpacity in listview only shows first item.This only happens on Android,not iOS. 在listview中用TouchableOpacity，只显示第一行的item，后面的item不显示。 TouchableWithoutFeedback is ok. wrong ` renderRow: function (item) {` ` return <TouchableOpacity>` `<View/>` `</TouchableOpacity>` OK ` renderRow: function (item) {` ` return <TouchableWithoutFeedback>` `<View/>` `</Touc…	jackuhan	2017-03-16 18:19:22
12970	2017-03-16 18:19:22	Hey, thanks for reporting this issue! It looks like your description is missing some necessary information. Can you please add all the details specified in the [template](https://github.com/facebook/react-native/blob/master/.github/ISSUE_TEMPLATE.md)? This is necessary for people to be able to understand and reproduce the issue being reported. I am going to close this, but feel free to open a new…	hramos	2017-03-16 18:19:22
12969	2017-03-16 07:08:35	While trying to link libraries `react-native link` I'm getting this error: ![screen shot 2017-03-16 at 3 06 06 pm](https://cloud.githubusercontent.com/assets/14576761/23985480/5095d8bc-0a5a-11e7-97be-9c711d2591bb.png) react-native-cli: 2.0.1 react-native: 0.42	damathryx	2017-03-16 18:19:16
12969	2017-03-16 18:19:16	Hey, thanks for reporting this issue! It looks like your description is missing some necessary information. Can you please add all the details specified in the [template](https://github.com/facebook/react-native/blob/master/.github/ISSUE_TEMPLATE.md)? This is necessary for people to be able to understand and reproduce the issue being reported. I am going to close this, but feel free to open a new…	hramos	2017-03-16 18:19:16
12968	2017-03-16 03:58:12	Information:Gradle tasks [clean, :app:generateDebugSources, :app:generateDebugAndroidTestSources, :app:mockableAndroidJar, :app:prepareDebugUnitTestDependencies, :app:compileDebugSources, :app:compileDebugAndroidTestSources, :app:compileDebugUnitTestSources, :ReactAndroid:generateDebugSources, :ReactAndroid:mockableAndroidJar, :ReactAndroid:prepareDebugUnitTestDependencies, :ReactAndroid:generate…	lhholylight	2017-03-16 18:19:05
12968	2017-03-16 18:19:02	Hey, thanks for reporting this issue! It looks like your description is missing some necessary information. Can you please add all the details specified in the [template](https://github.com/facebook/react-native/blob/master/.github/ISSUE_TEMPLATE.md)? This is necessary for people to be able to understand and reproduce the issue being reported. I am going to close this, but feel free to open a new…	hramos	2017-03-16 18:19:05
12967	2017-03-16 02:36:18	### Description Watch location of user on iOS seems to not be using GPS. The accuracy never goes below 65 and the speed is negative, which seems like that the GPS is not kicking in. It works just fine for Android. Also, navigator.geolocation works just fine in the browser with accurate speed and accuracy. (https://codepen.io/himanshu/full/bqoEQN/) ### Reproduction Reproduced in Expo. (https://ske…	himanshu266
12966	2017-03-16 00:17:32	### Description `RCTUIManager.measure` is not working on `Android`. Trying `this.refs.myRef.measure()` doesn't give any results either. ### Reproduction <S_CODE_TOKEN> ### Additional Information * React Native version: 0.42.0 * Platform: Android * Operating System: MacOS * Dev tools: Android Studio 2.3	a-koka	2017-03-17 00:45:17
12966	2017-03-16 05:09:48	Can you show me your view with the ref? I suspect you have the issue I've previously opened in https://github.com/facebook/react-native/issues/9382	hey99xx	2017-03-17 00:45:17
12966	2017-03-16 18:19:39	Adding `style={{opacity: 1}}` did the trick. Thanks a lot! Referring to your comment in #9382, what exactly do you mean by collapsable property? `Now I always force it to be created with collapsable property.` Although an annoyance, should I just follow your lead and close out this issue?	a-koka	2017-03-17 00:45:17
12966	2017-03-16 19:03:31	So `style={{opacity: 1}}` is what I used until I understood the issue. Collapsable property is explained in https://facebook.github.io/react-native/docs/view.html#collapsable > Views that are only used to layout their children or otherwise don't draw anything may be automatically removed from the native hierarchy as an optimization. Set this property to false to disable this optimization and ensu…	hey99xx	2017-03-17 00:45:17
12966	2017-03-17 00:45:17	Makes sense. Thank you @hey99xx!	a-koka	2017-03-17 00:45:17
12965	2017-03-16 00:15:09	## Motivation The current `react-native init` generates a project with unreasonable default permissions: - `SYSTEM_ALERT_WINDOW` is used for debugging, but should be removed for release in almost all cases - `WRITE_EXTERNAL_STORAGE`, `READ_EXTERNAL_STORAGE`, and `READ_PHONE_STATE` are implicitly [added due to android-jsc](https://github.com/facebook/react-native/issues/5886#issuecomment-200862582…	clayallsopp
12965	2017-03-16 00:23:40	> SYSTEM_ALERT_WINDOW is used for debugging, but should be removed for release in almost all cases Good point! > WRITE_EXTERNAL_STORAGE, READ_EXTERNAL_STORAGE I believe this one is for `AsyncStorage`? Maybe OK to include by default? Would Android warn about these? They seem very basic. > and READ_PHONE_STATE are implicitly added due to android-jsc (see facebook/android-jsc#12, which has not been …	mkonicek
12965	2017-03-16 00:28:41	Thanks for doing this! Not merging yet because we might want to keep the storage permissions? If we keep the storage permissions is it really easy for people to remove them in their apps if they're not needed? I'm asking because using storage seems like a very basic thing and not sure if it's an issue by allowing that by default.	mkonicek
12965	2017-03-16 00:30:29	Testing 'react-native init' locally is quite complicated indeed. I do it quite often and this guide should work: https://github.com/facebook/react-native/tree/master/react-native-cli	mkonicek
12965	2017-03-16 14:58:24	@mkonicek thanks for the fast review! I followed the instructions locally, but the full Android build failed. I see there's [additional dev instructions](https://github.com/facebook/react-native/blob/master/ReactAndroid/DevExperience.md) for Android, but they aren't working for me. When I run `./gradlew :ReactAndroid:installArchives` from the `react-native` root directory, it fails with `java.lan…	clayallsopp
12965	2017-03-16 15:00:38	One other thing to note - when building the Android app, there is now this additional output for the three implicit permissions in question: <S_CODE_TOKEN> This seems to be an [open issue](https://code.google.com/p/android/issues/detail?id=206611) on the build tools, but is harmless otherwise	clayallsopp
12964	2017-03-16 00:09:17	Fixes #12959 Would love some feedback on the test plan here. Modifying `project.pbxproj` means that there's no test coverage for the (much more common) case where it's actually an array. It might sense to add a new `pbxproj` fixture, but that's a huge amount of overhead for such a small change. **Test plan (required)** <S_CODE_TOKEN> Tested, and passing, both with and without the `pbxproj` change…	dylanpyle
12964	2017-03-16 07:58:43	@facebook-github-bot shipit	Kureev
12964	2017-03-16 07:59:02	Great job, @dylanpyle! Thanks for your contribution!	Kureev
12964	2017-03-16 07:59:41	@Kureev has imported this pull request. If you are a Facebook employee, you can view this diff [on Phabricator](https://phabricator.intern.facebook.com/D4720970).	facebook-github-bot
12964	2017-03-22 16:15:24	@Kureev I'm not familiar with the React Native release process — anything more I need to do here, or is this waiting on a FB team member to merge? Looking forward to using the fix in my app ☺️	dylanpyle
12964	2017-03-22 19:11:06	Can someone take a look? cc @bestander @mkonicek	Kureev
12963	2017-03-15 22:50:07	## Motivation We recommend using `react-navigation` over `Navigator`. Adds a link to the new `native-navigation` component as well. ## Test Plan Did not test website generation, this is a comments only edit that should work fine.	hramos	2017-03-21 22:16:19
12963	2017-03-21 21:08:09	@hramos has imported this pull request. If you are a Facebook employee, you can view this diff [on Phabricator](https://phabricator.intern.facebook.com/D4749072).	facebook-github-bot	2017-03-21 22:16:19
12962	2017-03-15 22:12:58	See https://github.com/facebook/react-native/issues/12961	kalman
12962	2017-03-15 22:13:45	I've tested this with `npm test`, I don't know what else to do.	kalman
12961	2017-03-15 22:10:12	### Description I'm seeing issues with fetch on iOS, like the response not having an arrayBuffer property. I am guessing this is related to RN using version 1 of whatwg-fetch: https://github.com/facebook/react-native/blob/master/package.json#L205 From reading the code it seems version 1 does support arrayBuffer, but they've fixed bugs relating to feature detection in version 2 onwards. ### Reprod…	kalman
12960	2017-03-15 22:05:41	Now that FlatList and SectionList are coming up in 0.43, we can recommend their use over ListView in [Using a ListView](https://facebook.github.io/react-native/releases/next/docs/using-a-listview.html).	hramos
12960	2017-03-15 23:05:12	I got problems to test the FlatList - " UnableToResolveError: Unable to resolve module `react/lib/ReactPropTypeLocations` " I think is about the react module it self. I'm using ""react": "^16.0.0-alpha.3"" that's recommended by the yarn installer. And I'm using "react-native": "0.43.0-rc.2". Just to be sure, I really need to upgrade the React module to use 0.43.0-rc.2? Thanks! Best regards. PS. n…	MichelDiz
12960	2017-03-15 23:13:38	I'm using FlatList on React Native 0.43.0-rc.2 and React ~16.0.0-alpha.3, but did not run into this issue. <S_CODE_TOKEN>	hramos
12960	2017-03-15 23:19:40	Yep, I think few modules need old dependencies :/ Installing as "fresh" react-native init some_app it's okay but when I insert old modules to my actual working progress app. It ask for old dependencies from react 15 or 14 not sure the version but it's older. I think that I have to wait for stable dependencies...	MichelDiz
12959	2017-03-15 21:05:49	### Description Starting from a working project, recently upgraded to React Native 0.42.0. Following the instructions at https://developers.facebook.com/docs/react-native/getting-started <S_CODE_TOKEN> <S_CODE_TOKEN> <S_CODE_TOKEN> ![](https://cldup.com/ty0TeyJkO5.png) <S_CODE_TOKEN> https://gist.github.com/dylanpyle/144e98578227c72287a119d386fb1bee ### Reproduction Can provide access to the proj…	dylanpyle
12959	2017-03-15 21:15:12	Temporary workaround — manually editing the `pbxproj` file by hand as follows seems to fix it. This is, I assume, what react-native link should have been doing. <S_CODE_TOKEN>	dylanpyle
12959	2017-03-15 22:01:34	Thanks for the issue, @dylanpyle! Most likely, this happens because of incorrect assumption [here](https://github.com/facebook/react-native/blob/545072b02d94e264a66987a5cebc15629a16f188/local-cli/link/ios/mapHeaderSearchPaths.js#L35). We assume that if we have `HEADER_SEARCH_PATHS` defined, then it is an array which is apparently not the case. We need to add a check if `HEADER_SEARCH_PATHS` is no…	Kureev
12959	2017-03-15 22:59:43	@Kureev Thanks for the pointer! I'll take a look at getting a PR out tonight.	dylanpyle
12958	2017-03-15 21:05:38	## Motivation I've noticed many pull requests are opened with a very short description that fails to explain the motivation behind the PR, and many more forego providing a test plan. With this PR, I am shortening the template in order to provide concise instructions that provide the essential steps above the fold in the "Open a pull request" composer window. - We need people to open a PR against …	hramos	2017-03-16 00:31:40
12958	2017-03-15 23:05:29	This is awesome! Up to you but you could consider adding a link to the blog post I wrote realizing many people never heard about test plans and don't know what to put in a test plan: https://medium.com/@martinkonicek/what-is-a-test-plan-8bfc840ec171#.h5p7ed2wp	mkonicek	2017-03-16 00:31:40
12958	2017-03-15 23:10:59	Awesome! Merging.	mkonicek	2017-03-16 00:31:40
12958	2017-03-15 23:11:20	@mkonicek has imported this pull request. If you are a Facebook employee, you can view this diff [on Phabricator](https://phabricator.intern.facebook.com/D4718294).	facebook-github-bot	2017-03-16 00:31:40
12957	2017-03-15 18:40:23	## Description I installed Firebase/Messaging thanks to Pod. So I add "pod 'Firebase/Messaging'" in my Podfile. But everytime I build and run my app on my phone. I have an error that's in the title so the app stops running instantly. I followed the tutorial and add my certs to the GoogleService-Info.plist file before downloaded it. I added my plist file in the ios folder and in ios/my-app-name fo…	yolosaucisson	2017-03-15 19:59:27
12957	2017-03-15 19:59:27	This issue looks like a question that would be best asked on [StackOverflow](http://stackoverflow.com/questions/tagged/react-native). StackOverflow is amazing for Q&A: it has a reputation system, voting, the ability to mark a question as answered. Because of the reputation system it is likely the community will see and answer your question there. This also helps us use the GitHub bug tracker for …	hramos	2017-03-15 19:59:27
12956	2017-03-15 17:30:00	### Description If Android's native networking library detects valid cookies for a particular network request it will always tack those cookies onto the request, even if `credentials: "omit"` is passed to the fetch API. This problem has been reported multiple times in #1274, which is an related issue that has been closed. I wanted to create a new issue to track it. This problem makes it very diff…	Ashoat
12955	2017-03-15 17:11:12	I created react-native project but when i run `react-native run-android` on my windows i am getting below error(please find screenshots). <S_CODE_TOKEN> <img width="647" alt="screen shot 2017-03-15 at 9 57 40 pm" src="https://cloud.githubusercontent.com/assets/7522708/23961271/6f363dbe-09d0-11e7-99b1-08e20f6a3028.png"> <img width="644" alt="screen shot 2017-03-15 at 9 57 27 pm" src="https://cloud…	AshokICreate	2017-03-15 17:47:54
12955	2017-03-15 17:47:54	Hey, thanks for reporting this issue! It looks like your description is missing some necessary information. Can you please add all the details specified in the [template](https://github.com/facebook/react-native/blob/master/.github/ISSUE_TEMPLATE.md)? This is necessary for people to be able to understand and reproduce the issue being reported. I am going to close this, but feel free to open a new…	hramos	2017-03-15 17:47:54
12954	2017-03-15 17:04:50	This PR adds a new prop (`onClose`) to the `Modal` component. This prop will provide a way to be possible to detect when the modal is dismissed. Prefer **small pull requests**. These are much easier to review and more likely to get merged. Make sure the PR does only one thing, otherwise please split it. <S_CODE_TOKEN> **I am having some problems, the event is not getting propagated to the JS laye…	SandroMachado	2017-03-21 09:55:31
12954	2017-03-21 09:55:31	The reason your event may not be dispatched is that by the time this is called, your React Component will have unmounted so no target for the event is found. You should consider building this callback completely in JS. You could for example trigger it from `componentwillunmount` if the Modal was previously visible.	javache	2017-03-21 09:55:31
12953	2017-03-15 15:09:27	Fix `NullPointerException` in `ReactShadowNode.toString` Simplified `ReactShadowNode.hasNewLayout` since I was already in there It seems to me unlikely that this bug impacts anything but the debugging experience, so no biggie.	petterh	2017-03-20 19:49:29
12953	2017-03-15 18:07:36	Thanks for the fix! When does it happen that `mYogaNode` is null? Do you have exact repro steps, sample code?	mkonicek	2017-03-20 19:49:29
12953	2017-03-17 09:21:40	@mkonicek I don't have exact repro steps, but it involved debugging on a physical device that had gone to sleep and woken up again, so probably some activity life cycle thing. I note, however, that many other methods of `ReactShadowNode` _do_ check for `mYogaNode != null`...	petterh	2017-03-20 19:49:29
12953	2017-03-18 19:16:19	Looks like it is null when the node is virtual https://github.com/petterh/react-native/blob/bd92f39cccc66e1b6de3ca8abb826804cd8994b3/ReactAndroid/src/main/java/com/facebook/react/uimanager/ReactShadowNode.java#L91	janicduplessis	2017-03-20 19:49:29
12953	2017-03-20 18:30:48	@facebook-github-bot shipit	janicduplessis	2017-03-20 19:49:29
12953	2017-03-20 18:32:09	@janicduplessis has imported this pull request. If you are a Facebook employee, you can view this diff [on Phabricator](https://phabricator.intern.facebook.com/D4739215).	facebook-github-bot	2017-03-20 19:49:29
12952	2017-03-15 14:58:52	### Description `react-native run-ios` fails with <S_CODE_TOKEN> Prodfile: <S_CODE_TOKEN> Any ideas how to treat it? ### Additional Information * React Native version: 0.42.0 * Platform: iOS * Operating System: MacOS * CocoaPods: 1.2.0	bitsal
12952	2017-03-15 18:04:45	Does this happen on a brand new project, or just on your app? It sounds like your Xcode configuration may not have been upgraded. Did this error always happen for you, or did something change recently that may have caused it?	ericvicenti
12952	2017-03-15 19:05:43	Existing app. We are migration from `0.39.x` to `0.42.0`. @ericvicenti The error occurred right after I switched to new RN version. There were no changes after I run `react-native-git-upgrade`.	bitsal
12952	2017-03-17 18:42:19	Have you tried rebuilding Pods? Just delete `Podfile.lock`, `Pods`, and run `pod install`.	shergin
12952	2017-03-20 10:33:27	Usually, I remove the following folders: - ios/Pods/* - node_modules/react* - ios/build/* - ~/Libraries/Developer/Xcode/DerivedData/* Anyway, I've tried to remove `Podfile.lock` and got the same error.	bitsal
12951	2017-03-15 14:15:41	When gradle can't find RN in this path, it doesn't throw an error, but instead looks in maven and finds an old version of it (0.20.0). You can see here that's the latest version maven has: https://mvnrepository.com/artifact/com.facebook.react/react-native I had to waste a lot of time to figure out what exactly went wrong. Thanks for submitting a pull request! Please provide enough information so …	amalChandran
12951	2017-03-15 14:16:39	Thank you for your pull request and welcome to our community. We require contributors to sign our Contributor License Agreement, and we don't seem to have you on file. In order for us to review and merge your code, please sign up at https://code.facebook.com/cla - and if you have received this in error or have any questions, please drop us a line at cla@fb.com. Thanks! **If you are contributing o…	facebook-github-bot
12951	2017-03-15 14:39:34	Thank you for signing our Contributor License Agreement. We can now accept your code for this (and any) Facebook open source project. Thanks!	facebook-github-bot
12950	2017-03-15 11:34:07	Fixes an issue when in release mode and packager can’t create a bundle file the xcode build scripts exits with exitcode 0. This still happens even after commit ea7b2ef36b1a0b141c4b64d0ab5d6d3a94be14a4 was merged. The current condition will never resolve to true <S_CODE_TOKEN> This condition will resolve to true if this is a release build and there is no bundle. <S_CODE_TOKEN> Thanks!	rotemmiz
12950	2017-03-15 11:54:36	Thank you for your pull request and welcome to our community. We require contributors to sign our Contributor License Agreement, and we don't seem to have you on file. In order for us to review and merge your code, please sign up at https://code.facebook.com/cla - and if you have received this in error or have any questions, please drop us a line at cla@fb.com. Thanks! **If you are contributing o…	facebook-github-bot
12950	2017-03-15 11:59:24	Thank you for signing our Contributor License Agreement. We can now accept your code for this (and any) Facebook open source project. Thanks!	facebook-github-bot
12950	2017-03-16 03:21:41	Thanks for the fix! Curious why `! $DEV` doesn't work - do you know why?	mkonicek
12950	2017-03-18 21:09:19	This answers it pretty nicely: http://stackoverflow.com/questions/2953646/how-to-declare-and-use-boolean-variables-in-shell-script/21210966#21210966	rotemmiz
12950	2017-03-21 13:01:44	Please merge this, the current script is broken. When the packager can't finish it's job ,and does not create a bundle file, the xcodebuild continues and finishes successfully, resulting in "green" builds in CI, with broken apps that crash instantly.	rotemmiz
12949	2017-03-15 11:31:39	### Description I have a component with the following render function. <S_CODE_TOKEN> If the component returned by `renderBar` doesn't have `key` specified *nothing is rendered (i.e. screen is blank)* and there's no error/warning. The moment I add `key` to the component everything behaves correctly. ### Reproduction I tried reducing it but couldn't reproduce it in a small example. ### Solution No…	wokalski	2017-03-15 12:52:43
12949	2017-03-15 12:26:14	Does this happen on 0.42?	Ehesp	2017-03-15 12:52:43
12949	2017-03-15 12:42:55	No, I just checked. In 0.42 the element is rendered and there's a warning as expected.	wokalski	2017-03-15 12:52:43
12949	2017-03-15 12:52:43	Ooops, it's gone in 0.43.0-rc.2. Very interesting. I also moved from React 16.0.0-alpha.3 to alpha 4.	wokalski	2017-03-15 12:52:43
12948	2017-03-15 09:57:00	The link navigators is rerouted to the getting started page. Thanks for submitting a pull request! Please provide enough information so that others can review your pull request: > **Unless you are a React Native release maintainer and cherry-picking an *existing* commit into a current release, ensure your pull request is targeting the `master` React Native branch.** Explain the **motivation** for…	chibeepatag
12948	2017-03-15 10:53:52	Thank you for your pull request and welcome to our community. We require contributors to sign our Contributor License Agreement, and we don't seem to have you on file. In order for us to review and merge your code, please sign up at https://code.facebook.com/cla - and if you have received this in error or have any questions, please drop us a line at cla@fb.com. Thanks! **If you are contributing o…	facebook-github-bot
12948	2017-03-15 14:19:17	Thank you for signing our Contributor License Agreement. We can now accept your code for this (and any) Facebook open source project. Thanks!	facebook-github-bot
12947	2017-03-15 09:53:48	Hey, I'm using RN 0.39.0 and it was working fine, but yesterday I started getting this error: "undefined is not a constructor (evaluating 'new window.WebSocket('ws://' + hostname+':'+port+'/devtools')')" , it points to the setupDevtools.js:25 file. Im using a real android device and if I turn on Debug JS Remotely option the issue disappears.	konstantin-mohin	2017-03-15 17:48:31
12947	2017-03-15 11:23:10	Try..catch around and see if you get more info in caught error. I had similar problem - new URL(url) was throwing error like yours only with Debug JS Remotely turned off. Well, URL() doesn't exist if remote debugging is off.	mrova	2017-03-15 17:48:31
12947	2017-03-15 17:48:31	Hey, thanks for reporting this issue! It looks like your description is missing some necessary information. Can you please add all the details specified in the [template](https://github.com/facebook/react-native/blob/master/.github/ISSUE_TEMPLATE.md)? This is necessary for people to be able to understand and reproduce the issue being reported. I am going to close this, but feel free to open a new…	hramos	2017-03-15 17:48:31
12946	2017-03-15 02:18:29	### Description When I create `ReactInstanceManager` I am able to pass in a native exception handler. However, in case `ReactContextInitAsyncTask ` fails, this exception handler is completely skipped and the error is passed into dev support manager, which will crash the app in release. https://github.com/facebook/react-native/blob/master/ReactAndroid/src/main/java/com/facebook/react/ReactInstance…	hey99xx
12945	2017-03-15 01:43:30	This pull request adds support for a trackHeight prop to the Slider component. tagging @lacker and @mkonicek because I deleted the last repo and had to create a new PR, so here we are. Old one was #11518 Tested by confirming in UIExplorer that the change works, but I can't get figure out how to update the UIExplorer expected result screenshot / get integration tests to pass. Visually you can conf…	richardfickling
12945	2017-03-21 16:58:54	@lacker @mkonicek any issues with this? i couldn't find docs on how to update the integration test screenshots, but if you can point me in the right direction i'll do it	richardfickling
12944	2017-03-14 23:07:16	**Motivation**: Fix issue where Apple TV focus engine overscrolls when a list or scroll view is set to remove clipped subviews. See https://github.com/facebook/react-native/issues/12793 . **Test plan**: Manual testing using modified source for UIExplorer's ListViewGridLayoutExample.	dlowder-salesforce	2017-03-23 21:38:37
12944	2017-03-15 22:22:20	Thank you so much for pointing this out! Therefore, I believe it should be fixed on native side because it is actually related to implementation details of very internal clipping feature. And, moreover, `UIFocus​Environment` feature family is available not only on tvOS actually, it is iOS 9.0+ and tvOS 9.0+, so turning clipping off for tvOS only does not always help. I hope I will fix this soon.	shergin	2017-03-23 21:38:37
12944	2017-03-15 23:32:58	@shergin if you would prefer a native fix, I can have a look. I also realized that we probably need to make some doc changes so users know that `removeClippedSubviews` behaves differently on TV... http://facebook.github.io/react-native/docs/view.html#removeclippedsubviews	dlowder-salesforce	2017-03-23 21:38:37
12944	2017-03-15 23:47:28	@dlowder-salesforce I will appreciate any help in researching this area, therefore: * I don't think that turning clipping off completely in some conditions is a good idea at all. It would be great if we can have more targeted and appropriate solution; * Even if right now it affects only tvOS (I have not tested yet), we have to support iOS as well. If not right now, but eventually iOS with attache…	shergin	2017-03-23 21:38:37
12944	2017-03-16 00:05:05	@shergin yes it would be great if we could still do the clipping and not have this issue. Maybe there's some heuristic we can put in where we don't clip subviews that are near the edge of the viewable area, so that the bottom visible subview is not the bottommost view in the hierarchy, and this focus engine scrolling problem won't be triggered.	dlowder-salesforce	2017-03-23 21:38:37
12944	2017-03-16 05:13:46	@shergin I tested out an idea where we create a buffer zone around the visible area of the view, and don't remove subviews that touch that zone. Setting it to 500 px seems to work well for the modified ListViewGridLayoutExample I've been testing with. See the most recent commit in https://github.com/dlowder-salesforce/react-native/tree/tvos-listview-native-fix . It seems to me that this might als…	dlowder-salesforce	2017-03-23 21:38:37
12944	2017-03-16 05:43:04	Yeah, I also thought about that. Probably increasing `leeway` [here](https://github.com/facebook/react-native/blob/5353d39172034d04114f8e498fc983b92a786a78/React/Views/RCTScrollView.m#L468) can help. Therefore, personally, I am not satisfy with this solution because it is not universal and hacky. 😞	shergin	2017-03-23 21:38:37
12944	2017-03-16 15:49:43	@shergin It's not clear to me what else we could do, other than increasing `leeway` or something similar -- I don't see any other general way of deciding which subviews to keep. Maybe the way to keep it non-hacky is to expose `leeway` as a view property, so that the application developer can decide how many hidden views to keep....	dlowder-salesforce	2017-03-23 21:38:37
12944	2017-03-20 20:27:40	@shergin it does not appear to me that increasing `leeway` helps. I believe I have a reasonable fix that would make sense for both iOS and tvOS: extend the clipping rectangle bounds by one screen width/height in all four directions. See https://github.com/dlowder-salesforce/react-native/commit/df37fccdf3132865f30459f70a869899a901cd1c . I believe this should solve the VoiceOver issue as well.	dlowder-salesforce	2017-03-23 21:38:37
12944	2017-03-21 21:38:15	@shergin I did some more testing of my native fix. It seems to work well as long as one doesn't navigate down the scrollview too fast. However, if you use the TV remote or arrow keys to go too fast, it seems like the code to add and remove and render subviews is having trouble keeping up, and occasionally the focus engine will get confused and pop the focus back up to the top. With removeClippedS…	dlowder-salesforce	2017-03-23 21:38:37
12944	2017-03-23 21:12:01	@dlowder-salesforce Oh, that's interesting and super important observation! Thank you!!1 As a next step I would like to investigate/reevaluate the clipping mechanism completely. I have a filling that having this in RN is not worth it at all. If it is the case, we probably have to remove it completely. If my tests show promising results, I will share them with the community, and it can end up with…	shergin	2017-03-23 21:38:37
12944	2017-03-23 21:38:18	Ok sounds good... since there is a workaround for the issue on Apple TV, I'll close this and wait for you to complete your work.	dlowder-salesforce	2017-03-23 21:38:37
12943	2017-03-14 22:16:47	Disabled earlier today, a fix for HMR landed so let's test it works. Test plan: Circle CI tests pass on this PR.	mkonicek	2017-03-15 14:45:51
12943	2017-03-15 10:11:44	Looks good! ^_^	jeanlauliac	2017-03-15 14:45:51
12943	2017-03-15 10:13:30	@jeanlauliac has imported this pull request. If you are a Facebook employee, you can view this diff [on Phabricator](https://phabricator.intern.facebook.com/D4712940).	facebook-github-bot	2017-03-15 14:45:51
12942	2017-03-14 21:40:24	Hi @janicduplessis , I am having another issue with Animated library when useNativeDriver=true. Randomly when I mount the component it will throw an error "Attempting to disconnect view that has not been connected with the given animated node" The component has styles that are are controller through Animated.event (onScroll). once I change useNativeDriver=false it will never happen again. Was won…	arsen	2017-03-14 21:42:33
12942	2017-03-14 21:42:33	Hey, thanks for reporting this issue! It looks like your description is missing some necessary information. Can you please add all the details specified in the [template](https://github.com/facebook/react-native/blob/master/.github/ISSUE_TEMPLATE.md)? This is necessary for people to be able to understand and reproduce the issue being reported. I am going to close this, but feel free to open a new…	hramos	2017-03-14 21:42:33
12941	2017-03-14 21:27:29	### Description TouchableOpacity's onPress is not a recognized event on Android after an upgrade. iOS is fine. I expected onPress on the debug console, but nothing shows. <S_CODE_TOKEN> ### Reproduction upgrade from 0.33 to 0.34 ### Solution [FILL THIS OUT: What needs to be done to address this issue? Ideally, provide a pull request with a fix.] ### Additional Information * React Native version:0…	jcbiznoff	2017-03-15 05:07:42
12941	2017-03-14 21:41:34	I'd be surprised if something this basic broke in 0.34 and we're only hearing about it now. Does this still happen in 0.42?	hramos	2017-03-15 05:07:42
12941	2017-03-14 22:30:29	@hramos 0.42 still has the same behavior. Btw I ran this on SDK 23 and 25.	jcbiznoff	2017-03-15 05:07:42
12941	2017-03-15 05:07:42	I think package versions for react/react-native were getting mixed up under node_modules. Clearing this out and carefully using "npm update" got rid of the issue.	jcbiznoff	2017-03-15 05:07:42
12940	2017-03-14 21:25:28	### Description I have an xcode workspace set up with nonstandard configurations, and adding a new react-native ios dependency sometimes fails with `str.replace is not a function`. I have no idea how to debug this, as the linking command doesn't provide a `--verbose` option, or anything similar. E.g. <S_CODE_TOKEN> I cannot reproduce this issue from a fresh project install, and I have no idea whe…	j2kun
12939	2017-03-14 21:03:40	### Description I'm trying to create a custom password input where you can toggle if you can see the password or not. The bug is that when you change between true and false on textInput, the content of the input disappear. ### Reproduction First, you need to have a textInput with secureTextEntry. Then you enter a string in the textinput. After that you set the secureTextEntry to false and then ba…	phil714
12938	2017-03-14 20:39:21	**Motivation** I needed to do this today. It's explained in code in the repository, but not included in the actual documentation. As React Native continues to grow, this is something that will be used more and more by the community. **Test plan (required)** No test plan required, this is simply a documentation change to add things that are only explained in code comments currently.	MattFoley	2017-03-14 23:33:10
12938	2017-03-14 22:19:44	Thanks for adding this! Re Test plan: I double check docs changes render correctly by running `cd website; npm install; npm start`. But reading this PR, should be good.	mkonicek	2017-03-14 23:33:10
12938	2017-03-14 22:20:04	@mkonicek has imported this pull request. If you are a Facebook employee, you can view this diff [on Phabricator](https://phabricator.intern.facebook.com/D4709339).	facebook-github-bot	2017-03-14 23:33:10
12938	2017-03-14 22:26:48	Thanks for the heads up!	MattFoley	2017-03-14 23:33:10
12937	2017-03-14 19:54:03	com.android.builder.testing.api.DeviceException: com.android.ddmlib.InstallException: Failed to install all ![react](https://cloud.githubusercontent.com/assets/13053759/23919742/59117a86-08f8-11e7-9b99-d329a2ce1ed9.png)	Rebaiahmed	2017-03-14 21:43:01
12937	2017-03-14 20:11:34	Is this happening on 0.43.0 version? Because I have the same problem.	iremlopsum	2017-03-14 21:43:01
12937	2017-03-14 21:43:01	Hey, thanks for reporting this issue! It looks like your description is missing some necessary information. Can you please add all the details specified in the [template](https://github.com/facebook/react-native/blob/master/.github/ISSUE_TEMPLATE.md)? This is necessary for people to be able to understand and reproduce the issue being reported. I am going to close this, but feel free to open a new…	hramos	2017-03-14 21:43:01
12936	2017-03-14 19:38:14		KyleAMathews	2017-03-14 20:48:30
12936	2017-03-14 19:40:14	@hramos has imported this pull request. If you are a Facebook employee, you can view this diff [on Phabricator](https://phabricator.intern.facebook.com/D4707719).	facebook-github-bot	2017-03-14 20:48:30
12935	2017-03-14 19:25:52	rnplay.org is shutting down on April 1st, 2017. Recommend instead using Expo's improved prototyping tool, Sketch.	hramos	2017-03-15 00:02:23
12935	2017-03-14 22:44:56	@mkonicek has imported this pull request. If you are a Facebook employee, you can view this diff [on Phabricator](https://phabricator.intern.facebook.com/D4709631).	facebook-github-bot	2017-03-15 00:02:23
12934	2017-03-14 18:28:03	### Description saveToCameraRoll failed with `Permission denied` error on Android [FILL THIS OUT: Explain what you did, what you expected to happen, and what actually happens.] ### Reproduction Saving a AWS S3 photo to the device Camera Roll suddenly failed <S_CODE_TOKEN>` In the android/app/src/main/AndroidManifest.xml i have ` <uses-permission android:name="android.permission.WRITE_EXTERNAL_STO…	philjoseph	2017-03-14 21:44:01
12934	2017-03-14 21:44:01	This issue looks like a question that would be best asked on [StackOverflow](http://stackoverflow.com/questions/tagged/react-native). StackOverflow is amazing for Q&A: it has a reputation system, voting, the ability to mark a question as answered. Because of the reputation system it is likely the community will see and answer your question there. This also helps us use the GitHub bug tracker for …	hramos	2017-03-14 21:44:01
12934	2017-03-14 21:49:15	OK thanks for the quick reply > On 14 Mar 2017, at 23:44, Héctor Ramos <notifications@github.com> wrote: > > This issue looks like a question that would be best asked on StackOverflow <http://stackoverflow.com/questions/tagged/react-native>. > > StackOverflow is amazing for Q&A: it has a reputation system, voting, the ability to mark a question as answered. Because of the reputation system it is …	philjoseph	2017-03-14 21:44:01
12933	2017-03-14 17:02:58	I've noticed that requests made using `fetch` on Android do not honour the HTTP etag when provided and don't do apply any HTTP caching. By looking at the NetworkingModule it seems that caching is not enabled in the OkHttpClient.Builder. On the other hand, iOS requests seem to fallback to default `NSURLRequestUseProtocolCachePolicy`, hence caching is enabled. Was that a design decision? Or a PR to…	rops
12932	2017-03-14 16:42:59	<S_CODE_TOKEN> It's happening when I try to release an .apk file following the docs: https://facebook.github.io/react-native/docs/signed-apk-android.html react-native version: `0.41.2`	brunocascio
12932	2017-03-15 11:05:45	Same issue with `0.42.0`	marcoacierno
12932	2017-03-15 13:09:16	@marcoacierno and everyone. I removed the `reactotron` dependency and it seems working. Let me know if you are experiencing the same issue with another package. I'll leave open this issue until your response.	brunocascio
12932	2017-03-15 14:34:56	Hello, fixed the same way. thank you : )	marcoacierno
12931	2017-03-14 16:21:17	### Description On my early RN projects when I run a project from Xcode it used to "reuse" the already opened packager. Now, since using RN 0.41 / Xcode 8.2, every time I run a project from Xcode, in simulator or on device, if the packager is already running it tells me that the port 8081 is already in use and I have to stop/close the packager so it launches from xcode. ### Reproduction - Open Xc…	nbastoWM
12930	2017-03-14 15:45:21	Fixes https://github.com/facebook/react-native/issues/12929 by using newer versions of Android dependencies: * Updated Android SDK 23 to 25 * Updated Build Tools from 23.0.1 to 25.0.2 * Updated `compileSdkVersion` and `targetSdkVersion` to 25 * Updated AppCompat from 23.0.1 to 25.2.0 _This is a work in progress, and may require more changes to fix the issue_ This can be tested by: * Building the …	ronocod	2017-03-14 22:25:42
12930	2017-03-14 21:47:37	Circle, which is where our Android tests run, is failing with the following error message: <S_CODE_TOKEN>	hramos	2017-03-14 22:25:42
12930	2017-03-14 22:24:42	This is going to be pretty difficult to do. We build RN internally at fb using exactly those versions we use on GitHub. Updating the versions is usually done by fb employees by updating both the internal and the OSS dependency. Additionally, this work should be done carefully and in steps - one dependency at a time, allow some time to test that everything works.	mkonicek	2017-03-14 22:25:42
12930	2017-03-14 22:25:42	I completely agree we should do this if RN was purely an OSS project. Hope you'll understand and continue contributing!	mkonicek	2017-03-14 22:25:42
12930	2017-03-14 22:28:49	We should be able to update the `compileSdkVersion` and `targetSdkVersion` though I think.	mkonicek	2017-03-14 22:25:42
12930	2017-03-14 22:37:36	Updating the `compileSdkVersion` and `targetSdkVersion` should be enough to fix the issue, the rest of the changes were just to keep things up to date. Thanks!	ronocod	2017-03-14 22:25:42
12930	2017-03-16 00:36:58	Thanks! Feel free to send a new PR.	mkonicek	2017-03-14 22:25:42
12930	2017-03-16 11:47:06	PR just for `compileSdkVersion` and Build Tools here: https://github.com/facebook/react-native/pull/12974	ronocod	2017-03-14 22:25:42
12929	2017-03-14 15:41:24	### Description The `build.gradle` files in the Android templates, sample apps and the ReactAndroid library seem to all use `compileSdkVersion 23`, which is quite an old version and causes build issues with the latest versions of the Android Support Library: https://github.com/tinycreative/react-native-intercom/pull/75, https://github.com/intercom/intercom-android/issues/316 `compileSdkVersion` s…	ronocod
12929	2017-03-14 21:46:12	Thanks for looking into this. This will also require some support from our team to make sure this does not break any internal tests. For the time being, 23 is the latest version that is officially supported.	hramos
12929	2017-03-23 15:02:21	Note that the ART library will need to be updated: #13118	robclouth
12928	2017-03-14 15:08:03	### Description Installed react native for android as per official docs. Ran the app. It loads in the emulator. But whenever I make a change in index.android.js and press R twice, it doesn't reload the app as mentioned. ### Additional Information * React Native version: 0.42.0 * Platform: Android * Operating System: OSX 10.11.6 * Dev tools: Android studio	vijaybritto	2017-03-15 17:49:55
12928	2017-03-14 15:15:29	Figured it out. cmd + M open the developer options. It has the option for hot reloading. Enabling that works. It has to be mentioned in the docs.	vijaybritto	2017-03-15 17:49:55
12928	2017-03-15 18:18:34	You don't need to turn on hot reloading for refresh to work.	hramos	2017-03-15 17:49:55
12928	2017-03-26 08:11:53	Still doesn't work for me. Enabled live reload in the developer options (Ctrl+M) and tried changing index.android.js. Hot reload works though...	darthbinamira	2017-03-15 17:49:55
12927	2017-03-14 13:56:57	Allow enabling/disabling development mode for custom Android build types. Useful for example when building a CI artifact which require custom build type setting differing from the release build type. Follows the same API as `bundleIn<buildType>`, `jsBundleDir<buildType>` and `resourcesDir<buildType>`. Backwards compatible with current implementation and behaviour (will default to false if `target…	johanblomgren
12927	2017-03-14 13:57:51	Thank you for your pull request and welcome to our community. We require contributors to sign our Contributor License Agreement, and we don't seem to have you on file. In order for us to review and merge your code, please sign up at https://code.facebook.com/cla - and if you have received this in error or have any questions, please drop us a line at cla@fb.com. Thanks! **If you are contributing o…	facebook-github-bot
12927	2017-03-14 14:01:55	CLA signed	johanblomgren
12927	2017-03-14 14:09:36	Thank you for signing our Contributor License Agreement. We can now accept your code for this (and any) Facebook open source project. Thanks!	facebook-github-bot
12926	2017-03-14 13:32:30	### Description When trying to build a vertically-centered flex row it seems as though the containing View's height calculation does not take the flex element height into account, resulting in a container height of 0 (unless there is padding added); even if you set explicit heights on the flex elements. This ends up causing pretty severe clipping/sizing issues on both iOS and Android. Strangely e…	bengsfort
12925	2017-03-14 13:16:11	### Description #### What I did 1. Toggle inspector 2. Press Network #### What I expected to happen See the network panel #### What happens <img width="376" alt="capture d ecran 2017-03-14 a 13 15 34" src="https://cloud.githubusercontent.com/assets/5569608/23902115/3b96d790-08c0-11e7-9d85-08e1ba26d3b8.png"> Stack trace > undefined is not an object (evaluating '_this._renderScrollComponent.bind') …	fdnhkj	2017-03-14 18:43:57
12925	2017-03-14 13:17:59	cc @janicduplessis	fdnhkj	2017-03-14 18:43:57
12925	2017-03-14 18:43:57	Hey, thanks for reporting this, it has been fixed in 0.43 which is currently in RC.	janicduplessis	2017-03-14 18:43:57
12925	2017-03-16 13:34:08	Hey @janicduplessis , thanks for the reply! Could you please help me finding the fix ? I don't find it in the [0.43 release changes.](https://github.com/facebook/react-native/compare/v0.43.0-rc.2...master) Edit: I found the [fix commit](https://github.com/facebook/react-native/commit/24d34fe203a341b678e00ab4316e8838c50d2be9).	fdnhkj	2017-03-14 18:43:57
12924	2017-03-14 12:25:26	Many tests were failing when running `npm run test` because jest wasn't applying the transformations for all the relevant files. With this change we use the same sets of file for `jest` as we use when running `packager` & `local-cli` themselves, that makes more sense. **Test plan (required)** `npm run test` now works, except 2 tests. However, these errors are not related to transform errors anymo…	jeanlauliac	2017-03-14 15:09:40
12924	2017-03-14 15:09:40	So apparently this is not needed. The problem was only on my machine because I ran "npm install" from within the "packager" folder, and modules were including wrong packages. So I have no idea what "preprocessor.js" is used for anymore and how it can possibly work after all, but we can investigate later.	jeanlauliac	2017-03-14 15:09:40
12923	2017-03-14 10:34:45	After upgrading to ReactNative v0.42.0 return key for new line no longer worked with SwiftKey Keyboard from Samsung. The TextInput loses focus and the keyboard hides.	studio3w
12923	2017-03-14 10:34:55	Thank you for your pull request and welcome to our community. We require contributors to sign our Contributor License Agreement, and we don't seem to have you on file. In order for us to review and merge your code, please sign up at https://code.facebook.com/cla - and if you have received this in error or have any questions, please drop us a line at cla@fb.com. Thanks! **If you are contributing o…	facebook-github-bot
12922	2017-03-14 09:52:21	Hi, I am using Async Storage concept to store my data. I am getting an uri of my image an I want to store that i mage in Async and show the image when i am in offline. How can I do this. Can anyone help me in solving this.	swaroopa94
12922	2017-03-14 11:50:44	I would say base64 your image which gives a string and then store that. With that said this question would be better suited for Stack Overflow as this issue tracker is used for tracking bugs within React Native. Closing this.	rmevans9
12922	2017-03-14 11:50:48	@facebook-github-bot close	rmevans9
12922	2017-03-21 17:40:42	@rmevans9 looks like github bot did not do its job	hey99xx
12921	2017-03-14 09:40:07		sunnylqm	2017-03-14 23:46:35
12921	2017-03-14 22:30:49	Thanks!	mkonicek	2017-03-14 23:46:35
12921	2017-03-14 22:31:23	@mkonicek has imported this pull request. If you are a Facebook employee, you can view this diff [on Phabricator](https://phabricator.intern.facebook.com/D4709474).	facebook-github-bot	2017-03-14 23:46:35
12920	2017-03-14 09:11:20	Don't crash in `StackTraceHelper.convertJsStackTrace` on missing `lineNumber` I've seen the native Android app crash upon displaying a stack trace because of this bug. Incidental and unrelated change: Refactor `StackTraceHelper.formatFrameSource` to use `StringBuilder`	petterh	2017-03-14 23:16:57
12920	2017-03-14 22:13:23	@facebook-github-bot shipit	ide	2017-03-14 23:16:57
12920	2017-03-14 22:13:50	@ide has imported this pull request. If you are a Facebook employee, you can view this diff [on Phabricator](https://phabricator.intern.facebook.com/D4709273).	facebook-github-bot	2017-03-14 23:16:57
12919	2017-03-14 08:37:40	The ReactCxx project was not updated when RCTMap was removed in 48f30eca7e3d4c239501de515a7cc35615ed6bd1, this fixes it. It was also missing the systemJSCWrapper.cpp file. **Test plan** Tested that UIExplorerCxx now builds cc @mkonicek	janicduplessis	2017-03-14 23:46:36
12919	2017-03-14 22:32:44	Ah missed that Xcode project! Thanks a lot Janic.	mkonicek	2017-03-14 23:46:36
12919	2017-03-14 22:33:19	@mkonicek has imported this pull request. If you are a Facebook employee, you can view this diff [on Phabricator](https://phabricator.intern.facebook.com/D4709498).	facebook-github-bot	2017-03-14 23:46:36
12919	2017-03-14 23:04:18	Yea it's not built on CI so it's pretty easy to break, I think it's temporary until we use cxx bridge by default so we don't need to bother building it.	janicduplessis	2017-03-14 23:46:36
12918	2017-03-14 08:15:00	Once every two or three rows the ListView has an empty pixel row between the actual rows of the list. Any clue where this comes from?	RalfNieuwenhuizen
12918	2017-03-14 14:38:24	I've seen this same problem in RN 0.42 with other views, not a `ListView`, on iOS (admittedly haven't checked Android). Specifically I've seen it occurring horizontally with a `row` flex layout. I'm inclined to think that there's a Yoga bug whereby it's attempting to pixel-align views. However, it's doing so inconsistently, whereby the "previous" view in the flex layout is not having its primary …	Benjamin-Dobell
12918	2017-03-14 14:44:04	Ah yes, I should have been more specific probably. This happens in iOS only as far as I have seen. Your explanation may be right in that case.	RalfNieuwenhuizen
12917	2017-03-14 06:10:32	I noticed I didn't get type defs anymore for react-native. Looks like it is broken since we removed the .flow file in https://github.com/facebook/react-native/commit/3e153b2a5bee943f69621d05e271782e1a3b3edd. To fix it we can now enable flow in react-native-implementation since it now supports properties. **Test plan** Tested that I get type hints when using imports from react-native in a project.	janicduplessis
12917	2017-03-14 06:11:36	cc @satya164	janicduplessis
12917	2017-03-14 06:58:03	@facebook-github-bot shipit	satya164
12917	2017-03-14 06:58:35	@satya164 has imported this pull request. If you are a Facebook employee, you can view this diff [on Phabricator](https://phabricator.intern.facebook.com/D4704753).	facebook-github-bot
12917	2017-03-14 07:03:05	I just noticed this caused some flow errors to appear in UIExplorer now that the types are exported. This probably won't land because of those errors, working on a fix.	janicduplessis
12917	2017-03-14 11:38:16	@facebook-github-bot shipit	satya164
12917	2017-03-14 11:39:01	@satya164 has imported this pull request. If you are a Facebook employee, you can view this diff [on Phabricator](https://phabricator.intern.facebook.com/D4704753).	facebook-github-bot
12917	2017-03-20 18:26:35	@ericvicenti Could you have a look at this? If you are using this internally it will probably cause some new flow errors that were previously ignored because all of RN was `any`.	janicduplessis
12916	2017-03-14 04:22:38	As per discussion in https://github.com/facebook/react-native/issues/12458#issuecomment-280996754, fixes the prop types warning using the new `checkPropTypes` API. Checked the codebase to find where we called prop types directly and found LayoutAnimation and CameraRoll. This also fixes the CameraRoll example that was broken since we didn't request permissions on Android 23+. **Test plan** Tested …	janicduplessis	2017-03-23 17:58:10
12916	2017-03-14 04:23:38	cc @acdlite	janicduplessis	2017-03-23 17:58:10
12916	2017-03-14 18:51:14	Looks good, but can we also convert the usages (or implementation) of `createStrictShapeTypeChecker`?	acdlite	2017-03-23 17:58:10
12916	2017-03-14 18:56:40	@acdlite What should I use instead of createStrictShapeTypeChecker?	janicduplessis	2017-03-23 17:58:10
12916	2017-03-14 19:19:36	@janicduplessis PropTypes.shape	acdlite	2017-03-23 17:58:10
12916	2017-03-14 20:50:23	@acdlite The issue with `PropTypes.shape` is that it doesn't warn when there are extra props on the object like `createStrictTypeChecker` does. I'd rather keep the same behavior.	janicduplessis	2017-03-23 17:58:10
12916	2017-03-14 21:01:23	@janicduplessis Ah ok. I suppose we should add an `exactShape` prop type to the built-ins.	acdlite	2017-03-23 17:58:10
12916	2017-03-14 21:06:07	Yea that would be nice	janicduplessis	2017-03-23 17:58:10
12916	2017-03-17 02:37:07	@acdlite Are you fine with shipping this?	janicduplessis	2017-03-23 17:58:10
12916	2017-03-17 02:39:43	Yep!	acdlite	2017-03-23 17:58:10
12916	2017-03-17 02:49:37	Cool, I guess you don't have access to the shipit bot. @ericvicenti could you ship this please? :)	janicduplessis	2017-03-23 17:58:10
12916	2017-03-21 01:24:18	@sebmarkbage has imported this pull request. If you are a Facebook employee, you can view this diff [on Phabricator](https://phabricator.intern.facebook.com/D4743499).	facebook-github-bot	2017-03-23 17:58:10
12916	2017-03-21 14:48:23	I tried to merge this pull request into the Facebook internal repo but some checks failed. To unblock yourself please check the following: Does this pull request pass all open source tests on GitHub? If not please fix those. Does the code still apply cleanly on top of GitHub master? If not can please rebase. In all other cases this means some internal test failed, for example a part of a fb app w…	facebook-github-bot	2017-03-23 17:58:10
12916	2017-03-23 17:58:10	I landed this internally along with some related changes. Thanks!	acdlite	2017-03-23 17:58:10
12915	2017-03-14 03:00:32	There are at least 2 requirements to be met at the same time: 1. currentDragPosition <= positionMax 2. Math.abs(currentDragDistance) > RESPOND_THRESHOLD The default positionMax = 30 and RESPOND_THRESHOLD = 15. If so, the user must begin drag at the point which is less than 15 apart from the left edge. That is unexpected. So currentDragPosition must minus RESPOND_THRESHOLD, and then the user can s…	comiclee	2017-03-15 23:17:39
12915	2017-03-14 03:00:53	Thank you for your pull request and welcome to our community. We require contributors to sign our Contributor License Agreement, and we don't seem to have you on file. In order for us to review and merge your code, please sign up at https://code.facebook.com/cla - and if you have received this in error or have any questions, please drop us a line at cla@fb.com. Thanks! **If you are contributing o…	facebook-github-bot	2017-03-15 23:17:39
12915	2017-03-14 03:40:11	Thank you for signing our Contributor License Agreement. We can now accept your code for this (and any) Facebook open source project. Thanks!	facebook-github-bot	2017-03-15 23:17:39
12915	2017-03-15 23:17:34	Sorry, but we aren't accepting fixes to NavigationExperimental any more, as it is deprecated. You may want to look into React Navigation, where the CardStack is being maintained now. To fix this in your app in the short term, you may want to copy the NavigationExperimental files into your app.	ericvicenti	2017-03-15 23:17:39
12914	2017-03-14 02:56:19	03-14 10:53:07.683 26038-26079/com.drcontroller E/ReactNativeJS: Error: Can't find variable: __fbBatchedBridgeConfig, stack: index.android.bundle:9:2042 r@index.android.bundle:1:747 n@index.android.bundle:1:413 index.android.bundle:9:895 r@index.android.bundle:1:747 n@index.android.bundle:1:413 index.android.bundle:9:12312 r@index.android.bundle:1:747 n@index.android.bundle:1:413 u@index.android.…	anderson916	2017-03-15 17:49:33
12913	2017-03-14 02:53:22	demo: <View style={{backgroundColor:'#fff',height:40,borderBottomWidth:1}}> <View style={{height:20,width:20,backgroundColor:'red',position:'absolute',bottom:-15}}/> </View>	RongMine	2017-03-14 05:53:58
12913	2017-03-14 05:53:58	Hey, thanks for reporting this issue! It looks like your description is missing some necessary information. Can you please add all the details specified in the [template](https://github.com/facebook/react-native/blob/master/.github/ISSUE_TEMPLATE.md)? This is necessary for people to be able to understand and reproduce the issue being reported. I am going to close this, but feel free to open a new…	hramos	2017-03-14 05:53:58
12912	2017-03-14 00:53:08	### Description Cannot use [W3C's Fetch streaming API](https://jakearchibald.com/2016/streams-ftw/) to access a long-running SSE event-stream which just hangs until the stream has ended. ### Reproduction <S_CODE_TOKEN> In React Native this prints out: <S_CODE_TOKEN> i.e. where it doesn't complete until the server terminates the connection and when it does complete it says`res.body` isn't an objec…	mythz
12911	2017-03-13 23:38:48	### Description I'm using RN=0.42 and trying to implement a progress-bar for a video upload. We're uploading using XHR, setting Content-Length and Content-Type, and seeing "progress" events fire, but the params sent to the event handler carry no information about progress (i.e. lengthComputable or something about bytes sent). Our code is essentially this: <S_CODE_TOKEN> ### Reproduction See above…	GeoffreyPlitt
12911	2017-03-13 23:40:38	Here's what the code above prints in our debugger; notice the a/b/c/d params are NULL. ![screenshot 2017-03-13 16 39 44](https://cloud.githubusercontent.com/assets/382821/23879682/c6e1ef34-080b-11e7-9060-e9cf75c5bc6d.png)	GeoffreyPlitt
12910	2017-03-13 23:20:04	There was some missing super.__detach calls in some Animated nodes, we rely on the base class being called to drop the node in the native implementation, not doing so will cause some nodes to leak. It also resulted in a crash when removing certain nodes because they would get updated after being detached. **Test plan** Reproduced the crash by unmounting a view that uses a DiffClamp node and made …	janicduplessis
12910	2017-03-13 23:26:06	cc @ide @ericvicenti	janicduplessis
12910	2017-03-13 23:49:10	@facebook-github-bot shipit	ide
12910	2017-03-15 23:00:42	Nice! Merging.	mkonicek
12910	2017-03-15 23:00:44	@mkonicek has imported this pull request. If you are a Facebook employee, you can view this diff [on Phabricator](https://phabricator.intern.facebook.com/D4718188).	facebook-github-bot
12910	2017-03-16 11:48:16	I tried to merge this pull request into the Facebook internal repo but some checks failed. To unblock yourself please check the following: Does this pull request pass all open source tests on GitHub? If not please fix those. Does the code still apply cleanly on top of GitHub master? If not can please rebase. In all other cases this means some internal test failed, for example a part of a fb app w…	facebook-github-bot
12910	2017-03-17 05:22:09	ping @mkonicek	nihgwu
12910	2017-03-20 10:54:59	@facebook-github-bot shipit	satya164
12910	2017-03-20 10:56:17	@satya164 has imported this pull request. If you are a Facebook employee, you can view this diff [on Phabricator](https://phabricator.intern.facebook.com/D4718188).	facebook-github-bot
12909	2017-03-13 23:07:49	This adds the ability to nest animated styles and is a follow up to #11030 . **Test plan (required)** Verify a component with a shadowOffset animation animates. Example: <S_CODE_TOKEN> ![example](https://cloud.githubusercontent.com/assets/19673711/23878825/e29f6ae4-0806-11e7-8650-9cff1f591204.gif)	mlanter	2017-03-16 21:46:22
12909	2017-03-13 23:10:14	@janicduplessis This is a follow up to #11030. I didn't know how to add a validation that makes sure we don't use useNativeDriver with nested styles. Do you have a place I could look? I tried with `useNativeDriver: true` and it does throw an error- <img width="487" alt="screen shot 2017-03-13 at 4 07 40 pm" src="https://cloud.githubusercontent.com/assets/19673711/23878941/726947a8-0807-11e7-95b3-…	mlanter	2017-03-16 21:46:22
12909	2017-03-15 17:53:47	Thanks a lot, looks good to me. An animated unit test is currently failing because of this, could you check out why and fix it?	janicduplessis	2017-03-16 21:46:22
12909	2017-03-16 19:57:57	👍 @facebook-github-bot shipit	janicduplessis	2017-03-16 21:46:22
12909	2017-03-16 19:58:42	@janicduplessis has imported this pull request. If you are a Facebook employee, you can view this diff [on Phabricator](https://phabricator.intern.facebook.com/D4723933).	facebook-github-bot	2017-03-16 21:46:22
12909	2017-03-17 03:18:10	Thanks @janicduplessis !	mlanter	2017-03-16 21:46:22
12908	2017-03-13 22:14:59		hramos	2017-03-13 23:36:28
12908	2017-03-13 22:16:21	@hramos has imported this pull request. If you are a Facebook employee, you can view this diff [on Phabricator](https://phabricator.intern.facebook.com/D4701705).	facebook-github-bot	2017-03-13 23:36:28
12907	2017-03-13 21:04:32	Hi, I'm using RN 42 in an IOS simulator. I'm using several google fonts (ttf files) and some of them get clipped and I don't know why. Using the code below with the google font Pacifico it does what you see in the attached image. Has anyone encountered this before? thanks `<View> <Text style={{fontFamily:Fonts.type.pacifico,fontSize:44}}>jump</Text> </View>` ![screen shot 2017-03-13 at 4 03 57 pm…	jcharbo
12906	2017-03-13 20:54:54	### Description To conserve battery, my iOS app needs to unload all of the React Native code and then load it back in later. To try to do that, I manually create a `RCTBridge` and instantiate a `RCTRootView` with that `RCTBridge`. When the old `RCTBridge` and `RCTRootView` gets set to `nil`, I expected it to effectively remove the React Native JS code from running, but it apparently does not full…	Jarred-Sumner
12906	2017-03-23 05:13:46	It turns out that calling `invalidate` on the `RCTBridge` manually is the cause of this issue. Setting the `RCTBridge` instance to `nil` fixes it (in my implementation, I set the entire `UIViewController` containing the `RCTRootView`to `nil`). Calling `invalidate` twice on the `RCTBridge` maybe causes a retain cycle somewhere?	Jarred-Sumner
12905	2017-03-13 20:10:28	### Description After Upgrade to 0.43 and corresponding Fiber Update there got a new Bug introduced regarding Event Handling. If you press twice on a button and due to a lag or something like that the event get's fired when the calling element got already unmounted the app crashes. <S_CODE_TOKEN> https://github.com/facebook/react-native/blob/fd4ad6ca82676e4f63bad26eb0869981439ba106/Libraries/Rend…	K-Leon
12905	2017-03-13 21:38:09	A simple Check if props === undefined and Return null fixed it for me. I'm not sure if this is an acceptable solution - if so I'll send a pr	K-Leon
12905	2017-03-16 06:54:18	I think I know why this is but I'd like to confirm. Do you have a small repo? Did you possibly have a `number` that you were tapping instead of a `string`? E.g. `<Text>{123}</Text>` I think this only happens for numeric text. Sometimes this pattern can accidentally create numbers: `<Text>{number && 'Text'}</Text>`	sebmarkbage
12905	2017-03-16 07:44:38	We have a very large RN App and we've seen this in Production - so i don't have an easy repro :/. Even though we absolutely use the pattern you described. We have all kinds of numbers and mixed numbers in text fields at the masks i tested.	K-Leon
12905	2017-03-16 07:46:21	Even though we have no crash if we use everything "slowly" - tap by tap. And I can confirm adding null Check solved it.	K-Leon
12905	2017-03-16 22:19:45	Opened a fix upstream in React. https://github.com/facebook/react/pull/9194	sebmarkbage
12904	2017-03-13 19:53:11	### Description I'm trying to make a `UISearchField` using RN components, and I'm unable to create a center-aligned text-and-icon layout for the placeholder ("empty state") of the text field. I've added some borders and background colors to highlight what's going on - notice how the light-blue area (where the `TextInput` is) is collapsed to near-zero width: ![pasted image at 2017_03_13 10_20 am](…	bryanjclark
12904	2017-03-15 23:29:48	Do you want to see `<TextInput placeholder="Search">` with same size that `<Text>Search</Text>` has? So, in other words, do you expect from `<TextInput>` to have intrinsic content size which respects `placeholder` and `value`? Actually, `<TextInput>` does respect `flexGrow` and `flexShrink`, I can see it right from your (awesome) example.	shergin
12903	2017-03-13 18:58:38	# Description I've create a self-signed http & self-sign certificate https server in one app by using express.js Fetch is working fine when I send the request to http port. But it is fail when I send the same request to https port. I understand it might be due to self-sign certificate, but is there any way to ignore error due to self-sign certificate in android ? ### Reproduction fetch('https://1…	Geminika
12903	2017-03-14 17:24:18	I'm facing the same problem. Is there a solution to this?	jqn
12903	2017-03-21 17:56:18	Also I'm facing this problem	AlessandroSanino1994
12902	2017-03-13 18:04:08	Am using https://github.com/marcshilling/react-native-image-picker if that makes a difference. ![screen shot 2017-03-13 at 1 55 38 pm](https://cloud.githubusercontent.com/assets/13257645/23868432/bf8d50b8-07f5-11e7-98d6-f10236faf636.png) On RN 0.37 leads to a file `polyfills.js` similar to https://github.com/facebook/react-native/blob/master/packager/src/Resolver/polyfills/Object.es6.js where: <S…	booboothefool	2017-03-13 22:48:36
12901	2017-03-13 17:22:49	Thanks for submitting a pull request! Please provide enough information so that others can review your pull request: > **Unless you are a React Native release maintainer and cherry-picking an *existing* commit into a current release, ensure your pull request is targeting the `master` React Native branch.** Explain the **motivation** for making this change. What existing problem does the pull requ…	amilcar-andrade	2017-03-13 19:32:08
12901	2017-03-13 17:23:00	Thank you for your pull request and welcome to our community. We require contributors to sign our Contributor License Agreement, and we don't seem to have you on file. In order for us to review and merge your code, please sign up at https://code.facebook.com/cla - and if you have received this in error or have any questions, please drop us a line at cla@fb.com. Thanks! **If you are contributing o…	facebook-github-bot	2017-03-13 19:32:08
12901	2017-03-13 17:29:08	Thank you for signing our Contributor License Agreement. We can now accept your code for this (and any) Facebook open source project. Thanks!	facebook-github-bot	2017-03-13 19:32:08
12901	2017-03-13 18:13:40	@hramos has imported this pull request. If you are a Facebook employee, you can view this diff [on Phabricator](https://phabricator.intern.facebook.com/D4699296).	facebook-github-bot	2017-03-13 19:32:08
12900	2017-03-13 14:00:06	### Description I am trying to add a react native component in my native Android app. It work fine when I am using debug build type. But when I use release build type with `minifyEnabled true` and `shrinkResources true`. Try to load react native component app crash with below error. `I/art: Thread[1,tid=7118,Native,Thread*=0xadd8b400,peer=0x73df36f0,"main"] recursive attempt to load library "/dat…	shahbaz07
12899	2017-03-13 13:28:13	This PR makes sure the bridge delegate is retained. Currently the delegate only survives the initial load. During a `[bridge reload]`, it turns out to be `nil`. **Context** In my project, I provide a RCTBridgeDelegate to load the bundle in a different way: <S_CODE_TOKEN> In AppDelegate I use it like this: <S_CODE_TOKEN> **Expected behaviour** When I call `[bridge reload]`, I expect the delegate t…	wietsevenema	2017-03-13 20:55:26
12899	2017-03-13 20:10:04	Delegates are generally supposed to be weak. Probably you should retain it yourself. cc @javache	ide	2017-03-13 20:55:26
12899	2017-03-13 20:42:36	Yes now that I read into the delegation pattern this is probably me not understanding idiomatic iOS 😳 https://developer.apple.com/library/content/documentation/General/Conceptual/DevPedia-CocoaCore/Delegation.html On Mon, 13 Mar 2017 at 21:10, James Ide <notifications@github.com> wrote: > Delegates are generally supposed to be weak. Probably you should retain it > yourself. cc @javache <https://g…	wietsevenema	2017-03-13 20:55:26
12898	2017-03-13 13:19:06	On windows, "react-native init" fails to setup proper working environment, if no **yarn** is installed and default npm is used to set up new react-native project. I got "Cannot find entry file index.android.js in any of the roots" error, i manually patched this issue, and then i get next error "Cannot resolve module react". I installed **yarn**, executed new project. All issues are gone. ### Addi…	mjasnikovs
12897	2017-03-13 13:18:18	### Description Step 1 at https://facebook.github.io/react-native/docs/getting-started.html instructs the reader to install Android Studio by following the instructions at https://developer.android.com/studio/install.html. Those instructions (at least on Linux) include a video that shows running Android Studio for the first time and doing a "Standard" installation. Step 2 then instructs the reade…	ExplodingCabbage	2017-03-14 05:55:18
12897	2017-03-14 05:55:18	Thanks for the feedback - I fixed this in master last week: http://facebook.github.io/react-native/releases/next/docs/getting-started.html (click the version number at the top to switch docs versions)	hramos	2017-03-14 05:55:18
12897	2017-03-14 10:33:29	Oops, I probably should've checked that before opening an issue. Thanks, @hramos.	ExplodingCabbage	2017-03-14 05:55:18
12896	2017-03-13 12:22:41	On iOS (android is fine) Livequery doesn't work on the app even on debug. Our parse-server is https with a nginx reverse proxy. I tested the websocket on android/iOS with a http server and it is fine. So it has something to do with https on iOS. Do I need to add a cert on xcode or something? Im getting this on xcode: <S_CODE_TOKEN> RN 0.41.2 xcode 8.2.1 Simulator: iPhone 7 Plus - iOS 10.2	jjdp
12895	2017-03-13 09:20:16	### Description After starting Perf Monitor with Dev settings off, React Packager eventually choked without me doing anything with: <S_CODE_TOKEN> ### Reproduction * Enable perf monitor * Reload a couple of times ### Additional Information * React Native version: 0.43.0-rc.2 * Platform: Android * Operating System: Windows 10 x64	pocesar
12895	2017-03-14 05:24:31	+1 When I do reload and disable JS Dev Mode at using Remote JS Debug. <S_CODE_TOKEN>	Jakevin
12895	2017-03-17 17:44:31	+1 Same issue. When I enable Remote Debugger and reload - Particularly when there is a reload after some change is made in a file.	nishiltamboli
12895	2017-03-17 18:44:40	Getting this constantly now.	GeoffreyPlitt
12895	2017-03-22 22:25:56	+1 Having the same exact issue every reload. Using 0.42.0	zachrnolan
12895	2017-03-24 02:34:58	edit: I removed each of these plugins one at a time from my installation and the error continues so they don't seem to be the issue Me too. Maybe a plugin causing it? Do we have anything in common? "react-native-admob": "^1.2.1", "react-native-fcm": "^6.1.0", "react-native-linear-gradient": "^2.0.0", "react-native-menu": "^0.20.2", "react-native-splash-screen": "^2.0.0", "react-native-swipe-gestu…	groke
12895	2017-03-24 17:06:10	We use react-native-linear-gradient and react-native-swipe-gestures	GeoffreyPlitt
12895	2017-03-25 20:50:32	I think I found a way around this issue, at least for my setup. From the development menu on my android I selected _Dev Settings_ and re-enabled _JS Dev Mode_ that resolved this issue for me.	groke
12895	2017-03-27 20:46:47	+1	ophite
12894	2017-03-13 08:55:16	Description： All image is cached, but sometimes some cached pictures don't show when you Shut down the network into the app again. * React Native version:0.39.2 * Platform: IOS * Operating System:Mac * Dev tools: Xcode	pj0579
12894	2017-03-13 08:56:45	like this ![image](https://cloud.githubusercontent.com/assets/20592579/23847576/00877d60-080e-11e7-8e13-bf9b5ba7ee1a.png)	pj0579
12894	2017-03-13 08:57:56	This is a release version	pj0579
12894	2017-03-13 08:59:46	Is the code ![image](https://cloud.githubusercontent.com/assets/20592579/23847650/6585b2a4-080e-11e7-9a9f-e6b4365cbe55.png)	pj0579
12894	2017-03-13 09:00:58	<Image key={1} style={{height: 500,width:500}} source={{uri: "https://img.alicdn.com/imgextra/i3/2989293827/TB2Uzklg9XlpuFjy0FeXXcJbFXa_!!2989293827.jpg"}}/> <Image key={3} style={{height: 500,width:500}} source={{uri: "https://img.alicdn.com/tps/i4/TB1AKFuPVXXXXXIXpXXSutbFXXX.jpg_q90.jpg"}}/> <Image key={2} style={{height: 500,width:500}} source={{uri: "https://img.alicdn.com/tps/i4/TB1GR8aPVXXX…	pj0579
12894	2017-03-15 20:00:31	Do you have specific repro steps that cause this?	hramos
12894	2017-03-16 01:15:11	@hramos I have，Is such,The app is only one page，When you have a network in the first open the app at a time，images are ok，then you close the app from the background and shut down the network to open the app.(use my images list)	pj0579
12894	2017-03-16 01:27:16	@hramos the image no show will perform this method after more than ten seconds, I am very confused about this，why it will take more than ten seconds ,and finally can't display， Is this a bug for RN 0.39.2 for IOS ![image](https://cloud.githubusercontent.com/assets/20592579/23977671/6eff7478-0a2a-11e7-9d09-8e7fc1e25f4c.png)	pj0579
12893	2017-03-13 07:50:34	### Description Seems like there are some rare cases will cause the following error: <S_CODE_TOKEN> ### Additional Information * React Native version: 0.42 * Platform: Android * Operating System: MacOS * Dev tools: Android Studio 2.3	rayshih
12892	2017-03-13 04:43:41	Moved Duplicate Code to single place. Test plan: Manual code inspection, Circle CI.	guptasourabh
12892	2017-03-13 04:44:24	Thank you for your pull request and welcome to our community. We require contributors to sign our Contributor License Agreement, and we don't seem to have you on file. In order for us to review and merge your code, please sign up at https://code.facebook.com/cla - and if you have received this in error or have any questions, please drop us a line at cla@fb.com. Thanks! **If you are contributing o…	facebook-github-bot
12892	2017-03-13 04:48:56	Thank you for signing our Contributor License Agreement. We can now accept your code for this (and any) Facebook open source project. Thanks!	facebook-github-bot
12892	2017-03-15 06:00:24	@mkonicek for review	guptasourabh
12892	2017-03-16 03:58:40	@mkonicek Changes done	guptasourabh
12892	2017-03-17 20:07:42	@mkonicek Please review requested changes are done	guptasourabh
12892	2017-03-22 18:15:38	@mkonicek Please review requested changes are done	guptasourabh
12891	2017-03-13 00:21:48	Although there is `scrollToIndex()` for FlatList, but seems there's no property to set default selected index on a list, something like this: <S_CODE_TOKEN> Am I missing something? or is there a suggested way to make that happen? cc @sahrens	coodoo	2017-03-13 09:41:38
12891	2017-03-13 02:08:41	Not anything right now. If you call `scrollToIndex({..., animated: false})` in `componentDidMount` does that work for you?	sahrens	2017-03-13 09:41:38
12891	2017-03-13 09:41:38	Yup that's exactly how I'm doing it now, just hoping there would be even easier way to make that happen :)	coodoo	2017-03-13 09:41:38
12890	2017-03-12 23:46:27	The [eventsource](https://www.npmjs.com/package/eventsource) package is a pure JavaScript implementation of the [EventSource](https://www.w3.org/TR/eventsource/) client which aims to be W3C compatible and provides a simple solution for real-time notifications over http which is especially useful in mobile apps. Funnily `EventSource` works when debugging JS Remotely as it's able to use the built-i…	mythz	2017-03-14 20:00:04
12890	2017-03-14 20:00:04	There are 2 other Event Source implementations that work with React Native: - [react-native-event-source](https://github.com/madriska/react-native-event-source/) - Uses XHR based on [EventSource polyfills](https://github.com/remy/polyfills/blob/master/EventSource.js) - [react-native-eventsource](https://github.com/JonnyBGod/react-native-eventsource) - Uses native [Obj-C](https://github.com/JonnyB…	mythz	2017-03-14 20:00:04
12889	2017-03-12 23:26:34	Thanks for submitting a pull request! Please provide enough information so that others can review your pull request: > **Unless you are a React Native release maintainer and cherry-picking an *existing* commit into a current release, ensure your pull request is targeting the `master` React Native branch.** Explain the **motivation** for making this change. What existing problem does the pull requ…	Guardiannw
12889	2017-03-15 19:40:31	The checks did not pass, but I don't think it is due to the code I changed. I didn't change any android code, but it was android scripts that failed.	Guardiannw
12888	2017-03-12 22:38:38	### Description Elevation property modifies the size of the container, what results in not properly aligned children. <img width="139" alt="screen shot 2017-03-12 at 21 40 00" src="https://cloud.githubusercontent.com/assets/5501062/23836729/7af8572e-076c-11e7-8cc0-87f8ad6ea041.png"> *There are two identical indicators on the picture, but one to the right has `elevation` set.* ### Reproduction Her…	ggarek
12887	2017-03-12 21:58:28	I am using react-native with scala.js , but i have problem in mapping source maps <S_CODE_TOKEN> Error : `error: bundling: Error: Got at least one module with raw mappings, but assets/scalajs-output-ios.js has a full source map `	chandu0101
12886	2017-03-12 17:38:06	ClassCastException happening if getText() is not Spanned Fatal Exception: java.lang.ClassCastException: java.lang.String cannot be cast to android.text.Spanned at com.facebook.react.views.text.ReactTextView.reactTagForTouch(ReactTextView.java:52) at com.facebook.react.uimanager.TouchTargetHelper.getTouchTargetForView(TouchTargetHelper.java:257) at com.facebook.react.uimanager.TouchTargetHelper.fi…	guptasourabh
12886	2017-03-12 17:38:52	Thank you for your pull request and welcome to our community. We require contributors to sign our Contributor License Agreement, and we don't seem to have you on file. In order for us to review and merge your code, please sign up at https://code.facebook.com/cla - and if you have received this in error or have any questions, please drop us a line at cla@fb.com. Thanks! **If you are contributing o…	facebook-github-bot
12886	2017-03-12 17:40:33	Signed it	guptasourabh
12886	2017-03-12 17:49:52	Thank you for signing our Contributor License Agreement. We can now accept your code for this (and any) Facebook open source project. Thanks!	facebook-github-bot
12886	2017-03-12 20:18:06	@mkonicek for review	guptasourabh
12886	2017-03-14 22:35:13	The fix looks good. Any idea why it's not an instance of `Spanned`? Curious why it happens - doesn't look like many people hit this exception which means the text is usually an instance of `Spanned`. How do you trigger this exception? Do you tap on a text input? Does the text input render some special characters such as emojis? What device do you use? Can you show a screenshot of the UI?	mkonicek
12886	2017-03-15 05:59:16	@mkonicek We are not able to reproduce it from our side ( we tested on 100 devices ), but we are seeing the crash happening on very random devices in our Fabric dashboard. <img width="1172" alt="screen shot 2017-03-15 at 11 26 57 am" src="https://cloud.githubusercontent.com/assets/4599610/23935575/98108766-0972-11e7-8bd6-e6120edd1ffb.png"> <img width="1133" alt="screen shot 2017-03-15 at 11 54 44…	guptasourabh
12886	2017-03-17 20:07:21	@mkonicek Can you please review it. As this fix will help us to reduce the number if crashes happening in app due to react native	guptasourabh
12886	2017-03-22 18:15:47	@mkonicek Can you please review it. As this fix will help us to reduce the number if crashes happening in app due to react native	guptasourabh
12885	2017-03-12 15:24:17	### Description React Packager in react-native 0.43.0-rc.2 is giving random EPIPE errors on Windows 10. It seems that sourceMaps stopped working (the red box shows `index.android.bundle`. URL instead of the proper symbolication) ### Reproduction * `npm run start` then wait ### Additional Information * React Native version: 0.43.0-rc.2 * Platform: Android 6 * Operating System: Windows 10 x64 <S_CO…	pocesar
12884	2017-03-12 14:25:50	### Description While `FlatList` is scrolling and/or rendering items the JS thread is blocked.. any events (`onPress` etc) on `TocuchableWhatever` are ingored or processed after `FlatList` finishes rendering. How can I pause `FlatList` rendering and process `onPress`? > Content rendered by FlatList while scrolling uses InteractionManager so if you want to pause it you just need to create an inter…	grundmanise
12884	2017-03-12 16:02:46	Can you describe more precisely the problem you're seeing? How much of a delay is there when you press the button? If you let it sit for a bit before pressing, is there any delay? Or only if you just finished scrolling? What is triggered by the onpress? More code is helpful, e.g. in a gist. Creating a handle can only pause queued tasks, it can't stop already running tasks, so if you're already do…	sahrens
12884	2017-03-13 19:09:35	for me, around 70 items, all with same height, had to change TouchableOpacity for TouchableWithoutFeedback, was getting 4-5 second delay for the press to happen (on Android)	pocesar
12884	2017-03-13 20:59:14	**Can you describe more precisely the problem you're seeing?** When `FlatList` is scrolled (some items are rendered, but still renders offscreen items) and I press on any already rendered item the press is ignored/or is delayed few sec/or `TouchableHighlight` laggs: underlayColor is visible for few seconds. When I scroll and wait few sec (till it finishes rendering items batch) - everything ok. *…	grundmanise
12884	2017-03-13 22:38:33	Hmm, worrisome. Do you see any similar issues with FlatListExample in the UIExplorer?	sahrens
12884	2017-03-13 22:47:40	Some other debugging tools: - set debug={true} on the FlatList and see if anything looks weird - call InteractionStallDebugger.install in init	sahrens
12884	2017-03-13 23:23:28	Just a tiny delay in FlatListExample in UIExplorer. It is a neglectable delay compared to one in my app. I also see < 10 fps in FlatListExample sometimes , but still there is just a tiny delay.	grundmanise
12884	2017-03-14 00:31:20	Oh, how are you updating your `data` prop? Do you maintain immutability of your items? Does your `shouldItemUpdate` ever return false?	sahrens
12884	2017-03-14 00:31:52	There is also a "performance" option in the inspector that might help.	sahrens
12884	2017-03-14 11:39:46	`data` pop is coming from a container component which is tied to the `redux`. The `data` is static for now. Can't find InteractionStallDebugger in RN 0.42.0 /Libraries/Interaction. `shouldItemUpdate` _always_ return false. Setting `debug={true}` gives me a red screen error: > 'Tried to get frame for out of range index 0' `__getFrameMetrics VirtualizedList.js:652:14` Don't know why, becuase I don'…	grundmanise
12884	2017-03-14 11:53:55	I want to better describe what behaviour I am experiencing: When `FlatList` was just scrolled and stopped (wtih a finger) first few taps on the `ListItem` are ignored, the same is in the FlatListExample in UIExplorer, but there `FlatList` items are rendered faster and only the 1st tap on the `ListItem` is ignored. My `ListItems` are a bit "heavier" and it could take several taps before they becom…	grundmanise
12884	2017-03-14 14:56:04	https://github.com/facebook/react-native/blob/master/Libraries/Interaction/InteractionStallDebugger.js You could potentially grab the interaction handle earlier, for example when scrolling stops or in onResponderGrant or shouldSetResponder. You can also try mucking with the advanced props from VirtualizedList like the windowSize, updateCellsBatchingPeriod, and maxToRenderPerBatch Not sure what yo…	sahrens
12884	2017-03-14 20:22:42	thnx, I'll try `InteractionStallDebugger` and let you know. Sorry for the confusion. I already use RNN. Let me rephrase my question: Should I call `InteractionManager.createInteractionHandle` and/or `recordInteraction()` when the only thing that I am doing in the `onPress` is calling `navigator.push({...params})`? Do I need interaction handle in this scenario at all? Do you think it can help with…	grundmanise
12884	2017-03-14 20:24:21	May you provide an example on how to grab an `interaction handle` in `onResponderGrant` or `shouldSetResponder`?	grundmanise
12884	2017-03-15 23:11:26	@sahrens so I ended up setting `maxToRenderPerBatch={1}` it gives me worse fill rate, but a lot better perfomance.. Thanks for your help. Can't wait when the cell reuse will be implemented natively.... it will be a huge step forward in performance and UX.	grundmanise
12884	2017-03-15 23:33:14	Yeah, it is is pretty tricky balancing memory, fill rate, responsiveness, and frame rate but we'll keep optimizing!	sahrens
12883	2017-03-12 13:06:32	### Description I can't style the placeholderTextColor via my application styles, but rather have to do something like this: <S_CODE_TOKEN> ### Solution Start supporting `placeholderTextColor` (or maybe it should be called `placeholderColor`) via `style` and deprected the TextInput `property` over time. ### Additional Information * React Native version: 0.41.0	rikur
12882	2017-03-12 11:32:41	### Description I'm using an iPhone 5S and i have a problem. Everytime I want to know the network if it's connected to internet or not. NetInfo returns me "unknown", the same happens when i'm not connected, connected, not connected with SIM card and connected with SIM card. There is no problem on Android. ### Reproduction Use NetInfo on an iPhone 5S at least. Maybe there is the same problem on ot…	yolosaucisson
12881	2017-03-12 10:57:16	**New feature** This commit will add replaceWithAnimation function to the Navigator component which will allow the user to replace a route while having the default transition animation of the target scene. fixes facebook/react-native#1981 Implemented based of Stack-Overflow solution - http://stackoverflow.com/questions/40393380/react-native-transition-animation-for-navigator-replace **Test plan**…	DaniAkash
12880	2017-03-12 09:48:53	<S_CODE_TOKEN> I put my images in the Images.xcassets file. run error : Unable to resolve module 'image!tabbar_home' from '/User/...':Module does not exist in the module map or in these directories: /User/...	hrscy
12879	2017-03-12 08:48:31	### unable to use React-Native example i tried running the default `react-native init AwesomeProject` but it came out this error. ### Reproduction <S_CODE_TOKEN> ### Additional Information * React Native version: 2.0.1 * Platform: iOS * Operating System: MacOS * Dev tools: iterm/terminal xcode	shaunstanislaus
12878	2017-03-12 08:42:43	### Description If I have a View with flexDirection row and three children with flex 1 I would expect them to fill up all the space of the parent. However if I add a minWidth property to the child views the minWidth is used and leftOver ### Reproduction https://github.com/brianfoody/react-native-min-width-issue None of the red view should be displayed as the children should take up all available …	brianfoody
12877	2017-03-11 17:17:15	After debugging, I found out why my app isn't receving the deep links. It's because of the fb code: - (BOOL)application:(UIApplication *)application openURL:(NSURL *)url options:(NSDictionary<UIApplicationOpenURLOptionsKey,id> *)options { BOOL handled = [[FBSDKApplicationDelegate sharedInstance] application:application openURL:url sourceApplication:options[UIApplicationOpenURLOptionsSourceApplica…	jjdp	2017-03-13 07:46:27
12877	2017-03-12 06:41:46	What I did was used a if statement as follows: <S_CODE_TOKEN>	chris-at-translate	2017-03-13 07:46:27
12876	2017-03-11 12:09:34	### Description I'm using `ActionSheetIOS` and `showShareActionSheetWithOptions` to show share. the code like below: <S_CODE_TOKEN> Xcode console below: <S_CODE_TOKEN> But the wechat not response and show nothing. others like message is ok. any advise?	YouHan26
12876	2017-03-25 12:24:54	I give up	YouHan26
12876	2017-03-25 14:21:23	Why not use `Share`, I'm using it and it works really well https://facebook.github.io/react-native/docs/share.html	nihgwu
12875	2017-03-11 08:05:40	## Motivation There is a bug with IP detection on Macs that have (1) multiple ethernet interfaces, (2) are using the second or third interface as their primary connection and (3) have extra loopback IPs configured (for example when running OpenVPN, running some Docker configurations or other more exotic applications). In those cases, automatic IP detection will falsely detect the IP as something …	hilkeheremans
12875	2017-03-23 11:32:21	Could we instead filter out everything starting with 127.? That whole range is reserved for loopback addresses.	javache
12874	2017-03-11 05:35:39	react-native bundle --platform android --dev false ERROR E/ReactNativeJS: Can't find variable: runInContext E/AndroidRuntime: FATAL EXCEPTION: mqt_native_modules bundle --platform android --dev ture is ok Code can not be compressed, what is the reason?	kmend	2017-03-11 05:46:01
12874	2017-03-11 05:46:01	There was a bug in uglify-js, clear your node_modules and install again.	ide	2017-03-11 05:46:01
12874	2017-03-11 05:48:29	Well, thank you	kmend	2017-03-11 05:46:01
12873	2017-03-11 04:54:10	**Motivation**: (1) My previous commit crossed with @mkonicek 's build fix (a8bd4621afb952c0a24cbd04a4154d2be6796aa4), so it isn't needed any more -- backing it out. (2) RCTJSCErrorHandling needs to be added to React-tvOS target. CC: @janicduplessis @lacker @ericvicenti	dlowder-salesforce	2017-03-24 13:47:26
12873	2017-03-11 06:25:09	@facebook-github-bot shipit	janicduplessis	2017-03-24 13:47:26
12873	2017-03-11 06:25:45	@janicduplessis has imported this pull request. If you are a Facebook employee, you can view this diff [on Phabricator](https://phabricator.intern.facebook.com/D4695058).	facebook-github-bot	2017-03-24 13:47:26
12873	2017-03-13 19:28:45	@facebook-github-bot shipit	janicduplessis	2017-03-24 13:47:26
12873	2017-03-13 19:30:11	@janicduplessis has imported this pull request. If you are a Facebook employee, you can view this diff [on Phabricator](https://phabricator.intern.facebook.com/D4695058).	facebook-github-bot	2017-03-24 13:47:26
12873	2017-03-13 19:48:23	@janicduplessis something weird is still going on... the "Import Started" label is not appearing as expected	dlowder-salesforce	2017-03-24 13:47:26
12873	2017-03-13 19:53:00	@dlowder-salesforce Looks like when using the shipit bot it doesn't add the labels, but it does when using the fb internal tool. See your initial PR doesn't have the labels but did import properly. https://github.com/facebook/react-native/pull/12869	janicduplessis	2017-03-24 13:47:26
12873	2017-03-13 19:58:05	Ah ok, thanks for the clarification	dlowder-salesforce	2017-03-24 13:47:26
12873	2017-03-14 14:43:17	Sorry about the bot flakiness guys. I have to learn about how the bot works now it's been rewritten to use webhooks a few months ago by a different team. If it doesn't work just message me or the oncall on Slack. Fb employees use a Chrome extension now (also built by that team) that adds buttons to Chrome to do the import and luckily that one works. <img width="413" alt="screenshot 2017-03-14 07 …	mkonicek	2017-03-24 13:47:26
12873	2017-03-14 14:44:15	@mkonicek has imported this pull request. If you are a Facebook employee, you can view this diff [on Phabricator](https://phabricator.intern.facebook.com/D4695058).	facebook-github-bot	2017-03-24 13:47:26
12873	2017-03-15 02:48:15	I tried to merge this pull request into the Facebook internal repo but some checks failed. To unblock yourself please check the following: Does this pull request pass all open source tests on GitHub? If not please fix those. Does the code still apply cleanly on top of GitHub master? If not can please rebase. In all other cases this means some internal test failed, for example a part of a fb app w…	facebook-github-bot	2017-03-24 13:47:26
12873	2017-03-15 21:28:37	@mkonicek has imported this pull request. If you are a Facebook employee, you can view this diff [on Phabricator](https://phabricator.intern.facebook.com/D4695058).	facebook-github-bot	2017-03-24 13:47:26
12873	2017-03-15 21:29:01	Trying again, failed with a weird error.	mkonicek	2017-03-24 13:47:26
12873	2017-03-24 00:03:51	@dlowder-salesforce I think everything was fixed in a recent commit.	janicduplessis	2017-03-24 13:47:26
12873	2017-03-24 13:47:17	The issues addressed by this PR have already been fixed in https://github.com/facebook/react-native/commit/dcf3cbeb313453a6762a8a69d3749f9971d8a268 , so closing this.	dlowder-salesforce	2017-03-24 13:47:26
12871	2017-03-10 23:58:33	I followed the steps in the getitng started guide (Android + Windows): https://facebook.github.io/react-native/docs/getting-started.html I am running Bash on Windows 10 and my working directory is `/mnt/c/ubuntu/AwesomeProject`. I run the command `react-native start` and get the following errors: <S_CODE_TOKEN>	joetidee
12870	2017-03-10 22:15:12	Hey there..! I'm making a mini calendar and I really need a way to allow the user to scroll infinitely even though the items I pass to my FlatList should always be 21 (10 before, 10 after and the current month item). Would you consider adding some kind of property to FlatList that allows the user to scroll infinitely **without** the FlatList calling `renderItems` again and again (some way of recy…	SudoPlz
12869	2017-03-10 21:03:18	**Motivation**: Fix Apple TV build breakage **Test plan**: This fixes Travis test that builds tvOS targets.	dlowder-salesforce	2017-03-11 00:31:03
12869	2017-03-10 23:06:43	@facebook-github-bot shipit	janicduplessis	2017-03-11 00:31:03
12869	2017-03-10 23:08:14	@janicduplessis has imported this pull request. If you are a Facebook employee, you can view this diff [on Phabricator](https://phabricator.intern.facebook.com/D4692883).	facebook-github-bot	2017-03-11 00:31:03
12868	2017-03-10 20:35:11	Test plan: Integration tests pass on Circle CI: https://circleci.com/gh/facebook/react-native/16493?utm_campaign=vcs-integration-link&utm_medium=referral&utm_source=github-build-link <img width="1317" alt="screenshot 2017-03-13 06 40 48" src="https://cloud.githubusercontent.com/assets/346214/23856863/4a93cf4a-07b8-11e7-80cc-6a2e7986f61c.png">	mkonicek	2017-03-13 20:31:02
12868	2017-03-13 19:10:24	@facebook-github-bot shipit-ninja	mkonicek	2017-03-13 20:31:02
12868	2017-03-13 19:13:48	@hramos has imported this pull request. If you are a Facebook employee, you can view this diff [on Phabricator](https://phabricator.intern.facebook.com/D4699900).	facebook-github-bot	2017-03-13 20:31:02
12867	2017-03-10 20:05:47	Tackling a handful of docs issues: - #12780 - #11227 - #2819	hramos	2017-03-10 21:05:32
12867	2017-03-10 20:06:07	Landing as they're only docs and css.	hramos	2017-03-10 21:05:32
12867	2017-03-10 20:06:32	@hramos has imported this pull request. If you are a Facebook employee, you can view this diff [on Phabricator](https://phabricator.intern.facebook.com/D4691083).	facebook-github-bot	2017-03-10 21:05:32
12866	2017-03-10 18:47:03	Test plan: - Tested locally that UIExplorer compiles for iOS and tvOS targets. - Travis tests.	mkonicek	2017-03-10 21:17:47
12866	2017-03-10 20:11:46	This fixes tvOS and podspec test. Investigating the e2e failure separately. @facebook-github-bot shipit-ninja	mkonicek	2017-03-10 21:17:47
12866	2017-03-10 20:34:31	@ericvicenti has imported this pull request. If you are a Facebook employee, you can view this diff [on Phabricator](https://phabricator.intern.facebook.com/D4691348).	facebook-github-bot	2017-03-10 21:17:47
12865	2017-03-10 17:50:49	I was facing an issue in my project where in Android I was facing a error "strict mode does not allow function declarations in a lexically nested statement" on app start up. The reason was because babel was adding 'use strict' on top the module. Making this change fixed my error	nidongara	2017-03-10 22:22:03
12865	2017-03-10 17:51:24	Thank you for your pull request and welcome to our community. We require contributors to sign our Contributor License Agreement, and we don't seem to have you on file. In order for us to review and merge your code, please sign up at https://code.facebook.com/cla - and if you have received this in error or have any questions, please drop us a line at cla@fb.com. Thanks! **If you are contributing o…	facebook-github-bot	2017-03-10 22:22:03
12865	2017-03-10 18:09:23	Thank you for signing our Contributor License Agreement. We can now accept your code for this (and any) Facebook open source project. Thanks!	facebook-github-bot	2017-03-10 22:22:03
12865	2017-03-10 22:22:03	Thanks for the PR, we only accept PRs on the master branch, please resubmit.	janicduplessis	2017-03-10 22:22:03
12864	2017-03-10 17:05:04	Generally speaking,the keyboard shows when the textinput is on focus ,however,when I use Oppo phone to test my app,the keyboard may not show sometimes,and after it happens,the keyboard will not show any more otherwise exiting the app completely or long pressing the textinput which can pop up a window to make the keyboard show.	13160102112	2017-03-10 17:23:26
12864	2017-03-10 17:06:12	My version is 0.39.0,and I have not tested any other version.	13160102112	2017-03-10 17:23:26
12864	2017-03-10 17:08:23	My app is ok on iphone and some other android phones except Oppo phone	13160102112	2017-03-10 17:23:26
12864	2017-03-10 17:10:23	Some people have the same problem with me	13160102112	2017-03-10 17:23:26
12864	2017-03-10 17:23:26	Hey, thanks for reporting this issue! It looks like your description is missing some necessary information. Can you please add all the details specified in the [template](https://github.com/facebook/react-native/blob/master/.github/ISSUE_TEMPLATE.md)? This is necessary for people to be able to understand and reproduce the issue being reported. I am going to close this, but feel free to open a new…	hramos	2017-03-10 17:23:26
12863	2017-03-10 16:27:19	Extend `react-native-xcode.sh` to allow passing of additional args to bundle command. This is useful if you want to generate source maps for example. Here is an example that modifies the “Bundle React Native code and images” script phase: <S_CODE_TOKEN> Android’s `build.gradle` already have this extensibility point in the name of: <S_CODE_TOKEN>	ligaz
12863	2017-03-10 16:27:28	Thank you for your pull request and welcome to our community. We require contributors to sign our Contributor License Agreement, and we don't seem to have you on file. In order for us to review and merge your code, please sign up at https://code.facebook.com/cla - and if you have received this in error or have any questions, please drop us a line at cla@fb.com. Thanks! **If you are contributing o…	facebook-github-bot
12863	2017-03-10 16:40:30	Thank you for signing our Contributor License Agreement. We can now accept your code for this (and any) Facebook open source project. Thanks!	facebook-github-bot
12862	2017-03-10 16:17:28	Reverting: ![screenshot 2017-03-10 16 16 50](https://cloud.githubusercontent.com/assets/346214/23803007/0cceca14-05ad-11e7-8639-f804dbfa1f5f.png)	mkonicek	2017-03-13 13:44:04
12862	2017-03-13 13:44:04	Build is fixed on Travis now: https://travis-ci.org/facebook/react-native/builds	mkonicek	2017-03-13 13:44:04
12861	2017-03-10 16:16:29	Trying if reverting these two commits helps: ![screenshot 2017-03-10 16 15 58](https://cloud.githubusercontent.com/assets/346214/23802949/e0fcdd72-05ac-11e7-93f9-db05b5804258.png)	mkonicek	2017-03-13 13:44:19
12861	2017-03-13 13:44:19	Build is fixed on Travis now: https://travis-ci.org/facebook/react-native/builds	mkonicek	2017-03-13 13:44:19
12860	2017-03-10 16:06:09	Sticky headers work on android now, but are only enabled by default on ios, so reflect that in the docs. cc @janicduplessis	sahrens	2017-03-10 21:33:15
12860	2017-03-10 20:04:43	@facebook-github-bot shipit	janicduplessis	2017-03-10 21:33:15
12860	2017-03-10 20:05:40	@janicduplessis has imported this pull request. If you are a Facebook employee, you can view this diff [on Phabricator](https://phabricator.intern.facebook.com/D4691071).	facebook-github-bot	2017-03-10 21:33:15
12859	2017-03-10 16:01:50	Should have removed this in https://github.com/facebook/react-native/commit/77b8c097277b5cf248d08e772ea8bb8d8583e9a1 cc @janicduplessis	sahrens	2017-03-10 21:33:15
12859	2017-03-10 20:02:04	👍 @facebook-github-bot shipit	janicduplessis	2017-03-10 21:33:15
12859	2017-03-10 20:03:22	@janicduplessis has imported this pull request. If you are a Facebook employee, you can view this diff [on Phabricator](https://phabricator.intern.facebook.com/D4691047).	facebook-github-bot	2017-03-10 21:33:15
12858	2017-03-10 15:55:22	### Description After upgrade from 0.39.2 to 0.42.0 I can't run release build in iOS through CLI or in Xcode. Doesn't generate errors or warnings. Build is succeed but app freezes on splash screen. On 0.39.2 works fine. ### Reproduction `react-native run-ios --configuration Release` or change scheme to Release on Xcode. ### Additional Information * React Native version: 0.42.0 * React version: 15…	lucianomlima	2017-03-15 02:51:21
12858	2017-03-14 01:45:57	Do you happen to be using GraphQL for your data needs? I had issues that popped up when upgrading from 0.39 to 0.42 too. See [here](https://github.com/facebook/react-native/issues/12182) if interested.	Naoto-Ida	2017-03-15 02:51:21
12858	2017-03-15 02:51:21	Thank you @Naoto-Ida. I'm not using GraphQL. My problems disappeared after I generated a new clean application with React Native 0.42.0, moved all the files to the new clean version and reconfigured all JS modules. React Native's upgrade is a trouble task yet.	lucianomlima	2017-03-15 02:51:21
12857	2017-03-10 14:51:42	I have created react native app with command: "react-native init myapp --version react-native@0.40.0", then I run command "cd myapp && react-native run-android", app was BUILD SUCCESSFUL, but cannot start: Starting: Intent { cmp=com.myapp/.MainActivity } Error type 3 Error: Activity class {com.myapp/com.myapp.MainActivity} does not exist.	xuho	2017-03-10 17:21:58
12857	2017-03-10 17:21:58	Hey, thanks for reporting this issue! It looks like your description is missing some necessary information. Can you please add all the details specified in the [template](https://github.com/facebook/react-native/blob/master/.github/ISSUE_TEMPLATE.md)? This is necessary for people to be able to understand and reproduce the issue being reported. I am going to close this, but feel free to open a new…	hramos	2017-03-10 17:21:58
12856	2017-03-10 14:17:59	https://facebook.github.io/react-native/docs/asyncstorage.html Vital questions that remain unanswered: - Format of error objects: possible error codes - What happens when I try to "set" an item that already exists? Will it silently overwrite or raise an error? - What happens when I try to "get" an item that does not exist? undefined, null or error? I'm trying to convert node.js code that relies o…	lll000111
12856	2017-03-12 22:56:20	As the [current documentation code](https://facebook.github.io/react-native/docs/asyncstorage.html) examples hints, if you try to get an item that doesn't exist, you get `null` instead. <S_CODE_TOKEN> You can confirm this by looking at [the source of AsyncStorage.js, line 84](https://github.com/facebook/react-native/blob/master/Libraries/Storage/AsyncStorage.js#L84): <S_CODE_TOKEN> As for setting…	Etheryte
12855	2017-03-10 13:50:59	Fix issue #12827. Currently `onEndReached` will be triggered when `distanceFromEnd < onEndReachedThreshold * visibleLength`, this behaviour is different with ListView implementation: `distanceFromEnd < onEndReachedThreshold`. This PR make `VirtualizedList` implement same condition and changed default `onEndReachedThreshold` to `1000` that same with `ListView`	alphasp	2017-03-27 21:53:21
12855	2017-03-27 21:53:21	I think it was a mistake to make the threshold in pixels for the original ListView and don't want to revert to that behavior.	sahrens	2017-03-27 21:53:21
12854	2017-03-10 12:52:37	Trying whether this fixes the iOS build: https://travis-ci.org/facebook/react-native/builds Don't merge this. If we want to revert, we should revert the internal diff including internal changes.	mkonicek	2017-03-10 13:17:55
12854	2017-03-10 13:17:55	Verified this fixes the build: https://travis-ci.org/facebook/react-native/builds/209737286 ![screenshot 2017-03-10 13 17 30](https://cloud.githubusercontent.com/assets/346214/23796647/f77e466c-0593-11e7-82c8-00cf2f3afe64.png)	mkonicek	2017-03-10 13:17:55
12853	2017-03-10 12:52:36	### Description Trying to create my own custom view in iOS without success. Please see my code MyViewManager.h <S_CODE_TOKEN> MyViewManager.m <S_CODE_TOKEN> index.ios.js <S_CODE_TOKEN> I can see that at application launch, method RCT_EXPORT_MODULE() is called in "MyViewManager" class, but just after I get: `[tid:com.facebook.react.JavaScript] Warning: Native component for "MyViewManager" does not…	odemolliens	2017-03-13 06:44:45
12853	2017-03-13 06:44:42	Instead of using: `var MyView = requireNativeComponent('MyViewManager', null);` We need to use: `var MyView = requireNativeComponent('MyView', null);`	odemolliens	2017-03-13 06:44:45
12852	2017-03-10 11:56:57	react-native version react-native-cli: 0.2.0 react-native: 0.41.2 after rnpm 1.9.0 version https://github.com/rnpm/rnpm/releases/tag/v1.9.0 So when I public my lib, I can add lib in sharedLibraries, just like that <S_CODE_TOKEN> the problem was that the UserNotification.framework only available in iOS 10, so it could not be required, this framework status should be set to optional <img width="673…	huangminlinux	2017-03-10 17:22:57
12852	2017-03-10 17:23:10	This issue looks like a question that would be best asked on [StackOverflow](http://stackoverflow.com/questions/tagged/react-native). StackOverflow is amazing for Q&A: it has a reputation system, voting, the ability to mark a question as answered. Because of the reputation system it is likely the community will see and answer your question there. This also helps us use the GitHub bug tracker for …	hramos	2017-03-10 17:22:57
12851	2017-03-10 11:11:34	The returned value from Linking.getInitialURL is a promise that returns an url. Can be seen here: https://github.com/facebook/react-native/blob/f126540519bd276c0048aa77b543dc863412de46/Libraries/Linking/Linking.js#L175	jeremistadler	2017-03-21 23:35:12
12851	2017-03-15 20:06:06	@hramos has imported this pull request. If you are a Facebook employee, you can view this diff [on Phabricator](https://phabricator.intern.facebook.com/D4716084).	facebook-github-bot	2017-03-21 23:35:12
12851	2017-03-16 08:48:14	I tried to merge this pull request into the Facebook internal repo but some checks failed. To unblock yourself please check the following: Does this pull request pass all open source tests on GitHub? If not please fix those. Does the code still apply cleanly on top of GitHub master? If not can please rebase. In all other cases this means some internal test failed, for example a part of a fb app w…	facebook-github-bot	2017-03-21 23:35:12
12851	2017-03-16 17:59:04	@hramos has imported this pull request. If you are a Facebook employee, you can view this diff [on Phabricator](https://phabricator.intern.facebook.com/D4716084).	facebook-github-bot	2017-03-21 23:35:12
12851	2017-03-21 09:57:13	@javache has imported this pull request. If you are a Facebook employee, you can view this diff [on Phabricator](https://phabricator.intern.facebook.com/D4716084).	facebook-github-bot	2017-03-21 23:35:12
12851	2017-03-21 10:37:04	Could you rebase this commit? Our internal CI can't process it because the base revision is quite old.	javache	2017-03-21 23:35:12
12851	2017-03-21 10:47:12	@javache Rebased	jeremistadler	2017-03-21 23:35:12
12851	2017-03-21 22:14:12	@javache has imported this pull request. If you are a Facebook employee, you can view this diff [on Phabricator](https://phabricator.intern.facebook.com/D4716084).	facebook-github-bot	2017-03-21 23:35:12
12850	2017-03-10 10:36:26	Minor code formatting. Each time I run `react-native init` I must reindent this file.	Kerumen	2017-03-10 21:46:25
12850	2017-03-10 20:36:53	Thanks! @facebook-github-bot shipit	janicduplessis	2017-03-10 21:46:25
12850	2017-03-10 20:37:19	@janicduplessis has imported this pull request. If you are a Facebook employee, you can view this diff [on Phabricator](https://phabricator.intern.facebook.com/D4691374).	facebook-github-bot	2017-03-10 21:46:25
12849	2017-03-10 08:33:07	In my iOS project. I can build Debug and Release configurations, but for the other configurations, it always build with error: >'React/RCTRootView.h' file not found when it built failed with "Test" configuration, I found these build logs: <S_CODE_TOKEN> We can see all are written to "Release-iphonesimulator" instead of "Test-iphonesimulator". Then a added a configuration in React project . https:…	zhihuitang	2017-03-16 10:38:58
12849	2017-03-11 04:50:02	I am sure the problem is that the output of React build was written to wrong place, or didn't have output at all. In my project, I have 2 customised configuration(Test/AppStore). So React didn't copy necessary files to the right place. <img src="https://monosnap.com/file/WOOLKlsfcJ4A7J7yMC3h6EiCNO49kL.png"> > Left log happened when configuration is Debug, right is the configuration Test. When I b…	zhihuitang	2017-03-16 10:38:58
12849	2017-03-16 10:38:54	it is a known issue, found the solution here: https://github.com/facebook/react-native/issues/11813	zhihuitang	2017-03-16 10:38:58
12848	2017-03-10 07:47:32	### Description After I upgrade RN to 0.43.0-rc.1 I got this waring: `You are manually calling a React.PropTypes validation function for the 'duration' prop on 'LayoutAnimation.configureNext'. This is deprecated and will not work in production with the next major version. You may be seeing this warning due to a third-party PropTypes library. See https://fb.me/react-warning-dont-call-proptypes for…	francisco-sanchez-molina	2017-03-14 03:42:54
12848	2017-03-12 22:04:52	I have this error also!	RichardLindhout	2017-03-14 03:42:54
12848	2017-03-14 03:42:54	Duplicate of #12458, working on fixing this now.	janicduplessis	2017-03-14 03:42:54
12847	2017-03-10 07:39:30	react-native 0.42, ios I'm not sure what this is, but for some reason when I build release to my iPhone, under my developer account application starts crushing after 1 week of inactivity. Initially everything functions correctly, all use cases pass, I close / open the app, close it from the drawer etc.. and it all works good. After I leave it for about a week and open it up it just crushes, i.e. …	IljaDaderko
12847	2017-03-12 15:07:52	https://forums.developer.apple.com/thread/51527 This is something from Apple itself, not react-native. Your build will last for 7 days and then you'll have to rebuild it from xcode again.	Sh3rawi
12846	2017-03-10 07:24:01	### Description The [Fetch API](https://developer.mozilla.org/en-US/docs/Web/API/Fetch_API) misinterprets repetitive response headers, for instance, `Set-Cookie` header passed separately for each cookie. All values of the header concatenate into a single string unusable for further processing. ### Reproduction <S_CODE_TOKEN> **Expected result:** <S_CODE_TOKEN> <S_CODE_TOKEN> **Actual result:** <S…	sshymko
12846	2017-03-12 08:36:01	React Native also appears to discard cookie path (and perhaps domain) when automatically sending `Cookie` headers based on the previously received `Set-Cookie`. It may be unable to recognize cookie properties because values of multiple cookies are "glued" in the underlying data structure.	sshymko
12846	2017-03-14 16:40:54	TL; DR: I think React Native is more or less doing things correctly here, but it would be nice if it followed the [example of Node.js](https://tools.ietf.org/html/rfc2616#page-31) and special-cased `Set-Cookie` headers as an array field rather than a combined one and/or provided access to the raw headers. --- Long version with citations: In reading things this morning, and [talking to folks behin…	nfriedly
12846	2017-03-15 04:33:58	Just wanted to clarify regarding: > > React Native also appears to discard cookie path (and perhaps domain) when automatically sending `Cookie` headers based on the previously received `Set-Cookie`. > > I believe this is the correct behavior. `Set-Cookie` is allowed to contain that stuff, but not `Cookie` - it just contains name-value pairs as appropriate for the requested path and domain. React …	sshymko
12846	2017-03-18 05:55:47	I am the owner of `node-fetch` (which react-native uses) and was searching for a relevant issue about `getAll`. Basically there are 2 issues to be fixed for `node-fetch` here: - for `v1.6.3`, which `react-native` currently uses, you are saying `set-cookie` headers isn't parsed properly. I would be glad to take a PR with tests to fix it. - we are currently working on `v2` of `node-fetch`, which fo…	bitinn
12845	2017-03-10 06:30:53	### Description react native android 0.42 View nest ViewPager,ok ViewPager nest ViewPager,ok ViewPager nest View nest ViewPager, second ViewPager child view not render debug react native android code, second ViewPager onLayout has no child,but PagerAdapter has views <S_CODE_TOKEN> second ViewPager getWindowToken is null	zxwxw
12845	2017-03-10 13:00:22	Nested `ViewPagerAndroid` don't work without a "workaround", I believe there's another issue made somewhere but I can't find it yet. Workaround: From memory, you need to update state when the the nested ViewPagerAndroid has rendered. I did something like: <S_CODE_TOKEN>	Ehesp
12845	2017-03-13 11:44:56	@Ehesp I already try, but not work, you can try ViewPager nest View nest ViewPage. It is a react native android native code bug, second ViewPager not attach to window(android framework), ViewPager init child, will judge getWindowToken is null, getWindowToken is null, will return nothing. run on react native android 0.42 Thinks	zxwxw
12845	2017-03-13 12:06:02	@zxwxw I try `componentDidMount() { setTimeout(()=>{ this.setState({ height:this.height }) },0) }` this can work ，But It's not a good solution	kunkun12
12845	2017-03-13 13:48:28	@kunkun12 I already try setTimeout, but also not work before I create this issues, I already see https://github.com/facebook/react-native/issues/8348, and try all, but not work. @Ehesp @kunkun12 you try on React Native Android **0.42**？ see follow code, background should be gray, but is black. <S_CODE_TOKEN> finally, I override ViewPager getWindowToken, work <S_CODE_TOKEN>	zxwxw
12844	2017-03-10 05:49:28		wwwillchen
12844	2017-03-10 05:50:32	Thank you for your pull request and welcome to our community. We require contributors to sign our Contributor License Agreement, and we don't seem to have you on file. In order for us to review and merge your code, please sign up at https://code.facebook.com/cla - and if you have received this in error or have any questions, please drop us a line at cla@fb.com. Thanks! **If you are contributing o…	facebook-github-bot
12843	2017-03-10 04:27:02	Please help react-native-cli: 2.0.1 react-native: 0.42.0 <img width="375" alt="screen shot 2560-03-10 at 15 26 23" src="https://cloud.githubusercontent.com/assets/10970130/23782100/f6fb360c-05a5-11e7-9074-cc9a1791fc17.png">	mrtim247
12842	2017-03-10 01:12:36	Same as #11819 but for Android. I didn't notice the bug initially in my app because I was using different animations on Android which did not trigger this issue. **Test plan** Created a simple repro example and tested that this fixes it. https://gist.github.com/janicduplessis/0f3eb362dae63fedf99a0d3ee041796a	janicduplessis
12842	2017-03-14 22:38:07	Hi Janic, do you know who can review changes to native animated on Android?	mkonicek
12842	2017-03-14 23:04:37	Replied on slack	janicduplessis
12842	2017-03-17 20:46:33	Also added a regression test and a few extra tests around the scheduling of NativeAnimatedNodesManager operations.	janicduplessis
12841	2017-03-09 22:43:40	Please read the following carefully before opening a new issue. --- Please use this template, and delete everything above this line before submitting your issue --- ### Description Upgraded to react native 0.41 and tried running the Android builds using gradle ### Reproduction Go to Android folder and run ./gradlew assembleRelease ### Solution I don't have any solution for this. ### Additional In…	ghprud
12840	2017-03-09 22:18:58	Related to e5ebdd84585edc4630dc521ec8a8a1e76e0ce19d	hramos	2017-03-10 00:06:53
12840	2017-03-09 22:19:35	@hramos has imported this pull request. If you are a Facebook employee, you can view this diff [on Phabricator](https://phabricator.intern.facebook.com/D4684864).	facebook-github-bot	2017-03-10 00:06:53
12839	2017-03-09 21:42:54	This PR brings 2 basic mocks for `Linking`'s `openURL` & `canOpenURL` methods. Below you can find 2 examples on how to it works. <S_CODE_TOKEN>`	manosim
12839	2017-03-14 23:50:24	Good idea, thanks for doing it! Just one nit.	mkonicek
12838	2017-03-09 21:24:37	We use this version internally. Test plan: Asked @mhorowitz: - open Examples/UIExplorer/UIExplorerCxx.xcodeproj - build and run the UIExplorer scheme/target It works: ![screenshot 2017-03-09 21 39 16](https://cloud.githubusercontent.com/assets/346214/23771909/e7b34daa-0510-11e7-86d1-00334f791ba5.png)	mkonicek	2017-03-10 13:45:58
12838	2017-03-10 12:43:47	Works locally and tests passed on Travis. @facebook-github-bot shipit-ninja	mkonicek	2017-03-10 13:45:58
12838	2017-03-10 12:44:29	Normally, mkonicek, someone else should review and ship your pull request. However, we will trust that you know what you are doing. Shipping!	facebook-github-bot	2017-03-10 13:45:58
12838	2017-03-10 12:45:55	@mkonicek has imported this pull request. If you are a Facebook employee, you can view this diff [on Phabricator](https://phabricator.intern.facebook.com/D4688982).	facebook-github-bot	2017-03-10 13:45:58
12837	2017-03-09 21:23:56	We use this version internally. Test Plan: Circle CI tests on this diff.	mkonicek	2017-03-10 13:45:57
12837	2017-03-10 12:43:29	Failed build looks like flakiness. @facebook-github-bot shipit-ninja	mkonicek	2017-03-10 13:45:57
12837	2017-03-10 12:46:22	Normally, mkonicek, someone else should review and ship your pull request. However, we will trust that you know what you are doing. Shipping!	facebook-github-bot	2017-03-10 13:45:57
12837	2017-03-10 12:47:02	@mkonicek has imported this pull request. If you are a Facebook employee, you can view this diff [on Phabricator](https://phabricator.intern.facebook.com/D4688986).	facebook-github-bot	2017-03-10 13:45:57
12836	2017-03-09 19:56:37	### Description I am unable to get the alignItems value to align the rows without any space between when I added flexWrap:'wrap' to the parent view (and enough child views such that it'd wrap). Flexbox acted as if it had a 'space-between' requirement for the rows. ### Reproduction Tested on react-native devices and the web simulator at https://facebook.github.io/react-native/docs/flexbox.html#ali…	austinfathman
12835	2017-03-09 18:49:02	**Description** Builded release APK file do not started on device (emulator). Same problem with my application and empty project created as described in https://facebook.github.io/react-native/docs/getting-started.html After apk started on device I see what application is initialized, but loading of RN part failed, as result all application crashed. In adb log i see: <S_CODE_TOKEN> Also I can pro…	dmius
12835	2017-03-10 07:21:00	I believed there is something wrong with your JS code. You should take a look at it first.	glcrazier
12835	2017-03-10 07:24:29	In debug mode RN is started normal. As I wrote before for test I use empty app generated as described here: https://facebook.github.io/react-native/docs/getting-started.html So all my code is <S_CODE_TOKEN>	dmius
12835	2017-03-10 07:30:22	I mean default generated code, because some part is not displayed in post. Really there is ```render() { return ( < View style={styles.container}> < Text style={styles.welcome}> Welcome to React Native! < /Text> < Text style={styles.instructions}> To get started, edit index.android.js < /Text> < Text style={styles.instructions}> Double tap R on your keyboard to reload,{'\n'} Shake or press menu b…	dmius
12835	2017-03-10 07:35:12	I saw a line in your post "React Native version: 0.36.1, 0.42". You're running 0.42 JS code in application with 0.36.1 react native library? If so, you should align them.	glcrazier
12835	2017-03-10 07:37:49	My main application use RN 0.36 but have same problem. I started new empty application with 0.42 and see described problem like in my main app. So every version of RN started with different library.	dmius
12835	2017-03-10 07:42:22	At this moment, I think whenever you upgraded your JS, you need to upgrade your application as well with react native library with the same version.	glcrazier
12835	2017-03-10 07:46:42	Now I have two different applications, with different package.json, placed in different fodlers with different node_modules folder. With same problem.	dmius
12834	2017-03-09 18:32:48	Is currently React Native ready for a Single-Purpose App (https://developer.android.com/work/cosu.html) ?	ernestova	2017-03-09 21:18:52
12834	2017-03-09 21:18:52	Yes, I believe this should work fine. This issue looks like a question that would be best asked on [StackOverflow](http://stackoverflow.com/questions/tagged/react-native). StackOverflow is amazing for Q&A: it has a reputation system, voting, the ability to mark a question as answered. Because of the reputation system it is likely the community will see and answer your question there. This also he…	ericvicenti	2017-03-09 21:18:52
12832	2017-03-09 18:23:22	### Description I upgraded my application to latest react native, react and supporting packages. I did this by creating a brand new react native project and importing the necessary files as `react-native-git-upgrade` was not working for me. Now when running my application on ios simulator, it doesn't seem to recognize `Command⌘ + D`. However in my old project, using 0.38.0, I have no issues. I ha…	macnube	2017-03-17 18:03:16
12832	2017-03-10 03:16:08	Did you check the Hardware Keyboard setting?	hramos	2017-03-17 18:03:16
12832	2017-03-10 11:44:33	Yep and it's on. Should have mentioned that earlier as well. ![image](https://cloud.githubusercontent.com/assets/7122725/23794193/b2d3b18a-056d-11e7-93a2-b3204ec5cec3.png)	macnube	2017-03-17 18:03:16
12832	2017-03-11 19:20:44	Have the exact same issue. Wondering if it could be some conflict in pbxproj?	mewwts	2017-03-17 18:03:16
12832	2017-03-17 18:03:16	So I went through the painful process of recreating the project from scratch and slowly adding in everything little by little. Now the cmd R and debug menu with cmd D does work. I did this after I cleaned out the project, cleared the TMPDIR for react-native and reinstalled watchman to no avail. Not the best solution but I'm glad that it's working now.	macnube	2017-03-17 18:03:16
12832	2017-03-22 15:39:29	Had the same problem. After recreating app it was gone until I installed some other lib via cocoapods, the developer menu stopped working. Upgrade to 0.42.3 solved this issue so I guess if somebody has same problem, just do upgrade.	pfulop	2017-03-17 18:03:16
12831	2017-03-09 18:18:50	### Description I recently upgraded from v0.30 to v0.35 using react-native-git-upgrade 0.35.0 and both android and ios is throwing error. I also tried manually upgrading and ended up with same result. Android log: Maximum call stack size exceeded checkReactTypeSpec checkReactTypeSpec.js:77 validatePropTypes ReactElementValidator.js:153 Object.createElement ReactElementValidator.js:189 AnimatedCom…	jcbiznoff
12831	2017-03-10 03:54:50	I have the same problem on RN 0.42	SoloRN
12831	2017-03-10 19:21:37	I have the same issue on RC 0.42. To me the app only run when Hot Reloading is enable.	rodolfobarretoweb
12831	2017-03-14 21:33:43	It seems this had to do with NavigationExperimental I was using in my code with passing ref as props. Removing this got me back on the road. Wish the logs are more descriptive.	jcbiznoff
12831	2017-03-14 23:38:52	Same here in respect to NavigationExperimental	cdesch
12830	2017-03-09 16:08:14	### Description In some situations when calling AsyncStorage.getItem, either with a callback, calling `then` or using `async await`, the proceeding callback is not called and the promise does not resolve. This only happens when the remote debugger is on. result or error are not called below: <S_CODE_TOKEN>` AFTER is not printed (and no error is thrown): <S_CODE_TOKEN>` The same code above complet…	bartolkaruza
12829	2017-03-09 14:26:00	### Description I'm try to make a dynamic Picker. They are 02 Pickers and the second options appear according to the option selected in the first Picker. In iOS everything works fine, but in Android I got the error `Cannot read 'props' of null` when I select any Picker at second time. ### Reproduction The code and reproduction of this bug is in [this repository](https://github.com/danielfeelfine/…	danielfeelfine
12829	2017-03-09 15:22:06	the error is in this line: https://github.com/facebook/react-native/blob/efcdef711eba82b2905d237ee9a3d094652c37ac/Libraries/Components/Picker/PickerAndroid.android.js#L119	sibelius
12829	2017-03-09 19:33:35	Thanks @sibelius. I found the solution. ### Problem At some point, the `value` passed to [<S_CODE_TOKEN>](https://github.com/facebook/react-native/blob/efcdef711eba82b2905d237ee9a3d094652c37ac/Libraries/Components/Picker/PickerAndroid.android.js#L120) method is _`undefined`_. The property [`this.props.children[position].props.value`](https://github.com/facebook/react-native/blob/efcdef711eba82b29…	danielfeelfine
12828	2017-03-09 14:23:40	The note is currently in "Reloading JavaScript". However I was struggling with the first step ("Accessing the In-App Developer Menu") so didn't read down to that section. I think it makes sense to make this the very first thing the reader sees when visiting the page.	gaearon	2017-03-09 16:16:14
12828	2017-03-09 15:45:44	@hramos has imported this pull request. If you are a Facebook employee, you can view this diff [on Phabricator](https://phabricator.intern.facebook.com/D4681842).	facebook-github-bot	2017-03-09 16:16:14
12827	2017-03-09 11:29:29	### Description `FlatList` `onEndReached` triggered before reach end of list. If `legacyImplementation` is set to true or render with `ListView`, `onEndReached` will trigger correctly when it reached end of list ### Reproduction Based from FlatListExample on UIExplorer in React Native v0.43.0-rc.1, add `onEndReached` to `FlatList` <S_CODE_TOKEN> ### Additional Information * React Native version: …	alphasp
12827	2017-03-10 11:52:26	@alphasp I have not yet played around with `FlatList`, but is there any chance that the `onEndReachedThreshold` has some default non-zero value you are unaware of?	ramilushev
12827	2017-03-10 13:54:43	@ramilushev Yes, just checked the code, created a PR to make it behave like ListView implementation	alphasp
12827	2017-03-13 12:12:09	@sahrens Can you have a look at this issue and my pull request?	alphasp
12827	2017-03-14 05:27:17	What if you set the threshold to zero?	sahrens
12827	2017-03-14 05:50:26	@sahrens If `onEndReachedThreshold` is set to zero, `onEndReached` will be trigger when reach end of list. However if the threshold is set to more than 0, for example 10, `onEndReached` will be trigger before it go past the threshold value due to this line https://github.com/facebook/react-native/blob/master/Libraries/CustomComponents/Lists/VirtualizedList.js#L591 where you compare `distanceFromE…	alphasp
12827	2017-03-23 15:49:15	I also encountered this problem, hope the next version can fix it.	liyonghui16
12827	2017-03-27 18:24:09	I know how to solve this, you just need to set onEndReachedThreshold as a rate of visibleLength. So you just need to set it as a number smaller than 1, then it worked!!!!!	rqzheng2015
12826	2017-03-09 10:49:38	Typo documentation ScrollView: 'as as alternative' => 'as an alternative'	dejakob	2017-03-09 17:32:31
12826	2017-03-09 16:10:36	@mkonicek has imported this pull request. If you are a Facebook employee, you can view this diff [on Phabricator](https://phabricator.intern.facebook.com/D4681930).	facebook-github-bot	2017-03-09 17:32:31
12825	2017-03-09 10:10:58	I read the docs and did not find something like `renderEmptyListViewComponent` in the current `ListView` API. Of corse i can check if `ListView` is empty by getting `getRowCount()` and do whatever i want but it will be awesome to have such method to render empty component along with existing `renderHeader` and `renderFooter`. I understand that it could be specific case but if not i will implement…	hose314	2017-03-10 11:22:49
12825	2017-03-10 11:22:43	Issue closed, i will render `ProductEmptyView` to the `renderHeader` component	hose314	2017-03-10 11:22:49
12824	2017-03-09 09:21:28	Currently when we use [`react-devtools`](https://github.com/facebook/react-devtools/tree/master/packages/react-devtools) or react inspector of Nuclide for RN, it will hide the built-in inspector contents. The built-in inspector have some features different from `react-devtools`, like computed styles, this PR make the two can be used together. **Test plan (required)** Manual testing: * Open react-…	jhen0409
12823	2017-03-09 09:19:11	I upgrade 0.40 to 0.42; run ios is ok, run android will get <S_CODE_TOKEN> ![image](https://cloud.githubusercontent.com/assets/4250838/23743508/d5ce6644-04eb-11e7-899e-a7faf11abd93.png) there are my dependencies <S_CODE_TOKEN>	Micjoyce
12823	2017-03-09 14:46:37	It seem es6-promisify error. react-native-wechat result in this error https://github.com/weflex/react-native-wechat/issues/176 https://github.com/mockingbot/react-native-zip-archive/issues/27	Micjoyce
12823	2017-03-13 07:28:26	I got this error too	jynlix
12823	2017-03-25 20:46:45	+1	lifuzu
12823	2017-03-26 10:18:19	+1	QHYK
12822	2017-03-09 08:35:20	So after following the instructions to prepare the environment for Native I now followed these instructions; $ sudo npm install -g react-native-cli $ react-native init AwesomeProject and this is what my terminal is showing; -bash: react: command not found	Ashi90
12822	2017-03-14 11:00:14	Can you run `which react-native` and post the output	robcalcroft
12821	2017-03-09 07:49:05	Copy from https://github.com/alinz/react-native-webview-bridge/issues/54 I know this is more React Native specific, but I figured a lot of people using the bridge would like to have this option.. Is there any way to disable the Arrows and 'Done' button above the keyboard in the webView? I have a webView that loads a text editor that uses contentEditable text fields. But I have my own editor bar a…	lealife
12821	2017-03-10 05:58:35	Try this repo: https://github.com/magicismight/react-native-advanced-webview And turn on `hideAccessory` prop. https://github.com/magicismight/react-native-advanced-webview/blob/master/index.js#L76	magicismight
12820	2017-03-09 04:19:47	I have fixed the old PR #8950 for the latest version of react-native. This PR fixes the `runAndroid.js cli` that uses the manifest file that is generated during the build process to find out the correct package name and activity name. As a result, it solves the issue where runAndroid command fails to start the app after installing it. Relevant Issue: #5546. Some feedback i received for the last P…	kgritesh
12820	2017-03-10 16:58:35	Looks like someone else is doing the same: https://github.com/facebook/react-native/pull/12634	Snorlock
12820	2017-03-28 06:44:51	@Snorlock I find this more reliable because: 1. The other PR assumes that the `--variant` flag would consist of the build type and the product flavor, which is not always the case. 2. Also, I'm not sure if extracting build type and product flavor from the variant is the right way to go because there is no way of marking they can exist together and individually as well. I have tried this PR while …	karanjthakkar
12819	2017-03-09 03:57:13	Not sure if this is a huge issue, but I am not completely sure a solution exists to this. When creating a slideshow style element, where upon tap you image changes to another image (already prefetched using React Native's image prefetcher) there is this white flash when the screen re-renders (I think?). Has there been a concrete solution to this? I can't figure out how something like say a snapch…	joecaraccio
12819	2017-03-12 23:00:20	This is a very project-specific issue as far as I can see and would probably be more fitting to [Stack Overflow](http://stackoverflow.com/). See their guide on [how to create a minimal, complete, and verifiable example](http://stackoverflow.com/help/mcve).	Etheryte
12818	2017-03-09 03:56:01	Thanks for submitting a pull request! Please provide enough information so that others can review your pull request: > **Unless you are a React Native release maintainer and cherry-picking an *existing* commit into a current release, ensure your pull request is targeting the `master` React Native branch.** Explain the **motivation** for making this change. What existing problem does the pull requ…	AaaChiuuu	2017-03-09 04:46:42
12818	2017-03-09 03:58:04	@AaaChiuuu has imported this pull request. If you are a Facebook employee, you can view this diff [on Phabricator](https://phabricator.intern.facebook.com/D4680312).	facebook-github-bot	2017-03-09 04:46:42
12818	2017-03-09 04:00:51	👍	janicduplessis	2017-03-09 04:46:42
12817	2017-03-09 03:06:40	`itemLineStyle:{ marginTop:2.7, marginLeft:1.6, marginRight:1.6, borderBottomWidth:1, borderStyle:'dashed' }` AS what I Post above ，it did‘t worked and show nothing；But When I set borderStyle ：solid，it worked and show a line ， so，is there wrong in my code ？ I just want draw a dashed ， if you have any good idea ， post it ， thank you so much。	jeremylbq
12816	2017-03-09 02:43:39	A blog post announcing Create React Native App. Sorry for skimping on the PR template -- I didn't see much there that applied to the blog. I kept this pretty short compared to the CRA announcement -- presumably many people are aware of the CRA development model and I was also thinking we could embed my talk's YouTube video once it's published. cc @hramos @lacker @evv @ide @brentvatne	dikaiosune	2017-03-10 18:13:35
12816	2017-03-09 06:58:12	No template is fine for blog posts. Content looks good to me. Can you change the filename to the 13?	hramos	2017-03-10 18:13:35
12816	2017-03-09 21:18:25	Will import this, and make the changes, but won't land til Monday.	hramos	2017-03-10 18:13:35
12816	2017-03-09 21:20:50	@hramos has imported this pull request. If you are a Facebook employee, you can view this diff [on Phabricator](https://phabricator.intern.facebook.com/D4684252).	facebook-github-bot	2017-03-10 18:13:35
12816	2017-03-10 18:13:35	This has been imported and will land on Monday.	hramos	2017-03-10 18:13:35
12815	2017-03-09 02:33:27	### Description Hello, I am a beginner. In `React Native` how to use similar `web worker` **multi-threaded** operation ?	Lizhooh	2017-03-10 03:41:50
12815	2017-03-10 03:41:50	This issue looks like a question that would be best asked on [StackOverflow](http://stackoverflow.com/questions/tagged/react-native). StackOverflow is amazing for Q&A: it has a reputation system, voting, the ability to mark a question as answered. Because of the reputation system it is likely the community will see and answer your question there. This also helps us use the GitHub bug tracker for …	hramos	2017-03-10 03:41:50
12814	2017-03-09 02:23:36	### Description Updated my project to 0.42.0. After getting everything working in simulator and device on both Debug and Release scheme, I tried to archive with and without fastlane so I can submit to app store. I expected it to work, but the archive failed with duplicate symbols. ### Reproduction Recreated from react native cli added podfile pod installed attached my team on General -> Signing h…	ethantran
12813	2017-03-09 02:15:56	The following files have conflicting license information in their headers. They claim to be both a BSD-style license as well as one of either: - `The examples provided by Facebook are for non-commercial testing and evaluation purposes only.` - The [CustomComponents license](https://github.com/facebook/react-native/blob/master/Libraries/CustomComponents/LICENSE) They are all js files, so my guess …	willnorris
12813	2017-03-09 02:16:36	/cc @jamesgpearce	willnorris
12813	2017-03-09 05:11:38	Hi, I was just chatting with our tools folks about this from your email. We need some linting type thing that makes sure this is all as it is intended. It is somewhat more tricky than you might imagine because of the two mechanisms by which a pull request can be opened. I will find the right people internally to look into this.	lacker
12813	2017-03-10 23:58:02	@ericvicenti is going to help with the license cleanup and is very excited about getting into the world of licensing-tooling :D	lacker
12813	2017-03-22 00:45:49	Can you give us a sense of the timeframe for this to be fixed. We'd love to use React-Native and feel blocked by the uncertainty of your licensing intent. Thanks!	gyehuda
12813	2017-03-22 01:06:12	I'm hoping to get this done by the end of the month, which will allow `react-native v0.44` to have this problem resolved. This release-candidate will be available ~April 1st, and the stable release is scheduled for ~May 1st.	ericvicenti
12812	2017-03-08 22:35:37	### Description In the previous versions of RN, I was overriding RCTHTTPRequestHandler to add NSURLSessionDelegate for certificate pinning. With the latest version, I changed the import to `#import <React/RCTHTTPRequestHandler.h>` But this header is no longer visible in the latest version (0.42). Is there any other recommended way to deal with certificate pinning? ### Reproduction Try to import R…	suparngp
12811	2017-03-08 22:14:16	It's sometimes helpful to provide the Xcode version being used, as in the case of #12795.	hramos	2017-03-09 00:15:31
12811	2017-03-08 22:14:52	@hramos has imported this pull request. If you are a Facebook employee, you can view this diff [on Phabricator](https://phabricator.intern.facebook.com/D4677123).	facebook-github-bot	2017-03-09 00:15:31
12810	2017-03-08 22:06:33	Xcode 8 is required as of 453e70d19c28b56dfcecfe205ccd4ccad2b33009	hramos	2017-03-09 00:06:18
12810	2017-03-08 22:08:15	@hramos has imported this pull request. If you are a Facebook employee, you can view this diff [on Phabricator](https://phabricator.intern.facebook.com/D4677067).	facebook-github-bot	2017-03-09 00:06:18
12809	2017-03-08 21:59:47	Can anyone help me with this: <S_CODE_TOKEN> Error: this.setState is not a function ...	nicolaselmir	2017-03-08 22:02:04
12809	2017-03-08 22:02:04	This issue looks like a question that would be best asked on [StackOverflow](http://stackoverflow.com/questions/tagged/react-native). StackOverflow is amazing for Q&A: it has a reputation system, voting, the ability to mark a question as answered. Because of the reputation system it is likely the community will see and answer your question there. This also helps us use the GitHub bug tracker for …	hramos	2017-03-08 22:02:04
12808	2017-03-08 21:54:53	### Description This crash happens when enabling remote debugger currently on master. This is probably a recent regression since I haven't seen other issues about it. <S_CODE_TOKEN> ### Reproduction Enable remote debugging -> crash -> reload -> works ### Additional Information * React Native version: master * Platform: Android	janicduplessis
12808	2017-03-08 22:03:17	These issues may be related: #12777 #12768	hramos
12808	2017-03-08 22:06:19	@hramos I don't think it's related, this issue is specific to Android, doesn't even redbox just a standard native crash.	janicduplessis
12808	2017-03-20 11:55:52	I think we already encountered a similar issue on Android. Can it be related to #10080 ?	Crash--
12807	2017-03-08 21:31:44	Fixes [#5219](https://github.com/facebook/react-native/issues/5219) which was moved to [ProductPains](https://productpains.com/post/react-native/android-webview-cant-open-a-dialog-window-for-select-a-upload-file). Allows file input in a webview. Previously attempting to use file input would do nothing in the webview. Now the default dialog is shown allowing you to pick Camera to take a picture or…	farazs
12807	2017-03-15 16:08:45	works perfectly for me! just what we need.	yihanseattle
12807	2017-03-20 17:19:46	Tested manually on: Samsung Galaxy S7 Edge, Samsung Galaxy S5, Nexus 6P emulator, LG v20	farazs
12806	2017-03-08 19:59:43	# When press Cmd + D my app was crash ! Before I got this error I upgraded my app from RN@0.40.0 to RN@0.42.0 but I got some error present in [#550](https://github.com/react-community/react-navigation/issues/550) issue. So I downgraded my app form RN@0.42.0 to RN@0.40.0 by checkout the latest commit of my repo and it can build succeeded but when I press Cmd + D my app was closed. The 'react-nativ…	spksoft	2017-03-08 20:37:26
12806	2017-03-08 20:37:26	I solved by remove everything in my project directory and clone it again.	spksoft	2017-03-08 20:37:26
12806	2017-03-23 18:33:16	Didn't work for me :(	neiker	2017-03-08 20:37:26
12805	2017-03-08 19:05:15	### Description Bundler does not automatically start after moving the project directory in the filesystem. ### Reproduction Do the following: <S_CODE_TOKEN> Kill simulator and bundler <S_CODE_TOKEN> bundler does not automatically start. You must do npm start to get it running. ### Solution I'm not sure what the issue is, but i have to manually run npm start after the directory has been moved. ###…	tigarcia
12804	2017-03-08 18:36:01	### Description Debugging some build issues with my project, I tried doing a `react-native link` and got <S_CODE_TOKEN> ### Reproduction I am not able to reproduce this in a fresh project (version 0.42.0), where I tried <S_CODE_TOKEN> ### Solution ? But the linker told me to file this bug, so I did. ### Additional Information * React Native version: 0.40.0 * Platform: iOS * Operating System: MacOS	j2kun	2017-03-08 19:10:29
12804	2017-03-08 19:10:29	Turns out it was because I was installing in a nonstandard way.	j2kun	2017-03-08 19:10:29
12803	2017-03-08 17:42:10	I found that some code is not working when I write my own Native Module. I think it maybe because the JDK version.	HarveyAngel	2017-03-21 22:19:48
12803	2017-03-08 17:42:21	Thank you for your pull request and welcome to our community. We require contributors to sign our Contributor License Agreement, and we don't seem to have you on file. In order for us to review and merge your code, please sign up at https://code.facebook.com/cla - and if you have received this in error or have any questions, please drop us a line at cla@fb.com. Thanks! **If you are contributing o…	facebook-github-bot	2017-03-21 22:19:48
12803	2017-03-08 17:49:04	Thank you for signing our Contributor License Agreement. We can now accept your code for this (and any) Facebook open source project. Thanks!	facebook-github-bot	2017-03-21 22:19:48
12803	2017-03-09 02:04:29	Can you provide more information about this? What specifically happens if people use the older version of the code, for example?	hramos	2017-03-21 22:19:48
12803	2017-03-21 22:19:48	React Native requires Java 7, to make use of this diamond operator amongst other things.	javache	2017-03-21 22:19:48
12802	2017-03-08 16:42:06	As per uglify-js maintainer @kzc's comment in https://github.com/mishoo/UglifyJS2/issues/1573#issuecomment-284940371 we should be locking our version to prevent issues like #12772 from happening again. No test plan needed, people are already using this version of uglify-js (it's the latest).	brentvatne	2017-03-22 12:46:29
12802	2017-03-08 16:59:33	I'd suggest using `uglify-js@2.7.5` until the 2.8.x bugs are shaken out.	kzc	2017-03-22 12:46:29
12802	2017-03-08 20:07:04	cc @davidaurelio	brentvatne	2017-03-22 12:46:29
12802	2017-03-14 01:23:32	👍 This not being hardcoded has now caused me pain twice! (Less pain the second time, thank god) TO THE TOP WITH YOU! 🚀	MattFoley	2017-03-22 12:46:29
12802	2017-03-21 22:16:48	@javache has imported this pull request. If you are a Facebook employee, you can view this diff [on Phabricator](https://phabricator.intern.facebook.com/D4749853).	facebook-github-bot	2017-03-22 12:46:29
12802	2017-03-22 11:48:19	I tried to merge this pull request into the Facebook internal repo but some checks failed. To unblock yourself please check the following: Does this pull request pass all open source tests on GitHub? If not please fix those. Does the code still apply cleanly on top of GitHub master? If not can please rebase. In all other cases this means some internal test failed, for example a part of a fb app w…	facebook-github-bot	2017-03-22 12:46:29
12801	2017-03-08 15:30:40	So this happened -> > Your app, extension, and/or linked framework appears to contain code designed explicitly with the capability to change your app’s behavior or functionality after App Review approval, which is not in compliance with section 3.3.2 of the Apple Developer Program License Agreement and App Store Review Guideline 2.5.2. This code, combined with a remote resource, can facilitate si…	ferologics	2017-03-08 16:18:07
12801	2017-03-08 15:57:09	#12778	huhuanming	2017-03-08 16:18:07
12801	2017-03-08 17:08:11	This message from Apple is about JSPatch or Rollout, which exposed arbitrary native APIs. React Native doesn't do that (unless you use a third-party module that does, but that's not specific to RN) and Expo definitely doesn't.	ide	2017-03-08 16:18:07
12800	2017-03-08 14:36:45	Issue identified in : https://github.com/facebook/react-native/issues/12724 PR for step 1 done here.	GantMan
12800	2017-03-08 19:33:49	CI Failure unrelated	GantMan
12800	2017-03-09 16:21:09	Would it be easier to store everything as LF for consistency and make git do the conversion when checking out and committing files on Windows?	mkonicek
12800	2017-03-09 20:53:07	No sure we can make Git do the `dos2unix` style command. Probably just need to do a PR updating those offending files. I can do a PR to ensure everything is LF and add a CI to keep it that way, but that's part 2 of my plan :)	GantMan
12799	2017-03-08 14:27:13	### Description I'm creating a InputText where I want to restrict the height to a maximum. When I do it the TextInput doesn't automatically scroll when I write enough to add another line of text. That means I have to manually scroll down to see what I'm typing. * It works on iOS as expected * It works as expected if I'm setting a fixed height (`style={{height: 200}}`) * It works as expected if I …	jonasb
12798	2017-03-08 14:26:03	We use GitHub Issues for bugs. If you have a non-bug question, ask on Stack Overflow: http://stackoverflow.com/questions/tagged/react-native If you have a feature request, post it on Product Pains: https://productpains.com/product/react-native/ --- Please use this template, and delete everything above this line before submitting your issue --- ### Description [FILL THIS OUT: Explain what you did,…	deneuv34	2017-03-08 15:25:26
12797	2017-03-08 14:11:20	This is a work in progress, not for merge yet. We will likely disable ReactPerf in Fiber because it's not clear how to make it work correctly, and whether the heuristics it used even make sense in Fiber. Instead, we are now hooking into [User Timing API](https://github.com/w3c/user-timing) API if one is available in the environment, to report the React measurements. In this PR, I applied an RN sy…	gaearon
12797	2017-03-21 18:18:54	cc @bvaughn — this is for me to pick up after you do the next sync	gaearon
12797	2017-03-23 21:21:11	@gaearon FYI landed the 16.0.0-alpha.4 sync yesterday	bvaughn
12796	2017-03-08 13:31:38	Hello! I have noticed that the GitHub bot has stopped responding to commands. I am not sure who manages the bot so if someone knows can they ping them? Examples of it not responding: https://github.com/facebook/react-native/issues/12794 https://github.com/facebook/react-native/issues/12792 https://github.com/facebook/react-native/issues/12790#issuecomment-285012441 https://github.com/facebook/rea…	rmevans9	2017-03-10 22:50:35
12796	2017-03-08 13:36:46	The same for me https://github.com/facebook/react-native/issues/12210#issuecomment-282593366	ncuillery	2017-03-10 22:50:35
12796	2017-03-08 14:41:04	cc @sdwilsh	charpeni	2017-03-10 22:50:35
12796	2017-03-08 16:48:58	cc @zpao who is oncall :)	sdwilsh	2017-03-10 22:50:35
12796	2017-03-10 00:26:11	Adding some logging and perhaps a fix in there as well. New changes will deploy in the morning (PST) so let me know if you see any more failures after then and we can hopefully narrow down what's happening.	zpao	2017-03-10 22:50:35
12796	2017-03-10 22:48:58	@facebook-github-bot cla	rmevans9	2017-03-10 22:50:35
12796	2017-03-10 22:49:38	Hey @rmevans9! Thanks for sending this pull request! We would love to review your changes however it looks like you haven't signed the CLA yet. You can do so at https://code.facebook.com/cla.	facebook-github-bot	2017-03-10 22:50:35
12796	2017-03-10 22:49:54	@zpao looks like it might be working.	rmevans9	2017-03-10 22:50:35
12796	2017-03-10 22:50:02	@facebook-github-bot close	rmevans9	2017-03-10 22:50:35
12796	2017-03-10 22:50:35	@rmevans9 tells me to close this issue. If you think it should still be opened let us know why.	facebook-github-bot	2017-03-10 22:50:35
12796	2017-03-14 11:55:02	@zpao maybe I jumped the gun. After it worked here it failed again today: https://github.com/facebook/react-native/issues/12922	rmevans9	2017-03-10 22:50:35
12795	2017-03-08 13:03:59	### Description Action Taken : Upgraded from RN version 0.41.0 to version 0.42.0. Expected : RN iOS project should compile and run properly (using Xcode 7.3). Actual : The RN iOS project fails to compile the file "react-native/React/Profiler/RCTProfile.m" (#line 386) Here is the code that fails : <S_CODE_TOKEN> ### Reproduction Steps to reproduce : Upgrade the RN project from version 0.41.0 to 0.…	akashdmahali	2017-03-08 22:17:01
12795	2017-03-08 16:36:43	@akashdmahali thanks for the detailed information. I ran into this recently as well, and while it didn't get to the bottom of the issue, updating Xcode from 7.3.1 to 8.2.1 allowed me to build successfully.	gbau	2017-03-08 22:17:01
12795	2017-03-08 22:17:01	You'll need Xcode 8. Our tests are done using Xcode 8, therefore we cannot guarantee older versions are fully supported. You can still target older iOS versions than iOS 10 using Xcode 8. Thanks for bringing this to our attention, the docs will be updated.	hramos	2017-03-08 22:17:01
12794	2017-03-08 12:23:25	We use GitHub Issues for bugs. If you have a non-bug question, ask on Stack Overflow: http://stackoverflow.com/questions/tagged/react-native If you have a feature request, post it on Product Pains: https://productpains.com/product/react-native/ --- Please use this template, and delete everything above this line before submitting your issue --- ### Description [FILL THIS OUT: Explain what you did,…	cesear74	2017-03-08 15:25:45
12794	2017-03-08 13:27:10	This issue contains nothing to indicate what you were trying to ask or report. Closing.	rmevans9	2017-03-08 15:25:45
12794	2017-03-08 13:27:14	@facebook-github-bot close	rmevans9	2017-03-08 15:25:45
12793	2017-03-08 12:10:01	### Description In an Apple TV app I use a horizontal ListView. When the last visible item is focused, sometimes the ListView starts frantically scrolling, reaches the end of the ListView and then even bounces back and scrolls to the first item again. ### Reproduction Can be reproduced with both horizontal and vertical ListView. It seems that the bug occurs more if the items inside the ListView a…	milhauscz
12793	2017-03-08 23:12:23	cc @dlowder-salesforce	hramos
12793	2017-03-08 23:27:56	I'll take a look....	dlowder-salesforce
12793	2017-03-08 23:41:44	Yep if you scale up the grid cells in `ListViewGridLayoutExample.js` this is pretty reproducible. Looks like a bad interaction between native scrolling by the focus engine and ScrollView code. This will take some time to debug properly.	dlowder-salesforce
12793	2017-03-09 23:45:19	Debugging indicates that the problem is all happening on the native side -- setting breakpoints or modifying JS code has no effect.	dlowder-salesforce
12793	2017-03-10 01:19:21	Native debugging indicates that the problem is actually in the way the focus engine implements scrolling, and there are some recommendations on how to fix this.... https://forums.developer.apple.com/thread/19638	dlowder-salesforce
12793	2017-03-10 20:54:27	Possible related: https://github.com/facebook/react-native/issues/12374	shergin
12793	2017-03-10 21:15:03	@milhauscz this can be fixed by setting the ListView's removeClippedSubviews property to false. Otherwise, tvOS will believe that the bottommost unclipped view is the last one, and try to scroll all the way to the bottom of the view, leading to the unpleasant behavior you are seeing. For example code see the commits in https://github.com/dlowder-salesforce/react-native/tree/tvos-listview	dlowder-salesforce
12793	2017-03-11 01:02:00	https://github.com/dlowder-salesforce/react-native/tree/tvos-listview-fix has a modification to actually fix this for all ListViews, and some changes to the UIExplorer ListViewGridLayoutExample. When you run the example on tvOS with these changes, the scrolling problem is fixed, and also you can actually see new cells render at the bottom of the screen as you navigate down using the TV remote.	dlowder-salesforce
12793	2017-03-13 11:36:28	@dlowder-salesforce Works like a charm, thank you for your help!	milhauscz
12793	2017-03-15 20:42:30	@dlowder-salesforce, @milhauscz I would love to fix this issue properly... but... Could you please confirm one more time: Does setting `removeClippedSubviews` really fix the problem? I am asking because... I double check and found that setting `removeClippedSubviews` for `UIScrollView` **does literally nothing**, the proof: https://github.com/facebook/react-native/blob/5353d39172034d04114f8e498fc…	shergin
12793	2017-03-15 21:33:27	@shergin Yes it really fixes the problem... PR #12944 fixes it on the JS side.	dlowder-salesforce
12793	2017-03-15 21:44:57	Inspecting the code, it seems that the real implementation that uses `removeClippedSubviews` is in `RCTView.m` and `RCTViewManager.m`	dlowder-salesforce
12793	2017-03-15 22:24:59	@dlowder-salesforce Oh, thank you! I missed that this property is also proxied to `ScrollContentContainerViewClass`.	shergin
12792	2017-03-08 11:10:22	Hi there, I need the `enablesReturnKeyAutomatically` functionality for the TextInput on Android and I tried to do a PR (https://github.com/DanielMSchmidt/react-native/pull/2) for that, but I am not sure if I am on the right track. Can someone with a better knowledge of android maybe jump in and hint me in the right direction?	DanielMSchmidt
12792	2017-03-08 11:10:44	@facebook-github-bot label android	DanielMSchmidt
12791	2017-03-08 10:50:19	我要监听App进入后台的事件,,等它重新进入前台时做一些处理...希望大神可以帮帮忙! 使用场景是Js写的手势密码在某一个Js界面上需要手势密码保护,当程序从后台重新进入前台时需要输入手势密码.但是现在无法获取程序进入后台的状态...本来想用原生MainActivity的onstop方法中向Js发送一个程序进入后台的消息,但是找不到reactContext上下文...	xiaomuxi	2017-03-09 15:42:21
12791	2017-03-08 11:51:25	https://github.com/facebook/react-native/issues/12790#issuecomment-285008822 **Issues** is for bug report, not for Q&A	nihgwu	2017-03-09 15:42:21
12791	2017-03-08 12:07:39	please use English...	YouHan26	2017-03-09 15:42:21
12791	2017-03-09 05:08:01	666	zhengxkq	2017-03-09 15:42:21
12790	2017-03-08 10:43:51	We use GitHub Issues for bugs. If you have a non-bug question, ask on Stack Overflow: http://stackoverflow.com/questions/tagged/react-native If you have a feature request, p ou have a feature request, post it on Product Pains: https://productpains.com/product/react-native/ --- Please use this template, and delete everything above this line before submitting your issue --- ### Description [FILL TH…	xiaomuxi	2017-03-08 21:56:46
12790	2017-03-08 10:46:19	@xiaomuxi https://facebook.github.io/react-native/docs/appstate.html	GertjanReynaert	2017-03-08 21:56:46
12790	2017-03-08 11:03:57	@facebook-github-bot stack-overflow	DanielMSchmidt	2017-03-08 21:56:46
12789	2017-03-08 10:23:57	home/node_modules/react-native/jest/setup.js:40 ) ^ SyntaxError: Unexpected token ) Thanks for submitting a pull request! Please provide enough information so that others can review your pull request: > **Unless you are a React Native release maintainer and cherry-picking an *existing* commit into a current release, ensure your pull request is targeting the `master` React Native branch.** Explain…	dipak19910	2017-03-15 20:12:14
12789	2017-03-08 10:24:12	Thank you for your pull request and welcome to our community. We require contributors to sign our Contributor License Agreement, and we don't seem to have you on file. In order for us to review and merge your code, please sign up at https://code.facebook.com/cla - and if you have received this in error or have any questions, please drop us a line at cla@fb.com. Thanks! **If you are contributing o…	facebook-github-bot	2017-03-15 20:12:14
12789	2017-03-15 20:12:14	I'm going to close this but feel free to send another PR - we just need you to fill out the template before we can take a look.	hramos	2017-03-15 20:12:14
12788	2017-03-08 08:57:54	android ,version 0.36. devices:mx6（os ver 6）、sm-a7100(os ver 6.0.1)、sm-a7108(os ver 6.0.1)	droidwolf
12787	2017-03-08 08:29:46	About Apple Mail ======================= Dear Developer, Your app, extension, and/or linked framework appears to contain code designed explicitly with the capability to change your app’s behavior or functionality after App Review approval, which is not in compliance with section 3.3.2 of the Apple Developer Program License Agreement and App Store Review Guideline 2.5.2. This code, combined with a…	mac2066	2017-03-08 08:43:22
12787	2017-03-08 08:43:41	https://github.com/facebook/react-native/issues/12778	mac2066	2017-03-08 08:43:22
12786	2017-03-08 07:52:44	On device refresh (shake device > reload), the error "Could not connect to development server" occasionally shows up. At other times, reloading doesn't update the live app, even when code has changed, but no error is thrown. If I try to run a new server with `npm start`, it reports that there is already a development server running. I have to stop the server and rerun the app before this resolves…	ABleas
12786	2017-03-09 14:50:52	You are not alone. RN: 0.41.2 iOS 10.2.1 Mac Sierra 10.12.3	MattyK14
12786	2017-03-15 06:45:18	Further testing shows this issue doesn't seem to appear on Android devices. I have a server running and can connect with my Android device, while iOS fails to connect after a certain time, even after re-running a server.	ABleas
12786	2017-03-16 06:59:57	I am not sure about the instructions in this output: <S_CODE_TOKEN> Node server URL does not appear in AppDelegate (any more), and I can't find instructions to do this. Is there possibly a fix without rerunning the app? Could this resolve with an upgrade?	ABleas
12786	2017-03-18 17:19:52	Same here! It randomly stops working, even though my IP addresses are correct and not changing. Usually if I wait a minute or so, I can tap Reload, and then it'll start working fine for another 30-60mins.	flybayer
12785	2017-03-08 07:44:57	For some reasons, I need to `export` an object (including function, components, etc.) from another `import`. I find [a syntax to achieve this](https://developer.mozilla.org/zh-TW/docs/Web/JavaScript/Reference/Statements/export): <S_CODE_TOKEN> but this doesn't work in React Native. How do I do to use this syntax in React Native?	xareelee	2017-03-08 08:18:59
12785	2017-03-08 08:18:59	This syntax isn't standard (yet), you have to add an extra babel plugin to support it. You should install the export extensions plugin (`npm install --save-dev babel-plugin-transform-export-extensions`) and create a `.babelrc` file if you have not one already. <S_CODE_TOKEN> Then restart the react native packager and clear it's cache <S_CODE_TOKEN>	janicduplessis	2017-03-08 08:18:59
12785	2017-03-08 08:19:43	You could also try https://github.com/skevy/babel-preset-react-native-stage-0	janicduplessis	2017-03-08 08:18:59
12784	2017-03-08 05:58:42	In my Project, I have a TextInput and a TouchableHighlight , the code is below: <S_CODE_TOKEN> and in another file： <S_CODE_TOKEN> when I use the keyboard to input some words and press the TouchableWithoutFeedback at the same times, several times , the TouchableWithoutFeedback need to tap twice to trigger the onPress function. how to solve this bug?	avivaWang
12784	2017-03-08 08:26:45	Are you using a ScrollView? By default when an input is focused the tap will close the keyboard but not trigger any other touch events. You can change that behavior using http://facebook.github.io/react-native/docs/scrollview.html#keyboardshouldpersisttaps	janicduplessis
12784	2017-03-14 05:24:59	Dear @janicduplessis , the CommentInput component did not included in a ScrollView, at first , the Button(TouchableHightlight) can receive the onPress method, but after several quick open the CommentInput component use keyboard to input some text and at the same time press the background to close the CommentInput., next Time the Button component won't accept the onPress method at the first tap, a…	avivaWang
12784	2017-03-14 11:24:39	I also have this problem sometimes on 0.43	RichardLindhout
12784	2017-03-17 09:33:57	@RichardLindhout did you find the solution?	avivaWang
12784	2017-03-17 16:49:28	Probably same problem as #12976 is.	shergin
12784	2017-03-17 16:51:21	@avivaWang How hard is it to reproduce this problem?	shergin
12784	2017-03-17 20:22:54	I think it has something to do with a busy JavaScript thread.	RichardLindhout
12784	2017-03-17 23:35:31	Yeah, probably. I hope fixing #12976 also will fix this problem.	shergin
12783	2017-03-08 05:38:43	### Description I used ImageView in the ListView's rowItem,and source use hight resolution ratio image(like 800x800) from net. when I scroll ListView for load more new rowItem ,the some new Item’image will do not show in android. ### Solution use the low resolution ratio Image source ### Additional Information * React Native version: 0.42.0 * Platform: Android * Operating System: MacOS	solke
12782	2017-03-08 04:36:37	We use GitHub Issues for bugs. If you have a non-bug question, ask on Stack Overflow: http://stackoverflow.com/questions/tagged/react-native If you have a feature request, post it on Product Pains: https://productpains.com/product/react-native/ --- Please use this template, and delete everything above this line before submitting your issue --- ### Description [FILL THIS OUT: Explain what you did,…	dioxide	2017-03-08 05:57:38
12781	2017-03-08 04:22:41	### Description I try to build react-native from sources with ***android-ndk r10e*** and ***android-sdk 23.0.1***. My local.properties content: <S_CODE_TOKEN> Issue: <S_CODE_TOKEN> ### More details <S_CODE_TOKEN> ### Additional Information * React Native version: v0.43-rc.1 * Platform: Android build * Operating System: MacOS ## UPDATE: ### Solution In first row we have ***/Volumes/Archive/Project…	MaxGraey	2017-03-08 04:48:42
12781	2017-03-17 17:02:24	Thanks, my dir name is "React Native" ; change "React". and solved this problem, Thank u!	MarkHan1213	2017-03-08 04:48:42
12780	2017-03-08 03:45:13	Should this choco command be added to the list of choco commands for the documentation (windows) ? https://facebook.github.io/react-native/docs/getting-started.html choco install jdk8 I needed to install this. FYI.	thebetterjort
12780	2017-03-10 19:17:24	The bare minimum is jdk7, but jdk8 is needed if you will be running tests or compiling from source. We can add this, since I don't think the JDK is bundled with Windows.	hramos
12779	2017-03-08 03:42:26	Hi you guys, I just upgraded my app from v0.37 to v0.42, my app is so slow now. Do you guys have same problem? ### Additional Information * React Native version: 0.42 * Platform: Android * Operating System: Windows	tuandt	2017-03-08 08:35:29
12779	2017-03-08 06:14:01	#11809	nihgwu	2017-03-08 08:35:29
12779	2017-03-08 08:35:28	Closing as a duplicate of #11809	janicduplessis	2017-03-08 08:35:29
12778	2017-03-08 02:56:24	I received a warning from Apple this morning , how to solve it : Dear Developer, Your app, extension, and/or linked framework appears to contain code designed explicitly with the capability to change your app’s behavior or functionality after App Review approval, which is not in compliance with section 3.3.2 of the Apple Developer Program License Agreement and App Store Review Guideline 2.5.2. Th…	XHTeng	2017-03-08 20:48:43
12778	2017-03-08 02:58:27	Did anyone receive the warning e-mail?	csbzhixing	2017-03-08 20:48:43
12778	2017-03-08 03:01:08	This includes any code which passes arbitrary parameters to dynamic methods such as dlopen(), dlsym(), respondsToSelector:, performSelector:, method_exchangeImplementations(), and running remote scripts Imported any framework for crash collections?	tdzl2003	2017-03-08 20:48:43
12778	2017-03-08 03:01:25	https://github.com/bang590/JSPatch/issues/746#issuecomment-284928533	fengwanqing	2017-03-08 20:48:43
12778	2017-03-08 03:28:59	I searched in all code of react native, the only risk which contain "arbitrary parameters to dynamic methods" is: [RCTUtils.m](https://github.com/facebook/react-native/blob/302d42da7f5a4565a4298bb5e54b6a3386e29339/React/Base/RCTUtils.m) Line 337 & 354	tdzl2003	2017-03-08 20:48:43
12778	2017-03-08 03:34:47	From the data points I've heard: the developers who received this email were using a patching framework called **Rollout.io** (discussion here: https://forums.developer.apple.com/thread/73640). So please double-check to see whether your app is using a framework like that. Reading the message carefully, it's not describing React Native nor what React Native does. Second, make sure that you aren't …	ide	2017-03-08 20:48:43
12778	2017-03-08 03:47:04	I searched in all code of react native, the only risk which may contain "arbitrary parameters to dynamic methods" is: [RCTUtils.m](https://github.com/facebook/react-native/blob/302d42da7f5a4565a4298bb5e54b6a3386e29339/React/Base/RCTUtils.m) Line 337 & 354 @ide any idea for this? Could we remove or change these code?	tdzl2003	2017-03-08 20:48:43
12778	2017-03-08 03:52:24	@tdzl2003 Thanks for providing the file and line numbers -- those functions (`RCTSwapClassMethods` and `RCTSwapInstanceMethods`) are used only internally within React Native and are not exposed to JavaScript, for example. The way React Native uses them for swizzling is the same as any other "regular" iOS app would. It's very normal, accepted, and not something to be concerned about.	ide	2017-03-08 20:48:43
12778	2017-03-08 03:54:16	3.3.2 of Apple Developer Program License: > An Application may not download or install executable code. Interpreted code may only be used in an Application if all scripts, code and interpreters are packaged in the Application and not downloaded. The only exception to the foregoing is scripts and code downloaded and run by Apple's built-in WebKit framework or JavascriptCore, provided that such scr…	grabbou	2017-03-08 20:48:43
12778	2017-03-08 03:56:21	@ide I know they are safe, but maybe apple's automatic check system may still consider a application use both script downloading AND arbitrary parameters to dynamic methods as a risk?	tdzl2003	2017-03-08 20:48:43
12778	2017-03-08 03:58:11	# TL/DR: 🚫 Problem: Apps with the lib [Rollout.io](https://rollout.io), [JSPatch](https://github.com/bang590/JSPatch) and similars are being rejected because they can dynamically change Swift / Objective-C code without passing through Apple Review process. ⚠️ Libraries like Code Push only updates JavaScript code and were not affected, at least not yet. ✅ React Native has nothing to do with this p…	brunolemos	2017-03-08 20:48:43
12778	2017-03-08 04:18:50	Good news! My app just passed the review 5 minutes ago. And it contains the 'code-push'. BTW, I don‘t use JSPatch or Bugtags.	chevins	2017-03-08 20:48:43
12778	2017-03-08 04:21:05	Anyone here using CodePush and had issues with Review ? I am the CodePush PM, so would like to know more if you have run into issues.	axemclion	2017-03-08 20:48:43
12778	2017-03-08 05:00:01	@axemclion @tdzl2003 CoduRush is also change the App's behavior out of Apple's review.	pinguo-gaoshan	2017-03-08 20:48:43
12778	2017-03-08 05:03:55	@pinguo-gaoshan While CodePush may be misused to change app's behavior, it still cannot load private frameworks or expose private methods other than the ones ReactNative already exposes. Not all the clauses in that rejection apply to CodePush. Additionally, I would suggest that individual apps should NOT change their behavior using CodePush.	axemclion	2017-03-08 20:48:43
12778	2017-03-08 05:09:51	@axemclion I agree, but Apple can't distinguish the way developers using CodeRush, so it's bad they all disable these functions, and do not allow new version submit to app store.	pinguo-gaoshan	2017-03-08 20:48:43
12778	2017-03-08 05:17:50	@pinguo-gaoshan it's a possibility that Apple follow this path in the future, but right now apparently code push continues to be accepted.	brunolemos	2017-03-08 20:48:43
12778	2017-03-08 05:18:02	@pinguo-gaoshan Note that the rejection explicitly calls out methods that they are concerned about. React Native does not dynamically inject into any of those methods.	axemclion	2017-03-08 20:48:43
12778	2017-03-08 05:43:21	@axemclion I published a brand new app written in React Native with Code Push yesterday without any rejection, and I've made a new version which is still waiting for review, I haven't received any warning email from Apple	nihgwu	2017-03-08 20:48:43
12778	2017-03-08 06:04:43	FYI, given the high visibility and uncertainty around this issue, we are actively using the moderation tools in order for it to remain useful. Please try to only reply if you have concrete information around the subject. Thanks!	vjeux	2017-03-08 20:48:43
12778	2017-03-08 06:40:15	It seems that only Chinese developers received this warning email. Do other parts of the world have the same email?	huhuanming	2017-03-08 20:48:43
12778	2017-03-08 06:46:52	Ok i noticed on the guidelines, they removed the word `javascriptcore` alone in 3.3.2 Does it mean dynamically downloading react-native bundles, on the fly, is a no no? https://developer.apple.com/programs/terms/ios/standard/ios_program_standard_agreement_20140909.pdf	pvenkatakrishnan	2017-03-08 20:48:43
12778	2017-03-08 06:54:24	@pvenkatakrishnan Your link was published at 2014 http://adcdownload.apple.com/Documentation/License_Agreements__Apple_Developer_Program/Apple_Developer_Program_License_Agreement_20160921.pdf this one has the word `JavascriptCore`	Pikaurd	2017-03-08 20:48:43
12778	2017-03-08 06:55:57	@huhuanming I believe so, some developers using a library called Rollout received an email. It could be that many Chinese apps use JSPatch, another library used by people who received an email. (Incidentally, both of those libraries were covered by FireEye with regard to security: https://www.fireeye.com/blog/threat-research/2016/04/rollout_or_not_the.html) @pvenkatakrishnan As @Pikaurd says, tha…	ide	2017-03-08 20:48:43
12778	2017-03-08 20:48:43	From reading the message from Apple and the data points we've observed, **this warning is not about React Native.** ### On the technical concern of dynamically executing Objective-C described in Apple's email: > Apple's message reads to me that they're concerned about libraries like Rollout and JSPatch, which expose uncontrolled and direct access to native APIs (including private APIs) or enable …	ide	2017-03-08 20:48:43
12777	2017-03-08 02:50:02	### Description After I upgrade RN from 0.38 to 0.42.0 I get this waring: <S_CODE_TOKEN> ### Reproduction Just after I upgrade RN, I got this warning. In remote debug mode. I only test in iOS platform. ### Solution [empty here] ### Additional Information * React Native version: 0.42.0 * Platform: IOS * Operating System: MacOS - Xcode 8.2.1	jacobcyl	2017-03-17 11:32:57
12777	2017-03-08 04:05:21	same warning here	Kennytian	2017-03-17 11:32:57
12777	2017-03-08 09:04:34	yes , same warning here . and the de Modal is not working 。	mrsai	2017-03-17 11:32:57
12777	2017-03-08 10:41:04	@jacobcyl : I guess something was changed recently in v0.42.0. Can you confirm that this is not occuring on v0.41.0?	chiraggshah	2017-03-17 11:32:57
12777	2017-03-08 22:03:59	Which Xcode version are you using?	hramos	2017-03-17 11:32:57
12777	2017-03-09 00:01:02	@hramos I'm getting the same error with react-native v0.42 and XCode 8.2.1	bennygenel	2017-03-17 11:32:57
12777	2017-03-09 02:01:41	@hramos as bennygenel	mrsai	2017-03-17 11:32:57
12777	2017-03-09 02:03:33	cc @mkonicek	hramos	2017-03-17 11:32:57
12777	2017-03-09 08:18:47	Phew, I'm glad I'm not the only one -- I thought I broke something! For me, this started occurring after upgrading to 0.42, and Modals not working only happens when remote debugging is enabled. I also start to get strange crashes after trying to open Modals. 1. Try to open modal. Nothing happens. 2. Try to open other modal. Then: ![screen shot 2017-03-09 at 09 15 09](https://cloud.githubuserconte…	froatsnook	2017-03-17 11:32:57
12777	2017-03-09 11:40:07	Found same issue, maybe can be a related to remote js debugger, stopping it Modal is working for me.	liqueflies	2017-03-17 11:32:57
12777	2017-03-09 13:21:53	I can confirm that when the debugger is closed, the Modal is working fine	Antonhansel	2017-03-17 11:32:57
12777	2017-03-09 13:36:36	Same issue here, SplashScreen hide stop working when remote js debugger is open.	codingwaysarg	2017-03-17 11:32:57
12777	2017-03-09 17:40:00	Same issue. I upgraded from 0.41.2 to 0.42.0 and now the app runs fine when remote debugger is disabled. When it's enabled I get this warning: `Calling of '[-RCTUIManager setFrame:forView:]' which is deprecated.` and get a blank (white) screen. (XCode 8.2.1) UPDATE: Even though I'm not getting anything visually, I can see my code is running because in the remote debugger console I get console log…	ardalann	2017-03-17 11:32:57
12777	2017-03-10 12:28:21	Found same Issue	hlshang	2017-03-17 11:32:57
12777	2017-03-10 17:07:24	GitHub added reactions recently - if you are running into the same issue but have no additional data to provide, you can simply add a reaction to the original post at the top. One advantage of this is that it allows us to filter by issues with a large number of reactions, making it easier to identify issues that people care about the most. Thanks!	hramos	2017-03-17 11:32:57
12777	2017-03-11 08:03:03	With the same problem when i upgraged rn to 0.42	plusmancn	2017-03-17 11:32:57
12777	2017-03-12 15:00:11	same issue, blank screen after upgrading to 0.42	newappco	2017-03-17 11:32:57
12777	2017-03-12 23:24:42	Quick git-blame-fu shows the warning was introduced in https://github.com/facebook/react-native/commit/f33f84e75f1957f381e34bc99a902b9c324db6fa by @shergin with the following description (abbreviated): > #### Deprecating/removing `setFrame`, `setLeftTop`, and co. > Summary: > * _[...]_ > * Internally, setting `frame` only make sense to `RootView`, and in that case there we always must not change …	Etheryte	2017-03-17 11:32:57
12777	2017-03-13 02:23:58	@Etheryte Thank you! Nope, the internal classes do not depend on `setFrame:forView:`, the proof: https://github.com/facebook/react-native/search?utf8=%E2%9C%93&q=setFrame%3A. Most likely, one of external native libraries still depends on `[-RCTUIManager setFrame:forView:]`. The fix should be pretty trivial though (see current deprecated implementation).	shergin	2017-03-17 11:32:57
12777	2017-03-13 10:18:49	`[-RCTUIManager setFrame:forView:]` which is deprecated." I changed the code,remind by Xcode to `[self setSize:frame.size forView:view];`	windhost	2017-03-17 11:32:57
12777	2017-03-13 11:08:56	@shergin I've found `[-RCTUIManager setFrame:forView:]` in two files of RN 0.42.1: https://github.com/facebook/react-native/blob/v0.42.0/React/Views/RCTModalHostView.m https://github.com/facebook/react-native/blob/v0.42.0/React/Base/RCTRootView.m The method invocations have been removed completely in 0.43 only.	binchik	2017-03-17 11:32:57
12777	2017-03-13 18:22:25	For those whose modals aren't working in debugger, check this out: https://github.com/facebook/react-native/pull/12744 If you want to make the changes yourself, go to your Libraries/ReactNative/YellowBox.js file in your node_modules and add this line `const elevation = Platform.OS === 'android' ? Number.MAX_SAFE_INTEGER : undefined;`, then change the 3 `elevation: Number.MAX_VALUE` in your styleS…	Maftalion	2017-03-17 11:32:57
12777	2017-03-13 19:22:26	@binchik Oh, my fault. Branch cut splits my changes across versions. 😞 We have to cherry-pick https://github.com/facebook/react-native/commit/233015c93ee6f986cf1267f143fdfadbf9c6831d for 0.42. @mkonicek Could you please help me with this? Sorry about that. 😿	shergin	2017-03-17 11:32:57
12777	2017-03-14 18:33:46	I've cherry picked 233015c93ee6f986cf1267f143fdfadbf9c6831d into `0.42-stable`. We may still need to deploy a new package to npm. cc @ericnakagawa @grabbou	hramos	2017-03-17 11:32:57
12777	2017-03-14 18:35:25	I'll investigate that as soon as I get home after Conf On Tue, Mar 14, 2017, 11:34 Héctor Ramos <notifications@github.com> wrote: > I've cherry picked 233015c > <https://github.com/facebook/react-native/commit/233015c93ee6f986cf1267f143fdfadbf9c6831d> > into 0.42-stable. We may still need to deploy a new package to npm. cc > @ericnakagawa <https://github.com/ericnakagawa> @grabbou > <https://gith…	grabbou	2017-03-17 11:32:57
12777	2017-03-17 11:32:57	Version bumped, new package is getting deployed. I am going to close that issue, please update to 0.42.2 when it gets released to npm (next hour). Apologies for incovnience caused.	grabbou	2017-03-17 11:32:57
12776	2017-03-08 01:47:49	Updates the remaining references to Exponent to Expo, similar in spirit to b698b4ad62cee4673bcf404f533a49d76069d8da. Left the filename of the blog post alone so that permalinks keep working.	ide	2017-03-08 23:48:17
12776	2017-03-08 19:54:22	@facebook-github-bot shipit-ninja	ide	2017-03-08 23:48:17
12776	2017-03-08 21:54:11	@hramos has imported this pull request. If you are a Facebook employee, you can view this diff [on Phabricator](https://phabricator.intern.facebook.com/D4676911).	facebook-github-bot	2017-03-08 23:48:17
12776	2017-03-08 21:59:48	The bot isn't responding, the oncall is looking into it. I've started the import.	hramos	2017-03-08 23:48:17
12775	2017-03-07 23:23:30	Native Animated tests were removed a while back because they were failing, this restores the existing tests and reorganize / cleanup them. It also adds new ones so we have at least one test for each public API. These tests mostly assert that the native animated module is called with the proper args.	janicduplessis	2017-03-27 18:46:36
12775	2017-03-09 20:35:48	@cpojer Could you have a look at this or ping someone that can?	janicduplessis	2017-03-27 18:46:36
12775	2017-03-09 20:36:57	I also had trouble generating coverage reports, pinged you about it on RN slack.	janicduplessis	2017-03-27 18:46:36
12775	2017-03-09 21:03:23	Hey! I don't actually work on React Native itself. Just the react native packager. cc @ericvicenti	cpojer	2017-03-27 18:46:36
12775	2017-03-09 22:28:22	@ericvicenti has imported this pull request. If you are a Facebook employee, you can view this diff [on Phabricator](https://phabricator.intern.facebook.com/D4684968).	facebook-github-bot	2017-03-27 18:46:36
12775	2017-03-09 22:28:32	Ok, lets get this in. Having a test is a good way to document the current behavior, and it looks pretty well written, even though I haven't reviewed every line of it.	ericvicenti	2017-03-27 18:46:36
12775	2017-03-10 12:48:13	I tried to merge this pull request into the Facebook internal repo but some checks failed. To unblock yourself please check the following: Does this pull request pass all open source tests on GitHub? If not please fix those. Does the code still apply cleanly on top of GitHub master? If not can please rebase. In all other cases this means some internal test failed, for example a part of a fb app w…	facebook-github-bot	2017-03-27 18:46:36
12775	2017-03-15 22:00:11	Looks like it failed in fb CI with: <S_CODE_TOKEN>	mkonicek	2017-03-27 18:46:36
12775	2017-03-15 22:00:22	Trying again in case the PR has been updated since.	mkonicek	2017-03-27 18:46:36
12775	2017-03-15 22:00:53	@mkonicek has imported this pull request. If you are a Facebook employee, you can view this diff [on Phabricator](https://phabricator.intern.facebook.com/D4684968).	facebook-github-bot	2017-03-27 18:46:36
12775	2017-03-15 22:08:17	@mkonicek Looks like some recent PRs to native animated broke this, fixing it.	janicduplessis	2017-03-27 18:46:36
12775	2017-03-15 22:15:55	Fixed and added an extra test for Animated.loop which landed recently.	janicduplessis	2017-03-27 18:46:36
12775	2017-03-16 23:14:26	@mkonicek You'll have to import this again.	janicduplessis	2017-03-27 18:46:36
12775	2017-03-17 01:52:28	@ericvicenti has imported this pull request. If you are a Facebook employee, you can view this diff [on Phabricator](https://phabricator.intern.facebook.com/D4684968).	facebook-github-bot	2017-03-27 18:46:36
12775	2017-03-24 00:02:16	@ericvicenti Could you try landing this again?	janicduplessis	2017-03-27 18:46:36
12774	2017-03-07 23:15:21	Placeholder issue; we'll spec it out in a bit.	cpojer
12774	2017-03-08 03:22:21	Wow. What new features/improvements about it?	cpunion
12774	2017-03-08 08:30:13	Just code changes, no functional changes for users. We need to clean it up!	cpojer
12774	2017-03-08 17:55:14	Howdy! Thanks for setting this up 😸 ... for anyone interested in the state of the world right now start by reading: - [React Native Blog post: "Introducing Hot Reloading"](https://facebook.github.io/react-native/blog/2016/03/24/introducing-hot-reloading.html) - [Dan Abramov on "Hot Reloading in React"](https://medium.com/@dan_abramov/hot-reloading-in-react-1140438583bf#.8a2u7qnlx)	indexzero
12773	2017-03-07 22:34:39	I ran the website locally and noticed the icons in the showcase on the homepage look squashed: ![screenshot 2017-03-07 22 28 23](https://cloud.githubusercontent.com/assets/346214/23681227/18fbec6e-0386-11e7-9658-93907cbb3337.png) Made the icons consistent with /showcase.html: https://github.com/facebook/react-native/blob/d54c7f82822f623a903858d8d686d7f14ec71aae/website/styles/_showcase.scss#L74 T…	mkonicek	2017-03-07 23:45:47
12773	2017-03-07 22:36:49	Good catch, thanks!	hramos	2017-03-07 23:45:47
12773	2017-03-07 22:38:32	@hramos has imported this pull request. If you are a Facebook employee, you can view this diff [on Phabricator](https://phabricator.intern.facebook.com/D4669767).	facebook-github-bot	2017-03-07 23:45:47
12772	2017-03-07 20:56:22	### Description The package.json for this project specifies almost all dependencies with a `^`. This routinely breaks older builds. React Native 0.32.1 was previously using uglify-js 2.8.5. This morning/last night uglify-js published v2.8.8. Since RN specifies `"uglify-js": "^2.6.2"` in it's package.json, npm began pulling in the latest v2.8.8. This new version of uglify-js now conflicts with lod…	MattFoley	2017-03-08 06:10:17
12772	2017-03-07 21:09:07	Using exact versions in package.json doesn't solve this thoroughly because of transitive dependencies. Use yarn.lock on the app developer's side if you want to defend against this.	ide	2017-03-08 06:10:17
12772	2017-03-07 21:16:05	Thanks for catching this @MattFoley. I agree that using `yarn.lock` would help you avoid this problem on your app, although what happens for new projects? The template for `init` doesn't include `yarn.lock` and so all new projects will break. For people still using `npm` there isn't much they can do either (I guess theres `shrinkwrap`, but..) I was able to fix this on someone's project by running…	brentvatne	2017-03-08 06:10:17
12772	2017-03-07 21:18:50	Definitely switching to yarn, but that wouldn't fix this issue for new projects. i.e.: If I had started a new project, which didn't yet have a yarn.lock file, it would pull in the wrong versions of RNs dependencies, and this new yarn.lock file would be still be incorrect. Sent from my iPhone > On Mar 7, 2017, at 1:10 PM, James Ide <notifications@github.com> wrote: > > Using exact versions in pack…	MattFoley	2017-03-08 06:10:17
12772	2017-03-07 21:19:35	Thanks Brent, that's exactly what I ended up doing to fix this issue this morning. It just took me a few hours to track this down as the problem. Sent from my iPhone > On Mar 7, 2017, at 1:16 PM, Brent Vatne <notifications@github.com> wrote: > > Thanks for catching this @MattFoley. I agree that using yarn.lock would help you avoid this problem on your app, although what happens for new projects? …	MattFoley	2017-03-08 06:10:17
12772	2017-03-07 21:20:55	To be fair, Ide is right, this isn't just a problem with React Native, but more a problem with the JS npm ecosystem as a whole. Having RN specify exact dependencies would at least help a little bit. :) Sent from my iPhone > On Mar 7, 2017, at 1:16 PM, Brent Vatne <notifications@github.com> wrote: > > Thanks for catching this @MattFoley. I agree that using yarn.lock would help you avoid this probl…	MattFoley	2017-03-08 06:10:17
12772	2017-03-08 05:56:41	Just re-bundled and can confirm the change in the uglify repo fixed the issue. I was experiencing this issue on RN 0.36.1 today.	duhseekoh	2017-03-08 06:10:17
12772	2017-03-08 06:10:17	Nice effort put in by @brentvatne to help with the debugging to get a patch out. Going to close this issue since we think it's been resolved upstream. If you're running into this problem, clear your node_modules (or `yarn upgrade`) and try installing them fresh again.	ide	2017-03-08 06:10:17
12772	2017-03-08 11:01:22	I gather this is why I'm getting <S_CODE_TOKEN> running a release build. However <S_CODE_TOKEN> didn't seem to solve this. Is this issue unrelated? **edit**: Yes it was unrelated, the js file was silently failing to minify due to an incorrect and unused js import. If anyone with the same issue spots this I'd recommend manually bundling JS order to debug these sorts of issues with <S_CODE_TOKEN>	kyle-ssg	2017-03-08 06:10:17
12772	2017-03-08 14:50:43	That's the same problem. You'll want to verify that 2.8.5 was installed (check the output). I actually changed my package.json manually to 2.8.5. Sent from my iPhone > On Mar 8, 2017, at 3:02 AM, Kyle Johnson <notifications@github.com> wrote: > > I gather this is why I'm getting Unhandled JS Exception: Can't find variable: runInContext running a release build. However yarn add uglify-js@2.8.5 -sa…	MattFoley	2017-03-08 06:10:17
12772	2017-03-08 14:56:13	Uglify 2.8.9 (published a few hours ago) the latest works. It was only 2.8.8 that broke RN. Shouldn't need to lock in at 2.8.5 as was previously suggested.	duhseekoh	2017-03-08 06:10:17
12772	2017-03-08 15:11:26	Ah right, I think in my case it was an unfortunate combination of the two issues in that case - I'd already got 2.8.5 before diagnosing my import issue. Glad this is sorted anyway!	kyle-ssg	2017-03-08 06:10:17
12772	2017-03-08 16:37:37	Resolved in https://github.com/mishoo/UglifyJS2/issues/1573	brentvatne	2017-03-08 06:10:17
12772	2017-03-09 21:21:37	Oh man, the last two days have suucked because of this. Eat your vegetables and shrinkwrap your dependencies kids.	dslounge	2017-03-08 06:10:17
12772	2017-03-09 21:42:11	Thank you for figuring this out! @MattFoley I had literally just upgraded React-Native & React so I had re-yarn.lock-ed (bad timing, I guess)	kevinhylant	2017-03-08 06:10:17
12772	2017-03-11 01:45:20	Well, that was an hour of my life I won't get back. Glad I found this issue. This is impacting newer versions as well. I'm on RN 0.41.2 and `npm i --save uglify-js@2.8.9` fixed the problem.	petermikitsh	2017-03-08 06:10:17
12772	2017-03-14 00:55:37	@brentvatne / @ide I believe I'm running into this same problem again just now, and I'm digging into what the specific issue is. I'm looking at an old version of my code base that hasn't changed in months, and when rebuilding now, a ListView in that version no longer works properly, and I'm seeing a slew of dependency differences from the npm install. These are all coming from automated build job…	MattFoley	2017-03-08 06:10:17
12772	2017-03-14 01:22:44	That looks like that was the problem again. @brentvatne Thank you for adding that to the package.json! (v2.7.5 was exactly the right version to be on it looks like!)	MattFoley	2017-03-08 06:10:17
12771	2017-03-07 20:45:52	### Description `inlineImageLeft` does not seem to work. Expected behaviour is that an inline image should appear on the textInput component. ### Reproduction <S_CODE_TOKEN> ### Solution I am not sure. I could not find any earlier issue or anything in the docs. Is there a specific place where the images are supposed to be put? Also how produce a similar looking component for iOS ? ### Additional …	spidergears
12770	2017-03-07 20:33:14	I'm using RN 42 in genymotion. It works fine in IOS and android when not using the new experimental android nodes. When I add the code to android to "turn on" the new experimental nodes I get the following error. thanks <S_CODE_TOKEN>	jcharbo
12770	2017-03-08 06:01:42	I don't think you've provided enough details for core developers to reproduce and debug this issue. Can you please re-open this issue when you've identified exactly what your app is doing to cause this error, and provide the sample code that can cause it to happen?	ericvicenti
12770	2017-03-08 06:10:50	@ericvicenti plz reopen this issue, `Nodes` works really well on RN below 0.42, it solves a lot of layout issues in may app, but I got this error since I upgrade RN to 0.42, and I have no idea what happened and how to resolve it, as it throws the error and stop the initialization of the app. So I've stopped upgrade the android version of my app. I thought it's still in experimental and will be re…	nihgwu
12770	2017-03-08 08:17:49	cc @ahmedre Can you provide any more details about how to get this error?	ericvicenti
12770	2017-03-08 13:07:47	@ericvicenti We've encountered the same problem on our project as well. It seems that this is a bug related to RN's `Text` component. To verify it we created a new project using `react-native init`, overriden `ReactNativeHost`'s `getUIImplementationProvider` method to return `new FlatUIImplementationProvider()` in `MainApplication.java` and lauched the project. The app produced the following erro…	gerbenis
12770	2017-03-08 15:15:34	@ericvicenti I'd like to provide you more info but I have thousands of lines of code and this error does not give me enough info to find the underlying code issue. Hopefully the info from everyone above will be enough.	jcharbo
12770	2017-03-08 21:36:05	cc @AaaChiuuu since i am traveling at the moment	ahmedre
12770	2017-03-16 06:25:11	@ericvicenti, @AaaChiuuu, any news on the issue? Moreover, I suggest to reopen it as there is a very clear way to reproduce it.	gerbenis
12770	2017-03-17 20:35:17	I wasn't able to reproduce this issue on multiple applications after enabling nodes. @gerbenis @jcharbo can you provide a clear minimum repro that includes js code?	ayc1
12770	2017-03-20 01:33:08	I'm seeing the same exact issue using React-Native 42.3	Ashoat
12770	2017-03-20 07:12:02	I'm also seeing this issue after upgrading to RN42.0	gavinyeah
12770	2017-03-20 07:16:57	@ayc1, as I already mentioned, creating initial RN 42.0 project via CLI with nodes enabled in `MainApplication.java` was enough to reproduce the error. If it'll be of any help, I can create a repo and share it here.	gerbenis
12770	2017-03-20 07:18:50	We to are seeing the same issue in our app. Worked prior to 0.42.0 and now we have the same yoga error. For us the error is related to the Text component.	christianbach
12770	2017-03-24 12:50:00	Hi @ericvicenti , could we reopen this issue ? Or do we have to create another one ? Like @gerbenis with all versions after 0.42.0 even the react-native init doesn't work. So we have to stay at 0.41.x . Thanks !	adogor
12770	2017-03-25 03:54:28	<S_CODE_TOKEN> I did a sample to try `FlatUIImplementation` but hit the same issue	dbof10
12769	2017-03-07 16:59:19	--- Please use this template, and delete everything above this line before submitting your issue --- ### Description I tried to inject javascript on load into a webview. It works as expected on iOS devices, but not as expected on Android devices. On android devices, the page loads, then a white screen comes up, with a word from the script shown. ### Reproduction https://github.com/ccdwyer/WebView…	ccdwyer
12769	2017-03-15 08:59:50	Same issue here.	rgoldiez
12769	2017-03-22 09:10:29	Same issue, any hint? I suspect that the `injectedJavascript` for Android is injected in the HTML <head> instead of the <body> (which won't work on iOS). 🤔	mmazzarolo
12768	2017-03-07 15:34:05	I am facing the following error when I try to debug the app on chrome. The app runs fine when I stop remote JS debugging. RN version: 0.42.0 ![image](https://cloud.githubusercontent.com/assets/6805530/23663657/47d094de-0379-11e7-85e1-eef8fd219784.png)	chiraggshah	2017-03-24 17:48:59
12768	2017-03-07 15:37:48	Can you troubleshoot a bit more and see if you can identify if there's a specific piece of code that introduced the red box? Does this reproduce on a minimal React Native app, for example?	hramos	2017-03-24 17:48:59
12768	2017-03-07 15:40:30	@hramos : I am also getting the following warning on chrome `Calling of `[-RCTUIManager setFrame:forView:]` which is deprecated.` Maybe its related? The app was working fine before. I just introduced redux and some sample action.	chiraggshah	2017-03-24 17:48:59
12768	2017-03-07 15:56:33	@hramos : I just reverted all my changes related to redux and I can confirm that this is happening because I just upgraded from 0.28 to 0.42. Any help would be appreciated. Thanks	chiraggshah	2017-03-24 17:48:59
12768	2017-03-07 19:21:00	Is there anything specific that triggers it?	hramos	2017-03-24 17:48:59
12768	2017-03-08 02:51:49	I got a related issue #12777	jacobcyl	2017-03-24 17:48:59
12768	2017-03-08 10:39:40	Debugged a bit more. Downgraded to 0.41.0 and I can confirm that its working correctly. So maybe something has changed in 0.42.0 which is causing this issue.	chiraggshah	2017-03-24 17:48:59
12768	2017-03-13 03:59:15	I have same problem. For me it's coming from the RCTAnimation. I downgraded to 0.41.0 as suggested, then got this compile error which may be useful information: "RCTViewPropertyMapper.h file not found" in the RCTPropsAnimatedNode class. After clean build the downgrade is confirmed to fix my problem as well.	jkolyer	2017-03-24 17:48:59
12768	2017-03-14 18:09:53	I'm having this same issue, it started when I added `<Modal />` to the code. **Update**: just turned `Debug JS Remotely` off and it started working.	lucasbento	2017-03-24 17:48:59
12768	2017-03-15 12:12:53	I can confirm I also received this error when adding `<Modal />` running on React Native `0.42.0` on iOS Simulator. Downgrading to `0.41.0` fixed the error. Turning off `Debug JS Remotely` also works but isn't a workaround if you intend to debug the contents within the `<Modal />`	hannigand	2017-03-24 17:48:59
12768	2017-03-20 10:56:08	Any other solution aside from downgrading?	damathryx	2017-03-24 17:48:59
12768	2017-03-20 11:22:18	@damathryx a fix was issued in version `0.42.2`, simply upgrading should now remove the problem.	hannigand	2017-03-24 17:48:59
12768	2017-03-24 17:46:23	thanks @hannigand you just saved my Weekend :) Turning of the remote debug worked fine. I am on 0.42.0. I am curious why this debug is affecting my Modal. Any hints?	Stefflan00	2017-03-24 17:48:59
12768	2017-03-24 17:48:59	Closing as this has been fixed in 0.42.2.	hramos	2017-03-24 17:48:59
12767	2017-03-07 15:16:36	Add key prop to renderHeader and renderFooter in ListViewMock. Fix unique key error when using jest snapshots. It closes #12762	luisfcofv
12766	2017-03-07 15:10:22		hramos	2017-03-07 15:46:03
12766	2017-03-07 15:11:24	@hramos has imported this pull request. If you are a Facebook employee, you can view this diff [on Phabricator](https://phabricator.intern.facebook.com/D4666410).	facebook-github-bot	2017-03-07 15:46:03
12765	2017-03-07 14:30:19	### Description We have a hybrid app that uses React Native for a single view. When we navigate from it, there are some bytes that are not freed. On closer inspection, I noticed that some classes call `[NSNotificationCenter addObserver:…]` in `init` and `[NSNotificationCenter removeObserver:…]` in `dealloc`. With ARC enabled, before iOS 9.0, NSNotificationCenter will retain a strong reference so …	tn0502
12764	2017-03-07 13:44:21	### Description **I changed files then reload**, but no display and terminal say " No module changed." my files tree: <S_CODE_TOKEN> entry.js required xxx.js or other; index.*.js required entry.js; changed entry.js or xxx.js, no happend anything. ### Reproduction **index.ios.js :** <S_CODE_TOKEN> **home/node_modules/components/entry.js :** <S_CODE_TOKEN> **home/node_modules/components/xxx.js :** …	lipingruan
12764	2017-03-08 15:50:00	...	lipingruan
12763	2017-03-07 12:48:34	### Description Hi, **I'm new to the react-native** platform. I followed all the steps given here: [React-native Getting-started](https://facebook.github.io/react-native/docs/getting-started.html#content), to setup my development environment. ### Details * React Native version: 0.42 * Platform I want to work for: Android * Operating System: Linux (Ubuntu 16.04.1 LTS 64-bit) * Phone: OnePlus 2 - A…	prasang7
12763	2017-03-07 15:00:17	Ah, I've updated these instructions recently but I am afraid it has been a while since I have gone through the steps for this on Linux. It's possible the instructions need to be updated. I'll be watching this issue closely for resolution, in case the docs need to be updated.	hramos
12762	2017-03-07 12:43:16	Adding a snapshot test using a ListView fails with the following error: <S_CODE_TOKEN> Code snippet: <S_CODE_TOKEN> Test: <S_CODE_TOKEN> react native: **0.42.0** jest: **19.0.2** yarn: **0.21.3** os: **macOS**	luisfcofv
12762	2017-03-07 12:55:45	Removing renderFooter & renderHeader seems to fix the problem; however, I need those props	luisfcofv
12761	2017-03-07 11:24:10	### Description When a `Perf Monitor` is visible on a screen and app reloads (manually or live reload) the `Perf Monitor` gets hidden under components. To make it visible again I need to manually hide it and show from the `dev menu`. I am using `wix/react-native-navigation` which changes [`AppDelegate.m`](https://github.com/wix/react-native-navigation/blob/master/example/ios/example/AppDelegate.m…	grundmanise
12760	2017-03-07 06:29:40	Currently the inspector can't get `__REACT_DEVTOOLS_GLOBAL_HOOK__` when I keep the inspector open and reload JS, because the inspector mounted first than `setupDevtools` in this case. The other case is when I open `react-devtools` app later. A workaround is re-open the inspector, but it's obviously not a good idea. **Test plan (required)** Manual testing: * Open [react-devtools](https://github.co…	jhen0409
12760	2017-03-17 09:57:21	Added missing `toggleElementInspector` event when `jsLoaded` for iOS, #11613 seems removed this behavior. (Split to #12999)	jhen0409
12759	2017-03-07 06:14:15	Updated map view example to correct and extend on change event management Thanks for submitting a pull request! Please provide enough information so that others can review your pull request: > **Unless you are a React Native release maintainer and cherry-picking an *existing* commit into a current release, ensure your pull request is targeting the `master` React Native branch.** Explain the **mot…	sebasbad
12759	2017-03-12 16:20:12	Hi, the purpose of this PR is to correct the mapview example documentation, because the current example doesn't work.	sebasbad
12758	2017-03-07 05:54:00	> The logic behind react-native-git-upgrade described above is going to power the standard react-native upgrade starting with React Native version 0.40.0. This means that if you are upgrading from version 0.40.0 or higher, you will be able to simply run react-native upgrade in your project without having to install anything globally. I hadn't seen any logic related to this description in either p…	sunnylqm	2017-03-09 17:01:11
12758	2017-03-09 16:18:10	Good catch, thanks for removing it. We reconsidered and keeping it a separate tool might actually work better because people can update the tool independently of RN.	mkonicek	2017-03-09 17:01:11
12758	2017-03-09 16:18:33	@mkonicek has imported this pull request. If you are a Facebook employee, you can view this diff [on Phabricator](https://phabricator.intern.facebook.com/D4681959).	facebook-github-bot	2017-03-09 17:01:11
12757	2017-03-07 05:34:58	### Description Used a <WebView> component to load a webpage for an iOS app. but upon propagating it I am getting: <img width="373" alt="screen shot 2017-03-06 at 9 31 53 pm" src="https://cloud.githubusercontent.com/assets/744300/23643093/5b09cb80-02b4-11e7-941f-a13f816746cf.png"> ### Reproduction Here is the code for it: <S_CODE_TOKEN> ### Solution Provide explanation on how to resolve this and …	julesmoretti	2017-03-08 05:10:22
12757	2017-03-07 05:46:57	@julesmoretti Have you tried using http**s**://google.com? Plain old http will throw errors, that's normal for iOS.	petermikitsh	2017-03-08 05:10:22
12757	2017-03-07 05:55:12	@petermikitsh - https:// for google works. But the sites I am trying to get working does not have any https link to those. They use http:// So how can I make it work for http only addresses? Do I have to do anything to the Xcode project? Thank you for your help :)	julesmoretti	2017-03-08 05:10:22
12757	2017-03-07 05:58:51	@julesmoretti You can carve out exceptions in your info.plist file (as described [here](http://stackoverflow.com/questions/30731785/how-do-i-load-an-http-url-with-app-transport-security-enabled-in-ios-9)), but it may impact your ability to ship those exception to the app store. For cases of local development purposes, using http should be no issue once you create those exceptions.	petermikitsh	2017-03-08 05:10:22
12757	2017-03-07 17:44:46	@petermikitsh - thank you for this info. That is a useful tip. I am not able to see partially the content of the site I am trying to serve. In my case the site I am trying to serve is: http://nhn.newhomesnavigator.com/ I am seeing some of the UI but not the google map. Are you aware if there are any more configurations or restrictions for me to include or be aware of for this implementation? Or w…	julesmoretti	2017-03-08 05:10:22
12757	2017-03-07 17:59:34	Instead of editing the Info.plist directly, you might have more success through the XCode interface. Select Info.plist in the left hand pane and then add something like this -- this would allow non-secure traffic on `localhost`. <img width="480" alt="screen shot 2017-03-07 at 9 58 17 am" src="https://cloud.githubusercontent.com/assets/1571918/23670470/a1e76dba-031c-11e7-9cc0-8d1814b1ff40.png">	petermikitsh	2017-03-08 05:10:22
12757	2017-03-08 05:10:42	@petermikitsh thank you :) All working now	julesmoretti	2017-03-08 05:10:22
12757	2017-03-26 08:51:42	@julesmoretti I have the some error like yours. But it still go wrong After I add domain in info.plist. Can you show me your setting please?	LeonHwa	2017-03-08 05:10:22
12757	2017-03-28 04:38:38	@LeonHwa <S_CODE_TOKEN>	julesmoretti	2017-03-08 05:10:22
12756	2017-03-07 05:16:50	### Description It appears that website interactions in the `WebView` component is less performant than opening a website in iOS Safari. FWIW, the website I analyzed this is a React Web app. ### Reproduction I made a [video recording](https://drive.google.com/open?id=0BwwMv-Qy_KO1NS04SzgxNHhlZWc). The first 15 seconds or so is my website in Safari. In the second half, I navigate my website in a W…	petermikitsh	2017-03-10 15:45:57
12756	2017-03-07 05:26:17	I made a [rnplay example app](https://rnplay.org/apps/uE7gZg), but I don't believe it sufficiently demonstrates the issue due to the image compression and probable decreased frame rate. It's a very simple app, though.	petermikitsh	2017-03-10 15:45:57
12756	2017-03-07 13:16:38	You can try [WKWebView](https://github.com/search?utf8=%E2%9C%93&q=react+native+wkwebview) https://www.quora.com/Why-is-the-quality-of-UIWebView-less-than-Safari	sunnylqm	2017-03-10 15:45:57
12756	2017-03-07 15:40:15	@sunnylqm Thanks for pointing me in the right direction. I was reading through #321 and came across this [particular comment](https://github.com/facebook/react-native/issues/321#issuecomment-86902269) that basically says WKWebView is incomplete. I'm curious if those concerns can still be substantiated now since that comment was from 2015. This [PR from October 2016](https://github.com/facebook/re…	petermikitsh	2017-03-10 15:45:57
12756	2017-03-10 15:45:57	Alright, I have been able to achieve an acceptable solution using `WKWebView`. Since the performance issues are a known limitation `UIWebView`, closing this.	petermikitsh	2017-03-10 15:45:57
12755	2017-03-07 04:17:00	**Motivation** Resolves issue: #12367. The issue is that the packager does not launch automatically on Windows when running `react-native run-android` like it does on OSX. The proposed change fixes this issue, and causes the packager to be launched automatically on Windows 10. Also note the updated code uses the syntax described in the [Node.js documentation](https://nodejs.org/api/all.html#child…	jrodiger	2017-03-24 01:20:37
12755	2017-03-09 16:14:44	Ah so this never worked on Windows? Do you know what the 'start' argument you removed does? I looked in the history of `runAndroid.js` quickly but couldn't find the commit that added the "start" argument. Could it be that this PR works on Windows 10 but not older Windows versions? > Also note the updated code uses the syntax described in the Node.js documentation on spawning .bat files on Windows…	mkonicek	2017-03-24 01:20:37
12755	2017-03-09 23:17:08	@mkonicek On Windows 10 the command `start launchPackager.bat` runs the launchPackager.bat script in a new command prompt window/process, where as the command `launchPackager.bat` runs the batch script in the current command prompt/process. The 'start' argument is unnecessary in this case because in startServerInNewWindow() the line `return child_process.spawn('cmd.exe', ['/C', launchPackagerScri…	jrodiger	2017-03-24 01:20:37
12755	2017-03-10 07:19:40	I think it was me that implemented that I while back, it did work at some point so I'm not sure what change broke this but I also only tested on Windows 10 so should not be a Windows version issue. I'm fine with this change if you say it works.	janicduplessis	2017-03-24 01:20:37
12755	2017-03-10 07:26:56	Looks like https://github.com/jrodiger/react-native/commit/d4cc5b53c7770f8206e8dbe99593131a3ad0c2d0 is the commit that broke it since it's the only one that made changes since my initial implementation. Just to make sure have you tested that this does not cause react-native start command to hang? It should be 2 completly independent processes and closing one should not close the other.	janicduplessis	2017-03-24 01:20:37
12755	2017-03-10 08:22:34	@janicduplessis @mkonicek `react-native start` works normally, and closing either the `react-native run-android` process or the packager process does not cause the other process to terminate.	jrodiger	2017-03-24 01:20:37
12755	2017-03-21 02:57:28	@janicduplessis @mkonicek Is there anything else that needs to be tested?	jrodiger	2017-03-24 01:20:37
12755	2017-03-24 00:04:59	Cool looks good! @facebook-github-bot shipit	janicduplessis	2017-03-24 01:20:37
12755	2017-03-24 00:05:31	@janicduplessis has imported this pull request. If you are a Facebook employee, you can view this diff [on Phabricator](https://phabricator.intern.facebook.com/D4767321).	facebook-github-bot	2017-03-24 01:20:37
12754	2017-03-07 03:54:25	### Description I noticed some people recently asking about this "No bundle url present" error and I just faced it myself. ### Reproduction I had just run ˜react-native init projectName˜, setup my App.js file (a simple Hello World), called it in both iOS and Android indexes and run ˜react-native run-ios˜. Then the No bundle url present error appeared. ### Solution I tried to delete my node_module…	soutot
12754	2017-03-07 13:53:45	Having the same issue now. Not sure what changed.	AbeHerbert
12754	2017-03-08 03:55:00	Same problem.	decadef20
12754	2017-03-08 04:03:42	I believe it's an issue with XCode. That's he only thing I can figure. It updated and all hell broke loose. Sent from my iPhone > On Mar 7, 2017, at 10:55 PM, Decade <notifications@github.com> wrote: > > Same problem. > > — > You are receiving this because you commented. > Reply to this email directly, view it on GitHub, or mute the thread. >	AbeHerbert
12754	2017-03-08 06:52:35	What if you run `npm start` in console?	skv-headless
12754	2017-03-08 07:12:47	Same problem. I found JsCodeLocation = [[RCTBundleURLProvider jsBundleURLForBundleRoot:@ sharedSettings] "index.ios" fallbackResource:nil]; Take effective address not, this happens in connection to the network situation (and not all networks such), when this happens, disconnected from the network, I think, in a virtual machine can run in localhost:8081 This is the way I am	mac2066
12754	2017-03-08 11:40:21	Nope. I tried everything. Sent from my iPhone > On Mar 8, 2017, at 1:53 AM, Eugene Sokovikov <notifications@github.com> wrote: > > What if you run npm start in console? > > — > You are receiving this because you commented. > Reply to this email directly, view it on GitHub, or mute the thread. >	AbeHerbert
12754	2017-03-08 11:40:57	It worked fine with android Sent from my iPhone > On Mar 8, 2017, at 2:13 AM, mac2066 <notifications@github.com> wrote: > > Same problem. > > I found > JsCodeLocation = [[RCTBundleURLProvider jsBundleURLForBundleRoot:@ sharedSettings] "index.ios" fallbackResource:nil]; > Take effective address not, this happens in connection to the network situation (and not all networks such), when this happens,…	AbeHerbert
12754	2017-03-08 11:54:01	@AbeHerbert Yes, this is the IOS code, I simply look at the code, here will automatically take the local IP, but obviously, did not take, Android I have not tried, but this is obviously different from the IOS code My situation when I changed a network environment, it is normal, very clever, when I met the home I try to print out the automatic access to the full address, are taken to return to the…	mac2066
12754	2017-03-08 13:24:19	I have gotten that message when the packager is not running when the app is launched on iOS. Typically I have to completely kill the app and launch again after I have started the packager. Can you guys be sure that you have the packager running prior to launching the app?	rmevans9
12754	2017-03-08 13:59:38	@rmevans9 in my case the packager was running as always. The solution I posted is done while the packager and the app are running. That's the only way I found by now to handle this. I belive there's something going wrong when the modules are installed on react-native init. I have to do some tests before assurance it	soutot
12754	2017-03-08 14:06:05	Yes, the packager is already running. I can access it through the browser	mac2066
12754	2017-03-08 18:30:58	I am also seeing this issue on RN 0.42.0	despreston
12754	2017-03-08 23:03:45	+1	liqueflies
12754	2017-03-09 06:54:59	Same problem and I run "npm install" and "react-native run-ios" ,the problem seems to be not solved yet.	Mess1ah
12754	2017-03-09 12:59:45	I am seeing same problem @0.42.0 and "npm install" does not solve it.	yustada
12754	2017-03-09 13:59:27	My problem has been solved by adding `NSAllowsLocalNetworking` to Info.plist <S_CODE_TOKEN> I am not sure it is because of RN0.42 or iOS issue, but it is solved in my case.	yustada
12754	2017-03-10 16:53:53	SAME PROBLEM https://ste.vn/2015/06/10/configuring-app-transport-security-ios-9-osx-10-11/ i try to change the info.plist 's NSAppTransportSecurity (add NSAllowsArbitraryLoads ), but not work.	zhuayu
12754	2017-03-12 08:34:20	Check if you have `127.0.0.1 localhost` in your hosts, clean the project and retry, it worked for me.	akiver
12754	2017-03-12 12:48:31	Of course I do. I'm a web developer lol Sent from my iPhone > On Mar 12, 2017, at 4:35 AM, AkiVer <notifications@github.com> wrote: > > Check if you have 127.0.0.1 localhost in your hosts, clean the project and retry, it worked for me. > > — > You are receiving this because you were mentioned. > Reply to this email directly, view it on GitHub, or mute the thread. >	AbeHerbert
12754	2017-03-13 06:19:59	I found a working solution, Give it a try. While the simulator is running don't close your bundler. Go to the path and run npm install then again react-native run-ios. It started working for me.	shivashp
12754	2017-03-13 11:00:24	i faced this issues after i moved my project to another directory and run ios simulator	Adamnator92
12754	2017-03-13 18:28:54	This is working for me: leave simulator running, leave the packager terminal window on, and run react-native run-ios again.	jaxondu
12754	2017-03-13 18:44:07	This also means the "Port already in use" Terminating a process on port 8081 Run the following command on a Mac to find the id for the process that is listening on port 8081: `$ sudo lsof -i :8081` Then run the following to terminate the process: `$ kill -9 <PID>` please try troubleshooting in below link https://facebook.github.io/react-native/docs/troubleshooting.html Thanks, Dhiraj	powercoder23
12754	2017-03-14 06:54:13	I'm just leaving this here, in case other people stumble upon the same cause. In our team's case, during the migration to 0.42.0, we've accidentally removed the "Bundle React Native code and images" build phase from the XCode project. Manually re-adding the phase solved the problem, but we're left scratching our heads as to when or how the phase was removed. ![sglearner_xcodeproj](https://cloud.g…	cesarkawakami
12754	2017-03-14 23:22:43	works for me when I build the app through xcode...	stantoncbradley
12754	2017-03-16 13:14:44	Same issue. Have set scheme to `Release` in Xcode and trying to archive the app for production, but `main.jsbundle` is not generating...	grundmanise
12754	2017-03-16 14:09:56	I had the same error and was able to run the app only through Xcode. `react-native run-ios` did not work. To resolve the issue you need to remove the build folder `YOUR_PROJECT/ios/build/`. After this you should be able to run your app through `react-native run-ios` again. Hope this helps.	cutemachine
12754	2017-03-16 14:22:41	For Debug configuration, which is default when new project is generated with `react-native init` command, build does not generate bundle file but instead uses packager for that. So the issue is related to network settings and is very likely related to proxy settings. If proxy is used, do not forget to set bypass proxy for localhost and 127.0.0.1 addresses.	om2pkral
12754	2017-03-16 17:52:03	Same here... Install the node packages again is not a proper solution	gperdomor
12754	2017-03-16 20:45:28	In my case it was because I was running Shadowsocks (being in China at the moment) and I didn't set it to bypass 127.0.0.1 and localhost. Thanks @om2pkral for mentioning that.	account-archived-270316
12754	2017-03-18 08:27:06	In my case, nothing was displayed on the other terminal that started up when `react-native run-ios` was executed. It means that packager is not running. So I was able to start packager by running `PROJECT_DIR/node_modules/react-native/packager/launchPackager.command` myself. I run `react-native run-ios` again, it started up normally. I don't know the cause, but the behavior of the `open` command …	yoonchulkoh
12754	2017-03-19 10:32:37	Thanks to @om2pkral and @account-archived-270316 ,Shadowsocks in global mode cause the problem;If you're running a proxy then try to close it;	xiaotianhu
12754	2017-03-19 23:12:45	I moved from 42.0 to 42.2 and got this error with my test flight deployment. I deleted the build directory AND added `<key>NSAllowsLocalNetworking</key>... <true/>` and it started working again. Don't know which of the 2 was the magic though. I'm going to assume the 1st and remove the info.plist change.	npomfret
12754	2017-03-20 12:45:49	I ran "react-native run-ios" in a second time, it went well.	toureek
12754	2017-03-21 07:29:27	check out your localhost are you open ss? when i met this problem , i found i opened my vpn	CharlesMoone
12754	2017-03-21 15:21:27	I have a similar problem with RN 0.40, it cannot generate the bundle in release mode. It stops with error `Worker Farm: Received message for unknown index for existing child. This should not happen! SyntaxError: Unexpected token: punc (.)` and I cannot understand where the error is, but is the react-native bundle step that fails	acresta88
12754	2017-03-22 01:02:01	@yustada Adding the NSAllowsLocalNetworking key solved my problem but now my NSAllowsArbitraryLoads key doesn't seem to work anymore (I can't load http images anymore for example). Any idea?	Binb1
12754	2017-03-22 09:14:19	I get the same issue. But I solved it, because I have open proxy. Maybe you can check if you open network proxy, and make sure you have shut it down.	jacobcyl
12754	2017-03-22 09:17:34	Sorry for the stupid question, but what do you mean for open proxy? I don't think I opened any network proxy, but I guess it may be under the hood. How can I check it and shut it down?	acresta88
12754	2017-03-22 09:53:36	Maybe we are in different environment . I don't have this issue yesterday and before, but get this error today cause have open a shadowsocks proxy soft ware which used to proxy. So when I turn it off, anything go ok. I don't know if you get the same problem. The RN app in local debug mode would download bundle from local host:localhost, so if I have use the network agency, it can not find local h…	jacobcyl
12754	2017-03-22 11:14:33	@yustada your solution ([here](https://github.com/facebook/react-native/issues/12754#issuecomment-285358064)) solve my issue. I think put this parameter will fix something broken in Xcode. All my projects are not debuggable !	g3r4n
12754	2017-03-22 12:28:45	Apparently with the new version is working (2.8.13), I followed the various solutions and removed some problematic code from my project and it's better now. The problem is that uglify and in general the release environment are different from development environment. BUT uglify made it impossible to debug, to find out where the problem was I had to dig very deep to improve debugging.	acresta88
12754	2017-03-23 06:43:01	In Mac, when I enable proxy will get this issue, disable proxy everything fine.	dvpr
12754	2017-03-26 13:09:26	For me the issue was it couldn't create the JS bundle. It doesn't state the error when building from Xcode so there is no way for you to know this. To find the error run the following command. <S_CODE_TOKEN> For me the error was something with missing PureRenderMixin component. To which the solution can be found here: https://github.com/facebook/react-native/issues/13078. Basicly you have to manu…	urbancvek
12754	2017-03-27 01:01:17	In the same way as @akiver, I solved the problem. <S_CODE_TOKEN>	tattn
12754	2017-03-27 09:54:05	I followed the steps outlined by @cutemachine, worked for me. Although prior to that, also did the usual rm -rf node_modules, reset packager cache.	Pallandor
12753	2017-03-07 01:14:19	Explain a bit more how these are used.	hramos	2017-03-07 02:01:36
12753	2017-03-07 01:18:55	@hramos has imported this pull request. If you are a Facebook employee, you can view this diff [on Phabricator](https://phabricator.intern.facebook.com/D4663972).	facebook-github-bot	2017-03-07 02:01:36
12752	2017-03-06 23:54:45	only clear input type specific flags when updating input type closes #11776 before this fix, there was following bug: when setKeyboardType was called after setStagedInputType, then the autoCapitalize (TYPE_TEXT_FLAG_CAP_WORDS) was cleared, because internally TYPE_TEXT_FLAG_CAP_WORDS has the same value (8192) like TYPE_NUMBER_FLAG_DECIMAL. So now, the input type specific flags (like TYPE_TEXT_FLAG…	appsthatmatter
12752	2017-03-06 23:55:35	Thank you for your pull request and welcome to our community. We require contributors to sign our Contributor License Agreement, and we don't seem to have you on file. In order for us to review and merge your code, please sign up at https://code.facebook.com/cla - and if you have received this in error or have any questions, please drop us a line at cla@fb.com. Thanks! **If you are contributing o…	facebook-github-bot
12752	2017-03-07 00:09:29	Thank you for signing our Contributor License Agreement. We can now accept your code for this (and any) Facebook open source project. Thanks!	facebook-github-bot
12752	2017-03-15 10:40:58	all test fails are because of timeouts: `I/TestRunner( 2034): java.lang.RuntimeException: Timed out waiting for bridge and UI idle!` can we rerun the tests?	appsthatmatter
12752	2017-03-15 22:25:59	@ericvicenti what exactly is the problem? Build is running for me when I checkout this PR! Can you please give more information? The Details link is broken, so I don't know what's the problem	appsthatmatter
12751	2017-03-06 23:45:03	**Motivation**: On tvOS, Flatview and other components that use ScrollView with a RefreshControl will break without this change. **Test plan**: Manual testing on tvOS simulator.	dlowder-salesforce	2017-03-09 12:45:59
12751	2017-03-06 23:46:45	@ericvicenti here is the separate PR for the ScrollView/RefreshControl fix for tvOS.	dlowder-salesforce	2017-03-09 12:45:59
12751	2017-03-07 21:00:30	I'd rather put the TVOS check in the same check as `Platform.OS === 'ios'` a few lines after. I guess it would still work properly since isTVOS is probably undefined on Android but that would make it clearer.	janicduplessis	2017-03-09 12:45:59
12751	2017-03-07 22:11:40	@facebook-github-bot shipit	janicduplessis	2017-03-09 12:45:59
12751	2017-03-07 22:12:24	@janicduplessis has imported this pull request. If you are a Facebook employee, you can view this diff [on Phabricator](https://phabricator.intern.facebook.com/D4669503).	facebook-github-bot	2017-03-09 12:45:59
12751	2017-03-08 23:24:50	@facebook-github-bot shipit	janicduplessis	2017-03-09 12:45:59
12751	2017-03-09 04:49:02	plz bot :o @facebook-github-bot shipit	janicduplessis	2017-03-09 12:45:59
12751	2017-03-09 05:08:45	@facebook-github-bot status	dlowder-salesforce	2017-03-09 12:45:59
12751	2017-03-09 05:09:28	ur bot is broken, I think	dlowder-salesforce	2017-03-09 12:45:59
12751	2017-03-09 05:10:20	Yea I'll bug @mkonicek	janicduplessis	2017-03-09 12:45:59
12751	2017-03-09 11:35:13	@mkonicek has imported this pull request. If you are a Facebook employee, you can view this diff [on Phabricator](https://phabricator.intern.facebook.com/D4669503).	facebook-github-bot	2017-03-09 12:45:59
12751	2017-03-09 12:13:45	Hi guys, sorry I don't see GitHub notifications - there are too many to keep track of, and I think there's no way to filter them by mentions? Please message the oncall on Slack (this week it's me) like Janic did. Merging this PR.	mkonicek	2017-03-09 12:45:59
12750	2017-03-06 22:34:17	### Description I'm getting an undefined reference exception due to the kind of node that is encountered in the event bubble / capture system: ![error](https://cloud.githubusercontent.com/assets/1106239/23633214/da8364ec-0292-11e7-84f6-69fb6237176e.png) The reason seems to be related to ### Reproduction Run the `<View>` example in UIExplorer. In the `Z-Index` example, click one of the number text…	rozele
12749	2017-03-06 22:25:13	### Description Red box stack traces are not updating to the correct file and line numbers in 0.43.0-rc.0 ### Reproduction Try POSTing the following stack trace to `http://localhost:8081/symbolicate`: <S_CODE_TOKEN> It will return: <S_CODE_TOKEN> ### Solution Still investigating what is broken. ### Additional Information * React Native version: 0.43.0-rc.1 * Platform: UWP * Operating System: Wind…	rozele
12748	2017-03-06 21:16:02	These tests were reverted a while back and never re-enabled. This is pretty important to get them back up now that native animated is used more. I'll work on a follow up to add more tests for features we added since these tests were removed. I'm not sure why they were reverted initially but they not work properly and should be stable.	janicduplessis	2017-03-09 20:31:42
12747	2017-03-06 17:08:12	### Description After updating to 0.42, none of our click-triggered Modals are opening when Remote JS Debugging is set to true. This seems to be related to https://github.com/facebook/react-native/blob/master/Libraries/Modal/Modal.js#L159. If we override it to `innerChildren = this.props.children`, it works perfectly. Sadly there are no errors in the DevTools, even with Pause on Caught Exception …	JodiWarren	2017-03-15 09:01:11
12747	2017-03-06 20:11:44	I can confirm this	sibelius	2017-03-15 09:01:11
12747	2017-03-06 20:16:49	Duplicate of #12515	ajwhite	2017-03-15 09:01:11
12747	2017-03-07 16:23:51	Just met the error today, it brokes our dev app. I hope a fix will be published soon (as version 0.42.1) 😞	zoontek	2017-03-15 09:01:11
12747	2017-03-11 03:48:34	For anyone looking into it here is what Jodi was referencing about AppContainer: https://github.com/facebook/react-native/blob/master/Libraries/Modal/Modal.js#L159-L162	JustinDFuller	2017-03-15 09:01:11
12747	2017-03-11 13:59:37	I've narrowed it down further to this line in YellowBox: https://github.com/facebook/react-native/blob/master/Libraries/ReactNative/YellowBox.js#L377 When you remove `styles.list` it begins showing the correct yellowbox at the bottom (for me at least, it didn't show a yellowbox until it was removed). I'm still debugging to see what this is supposed to be. List styles are: <S_CODE_TOKEN> So I'm gu…	JustinDFuller	2017-03-15 09:01:11
12747	2017-03-11 14:55:52	Ok this is actually fixed but I don't think has been put in a release yet? that `elevation: Number.MAX_VALUE` was causing the issue and is fixed in the following PR: https://github.com/facebook/react-native/pull/12744	JustinDFuller	2017-03-15 09:01:11
12747	2017-03-13 17:17:49	@JustinDFuller Sorry, I should've updated with that information. But yeah, I've been using that fix since the PR was first posted about a week ago. It definitely works for me.	JodiWarren	2017-03-15 09:01:11
12747	2017-03-15 02:16:05	@JodiWarren Cool you might want to close this issue then	JustinDFuller	2017-03-15 09:01:11
12746	2017-03-06 14:25:35	I got this error : react-native/React/Profiler/RCTProfile.m:386:57: Incompatible block pointer types assigning to 'UIActivityViewControllerCompletionWithItemsHandler _Nullable' (aka 'void (^)(NSString * _Nullable __strong, BOOL, NSArray * _Nullable __strong, NSError * _Nullable __strong)') from 'int ((^)(void))' when i compiled with XCODE i got this error and i must remove this code. <S_CODE_TOKE…	primayudantra	2017-03-06 18:17:59
12746	2017-03-06 18:17:59	This issue looks like a question that would be best asked on [StackOverflow](http://stackoverflow.com/questions/tagged/react-native). StackOverflow is amazing for Q&A: it has a reputation system, voting, the ability to mark a question as answered. Because of the reputation system it is likely the community will see and answer your question there. This also helps us use the GitHub bug tracker for …	hramos	2017-03-06 18:17:59
12746	2017-03-07 03:10:30	I don't believe that this is an issue with his system alone. I too was receiving the same error today when attempting to run. @primayudantra Were you ever able to figure this out?	ekimlinger	2017-03-06 18:17:59
12746	2017-03-07 06:31:14	Feel free to open a new issue if you believe there is something actionable that can be solved with a PR. Can you make sure to fill out the template if you do so?	hramos	2017-03-06 18:17:59
[truncated: 95,487 more rows]
