# Supplementary material for: Status, identity, and language: A study of issue discussions in GitHub
Source: PLoS One. 2019 Jun 14;14(6):e0215059. doi: 10.1371/journal.pone.0215059 (PMC6568400; doi:10.1371/journal.pone.0215059)
Supplement: S2 Data — (ZIP) [file pone.0215059.s003.zip › sample_46_projs_issues/facebook_react-native/issue_comments_mentioned_committer_NOCODE_FULLBODY.csv]

issue_num	datetime	body	login	mention_login
13145	2017-03-25 06:05:42	@ide has imported this pull request. If you are a Facebook employee, you can view this diff [on Phabricator](https://phabricator.intern.facebook.com/D4776305).	facebook-github-bot	ide
13143	2017-03-24 23:57:59	@hramos has imported this pull request. If you are a Facebook employee, you can view this diff [on Phabricator](https://phabricator.intern.facebook.com/D4775026).	facebook-github-bot	hramos
13133	2017-03-24 11:33:47	Hey @yogi9999999 and thanks for posting this! @ryankask tells me this issue looks like a question that would be best asked on [StackOverflow](http://stackoverflow.com/questions/tagged/react-native). StackOverflow is amazing for Q&A: it has a reputation system, voting, the ability to mark a question as answered. Because of the reputation system it is likely the community will see and answer your q…	facebook-github-bot	ryankask
13124	2017-03-23 20:40:43	@janicduplessis has imported this pull request. If you are a Facebook employee, you can view this diff [on Phabricator](https://phabricator.intern.facebook.com/D4765016).	facebook-github-bot	janicduplessis
13122	2017-03-23 17:29:18	@hramos has imported this pull request. If you are a Facebook employee, you can view this diff [on Phabricator](https://phabricator.intern.facebook.com/D4763115).	facebook-github-bot	hramos
13121	2017-03-23 20:55:31	@bvaughn Looks like the script for react-native init assumes that it all use the same version https://github.com/facebook/react-native/blob/master/local-cli/init/init.js#L91.	janicduplessis	bvaughn
13121	2017-03-23 21:11:16	Gah! Thanks for pointing that out @janicduplessis Updated that script as well.	bvaughn	janicduplessis
13121	2017-03-24 16:09:35	@janicduplessis has imported this pull request. If you are a Facebook employee, you can view this diff [on Phabricator](https://phabricator.intern.facebook.com/D4770188).	facebook-github-bot	janicduplessis
13121	2017-03-24 16:10:08	Thanks for the review, @janicduplessis!	bvaughn	janicduplessis
13111	2017-03-23 12:18:49	@davidaurelio has imported this pull request. If you are a Facebook employee, you can view this diff [on Phabricator](https://phabricator.intern.facebook.com/D4761971).	facebook-github-bot	davidaurelio
13109	2017-03-23 17:04:03	@mkonicek has imported this pull request. If you are a Facebook employee, you can view this diff [on Phabricator](https://phabricator.intern.facebook.com/D4762652).	facebook-github-bot	mkonicek
13103	2017-03-23 05:56:05	@ide has imported this pull request. If you are a Facebook employee, you can view this diff [on Phabricator](https://phabricator.intern.facebook.com/D4761349).	facebook-github-bot	ide
13099	2017-03-24 16:12:21	@janicduplessis has imported this pull request. If you are a Facebook employee, you can view this diff [on Phabricator](https://phabricator.intern.facebook.com/D4770208).	facebook-github-bot	janicduplessis
13098	2017-03-23 17:08:30	@hramos has imported this pull request. If you are a Facebook employee, you can view this diff [on Phabricator](https://phabricator.intern.facebook.com/D4762944).	facebook-github-bot	hramos
13096	2017-03-23 17:07:23	@hramos has imported this pull request. If you are a Facebook employee, you can view this diff [on Phabricator](https://phabricator.intern.facebook.com/D4762937).	facebook-github-bot	hramos
13093	2017-03-23 17:24:03	@hramos has imported this pull request. If you are a Facebook employee, you can view this diff [on Phabricator](https://phabricator.intern.facebook.com/D4763071).	facebook-github-bot	hramos
13083	2017-03-22 22:20:24	@skv-headless Looks awesome! Thank you for you effort... and I apologize for the inconvenience! 😃	shergin	skv-headless
13066	2017-03-22 09:37:17	@janicduplessis thats what react-native-router-flux did	ptomasroos	janicduplessis
13066	2017-03-22 21:25:25	@ericvicenti has imported this pull request. If you are a Facebook employee, you can view this diff [on Phabricator](https://phabricator.intern.facebook.com/D4757539).	facebook-github-bot	ericvicenti
13061	2017-03-21 21:47:42	@hramos has imported this pull request. If you are a Facebook employee, you can view this diff [on Phabricator](https://phabricator.intern.facebook.com/D4749511).	facebook-github-bot	hramos
13058	2017-03-21 21:59:29	@hramos [here](https://github.com/facebook/react-native/issues/13062) is using guide lines	cinder92	hramos
13057	2017-03-21 19:20:00	@hramos Actually I'm just using the default code. Nothing fancy. Some phones keep it crashing, some are not. they all have the same log message output. And also most of the crash happens on Android 6.0	kenma9123	hramos
13052	2017-03-21 20:51:53	@ide has imported this pull request. If you are a Facebook employee, you can view this diff [on Phabricator](https://phabricator.intern.facebook.com/D4748893).	facebook-github-bot	ide
13049	2017-03-21 12:14:45	@satya164 has imported this pull request. If you are a Facebook employee, you can view this diff [on Phabricator](https://phabricator.intern.facebook.com/D4745616).	facebook-github-bot	satya164
13048	2017-03-21 15:12:55	@satya164 has imported this pull request. If you are a Facebook employee, you can view this diff [on Phabricator](https://phabricator.intern.facebook.com/D4746028).	facebook-github-bot	satya164
13047	2017-03-22 07:24:29	@ide obviously you're right. Must be problem in my project.	mauron85	ide
13040	2017-03-21 00:08:39	@sahrens has imported this pull request. If you are a Facebook employee, you can view this diff [on Phabricator](https://phabricator.intern.facebook.com/D4742701).	facebook-github-bot	sahrens
13036	2017-03-21 16:56:07	@javache CLA done	gperdomor	javache
13036	2017-03-23 10:30:47	@javache has imported this pull request. If you are a Facebook employee, you can view this diff [on Phabricator](https://phabricator.intern.facebook.com/D4761828).	facebook-github-bot	javache
13034	2017-03-21 11:15:25	Hi @janicduplessis! Thanks for your support, here's the PR https://github.com/facebook/react-native/pull/13048 Your suggested change worked perfectly, however when testing this specific case with the `react-navigation` library, the `Linking` library mock also fails. There's a workaround for that, so I was able to confirm the new `ScrollViewMock` is working. I don't know if the `Linking` mock issu…	alvaromb	janicduplessis
13012	2017-03-20 23:18:06	@frantic If you are okay with it. I would like to take a stab at this.	binoy14	frantic
13012	2017-03-21 20:57:40	@frantic Can you point me in the right direction? I am not sure which file to edit and what exactly to do.	binoy14	frantic
13011	2017-03-18 18:23:10	@ide if he commented out those dlopen() and dlsym() calls won't it break React Native? Or are you just suggesting that as a process of elimination? @nihgwu if it's Crashlytics or Fabric why would the many others apps using those libraries be accepted?	lyahdav	ide
13011	2017-03-18 18:23:10	@ide if he commented out those dlopen() and dlsym() calls won't it break React Native? Or are you just suggesting that as a process of elimination? @nihgwu if it's Crashlytics or Fabric why would the many others apps using those libraries be accepted?	lyahdav	nihgwu
13011	2017-03-19 15:36:04	@ide , and no codePush?	natdm	ide
13011	2017-03-20 17:12:39	@alloy We already submitted the app without CodePush. Still, they rejected the app. :(	sriraman	alloy
13011	2017-03-20 17:15:38	@alloy Can you check [RCTUtils L535-L538](https://github.com/facebook/react-native/blob/master/React/Base/RCTUtils.m#L535-L538) also.	sriraman	alloy
13011	2017-03-21 18:53:17	Hi @ide thanks for the detailed response and definitely eases concerns a bit. I just know how Apple reviews can go hence the slight bit of nervousness. Hoping like you said in a previous comment the problem is figured out and resolved and everyone can get on down the road building fantastic apps with Expo and React Native! Such an awesome platform!	geoc3	ide
13008	2017-03-23 23:49:06	@javache Updated with the recent changes, we still need to move some headers to the 'project' section instead of 'private' or 'public' so archiving works properly.	janicduplessis	javache
13008	2017-03-27 16:52:30	@javache has imported this pull request. If you are a Facebook employee, you can view this diff [on Phabricator](https://phabricator.intern.facebook.com/D4779894).	facebook-github-bot	javache
13007	2017-03-18 18:56:14	@janicduplessis has imported this pull request. If you are a Facebook employee, you can view this diff [on Phabricator](https://phabricator.intern.facebook.com/D4735347).	facebook-github-bot	janicduplessis
13003	2017-03-18 18:52:14	@janicduplessis has imported this pull request. If you are a Facebook employee, you can view this diff [on Phabricator](https://phabricator.intern.facebook.com/D4731566).	facebook-github-bot	janicduplessis
13002	2017-03-18 18:55:24	@janicduplessis has imported this pull request. If you are a Facebook employee, you can view this diff [on Phabricator](https://phabricator.intern.facebook.com/D4735343).	facebook-github-bot	janicduplessis
13001	2017-03-18 19:10:14	@janicduplessis has imported this pull request. If you are a Facebook employee, you can view this diff [on Phabricator](https://phabricator.intern.facebook.com/D4735360).	facebook-github-bot	janicduplessis
12992	2017-03-17 13:10:25	![2017-03-17 9 07 22](https://cloud.githubusercontent.com/assets/14501851/24044323/c3a94c7a-0b55-11e7-89cc-447db549d485.png) I do it,but the "Yoga.h" file not found. React and Yoga in the same level, could import Yoga.h from React.h? @ptomasroos	cky113999742	ptomasroos
12992	2017-03-17 18:08:20	Thanks @ptomasroos I added the explicit dependency with RN 0.43.0-rc3 and didn't get any error 👍	jeanregisser	ptomasroos
12987	2017-03-17 01:51:32	@ericvicenti has imported this pull request. If you are a Facebook employee, you can view this diff [on Phabricator](https://phabricator.intern.facebook.com/D4727390).	facebook-github-bot	ericvicenti
12976	2017-03-17 15:43:55	What a hero @shergin! Looking forward to it!	ptomasroos	shergin
12965	2017-03-16 14:58:24	@mkonicek thanks for the fast review! I followed the instructions locally, but the full Android build failed. I see there's [additional dev instructions](https://github.com/facebook/react-native/blob/master/ReactAndroid/DevExperience.md) for Android, but they aren't working for me. When I run `./gradlew :ReactAndroid:installArchives` from the `react-native` root directory, it fails with `java.lan…	clayallsopp	mkonicek
12964	2017-03-16 07:59:41	@Kureev has imported this pull request. If you are a Facebook employee, you can view this diff [on Phabricator](https://phabricator.intern.facebook.com/D4720970).	facebook-github-bot	Kureev
12964	2017-03-22 16:15:24	@Kureev I'm not familiar with the React Native release process — anything more I need to do here, or is this waiting on a FB team member to merge? Looking forward to using the fix in my app ☺️	dylanpyle	Kureev
12963	2017-03-21 21:08:09	@hramos has imported this pull request. If you are a Facebook employee, you can view this diff [on Phabricator](https://phabricator.intern.facebook.com/D4749072).	facebook-github-bot	hramos
12959	2017-03-15 22:59:43	@Kureev Thanks for the pointer! I'll take a look at getting a PR out tonight.	dylanpyle	Kureev
12958	2017-03-15 23:11:20	@mkonicek has imported this pull request. If you are a Facebook employee, you can view this diff [on Phabricator](https://phabricator.intern.facebook.com/D4718294).	facebook-github-bot	mkonicek
12953	2017-03-17 09:21:40	@mkonicek I don't have exact repro steps, but it involved debugging on a physical device that had gone to sleep and woken up again, so probably some activity life cycle thing. I note, however, that many other methods of `ReactShadowNode` _do_ check for `mYogaNode != null`...	petterh	mkonicek
12953	2017-03-20 18:32:09	@janicduplessis has imported this pull request. If you are a Facebook employee, you can view this diff [on Phabricator](https://phabricator.intern.facebook.com/D4739215).	facebook-github-bot	janicduplessis
12952	2017-03-15 19:05:43	Existing app. We are migration from `0.39.x` to `0.42.0`. @ericvicenti The error occurred right after I switched to new RN version. There were no changes after I run `react-native-git-upgrade`.	bitsal	ericvicenti
12944	2017-03-15 23:32:58	@shergin if you would prefer a native fix, I can have a look. I also realized that we probably need to make some doc changes so users know that `removeClippedSubviews` behaves differently on TV... http://facebook.github.io/react-native/docs/view.html#removeclippedsubviews	dlowder-salesforce	shergin
12944	2017-03-15 23:47:28	@dlowder-salesforce I will appreciate any help in researching this area, therefore: * I don't think that turning clipping off completely in some conditions is a good idea at all. It would be great if we can have more targeted and appropriate solution; * Even if right now it affects only tvOS (I have not tested yet), we have to support iOS as well. If not right now, but eventually iOS with attache…	shergin	dlowder-salesforce
12944	2017-03-16 00:05:05	@shergin yes it would be great if we could still do the clipping and not have this issue. Maybe there's some heuristic we can put in where we don't clip subviews that are near the edge of the viewable area, so that the bottom visible subview is not the bottommost view in the hierarchy, and this focus engine scrolling problem won't be triggered.	dlowder-salesforce	shergin
12944	2017-03-16 05:13:46	@shergin I tested out an idea where we create a buffer zone around the visible area of the view, and don't remove subviews that touch that zone. Setting it to 500 px seems to work well for the modified ListViewGridLayoutExample I've been testing with. See the most recent commit in https://github.com/dlowder-salesforce/react-native/tree/tvos-listview-native-fix . It seems to me that this might als…	dlowder-salesforce	shergin
12944	2017-03-16 15:49:43	@shergin It's not clear to me what else we could do, other than increasing `leeway` or something similar -- I don't see any other general way of deciding which subviews to keep. Maybe the way to keep it non-hacky is to expose `leeway` as a view property, so that the application developer can decide how many hidden views to keep....	dlowder-salesforce	shergin
12944	2017-03-20 20:27:40	@shergin it does not appear to me that increasing `leeway` helps. I believe I have a reasonable fix that would make sense for both iOS and tvOS: extend the clipping rectangle bounds by one screen width/height in all four directions. See https://github.com/dlowder-salesforce/react-native/commit/df37fccdf3132865f30459f70a869899a901cd1c . I believe this should solve the VoiceOver issue as well.	dlowder-salesforce	shergin
12944	2017-03-21 21:38:15	@shergin I did some more testing of my native fix. It seems to work well as long as one doesn't navigate down the scrollview too fast. However, if you use the TV remote or arrow keys to go too fast, it seems like the code to add and remove and render subviews is having trouble keeping up, and occasionally the focus engine will get confused and pop the focus back up to the top. With removeClippedS…	dlowder-salesforce	shergin
12944	2017-03-23 21:12:01	@dlowder-salesforce Oh, that's interesting and super important observation! Thank you!!1 As a next step I would like to investigate/reevaluate the clipping mechanism completely. I have a filling that having this in RN is not worth it at all. If it is the case, we probably have to remove it completely. If my tests show promising results, I will share them with the community, and it can end up with…	shergin	dlowder-salesforce
12943	2017-03-15 10:13:30	@jeanlauliac has imported this pull request. If you are a Facebook employee, you can view this diff [on Phabricator](https://phabricator.intern.facebook.com/D4712940).	facebook-github-bot	jeanlauliac
12941	2017-03-14 22:30:29	@hramos 0.42 still has the same behavior. Btw I ran this on SDK 23 and 25.	jcbiznoff	hramos
12938	2017-03-14 22:20:04	@mkonicek has imported this pull request. If you are a Facebook employee, you can view this diff [on Phabricator](https://phabricator.intern.facebook.com/D4709339).	facebook-github-bot	mkonicek
12925	2017-03-16 13:34:08	Hey @janicduplessis , thanks for the reply! Could you please help me finding the fix ? I don't find it in the [0.43 release changes.](https://github.com/facebook/react-native/compare/v0.43.0-rc.2...master) Edit: I found the [fix commit](https://github.com/facebook/react-native/commit/24d34fe203a341b678e00ab4316e8838c50d2be9).	fdnhkj	janicduplessis
12922	2017-03-21 17:40:42	@rmevans9 looks like github bot did not do its job	hey99xx	rmevans9
12921	2017-03-14 22:31:23	@mkonicek has imported this pull request. If you are a Facebook employee, you can view this diff [on Phabricator](https://phabricator.intern.facebook.com/D4709474).	facebook-github-bot	mkonicek
12920	2017-03-14 22:13:50	@ide has imported this pull request. If you are a Facebook employee, you can view this diff [on Phabricator](https://phabricator.intern.facebook.com/D4709273).	facebook-github-bot	ide
12919	2017-03-14 22:33:19	@mkonicek has imported this pull request. If you are a Facebook employee, you can view this diff [on Phabricator](https://phabricator.intern.facebook.com/D4709498).	facebook-github-bot	mkonicek
12917	2017-03-14 06:58:35	@satya164 has imported this pull request. If you are a Facebook employee, you can view this diff [on Phabricator](https://phabricator.intern.facebook.com/D4704753).	facebook-github-bot	satya164
12917	2017-03-14 11:39:01	@satya164 has imported this pull request. If you are a Facebook employee, you can view this diff [on Phabricator](https://phabricator.intern.facebook.com/D4704753).	facebook-github-bot	satya164
12916	2017-03-14 18:56:40	@acdlite What should I use instead of createStrictShapeTypeChecker?	janicduplessis	acdlite
12916	2017-03-14 19:19:36	@janicduplessis PropTypes.shape	acdlite	janicduplessis
12916	2017-03-14 20:50:23	@acdlite The issue with `PropTypes.shape` is that it doesn't warn when there are extra props on the object like `createStrictTypeChecker` does. I'd rather keep the same behavior.	janicduplessis	acdlite
12916	2017-03-14 21:01:23	@janicduplessis Ah ok. I suppose we should add an `exactShape` prop type to the built-ins.	acdlite	janicduplessis
12916	2017-03-17 02:37:07	@acdlite Are you fine with shipping this?	janicduplessis	acdlite
12910	2017-03-15 23:00:44	@mkonicek has imported this pull request. If you are a Facebook employee, you can view this diff [on Phabricator](https://phabricator.intern.facebook.com/D4718188).	facebook-github-bot	mkonicek
12910	2017-03-17 05:22:09	ping @mkonicek	nihgwu	mkonicek
12910	2017-03-20 10:56:17	@satya164 has imported this pull request. If you are a Facebook employee, you can view this diff [on Phabricator](https://phabricator.intern.facebook.com/D4718188).	facebook-github-bot	satya164
12909	2017-03-16 19:58:42	@janicduplessis has imported this pull request. If you are a Facebook employee, you can view this diff [on Phabricator](https://phabricator.intern.facebook.com/D4723933).	facebook-github-bot	janicduplessis
12909	2017-03-17 03:18:10	Thanks @janicduplessis !	mlanter	janicduplessis
12908	2017-03-13 22:16:21	@hramos has imported this pull request. If you are a Facebook employee, you can view this diff [on Phabricator](https://phabricator.intern.facebook.com/D4701705).	facebook-github-bot	hramos
12897	2017-03-14 10:33:29	Oops, I probably should've checked that before opening an issue. Thanks, @hramos.	ExplodingCabbage	hramos
12894	2017-03-16 01:15:11	@hramos I have，Is such,The app is only one page，When you have a network in the first open the app at a time，images are ok，then you close the app from the background and shut down the network to open the app.(use my images list)	pj0579	hramos
12894	2017-03-16 01:27:16	@hramos the image no show will perform this method after more than ten seconds, I am very confused about this，why it will take more than ten seconds ,and finally can't display， Is this a bug for RN 0.39.2 for IOS ![image](https://cloud.githubusercontent.com/assets/20592579/23977671/6eff7478-0a2a-11e7-9d09-8e7fc1e25f4c.png)	pj0579	hramos
12886	2017-03-15 05:59:16	@mkonicek We are not able to reproduce it from our side ( we tested on 100 devices ), but we are seeing the crash happening on very random devices in our Fabric dashboard. <img width="1172" alt="screen shot 2017-03-15 at 11 26 57 am" src="https://cloud.githubusercontent.com/assets/4599610/23935575/98108766-0972-11e7-8bd6-e6120edd1ffb.png"> <img width="1133" alt="screen shot 2017-03-15 at 11 54 44…	guptasourabh	mkonicek
12886	2017-03-17 20:07:21	@mkonicek Can you please review it. As this fix will help us to reduce the number if crashes happening in app due to react native	guptasourabh	mkonicek
12886	2017-03-22 18:15:47	@mkonicek Can you please review it. As this fix will help us to reduce the number if crashes happening in app due to react native	guptasourabh	mkonicek
12884	2017-03-15 23:11:26	@sahrens so I ended up setting `maxToRenderPerBatch={1}` it gives me worse fill rate, but a lot better perfomance.. Thanks for your help. Can't wait when the cell reuse will be implemented natively.... it will be a huge step forward in performance and UX.	grundmanise	sahrens
12873	2017-03-11 06:25:45	@janicduplessis has imported this pull request. If you are a Facebook employee, you can view this diff [on Phabricator](https://phabricator.intern.facebook.com/D4695058).	facebook-github-bot	janicduplessis
12873	2017-03-13 19:30:11	@janicduplessis has imported this pull request. If you are a Facebook employee, you can view this diff [on Phabricator](https://phabricator.intern.facebook.com/D4695058).	facebook-github-bot	janicduplessis
12873	2017-03-13 19:48:23	@janicduplessis something weird is still going on... the "Import Started" label is not appearing as expected	dlowder-salesforce	janicduplessis
12873	2017-03-13 19:53:00	@dlowder-salesforce Looks like when using the shipit bot it doesn't add the labels, but it does when using the fb internal tool. See your initial PR doesn't have the labels but did import properly. https://github.com/facebook/react-native/pull/12869	janicduplessis	dlowder-salesforce
12873	2017-03-14 14:44:15	@mkonicek has imported this pull request. If you are a Facebook employee, you can view this diff [on Phabricator](https://phabricator.intern.facebook.com/D4695058).	facebook-github-bot	mkonicek
12873	2017-03-15 21:28:37	@mkonicek has imported this pull request. If you are a Facebook employee, you can view this diff [on Phabricator](https://phabricator.intern.facebook.com/D4695058).	facebook-github-bot	mkonicek
12873	2017-03-24 00:03:51	@dlowder-salesforce I think everything was fixed in a recent commit.	janicduplessis	dlowder-salesforce
12869	2017-03-10 23:08:14	@janicduplessis has imported this pull request. If you are a Facebook employee, you can view this diff [on Phabricator](https://phabricator.intern.facebook.com/D4692883).	facebook-github-bot	janicduplessis
12867	2017-03-10 20:06:32	@hramos has imported this pull request. If you are a Facebook employee, you can view this diff [on Phabricator](https://phabricator.intern.facebook.com/D4691083).	facebook-github-bot	hramos
12860	2017-03-10 20:05:40	@janicduplessis has imported this pull request. If you are a Facebook employee, you can view this diff [on Phabricator](https://phabricator.intern.facebook.com/D4691071).	facebook-github-bot	janicduplessis
12859	2017-03-10 20:03:22	@janicduplessis has imported this pull request. If you are a Facebook employee, you can view this diff [on Phabricator](https://phabricator.intern.facebook.com/D4691047).	facebook-github-bot	janicduplessis
12851	2017-03-21 10:47:12	@javache Rebased	jeremistadler	javache
12851	2017-03-21 22:14:12	@javache has imported this pull request. If you are a Facebook employee, you can view this diff [on Phabricator](https://phabricator.intern.facebook.com/D4716084).	facebook-github-bot	javache
12850	2017-03-10 20:37:19	@janicduplessis has imported this pull request. If you are a Facebook employee, you can view this diff [on Phabricator](https://phabricator.intern.facebook.com/D4691374).	facebook-github-bot	janicduplessis
12845	2017-03-13 11:44:56	@Ehesp I already try, but not work, you can try ViewPager nest View nest ViewPage. It is a react native android native code bug, second ViewPager not attach to window(android framework), ViewPager init child, will judge getWindowToken is null, getWindowToken is null, will return nothing. run on react native android 0.42 Thinks	zxwxw	Ehesp
12845	2017-03-13 13:48:28	@kunkun12 I already try setTimeout, but also not work before I create this issues, I already see https://github.com/facebook/react-native/issues/8348, and try all, but not work. @Ehesp @kunkun12 you try on React Native Android **0.42**？ see follow code, background should be gray, but is black. finally, I override ViewPager getWindowToken, work	zxwxw	Ehesp
12840	2017-03-09 22:19:35	@hramos has imported this pull request. If you are a Facebook employee, you can view this diff [on Phabricator](https://phabricator.intern.facebook.com/D4684864).	facebook-github-bot	hramos
12838	2017-03-10 12:45:55	@mkonicek has imported this pull request. If you are a Facebook employee, you can view this diff [on Phabricator](https://phabricator.intern.facebook.com/D4688982).	facebook-github-bot	mkonicek
12837	2017-03-10 12:47:02	@mkonicek has imported this pull request. If you are a Facebook employee, you can view this diff [on Phabricator](https://phabricator.intern.facebook.com/D4688986).	facebook-github-bot	mkonicek
12827	2017-03-14 05:50:26	@sahrens If `onEndReachedThreshold` is set to zero, `onEndReached` will be trigger when reach end of list. However if the threshold is set to more than 0, for example 10, `onEndReached` will be trigger before it go past the threshold value due to this line https://github.com/facebook/react-native/blob/master/Libraries/CustomComponents/Lists/VirtualizedList.js#L591 where you compare `distanceFromE…	alphasp	sahrens
12818	2017-03-09 03:58:04	@AaaChiuuu has imported this pull request. If you are a Facebook employee, you can view this diff [on Phabricator](https://phabricator.intern.facebook.com/D4680312).	facebook-github-bot	AaaChiuuu
12816	2017-03-09 21:20:50	@hramos has imported this pull request. If you are a Facebook employee, you can view this diff [on Phabricator](https://phabricator.intern.facebook.com/D4684252).	facebook-github-bot	hramos
12811	2017-03-08 22:14:52	@hramos has imported this pull request. If you are a Facebook employee, you can view this diff [on Phabricator](https://phabricator.intern.facebook.com/D4677123).	facebook-github-bot	hramos
12810	2017-03-08 22:08:15	@hramos has imported this pull request. If you are a Facebook employee, you can view this diff [on Phabricator](https://phabricator.intern.facebook.com/D4677067).	facebook-github-bot	hramos
12808	2017-03-08 22:06:19	@hramos I don't think it's related, this issue is specific to Android, doesn't even redbox just a standard native crash.	janicduplessis	hramos
12797	2017-03-23 21:21:11	@gaearon FYI landed the 16.0.0-alpha.4 sync yesterday	bvaughn	gaearon
12796	2017-03-10 22:49:38	Hey @rmevans9! Thanks for sending this pull request! We would love to review your changes however it looks like you haven't signed the CLA yet. You can do so at https://code.facebook.com/cla.	facebook-github-bot	rmevans9
12796	2017-03-10 22:49:54	@zpao looks like it might be working.	rmevans9	zpao
12796	2017-03-10 22:50:35	@rmevans9 tells me to close this issue. If you think it should still be opened let us know why.	facebook-github-bot	rmevans9
12796	2017-03-14 11:55:02	@zpao maybe I jumped the gun. After it worked here it failed again today: https://github.com/facebook/react-native/issues/12922	rmevans9	zpao
12793	2017-03-13 11:36:28	@dlowder-salesforce Works like a charm, thank you for your help!	milhauscz	dlowder-salesforce
12793	2017-03-15 20:42:30	@dlowder-salesforce, @milhauscz I would love to fix this issue properly... but... Could you please confirm one more time: Does setting `removeClippedSubviews` really fix the problem? I am asking because... I double check and found that setting `removeClippedSubviews` for `UIScrollView` **does literally nothing**, the proof: https://github.com/facebook/react-native/blob/5353d39172034d04114f8e498fc…	shergin	dlowder-salesforce
12793	2017-03-15 21:33:27	@shergin Yes it really fixes the problem... PR #12944 fixes it on the JS side.	dlowder-salesforce	shergin
12793	2017-03-15 22:24:59	@dlowder-salesforce Oh, thank you! I missed that this property is also proxied to `ScrollContentContainerViewClass`.	shergin	dlowder-salesforce
12784	2017-03-14 05:24:59	Dear @janicduplessis , the CommentInput component did not included in a ScrollView, at first , the Button(TouchableHightlight) can receive the onPress method, but after several quick open the CommentInput component use keyboard to input some text and at the same time press the background to close the CommentInput., next Time the Button component won't accept the onPress method at the first tap, a…	avivaWang	janicduplessis
12778	2017-03-08 03:47:04	I searched in all code of react native, the only risk which may contain "arbitrary parameters to dynamic methods" is: [RCTUtils.m](https://github.com/facebook/react-native/blob/302d42da7f5a4565a4298bb5e54b6a3386e29339/React/Base/RCTUtils.m) Line 337 & 354 @ide any idea for this? Could we remove or change these code?	tdzl2003	ide
12778	2017-03-08 03:52:24	@tdzl2003 Thanks for providing the file and line numbers -- those functions (`RCTSwapClassMethods` and `RCTSwapInstanceMethods`) are used only internally within React Native and are not exposed to JavaScript, for example. The way React Native uses them for swizzling is the same as any other "regular" iOS app would. It's very normal, accepted, and not something to be concerned about.	ide	tdzl2003
12778	2017-03-08 03:54:16	3.3.2 of Apple Developer Program License: > An Application may not download or install executable code. Interpreted code may only be used in an Application if all scripts, code and interpreters are packaged in the Application and not downloaded. The only exception to the foregoing is scripts and code downloaded and run by Apple's built-in WebKit framework or JavascriptCore, provided that such scr…	grabbou	ide
12778	2017-03-08 03:56:21	@ide I know they are safe, but maybe apple's automatic check system may still consider a application use both script downloading AND arbitrary parameters to dynamic methods as a risk?	tdzl2003	ide
12778	2017-03-08 05:00:01	@axemclion @tdzl2003 CoduRush is also change the App's behavior out of Apple's review.	pinguo-gaoshan	tdzl2003
12777	2017-03-09 00:01:02	@hramos I'm getting the same error with react-native v0.42 and XCode 8.2.1	bennygenel	hramos
12777	2017-03-09 02:01:41	@hramos as bennygenel	mrsai	hramos
12777	2017-03-13 11:08:56	@shergin I've found `[-RCTUIManager setFrame:forView:]` in two files of RN 0.42.1: https://github.com/facebook/react-native/blob/v0.42.0/React/Views/RCTModalHostView.m https://github.com/facebook/react-native/blob/v0.42.0/React/Base/RCTRootView.m The method invocations have been removed completely in 0.43 only.	binchik	shergin
12775	2017-03-15 22:00:53	@mkonicek has imported this pull request. If you are a Facebook employee, you can view this diff [on Phabricator](https://phabricator.intern.facebook.com/D4684968).	facebook-github-bot	mkonicek
12775	2017-03-15 22:08:17	@mkonicek Looks like some recent PRs to native animated broke this, fixing it.	janicduplessis	mkonicek
12775	2017-03-16 23:14:26	@mkonicek You'll have to import this again.	janicduplessis	mkonicek
12775	2017-03-17 01:52:28	@ericvicenti has imported this pull request. If you are a Facebook employee, you can view this diff [on Phabricator](https://phabricator.intern.facebook.com/D4684968).	facebook-github-bot	ericvicenti
12775	2017-03-24 00:02:16	@ericvicenti Could you try landing this again?	janicduplessis	ericvicenti
12773	2017-03-07 22:38:32	@hramos has imported this pull request. If you are a Facebook employee, you can view this diff [on Phabricator](https://phabricator.intern.facebook.com/D4669767).	facebook-github-bot	hramos
12772	2017-03-07 21:16:05	Thanks for catching this @MattFoley. I agree that using `yarn.lock` would help you avoid this problem on your app, although what happens for new projects? The template for `init` doesn't include `yarn.lock` and so all new projects will break. For people still using `npm` there isn't much they can do either (I guess theres `shrinkwrap`, but..) I was able to fix this on someone's project by running…	brentvatne	ide
12772	2017-03-07 21:16:05	Thanks for catching this @MattFoley. I agree that using `yarn.lock` would help you avoid this problem on your app, although what happens for new projects? The template for `init` doesn't include `yarn.lock` and so all new projects will break. For people still using `npm` there isn't much they can do either (I guess theres `shrinkwrap`, but..) I was able to fix this on someone's project by running…	brentvatne	MattFoley
12772	2017-03-07 21:19:35	Thanks Brent, that's exactly what I ended up doing to fix this issue this morning. It just took me a few hours to track this down as the problem. Sent from my iPhone > On Mar 7, 2017, at 1:16 PM, Brent Vatne <notifications@github.com> wrote: > > Thanks for catching this @MattFoley. I agree that using yarn.lock would help you avoid this problem on your app, although what happens for new projects? …	MattFoley	MattFoley
12772	2017-03-07 21:20:55	To be fair, Ide is right, this isn't just a problem with React Native, but more a problem with the JS npm ecosystem as a whole. Having RN specify exact dependencies would at least help a little bit. :) Sent from my iPhone > On Mar 7, 2017, at 1:16 PM, Brent Vatne <notifications@github.com> wrote: > > Thanks for catching this @MattFoley. I agree that using yarn.lock would help you avoid this probl…	MattFoley	MattFoley
12772	2017-03-08 06:10:17	Nice effort put in by @brentvatne to help with the debugging to get a patch out. Going to close this issue since we think it's been resolved upstream. If you're running into this problem, clear your node_modules (or `yarn upgrade`) and try installing them fresh again.	ide	brentvatne
12772	2017-03-09 21:42:11	Thank you for figuring this out! @MattFoley I had literally just upgraded React-Native & React so I had re-yarn.lock-ed (bad timing, I guess)	kevinhylant	MattFoley
12772	2017-03-14 00:55:37	@brentvatne / @ide I believe I'm running into this same problem again just now, and I'm digging into what the specific issue is. I'm looking at an old version of my code base that hasn't changed in months, and when rebuilding now, a ListView in that version no longer works properly, and I'm seeing a slew of dependency differences from the npm install. These are all coming from automated build job…	MattFoley	ide
12772	2017-03-14 00:55:37	@brentvatne / @ide I believe I'm running into this same problem again just now, and I'm digging into what the specific issue is. I'm looking at an old version of my code base that hasn't changed in months, and when rebuilding now, a ListView in that version no longer works properly, and I'm seeing a slew of dependency differences from the npm install. These are all coming from automated build job…	MattFoley	brentvatne
12772	2017-03-14 01:22:44	That looks like that was the problem again. @brentvatne Thank you for adding that to the package.json! (v2.7.5 was exactly the right version to be on it looks like!)	MattFoley	brentvatne
12770	2017-03-08 06:10:50	@ericvicenti plz reopen this issue, `Nodes` works really well on RN below 0.42, it solves a lot of layout issues in may app, but I got this error since I upgrade RN to 0.42, and I have no idea what happened and how to resolve it, as it throws the error and stop the initialization of the app. So I've stopped upgrade the android version of my app. I thought it's still in experimental and will be re…	nihgwu	ericvicenti
12770	2017-03-08 13:07:47	@ericvicenti We've encountered the same problem on our project as well. It seems that this is a bug related to RN's `Text` component. To verify it we created a new project using `react-native init`, overriden `ReactNativeHost`'s `getUIImplementationProvider` method to return `new FlatUIImplementationProvider()` in `MainApplication.java` and lauched the project. The app produced the following erro…	gerbenis	ericvicenti
12770	2017-03-08 15:15:34	@ericvicenti I'd like to provide you more info but I have thousands of lines of code and this error does not give me enough info to find the underlying code issue. Hopefully the info from everyone above will be enough.	jcharbo	ericvicenti
12770	2017-03-16 06:25:11	@ericvicenti, @AaaChiuuu, any news on the issue? Moreover, I suggest to reopen it as there is a very clear way to reproduce it.	gerbenis	ericvicenti
12770	2017-03-24 12:50:00	Hi @ericvicenti , could we reopen this issue ? Or do we have to create another one ? Like @gerbenis with all versions after 0.42.0 even the react-native init doesn't work. So we have to stay at 0.41.x . Thanks !	adogor	ericvicenti
12768	2017-03-07 15:40:30	@hramos : I am also getting the following warning on chrome `Calling of `[-RCTUIManager setFrame:forView:]` which is deprecated.` Maybe its related? The app was working fine before. I just introduced redux and some sample action.	chiraggshah	hramos
12768	2017-03-07 15:56:33	@hramos : I just reverted all my changes related to redux and I can confirm that this is happening because I just upgraded from 0.28 to 0.42. Any help would be appreciated. Thanks	chiraggshah	hramos
12766	2017-03-07 15:11:24	@hramos has imported this pull request. If you are a Facebook employee, you can view this diff [on Phabricator](https://phabricator.intern.facebook.com/D4666410).	facebook-github-bot	hramos
12758	2017-03-09 16:18:33	@mkonicek has imported this pull request. If you are a Facebook employee, you can view this diff [on Phabricator](https://phabricator.intern.facebook.com/D4681959).	facebook-github-bot	mkonicek
12756	2017-03-07 15:40:15	@sunnylqm Thanks for pointing me in the right direction. I was reading through #321 and came across this [particular comment](https://github.com/facebook/react-native/issues/321#issuecomment-86902269) that basically says WKWebView is incomplete. I'm curious if those concerns can still be substantiated now since that comment was from 2015. This [PR from October 2016](https://github.com/facebook/re…	petermikitsh	sunnylqm
12755	2017-03-09 23:17:08	@mkonicek On Windows 10 the command `start launchPackager.bat` runs the launchPackager.bat script in a new command prompt window/process, where as the command `launchPackager.bat` runs the batch script in the current command prompt/process. The 'start' argument is unnecessary in this case because in startServerInNewWindow() the line `return child_process.spawn('cmd.exe', ['/C', launchPackagerScri…	jrodiger	mkonicek
12755	2017-03-10 08:22:34	@janicduplessis @mkonicek `react-native start` works normally, and closing either the `react-native run-android` process or the packager process does not cause the other process to terminate.	jrodiger	mkonicek
12755	2017-03-10 08:22:34	@janicduplessis @mkonicek `react-native start` works normally, and closing either the `react-native run-android` process or the packager process does not cause the other process to terminate.	jrodiger	janicduplessis
12755	2017-03-21 02:57:28	@janicduplessis @mkonicek Is there anything else that needs to be tested?	jrodiger	mkonicek
12755	2017-03-21 02:57:28	@janicduplessis @mkonicek Is there anything else that needs to be tested?	jrodiger	janicduplessis
12755	2017-03-24 00:05:31	@janicduplessis has imported this pull request. If you are a Facebook employee, you can view this diff [on Phabricator](https://phabricator.intern.facebook.com/D4767321).	facebook-github-bot	janicduplessis
12754	2017-03-08 13:59:38	@rmevans9 in my case the packager was running as always. The solution I posted is done while the packager and the app are running. That's the only way I found by now to handle this. I belive there's something going wrong when the modules are installed on react-native init. I have to do some tests before assurance it	soutot	rmevans9
12753	2017-03-07 01:18:55	@hramos has imported this pull request. If you are a Facebook employee, you can view this diff [on Phabricator](https://phabricator.intern.facebook.com/D4663972).	facebook-github-bot	hramos
12751	2017-03-07 22:12:24	@janicduplessis has imported this pull request. If you are a Facebook employee, you can view this diff [on Phabricator](https://phabricator.intern.facebook.com/D4669503).	facebook-github-bot	janicduplessis
12746	2017-03-08 12:35:47	@hramos the issue is within the react native source code as can be seen from the source file path "react-native/React/Profiler/RCTProfile.m" . I too faced this issue. After digging bit deeper, it seems in RN version 0.42.0 a change was made at the exact same location where this issue is occurring. Here is the commit for your reference. [GitHub commit](https://github.com/facebook/react-native/comm…	akashdmahali	hramos
12744	2017-03-09 21:46:26	@mkonicek has imported this pull request. If you are a Facebook employee, you can view this diff [on Phabricator](https://phabricator.intern.facebook.com/D4684524).	facebook-github-bot	mkonicek
12744	2017-03-09 21:49:32	Thanks @mkonicek	cailenmusselman	mkonicek
12739	2017-03-10 10:11:40	@janicduplessis thanks. I will try this. I think this will solve my problem.	krishbhattacharyya	janicduplessis
12737	2017-03-06 13:13:47	@Kureev I just checked and my Info.plist doesn't have any errors at this path.. the Info.plist isn't in /<appname>.app though - It's just in /Debug-iphonesimulator/	daemir	Kureev
12727	2017-03-06 06:39:22	Hi @ericvicenti, thanks for the reply. I also tried with Nuclide package in Atom IDE debugger - same thing occur, if it makes any different for prioritizing the issue.	eranbo	ericvicenti
12723	2017-03-06 10:21:40	@ericvicenti i think my propblem not same that, because i change this file and User folder permissions but it don't solved	phaptq	ericvicenti
12714	2017-03-17 18:35:13	@sahrens has imported this pull request. If you are a Facebook employee, you can view this diff [on Phabricator](https://phabricator.intern.facebook.com/D4730476).	facebook-github-bot	sahrens
12713	2017-03-06 01:48:03	@ericvicenti has imported this pull request. If you are a Facebook employee, you can view this diff [on Phabricator](https://phabricator.intern.facebook.com/D4657738).	facebook-github-bot	ericvicenti
12708	2017-03-04 21:48:16	@sahrens has imported this pull request. If you are a Facebook employee, you can view this diff [on Phabricator](https://phabricator.intern.facebook.com/D4656338).	facebook-github-bot	sahrens
12707	2017-03-24 10:37:06	@dfoverdx is right, the march 2017 update changed a few things. @hramos must have tried it with the previous version. @hramos do a fresh install of android studio and try to replicate your steps?	Anima-t3d	hramos
12706	2017-03-05 03:18:27	@janicduplessis has imported this pull request. If you are a Facebook employee, you can view this diff [on Phabricator](https://phabricator.intern.facebook.com/D4656700).	facebook-github-bot	janicduplessis
12706	2017-03-15 21:59:00	@mkonicek has imported this pull request. If you are a Facebook employee, you can view this diff [on Phabricator](https://phabricator.intern.facebook.com/D4656700).	facebook-github-bot	mkonicek
12703	2017-03-06 09:04:42	@ericvicenti I agree, sharing the babel implementation of the helpers just make sense, and could prevent future issues for other use cases. Here is a similar case for an earlier rn version https://github.com/facebook/react-native/issues/4844.	sonaye	ericvicenti
12703	2017-03-06 21:58:31	I find it very odd that such a minor addition would cause build failure. Anything I can do to move this along @ericvicenti?	sonaye	ericvicenti
12699	2017-03-04 07:38:27	@janicduplessis has imported this pull request. If you are a Facebook employee, you can view this diff [on Phabricator](https://phabricator.intern.facebook.com/D4655915).	facebook-github-bot	janicduplessis
12697	2017-03-04 21:54:49	@sahrens has imported this pull request. If you are a Facebook employee, you can view this diff [on Phabricator](https://phabricator.intern.facebook.com/D4656347).	facebook-github-bot	sahrens
12697	2017-03-09 20:21:07	@sahrens Should I send a new PR with the fixes?	janicduplessis	sahrens
12696	2017-03-05 20:40:36	@ericvicenti has imported this pull request. If you are a Facebook employee, you can view this diff [on Phabricator](https://phabricator.intern.facebook.com/D4657391).	facebook-github-bot	ericvicenti
12695	2017-03-27 17:06:58	@chandu0101 How did you solve this? I too have a scalajs library I'm trying to use in React Native. Until 0.42 I would place in a `.babelignore` and the packager would build successfully. Thanks for any advice.	kevinold	chandu0101
12693	2017-03-04 00:34:31	@hramos has imported this pull request. If you are a Facebook employee, you can view this diff [on Phabricator](https://phabricator.intern.facebook.com/D4654541).	facebook-github-bot	hramos
12692	2017-03-03 23:49:05	@hramos has imported this pull request. If you are a Facebook employee, you can view this diff [on Phabricator](https://phabricator.intern.facebook.com/D4654077).	facebook-github-bot	hramos
12690	2017-03-08 12:50:49	@mkonicek has imported this pull request. If you are a Facebook employee, you can view this diff [on Phabricator](https://phabricator.intern.facebook.com/D4673649).	facebook-github-bot	mkonicek
12686	2017-03-10 18:45:55	@sreesharp Yes. I did try to increase the node memory.	galeldar	sreesharp
12682	2017-03-06 11:44:03	Hello @ericvicenti , I've updated the description, hope it's helpful.	yesmeck	ericvicenti
12675	2017-03-25 21:49:45	@ericvicenti There are at least two reasons for using Settings over AsyncStorage. For one, Settings presents a synchronous API, so it's easy to get and set simple values without requiring async methods or promises. Second, the backing store for Settings is the same as the native app's (NSUserDefaults on iOS) which is particularly handy if you are integrating RN with an existing app and need acces…	greghe	ericvicenti
12674	2017-03-07 16:50:15	@janicduplessis awesome job! > Cool idea from @tomocchino: >> Can we please cache the total number of modules from the last run and start the denominator at that number? Caching should happen on the server side, we should keep the client as dumb as possible.	frantic	janicduplessis
12674	2017-03-07 21:49:15	@mkonicek @cheeseok Updated with your comments, thanks for reviewing! Let me know if there is anything else.	janicduplessis	mkonicek
12674	2017-03-08 12:39:40	@mkonicek has imported this pull request. If you are a Facebook employee, you can view this diff [on Phabricator](https://phabricator.intern.facebook.com/D4673638).	facebook-github-bot	mkonicek
12670	2017-03-05 07:51:19	@ide I'd be happy to do it, where would that documentation live? I don't think there is any section in the docs for Pods installation at the moment, except in troubleshooting? I think it would a good idea to edit the release message (https://github.com/facebook/react-native/releases/tag/v0.42.0) to mention it too (@grabbou).	Maxwell2022	ide
12664	2017-03-06 10:57:40	Yeah @ericvicenti we have them for every release. I am adding one more here https://github.com/facebook/react-native/commit/4471c32b084acb69123463b83080152e53807daa	grabbou	ericvicenti
12664	2017-03-06 17:14:51	[v0.43.0-rc.1](https://github.com/facebook/react-native/releases/tag/v0.43.0-rc.1) has been released. Thanks @grabbou!	hramos	grabbou
12662	2017-03-02 20:56:54	Hi @mkonicek, thanks for your review. - re: post to the React Native Community to discuss first: I'll keep it in mind for future PR's - re: this can be solved without this PR: I totally agree, however for large projects, especially when more platforms are involved, this might help with readability / traceability - re: Babel transform inline: yes, I am aware of that change needed. I was planning t…	dudeinthemirror	mkonicek
12662	2017-03-03 14:02:26	@dudeinthemirror I don't think we should proceed with the PR (see comments above). Will this work? Adding more commits is not very useful at this point.	mkonicek	dudeinthemirror
12662	2017-03-03 18:27:17	@mkonicek please find the answers below: - re: 'will this work?': yes, this definitely works, see: https://cl.ly/1Z0a1O3I0O0y **However**, when you reverse the order of the 2 object spread's in `container` the resulting style is not correct, see: https://cl.ly/1h2O3z0u1f2T With the proposed change, the results would be the same regardless of the order, see: https://cl.ly/3n2c131a223x https://cl.l…	dudeinthemirror	mkonicek
12662	2017-03-04 21:23:39	@mkonicek: I am pushing one last commit: adding more test cases, improving tests readability, fixing a bug. Please let me know if you want to close this PR or leave it open. Either way, thanks again for your time and advice!	dudeinthemirror	mkonicek
12662	2017-03-12 23:44:44	@dudeinthemirror - thanks for pointing this PR out to me during the meetup. I looked through the discussion here, and I think overall I agree with @mkonicek here that the spread operator is probably the most friendly approach to solve this use case. The way I think about it is: * The existing support (ios: ..., android: ...) is pretty basic JavaScript format that is easy to understand -- It actua…	fkgozali	mkonicek
12662	2017-03-12 23:44:44	@dudeinthemirror - thanks for pointing this PR out to me during the meetup. I looked through the discussion here, and I think overall I agree with @mkonicek here that the spread operator is probably the most friendly approach to solve this use case. The way I think about it is: * The existing support (ios: ..., android: ...) is pretty basic JavaScript format that is easy to understand -- It actua…	fkgozali	dudeinthemirror
12662	2017-03-13 02:20:08	hey @fkgozali, appreciate your time reviewing this. I understand the concern, keeping things simple is a big part of a good API, I agree.	dudeinthemirror	fkgozali
12660	2017-03-02 16:45:19	@emilsjolander I have posted this on facebook/yoga now :) https://github.com/facebook/yoga/issues/454	henrikra	emilsjolander
12656	2017-03-02 22:55:54	@sahrens Yea that would work well too	janicduplessis	sahrens
12652	2017-03-05 01:38:14	Hi @hramos , thanks for a feedback, I will open a PR very soon. Have a good WE.	tlvenn	hramos
12649	2017-03-04 03:20:08	I think @chirag04 has a great point. I feel like it would make sense if we can utilize app.json without the eject command. Not to say that we take it out of eject, but provide another way to do it. It was pretty tedious to have to delete android and iOS folder just to see this work. What do you think @ericvicenti ?	ndejesus1227	chirag04
12649	2017-03-04 03:20:08	I think @chirag04 has a great point. I feel like it would make sense if we can utilize app.json without the eject command. Not to say that we take it out of eject, but provide another way to do it. It was pretty tedious to have to delete android and iOS folder just to see this work. What do you think @ericvicenti ?	ndejesus1227	ericvicenti
12649	2017-03-06 05:27:58	@ericvicenti makes total sense! So how does this sound: I add changes so that you can specify between iOS and Android icons only for now and I move on to figuring out the splash page through app.json? Also, I was wondering about documentation for react-native eject. Would it be too early to start fleshing that out?	ndejesus1227	ericvicenti
12649	2017-03-08 01:44:23	@ericvicenti so because you said that those naming conventions may change for overriding app icons, I did the bare minimum of at least making it possible to set different icons for iOS and Android. Let me know what you think! I want to work on the splash page, should that be a separate pull request?	ndejesus1227	ericvicenti
12649	2017-03-08 11:04:53	@ericvicenti I may need to put some more thought on where the eject document goes, but I have an idea: Under "Reference" from the main page of the React docs, perhaps there can be a document for "React Config" where it would detail the purpose of `react-native eject` and how to utilize app.json for setting up your app icons, splash page and other things that you've expressed you had plans for. Fi…	ndejesus1227	ericvicenti
12649	2017-03-08 22:17:16	@ericvicenti Hey, I added some changes and tested cases with icon images and without and everything works as expected. No icons default to to what RN does without the eject command and adding icons over writes that. Let me know what you think of my updates and I'll incorporate your feedback and get started on documentation with your blessing.	ndejesus1227	ericvicenti
12649	2017-03-10 12:52:34	@ncuillery I just looked over the upgrade docs. Correct me if I'm wrong, but I think upgrade does a bit more than eject. In the docs it says: "Upgrading to new versions of React Native will give you access to more APIs, views, developer tools and other goodies." I think the goal with eject is to rebuild your projects if things have either gone wrong on the native files and also serve as a way of …	ndejesus1227	ncuillery
12649	2017-03-13 15:02:01	@ncuillery oh!!! that makes sense, thanks for clearing that up. Still waiting on word from eric, but I started the docs for eject already. Can I get your feedback on it? https://gist.github.com/ndejesus1227/0eb673452c34e085b3f04fd5c1cbcc9f	ndejesus1227	ncuillery
12649	2017-03-21 10:32:58	@ericvicenti I've added comments to the eject file, is that good enough? I'm now trying to figure out how to pass the travis and circle ci tests	ndejesus1227	ericvicenti
12649	2017-03-24 18:21:12	@ericvicenti are the changes to the documenting part good enough for you? I'm not exactly sure how to document edge cases. Should it be a video or screen shots or something?	ndejesus1227	ericvicenti
12649	2017-03-24 18:33:06	@ericvicenti oh yes! I actually tested all of those cases two weeks ago and everything seemed smooth. Let me do it all again to double check, I'll document these results. Also, is it excessive that I tag you with each time I comment? Do you get the notifications regardless? lol	ndejesus1227	ericvicenti
12649	2017-03-25 17:14:27	@ericvicenti Hey Eric! I tested my code and I actually came across an issue! I made a fix for it in my recent commit if you don't mind checking it out. I documented my findings here: https://gist.github.com/ndejesus1227/d5a80106cb8970d17749b2024343866e Just some info on the issue I had. I refined the Android part of the app icon set up to check if there is a string that comes from the `appIconAnd…	ndejesus1227	ericvicenti
12649	2017-03-27 13:46:35	@ericvicenti I refactored. Let me know if that's what you had in mind.	ndejesus1227	ericvicenti
12646	2017-03-02 14:34:48	Closing this issue as @AndrewJack says the question asked has been answered. Please help us by asking questions on [StackOverflow](http://stackoverflow.com/questions/tagged/react-native). StackOverflow is amazing for Q&A: it has a reputation system, voting, the ability to mark a question as answered. Because of the reputation system it is likely the community will see and answer your question the…	facebook-github-bot	AndrewJack
12646	2017-03-05 04:45:42	@AndrewJack won't it not matter what version of okhttp3 React Native uses, because the project I'm adding RN to already uses okhttp3, it will still have this error?	lyahdav	AndrewJack
12642	2017-03-02 19:23:48	We run the `objc-test-ios.sh` script in internal fb CI, it will fail there trying to run the tvOS tests I think. Also the tvOS test should have its own entry in the Travis build matrix like it did before my commit https://github.com/facebook/react-native/commit/e44730cb633aa6e9667426b13f00947d2c99dd7f. This is so that we can clearly see in the Travis UI whether the build is failing on iOS or tvOS…	mkonicek	dlowder-salesforce
12642	2017-03-02 20:03:36	I just want to pipe up and say, the state of react native tests is fairly bad right now. A state of testing emergency, even. They have broken quite painfully with day-long breakages for each of the past three weeks. So we need to declare testing martial law, and @mkonicek is the testing dictator, imbued with absolute testing power. Once the tests are considered "okay" we can turn testing power ba…	lacker	mkonicek
12642	2017-03-02 20:23:20	Ok @mkonicek @lacker I'll change this PR to (1) restore the old structure with tvOS build in a separate script; (2) make tvOS script build only, and not start a packager; (3) add my email to the Travis notification list.	dlowder-salesforce	mkonicek
12642	2017-03-02 20:23:20	Ok @mkonicek @lacker I'll change this PR to (1) restore the old structure with tvOS build in a separate script; (2) make tvOS script build only, and not start a packager; (3) add my email to the Travis notification list.	dlowder-salesforce	lacker
12642	2017-03-02 20:28:30	Thanks @dlowder-salesforce!	mkonicek	dlowder-salesforce
12642	2017-03-03 00:23:53	@mkonicek this is passing CI and ready for your review	dlowder-salesforce	mkonicek
12642	2017-03-03 21:33:42	@mkonicek this is passing Travis CI and ready for review. Moving to XCode 8.2 and testing against iOS 10.1 to remove the excessive network debugging log lines.	dlowder-salesforce	mkonicek
12642	2017-03-06 21:34:52	@mkonicek has imported this pull request. If you are a Facebook employee, you can view this diff [on Phabricator](https://phabricator.intern.facebook.com/D4661571).	facebook-github-bot	mkonicek
12642	2017-03-06 21:46:14	@mkonicek thanks much! After I'm done with the other PRs I'm working on, I'll take a look at combining the common code in the two scripts as you suggest.	dlowder-salesforce	mkonicek
12641	2017-03-06 01:50:36	@ericvicenti has imported this pull request. If you are a Facebook employee, you can view this diff [on Phabricator](https://phabricator.intern.facebook.com/D4657739).	facebook-github-bot	ericvicenti
12641	2017-03-06 10:53:29	thank you @ericvicenti !	aymen-mouelhi	ericvicenti
12636	2017-03-02 23:25:35	@ericnakagawa has imported this pull request. If you are a Facebook employee, you can view this diff [on Phabricator](https://phabricator.intern.facebook.com/D4646561).	facebook-github-bot	ericnakagawa
12631	2017-03-01 19:21:56	@ide You'll have to rebase this, these files were just moved.	janicduplessis	ide
12628	2017-03-02 04:24:18	@janicduplessis has imported this pull request. If you are a Facebook employee, you can view this diff [on Phabricator](https://phabricator.intern.facebook.com/D4641509).	facebook-github-bot	janicduplessis
12626	2017-03-01 00:00:09	@hramos has imported this pull request. If you are a Facebook employee, you can view this diff [on Phabricator](https://phabricator.intern.facebook.com/D4632036).	facebook-github-bot	hramos
12626	2017-03-01 07:48:55	@hramos has imported this pull request. If you are a Facebook employee, you can view this diff [on Phabricator](https://phabricator.intern.facebook.com/D4632036).	facebook-github-bot	hramos
12626	2017-03-01 17:19:48	@hramos has imported this pull request. If you are a Facebook employee, you can view this diff [on Phabricator](https://phabricator.intern.facebook.com/D4632036).	facebook-github-bot	hramos
12625	2017-03-01 00:31:26	@qpowell Thanks so much for your response.. that little code sample right there was pretty valuable alone! My ultimate scenario I am trying to accomplish is implement a tap slideshow, where when I press the image view it automatically transitions to the next image, without any loading or white flicker I do have a few specific questions that I think quite a few people wonder.. Where did you call t…	joecaraccio	qpowell
12620	2017-03-06 09:11:13	@ericvicenti What is weird is that it used to work before moving the property to the parent class.	janicduplessis	ericvicenti
12620	2017-03-14 13:53:51	@janicduplessis Let me know if you need any more fixes to get it merged :)	scarlac	janicduplessis
12616	2017-03-03 19:39:14	@janicduplessis has imported this pull request. If you are a Facebook employee, you can view this diff [on Phabricator](https://phabricator.intern.facebook.com/D4651704).	facebook-github-bot	janicduplessis
12611	2017-02-28 19:22:36	@hramos has imported this pull request. If you are a Facebook employee, you can view this diff [on Phabricator](https://phabricator.intern.facebook.com/D4629295).	facebook-github-bot	hramos
12603	2017-02-28 13:01:05	@lacker That could help actually!	mkonicek	lacker
12603	2017-02-28 15:22:59	@lacker The builds run in parallel but there is a part in the Travis docs suggesting the order can matter ("test suite ... is usually going to be done before ..."): ![screenshot 2017-02-28 15 14 07](https://cloud.githubusercontent.com/assets/346214/23411295/c5fb7564-fdc9-11e6-9475-19722f25ed83.png) https://docs.travis-ci.com/user/speeding-up-the-build/ The tests are rendered in the Travis UI in t…	mkonicek	lacker
12602	2017-02-27 17:43:55	@ericvicenti has imported this pull request. If you are a Facebook employee, you can view this diff [on Phabricator](https://phabricator.intern.facebook.com/D4621021).	facebook-github-bot	ericvicenti
12599	2017-03-16 04:54:22	@shergin Will do in 1-2 days. 👏	Kulbear	shergin
12599	2017-03-16 07:10:07	@shergin With the dependencies below, it still doesn't work as expected. ![repro5](https://cloud.githubusercontent.com/assets/14886380/23985528/90983de2-0a5a-11e7-8c6c-cdf8a20d98d2.gif)	Kulbear	shergin
12599	2017-03-16 07:44:29	@shergin I dug for a while. Here is how the issue happens: - Enter some random word - Click outside of the `TextInput` - The [`textFieldDidChange`](https://github.com/facebook/react-native/blob/master/Libraries/Text/RCTTextField.m#L200) gets called twice immediately, `_nativeEventCount` is increased by 2. - The [`_onChange`](https://github.com/facebook/react-native/blob/master/Libraries/Component…	Swordsman-Inaction	shergin
12594	2017-02-27 09:15:43	@ericvicenti has imported this pull request. If you are a Facebook employee, you can view this diff [on Phabricator](https://phabricator.intern.facebook.com/D4619862).	facebook-github-bot	ericvicenti
12591	2017-02-27 14:49:58	@ericvicenti Yes I can confirm this also affects 0.41! This is really annoying since it performs differently on iOS and Android! On Android I have to use `evt.nativeEvent.locationY + gestureState.dy` to get the same results `evt.nativeEvent.locationY` gives me on iOS	albinhubsch	ericvicenti
12578	2017-03-09 16:48:37	@mkonicek has imported this pull request. If you are a Facebook employee, you can view this diff [on Phabricator](https://phabricator.intern.facebook.com/D4682076).	facebook-github-bot	mkonicek
12575	2017-02-25 21:45:57	@hramos has imported this pull request. If you are a Facebook employee, you can view this diff [on Phabricator](https://phabricator.intern.facebook.com/D4617979).	facebook-github-bot	hramos
12575	2017-02-25 22:19:35	@hramos has imported this pull request. If you are a Facebook employee, you can view this diff [on Phabricator](https://phabricator.intern.facebook.com/D4617979).	facebook-github-bot	hramos
12575	2017-02-27 19:30:55	@hramos has imported this pull request. If you are a Facebook employee, you can view this diff [on Phabricator](https://phabricator.intern.facebook.com/D4617979).	facebook-github-bot	hramos
12572	2017-02-27 19:44:58	@hramos has imported this pull request. If you are a Facebook employee, you can view this diff [on Phabricator](https://phabricator.intern.facebook.com/D4622075).	facebook-github-bot	hramos
12572	2017-02-28 05:44:31	@hramos has imported this pull request. If you are a Facebook employee, you can view this diff [on Phabricator](https://phabricator.intern.facebook.com/D4622075).	facebook-github-bot	hramos
12571	2017-03-07 04:37:31	@ericvicenti has imported this pull request. If you are a Facebook employee, you can view this diff [on Phabricator](https://phabricator.intern.facebook.com/D4665152).	facebook-github-bot	ericvicenti
12569	2017-02-28 19:24:04	@hramos has imported this pull request. If you are a Facebook employee, you can view this diff [on Phabricator](https://phabricator.intern.facebook.com/D4629308).	facebook-github-bot	hramos
12568	2017-02-25 20:19:04	I cannot do that @brentvatne, because @steveccable does not have an active CLA on file.	facebook-github-bot	brentvatne
12568	2017-02-27 16:18:31	@brentvatne Just accepted the CLA.	steveccable	brentvatne
12568	2017-02-28 14:08:18	@brentvatne Um, any idea about the above? This is my first PR against a facebook project, so I haven't seen this before.	steveccable	brentvatne
12568	2017-03-06 19:15:40	@ericvicenti Can we at least get a documentation update which says it only takes in text so that developers like myself don't try to pass in Nodes by accident and then wonder why it all exploded?	steveccable	ericvicenti
12567	2017-02-28 19:23:48	@hramos has imported this pull request. If you are a Facebook employee, you can view this diff [on Phabricator](https://phabricator.intern.facebook.com/D4629303).	facebook-github-bot	hramos
12565	2017-02-24 17:11:57	@hramos has imported this pull request. If you are a Facebook employee, you can view this diff [on Phabricator](https://phabricator.intern.facebook.com/D4612182).	facebook-github-bot	hramos
12562	2017-03-20 12:40:19	@selcute @hramos i have got the same isuse and i log Activity's life recycle the log is: ` 03-20 20:19:05.871 8053-8053/? E/com.nongfenqi.app.android.thrall.MainActivity: ,onCreate:null 03-20 20:19:05.871 8053-8053/? E/com.nongfenqi.app.android.thrall.MainActivity: ,onResume:com.nongfenqi.app.android.thrall.MainActivity@a36c5db 03-20 20:19:29.571 8053-8053/? E/com.nongfenqi.app.android.thrall.Mai…	zxyah	hramos
12550	2017-02-23 20:00:30	@ide has imported this pull request. If you are a Facebook employee, you can view this diff [on Phabricator](https://phabricator.intern.facebook.com/D4606899).	facebook-github-bot	ide
12549	2017-02-28 13:42:24	@mkonicek has imported this pull request. If you are a Facebook employee, you can view this diff [on Phabricator](https://phabricator.intern.facebook.com/D4608409).	facebook-github-bot	mkonicek
12548	2017-02-27 16:09:58	@mkonicek has imported this pull request. If you are a Facebook employee, you can view this diff [on Phabricator](https://phabricator.intern.facebook.com/D4620567).	facebook-github-bot	mkonicek
12548	2017-02-27 16:35:55	Thanks for the review @GantMan. Addressed comments, merging.	mkonicek	GantMan
12546	2017-02-23 19:50:18	Makes sense, thanks for the clarification @ide. I'm hoping with a bit of advocacy we can get to that point, and I'd definitely be willing to help move that forward.	ericnograles	ide
12543	2017-03-27 06:46:14	@scarlac @willdawsonme Could you try master see if the issue is still there? I think https://github.com/facebook/react-native/commit/9c3e6ae9f0f246e5fd8cdc3599801c37d1c11690 might have fixed it.	janicduplessis	scarlac
12543	2017-03-28 00:45:14	Thanks for trying that out, I'll see if I can figure out the cause with @scarlac repro.	janicduplessis	scarlac
12542	2017-02-23 14:34:26	@hzoo I suspect it to come from PR https://github.com/babel/babylon/pull/300 The changelog states > Don't parse class properties without initializers when classProperties is disabled and Flow is enabled (#300) (Andrew Levine) > > Ensure that you enable the classProperties plugin in order to enable correct parsing of class properties. Prior to this version it was possible to parse them by enabling…	sunruh	hzoo
12542	2017-02-23 14:48:38	(sorry for OT) Well, if there's one thing to say it's interesting (and awesome) to see how many people are trying to get up and running with a tutorial and at the frequency. I just ran into this too. 👍 thanks for the quick response @hzoo	dfischer	hzoo
12542	2017-02-23 14:52:21	Yeah @dfischer, I'm *really* sorry this is the experience people get when starting out with react-native/javascript/open source. We make mistakes	hzoo	dfischer
12542	2017-02-23 14:53:49	It's all good, I think it's cool how many people are reporting in. Good work @hzoo you rock!	dfischer	hzoo
12542	2017-02-23 14:55:14	@hzoo Actually I think this is a really good experience for new people because it shows how quickly a problem can get resolved in a well supported project.	robdonn	hzoo
12542	2017-02-23 14:57:17	cool! @hzoo	futurechallenger	hzoo
12542	2017-02-23 14:58:48	Good for me, it's work :) Thanks @hzoo	zyhou	hzoo
12542	2017-02-23 15:02:29	Thanks @hzoo	kafkaca	hzoo
12542	2017-02-23 16:12:38	@hzoo @grabbou and everyone involved: thanks! Amazing how fast this was resolved!	jeroenbourgois	hzoo
12542	2017-02-23 16:12:38	@hzoo @grabbou and everyone involved: thanks! Amazing how fast this was resolved!	jeroenbourgois	grabbou
12539	2017-02-26 03:07:30	@brentvatne nope did not forget function wrapper. `index.ios.js` `./app/index.js` The project started via `react-native init TestProject`. Only those two files created / edited can't be any simpler than that. As stated unless the full index path used the default isn't imported instead it is an object instead of the expected component If I inspect what is imported using `import App from './app';` …	rhysburnie	brentvatne
12539	2017-02-27 02:05:53	@brentvatne FYI - Figured out what was happening... If you have a file `./app/index.js` and you attempt to import like so: `import Something from './app';` What actually happens is the system is importing the root level `./app.json` file which contains the object in question. So while this isn't a bug it is perhaps a **gotcha**? It seems reasonable to expect that some developers may create an `ap…	rhysburnie	brentvatne
12533	2017-02-23 03:00:35	@ericvicenti has imported this pull request. If you are a Facebook employee, you can view this diff [on Phabricator](https://phabricator.intern.facebook.com/D4603657).	facebook-github-bot	ericvicenti
12533	2017-02-23 03:13:50	@ericvicenti this would still be a breaking change actually, as long as "site=react_native_oss" in Flow suppression comments exists in the code base.	skevy	ericvicenti
12533	2017-02-23 03:22:37	Awesome, thanks @skevy! `$FlowExpectedError` should be widely beneficial because it let's people write their own flow tests like https://github.com/facebook/react-native/blob/master/Libraries/Experimental/__flowtests__/FlatList-flowtest.js	sahrens	skevy
12533	2017-02-23 03:38:30	Thanks @skevy!	hramos	skevy
12533	2017-02-23 03:42:50	@sahrens totally agree that this is a useful feature! Gonna start doing this myself :p It's unfortunate that it's a breaking change. But it is what it is. Just the state of the world at the moment.	skevy	sahrens
12533	2017-02-23 03:53:14	Awesome, thanks @skevy!	desmond1121	skevy
12531	2017-02-23 05:43:28	Sounds good, thanks for the prompt replies, btw, @sahrens good job building out the `VirtualizedList`, it's probably the most exciting thing after `Adobe Flex` 👍👍	coodoo	sahrens
12526	2017-02-23 03:45:38	@hramos is this needed anymore given the fix that we're attempting to land for Flow in #12533?	skevy	hramos
12525	2017-02-23 16:19:27	@brentvatne I'm not sure I understand. Are you saying the issue is that it SHOULD take a node and doing so doesn't work for some reason, or that it SHOULDN'T take a node but currently accepts a broader type than it should? The link you put makes it seem more like the latter, but that would indicate to me that it once worked and was intentionally taken out without updating the propTypes in TextInp…	steveccable	brentvatne
12524	2017-02-23 23:11:03	@hramos has imported this pull request. If you are a Facebook employee, you can view this diff [on Phabricator](https://phabricator.intern.facebook.com/D4608419).	facebook-github-bot	hramos
12518	2017-02-24 21:19:00	Thanks for investigating @dabbott!	brentvatne	dabbott
12517	2017-02-22 20:19:07	@mkonicek has imported this pull request. If you are a Facebook employee, you can view this diff [on Phabricator](https://phabricator.intern.facebook.com/D4600082).	facebook-github-bot	mkonicek
12514	2017-02-23 14:22:08	Hi @brentvatne, I am @SvetlanaBarros 's coworker. For clarifications : we do not use webpack in the build process of react-native, only the web application. The error that is shown above only happens on @SvetlanaBarros 's computer whilst I have no problem running react-native what so ever. We have tried searching on Google, StackOverflow, react-native's issues, etc. I too am on : - React Native v…	brodeuralexis	brentvatne
12514	2017-02-23 16:13:30	Hi @brentvatne, I noticed this morning that i was in a different network than my collegue @brodeuralexis. I switched from the network i was on and i had no longer the error, the simulator runs the app with no problem. Thanks for your help anyway	SvetlanaBarros	brentvatne
12512	2017-02-22 23:03:33	Hey @brentvatne, @jasongrishkoff mentioned `FlatList` didn't help the memory issues. I just tried it myself as well, and got similar results. I can see the windowing happening, however the same issue applies where the more I scroll down my list (infinite scrolling) to display more rows, the slower my app becomes. Anything else worth trying?	booboothefool	brentvatne
12512	2017-02-23 03:40:18	As for slowness, I agree with @brentvatne that there is probably something else going on.	sahrens	brentvatne
12512	2017-03-02 05:31:30	@sahrens I hope I'm that stupid. XD Maybe I was just imagining using the default props? :) Either way I think something changed: Using this code: I made a video of the `debug={true}`: https://www.youtube.com/watch?v=wlQmzICT3j0 after watching it, I assume the green box is the window? and here are the results shown at the end of the video: ![screen shot 2017-03-02 at 12 40 17 am](https://cloud.git…	booboothefool	sahrens
12512	2017-03-03 02:15:17	@sahrens Hello friend. Thanks for your response. ^^ I am using a Samsung Galaxy S6 running Android 6. I tried adding some of my pictures back and besides that, the only code change to `FlatList` was: I noticed that using a smaller `windowSize` instead of the default definitely reduced the lag with the scrolling. It scrolls smoothly for the most part. https://www.youtube.com/watch?v=JgkeojJLmmA He…	booboothefool	sahrens
12512	2017-03-27 17:18:36	I played around with FlatList on iOS with 'full-screen' images in a list and a small _windowSize_ of **3**. Memory usage climbs linearly until it hits a threshold where it no longer increases. From enabling debug it it would appear it initially renders a few pages worth of views before the 'windowing' behavior kicks in (nice to see this behavior working :)); the debug visuals would suggest these …	joshyhargreaves	sahrens
12511	2017-03-15 22:47:33	@mkonicek has imported this pull request. If you are a Facebook employee, you can view this diff [on Phabricator](https://phabricator.intern.facebook.com/D4718029).	facebook-github-bot	mkonicek
12510	2017-02-23 10:26:57	@brentvatne thanks, I will check this. Please do not close the issue or say to me for move this in stackoverflow. I think this is react native issue. One more thing noticeable(missed the last application test)!!!! Which I have not mentioned in my issue? Navigation changes is working fine but fetch data is not loaded ( application seems freeze ) ? Or sometime application is crashed when click any …	krishbhattacharyya	brentvatne
12509	2017-02-23 19:41:30	@janicduplessis has imported this pull request. If you are a Facebook employee, you can view this diff [on Phabricator](https://phabricator.intern.facebook.com/D4606716).	facebook-github-bot	janicduplessis
12503	2017-02-21 21:43:38	@ide What a great idea. Thank you. That's so much simpler and doesn't call for any changes in React's code.	peacechen	ide
12502	2017-03-07 13:24:03	@xqwzts , @kkjamie , would you please give tips how could I rebuild the react-native-XXX.jar in local storage? As I thought, I make changes to the java files under node_modules, but it seems I should build out the jar first.	BinLi-OW	xqwzts
12499	2017-02-27 09:32:54	@ericvicenti has imported this pull request. If you are a Facebook employee, you can view this diff [on Phabricator](https://phabricator.intern.facebook.com/D4619885).	facebook-github-bot	ericvicenti
12493	2017-02-28 11:47:03	Cool, good to know that. Will you fix this? @astreet	Swordsman-Inaction	astreet
12488	2017-02-21 08:20:54	@janicduplessis has imported this pull request. If you are a Facebook employee, you can view this diff [on Phabricator](https://phabricator.intern.facebook.com/D4590699).	facebook-github-bot	janicduplessis
12488	2017-02-23 23:19:33	@janicduplessis has imported this pull request. If you are a Facebook employee, you can view this diff [on Phabricator](https://phabricator.intern.facebook.com/D4590699).	facebook-github-bot	janicduplessis
12488	2017-03-01 19:52:42	@janicduplessis has imported this pull request. If you are a Facebook employee, you can view this diff [on Phabricator](https://phabricator.intern.facebook.com/D4590699).	facebook-github-bot	janicduplessis
12479	2017-02-21 16:00:52	@gaearon has imported this pull request. If you are a Facebook employee, you can view this diff [on Phabricator](https://phabricator.intern.facebook.com/D4591285).	facebook-github-bot	gaearon
12477	2017-02-22 22:59:49	As per @hramos' comment I think this is a problem with one of those libraries. If you can share the code it would be possible to verify that.	brentvatne	hramos
12475	2017-02-20 20:59:44	@hramos @lacker why are your CI tests failing because of this?	Brian-Kaplan	hramos
12475	2017-02-23 15:58:45	@hramos @lacker any updates on these tests?	Brian-Kaplan	hramos
12475	2017-02-23 15:58:45	@hramos @lacker any updates on these tests?	Brian-Kaplan	lacker
12475	2017-02-23 23:12:18	@hramos has imported this pull request. If you are a Facebook employee, you can view this diff [on Phabricator](https://phabricator.intern.facebook.com/D4608443).	facebook-github-bot	hramos
12469	2017-03-06 07:06:41	@brentvatne shouldn't this be in the docs? In case of naming collision, user supplied props get over ridden with the layout ones.	f0rr0	brentvatne
12453	2017-03-02 18:58:02	I have just experienced a similar issue with Animated.View on android. However, translateX/translateY did not work also. I found that setting backgroundColor: 'transparent' is solving this issue. @scarlac Maybe it will work for you too.	orenklein	scarlac
12451	2017-02-21 00:11:59	@ide has imported this pull request. If you are a Facebook employee, you can view this diff [on Phabricator](https://phabricator.intern.facebook.com/D4590029).	facebook-github-bot	ide
12450	2017-02-18 17:03:36	@mkonicek has imported this pull request. If you are a Facebook employee, you can view this diff [on Phabricator](https://phabricator.intern.facebook.com/D4585032).	facebook-github-bot	mkonicek
12450	2017-02-21 15:04:51	@gaearon The previous 3 reverts were to get CI back into a good state. Looks like this import failed so CI is still a mess.	ericnakagawa	gaearon
12450	2017-02-21 22:50:27	@gaearon There were issues with original landing. I will be revoking this PR and handing over troubleshooting to next oncall.	ericnakagawa	gaearon
12448	2017-02-18 09:51:34	@mkonicek has imported this pull request. If you are a Facebook employee, you can view this diff [on Phabricator](https://phabricator.intern.facebook.com/D4584743).	facebook-github-bot	mkonicek
12447	2017-02-18 02:46:22	@janicduplessis has imported this pull request. If you are a Facebook employee, you can view this diff [on Phabricator](https://phabricator.intern.facebook.com/D4584041).	facebook-github-bot	janicduplessis
12446	2017-02-22 22:36:04	@hramos has imported this pull request. If you are a Facebook employee, you can view this diff [on Phabricator](https://phabricator.intern.facebook.com/D4601198).	facebook-github-bot	hramos
12445	2017-02-20 16:23:58	Hey @tadeuzagallo! We actually tried upgrading trace2html upstream (https://github.com/Homebrew/homebrew-core/pull/4638 https://github.com/Homebrew/homebrew-core/pull/7485) but I don't think that has shipped.	javache	tadeuzagallo
12445	2017-03-08 16:29:37	@tadeuzagallo I was going to import this, but looks like there’s no CLA on you 😢 . Could you please email **cla@fb.com** with your details?	gaearon	tadeuzagallo
12445	2017-03-13 19:48:16	@gaearon has imported this pull request. If you are a Facebook employee, you can view this diff [on Phabricator](https://phabricator.intern.facebook.com/D4700153).	facebook-github-bot	gaearon
12445	2017-03-13 20:36:58	@gaearon has imported this pull request. If you are a Facebook employee, you can view this diff [on Phabricator](https://phabricator.intern.facebook.com/D4700153).	facebook-github-bot	gaearon
12445	2017-03-15 19:01:32	@gaearon has imported this pull request. If you are a Facebook employee, you can view this diff [on Phabricator](https://phabricator.intern.facebook.com/D4700153).	facebook-github-bot	gaearon
12443	2017-02-17 23:33:04	@ide has imported this pull request. If you are a Facebook employee, you can view this diff [on Phabricator](https://phabricator.intern.facebook.com/D4582514).	facebook-github-bot	ide
12443	2017-02-25 22:41:13	@ide Could you try this again?	janicduplessis	ide
12443	2017-03-07 21:32:24	@ide has imported this pull request. If you are a Facebook employee, you can view this diff [on Phabricator](https://phabricator.intern.facebook.com/D4582514).	facebook-github-bot	ide
12441	2017-02-22 22:59:21	@hramos has imported this pull request. If you are a Facebook employee, you can view this diff [on Phabricator](https://phabricator.intern.facebook.com/D4601448).	facebook-github-bot	hramos
12435	2017-03-05 20:25:22	Thanks @Kureev, this is a well documented fix. My apologies for glossing over the important detail. I'll land it now.	ericvicenti	Kureev
12435	2017-03-05 20:25:45	@ericvicenti has imported this pull request. If you are a Facebook employee, you can view this diff [on Phabricator](https://phabricator.intern.facebook.com/D4657370).	facebook-github-bot	ericvicenti
12434	2017-02-20 17:58:52	Thanks for reviewing this @hramos. I can't seem to figure out what's wrong with the commit though. I have doubled-checked the format and the guidelines and checked if all the links are valid. Could you provide some more detail as to what's wrong/missing?	marcelkalveram	hramos
12434	2017-02-22 10:54:07	Oops, my bad. And thanks for clarifying @ide. I've moved the app to the featured array.	marcelkalveram	ide
12434	2017-02-22 22:30:53	@hramos has imported this pull request. If you are a Facebook employee, you can view this diff [on Phabricator](https://phabricator.intern.facebook.com/D4601147).	facebook-github-bot	hramos
12434	2017-02-27 19:47:13	@hramos has imported this pull request. If you are a Facebook employee, you can view this diff [on Phabricator](https://phabricator.intern.facebook.com/D4601147).	facebook-github-bot	hramos
12429	2017-02-17 21:54:21	@hramos has imported this pull request. If you are a Facebook employee, you can view this diff [on Phabricator](https://phabricator.intern.facebook.com/D4581492).	facebook-github-bot	hramos
12423	2017-02-20 21:20:48	@janicduplessis has imported this pull request. If you are a Facebook employee, you can view this diff [on Phabricator](https://phabricator.intern.facebook.com/D4589655).	facebook-github-bot	janicduplessis
12422	2017-02-18 23:53:08	@mkonicek has imported this pull request. If you are a Facebook employee, you can view this diff [on Phabricator](https://phabricator.intern.facebook.com/D4585549).	facebook-github-bot	mkonicek
12419	2017-02-17 19:58:51	As @ide said this is understandable. While Navigator is not yet officially deprecated, we're encouraging people to start using React Navigation instead. I'm going to close this, but feel free to open a similar issue against React Navigation if needed.	hramos	ide
12411	2017-02-25 17:42:07	@magicismight - How did you resolve this? I'm seeing the same thing `{"isTrusted":false}`	rgoldiez	magicismight
12411	2017-03-01 08:30:22	Thank you @magicismight !!	rgoldiez	magicismight
12410	2017-02-17 21:37:11	@hramos has imported this pull request. If you are a Facebook employee, you can view this diff [on Phabricator](https://phabricator.intern.facebook.com/D4581314).	facebook-github-bot	hramos
12409	2017-02-16 01:21:05	@rmevans9 tells me to close this issue. If you think it should still be opened let us know why.	facebook-github-bot	rmevans9
12409	2017-02-16 09:22:35	@rmevans9 Thanks! Enzyme (with its shallow rendering) is exactly what I need.	salutis	rmevans9
12409	2017-03-15 17:00:33	@salutis How do you know the arbitrary index of the `tree.children` for the button? Is there any other way to get the button via a constant selector?	xareelee	salutis
12408	2017-02-16 00:46:14	@ide has imported this pull request. If you are a Facebook employee, you can view this diff [on Phabricator](https://phabricator.intern.facebook.com/D4569679).	facebook-github-bot	ide
12406	2017-02-16 19:52:27	@gaearon thanks for catching it. Your proposed solution seems reasonable.	harshil07	gaearon
12404	2017-02-17 20:11:05	@shergin Many thanks for the heads up. @hramos Do you think the documentation should be corrected?	faalsh	hramos
12404	2017-02-17 20:11:05	@shergin Many thanks for the heads up. @hramos Do you think the documentation should be corrected?	faalsh	shergin
12401	2017-03-10 19:26:13	@ericvicenti agree that it doesn't make sense to set borderWidth < StyleSheet.hairlineWidth but there's still a bug. On iPhone 7 plus StyleSheet.hairlineWidth === 0.3333333333333333. Setting borderWidth to 0.5 should work, right? It doesn't - it's distorted like the original post mentions. Setting it to 0.66 works as expected though. Seems like unpredictable behavior to me.	bsiddiqui	ericvicenti
12401	2017-03-14 07:56:20	@ericvicenti I think this issue should be reopened since it was prove by all the guys here , that the problem exist. Thanks.	niztal	ericvicenti
12401	2017-03-15 14:21:23	@ericvicenti No bother, this issue not only happened at 0.5, with any number with fractions, like 1.0, 1.1, 1.5, 2.5, whatever, applied to border width related property, then same problem. Found it at iOS 10.2 simulator (iPhone 7 plus & iPhone 6 plus only)	hellomaya	ericvicenti
12400	2017-03-22 15:45:49	@ericvicenti @hramos following up from our conversation at ReactConf. Based on some anecdotal testing this has zero affect on Packager startup time: **On latest `react-native`** **Against this branch** since Facebook does not use symlinks and Packager startup time is not affected we're hoping that this can get merged. Totally understand if we are going to wait for @cpojer to come back from vacati…	indexzero	ericvicenti
12396	2017-02-20 15:22:17	@astreet Thank you very much:)	desmond1121	astreet
12396	2017-02-21 02:43:40	Hey @astreet , travis-ci failed in flow check, but I did not change any js file lol... It seems caused by commit [63d3ea17a717f032c59f0de315f4b197ededcfec](https://github.com/facebook/react-native/commit/63d3ea17a717f032c59f0de315f4b197ededcfec) @sahrens	desmond1121	astreet
12396	2017-02-24 02:30:47	@astreet Your review advice is updated, is there any problem since review state has not changed	desmond1121	astreet
12396	2017-02-24 11:17:15	@astreet has imported this pull request. If you are a Facebook employee, you can view this diff [on Phabricator](https://phabricator.intern.facebook.com/D4588399).	facebook-github-bot	astreet
12396	2017-02-24 14:45:12	Thank you @astreet :)	desmond1121	astreet
12396	2017-02-25 02:51:59	Oh @astreet , sorry for my naive mistake. I've run gradle lint and find out all newApi error, now they are all fixed.	desmond1121	astreet
12396	2017-02-28 02:34:55	Ok @astreet , all change in API compat change maybe belongs with View stuff? Also it's difficult to separate them because I use a manager class to manage them, reason is also for cleanliness and ability to revert.	desmond1121	astreet
12391	2017-02-16 10:36:38	@dlowder-salesforce Can you try rebasing this?	javache	dlowder-salesforce
12391	2017-02-16 15:26:30	@javache I just merged this up to latest master.	dlowder-salesforce	javache
12391	2017-02-16 22:17:37	@javache has imported this pull request. If you are a Facebook employee, you can view this diff [on Phabricator](https://phabricator.intern.facebook.com/D4571276).	facebook-github-bot	javache
12391	2017-02-17 09:26:25	@javache has imported this pull request. If you are a Facebook employee, you can view this diff [on Phabricator](https://phabricator.intern.facebook.com/D4578345).	facebook-github-bot	javache
12388	2017-02-17 22:21:04	@scarlac I think you can make a separate issue, I tested this and the issue is related to `delay` being broken on iOS. Mention me in it and I'll have a look. @mosesoak Got a PR to fix this!	janicduplessis	scarlac
12388	2017-02-17 22:21:04	@scarlac I think you can make a separate issue, I tested this and the issue is related to `delay` being broken on iOS. Mention me in it and I'll have a look. @mosesoak Got a PR to fix this!	janicduplessis	mosesoak
12388	2017-02-18 21:21:36	@janicduplessis awesome! 🎉	mosesoak	janicduplessis
12383	2017-03-06 07:28:03	@ericvicenti has imported this pull request. If you are a Facebook employee, you can view this diff [on Phabricator](https://phabricator.intern.facebook.com/D4658153).	facebook-github-bot	ericvicenti
12381	2017-02-15 15:11:38	@bestander has imported this pull request. If you are a Facebook employee, you can view this diff [on Phabricator](https://phabricator.intern.facebook.com/D4558370).	facebook-github-bot	bestander
12381	2017-02-16 13:44:22	@bestander has imported this pull request. If you are a Facebook employee, you can view this diff [on Phabricator](https://phabricator.intern.facebook.com/D4558370).	facebook-github-bot	bestander
12379	2017-02-16 01:35:25	@rmevans9 tells me to close this issue. If you think it should still be opened let us know why.	facebook-github-bot	rmevans9
12373	2017-02-14 06:10:59	@ide has imported this pull request. If you are a Facebook employee, you can view this diff [on Phabricator](https://phabricator.intern.facebook.com/D4557642).	facebook-github-bot	ide
12373	2017-02-14 08:01:16	Thanks @ide	janicduplessis	ide
12365	2017-02-16 02:40:01	@hramos has imported this pull request. If you are a Facebook employee, you can view this diff [on Phabricator](https://phabricator.intern.facebook.com/D4570633).	facebook-github-bot	hramos
12362	2017-02-17 09:36:16	@shergin I saw [this answer ](http://stackoverflow.com/questions/1220354/uiscrollview-horizontal-paging-like-mobile-safari-tabs/1220605#1220605). But I don't understand, in my custom RN component, how can I return `UIView` ( from the `- (UIView*)view` method ) that contains `UIScrollView` and pass all `RCT_EXPORT_VIEW_PROPERTY` to the `UIView`'s child - `UIScrollView`? ...is it something to do wi…	grundmanise	shergin
12361	2017-02-16 01:39:31	@rmevans9 tells me to close this issue. If you think it should still be opened let us know why.	facebook-github-bot	rmevans9
12356	2017-03-20 07:17:31	I haven't tried it yet as was occupied in other projects. @ericvicenti can you please reopen this issue based on feedback by @lihue?	jinxac	ericvicenti
12355	2017-03-14 23:15:19	@davidaurelio has imported this pull request. If you are a Facebook employee, you can view this diff [on Phabricator](https://phabricator.intern.facebook.com/D4710001).	facebook-github-bot	davidaurelio
12339	2017-02-13 20:45:58	@lacker has imported this pull request. If you are a Facebook employee, you can view this diff [on Phabricator](https://phabricator.intern.facebook.com/D4553601).	facebook-github-bot	lacker
12339	2017-03-15 21:56:24	@mkonicek has imported this pull request. If you are a Facebook employee, you can view this diff [on Phabricator](https://phabricator.intern.facebook.com/D4553601).	facebook-github-bot	mkonicek
12338	2017-02-13 18:13:56	@hramos has imported this pull request. If you are a Facebook employee, you can view this diff [on Phabricator](https://phabricator.intern.facebook.com/D4552228).	facebook-github-bot	hramos
12336	2017-02-13 12:49:53	@lacker You know, I think this may have been an install that I downgraded back to 0.38.0 at some point because I was running into some other issues. I'll see what happens if I start from a fresh install with the project. @ncuillery Nothing comes to mind and it was happening every time, though admittedly I didn't more than 5 times. With the extra info you've provided, I'll keep an eye out to see i…	macnube	ncuillery
12336	2017-02-13 12:49:53	@lacker You know, I think this may have been an install that I downgraded back to 0.38.0 at some point because I was running into some other issues. I'll see what happens if I start from a fresh install with the project. @ncuillery Nothing comes to mind and it was happening every time, though admittedly I didn't more than 5 times. With the extra info you've provided, I'll keep an eye out to see i…	macnube	lacker
12335	2017-02-10 20:11:30	@janicduplessis has imported this pull request. If you are a Facebook employee, you can view this diff [on Phabricator](https://phabricator.intern.facebook.com/D4545191).	facebook-github-bot	janicduplessis
12335	2017-02-13 08:30:12	@janicduplessis has imported this pull request. If you are a Facebook employee, you can view this diff [on Phabricator](https://phabricator.intern.facebook.com/D4545191).	facebook-github-bot	janicduplessis
12329	2017-02-11 00:52:46	@astreet Thanks for the fast response time with the review. I updated the title and description as requested. I have a general question related to breaking changes in Java code. This PR is breaking because I moved around some classes and interfaces. It seems to me that the public API surface that third-party modules can use is not clearly defined and third-party modules can just make use of any c…	rigdern	astreet
12329	2017-02-13 08:00:10	@astreet I rebased and resolved the merge conflicts.	rigdern	astreet
12329	2017-02-13 12:11:40	@astreet has imported this pull request. If you are a Facebook employee, you can view this diff [on Phabricator](https://phabricator.intern.facebook.com/D4551160).	facebook-github-bot	astreet
12328	2017-02-13 07:33:27	@janicduplessis definitely you are right. Fixed.	skv-headless	janicduplessis
12328	2017-02-13 08:28:41	@janicduplessis has imported this pull request. If you are a Facebook employee, you can view this diff [on Phabricator](https://phabricator.intern.facebook.com/D4550913).	facebook-github-bot	janicduplessis
12323	2017-02-14 01:22:08	@ide has imported this pull request. If you are a Facebook employee, you can view this diff [on Phabricator](https://phabricator.intern.facebook.com/D4556407).	facebook-github-bot	ide
12323	2017-02-16 05:43:40	@ide Could you try shipping this again	janicduplessis	ide
12323	2017-02-16 07:23:25	@ide has imported this pull request. If you are a Facebook employee, you can view this diff [on Phabricator](https://phabricator.intern.facebook.com/D4556407).	facebook-github-bot	ide
12318	2017-02-10 13:41:39	@mkonicek has imported this pull request. If you are a Facebook employee, you can view this diff [on Phabricator](https://phabricator.intern.facebook.com/D4543194).	facebook-github-bot	mkonicek
12316	2017-02-10 20:29:23	@gaearon has imported this pull request. If you are a Facebook employee, you can view this diff [on Phabricator](https://phabricator.intern.facebook.com/D4545322).	facebook-github-bot	gaearon
12314	2017-02-09 21:04:50	@lacker I don't think it can be done in the same fashion in iOS, as it is not an option on the WebView. On iOS, you'd need to configure it per domain in the `Info.plist`. It means that you can have mixed content in a WebView in iOS even without this change. See the App Transport Security section in the [Apple Documentation](https://developer.apple.com/library/content/releasenotes/General/WhatsNew…	mehraan	lacker
12314	2017-02-11 17:34:27	No @lacker. I have checked and it isn’t picking	prabakarviji	lacker
12314	2017-02-13 07:11:11	@lacker Any update on this PR?	prabakarviji	lacker
12314	2017-02-14 15:13:00	@lacker Added documentation for `mixedContentMode`.	prabakarviji	lacker
12314	2017-02-22 17:30:28	@lacker Any update regarding this PR?	prabakarviji	lacker
12314	2017-03-03 12:03:14	@lacker Removed conflicts and updated. Thanks	prabakarviji	lacker
12314	2017-03-06 13:07:00	@lacker It's seems like all checks have passed. Can you merge it ?	prabakarviji	lacker
12314	2017-03-06 23:58:20	@lacker has imported this pull request. If you are a Facebook employee, you can view this diff [on Phabricator](https://phabricator.intern.facebook.com/D4663084).	facebook-github-bot	lacker
12311	2017-02-10 15:22:57	@lacker rnplay.org doesn't appear to support logging of any kind, so I'm not sure it'd be helpful. I'll try to put together a sample project this weekend.	tsteele2013	lacker
12311	2017-02-28 20:50:01	@formatlos I've also experienced some randomness as well in production builds. Good to know I'm not crazy. The project I have implemented this in contains sensitive data, so it seems it's going to be more tedious than originally thought for me to create a sample project. Is one still needed? Or is it unnecessary since you're a contributor and you've been able to recreate the problem?	tsteele2013	formatlos
12302	2017-02-10 05:42:18	I'm afraid your suggestion goes against the basic engineering of the Android platform. One day or another you'll need to leverage the Activity lifecycle events and when that happens you'll be in trouble with all the "ok the app resumed, now what view am I showing, what's my state, what should I do?!". I don't have much to add besides what @lacker said.	rodperottoni	lacker
12302	2017-02-13 10:09:28	@rodperottoni definitely understand Activity lifecycle events are relevant, we've got some infrastructure in place to handle that. We just believed that the benefits Flow brought our team made the move away from the Activity-based architecture worth the tradeoff. I'd suggest reading about Flow, it was put together by Square and we've seen some pretty big benefits with it. Furthermore, we've got t…	aem	lacker
12301	2017-02-10 11:15:11	@mkonicek backspace is the one that i'm currently lacking on android and using on ios. On ios i was able to successfully build messenger like functionality for choosing/searching users (see creating new message screen) and used backspace to select and then remove last element. `onChange` is not fired when pressing backspace in empty input so can't use that in my case :(	mxaly	mkonicek
12292	2017-02-17 21:37:28	@hramos has imported this pull request. If you are a Facebook employee, you can view this diff [on Phabricator](https://phabricator.intern.facebook.com/D4581316).	facebook-github-bot	hramos
12292	2017-02-18 00:44:47	@hramos has imported this pull request. If you are a Facebook employee, you can view this diff [on Phabricator](https://phabricator.intern.facebook.com/D4581316).	facebook-github-bot	hramos
12292	2017-02-20 16:59:28	@hramos has imported this pull request. If you are a Facebook employee, you can view this diff [on Phabricator](https://phabricator.intern.facebook.com/D4581316).	facebook-github-bot	hramos
12292	2017-02-23 23:54:17	@hramos has imported this pull request. If you are a Facebook employee, you can view this diff [on Phabricator](https://phabricator.intern.facebook.com/D4608809).	facebook-github-bot	hramos
12292	2017-02-24 17:14:56	@hramos has imported this pull request. If you are a Facebook employee, you can view this diff [on Phabricator](https://phabricator.intern.facebook.com/D4608809).	facebook-github-bot	hramos
12287	2017-02-10 11:07:20	@janicduplessis sorry that was a typo in the comment. this code is sanitized to avoid giving out company information and I accidentally used two different names when i did so, I am adding the correct package to the instance manager though	aem	janicduplessis
12284	2017-02-10 11:45:06	Hi @janicduplessis . Sorry about that. Thank you guys!	Dsouza10082	janicduplessis
12284	2017-03-02 08:00:16	@janicduplessis No error: (AlbumDetail.js) Error with "Cannot add a child node" as stated above: (AlbumDetail.js) here is my Card.js Here is my full code: https://github.com/wwarodom/helloRN	wwarodom	janicduplessis
12279	2017-02-08 08:55:15	@ide has imported this pull request. If you are a Facebook employee, you can view this diff [on Phabricator](https://phabricator.intern.facebook.com/D4527866).	facebook-github-bot	ide
12279	2017-02-08 09:44:14	@nihgwu I also noticed this bug, I would like to understand why it happens properly before submitting a fix. Right now I just patched it in my fork by returning 0.	janicduplessis	nihgwu
12279	2017-02-08 10:04:45	@janicduplessis it happens when the Animated component will be unmounted, so I've no idea how to fix it or any workaround I've tried to make the component static rendering, then it's save to navigate to the view, but when go back to parent, it still crashes	nihgwu	janicduplessis
12278	2017-02-08 06:55:59	hi @shergin I am not sure what `(t12462956)` is supposed to mean? Are you referring to some commit which fixes this problem? Thanks!	varungupta85	shergin
12278	2017-02-10 03:37:09	hi @shergin , thanks for providing more info. I wouldn't call myself a power `react-native` user and I apologize for my lack of knowledge. Although I understand what you commented but I don't know how to implement it. If you think it wouldn't take too much of your time, could you please provide an example of how to achieve what you have suggested. I will try to figure it out on the internet in th…	varungupta85	shergin
12277	2017-03-08 12:49:44	@mkonicek has imported this pull request. If you are a Facebook employee, you can view this diff [on Phabricator](https://phabricator.intern.facebook.com/D4673648).	facebook-github-bot	mkonicek
12276	2017-03-08 12:48:20	@mkonicek has imported this pull request. If you are a Facebook employee, you can view this diff [on Phabricator](https://phabricator.intern.facebook.com/D4673646).	facebook-github-bot	mkonicek
12275	2017-03-08 12:46:58	@mkonicek has imported this pull request. If you are a Facebook employee, you can view this diff [on Phabricator](https://phabricator.intern.facebook.com/D4673644).	facebook-github-bot	mkonicek
12273	2017-02-10 01:42:03	@ericvicenti has imported this pull request. If you are a Facebook employee, you can view this diff [on Phabricator](https://phabricator.intern.facebook.com/D4527224).	facebook-github-bot	ericvicenti
12272	2017-03-01 21:24:04	@hramos has imported this pull request. If you are a Facebook employee, you can view this diff [on Phabricator](https://phabricator.intern.facebook.com/D4637737).	facebook-github-bot	hramos
12269	2017-02-22 01:33:16	@shergin Thanks for the feedback. I pushed a commit which does the fix inside of `RCTRecursiveAccessibilityLabel` instead.	rigdern	shergin
12269	2017-02-22 04:54:46	@shergin has imported this pull request. If you are a Facebook employee, you can view this diff [on Phabricator](https://phabricator.intern.facebook.com/D4596761).	facebook-github-bot	shergin
12268	2017-03-08 12:43:49	@mkonicek has imported this pull request. If you are a Facebook employee, you can view this diff [on Phabricator](https://phabricator.intern.facebook.com/D4673642).	facebook-github-bot	mkonicek
12266	2017-02-08 21:21:26	@dudeinthemirror looking into it	hramos	dudeinthemirror
12266	2017-02-09 19:44:14	@hramos has imported this pull request. If you are a Facebook employee, you can view this diff [on Phabricator](https://phabricator.intern.facebook.com/D4538186).	facebook-github-bot	hramos
12265	2017-02-08 12:52:11	@freakinruben `DEAD_CODE_STRIPPING` is disabled for `Debug` and `Release`. @skellock All third party libraries have been upgraded, and the issue appears to be coming from within react-native libraries. Maybe it could be an issue with 3rd party libraries, but I imagine that in that scenario I wouldn't be able to build and run the app, which isn't the case.	ggordan	skellock
12265	2017-02-15 15:25:38	@nihgwu sounds like a plan, should I update that topic to say that you are taking this? any timeframe?	SamSaffron	nihgwu
12265	2017-02-15 15:31:10	@nihgwu awesome, will update the topic, if you need to fork any of the dependencies and submit fixes as well feel free to point your PR at the forks.	SamSaffron	nihgwu
12261	2017-02-19 20:09:59	@fungilation @npomfret There is nothing stopping you from using `react-native upgrade`. The command still exists.	ncuillery	npomfret
12261	2017-02-19 22:00:59	Sure. But this issue is about this being 2 steps forward 1 step back, when it can be just 2 steps forward. On Sun, Feb 19, 2017 at 12:11 PM Nicolas Cuillery <notifications@github.com> wrote: > @fungilation <https://github.com/fungilation> @npomfret > <https://github.com/npomfret> There is nothing stopping you from using react-native > upgrade. The command still exists. > > — > You are receiving t…	fungilation	npomfret
12261	2017-02-21 01:24:30	@ncuillery any comments on the above?	thatjuan	ncuillery
12260	2017-02-07 16:04:01	@mkonicek has imported this pull request. If you are a Facebook employee, you can view this diff [on Phabricator](https://phabricator.intern.facebook.com/D4521758).	facebook-github-bot	mkonicek
12253	2017-02-07 22:26:31	@ide I am not 100% how the facebook-github-bot works but it appears to have repeated my CLA signing. Is that correct? I updated the branch to see if that would re-trigger the bot.	moaxaca	ide
12253	2017-02-08 23:16:33	@ide Something seems to be up with this PR what should I do?	moaxaca	ide
12253	2017-02-09 03:21:48	@lacker ty	moaxaca	lacker
12253	2017-02-10 20:12:39	@lacker It appears to have passed all checks now	moaxaca	lacker
12253	2017-02-10 20:25:19	@lacker has imported this pull request. If you are a Facebook employee, you can view this diff [on Phabricator](https://phabricator.intern.facebook.com/D4545291).	facebook-github-bot	lacker
12252	2017-03-16 02:17:11	@shergin look forward to your fix :)	YangShaoyue	shergin
12245	2017-02-16 10:33:27	@javache has imported this pull request. If you are a Facebook employee, you can view this diff [on Phabricator](https://phabricator.intern.facebook.com/D4571776).	facebook-github-bot	javache
12245	2017-02-16 16:13:02	Thanks @javache. I realized from the failing tests that my solution isn't quite acceptable. It requires that we discover all asymmetrical properties through the triggering of a runtime assertion, which isn't a sustainable approach. (By _asymmetrical_, I mean properties that do not follow the `foo:` + `setFoo:` convention.) Some (but not all) of the boolean properties in the standard iOS libraries…	jamesreggio	javache
12230	2017-02-06 14:08:24	@mkonicek has imported this pull request. If you are a Facebook employee, you can view this diff [on Phabricator](https://phabricator.intern.facebook.com/D4515070).	facebook-github-bot	mkonicek
12223	2017-02-25 16:58:31	@K-Leon It is very unlikely, IMO. Could you please locally revert that (f33f84e) commit and test again?	shergin	K-Leon
12223	2017-02-25 19:56:59	@shergin Sorry for the wrong ping! You're absolutely right. i did a git bisect of the whole release and the offending commit is https://github.com/facebook/react-native/commit/407973ab27212616cdfac4509875beb6d20c1222 @cailenmusselman Could you look into it? To resolve this i deleted the elevation part locally and it works perfectly again. Is there some polyfill missing in chrome debugger to suppo…	K-Leon	shergin
12223	2017-02-27 17:12:46	Okay @K-Leon I'll still take a look early this week. Are your steps to reproduce different from the original (patrikholcak/react-native-remote-bug)?	cailenmusselman	K-Leon
12223	2017-02-27 17:19:15	Wow @Leon - my bad just must have misread something. (!) On Mon, Feb 27, 2017 at 12:13 PM, cailenmusselman <notifications@github.com> wrote: > Okay @K-Leon <https://github.com/K-Leon> I'll still take a look early > this week. Are your steps to reproduce different from the original > (patrikholcak/react-native-remote-bug)? > > — > You are receiving this because you were mentioned. > Reply to this …	neosavvy	K-Leon
12223	2017-03-04 06:33:00	Thansk for digging into the issue @cailenmusselman ! I think your first choice (1) is pretty good, as long as elevation is not supported on IOS, keeping it undefined seems the better choice (ie, with the minimal possible side-effects)	reyesr	cailenmusselman
12223	2017-03-04 08:10:25	@cailenmusselman EXCELLENT work! I would also go with option (1). Perhaps very obvious, but probably a good idea to comment a little extra in the code to provide context on why this change was done.	hilkeheremans	cailenmusselman
12223	2017-03-09 16:36:11	Thanks for the fix @cailenmusselman! https://github.com/facebook/react-native/pull/12744 Once it lands in master I'll cherry-pick it to 0.42 and 0.43.	mkonicek	cailenmusselman
12218	2017-02-06 15:56:03	@davidaurelio has imported this pull request. If you are a Facebook employee, you can view this diff [on Phabricator](https://phabricator.intern.facebook.com/D4515285).	facebook-github-bot	davidaurelio
12218	2017-02-07 11:33:52	@satya164 has imported this pull request. If you are a Facebook employee, you can view this diff [on Phabricator](https://phabricator.intern.facebook.com/D4515285).	facebook-github-bot	satya164
12216	2017-03-20 16:25:15	@SandroMachado My fix was to manually link	j2kun	SandroMachado
12216	2017-03-20 16:53:13	@SandroMachado It's sad that the more I work with react native, the more problems I find with the tooling.	j2kun	SandroMachado
12214	2017-02-24 19:52:33	@Swordsman-Inaction At last an answer :)	iroshanAV	Swordsman-Inaction
12211	2017-02-05 21:35:07	@ide has imported this pull request. If you are a Facebook employee, you can view this diff [on Phabricator](https://phabricator.intern.facebook.com/D4514132).	facebook-github-bot	ide
12211	2017-02-06 20:21:03	Great @mikaello! Thanks!	ncuillery	mikaello
12210	2017-02-05 03:04:59	@ncuillery I understand that as well, although the documentation isn't exactly clear on how we are to approaching the resolution for these conflicts. This example, just like the one generated by [my upgrade](https://gist.github.com/cdesch/1f5d4224360ff086034da95a31942320) didn't produce anything that resembled a conflict, unless I'm missing something here. <<<<<<< ours CODE_SIGN_IDENTITY = "iPhon…	cdesch	ncuillery
12209	2017-02-05 18:27:31	@rh389 it looks like @janicduplessis is right: the resultant calls to the RCTBridge are the same before and after the change, so not a breaking change. Old: https://github.com/facebook/react-native/blob/master/React/Base/RCTEventDispatcher.m#L78 New: https://github.com/facebook/react-native/blob/master/React/Modules/RCTEventEmitter.m#L49 Interesting that the integration tests seem to be failing o…	joshyhargreaves	rh389
12209	2017-02-05 18:27:31	@rh389 it looks like @janicduplessis is right: the resultant calls to the RCTBridge are the same before and after the change, so not a breaking change. Old: https://github.com/facebook/react-native/blob/master/React/Base/RCTEventDispatcher.m#L78 New: https://github.com/facebook/react-native/blob/master/React/Modules/RCTEventEmitter.m#L49 Interesting that the integration tests seem to be failing o…	joshyhargreaves	janicduplessis
12209	2017-02-06 01:37:37	@rh389 I added the logic to avoid hitting the RCTLogWarn, thanks :). Interestingly I noticed a couple of other modules were actually hitting RCTLogWarn and do not have this internal 'hasObservers' logic: https://github.com/facebook/react-native/blob/master/Libraries/WebSocket/RCTWebSocketModule.m#L120, for example. The error was logged to the console, but no 'red screen'. Not sure exactly what th…	joshyhargreaves	rh389
12209	2017-02-06 01:37:37	@rh389 I added the logic to avoid hitting the RCTLogWarn, thanks :). Interestingly I noticed a couple of other modules were actually hitting RCTLogWarn and do not have this internal 'hasObservers' logic: https://github.com/facebook/react-native/blob/master/Libraries/WebSocket/RCTWebSocketModule.m#L120, for example. The error was logged to the console, but no 'red screen'. Not sure exactly what th…	joshyhargreaves	janicduplessis
12207	2017-02-04 23:29:48	@janicduplessis has imported this pull request. If you are a Facebook employee, you can view this diff [on Phabricator](https://phabricator.intern.facebook.com/D4513335).	facebook-github-bot	janicduplessis
12207	2017-02-04 23:33:42	Sorry @bestander, looks like you are not a ninja :)	janicduplessis	bestander
12206	2017-02-04 23:33:38	@janicduplessis has imported this pull request. If you are a Facebook employee, you can view this diff [on Phabricator](https://phabricator.intern.facebook.com/D4513338).	facebook-github-bot	janicduplessis
12206	2017-02-07 04:37:35	@janicduplessis it not shipped. O_o	jhen0409	janicduplessis
12206	2017-02-07 19:26:28	@janicduplessis has imported this pull request. If you are a Facebook employee, you can view this diff [on Phabricator](https://phabricator.intern.facebook.com/D4513338).	facebook-github-bot	janicduplessis
12203	2017-02-06 20:01:44	@hramos has imported this pull request. If you are a Facebook employee, you can view this diff [on Phabricator](https://phabricator.intern.facebook.com/D4516697).	facebook-github-bot	hramos
12201	2017-02-06 14:10:37	@ncuillery Re Test Plan: Did you check it still works with text files?	mkonicek	ncuillery
12201	2017-02-06 18:12:23	good @ncuillery. I had not tested the `--binary`, it's good that you found a better solution. this week I will make the update to 0.41, so I'm going to test using your changes. another thing, I think it might be a good idea to support extra options. something like: - `--snapshot`, to do create a snapshot tag, thus avoiding to discard the changes by `reset HEAD~2 --hard`. - `--skip-apply`, that do…	gullitmiranda	ncuillery
12201	2017-02-06 22:17:50	@mkonicek I've edited the _scenario 1_ with a text change, and I mentioned a current version <= 0.40 in the _scenario 2_, so the upgrade will inevitably include textual updates too. Of course, it's working in both cases. @gullitmiranda Thanks ! @antoinerousseau has just reported an issue relative to the `git reset --hard` command today, so I'll keep your suggestion in mind.	ncuillery	mkonicek
12201	2017-02-10 13:40:01	Thanks @ncuillery for testing thoroughly 👍 @facebook-github-bot shipit	mkonicek	ncuillery
12201	2017-02-10 13:40:44	@mkonicek has imported this pull request. If you are a Facebook employee, you can view this diff [on Phabricator](https://phabricator.intern.facebook.com/D4543190).	facebook-github-bot	mkonicek
12199	2017-02-06 19:46:15	@mkonicek great insight and thanks for reviewing the code! * Code doesn't compile because I used android annotations (nullable, non-null, etc) I can remove those and should compile * I agree with the duplication, I think it hints at the code review comments you left too. This is basically a duplicate of the [ReactActivityDelegate](https://github.com/facebook/react-native/blob/master/ReactAndroid/…	jpshelley	mkonicek
12199	2017-02-07 23:36:30	@mkonicek I've added a commit to fix this build failures, as well as attempt to re-use the existing code from the `ReactActivityDelegate`. I didn't want to eliminate the Delegate completely, so I created a new root delegate that `ReactActivityDelegate` calls into. I'm not sold on the current implementation but wanted to get something pushed so we could communicate potential changes and improvemen…	jpshelley	mkonicek
12197	2017-02-03 18:55:53	@mkonicek has imported this pull request. If you are a Facebook employee, you can view this diff [on Phabricator](https://phabricator.intern.facebook.com/D4508650).	facebook-github-bot	mkonicek
12195	2017-02-06 02:57:06	after upgrade react-native-svn, errors gone, thanks for help~@janicduplessis	demonhunterunderdarkness	janicduplessis
12193	2017-02-03 19:04:19	@mkonicek has imported this pull request. If you are a Facebook employee, you can view this diff [on Phabricator](https://phabricator.intern.facebook.com/D4508717).	facebook-github-bot	mkonicek
12187	2017-02-04 03:17:34	@mkonicek Yes. `row` was 0 and `_items.count` was 0. ![image](https://github.com/EngsShi/TempFile/blob/master/2017-02-04%2011_02_29.gif?raw=true) Right picker were no items.	EngsShi	mkonicek
12187	2017-03-14 23:03:54	@mkonicek has imported this pull request. If you are a Facebook employee, you can view this diff [on Phabricator](https://phabricator.intern.facebook.com/D4709882).	facebook-github-bot	mkonicek
12185	2017-02-03 14:01:02	@mkonicek has imported this pull request. If you are a Facebook employee, you can view this diff [on Phabricator](https://phabricator.intern.facebook.com/D4507535).	facebook-github-bot	mkonicek
12185	2017-02-03 17:55:15	@grabbou @mkonicek I don't think this is enough? Since we are using a `.npmignore` file, the `.gitignore` is ignored for `npm publish`	lelandrichardson	grabbou
12185	2017-02-03 17:55:15	@grabbou @mkonicek I don't think this is enough? Since we are using a `.npmignore` file, the `.gitignore` is ignored for `npm publish`	lelandrichardson	mkonicek
12185	2017-02-03 18:56:36	@lelandrichardson This commit also deleted the bundle.js file, does that help?	mkonicek	lelandrichardson
12184	2017-02-03 14:02:03	@mkonicek has imported this pull request. If you are a Facebook employee, you can view this diff [on Phabricator](https://phabricator.intern.facebook.com/D4507539).	facebook-github-bot	mkonicek
12183	2017-02-03 17:53:21	@grabbou This appears to still be in `0.41.0-rc.1`. Is this expected? cc @mkonicek	lelandrichardson	grabbou
12172	2017-02-11 18:45:09	@grabbou did you get to cherry pick it? I can't find it in 0.42 rc2	guysegal	grabbou
12172	2017-02-14 09:38:45	@grabbou. Does this commit ([#12089](https://github.com/facebook/react-native/pull/12089) - [`031cb20`](https://github.com/facebook/react-native/commit/031cb2045de0ed430d539eb3d5c44baa2fe3bc8b)) supposed to be contained in rc.2/3? It will help me a lot! 10x	AleF83	grabbou
12172	2017-02-14 09:42:32	@guysegal @AleF83 No new RC has been cut yet. @grabbou said he would include all the above commits, so it should all be in the next RC.	alloy	grabbou
12172	2017-02-14 13:53:46	@alloy PR was cherry-picked and the build is pending. @ide PR was also merged.	grabbou	alloy
12172	2017-02-14 13:53:46	@alloy PR was cherry-picked and the build is pending. @ide PR was also merged.	grabbou	ide
12172	2017-03-06 11:27:28	@grabbou This can be closed.	alloy	grabbou
12170	2017-02-06 19:09:47	@mkonicek has imported this pull request. If you are a Facebook employee, you can view this diff [on Phabricator](https://phabricator.intern.facebook.com/D4516241).	facebook-github-bot	mkonicek
12166	2017-02-02 12:50:51	@mkonicek has imported this pull request. If you are a Facebook employee, you can view this diff [on Phabricator](https://phabricator.intern.facebook.com/D4501093).	facebook-github-bot	mkonicek
12162	2017-02-03 15:43:24	@ericvicenti Feel free to merge this yourself once you check my comments (feel free to address those you agree with, this PR looks pretty good!). You can do that using (at)facebook-github-bot shipit-ninja.	mkonicek	ericvicenti
12162	2017-02-03 19:51:05	@ericvicenti has imported this pull request. If you are a Facebook employee, you can view this diff [on Phabricator](https://phabricator.intern.facebook.com/D4509138).	facebook-github-bot	ericvicenti
12162	2017-02-17 12:29:25	@ncuillery it is similar to `create-react-app` and it's being used in `create-react-native-app`. This has nothing to do with upgrading itself as far as I understand. Also, it's not related to my prior work with upgrade tools, haven't finished that yet, but might start once again soon :)	grabbou	ncuillery
12159	2017-02-04 19:24:22	@SudoPlz It's possible I guess but I doubt it because it errored with the typical red screen first - not crashed. Then it crashedmany builds/runs later and then when I restarted the app, I saw it say "Sending 1 crash report". Anyway, was just working performing my usual behavior in my app that works fine (scrolling a view) when I got this: ![image](https://cloud.githubusercontent.com/assets/10655…	dwilt	SudoPlz
12156	2017-02-14 16:24:46	@gitim @davidaurelio This is still happening on 0.42 and I have verified that this PR fixes the issue.	ruiaraujo	gitim
12155	2017-03-01 12:13:46	@Swordsman-Inaction Solved, Xcode has the command `Product` -> `Clean`, then everything will be ok. Thanks your advise anyway.	YouHan26	Swordsman-Inaction
12154	2017-02-01 20:13:31	@janicduplessis has imported this pull request. If you are a Facebook employee, you can view this diff [on Phabricator](https://phabricator.intern.facebook.com/D4496428).	facebook-github-bot	janicduplessis
12153	2017-02-01 15:14:28	@mkonicek has imported this pull request. If you are a Facebook employee, you can view this diff [on Phabricator](https://phabricator.intern.facebook.com/D4494776).	facebook-github-bot	mkonicek
12150	2017-02-03 19:14:27	@mkonicek has imported this pull request. If you are a Facebook employee, you can view this diff [on Phabricator](https://phabricator.intern.facebook.com/D4508796).	facebook-github-bot	mkonicek
12147	2017-02-14 12:43:09	@mikaello I'd like to take a closer look at this issue. I can't get my hands on an LG phone though so I've so far been unable to reproduce the problem. Is there a way to reproduce the problem using a stock emulator?	jdmunro	mikaello
12141	2017-02-01 10:18:27	@mkonicek has imported this pull request. If you are a Facebook employee, you can view this diff [on Phabricator](https://phabricator.intern.facebook.com/D4494386).	facebook-github-bot	mkonicek
12141	2017-02-02 11:43:40	@mkonicek has imported this pull request. If you are a Facebook employee, you can view this diff [on Phabricator](https://phabricator.intern.facebook.com/D4494386).	facebook-github-bot	mkonicek
12141	2017-02-03 19:17:59	Good point, thanks @janicduplessis. Will check.	mkonicek	janicduplessis
12141	2017-02-13 22:29:29	@mkonicek Any update on this?	janicduplessis	mkonicek
12141	2017-03-08 13:28:24	@mkonicek has imported this pull request. If you are a Facebook employee, you can view this diff [on Phabricator](https://phabricator.intern.facebook.com/D4494386).	facebook-github-bot	mkonicek
12140	2017-02-01 10:21:06	@mkonicek has imported this pull request. If you are a Facebook employee, you can view this diff [on Phabricator](https://phabricator.intern.facebook.com/D4494389).	facebook-github-bot	mkonicek
12140	2017-02-02 11:44:03	@mkonicek has imported this pull request. If you are a Facebook employee, you can view this diff [on Phabricator](https://phabricator.intern.facebook.com/D4494389).	facebook-github-bot	mkonicek
12139	2017-02-04 09:06:51	@joncursi Thanks for the PR!	janicduplessis	joncursi
12135	2017-02-20 18:46:49	I had issues with `project.ext.react` getting picked up as well. After going through a few other issues, I saw mention of setting `org.gradle.configureondemand=false` in gradle.properties. After setting this, removing the same setting in my global gradle properties, and killing all running gradle processes, my `project.ext.react` settings started working. As a workaround, you could try specifying…	dkpalmer	janicduplessis
12134	2017-03-18 16:33:20	Hi @mkonicek - thanks for the review. I've updated both examples of `key` to use `asset.node.image.uri` instead, which is a string like `assets-library://asset/asset.JPG?id=99D53A1F-FEEF-40E1-8BB3-7DD55A43C8B7&ext=JPG`. As far as I can tell it's always-present and unique on image assets. Also flow-typed `asset`.	rh389	mkonicek
12132	2017-01-31 17:47:53	@rh389 Superb sir! It took care of the warning. Thank you!	progrmor	rh389
12131	2017-01-31 17:26:01	@rh389 Thank you for the workaround. Still, it is better to prevent such mashups automatically. Like, to include `build` into the default blacklist. It is even better to prevent such mashups at the design level. For example, change from a blacklist to a whitelist. Like, only search in `node_modules` by default.	gritzko	rh389
12131	2017-01-31 19:59:57	appreciate it @rh389 ! fyi i added a comment over on SO after encountering another bug right after this fix.	thurt	rh389
12127	2017-01-31 18:29:04	@mkonicek has imported this pull request. If you are a Facebook employee, you can view this diff [on Phabricator](https://phabricator.intern.facebook.com/D4488979).	facebook-github-bot	mkonicek
12126	2017-01-31 02:45:56	@janicduplessis has imported this pull request. If you are a Facebook employee, you can view this diff [on Phabricator](https://phabricator.intern.facebook.com/D4486816).	facebook-github-bot	janicduplessis
12118	2017-02-20 06:45:20	+1 @rh389 @maartenschumacher thx, but that does'nt help to fix the problem	dannyyaou	rh389
12115	2017-01-31 18:23:54	@mkonicek has imported this pull request. If you are a Facebook employee, you can view this diff [on Phabricator](https://phabricator.intern.facebook.com/D4488933).	facebook-github-bot	mkonicek
12115	2017-02-02 11:44:39	@mkonicek has imported this pull request. If you are a Facebook employee, you can view this diff [on Phabricator](https://phabricator.intern.facebook.com/D4488933).	facebook-github-bot	mkonicek
12110	2017-01-29 19:44:44	@janicduplessis has imported this pull request. If you are a Facebook employee, you can view this diff [on Phabricator](https://phabricator.intern.facebook.com/D4480641).	facebook-github-bot	janicduplessis
12109	2017-01-30 17:26:53	@ericvicenti Thank you	shukerullah	ericvicenti
12106	2017-01-28 19:35:24	@janicduplessis has imported this pull request. If you are a Facebook employee, you can view this diff [on Phabricator](https://phabricator.intern.facebook.com/D4479880).	facebook-github-bot	janicduplessis
12105	2017-01-30 17:12:23	@mkonicek has imported this pull request. If you are a Facebook employee, you can view this diff [on Phabricator](https://phabricator.intern.facebook.com/D4482167).	facebook-github-bot	mkonicek
12103	2017-03-14 00:32:25	Now that `native-navigation` by Airbnb has been announced at React Conf, I believe we might want to change the original intent of suggesting `react-navigation` as the recommended solution. I agree with @knowbody that is important for React Native to stay unopinionated and to not suggest any solution to "navigation problem" in particular. Now, that we have more players in the game, all approaching…	grabbou	knowbody
12102	2017-02-02 04:04:13	@mkonicek Can you please tell me what has to be added / removed for this to be merged ? Couldn't find guidelines, RN link to guidelines redirects to showcase js file.	senthilsivanath	mkonicek
12101	2017-01-30 11:54:56	Approved by @janicduplessis and @javache. @facebook-github-bot shipit-ninja	mkonicek	janicduplessis
12101	2017-01-30 11:55:57	@mkonicek has imported this pull request. If you are a Facebook employee, you can view this diff [on Phabricator](https://phabricator.intern.facebook.com/D4481523).	facebook-github-bot	mkonicek
12101	2017-01-30 13:18:07	@mkonicek has imported this pull request. If you are a Facebook employee, you can view this diff [on Phabricator](https://phabricator.intern.facebook.com/D4481523).	facebook-github-bot	mkonicek
12099	2017-01-27 21:51:08	@janicduplessis has imported this pull request. If you are a Facebook employee, you can view this diff [on Phabricator](https://phabricator.intern.facebook.com/D4477106).	facebook-github-bot	janicduplessis
12095	2017-03-04 01:28:40	@mkonicek - it's been over a month since you reviewed this PR and apparently found no significant issues with it. Is there any reason it still hasn't been merged, and that @ivmarkov hasn't received any responses in so long?	Rovack	mkonicek
12092	2017-01-27 19:01:50	@rh389 is right, you haven't async on the arrow function, this issue is not related to React-native	shahen94	rh389
12092	2017-01-29 05:41:07	Thank you @rh389 . That was the issue.	tusharkhatiwada	rh389
12090	2017-01-27 07:14:44	@ide has imported this pull request. If you are a Facebook employee, you can view this diff [on Phabricator](https://phabricator.intern.facebook.com/D4474065).	facebook-github-bot	ide
12089	2017-01-27 17:56:03	Thanks for your help @alloy! We should definitely get this on CI as well, @hramos can you help with that?	javache	alloy
12089	2017-01-31 14:54:09	@mkonicek I think ideally we need someone at FB to modify the process by which Yoga etc are copied in from other repos so that CP can know which version to pull to match the local copy. @alloy's idea of generating a metadata file that sits alongside any imported code specifying at least a github tag/SHA (of the 'canonical' open-source repo) sounds pretty useful to me.	rh389	alloy
12089	2017-01-31 14:54:09	@mkonicek I think ideally we need someone at FB to modify the process by which Yoga etc are copied in from other repos so that CP can know which version to pull to match the local copy. @alloy's idea of generating a metadata file that sits alongside any imported code specifying at least a github tag/SHA (of the 'canonical' open-source repo) sounds pretty useful to me.	rh389	mkonicek
12089	2017-01-31 16:07:22	@mkonicek Yup, what @rh389 said. I'll send my thoughts on how to do this to @emilsjolander tomorrow and will report back here once we've reached consensus.	alloy	mkonicek
12089	2017-01-31 16:07:22	@mkonicek Yup, what @rh389 said. I'll send my thoughts on how to do this to @emilsjolander tomorrow and will report back here once we've reached consensus.	alloy	rh389
12089	2017-02-01 13:16:25	@alloy just tried this patch but #11721 doesn't seem to be fixed for me. I'm using latest versions of 3rd party modules ( with new imports <React/..> ) and I'm including React from pods. Building the 3rd party libraries fails at "<React/RCTBridgeModule> file not found". Any idea what's wrong? Maybe has to do with header search paths?	rops	alloy
12089	2017-02-01 16:28:03	@javache I’ll spend some more time to see I can get that to work.	alloy	javache
12089	2017-02-01 16:31:19	@alloy I've done some digging and it seems that the third party libraries can't find `<React>` because they don't have the Pods header path in their Header Search Path. Can you think of some cocoapods hackery to fix that?	rops	alloy
12089	2017-02-03 17:27:55	@alloy This might need to be updated for some changes in master/0.42.x. I've been using the work in this PR to host versions of React in a private podspec, and while I got a working version of 0.41.0 pushed, 0.42.0-rc.1 was not successful (I didn't test rc.0). This fixed it for me: https://github.com/hudl/react-native/commit/97f6565d2e8dc6954d4c0d97e9f8f2e03ed68b2b Other than that, this work has …	keatongreve	alloy
12089	2017-02-05 16:34:29	> For now, can we just have our own spec for Yoga as a subspec and not make use of the Yoga spec file? @javache The problem here is that when building as a framework a header is expected to be part of the frameworks’s namespace, other namespaces are expected to be outside of the framework (i.e. in a different framework). Thus, an import like `yoga/Yoga.h` _cannot_ exist inside the same framework.…	alloy	javache
12089	2017-02-05 22:07:50	@ide Good point.	alloy	ide
12089	2017-02-05 22:09:30	Ok, pushed a podspec for the vendored Yoga and verified the following works in my setup: @rh389 Can you give that another shot?	alloy	rh389
12089	2017-02-06 00:46:35	@alloy Let's give this a shot but first can you update the `cocoapods_version` to require 1.2.0 (final) instead of the beta? Also I've opened up an issue to automatically vendor the Yoga podspec in the future but think that can wait.	ide	alloy
12089	2017-02-06 17:06:47	@mkonicek If/when this PR gets merged, is it possible for you to setup an email rule to forward Travis failures in the podspecs build to me? I don’t believe there’s a way to do this in the Travis configuration.	alloy	mkonicek
12089	2017-02-06 23:44:11	@ide has imported this pull request. If you are a Facebook employee, you can view this diff [on Phabricator](https://phabricator.intern.facebook.com/D4518605).	facebook-github-bot	ide
12089	2017-02-08 15:53:24	@rh389 cool thanks. One question though, both the fork, and now current master gives me errors in a completly new project on the android version. In the MainApplication of a newly initiated project: These to imports cannot be resolved. When I switch to 0.41.2 its all ok. But this change is not documented anywhere. I think its weird that his has anything to do with android, but if anyone have any …	Snorlock	rh389
12089	2017-02-09 08:04:26	Yes, @rh389 did (see earlier comments). I also tested this as a framework build, which is all that is required for Swift interoperability.	alloy	rh389
12088	2017-01-27 16:44:11	@mkonicek has imported this pull request. If you are a Facebook employee, you can view this diff [on Phabricator](https://phabricator.intern.facebook.com/D4474974).	facebook-github-bot	mkonicek
12088	2017-01-30 18:43:23	@janicduplessis You're right and thanks for convincing me. Added native Android code in https://github.com/facebook/react-native/pull/12101.	mkonicek	janicduplessis
12086	2017-01-31 03:46:31	It comes from the Android .java file, and probably from some equivalent iOS file as well. The native tutorial project is called AwesomeProject, that's the moment it's decided what goes inside the Android file. Note that the Fixed Dimensions is the only tutorial that would compile if copy pasted into .js files. But the Hello World is the only one that says you can copy/paste it into android.index.…	fmatosqg	mkonicek
12081	2017-01-30 18:41:02	@mkonicek has imported this pull request. If you are a Facebook employee, you can view this diff [on Phabricator](https://phabricator.intern.facebook.com/D4482725).	facebook-github-bot	mkonicek
12080	2017-03-07 15:57:49	@WaterEye0o as me and @ericvicenti mentioned, bumping Xcode version seems to fix the issue	sospedra	ericvicenti
12076	2017-01-26 21:43:10	@janicduplessis has imported this pull request. If you are a Facebook employee, you can view this diff [on Phabricator](https://phabricator.intern.facebook.com/D4470930).	facebook-github-bot	janicduplessis
12075	2017-01-27 19:10:37	@pvinis Its not a issue	shahen94	pvinis
12072	2017-01-30 18:48:46	@mkonicek has imported this pull request. If you are a Facebook employee, you can view this diff [on Phabricator](https://phabricator.intern.facebook.com/D4482784).	facebook-github-bot	mkonicek
12072	2017-01-31 18:33:20	@mkonicek has imported this pull request. If you are a Facebook employee, you can view this diff [on Phabricator](https://phabricator.intern.facebook.com/D4482784).	facebook-github-bot	mkonicek
12071	2017-02-14 13:52:31	@gitim I am getting this again in 0.42-rc2. It does work on 0.41.	ruiaraujo	gitim
12071	2017-03-01 19:11:22	@ericvicenti: This error occurs during **packaging**, not while using the library.	cknitt	ericvicenti
12071	2017-03-02 16:04:39	@ericvicenti please reopen the issue	seavan	ericvicenti
12071	2017-03-06 17:05:25	@antoinerousseau remove all files from .babelignore or "ignore" section of "babelrc". make sure they are transformed correctly.	seavan	antoinerousseau
12070	2017-03-15 09:56:34	@davidperrenoud The select element is working great on the experimental Nodes. (Tested on RN 0.41.2 with a real tablet on android 5.1.1)	bbeldame	davidperrenoud
12066	2017-02-02 10:55:41	@mkonicek has imported this pull request. If you are a Facebook employee, you can view this diff [on Phabricator](https://phabricator.intern.facebook.com/D4500929).	facebook-github-bot	mkonicek
12064	2017-01-31 18:47:53	@mkonicek has imported this pull request. If you are a Facebook employee, you can view this diff [on Phabricator](https://phabricator.intern.facebook.com/D4489153).	facebook-github-bot	mkonicek
12063	2017-02-17 08:04:47	Is there anything I can do to help out here @mkonicek ?	ptomasroos	mkonicek
12063	2017-03-03 18:57:48	@astreet Good idea	hkusb	astreet
12063	2017-03-18 16:11:24	@hkusb @astreet can we make it into 0.44?	nihgwu	astreet
12063	2017-03-27 10:06:39	@nihgwu we're still waiting for an update for the inlines so I'm not sure which release this would make it into	astreet	nihgwu
12063	2017-03-27 10:21:17	@astreet What do you mean "inlines" :D?	henrikra	astreet
12063	2017-03-27 11:13:49	@astreet I have updated it except `getEventTime`. I'm not sure that `getDownTime` works well in this situation. BTW, I'm still confused about the difference between Assertions and SoftAssertions. Both of them will crash the app. Can you explain it further?	hkusb	astreet
12063	2017-03-27 13:03:42	@astreet has imported this pull request. If you are a Facebook employee, you can view this diff [on Phabricator](https://phabricator.intern.facebook.com/D4779060).	facebook-github-bot	astreet
12063	2017-03-27 13:52:30	@ptomasroos and @astreet great thanks for your efforts to make it into master	nihgwu	astreet
12063	2017-03-27 13:52:30	@ptomasroos and @astreet great thanks for your efforts to make it into master	nihgwu	ptomasroos
12061	2017-01-24 21:01:55	Hell yeah! This is the issue. Jest-cli should have also >= 18.1.0. Thank you very much, @cpojer !	itinance	cpojer
12060	2017-03-18 13:47:36	you're a lifesaver, @ColCh !	mienaikoe	ColCh
12059	2017-02-02 11:11:54	@mkonicek has imported this pull request. If you are a Facebook employee, you can view this diff [on Phabricator](https://phabricator.intern.facebook.com/D4500946).	facebook-github-bot	mkonicek
12053	2017-01-31 18:54:16	@mkonicek has imported this pull request. If you are a Facebook employee, you can view this diff [on Phabricator](https://phabricator.intern.facebook.com/D4489209).	facebook-github-bot	mkonicek
12048	2017-02-14 20:13:03	@ide has imported this pull request. If you are a Facebook employee, you can view this diff [on Phabricator](https://phabricator.intern.facebook.com/D4560432).	facebook-github-bot	ide
12045	2017-01-23 23:22:59	Hi @ericvicenti and thank you for trying to help. Here is what I get with this command: Now without yarn: I'm testing on iPhone 5 simulator (iOS 9.3). I've created a new project with nothing else than a call to the `Linking` API and it works. What could be broken in my initial project and how could I fix it.	zabojad	ericvicenti
12033	2017-01-24 02:08:33	@ericvicenti I have update the test spec. `ModuleGraph` is Not in used yet, but the code it yield is mismatch with current version of `__d`, the detail is current use `__d(function(global, require, module, exports) {/**/}, moduleName)`, while `ModuleGraph` use `__d(function(require, module, global, exports) {/**/}, moduleName)`, the order of params of module definition mismatch. Relative code: > …	jetzhliu	ericvicenti
12033	2017-01-25 10:45:40	@davidaurelio has imported this pull request. If you are a Facebook employee, you can view this diff [on Phabricator](https://phabricator.intern.facebook.com/D4461635).	facebook-github-bot	davidaurelio
12031	2017-02-10 11:30:45	@reactipsum @ericvicenti Removing `startInLoadingState` fixed to me... but the loading don't render	alexandrebini	ericvicenti
12028	2017-01-23 12:21:45	Hey @lavarajallu and thanks for posting this! @rmevans9 tells me this issue looks like a question that would be best asked on [StackOverflow](http://stackoverflow.com/questions/tagged/react-native). StackOverflow is amazing for Q&A: it has a reputation system, voting, the ability to mark a question as answered. Because of the reputation system it is likely the community will see and answer your q…	facebook-github-bot	rmevans9
12028	2017-01-23 12:41:07	Hai @rmevans9 thanks for your Suggestion, But i already Posted this issue in stack overflow	lavarajallu	rmevans9
12021	2017-01-23 22:18:42	Hi @ericvicenti ! Yes, I've tried it. Also I've tried `watchman watch-del-all`, but the problem still persists :( Thanks	dabit1	ericvicenti
12016	2017-01-31 19:04:46	@mkonicek has imported this pull request. If you are a Facebook employee, you can view this diff [on Phabricator](https://phabricator.intern.facebook.com/D4489326).	facebook-github-bot	mkonicek
12016	2017-02-01 05:15:23	@mkonicek exactly	nikosch86	mkonicek
12016	2017-02-02 11:44:32	@mkonicek has imported this pull request. If you are a Facebook employee, you can view this diff [on Phabricator](https://phabricator.intern.facebook.com/D4489326).	facebook-github-bot	mkonicek
12016	2017-03-08 13:34:14	@mkonicek has imported this pull request. If you are a Facebook employee, you can view this diff [on Phabricator](https://phabricator.intern.facebook.com/D4489326).	facebook-github-bot	mkonicek
12014	2017-02-15 06:23:43	Thanks for the response. I can't really go to stack overflow as I believe it's bug in React Native itself. From My experience developing my library, `PanResponder` is very very very fragile - really weird things happen if you have complex component structure. @lacker this is example project: https://github.com/lesniakania/PanResponderExample (not my library, the library is massive indeed). Do you…	lesniakania	lacker
12012	2017-01-23 22:03:26	@ericvicenti has imported this pull request. If you are a Facebook employee, you can view this diff [on Phabricator](https://phabricator.intern.facebook.com/D4452008).	facebook-github-bot	ericvicenti
12011	2017-01-23 21:31:33	I agree with @hramos, these docs are independent and this does not need to be changed	ericvicenti	hramos
12006	2017-01-23 12:25:30	@rmevans9 tells me to close this issue. If you think it should still be opened let us know why.	facebook-github-bot	rmevans9
12004	2017-01-20 13:45:14	@mkonicek has imported this pull request. If you are a Facebook employee, you can view this diff [on Phabricator](https://phabricator.intern.facebook.com/D4441837).	facebook-github-bot	mkonicek
12004	2017-01-23 09:55:35	@ericvicenti > people can add commands in their projects locally, and still have a similar interface. For example, windows users could enable react-native run-windows for their projects. This is already possible thanks to plugin system that ships out of the box (not yet documented), but things like `create-react-native-app` could benefit from it by adding own commands, see: https://github.com/Rea…	grabbou	ericvicenti
12000	2017-01-23 12:21:01	@satya164 has imported this pull request. If you are a Facebook employee, you can view this diff [on Phabricator](https://phabricator.intern.facebook.com/D4443713).	facebook-github-bot	satya164
11999	2017-01-28 16:05:26	@mkonicek has imported this pull request. If you are a Facebook employee, you can view this diff [on Phabricator](https://phabricator.intern.facebook.com/D4443707).	facebook-github-bot	mkonicek
11994	2017-02-01 11:44:43	Let's ship it since it works for you @sahrens. Test plan looks good.	mkonicek	sahrens
11994	2017-02-01 11:46:23	@mkonicek has imported this pull request. If you are a Facebook employee, you can view this diff [on Phabricator](https://phabricator.intern.facebook.com/D4488977).	facebook-github-bot	mkonicek
11994	2017-02-02 11:45:10	@mkonicek has imported this pull request. If you are a Facebook employee, you can view this diff [on Phabricator](https://phabricator.intern.facebook.com/D4488977).	facebook-github-bot	mkonicek
11994	2017-02-07 02:46:29	@sahrens has imported this pull request. If you are a Facebook employee, you can view this diff [on Phabricator](https://phabricator.intern.facebook.com/D4488977).	facebook-github-bot	sahrens
11994	2017-02-07 02:47:42	@janicduplessis: this is having trouble importing - maybe there is a merge conflict? Can you rebase and update?	sahrens	janicduplessis
11994	2017-02-07 03:26:56	@sahrens Weird, doesn't look like there was any conficts, updated to master.	janicduplessis	sahrens
11994	2017-02-13 22:20:20	@sahrens Any updates on this?	janicduplessis	sahrens
11994	2017-02-14 16:34:04	Thanks @astreet. This is part of the stack to get sticky list headers working on Android by changing the impl to a shared `Animated` one with `useNativeDriver`. Several folks internal and external have requested it, but those internal-only Android tests were failing so I couldn't land it. On Feb 14, 2017, at 3:51 AM, Andy Street <notifications@github.com<mailto:notifications@github.com>> wrote: @…	sahrens	astreet
11994	2017-02-17 23:40:48	@astreet Updated to use a static list.	janicduplessis	astreet
11994	2017-02-20 12:23:09	@astreet Updated to an ivar	janicduplessis	astreet
11994	2017-02-20 13:14:13	@astreet has imported this pull request. If you are a Facebook employee, you can view this diff [on Phabricator](https://phabricator.intern.facebook.com/D4488977).	facebook-github-bot	astreet
11993	2017-01-30 18:56:08	@mkonicek has imported this pull request. If you are a Facebook employee, you can view this diff [on Phabricator](https://phabricator.intern.facebook.com/D4443723).	facebook-github-bot	mkonicek
11992	2017-01-19 19:46:56	@vjeux You're welcome! =)	MaxGraey	vjeux
11991	2017-01-19 17:45:28	@fredemmott has imported this pull request. If you are a Facebook employee, you can view this diff [on Phabricator](https://phabricator.fredemmott.sb.facebook.com/D4436292).	facebook-github-bot	fredemmott
11991	2017-01-19 17:55:47	@fredemmott has imported this pull request. If you are a Facebook employee, you can view this diff [on Phabricator](https://phabricator.fredemmott.sb.facebook.com/D4436357).	facebook-github-bot	fredemmott
11991	2017-01-19 18:10:11	@fredemmott has imported this pull request. If you are a Facebook employee, you can view this diff [on Phabricator](https://phabricator.fredemmott.sb.facebook.com/D4436452).	facebook-github-bot	fredemmott
11988	2017-01-31 19:12:25	@mkonicek has imported this pull request. If you are a Facebook employee, you can view this diff [on Phabricator](https://phabricator.intern.facebook.com/D4489408).	facebook-github-bot	mkonicek
11986	2017-01-31 15:23:39	@ide Done, PR updated and retested	rh389	ide
11985	2017-01-24 13:39:37	@ericvicenti - Thanks, that's done.	rh389	ericvicenti
11985	2017-01-24 18:06:13	@ericvicenti has imported this pull request. If you are a Facebook employee, you can view this diff [on Phabricator](https://phabricator.intern.facebook.com/D4452045).	facebook-github-bot	ericvicenti
11985	2017-01-25 11:38:11	@ericvicenti Any idea what happened here? The tests passed and the branch was up to date but import failed. Happy to resubmit as a new PR if that'll help.	rh389	ericvicenti
11985	2017-01-31 19:16:51	@mkonicek has imported this pull request. If you are a Facebook employee, you can view this diff [on Phabricator](https://phabricator.intern.facebook.com/D4452045).	facebook-github-bot	mkonicek
11983	2017-03-15 14:12:42	Hi @radko93, this doesn't work for me without the double dash. I thought the `--` was necessary to pass the `--reset-cache` flag through to `node node_modules/react-native/local-cli/cli.js start` instead of applying it to `npm start`. Is it possibly project dependent?	cooperka	radko93
11983	2017-03-17 13:22:14	Hmm, based on the comments [here](https://github.com/facebook/react-native/issues/1924#issuecomment-249861004) it looks like using the double dash is much more common. I honestly don't know how it would work without it, since npm doesn't understand that flag and it needs to be passed through. Do you think we should open an issue, or how should this be resolved? If it truly works for you without t…	cooperka	radko93
11983	2017-03-17 18:07:31	@cooperka I merged this in and I'm willing to look at a PR to revert this if it turns out to be inaccurate.	hramos	cooperka
11980	2017-02-02 10:53:32	@mkonicek has imported this pull request. If you are a Facebook employee, you can view this diff [on Phabricator](https://phabricator.intern.facebook.com/D4500925).	facebook-github-bot	mkonicek
11980	2017-02-02 11:55:17	@mkonicek I though so too 👍	teodorgarzdin	mkonicek
11980	2017-02-28 12:53:36	@mkonicek has imported this pull request. If you are a Facebook employee, you can view this diff [on Phabricator](https://phabricator.intern.facebook.com/D4500925).	facebook-github-bot	mkonicek
11973	2017-01-21 02:27:49	@edmofro Thanks a lot for working on this, I'll review next week!	janicduplessis	edmofro
11973	2017-01-30 23:26:10	@janicduplessis Thanks for the pointers. I think I've responded to them all appropriately, going to do some manual integration tests after lunch. That raises some points, which may hold up merging: * I haven't written any automated unit or integration tests * I haven't written any documentation * This PR doesn't support running the loop animation natively on iOS	edmofro	janicduplessis
11973	2017-02-03 02:07:19	@janicduplessis Tests added (a bit light possibly, but I'm out of time)	edmofro	janicduplessis
11973	2017-02-06 21:32:28	@edmofro Should be fine thanks! Tests where broken on master by the end of last week, should be fixed now if you rebase.	janicduplessis	edmofro
11973	2017-02-14 00:51:08	ping @janicduplessis :>	brentvatne	janicduplessis
11973	2017-02-16 05:34:37	Also @edmofro, did you have any interest on working on the native iOS impl? I know you were leaving the company that was sponsoring this so it is fine if not, I can do it.	janicduplessis	edmofro
11973	2017-02-21 04:19:43	Hi @janicduplessis, thanks for the comments. I agree on the redundancy of useNativeDriver, it was a niggle I had too but I thought I'd just leave it in the interests of time. I have left the sponsoring company now, and have been busy setting up as a freelancer, but can do a bit of work to finish this up now...watch this space	edmofro	janicduplessis
11973	2017-02-21 04:59:54	@janicduplessis all done, see what you think of that.	edmofro	janicduplessis
11973	2017-02-21 05:23:56	@edmofro Cool, looks good, I think there are a few flow errors reported by the bot, once this is fixed it will be good to ship. Thanks for working on this, I'll take care of the iOS implementation in a follow up PR.	janicduplessis	edmofro
11973	2017-03-01 10:16:38	@janicduplessis The flow errors on this PR are all fixed up, just some errors coming out on CircleCI, but none seem to be related (lots around FlatList)	edmofro	janicduplessis
11973	2017-03-09 04:14:45	Hey @janicduplessis, if there's anything I need to do here let me know (not-so-subtle bump)	edmofro	janicduplessis
11973	2017-03-14 04:53:38	@edmofro Awesome work, I'll work on the native iOS implementation soon! @facebook-github-bot shipit	janicduplessis	edmofro
11973	2017-03-14 04:55:00	@janicduplessis has imported this pull request. If you are a Facebook employee, you can view this diff [on Phabricator](https://phabricator.intern.facebook.com/D4704381).	facebook-github-bot	janicduplessis
11973	2017-03-17 13:46:14	@janicduplessis will be waiting for iOS implementation. Just ping me if you don't have time for that.	skv-headless	janicduplessis
11973	2017-03-17 20:15:08	@skv-headless Feel free to work on it, it would be greatly appreciated. I have quite a lot on my plate already :)	janicduplessis	skv-headless
11972	2017-01-31 20:08:32	@mkonicek re: rebase, great, will do in a bit	mvayngrib	mkonicek
11972	2017-02-06 14:41:59	@mkonicek checks don't seem to be moving :)	mvayngrib	mkonicek
11970	2017-01-21 01:01:31	@bvaughn has imported this pull request. If you are a Facebook employee, you can view this diff [on Phabricator](https://phabricator.intern.facebook.com/D4446219).	facebook-github-bot	bvaughn
11970	2017-01-22 17:05:27	@bvaughn has imported this pull request. If you are a Facebook employee, you can view this diff [on Phabricator](https://phabricator.intern.facebook.com/D4446219).	facebook-github-bot	bvaughn
11962	2017-02-03 03:44:07	@janicduplessis I explained my solution in https://github.com/facebook/react-native/issues/11828#issuecomment-273434006 Test plan: Tested that this fixed the bug in [https://github.com/vinceyuan/ReactNativeOpacityBugDemo](https://github.com/vinceyuan/ReactNativeOpacityBugDemo). See screenshot with this fix: ![reactnativeopacitybugfixed](https://cloud.githubusercontent.com/assets/1109524/22578616/…	vinceyuan	janicduplessis
11962	2017-02-11 13:21:56	@janicduplessis Any comment about this PR? Is it good?	vinceyuan	janicduplessis
11962	2017-02-15 02:57:54	@janicduplessis Right. shouldAnimateLayoutChildrenInView is not necessary. I have removed it. Thanks! Let me think about the ideal solution you mentioned.	vinceyuan	janicduplessis
11962	2017-03-07 13:10:48	@janicduplessis @vinceyuan Is this good to go? Currently, removing items with Layout Animation throws on Android :/	f0rr0	vinceyuan
11962	2017-03-07 13:10:48	@janicduplessis @vinceyuan Is this good to go? Currently, removing items with Layout Animation throws on Android :/	f0rr0	janicduplessis
11961	2017-01-25 04:01:10	any update on this? @janicduplessis @javache, don't want to put any pressure or anything but releasing v0.41 without fixing this issue does not make any sense! Since we have to wait another month for the next patch!	alinz	janicduplessis
11961	2017-01-26 20:21:06	@javache what about the poor performance, I always get 25 to 30 frame per second!	alinz	javache
11961	2017-01-26 20:25:35	@alinz are you testing on a real device? It's really important that you profile speed/FPS on iPhone/iPad and not the simulator since it's often very different.	ide	alinz
11961	2017-01-27 02:20:03	@ide as you said, the fps on the actual device is 60. I should have tested all cases. 😞	alinz	ide
11961	2017-02-05 07:40:40	Does 0.41 release includes a fix for this? As @alinz said, it's not feasible for me to use it otherwise.	byohay	alinz
11961	2017-02-21 12:16:42	If @javache has already looked I don't know who to ping	emilsjolander	javache
11961	2017-02-21 12:17:07	What isn’t clear to me from the thread is if the memory leak is also witnessed on a static build or if it might be related to the bundle loading, as suggested by @javache [earlier](https://github.com/facebook/react-native/issues/11961#issuecomment-275294583) ?	alloy	javache
11961	2017-02-21 12:19:43	Oh sorry I didn't see @javache answer. If we are certain this doesn't affect release builds then fine with me.	julienfouilhe	javache
11961	2017-02-21 15:43:37	@alloy @javache @emilsjolander I just tested by changing the scheme to release and it is still piling up. Using `0.42.0-rc.3` and this code to init the subview: static func getRootView() -> RCTRootView? { let jsCodeLocation : URL? #if DEBUG jsCodeLocation = URL(string: "http://localhost:8081/index.ios.bundle?platform=ios") #else jsCodeLocation = Bundle.main.url(forResource: "editor", withExtensio…	julienfouilhe	alloy
11961	2017-02-21 15:43:37	@alloy @javache @emilsjolander I just tested by changing the scheme to release and it is still piling up. Using `0.42.0-rc.3` and this code to init the subview: static func getRootView() -> RCTRootView? { let jsCodeLocation : URL? #if DEBUG jsCodeLocation = URL(string: "http://localhost:8081/index.ios.bundle?platform=ios") #else jsCodeLocation = Bundle.main.url(forResource: "editor", withExtensio…	julienfouilhe	javache
11961	2017-02-21 15:43:37	@alloy @javache @emilsjolander I just tested by changing the scheme to release and it is still piling up. Using `0.42.0-rc.3` and this code to init the subview: static func getRootView() -> RCTRootView? { let jsCodeLocation : URL? #if DEBUG jsCodeLocation = URL(string: "http://localhost:8081/index.ios.bundle?platform=ios") #else jsCodeLocation = Bundle.main.url(forResource: "editor", withExtensio…	julienfouilhe	emilsjolander
11959	2017-01-19 23:06:29	@janicduplessis I'm oncall this week :) Taking a look.	hramos	janicduplessis
11959	2017-01-19 23:07:49	@hramos Thanks!	janicduplessis	hramos
11947	2017-01-18 19:47:13	@janicduplessis has imported this pull request. If you are a Facebook employee, you can view this diff [on Phabricator](https://phabricator.intern.facebook.com/D4430265).	facebook-github-bot	janicduplessis
11946	2017-01-18 02:10:37	@janicduplessis has imported this pull request. If you are a Facebook employee, you can view this diff [on Phabricator](https://phabricator.intern.facebook.com/D4427474).	facebook-github-bot	janicduplessis
11946	2017-01-18 19:46:16	@janicduplessis has imported this pull request. If you are a Facebook employee, you can view this diff [on Phabricator](https://phabricator.intern.facebook.com/D4427474).	facebook-github-bot	janicduplessis
11946	2017-01-19 20:36:05	@satya164 Can you try updating to master again, looks like tests are failing because of an unrelated flow error that is fixed now. @mkonicek Could you check why this wont import?	janicduplessis	satya164
11946	2017-01-20 17:58:21	@satya164 this is failing a Slider snapshot test in the UIExplorer. It's likely that [this screenshot](https://github.com/facebook/react-native/blob/9ee815f6b52e0c2417c04e5a05e1e31df26daed2/Examples/UIExplorer/UIExplorerIntegrationTests/ReferenceImages/Examples-UIExplorer-js-UIExplorerApp.ios/testSliderExample_1-iOS10%402x.png) no longer matches now that Slider has been updated. Can you take a lo…	hramos	satya164
11946	2017-01-20 20:18:09	@hramos yes, the screenshot needs to be updated. the only changes from the screenshot are removal of the text `(ios only)`	satya164	hramos
11946	2017-01-31 20:13:35	Waiting for @satya164 to update the screenshot so tests pass.	mkonicek	satya164
11946	2017-01-31 22:33:48	@mkonicek updated	satya164	mkonicek
11946	2017-02-01 07:37:25	@grabbou has imported this pull request. If you are a Facebook employee, you can view this diff [on Phabricator](https://phabricator.intern.facebook.com/D4427474).	facebook-github-bot	grabbou
11945	2017-02-14 10:16:53	@ptomasroos Can we use flat list in rn-0.42.0 or do we have to checkout master?	philipheinser	ptomasroos
11945	2017-02-22 14:11:52	@ptomasroos why can't this be merged? FlatList is still experimental and people still use the normal listview... Thanks.	rborn	ptomasroos
11945	2017-02-22 14:31:26	@ptomasroos How can I use FlatList right now? Do you use the master branch?	philipheinser	ptomasroos
11942	2017-01-19 07:02:55	![screen shot 2017-01-19 at 13 58 18](https://cloud.githubusercontent.com/assets/19283388/22096671/783bdcfe-de4f-11e6-9c73-6b91330bbba2.png) @skv-headless I tried to set up Android environment for my project two day ago. Today it still won't work.	lelup	skv-headless
11940	2017-01-18 02:13:10	@janicduplessis has imported this pull request. If you are a Facebook employee, you can view this diff [on Phabricator](https://phabricator.intern.facebook.com/D4427491).	facebook-github-bot	janicduplessis
11940	2017-01-18 19:43:52	@janicduplessis has imported this pull request. If you are a Facebook employee, you can view this diff [on Phabricator](https://phabricator.intern.facebook.com/D4427491).	facebook-github-bot	janicduplessis
11940	2017-01-25 05:11:18	@satya164 No I don't think thats an issue. My comment was just when skimming over your changes. I didn't see that you handled the off track color, I see that now though. I was also referring to the switch thumb color not being able to change since there is only one prop for that, but I guess you could just do something like this `thumbTintColor={this.state.enabled ? '#enabledColor' : '#disabledCo…	gmherr2	satya164
11940	2017-01-31 20:13:57	Waiting for @satya164 to update the screenshot so tests pass.	mkonicek	satya164
11940	2017-01-31 20:15:16	@mkonicek has imported this pull request. If you are a Facebook employee, you can view this diff [on Phabricator](https://phabricator.intern.facebook.com/D4427491).	facebook-github-bot	mkonicek
11935	2017-01-18 00:29:01	@rh389 Thank you for your suggestions! I think below description makes developers "How I send data twice or more to show progresses?" > A native module is supposed to invoke its callback only once So I added descriptions about capabilities and exceptions.	januswel	rh389
11935	2017-01-31 21:35:00	Apologies @januswel - I added to the confusion by inventing onReady as a hypothetical example of an exactly-once event, I didn't mean to suggest incorporating it into the PR. Ah well.	rh389	januswel
11933	2017-01-17 19:10:23	@mkonicek @satya164 Prerequisite For an existing Android app that contains few/several submodules & these submodules currently read/ write preferences/settings in the SharedPreference. Goal is to introduce/migrate a new/existing submodule as a react native module. Summary In the following situation `AsyncStorage` doesn't provide a way to retrieve the preferences. Assuming the iOS Settings module …	krunalsshah	satya164
11933	2017-01-31 22:15:13	> In the following situation AsyncStorage doesn't provide a way to retrieve the preferences. Probably makes sense to implement a way to be able to use asyncstorage from native instead of introducing a new module. I agree with @janicduplessis that this use case is pretty specific, and not lots of people will need it. So it is better for this to be a 3rd party module than in core.	satya164	janicduplessis
11933	2017-02-07 20:08:03	@mkonicek Do you know about internal usage of this module and if it would be worth pulling it out of core?	janicduplessis	mkonicek
11930	2017-01-31 20:11:31	@mkonicek has imported this pull request. If you are a Facebook employee, you can view this diff [on Phabricator](https://phabricator.intern.facebook.com/D4489926).	facebook-github-bot	mkonicek
11930	2017-02-16 15:58:25	@mkonicek was this merged successfully? I haven't seen it in any recent releases, and github shows: > Closed with unmerged commits This pull request is closed, but the jpshelley:Android-UpdateGradlePlugin branch has unmerged commits.	jpshelley	mkonicek
11930	2017-03-03 16:08:34	@facebook-github-bot @mkonicek bump ^^ Says its been merged but haven't seen it in any releases.	jpshelley	mkonicek
11928	2017-01-16 15:08:59	@andreicoman11 I was wondering if there is actually a way to tell the first child inside `ReactModalHostView` to size itself as big as its parent. That way we wouldn't need to manually set the size here and the `DialogRootViewGroup` inside the `Modal` always sizes itself correctly.	rgngl	andreicoman11
11928	2017-01-18 08:36:28	@andreicoman11 any comments? I can provide a small test app to show that this is broken.	rgngl	andreicoman11
11928	2017-01-21 10:44:14	Hi @andreicoman11 , I have already provided an example where it's not working. You can check the example I provided above. You can also see the screenshots I posted in #11872. In the screenshot you shared the status bar is there, so yes, in that situation there is no problem. The gap under the model window appears when **the status bar is not visible.** `Display.getCurrentSizeRange` used in `Moda…	rgngl	andreicoman11
11928	2017-02-28 09:38:02	@andreicoman11 this is definitely still an issue, please note as described by @rgngl the issue pertains to the status bar visibility.	rt2zz	rgngl
11928	2017-02-28 09:38:02	@andreicoman11 this is definitely still an issue, please note as described by @rgngl the issue pertains to the status bar visibility.	rt2zz	andreicoman11
11928	2017-03-12 00:24:17	@christopherdro has imported this pull request. If you are a Facebook employee, you can view this diff [on Phabricator](https://phabricator.intern.facebook.com/D4695847).	facebook-github-bot	christopherdro
11914	2017-01-31 20:25:39	@mkonicek has imported this pull request. If you are a Facebook employee, you can view this diff [on Phabricator](https://phabricator.intern.facebook.com/D4490039).	facebook-github-bot	mkonicek
11904	2017-01-17 22:38:06	@ide has imported this pull request. If you are a Facebook employee, you can view this diff [on Phabricator](https://phabricator.intern.facebook.com/D4425551).	facebook-github-bot	ide
11904	2017-01-19 00:44:00	@ide has imported this pull request. If you are a Facebook employee, you can view this diff [on Phabricator](https://phabricator.intern.facebook.com/D4425551).	facebook-github-bot	ide
11904	2017-01-19 02:19:05	@mkonicek has imported this pull request. If you are a Facebook employee, you can view this diff [on Phabricator](https://phabricator.intern.facebook.com/D4425551).	facebook-github-bot	mkonicek
11904	2017-01-19 20:49:14	@ide has imported this pull request. If you are a Facebook employee, you can view this diff [on Phabricator](https://phabricator.intern.facebook.com/D4425551).	facebook-github-bot	ide
11904	2017-01-31 01:55:39	@arv It will be part of 0.42. Since it landed before Feb 1, it will go out with the RC this week (cut around 1st of the month) and the final release a month after that. Sometimes we cherry pick small changes, particularly important bug fixes, but we prefer having commits this large and non-critical go through the regular release cycle and a full month of RC.	ide	arv
11904	2017-01-31 02:00:10	Thanks @ide. I guess we will try 0.42rc then.	arv	ide
11902	2017-01-15 02:52:40	* Good call on adding run scripts to the package.json, I will make those changes to simplify triggering test runs. * The error in the instrumentation tests looks like some sort of segfault, I will do a little digging to identify what the issue is. Also I can add in some better end of test feedback of the success/failures that occurred and port it back to the script that is used in the circleci te…	nicktate	ericvicenti
11902	2017-01-20 02:28:44	@mkonicek Organized everything under a `ContainerShip` directory at the root of the project except for the `Jenkinsfile` which current needs to be at root level to be picked up. @ericvicenti Made updates for the `package.json` to include scripts for test build and execution. Updated documentation for the e2e tests and also added in test result output for the instrumentation tests. Neither Norm or…	nicktate	ericvicenti
11902	2017-01-20 02:28:44	@mkonicek Organized everything under a `ContainerShip` directory at the root of the project except for the `Jenkinsfile` which current needs to be at root level to be picked up. @ericvicenti Made updates for the `package.json` to include scripts for test build and execution. Updated documentation for the e2e tests and also added in test result output for the instrumentation tests. Neither Norm or…	nicktate	mkonicek
11902	2017-01-24 12:24:30	Hey @ericvicenti, is there any other feedback you have for us on this PR?	nicktate	ericvicenti
11902	2017-01-30 13:51:27	hey @ericvicenti and @mkonicek anything else you'd like cleaned up on this PR?	normanjoyner	ericvicenti
11902	2017-01-30 13:51:27	hey @ericvicenti and @mkonicek anything else you'd like cleaned up on this PR?	normanjoyner	mkonicek
11902	2017-02-07 14:12:08	@ericvicenti : Here is a link to an example run of this PR on our ContainerShip Jenkins setup. We have the instrumentation tests parallelizing and got the test run time down to ~18 minutes in the current setup for the entire android and js suite 😄 ! We are working on finishing up some load testing and should have the environment fully up and good to go sometime tomorrow. https://reactnative.conta…	nicktate	ericvicenti
11902	2017-02-07 23:48:14	@nicktate, wow that is awesome! I can't wait to get Jenkins running on PRs, so we can verify the signal is good!	ericvicenti	nicktate
11902	2017-02-09 19:13:21	@ericvicenti I sent you an email about next steps so we can get this integrated and running on commits side by side for testing. Let me know once you get a chance to read it over so we can set up time for a call and work through the requisites to get this moving forward! 😄	nicktate	ericvicenti
11902	2017-02-16 14:43:53	hey @ericvicenti is there anything else needed to get this merged and integrated to test alongside existing functionality?	normanjoyner	ericvicenti
11902	2017-02-22 19:38:40	Thanks for working on this! This is mostly self-contained in the `ContainerShip` folder and adding hooks in a few places like package.json so looks good to me. We could merge and iterate. Pinged @ericvicenti on messenger asking for a thumbs up to merge it.	mkonicek	ericvicenti
11902	2017-02-24 00:41:43	@ericvicenti has imported this pull request. If you are a Facebook employee, you can view this diff [on Phabricator](https://phabricator.intern.facebook.com/D4609238).	facebook-github-bot	ericvicenti
11902	2017-02-24 14:30:25	Hey @ericvicenti it looks like the circle CI tests failed on that import. None of it seems to be related to the code from this PR at all, and I looked at the most recent commits on the master branch and a lot of them are failing tests. Any ideas on what happened or how to continue moving this through the merge process?	nicktate	ericvicenti
11902	2017-02-27 17:13:29	Hi @nicktate, thank you for adding this! Is there a page where we can see the tests running on ContainerShip, similar to circleci.com/gh/facebook/react-native?	mkonicek	nicktate
11902	2017-02-27 20:04:34	hey @mkonicek we just need to get the Jenkins instance hooked up to this repo (will require a webhook from GitHub to the ContainerShip Jenkins instance) and then the tests will execute alongside the existing ones! I'm happy to work with someone on your side to help get this set up so we can get them running in parallel!	normanjoyner	mkonicek
11902	2017-03-05 04:42:27	@mkonicek @ericvicenti i'm happy to take the discussion offline to get everything configured and running properly.	normanjoyner	ericvicenti
11902	2017-03-05 04:42:27	@mkonicek @ericvicenti i'm happy to take the discussion offline to get everything configured and running properly.	normanjoyner	mkonicek
11901	2017-01-15 02:15:00	@ericvicenti has imported this pull request. If you are a Facebook employee, you can view this diff [on Phabricator](https://phabricator.intern.facebook.com/D4419882).	facebook-github-bot	ericvicenti
11900	2017-01-16 15:05:12	Thanks @ncuillery! I did kill `node_modules` and re-run `npm i` and that didn't help much. Good to know how to resolve conflicts 'The Git Way' though. Thanks again.	a-koka	ncuillery
11898	2017-01-14 01:47:00	@ide has imported this pull request. If you are a Facebook employee, you can view this diff [on Phabricator](https://phabricator.intern.facebook.com/D4418957).	facebook-github-bot	ide
11895	2017-01-14 00:54:01	@janicduplessis I'm going to give this PR a go on my local machine. Thank you for submitting!	ericnakagawa	janicduplessis
11894	2017-01-14 00:01:32	@ericnakagawa has imported this pull request. If you are a Facebook employee, you can view this diff [on Phabricator](https://phabricator.intern.facebook.com/D4418208).	facebook-github-bot	ericnakagawa
11894	2017-01-14 00:46:43	@ericnakagawa This should fix it #11895	janicduplessis	ericnakagawa
11894	2017-01-14 02:37:44	@ericnakagawa Tests passed on my PR so you can revert this once its merged.	janicduplessis	ericnakagawa
11894	2017-01-17 19:34:21	Thank you to @janicduplessis and @mkonicek!	ericnakagawa	janicduplessis
11891	2017-02-08 07:04:38	We also had the same failure with a bunch of warnings from 0.41, but @jpshelley 's workaround was good enough.	goodhyun	jpshelley
11888	2017-01-13 14:51:02	@bestander has imported this pull request. If you are a Facebook employee, you can view this diff [on Phabricator](https://phabricator.intern.facebook.com/D4415021).	facebook-github-bot	bestander
11886	2017-01-19 18:12:54	@vjeux I choose second approach [New PR from fix-skew](https://github.com/facebook/react-native/pull/11992)	MaxGraey	vjeux
11882	2017-01-15 08:06:30	@dlowder-salesforce Thank you for your reviewing, I already fixed RCTImage project for tvOS target. @ide I think this feature could help developers very much, the effort to handle the task of downloading an URL image will decrease significantly. I provided a standard loading indicator (similar to native iOS and native Android), of course you can customise the color and size. If someone wants to c…	quangcm	ide
11882	2017-01-15 08:06:30	@dlowder-salesforce Thank you for your reviewing, I already fixed RCTImage project for tvOS target. @ide I think this feature could help developers very much, the effort to handle the task of downloading an URL image will decrease significantly. I provided a standard loading indicator (similar to native iOS and native Android), of course you can customise the color and size. If someone wants to c…	quangcm	dlowder-salesforce
11882	2017-01-17 02:42:58	@salanki but that library does not have the `failureImageSource` or `defaultSource` for Android, does it? This feature on other hand has that and the progress indicator. If this does not end up being merged into master I would like it to be at least an external library like oblador's React Native Image Progess.	DarkHollow	salanki
11882	2017-01-17 05:35:35	@DarkHollow: My post was primarily for reference, not saying it replaces the need for this PR. `defaultSource` on Android as you say would be a nice addition but isn't covered by this PR right? As @ide mentions the advantage of doing the progress indicator in JS like obladors lib is that you can customize it any way you want. The disadvantage might be performance. I only develop against modern ta…	salanki	ide
11882	2017-01-17 12:41:31	@salanki I have seen `failureImageSource` and I have guessed it is for Android too. If it isn't, sorry. And now I understand the advantage of doing it in JS. Thank you.	DarkHollow	salanki
11882	2017-01-20 02:54:31	@hramos yes, I already signed CLA, but I don't know why it isn't shown beside the title of my PR	quangcm	hramos
11882	2017-03-14 23:39:16	I agree with @ide. This adds a lot of code to be maintained indefinitely while not many people might use the feature. I think building this as a component that renders an `Image` and the loading indicator on top of it and releasing it to npm is the right way to go. That way anyone who needs the loading indicator can still use your code. Hope you'll understand and thanks for building this - hope y…	mkonicek	ide
11882	2017-03-17 12:44:37	@mkonicek I see the major reason to deny this PR is "making changes to core" or "adds a lot of code", it's not persuasive. The reason which made me decide to change core is: I found the `loadingIndicatorSource` property in `Image.android.js` but it's not useful (load a static image then automatically rotate it, what a weirdo behaviour of loading indicator). I think the author wanted to support a …	quangcm	mkonicek
11882	2017-03-20 08:42:41	@salanki I have no issue when doing this in JS. But my mention is not about having issue :) @DarkHollow seems to have issue of performance. I think the reason is: when doing in JS, people often uses nested layout (with many wrap `View` components), that is not good for performance.	quangcm	salanki
11881	2017-01-13 14:40:13	@Frazer Thanks. I think after you fix the trailing spaces issue, this should be good.	JoelMarcey	Frazer
11880	2017-01-19 22:55:29	@hramos Netbeast is the funded startup and Yeti Smart Home is the app which we have developed. Hope name is not a problem ;(	luisfpinto	hramos
11879	2017-01-20 20:41:55	@hramos has imported this pull request. If you are a Facebook employee, you can view this diff [on Phabricator](https://phabricator.intern.facebook.com/D4443891).	facebook-github-bot	hramos
11879	2017-01-21 18:03:34	@hramos the cirecleci is failing: `Unable to download: mvn:org.easytesting:fest-util:jar:1.2.5` Is that related to my changes? (I assume not since I only touched documentations)	goldylucks	hramos
11879	2017-01-24 09:10:17	@hramos, why is the commit on your name? it might be a dumb question, it's my first contribution to react-native :)	goldylucks	hramos
11878	2017-02-01 10:46:20	@mkonicek has imported this pull request. If you are a Facebook employee, you can view this diff [on Phabricator](https://phabricator.intern.facebook.com/D4494415).	facebook-github-bot	mkonicek
11878	2017-02-02 11:44:49	@mkonicek has imported this pull request. If you are a Facebook employee, you can view this diff [on Phabricator](https://phabricator.intern.facebook.com/D4494415).	facebook-github-bot	mkonicek
11876	2017-01-31 12:44:50	@jeanlauliac has imported this pull request. If you are a Facebook employee, you can view this diff [on Phabricator](https://phabricator.intern.facebook.com/D4487873).	facebook-github-bot	jeanlauliac
11876	2017-02-02 10:59:30	Hey @cpunion, please ignore the message from the bot above. This is because the pull request was imported to Phabricator but not accepted yet and the bot doesn't take that into account :/ You'll just need to wait for @jeanlauliac to review it.	mkonicek	jeanlauliac
11876	2017-02-02 10:59:30	Hey @cpunion, please ignore the message from the bot above. This is because the pull request was imported to Phabricator but not accepted yet and the bot doesn't take that into account :/ You'll just need to wait for @jeanlauliac to review it.	mkonicek	cpunion
11872	2017-03-23 22:47:01	Looks like @rgngl's PR got merged, so this should be fixed in newer versions!	Traviskn	rgngl
11868	2017-01-12 21:06:50	@grabbou has imported this pull request. If you are a Facebook employee, you can view this diff [on Phabricator](https://phabricator.intern.facebook.com/D4411362).	facebook-github-bot	grabbou
11867	2017-01-12 20:33:44	@grabbou has imported this pull request. If you are a Facebook employee, you can view this diff [on Phabricator](https://phabricator.intern.facebook.com/D4411177).	facebook-github-bot	grabbou
11865	2017-01-13 18:08:11	@ide has imported this pull request. If you are a Facebook employee, you can view this diff [on Phabricator](https://phabricator.intern.facebook.com/D4415630).	facebook-github-bot	ide
11863	2017-01-22 19:59:40	@janicduplessis has imported this pull request. If you are a Facebook employee, you can view this diff [on Phabricator](https://phabricator.intern.facebook.com/D4448402).	facebook-github-bot	janicduplessis
11863	2017-02-09 17:13:49	@janicduplessis What about now?	henrikra	janicduplessis
11863	2017-02-16 21:36:28	@janicduplessis Hello? :D Any updates? I see that https://github.com/facebook/react-native/commit/ae57b25134c4db8be8539a0f0e6e52d46c850339 this is getting into next version so I think this should too?	henrikra	janicduplessis
11863	2017-02-16 22:00:43	@janicduplessis has imported this pull request. If you are a Facebook employee, you can view this diff [on Phabricator](https://phabricator.intern.facebook.com/D4448402).	facebook-github-bot	janicduplessis
11863	2017-02-23 23:23:43	@janicduplessis has imported this pull request. If you are a Facebook employee, you can view this diff [on Phabricator](https://phabricator.intern.facebook.com/D4448402).	facebook-github-bot	janicduplessis
11861	2017-01-26 07:56:14	I'm still having this issue with my "Staging" build configuration. I've set `-lc++` flags on all three build configs (Debug, Release, and Staging). @rh389 Did you figure out why this was affecting Release and not Debug? I'm hoping the answer to that question will help answer mine as well.	smkhalsa	rh389
11856	2017-01-12 10:22:09	@foghina has imported this pull request. If you are a Facebook employee, you can view this diff [on Phabricator](https://phabricator.intern.facebook.com/D4409174).	facebook-github-bot	foghina
11853	2017-01-16 07:44:44	@christopherdro Yes, I did see that last week but xhr.upload.addEventListener('progress') did not result in any updates on Android - only iOS. For now, we have solved it with a Native solution, thanks though.	dguillamot	christopherdro
11852	2017-01-12 17:36:37	@jacobp100 thanks for the reply! rnplay only supports up to 0.33 so it doesn't have your postMessage change. Here is a repo that reproduces the issue: https://github.com/dannycochran/webViewCrash Note that the app won't necessarily crash immediately in this case, but the app becomes unusable after clicking the button once (subsequent clicks to the button will not work). I suspect with larger apps…	dannycochran	jacobp100
11850	2017-01-13 10:28:31	Thanks @janicduplessis!	jeanlauliac	janicduplessis
11849	2017-01-23 18:58:15	@hramos has imported this pull request. If you are a Facebook employee, you can view this diff [on Phabricator](https://phabricator.intern.facebook.com/D4450528).	facebook-github-bot	hramos
11843	2017-01-13 01:01:40	@grabbou : @uniquarkD isn't the guy who reported the issue, I was, and it's still happening, so could you reopen?	veddermatic	grabbou
11841	2017-01-12 16:24:55	@dingbat thanks I saw #11553. It's a duplicate of [#10160](https://github.com/facebook/react-native/pull/10160), which was rejected by maintainers. My PR doesn't change the API. If the nav title is more than one line it flows over the nav bar. So there's no reason to ever have multiple lines. So my change makes sense. What do you think?	StevePotter	dingbat
11835	2017-02-01 01:12:58	I started implementing a wrapper for the Socket.IO lib yesterday and turns out it needs the latest version of OkHTTP to work. Requiring the latest version of it in my Module was simply not working (multiple dex files error), and therefore seeing this PR the same day was a huge coincidence. How much time does it usually take for PRs to be accepted by FB ? Thanks @AndrewJack for this PR.	rodperottoni	AndrewJack
11835	2017-02-01 23:48:49	@bestander Oh, good to know! Thanks for the clarification.	rodperottoni	bestander
11820	2017-01-11 16:13:11	@ptmt after further testing, I found out that for some weird reason the images I was working with (straight out of Instagram API) had weird borders and white areas in them in certain cases, which I initially mistook for borders created by RN (initially making the wrong assumption that the network images I'm getting are intact) I looked at the code in RN and in fact there is code that scales both …	israelidanny	ptmt
11819	2017-03-01 06:07:33	@ide Ok I _think_ all race conditions are fixed.	janicduplessis	ide
11819	2017-03-04 22:23:34	@ide Ok, we're getting there! 😅 Tested that the module properly gets dealloc'ed on reload and batches should be processed properly now.	janicduplessis	ide
11819	2017-03-17 04:26:07	@ide Could you have another look at this?	janicduplessis	ide
11819	2017-03-22 02:33:36	@ide Added the extra comments you mentioned.	janicduplessis	ide
11819	2017-03-22 04:00:02	@ide has imported this pull request. If you are a Facebook employee, you can view this diff [on Phabricator](https://phabricator.intern.facebook.com/D4752566).	facebook-github-bot	ide
11819	2017-03-23 18:22:37	@javache Thanks! Could you sync up clang flags between OSS and fb internal build to avoid these import failures in the future?	janicduplessis	javache
11819	2017-03-23 22:55:29	@ide @javache Updated to use explicit self retains, pending blocks are nil'ed in UIManager invalidate so there is no risks of leaks here, tested that both RCTUIManager and RCTNativeAnimatedModule get dealloc'ed on app reload to make sure.	janicduplessis	javache
11819	2017-03-23 22:55:29	@ide @javache Updated to use explicit self retains, pending blocks are nil'ed in UIManager invalidate so there is no risks of leaks here, tested that both RCTUIManager and RCTNativeAnimatedModule get dealloc'ed on app reload to make sure.	janicduplessis	ide
11819	2017-03-24 00:35:00	@ide has imported this pull request. If you are a Facebook employee, you can view this diff [on Phabricator](https://phabricator.intern.facebook.com/D4752566).	facebook-github-bot	ide
11819	2017-03-28 00:59:53	@javache Could you check why this is not landing?	janicduplessis	javache
11817	2017-01-11 05:48:50	@ide has imported this pull request. If you are a Facebook employee, you can view this diff [on Phabricator](https://phabricator.intern.facebook.com/D4402911).	facebook-github-bot	ide
11817	2017-01-11 16:04:51	@ide looks like there are a few third party components that still rely on this https://github.com/search?p=1&q=RCTExecuteOnMainThread&type=Code&utf8=✓ How long do things generally stay deprecated for before being removed? Happy to remove it for 0.41 if you think that's enough warning for people, although it should be mentioned in release notes as well, let me know how to indicate that.	neilsarkar	ide
11816	2017-02-09 19:19:11	@mkonicek can you check Phabricator logs and see what failed on importing this PR?	dlowder-salesforce	mkonicek
11816	2017-02-13 20:35:08	@dlowder-salesforce this is currently blocked on some internal validations that I believe to be in error: - One of our linters flagged a missing BSD license in the 2048 Game JS file, which is a false positive as that file already contains the correct license we use for example code. - Another linter flagged the Apple TV Info.plist as being incorrectly formatted. I'm looking into whether this is a…	hramos	dlowder-salesforce
11816	2017-02-13 20:55:23	Thanks @hramos .... are there any plans to add those linters to Travis or Circle so these types of issues would be caught before import is attempted?	dlowder-salesforce	hramos
11816	2017-02-17 18:58:45	@hramos checking to see if there's anything to do on my end for this PR... should I rebase, etc.	dlowder-salesforce	hramos
11816	2017-02-17 21:55:42	@hramos thanks... just checked in a change that will hopefully resolve that test	dlowder-salesforce	hramos
11816	2017-02-17 21:57:22	@hramos has imported this pull request. If you are a Facebook employee, you can view this diff [on Phabricator](https://phabricator.intern.facebook.com/D4553290).	facebook-github-bot	hramos
11816	2017-02-24 18:17:39	@hramos has imported this pull request. If you are a Facebook employee, you can view this diff [on Phabricator](https://phabricator.intern.facebook.com/D4553290).	facebook-github-bot	hramos
11813	2017-01-15 07:44:48	Same Issue for me - could you find a solution @compojoom ? @javache I think you worked on the compilation stuff. Is there an easy way to get a Staging Target up? Thank you very much!	K-Leon	compojoom
11813	2017-01-16 10:32:36	@K-Leon We have had the same issue with our `Staging` build configuration. Adding `Staging` as a configuration to the React.xcodeproj sorted our 0.40.0 build issues. `Release` and `Debug` worked out of the box. ![react-staging](https://cloud.githubusercontent.com/assets/7323932/21979488/583e56ec-dbdf-11e6-8450-a07307225125.png)	christianbach	K-Leon
11813	2017-01-18 14:08:30	@tisho your solution worked for me. Cheers! I had to use `$(BUILD_DIR)/Release-$(PLATFORM_NAME)/include` not `BUILD_PRODUCTS_DIR`	hoolymama	tisho
11813	2017-01-26 04:16:21	@tisho solution worked for me too. I also had to follow the same steps to my app's Test target in addition to the main app target	haleykoike	tisho
11813	2017-02-10 12:31:41	@tisho you deserve a medal for this!	freakinruben	tisho
11812	2017-01-11 13:21:27	Hey @radvc and thanks for posting this! @damusnet tells me this issue looks like a question that would be best asked on [StackOverflow](http://stackoverflow.com/questions/tagged/react-native). StackOverflow is amazing for Q&A: it has a reputation system, voting, the ability to mark a question as answered. Because of the reputation system it is likely the community will see and answer your questio…	facebook-github-bot	damusnet
11811	2017-01-11 10:27:53	Thanks @Ehesp nuking node modules worked!	monumentyusuf	Ehesp
11810	2017-01-31 10:44:49	@Kureev has imported this pull request. If you are a Facebook employee, you can view this diff [on Phabricator](https://phabricator.intern.facebook.com/D4487741).	facebook-github-bot	Kureev
11809	2017-01-25 08:35:12	@sahrens Yes, I built RN from source from the commit before and all was good ...	ramilushev	sahrens
11809	2017-02-17 14:47:05	Same here @sahrens Any Idea who is the right person to approach with this issue?	K-Leon	sahrens
11809	2017-02-17 14:56:04	@K-Leon I think that @astreet is the author of the commit (https://github.com/facebook/react-native/commit/d63ba47b59e3261403800c1f741d979a089efb48) introducing the new CSS engine.	hubciorz	K-Leon
11809	2017-02-22 11:28:53	@astreet Cool! Maybe It is worth to cherry-pick the fix into some older releases, too? Still many apps use 0.39 or 0.38 because of breaking changes in 0.40.	hubciorz	astreet
11809	2017-02-23 11:27:28	Hi @astreet Thank you for the fix. I too had performance issue with my app. I would like to know how do I get the fix for my app. My react-native version is 0.41.2. Do I just upgrade the react-native?	KakarN	astreet
11809	2017-02-23 15:06:04	@astreet this fix has the same impact as reverting.	sdcooke	astreet
11809	2017-02-23 15:17:52	oK @astreet Will be waiting for it. Thanks again.	KakarN	astreet
11809	2017-02-23 22:08:24	@ming436534 : aah. that was exactly my issue. Big lag after 50-100 components (with external images) The press is acknowledged immediately (I can see it with a console log) but it would take 3-4 (or more) seconds before displaying what it is supposed to. I really hope @astreet 's fix solves it and makes it to 0.42. Otherwise, I'll revert to 0.38 :(. I can't wait much longer before launching the a…	ksegla	astreet
11809	2017-02-27 10:33:35	@astreet any plan to make a cherry-pick?	nihgwu	astreet
11809	2017-03-03 16:08:59	@sahrens: there might be other listview lag issues besides the one I fixed. Do we have any public resources for people to be able to debug?	astreet	sahrens
11809	2017-03-04 02:01:27	@sahrens it performs just normal on ios. Before I updated to later versions of React Native the app performed not the same as (a recyclerview in Android) but still it worked wel enough. Now when I scroll the listview my whole app (only on Android) becomes just not usable all the buttons and navigation are slow. When I select items in the listview they become selected after sometimes 10 seconds. I…	RichardLindhout	sahrens
11809	2017-03-04 06:57:04	@RichardLindhout If you're referencing FlatList, first of all I was being a total idiot as I was importing and using an imaginary FlatView that, for some weird reason, refused to be a real thing :-). Once I realised my mistake, FlatList was actually simple to use (though I had to bind the render function in order to see my component props). FlatList does seem a lot faster (though it seems that it…	ksegla	sahrens
11809	2017-03-06 21:14:47	Same issue here after upgrading to 0.40+ Our brownfield app uses a ListView mounted with 1000 placeholders (~20 are rendered on mount). It is immediately slow to respond to touch event (~2 or 3 seconds). When scrolling, the datafetching and the placeholders replacement takes a huge amount of time. I have spied the MessageQueue and it looks like every message needs a considerable effort to be read…	ncuillery	astreet
11809	2017-03-07 01:16:47	@K-Leon My app depends on some libraries that are having hard time with downgrading (some radical adaptation to the breaking changes in 0.40, I guess). So even reverting to 0.38.0, which seems to be a safe version to start the bisect with, proved painful with errors here and there. Right now, real-life work is breathing down my neck so I don't have the time to go full app debugging or coding/expe…	ksegla	K-Leon
11809	2017-03-08 01:22:18	We're having trouble reproducing the lag being described here. Can you provide more details? The bridge messages @astreet asked for, what hardware and API version you're running on, and anything else you can think of? Do other react native apps work ok on your device, like the Exponent app? Facebook marketplace? Li.st?	sahrens	astreet
11809	2017-03-08 17:36:48	### Bridge messages @sahrens @astreet The messages are pretty the same between my brownfield app and the [test app](https://gist.github.com/ramilushev/4a56f230417d3ad1fd28b119b1f723ef) linked in the OP. I'm able to repro the lag on my Samsung SM-G930F (Galaxy S7) using Android 6.0.1, API 23. Other RN apps work well, the test app using version 0.38 works well too. I've ran the test app in RN 0.40.…	ncuillery	astreet
11809	2017-03-08 17:36:48	### Bridge messages @sahrens @astreet The messages are pretty the same between my brownfield app and the [test app](https://gist.github.com/ramilushev/4a56f230417d3ad1fd28b119b1f723ef) linked in the OP. I'm able to repro the lag on my Samsung SM-G930F (Galaxy S7) using Android 6.0.1, API 23. Other RN apps work well, the test app using version 0.38 works well too. I've ran the test app in RN 0.40.…	ncuillery	sahrens
11809	2017-03-11 00:57:07	@astreet @ncuillery @ericvicenti I looked at the changelog for 0.39 and what seemed like the biggest change is the move to c++ based css layout (yoga). With that in mind I ran the test app and tried pausing the debugger during the lag to check out what the threads where doing at that time and something that came out is that the native-modules thread was always running `jni_YGNodeCalculateLayout`.…	janicduplessis	ncuillery
11809	2017-03-11 00:57:07	@astreet @ncuillery @ericvicenti I looked at the changelog for 0.39 and what seemed like the biggest change is the move to c++ based css layout (yoga). With that in mind I ran the test app and tried pausing the debugger during the lag to check out what the threads where doing at that time and something that came out is that the native-modules thread was always running `jni_YGNodeCalculateLayout`.…	janicduplessis	astreet
11809	2017-03-11 00:57:07	@astreet @ncuillery @ericvicenti I looked at the changelog for 0.39 and what seemed like the biggest change is the move to c++ based css layout (yoga). With that in mind I ran the test app and tried pausing the debugger during the lag to check out what the threads where doing at that time and something that came out is that the native-modules thread was always running `jni_YGNodeCalculateLayout`.…	janicduplessis	ericvicenti
11809	2017-03-13 19:42:37	@astreet I haven't tested on iOS but according to this thread it happens on iOS only. I simply logged the time it took to run `dispatchViewUpdates` here https://github.com/facebook/react-native/blob/master/ReactAndroid/src/main/java/com/facebook/react/uimanager/UIManagerModule.java#L533	janicduplessis	astreet
11809	2017-03-15 10:42:06	@janicduplessis sorry, I meant can you link the code for the test app you were using?	astreet	janicduplessis
11809	2017-03-15 15:37:18	@astreet I used the code provided by @ncuillery in this gist https://gist.github.com/ncuillery/0b576650cebb34317e4c953e0efb56d5	janicduplessis	ncuillery
11809	2017-03-15 15:37:18	@astreet I used the code provided by @ncuillery in this gist https://gist.github.com/ncuillery/0b576650cebb34317e4c953e0efb56d5	janicduplessis	astreet
11809	2017-03-15 19:52:48	@emilsjolander and I investigated, this is two different issues compounding on each other: 1. There was a regression with the switch to native Yoga where, even though a layout hierarchy would be cached, we still copy the outputs from C to Java for the entire tree. This doesn't really show up for smaller screens, but for listviews with hundreds of rows, this could take upwards of 50ms. 2. When we …	astreet	ncuillery
11809	2017-03-15 19:52:48	@emilsjolander and I investigated, this is two different issues compounding on each other: 1. There was a regression with the switch to native Yoga where, even though a layout hierarchy would be cached, we still copy the outputs from C to Java for the entire tree. This doesn't really show up for smaller screens, but for listviews with hundreds of rows, this could take upwards of 50ms. 2. When we …	astreet	emilsjolander
11809	2017-03-15 19:52:48	@emilsjolander and I investigated, this is two different issues compounding on each other: 1. There was a regression with the switch to native Yoga where, even though a layout hierarchy would be cached, we still copy the outputs from C to Java for the entire tree. This doesn't really show up for smaller screens, but for listviews with hundreds of rows, this could take upwards of 50ms. 2. When we …	astreet	janicduplessis
11809	2017-03-16 17:16:03	Hi @astreet , Is there a way to cherry-pick this fix into 0.43.rc instead of waiting for 0.44.0rc version?	arsen	astreet
11807	2017-01-11 05:51:55	@ide has imported this pull request. If you are a Facebook employee, you can view this diff [on Phabricator](https://phabricator.intern.facebook.com/D4402916).	facebook-github-bot	ide
11806	2017-01-11 16:20:30	@ide looks fine to me, apart from quibbles about comparing signed and unsigned numbers via casting.	adamjernst	ide
11806	2017-01-12 03:59:49	@adamjernst Thanks for having a look @facebook-github-bot shipit	ide	adamjernst
11806	2017-01-12 04:00:33	@ide has imported this pull request. If you are a Facebook employee, you can view this diff [on Phabricator](https://phabricator.intern.facebook.com/D4408608).	facebook-github-bot	ide
11805	2017-01-18 07:23:07	Thanks @hramos, I moved our app to the end of the "featured" list!	istvanmakary	hramos
11805	2017-01-24 16:28:51	I have updated the "infoLink" field! Thanks for your help @hramos	istvanmakary	hramos
11804	2017-01-11 12:32:19	@davidaurelio has imported this pull request. If you are a Facebook employee, you can view this diff [on Phabricator](https://phabricator.intern.facebook.com/D4403483).	facebook-github-bot	davidaurelio
11804	2017-02-03 16:30:17	It fixed my issue! Thank you @AlbertBrand 👍	fdnhkj	AlbertBrand
11803	2017-01-10 13:02:26	@rmevans9 how do I check if that version is installed to my project? The only variable I know how to get hold of is "react-native-cli: 2.0.1" . I managed to fix the babel.json issue by reinstalling everything a third time for some reason.	progrmor	rmevans9
11803	2017-01-10 13:31:29	@rmevans9 Well it seems I have 2 versions above? `"dependencies": { "react": "15.4.2", "react-native": "0.40.0" },` so do I need to downgrade or something?	progrmor	rmevans9
11802	2017-01-10 09:05:46	@ide has imported this pull request. If you are a Facebook employee, you can view this diff [on Phabricator](https://phabricator.intern.facebook.com/D4397404).	facebook-github-bot	ide
11801	2017-01-10 09:14:27	Hey @junaidahmed93 and thanks for posting this! @DanielMSchmidt tells me this issue looks like a question that would be best asked on [StackOverflow](http://stackoverflow.com/questions/tagged/react-native). StackOverflow is amazing for Q&A: it has a reputation system, voting, the ability to mark a question as answered. Because of the reputation system it is likely the community will see and answe…	facebook-github-bot	DanielMSchmidt
11799	2017-01-20 06:03:13	@janicduplessis has imported this pull request. If you are a Facebook employee, you can view this diff [on Phabricator](https://phabricator.intern.facebook.com/D4441197).	facebook-github-bot	janicduplessis
11799	2017-01-27 16:31:16	@janicduplessis looks like the import failed?	rh389	janicduplessis
11799	2017-01-27 20:21:38	@janicduplessis has imported this pull request. If you are a Facebook employee, you can view this diff [on Phabricator](https://phabricator.intern.facebook.com/D4441197).	facebook-github-bot	janicduplessis
11798	2017-01-10 02:30:23	@ide has imported this pull request. If you are a Facebook employee, you can view this diff [on Phabricator](https://phabricator.intern.facebook.com/D4396618).	facebook-github-bot	ide
11797	2017-01-10 02:28:33	@ide has imported this pull request. If you are a Facebook employee, you can view this diff [on Phabricator](https://phabricator.intern.facebook.com/D4396611).	facebook-github-bot	ide
11794	2017-01-09 19:55:13	@ide has imported this pull request. If you are a Facebook employee, you can view this diff [on Phabricator](https://phabricator.intern.facebook.com/D4393755).	facebook-github-bot	ide
11792	2017-01-09 22:08:59	@ide has imported this pull request. If you are a Facebook employee, you can view this diff [on Phabricator](https://phabricator.intern.facebook.com/D4394626).	facebook-github-bot	ide
11790	2017-01-11 09:50:42	@AlbertBrand yes, I can reproduce it with both dev on and off. With dev being off, the problem is harder to reproduce - it requires larger arrays. My test project stopped crashing with dev=false, but when I made the array 10x longer and started access indices like 10k instead of 1000, it crashed again.	Nopik	AlbertBrand
11790	2017-01-11 17:43:06	@AlbertBrand it still crashes	Nopik	AlbertBrand
11789	2017-01-11 13:31:11	@damusnet tells me this issue is a duplicate of #7029. Let's discuss there, closing this one.	facebook-github-bot	damusnet
11788	2017-01-12 20:03:22	Previous discussion on this issue happened in this [pull request](https://github.com/facebook/react-native/pull/10918). It looks like @omeid created a new PR because the previous pull request was languishing. This PR is important to me because without it Navigator Experimental is unaccessible, i.e. VoiceOver speaks hidden views, on iOS.	RubenSandwich	omeid
11788	2017-01-12 23:07:50	@RubenSandwich Yes, that pull request had to be rebased so many times I somehow missed some files in the process and it was rather messy, so I made this one.	omeid	RubenSandwich
11788	2017-02-09 01:17:43	Hi @lacker, This is not really breaking `importantForAccessiblity`, it marks it deprecated in favour of `accessiblityElementsHidden`. However, as per initial conversation about this feature, if there is reasons to keep `importantForAccessiblity`, we should consider how we go about it. re NavigationExperimental, this is not really doing much there, it is just making sure the compoent is not _total…	omeid	lacker
11788	2017-02-18 17:24:21	@lacker regarding your [previous comment](https://github.com/facebook/react-native/pull/11788#issuecomment-278509000) > Another issue is that we intend to deprecate NavigationExperimental, so we are trying to avoid adding any more functionality there. That makes sense but I believe the problem is bigger than NavigationExperimental. Because of your above comments I tried [react-navigation](https:/…	sdg9	lacker
11788	2017-02-19 00:06:58	@omeid Are you sure that your implementation of `accessibilityElementsHidden` behaves the same on iOS and Android? I see a couple of potential inconsistencies: - The doc comment for the `accessibilityElementsHidden` prop says `true` means that the view and all of its descendants are hidden. However, [Apple's docs](https://developer.apple.com/reference/objectivec/nsobject/1615080-accessibilityelem…	rigdern	omeid
11788	2017-02-19 03:06:33	@rigdern > The doc comment for the accessibilityElementsHidden prop says true means that the view and all of its descendants are hidden. However, Apple's docs say true hides the descendants but not the view. The documentation could be improved, however it is not inconsistent from Android, as we use `importantForAccessiblity=noHideDescendants` on Android, which is functionally identical. > The doc…	omeid	rigdern
11788	2017-02-19 04:53:18	@omeid, thanks for the response. > > The doc comment for the accessibilityElementsHidden prop says true means that the view and all of its descendants are hidden. However, Apple's docs say true hides the descendants but not the view. > The documentation could be improved, however it is not inconsistent from Android, as we use importantForAccessiblity=noHideDescendants on Android, which is functio…	rigdern	omeid
11788	2017-02-19 07:38:00	@omeid I'm confused about which part of my statement you disagree with. Let's take a step back. The following is my understanding of how your PR works. When the prop `accessibilityElementsHidden` is `true`: - On iOS: the descendants are hidden - On Android: the descendants and the view are hidden Do you agree with this? If not, can you edit my above description to correct it?	rigdern	omeid
11788	2017-02-19 08:16:40	@omeid My understanding that it'll hide the view as well came from reading the Android docs for `IMPORTANT_FOR_ACCESSIBILITY_NO_HIDE_DESCENDANTS`: https://developer.android.com/reference/android/view/View.html#IMPORTANT_FOR_ACCESSIBILITY_NO_HIDE_DESCENDANTS	rigdern	omeid
11788	2017-02-20 00:42:58	@sdg9 I think that is adding too much complexity and making assumptions about developers caring enough about accessibility to set the correct values, setting touchable elements to false will break many multi-cell touchable-(row/list item) components that are fairly common. It will also break many Appium driven tests for said components.	omeid	sdg9
11788	2017-02-20 14:16:10	@omeid just to be clear I think our suggestions are the same. You want to set isAccessibilityElement (accessible in RN right?) based on accessibilityElementsHidden. That was my suggestion, defaulting accessible to false **ONLY WHEN** `accessibilityElementsHidden={true}`. While unifying Android and iOS behavior docs could be confusing though. Basically ADA docs on `accessible` would say > By defau…	sdg9	omeid
11788	2017-02-21 02:26:46	@sdg9 Alright, I must have misunderstood your comment then. So one solution is to sync `isAccessibilityElement ` and `accessibilityElementsHidden` on iOS with react-native's `accessibilityElementsHidden`, which is trivial. However, what happens to `accessible`? Mark `accessible` and `accessibilityElementsHidden` as conflicting?	omeid	sdg9
11788	2017-02-21 19:53:53	> Can you provide an example where this inconsistency would result in inconsistent accessibility behaviour so that me and those interested could look for a solution? @omeid I don't have a specific real world scenario to share. Given our understanding of the inconsistency of the prop implementations, it shouldn't be too hard to make a contrived one. Whatever solution we end up with here, the prop …	rigdern	omeid
11788	2017-02-22 19:51:36	Heads up @omeid and @rigdern I was playing around with the following > * When importantForAccessibility is 'yes': > * isAccessibilityElement = true > * accessibilityElementsHidden = false and see some unexpected behavior. Setting isAccessibilityElement to true in iOS will make the View accessible but you cannot drill down into children that should otherwise be accessible (tested on simulator usin…	sdg9	omeid
11788	2017-02-22 19:51:36	Heads up @omeid and @rigdern I was playing around with the following > * When importantForAccessibility is 'yes': > * isAccessibilityElement = true > * accessibilityElementsHidden = false and see some unexpected behavior. Setting isAccessibilityElement to true in iOS will make the View accessible but you cannot drill down into children that should otherwise be accessible (tested on simulator usin…	sdg9	rigdern
11788	2017-02-22 21:17:01	> what happens to `accessible` prop @omeid That's a great question. Given the implementation I mentioned above, the functionality of `accessible` and `importantForAccessibility` overlap on iOS. But on Android, `accessible` and `importantForAccessibility` have no overlap in functionality. This inconsistency in how the props work between iOS and Android is not ideal. @sdg9 mentioned that the implem…	rigdern	omeid
11788	2017-02-22 21:17:01	> what happens to `accessible` prop @omeid That's a great question. Given the implementation I mentioned above, the functionality of `accessible` and `importantForAccessibility` overlap on iOS. But on Android, `accessible` and `importantForAccessibility` have no overlap in functionality. This inconsistency in how the props work between iOS and Android is not ideal. @sdg9 mentioned that the implem…	rigdern	sdg9
11788	2017-02-23 16:29:57	@omeid I feel your pain > what is more important is that there exists some/any mechanism that allows one to write reasonably accessible Apps. At the end of the day all I need to be able to do is set iOS's native property `accessibilityElementsHidden=true` as it will resolve [NavigationExperimental's ADA issue](https://github.com/facebook/react-native/issues/9725) and [react-navigation's ADA issue…	sdg9	omeid
11788	2017-02-23 16:29:57	@omeid I feel your pain > what is more important is that there exists some/any mechanism that allows one to write reasonably accessible Apps. At the end of the day all I need to be able to do is set iOS's native property `accessibilityElementsHidden=true` as it will resolve [NavigationExperimental's ADA issue](https://github.com/facebook/react-native/issues/9725) and [react-navigation's ADA issue…	sdg9	rigdern
11787	2017-01-24 19:02:39	@hramos has imported this pull request. If you are a Facebook employee, you can view this diff [on Phabricator](https://phabricator.intern.facebook.com/D4456666).	facebook-github-bot	hramos
11783	2017-01-10 06:24:23	@janicduplessis has imported this pull request. If you are a Facebook employee, you can view this diff [on Phabricator](https://phabricator.intern.facebook.com/D4397188).	facebook-github-bot	janicduplessis
11783	2017-01-14 21:51:40	@janicduplessis has imported this pull request. If you are a Facebook employee, you can view this diff [on Phabricator](https://phabricator.intern.facebook.com/D4397188).	facebook-github-bot	janicduplessis
11783	2017-01-14 21:57:30	@janicduplessis is there an issue with the PR? I can't tell if it's been merged correctly. Let me know if there's something I need to do :)	scarlac	janicduplessis
11781	2017-01-10 16:06:54	This looks like it has something to do with Cocoapods integration, @julienfouilhe @emilsjolander can you confirm if this is coming from cocoapods or not?	JesseARWhite	emilsjolander
11781	2017-01-10 16:32:39	@rh389 I'm using swift and not using `use_frameworks!` would be painful, wouldn't it? Some of my dependencies are written in Swift. What would need to be done in a post_install script? Changing `<yoga/Yoga.h>` for `"yoga/Yoga.h"`did not help, even when I added: `${SRCROOT}/../ios-editor/node_modules/react-native/ReactCommon` to the User Header Search Paths of my project	julienfouilhe	rh389
11781	2017-01-11 12:16:04	Hi @mmmulani I also created a simple swift project, with all the files already in the repo, so all you have to do is launch the xcworkspace in xcode and try to build: https://github.com/julienfouilhe/test-yoga-file-not-found Thanks! What is weird too is the directories architecture: <img width="256" alt="screen shot 2017-01-11 at 1 36 18 pm" src="https://cloud.githubusercontent.com/assets/867741/…	julienfouilhe	mmmulani
11781	2017-01-20 06:12:06	@mmmulani It looks like it doesn't work in my case I still have have an error > RCTConvert.h:13:9: fatal error: 'yoga/Yoga.h' file not found #import <yoga/Yoga.h> Podfile > platform :ios, '8.0' > use_frameworks! > > target 'app' do > pod 'React', path: '../node_modules/react-native', :subspecs => [ > 'Core', > 'RCTActionSheet', > 'RCTAnimation', > 'RCTGeolocation', > 'RCTImage', 'RCTLinkingIOS', …	Aleksandern	mmmulani
11781	2017-01-26 15:01:23	@javache @mmmulani Just getting back on RN work from a hiatus. I fixed a podspec in the yoga repo yesterday, thinking it was somehow related to this, but am now thinking that it is not: https://github.com/facebook/yoga/pull/352 In [this other comment](https://github.com/CocoaPods/CocoaPods/issues/4605#issuecomment-275291022) @javache mentions “we've split the react-native podspec into multiple po…	alloy	mmmulani
11781	2017-01-27 05:57:11	@javache @mmmulani Got a PR for this up #12089	alloy	mmmulani
11781	2017-01-29 22:52:13	@alloy thanks heaps... I have not tried this yet. Also wondering if anyone had seen any improvements with `0.4.0` https://github.com/facebook/react-native/releases/tag/v0.41.0-rc.0 ?	adamgins	alloy
11781	2017-02-02 15:23:18	@rh389 (Updated) doesn't work sadly getting missing 'cstdint' file not found in JSBundleType.h same as @quentinfasquel	GrahO23	rh389
11781	2017-02-09 03:04:07	@alloy is that method preferable to the header file way I did it?	the-simian	alloy
11781	2017-02-13 13:14:13	@alloy What release will this commit be available into? Can we expect it to be part of `0.42.0`?	julienfouilhe	alloy
11781	2017-02-21 15:06:54	@pbojinov @anback To be sure, did you re-run `pod install`? If so, if you could share an example that exhibits the problem, that’d be helpful.	alloy	anback
11781	2017-02-23 09:38:53	@pbojinov @anback Can you try updating cocoapods? I just tried with @k7 example and I don't have any problem compiling	julienfouilhe	anback
11781	2017-03-13 23:38:06	@rh389 oh yeah I have cleaned like crazy. I retract that previous statement about that fixing it, it definitely did not. The React section of my pod file looks like the following: Pod file configuration is simple Definitely cannot get it to compile though. Stuck on the same file Pretty much trying all kinds of ideas but any suggestions are welcomed	joshuafeldman	rh389
11781	2017-03-14 03:44:31	@rh389 we have been using this setup for over a year without issue. The issue only came up when upgrading to 0.42.0. All the correct files exist at the correct spot. `pod install` succeeds without any issues. Essentially we checkin the contents of `react-native` to `Other Sources/ReactNative` so other iOS engineers not working with React do not have to install node to run the project.	joshuafeldman	rh389
11781	2017-03-15 17:27:45	@alloy I will try and find some time this morning and wrap something up	joshuafeldman	alloy
11781	2017-03-15 17:38:27	@alloy @rh389 I created a really fast application that displays the compilation error. Hopefully it is just something simple I am doing wrong :) https://github.com/joshuafeldman/react-native-missing-file	joshuafeldman	alloy
11781	2017-03-15 17:38:27	@alloy @rh389 I created a really fast application that displays the compilation error. Hopefully it is just something simple I am doing wrong :) https://github.com/joshuafeldman/react-native-missing-file	joshuafeldman	rh389
11781	2017-03-16 14:00:42	@joshuafeldman, @alloy: Run into the same thing. Went into the Pods.xcodeproj within Xcode. Then opened React target **Build Settings**. Looked into **Header Search Paths**, $(PODS_TARGET_SRCROOT) environment variable doesn't get resolved. (cocoapods issue?) So replacing it with the full absolute path to **react-native** essentially resolves this issue at the project builds fine. Steps to reprodu…	ambientlight	alloy
11781	2017-03-16 14:44:42	@alloy yes, I can confirm that with cocoaPods **1.2.0** it builds fine out of the box. thanks.	ambientlight	alloy
11781	2017-03-16 17:42:30	@joshuafeldman, @alloy: same problem here. - update pod to 1.2.0 - run "pod update" - clean & build worked for me @ambientlight: in my Build Settings ==> Header Search Paths i used "$(SRCROOT)/Pods/Headers/Public/" - for the environment variable	Elik86	alloy
11781	2017-03-16 18:13:48	@alloy the project I linked to was setup using cocoapods version 1.2.0 and exhibits the issue. I wonder what the difference is.	joshuafeldman	alloy
11781	2017-03-16 20:59:40	@alloy there it is 🙌 Appreciate the insight.	joshuafeldman	alloy
11779	2017-01-10 00:26:53	I wasn't aware of the `underlineColorAndroid`. That solves my problem. Thanks, @janicduplessis.	rigdern	janicduplessis
11770	2017-01-09 07:44:49	@janicduplessis Thanks for pointing it out. I will modify it and check if this bug also happens with a scale soon.	vinceyuan	janicduplessis
11770	2017-01-09 10:59:21	@janicduplessis I updated the code according to your suggestion. I also updated the demo app to check scaling. `ScaleAnimation` works well when width/height changes. `ScaleAnimation` has nothing to do with style `transform`. See https://rnplay.org/apps/JbdOpQ and https://github.com/vinceyuan/ReactNativeOpacityBugDemo	vinceyuan	janicduplessis
11770	2017-01-10 01:43:24	@janicduplessis Got it. I will try. Thanks.	vinceyuan	janicduplessis
11770	2017-01-11 06:50:35	@janicduplessis I have checked `scaleXY` animation. It works well with transition scale style (e.g. `{transform: [{scale: 0.5}]}`). See https://rnplay.org/apps/JbdOpQ and https://github.com/vinceyuan/ReactNativeOpacityBugDemo (You can see there is another issue. When we remove items with LayoutAnimation, some adjacent views/texts disappeared. I reported it in #11828) ![Screenshot](https://github.…	vinceyuan	janicduplessis
11770	2017-01-11 07:21:53	@janicduplessis has imported this pull request. If you are a Facebook employee, you can view this diff [on Phabricator](https://phabricator.intern.facebook.com/D4403096).	facebook-github-bot	janicduplessis
11770	2017-01-12 02:11:03	@janicduplessis The bot said you have imported this PR. When will it be merged into `master` branch?	vinceyuan	janicduplessis
11770	2017-01-12 06:25:01	@janicduplessis has imported this pull request. If you are a Facebook employee, you can view this diff [on Phabricator](https://phabricator.intern.facebook.com/D4403096).	facebook-github-bot	janicduplessis
11766	2017-01-07 16:47:35	@grabbou has imported this pull request. If you are a Facebook employee, you can view this diff [on Phabricator](https://phabricator.facebook.com/D4390912).	facebook-github-bot	grabbou
11766	2017-01-09 11:13:24	@grabbou has imported this pull request. If you are a Facebook employee, you can view this diff [on Phabricator](https://phabricator.facebook.com/D4390912).	facebook-github-bot	grabbou
11765	2017-01-07 19:51:22	@ide has imported this pull request. If you are a Facebook employee, you can view this diff [on Phabricator](https://phabricator.facebook.com/D4390996).	facebook-github-bot	ide
11763	2017-01-07 06:25:07	@ide has imported this pull request. If you are a Facebook employee, you can view this diff [on Phabricator](https://phabricator.facebook.com/D4390599).	facebook-github-bot	ide
11761	2017-01-11 19:33:07	@brentvatne has imported this pull request. If you are a Facebook employee, you can view this diff [on Phabricator](https://phabricator.intern.facebook.com/D4404934).	facebook-github-bot	brentvatne
11757	2017-01-09 08:46:34	@ericvicenti has imported this pull request. If you are a Facebook employee, you can view this diff [on Phabricator](https://phabricator.intern.facebook.com/D4392099).	facebook-github-bot	ericvicenti
11755	2017-01-09 11:25:10	Closing this issue as @AndrewJack says the question asked has been answered. Please help us by asking questions on [StackOverflow](http://stackoverflow.com/questions/tagged/react-native). StackOverflow is amazing for Q&A: it has a reputation system, voting, the ability to mark a question as answered. Because of the reputation system it is likely the community will see and answer your question the…	facebook-github-bot	AndrewJack
11754	2017-01-07 02:01:40	Thanks to @hramos for your work on this!! We're very stoked and grateful at the Labs. :)	kubopanda	hramos
11750	2017-01-13 06:14:57	Agree with @grabbou - no need to discuss different versions - the docs themselves are versioned. > The docs for 39.x http://facebook.github.io/react-native/releases/0.39/docs/signed-apk-android.html states: $ react-native run-android --variant=release This should be fixed in the 0.39 branch. As an aside, `--configuration=release` and ` --variant=release` look pretty much the same. Not sure why we…	mkonicek	grabbou
11747	2017-01-07 22:23:53	@grabbou What was changed in 0.41? Using v0.41.0-rc.0 I still see that $(SRCROOT)/../node_modules/react-native-code-push/ios/CodePush is no longer added to the include paths with react-native link (unlike in 0.39) so CodePush.h is still not found. Is that the expected behavior?	BretJohnson	grabbou
11747	2017-01-11 05:42:54	@grabbou You guys will want to decide if you want all react native link'ed libraries to now use "copy headers" to expose their own header files or will want to continue to allow things to work the old way, adding their directory under node_modules to the include path.	BretJohnson	grabbou
11747	2017-01-11 09:29:15	@axemclion @BretJohnson @sergey-akhalkov hi guys. Now my project working fine with configuration `Release` but build failed with `Staging` ![image](https://cloud.githubusercontent.com/assets/1291756/21842820/66ec01a4-d823-11e6-9837-9f845f714dae.png) So how to make it works?	jy1989	BretJohnson
11747	2017-01-11 20:27:29	@yutin1987 is right where is the issue. We need to change the way we detect whether to visit header search paths or not. I'll follow up with a fix tomorrow.	grabbou	yutin1987
11747	2017-01-11 20:46:44	@axemclion @BretJohnson it depends. If you migrate over to a new system, we need to factor that change in the `react-native link`, that is - if project defines copy headers section, do not link header search paths - noop). It's good that we can do it in an easy, backwards-compatible manner. Just to mention that it is currently not supported and if you decide to merge the aforementioned PR, `link`…	grabbou	BretJohnson
11746	2017-01-06 15:37:37	@grabbou has imported this pull request. If you are a Facebook employee, you can view this diff [on Phabricator](https://phabricator.facebook.com/D4387025).	facebook-github-bot	grabbou
11744	2017-01-25 21:52:09	@hramos has imported this pull request. If you are a Facebook employee, you can view this diff [on Phabricator](https://phabricator.intern.facebook.com/D4464520).	facebook-github-bot	hramos
11742	2017-01-18 01:48:35	@mkonicek tells me this issue is a duplicate of #11402. Let's discuss there, closing this one.	facebook-github-bot	mkonicek
11741	2017-01-06 22:12:27	@frantic `path` is used in [`BlogPostLayout`](https://github.com/facebook/react-native/blob/master/website/layout/BlogPostLayout.js) in order to generate the correct preview for a blog post whenever it contains a "hero" image. For example, the [Meetup Recap blog post](https://facebook.github.io/react-native/blog/2016/08/12/react-native-meetup-san-francisco.html) has the following share preview im…	hramos	frantic
11740	2017-01-06 02:17:31	@nihgwu I do not exactly put it. Of course you say is true, but I do not see any change from the use of prefetch.	Maxim-Chugaev	nihgwu
11740	2017-01-14 01:39:30	@nihgwu i use prefetch images in a few screens, and i not see any difference, absolutely! I use prefetch before navigation and after navigation and everywhere! Where i can read about cache policy? In official documents there is no mention of this.	Maxim-Chugaev	nihgwu
11738	2017-02-01 10:53:53	@mkonicek has imported this pull request. If you are a Facebook employee, you can view this diff [on Phabricator](https://phabricator.intern.facebook.com/D4494423).	facebook-github-bot	mkonicek
11738	2017-02-02 11:45:19	@mkonicek has imported this pull request. If you are a Facebook employee, you can view this diff [on Phabricator](https://phabricator.intern.facebook.com/D4494423).	facebook-github-bot	mkonicek
11736	2017-01-10 02:17:21	Thanks for the info @janicduplessis. It's 2am in Portugal so I'm gonna call it for tonight but will implement this suggestion and submit tomorrow, although I'm not sure the issue will still be there by then judging by the trajectory @rh389 is on with these warnings :)	neilsarkar	janicduplessis
11736	2017-02-04 12:11:43	@janicduplessis I'd appreciate your thoughts on the last one remaining (last I checked). `sendDeviceEventWithName` is deprecated, apparently `RCTUIManager` should switch to module-scoped events instead. That in itself would be a small BC but probably acceptable. The messy part is that this would diverge from the way Android emits the same events. AFAIK Android has no similar mechanism for module …	rh389	janicduplessis
11736	2017-02-04 14:42:51	Hey, @rh389, @janicduplessis does this seem sensible?	joshyhargreaves	rh389
11736	2017-02-04 14:42:51	Hey, @rh389, @janicduplessis does this seem sensible?	joshyhargreaves	janicduplessis
11730	2017-02-01 20:12:07	Thanks for the review @mkonicek, I changed callbacks to promises in this new commit	eduardinni	mkonicek
11729	2017-01-06 02:25:26	@ericvicenti Hi there are the modules: "react-native-scrollable-tab-view": "^0.7.0", "react-native-swiper": "^1.5.4" I think they both not upgrade for RN0.40. So the problem depend on the components' RN version?	jy1989	ericvicenti
11726	2017-01-06 02:20:23	![image](https://cloud.githubusercontent.com/assets/1291756/21705218/868ee824-d3f9-11e6-8e63-1156f9d36e09.png) @ericvicenti Hi That is the errors I got. is it the permission problem?	jy1989	ericvicenti
11726	2017-01-06 03:35:02	@ericvicenti Hi seems there is no error after I upgrade the node & npm and clean npm cache ![image](https://cloud.githubusercontent.com/assets/1291756/21706707/209dd862-d404-11e6-84c5-04a53df33b0e.png)	jy1989	ericvicenti
11725	2017-01-08 13:24:05	I tried what @ericvicenti said above and changed all `#import "RCTConvert.h"` to `#import <React/RCTConvert.h>`, but I am still getting the error: `/node_modules/react-native/React/Base/RCTBridge.h:65:1: Duplicate interface definition for class 'RCTBridge'` This is for https://github.com/wix/react-native-navigation.	SMJ93	ericvicenti
11725	2017-01-08 13:59:01	Finally!! I managed to fix the error by `Find and Replace in Project` and change all `#import "RCTBridge.h"` to `#import <React/RCTBridge.h>` in addition to @ericvicenti's and @nihgwu answer's above. Thanks guys.	SMJ93	ericvicenti
11725	2017-01-08 13:59:01	Finally!! I managed to fix the error by `Find and Replace in Project` and change all `#import "RCTBridge.h"` to `#import <React/RCTBridge.h>` in addition to @ericvicenti's and @nihgwu answer's above. Thanks guys.	SMJ93	nihgwu
11722	2017-01-05 02:05:14	Looks good to me! Thanks @peterjuras	cmcewen	peterjuras
11722	2017-01-09 07:50:17	@ericvicenti has imported this pull request. If you are a Facebook employee, you can view this diff [on Phabricator](https://phabricator.intern.facebook.com/D4392031).	facebook-github-bot	ericvicenti
11721	2017-01-05 19:02:19	I have encounter same issue after upgrade from 0.39.2 to 0.40, but @SandroMachado 's workaround not work for me. use `react-native-git-upgrade` to upgrade, but no file change Should I update the search path? And how?	luhui	SandroMachado
11721	2017-01-09 13:34:17	@joncursi that seems to fix it! thank you sir!	patrickhaug	joncursi
11721	2017-01-12 05:16:09	+1 @SandroMachado's solution. It worked for me. Thank you! @binchik I have the same problem and https://github.com/facebook/react-native/issues/2685 fix my issue: - In **Build Phases** - **Link Binary with Libraries**, make sure `libReact.a` is listed - In **Build Settings** - **All**, find **Dead Code Stripping** option, and set to no - In **Build Settings** - **All**, find **Other Linker Flags*…	yoniji	SandroMachado
11720	2017-01-06 04:46:39	@janicduplessis has imported this pull request. If you are a Facebook employee, you can view this diff [on Phabricator](https://phabricator.facebook.com/D4386449).	facebook-github-bot	janicduplessis
11720	2017-01-06 20:45:42	@janicduplessis we never got this error on android.	ptomasroos	janicduplessis
11715	2017-01-04 04:42:12	@JoelMarcey has imported this pull request. If you are a Facebook employee, you can view this diff [on Phabricator](https://phabricator.intern.facebook.com/D4380482).	facebook-github-bot	JoelMarcey
11713	2017-02-04 18:09:25	@brentvatne has imported this pull request. If you are a Facebook employee, you can view this diff [on Phabricator](https://phabricator.intern.facebook.com/D4513111).	facebook-github-bot	brentvatne
11712	2017-01-04 02:48:43	@brentvatne has imported this pull request. If you are a Facebook employee, you can view this diff [on Phabricator](https://phabricator.facebook.com/D4380320).	facebook-github-bot	brentvatne
11711	2017-02-09 17:33:55	@lacker I appreciate your concern. Yes, it is possible for us to change the build type as a workaround. However this flag is a cleaner solution IMO. It also offers the benefits of tweaking the dev mode in builds. Like maybe you want to turn on dev mode for a release build temporarily for testing. I don't think one more flag is getting out of control here. Still not convinced?	StevePotter	lacker
11710	2017-01-04 07:32:13	@ericvicenti We'd probably want to come up with whatever API makes sense for RCTRootView and then can expose a similarly structured API through ExponentView. @steipete I haven't heard of any discussions about this since the original method works fine in most cases but I do think it's a good idea to be ready for when they finally do remove these APIs. There is a class called RCTRootViewDelegate th…	ide	ericvicenti
11710	2017-01-04 20:52:02	@ericvicenti I agree, I find the current StatusBar component short-sighted. Thinking about tab bars and drawers and other navigation paradigms, there are many cases where there are two scene components mounted on-screen at the same time and you can toggle between which one is "active". React has no notion of the "active" screen but the navigation API does -> react-navigation is the right level of…	ide	ericvicenti
11706	2017-02-01 11:04:08	@awitherow Thanks for the fix. Can you please add some screenshots showing this works?	mkonicek	awitherow
11706	2017-02-01 11:06:52	@mkonicek has imported this pull request. If you are a Facebook employee, you can view this diff [on Phabricator](https://phabricator.intern.facebook.com/D4494439).	facebook-github-bot	mkonicek
11706	2017-02-02 11:45:00	@mkonicek has imported this pull request. If you are a Facebook employee, you can view this diff [on Phabricator](https://phabricator.intern.facebook.com/D4494439).	facebook-github-bot	mkonicek
11706	2017-02-06 15:03:29	@mkonicek has imported this pull request. If you are a Facebook employee, you can view this diff [on Phabricator](https://phabricator.intern.facebook.com/D4494439).	facebook-github-bot	mkonicek
11700	2017-01-02 17:20:16	@matto1990 I think what @Kureev is suggesting is at https://github.com/matto1990/react-native/blob/a10602a83c5ea420db098985f329e22ca9326f7d/Libraries/CustomComponents/ListView/ListView.js#L419, instead of we can do	satya164	Kureev
11700	2017-01-02 17:23:34	I've just updated the name of the flag. Sorry. I didn't see your reply @Kureev. the page had your first comment, but hadn't refreshed to show the subsequent ones 👍 I've made that change to conditionally add to the array on line 419, however, I have also renamed the array variable to `stickySectionHeaderIndices` from `sectionHeaderIndices` to make it clear that it's not the index of all of the hea…	mattoakesnet	Kureev
11700	2017-01-02 17:25:42	LGTM. @Kureev ?	satya164	Kureev
11700	2017-01-04 13:17:31	@Kureev has imported this pull request. If you are a Facebook employee, you can view this diff [on Phabricator](https://phabricator.facebook.com/D4380916).	facebook-github-bot	Kureev
11700	2017-01-09 10:08:03	@satya164 I have rebased and removed the merge commit.	mattoakesnet	satya164
11700	2017-01-09 10:15:03	@satya164 has imported this pull request. If you are a Facebook employee, you can view this diff [on Phabricator](https://phabricator.facebook.com/D4380916).	facebook-github-bot	satya164
11700	2017-01-09 11:35:57	Perfect. Thanks @satya164!	mattoakesnet	satya164
11700	2017-01-25 17:47:54	@satya164 Thanks! Is there a way to see the status of this? I assumed that once this had been closed it was merged in.	mattoakesnet	satya164
11696	2017-01-09 11:29:24	Closing this issue as @AndrewJack says the question asked has been answered. Please help us by asking questions on [StackOverflow](http://stackoverflow.com/questions/tagged/react-native). StackOverflow is amazing for Q&A: it has a reputation system, voting, the ability to mark a question as answered. Because of the reputation system it is likely the community will see and answer your question the…	facebook-github-bot	AndrewJack
11689	2017-01-02 03:26:37	@rigdern Thank you for your explanation. I would keep track of it :)	desmond1121	rigdern
11688	2017-01-01 04:54:15	Hi @rh389 I'm now more confused than before because I cannot reproduce my own error! I did not misunderstand the shorthand notation (although I did have to look up the meaning when I saw it). The problem was that I was getting a promise object as an argument in the second `then` i.e. the `responseJson` was a promise and not the actual json payload. Do you know why this might happen?(I know this i…	mehernosh	rh389
11684	2017-01-09 11:30:29	Hey @nicolabortignon and thanks for posting this! @AndrewJack tells me this issue looks like a question that would be best asked on [StackOverflow](http://stackoverflow.com/questions/tagged/react-native). StackOverflow is amazing for Q&A: it has a reputation system, voting, the ability to mark a question as answered. Because of the reputation system it is likely the community will see and answer …	facebook-github-bot	AndrewJack
11682	2017-01-06 13:40:21	@vonovak great!!! ,thank you ,but why?	aqnaruto	vonovak
11677	2017-01-02 08:09:54	@chirag04 thank you for response I made changes that you suggested (I hope I did it right) https://github.com/skv-headless/rn-build-fail/commit/97649bfeef5f33ffd4713dec0d7ff1901625f431 but I have same error 😞	skv-headless	chirag04
11677	2017-01-25 15:40:23	@skv-headless , man I with you. I can't get rid of the error using every suggestion in the fcm issue and everything here. Still using a separate repo without my forked RN to build Android. Moving to RN40 soon which will allow me to avoid using my fork, but at some point I want to understand what's going on here.	ssomnoremac	skv-headless
11674	2017-02-01 11:09:55	I agree with @javache. Once there is a need for the `options` it would make more sense to add it then. Adding it now just because the other one is deprecated (with no plan to remove it?) doesn't add that much value given we're adding code that's potentially confusing (no explanatory comment in the code).	mkonicek	javache
11672	2017-01-02 18:00:44	@ericvicenti I think not currently. We currently load the whole blob into memory and I'm not sure if we can avoid that. But want to discuss it in the PR. Would be great if we can actually avoid it	satya164	ericvicenti
11671	2016-12-29 13:21:10	@kentaromiura has imported this pull request. If you are a Facebook employee, you can view this diff [on Phabricator](https://phabricator.facebook.com/D4372795).	facebook-github-bot	kentaromiura
11670	2017-01-07 16:23:19	@grabbou done! Went for `writePlist` in the end.	koenpunt	grabbou
11670	2017-01-11 20:33:58	Looks good @koenpunt, can we verify whether test failures seem PR related or not? Rebase off master could help. I'll get to review it tomorrow and ship :)	grabbou	koenpunt
11670	2017-01-12 19:52:16	@grabbou has imported this pull request. If you are a Facebook employee, you can view this diff [on Phabricator](https://phabricator.intern.facebook.com/D4410865).	facebook-github-bot	grabbou
11670	2017-01-12 19:52:46	Thanks @koenpunt, I like the entire PR, the way you `got` the styleguide and contributed the code that looks 100% nice!	grabbou	koenpunt
11670	2017-01-17 09:23:11	@grabbou thanks! but did something went wrong with shipping? Because this PR is still open..	koenpunt	grabbou
11670	2017-03-21 18:08:19	@grabbou ping ✨	koenpunt	grabbou
11669	2016-12-29 13:13:48	@reneweb Just saw your PR. This should be fine with your changements. I keep this issue open until PR merge !	Liroo	reneweb
11667	2016-12-30 21:15:00	@ide has imported this pull request. If you are a Facebook employee, you can view this diff [on Phabricator](https://phabricator.facebook.com/D4375453).	facebook-github-bot	ide
11667	2016-12-30 22:39:08	@ide has imported this pull request. If you are a Facebook employee, you can view this diff [on Phabricator](https://phabricator.facebook.com/D4375453).	facebook-github-bot	ide
11667	2016-12-31 01:38:15	@ide has imported this pull request. If you are a Facebook employee, you can view this diff [on Phabricator](https://phabricator.facebook.com/D4375453).	facebook-github-bot	ide
11667	2017-01-04 14:41:47	@ide has imported this pull request. If you are a Facebook employee, you can view this diff [on Phabricator](https://phabricator.intern.facebook.com/D4375453).	facebook-github-bot	ide
11667	2017-01-04 14:42:23	This is probably conflicting with @ide's changes in https://github.com/facebook/react-native/commit/01af9ee8a7ec8921590e4cac29bf14267b068ddc	javache	ide
11667	2017-01-04 15:55:41	@javache what shall I do in order to allow this merge to go through? Do I need to create a new PR? And yes I had to resolve those conflicts	ptomasroos	javache
11665	2016-12-30 01:22:33	@rmevans9 Not,the two build type all is release,they difference just one run by cmd,the other run by IDE,the task all is assembleDevRelease	helengray	rmevans9
11664	2016-12-30 02:46:59	@brentvatne has imported this pull request. If you are a Facebook employee, you can view this diff [on Phabricator](https://phabricator.facebook.com/D4374863).	facebook-github-bot	brentvatne
11657	2016-12-29 09:36:34	@ptomasroos Couldn't find any documentatin about `onMomentumScrollEnd`. I tried it and it only works if user manually scrolls. Not when you call a `scrollTo` with animation.	teodors	ptomasroos
11657	2017-02-06 14:39:24	Hi there! This one is also an issue for us. Let me give you a concrete use case. We've created our own [swiper plugin](https://github.com/archriss/react-native-snap-carousel) on top of the ScrollView component, but we aren't able to provide a reliable callback when swiping because `scrollTo()` doesn't offer one. As suggested by @ptomasroos, we've tried using `onMomentumScrollEnd`. But, as stated …	bd-arc	ptomasroos
11656	2016-12-30 00:11:25	@mkonicek Looks like both will work. Would you prefer one over the other? I'll just update the code for `onCreate` otherwise.	bigsassy	mkonicek
11656	2017-01-31 23:29:47	@mkonicek Is this pull request still waiting on me for something? Or do pull requests just sit in limbo for a while at times? (which is totally ok for me!)	bigsassy	mkonicek
11656	2017-02-11 20:55:14	hi @bigsassy, i already following your suggestion to update AsyncStorage's limit by modifying onCreate method but its still not working. Any idea? I'm using RN v0.40. Thank you	adrianha	bigsassy
11655	2017-02-23 22:50:02	@sahrens Thanks for testing on your end. For me, it turned out to be something I added to my `.flowconfig` to solve an issue that worked at that time (see #11099) but has since caused the issues I was having; it doesn't seem to be needed by flow anymore anyway so I was able to simply remove it.	ryanhomer	sahrens
11651	2017-03-06 08:35:42	@ericvicenti i disagree, Looking at the source, `NativeModules` is used to detect things like OS version. So whilst the naming of this native module is incorrect, there definately needs to be one! https://github.com/facebook/react-native/blob/master/Libraries/Utilities/Platform.ios.js	RealOrangeOne	ericvicenti
11645	2017-01-03 22:17:49	@nihgwu Good point 👍 . I read that before but the `getSize()` is documented here https://facebook.github.io/react-native/docs/image.html#getsize and the important explanation is at the page you linked (and they are not linked together). So for a new person using the API, I didn't know at the beginning that I had to go to the Guides section and read the images page. The error message doesn't help …	Eyesonly88	nihgwu
11645	2017-02-08 23:58:48	@lacker has imported this pull request. If you are a Facebook employee, you can view this diff [on Phabricator](https://phabricator.intern.facebook.com/D4533463).	facebook-github-bot	lacker
11643	2016-12-29 06:48:44	@rh389 I described it here #11640. `react-native` master version. @ide but I don't do anything illegal. Just follow this tutorial https://facebook.github.io/react-native/docs/integration-with-existing-apps.html for just created project.	skv-headless	ide
11643	2016-12-29 06:48:44	@rh389 I described it here #11640. `react-native` master version. @ide but I don't do anything illegal. Just follow this tutorial https://facebook.github.io/react-native/docs/integration-with-existing-apps.html for just created project.	skv-headless	rh389
11641	2016-12-27 21:42:44	@ide has imported this pull request. If you are a Facebook employee, you can view this diff [on Phabricator](https://phabricator.facebook.com/D4368402).	facebook-github-bot	ide
11640	2016-12-29 07:58:20	@ptomasroos I think that is right, or wrap RCTTVView in pragmas so it's not included in non-tvOS builds.	ide	ptomasroos
11634	2017-02-08 23:44:13	@lacker has imported this pull request. If you are a Facebook employee, you can view this diff [on Phabricator](https://phabricator.intern.facebook.com/D4533312).	facebook-github-bot	lacker
11626	2016-12-26 11:08:04	@mkonicek has imported this pull request. If you are a Facebook employee, you can view this diff [on Phabricator](https://phabricator.intern.facebook.com/D4366925).	facebook-github-bot	mkonicek
11625	2016-12-26 11:17:01	@mkonicek has imported this pull request. If you are a Facebook employee, you can view this diff [on Phabricator](https://phabricator.intern.facebook.com/D4366928).	facebook-github-bot	mkonicek
11621	2016-12-29 23:57:32	@mkonicek has imported this pull request. If you are a Facebook employee, you can view this diff [on Phabricator](https://phabricator.facebook.com/D4374415).	facebook-github-bot	mkonicek
11620	2016-12-26 02:13:17	@SandroMachado Where does it say that is the "Scheme" toolbar? The change is probably good, as the menu I am suggesting is easier to find, and once you switch you notice the other one as it changes (perhaps you are an experienced dev and that toolbar is called the "Scheme" toolbar colloquially, that doesn't work for n00bs though - and experienced iOS devs don't need this information in the first …	xixixao	SandroMachado
11620	2016-12-29 23:59:04	@mkonicek has imported this pull request. If you are a Facebook employee, you can view this diff [on Phabricator](https://phabricator.facebook.com/D4374419).	facebook-github-bot	mkonicek
11616	2016-12-28 02:59:49	@dsibiski Thanks for the link, but I don't think it helps. Adding a subtask to the installDebug task will not fix the script from failing. I -might- be able to get the apk to install via the subtask, but the whole task will end up failing eventually when installDebug tries to install the adk its [built-in] way.	jadbox	dsibiski
11615	2016-12-31 14:46:10	> small JS file that is compatible with ES5 Assuming you're referring to [index.js](https://github.com/facebook/react-native/blob/master/react-native-cli/index.js), I take it you're in favour of this PR @ide? If so I'm happy to add a note in the comment block indicating that it's intended to stay ES5 compatible. I hesitate because your first reason in https://github.com/facebook/react-native/comm…	rh389	ide
11615	2017-01-20 06:06:27	@rh389 Can you add a comment that says this file should be es5 compatible so it can warn about old node versions.	janicduplessis	rh389
11615	2017-01-20 14:21:21	@janicduplessis Done - that ok?	rh389	janicduplessis
11614	2016-12-29 20:02:58	Breaking compatibility with all third-party modules without a proper deprecation period is a hard step. Remembering the trouble the slow adoption of direct react import caused. Taking into consideration that this bc is for the casual dev even harder to fix then just editing the js libs.. this will get tough considering the amount of issues that boil down to proper ios dependency linking. So the s…	K-Leon	rh389
11614	2016-12-30 11:43:57	@nihgwu - That'd be great but I haven't been able to find an incantation using `HEADER_SEARCH_PATHS` that builds without either applying this PR or by altering the `#import` statements within third-party packages (ie, underneath `node_modules`). If you're suggesting patching imports inside third-party code on the fly, it'd need to be in a way that survives reinstalling `node_modules` - so you'd n…	rh389	nihgwu
11614	2017-01-04 23:52:38	FYI, i was able to get the failing test case from @rh389 to work fine in both dev and release mode after following the migration guide here: https://github.com/facebook/react-native/releases/tag/v0.40.0.	chirag04	rh389
11614	2017-01-05 00:07:30	Yeah I agree with @javache that the added complexity isn't worth it for a change that needs to be made anyways. We will try to keep breaking changes to a minimum, but sometimes they happen.	ericvicenti	javache
11613	2017-01-20 23:29:58	Thanks @javache, makes sense. I'll follow up early next week.	terribleben	javache
11613	2017-02-16 10:28:37	@javache has imported this pull request. If you are a Facebook employee, you can view this diff [on Phabricator](https://phabricator.intern.facebook.com/D4571773). NOTE: THIS IS JUST AN IMPORT, DO NOT MERGE IT ON GITHUB. Pieter is working on it internally making some adjustments and will land it internally.	facebook-github-bot	javache
11613	2017-02-23 19:15:17	Hey @javache and @hramos it's great that you guys have tried to import this, but if people keep merging conflicts, it's never going to succeed. Also the test failures are unrelated as far as I can tell. Maybe we can pick a time to go ahead with this so I don't have to keep rebasing needlessly?	terribleben	javache
11613	2017-02-24 10:56:57	Hey @terribleben, don't worry I'm taking care of the conflicts :) I'll try and land it today.	javache	terribleben
11612	2016-12-24 20:53:41	@brentvatne, unfortunately no, doesn't seams to help ![dec-24-2016 21-51-43](https://cloud.githubusercontent.com/assets/883459/21468720/365a383e-ca23-11e6-8b80-dcb956d03d7a.gif) Here another example of how random is the behaviour. PS, Happy holidays to all 💯	nicolabortignon	brentvatne
11612	2016-12-24 20:58:23	My bad, the change didn't go through while using the hot reload. After restarting the emulator the problem was finally fixed. So yes, adding `removeClippedSubviews={false}` to the `renderSectionHeader` rendering function, fixed the problem. (thanks @brentvatne ) Wonder why now ?!	nicolabortignon	brentvatne
11608	2017-01-02 18:41:38	Thanks @ericvicenti. I don't understand the code yet, but if someone could point me in the right direction I can update it.	satya164	ericvicenti
11608	2017-01-03 14:52:10	Thanks a lot for the explanation @davidaurelio . Will fix it as soon as I can.	satya164	davidaurelio
11606	2016-12-23 07:31:50	@ide has imported this pull request. If you are a Facebook employee, you can view this diff [on Phabricator](https://phabricator.facebook.com/D4365469).	facebook-github-bot	ide
11603	2016-12-24 10:23:15	@zhipengyue @killinit @bleeckerj @benjis which node version (`node -v`) is this on? As @rh389 noted you probably use a node version that is to old. The `package.json` of `react-native-cli` states that it requires at least node `4.0.0`.	Fahrradflucht	rh389
11603	2016-12-25 16:02:37	@Fahrradflucht `node -v` shows `v0.10.29`	bleeckerj	Fahrradflucht
11602	2017-01-05 22:56:27	@hramos has imported this pull request. If you are a Facebook employee, you can view this diff [on Phabricator](https://phabricator.joelm.sb.facebook.com/D4385267).	facebook-github-bot	hramos
11602	2017-01-05 22:56:48	@hramos has imported this pull request. If you are a Facebook employee, you can view this diff [on Phabricator](https://phabricator.joelm.sb.facebook.com/D4385267).	facebook-github-bot	hramos
11601	2016-12-28 22:26:01	@notjosh it's working for me too but it's the opposite here. Not working with NPM but working with Yarn.	LoriKarikari	notjosh
11601	2016-12-29 00:21:24	Yarn is installing whatever version that was locked in your yarn.lock file. Npm installs whatever the latest version parameterized by your package.json file. Sent from my iPhone > On Dec 28, 2016, at 4:26 PM, Lori Karikari <notifications@github.com> wrote: > > @notjosh it's working for me too but it's the opposite here. Not working with NPM but working with Yarn. > > — > You are receiving this be…	mujuni88	notjosh
11601	2017-01-18 15:51:21	@notjosh do u know of a way to do the equivalent of `react-native start` with the cli patch u mentioned? something like: `$ react-native start --no-babelrc --plugins transform-flow-strip-types,transform-object-rest-spread,transform-react-jsx,transform-es2015-parameters`	goldylucks	notjosh
11601	2017-01-19 11:54:41	@notjosh Is the solution to add babel dependencies the package.json of my project? If yes, which one exactly? Or do I need to upgrade my react-native version?	wcandillon	notjosh
11601	2017-01-19 12:16:19	@notjosh thank you for these details :)	wcandillon	notjosh
11601	2017-01-21 21:01:55	@wcandillon did that work for u? I've locked npm to the same versions as @notjosh posted and still hitting the same error :(	goldylucks	notjosh
11601	2017-01-27 18:19:12	@notjosh @goldylucks Didn't work for me either.	wcandillon	notjosh
11601	2017-03-03 10:43:50	I just ran into this issue. I was able to solve it using the `yarn.lock` solution from @notjosh and then clearing the babel cache by removing `~/.babel.json` as @nikaspran suggested 👍	jdmunro	notjosh
11600	2017-01-02 18:38:36	@ericvicenti has imported this pull request. If you are a Facebook employee, you can view this diff [on Phabricator](https://phabricator.intern.facebook.com/D4376621).	facebook-github-bot	ericvicenti
11598	2017-02-09 17:27:17	@lacker let me know if you need help. I've gone pretty deep with nav stuff in our app.	StevePotter	lacker
11598	2017-02-09 20:58:03	@StevePotter, we would greatly appreciate your help on the react-navigation repo. There is a lot of room for improvement on the header!	ericvicenti	StevePotter
11598	2017-03-03 16:26:52	@ericvicenti no problem, I'll move out app over to that component and will be sure to lend a hand whenever possible. thanks	StevePotter	ericvicenti
11597	2017-02-08 23:49:41	@lacker Will there indeed be another 0.39.x release or are the stable branches meant to be installed from directly?	alloy	lacker
11597	2017-02-09 20:10:39	@ide OK so we should *not* merge this into master?	lacker	ide
11597	2017-02-09 20:34:02	@lacker I believe that's right. This commit adds "React/CSSLayout" to the glob list but that directory doesn't even exist in master. (But in 0.39, React/CSSLayout and ReactCommon/CSSLayout both exist.)	ide	lacker
11596	2016-12-22 18:25:17	Hello @hramos, thank you for your feedback. I totally understand your point. We actually are a german start up founded this year. We just released the app to the app store which was quite a big milestone for us as also our technology is pretty new :) The article we put into the infoLink was supposed to show that we are an start up. Please let me know in what direction we should change the copy so…	puresamari	hramos
11591	2016-12-31 01:31:53	Thanks for adding it @dlowder-salesforce, including tests! I wonder if it should be behind a flag since not everyone will use the extra Xcode stuff to build for tvOS but it's not so much code so merging :)	mkonicek	dlowder-salesforce
11591	2016-12-31 01:32:15	@mkonicek has imported this pull request. If you are a Facebook employee, you can view this diff [on Phabricator](https://phabricator.intern.facebook.com/D4375593).	facebook-github-bot	mkonicek
11590	2016-12-22 14:30:23	GAH! Thanks @rh389 - sorry I thought it was tested and sure. Thank you!	GantMan	rh389
11590	2016-12-22 17:37:54	@satya164 has imported this pull request. If you are a Facebook employee, you can view this diff [on Phabricator](https://phabricator.facebook.com/D4362419).	facebook-github-bot	satya164
11582	2016-12-21 15:19:35	@grabbou My PR had one more commit that was renaming `object` to `dataBlob` - this one should fix it 👍	manosim	grabbou
11575	2017-02-01 11:26:28	@mkonicek has imported this pull request. If you are a Facebook employee, you can view this diff [on Phabricator](https://phabricator.intern.facebook.com/D4494464).	facebook-github-bot	mkonicek
11575	2017-02-02 11:45:40	@mkonicek has imported this pull request. If you are a Facebook employee, you can view this diff [on Phabricator](https://phabricator.intern.facebook.com/D4494464).	facebook-github-bot	mkonicek
11574	2017-02-09 21:02:27	@lacker has imported this pull request. If you are a Facebook employee, you can view this diff [on Phabricator](https://phabricator.intern.facebook.com/D4538778).	facebook-github-bot	lacker
11572	2016-12-24 01:15:20	@sjmueller I'd be interested to know if https://github.com/facebook/react-native/pull/11614 helps you.	rh389	sjmueller
11572	2016-12-24 16:03:59	@sjmueller I've just given Swift a try, and I had success with the latest master if I use `#import <React/RCTRootView.h>` etc in all of my bridging header imports (rather than a quote style), and have `[js root]node_modules/react-native/React` recursive in my header search paths.	rh389	sjmueller
11572	2016-12-24 23:55:38	@rh389 I tried latest, but still getting errors. Can you outline how to reproduce your success? Keep in mind I'm trying to start from a fresh swift project, rather than using swift files inside the Obj-C project that's create with react-native-init.	sjmueller	rh389
11572	2016-12-25 00:53:20	@rh389 just came to say I had success starting from scratch and using the similar steps you outlined above. I'll also mention some extra info for anyone else trying to get get swift 3 running end to end: 6a. In addition, include `#import <React/RCTBundleURLProvider.h>` to get the minimum needed to get the app launched successfully. 7a. Add `-all_load` in addition to `-lc++` to avoid runtime error…	sjmueller	rh389
11571	2016-12-20 23:05:37	@SandroMachado sorry, my mistake. I am using --configuration. I was thinking the issue is on [line 110 of local-cli/runAndroid/runAndroid.js](https://github.com/facebook/react-native/commit/2a2d3c6e5a54c553a5c8a9932d8204463e7bbb49#diff-a003f89d34db18b4567fdb55080a003eR110) -- the index.android.js entry file is always expected to be at the root directory, no?	dannycochran	SandroMachado
11569	2016-12-20 19:45:22	@ide : Great ! Thanks for your quick answer :) Looking at #11511 and linked one (#11469), it makes sense. It doesn't solve my current issue but will help me work on a way around it based on PR while waiting for it to be merged.	belemaire	ide
11567	2016-12-20 19:45:02	@cpojer: Nice. Since `1 + undefined` is `NaN`, should we also add `|| 0` in case some object doesn't have either method?	cooperka	cpojer
11567	2016-12-20 23:31:07	@cpojer has imported this pull request. If you are a Facebook employee, you can view this diff [on Phabricator](https://phabricator.intern.facebook.com/D4354977).	facebook-github-bot	cpojer
11567	2016-12-20 23:50:57	@cpojer has imported this pull request. If you are a Facebook employee, you can view this diff [on Phabricator](https://phabricator.intern.facebook.com/D4354977).	facebook-github-bot	cpojer
11564	2016-12-20 15:48:05	Excellent PR! This is definitely a step in the right direction! I can already see the benefit! @mkonicek - you would simply place your own `rn-cli.config.js` in your root of your project. As an agreed way to properly override for specifics in projects that have those needs.	GantMan	mkonicek
11564	2016-12-21 23:34:20	@brentvatne has imported this pull request. If you are a Facebook employee, you can view this diff [on Phabricator](https://phabricator.facebook.com/D4360095).	facebook-github-bot	brentvatne
11564	2017-01-06 09:55:46	Force shipping after @brentvatne, this time rebased.	grabbou	brentvatne
11564	2017-01-06 09:55:58	@grabbou has imported this pull request. If you are a Facebook employee, you can view this diff [on Phabricator](https://phabricator.facebook.com/D4360095).	facebook-github-bot	grabbou
11564	2017-01-06 16:44:36	@grabbou, one test failed in Java but it seems like a flaky test, I restarted it to confirm. However this PR needs to be rebased on master.	bestander	grabbou
11564	2017-01-07 16:54:36	@grabbou has imported this pull request. If you are a Facebook employee, you can view this diff [on Phabricator](https://phabricator.facebook.com/D4360095).	facebook-github-bot	grabbou
11564	2017-01-09 10:43:49	@grabbou has imported this pull request. If you are a Facebook employee, you can view this diff [on Phabricator](https://phabricator.facebook.com/D4360095).	facebook-github-bot	grabbou
11564	2017-01-09 11:20:42	@grabbou, the quickest way to land this would be by reexporting ConfigT via the util/Config.js	bestander	grabbou
11564	2017-01-09 13:35:29	@bestander ConfigT is no longer there, it has changed location, now it's in `local-cli/config`. Is it possible you update internal paths? I can't do anything about it, and the change is just kinda required.	grabbou	bestander
11564	2017-01-09 14:56:17	@grabbou has imported this pull request. If you are a Facebook employee, you can view this diff [on Phabricator](https://phabricator.facebook.com/D4360095).	facebook-github-bot	grabbou
11560	2017-01-25 06:22:05	@satya164 Nothing happens, what should i do next?	pinqy520	satya164
11560	2017-01-25 07:32:48	@satya164 has imported this pull request. If you are a Facebook employee, you can view this diff [on Phabricator](https://phabricator.intern.facebook.com/D4461360).	facebook-github-bot	satya164
11560	2017-01-25 07:48:50	@jacobp100 ok, thanks ^_^	pinqy520	jacobp100
11560	2017-01-29 14:52:33	@satya164 This PR is still open..., is there any problem?	pinqy520	satya164
11560	2017-01-29 16:11:01	@satya164 has imported this pull request. If you are a Facebook employee, you can view this diff [on Phabricator](https://phabricator.intern.facebook.com/D4461360).	facebook-github-bot	satya164
11557	2017-02-10 13:20:57	@Crash-- I definitely think that it's related to Android Studio as I had no issue for a week before i opened Android Studio again and build from it instead of building from CLI and then XCode build broke again 😞 .	MatthieuLemoine	Crash--
11556	2016-12-20 14:03:46	@cpojer In my case, it didn't work with dashes, in-fact it worked without them	scazzy	cpojer
11554	2017-02-01 11:24:40	@mkonicek has imported this pull request. If you are a Facebook employee, you can view this diff [on Phabricator](https://phabricator.intern.facebook.com/D4494460).	facebook-github-bot	mkonicek
11554	2017-02-02 11:45:28	@mkonicek has imported this pull request. If you are a Facebook employee, you can view this diff [on Phabricator](https://phabricator.intern.facebook.com/D4494460).	facebook-github-bot	mkonicek
11551	2016-12-22 23:00:29	@hramos has imported this pull request. If you are a Facebook employee, you can view this diff [on Phabricator](https://phabricator.intern.facebook.com/D4364185).	facebook-github-bot	hramos
11550	2016-12-20 19:55:09	@Andreyco just to be clear, the code example will not work without this import?	hramos	Andreyco
11550	2016-12-21 09:41:37	@hramos yes, that's true. The code example won't run without Promise being imported. Importing Promise is not mentioned in the example page at all.	Andreyco	hramos
11550	2016-12-21 19:36:13	@hramos has imported this pull request. If you are a Facebook employee, you can view this diff [on Phabricator](https://phabricator.intern.facebook.com/D4358540).	facebook-github-bot	hramos
11548	2016-12-21 10:34:50	@javache has imported this pull request. If you are a Facebook employee, you can view this diff [on Phabricator](https://phabricator.facebook.com/D4357216).	facebook-github-bot	javache
11543	2017-02-12 17:34:47	@ncuillery While I am not one of the previous posters you listed I came here b/c I was experiencing the reported issue with version 0.2.5 of react-native-git-upgrade and was seeking a solution. I have now upgraded to react-native-git-upgrade 0.2.6 and I am still experiencing the same issue.	flyingace	ncuillery
11542	2017-01-20 22:04:51	@hramos has imported this pull request. If you are a Facebook employee, you can view this diff [on Phabricator](https://phabricator.intern.facebook.com/D4444576).	facebook-github-bot	hramos
11539	2017-01-23 11:33:09	@foghina has imported this pull request. If you are a Facebook employee, you can view this diff [on Phabricator](https://phabricator.intern.facebook.com/D4449255).	facebook-github-bot	foghina
11539	2017-01-23 11:33:16	Thanks for the fix, @tepamid! And thanks for the ping, @hramos :)	foghina	tepamid
11539	2017-01-23 11:33:16	Thanks for the fix, @tepamid! And thanks for the ping, @hramos :)	foghina	hramos
11539	2017-01-24 10:20:39	@tepamid ok, good thing the import failed then. Ping me when you're done and I'll have another look (and support any internal breakages).	foghina	tepamid
11530	2016-12-19 18:57:22	I can post some GIF describing the problem and how this solves it. @lacker is that what you are asking?	evollu	lacker
11530	2017-02-10 01:41:32	@ericvicenti has imported this pull request. If you are a Facebook employee, you can view this diff [on Phabricator](https://phabricator.intern.facebook.com/D4541452).	facebook-github-bot	ericvicenti
11523	2016-12-19 08:20:47	@linmic Thanks for your Help.As one solution,i resize the image as thumbnail in server-side.The ListView receive the thumbnail and display the image detail in WebView.	l327253678	linmic
11517	2016-12-24 01:40:05	@hramos Just signed CLA	ocleo1	hramos
11514	2016-12-17 06:13:12	Thanks. It worked after the update. @lacker > > Android\sdk\tools > **android list sdk -a** > Show lists of sdk > Find tools line and type the following entry in the line number. > 12 - **Android SDK Platform-tools, revision 23.0.1** > and update > Android\sdk\tools >**android update sdk -a -u -t 12**	fkurutass	lacker
11512	2016-12-17 00:00:30	Yes, it is indeed fixed in the master branch of the documentation. Thanks @lacker	wookiem	lacker
11511	2016-12-16 20:48:00	@bestander I made your requested change to the Boost release (added the boost_1_57_0 directory) and took the leisure of making the change to your branch via the GitHub UI to see if the CircleCI tests pass. If they do and we want to merge this, can you locally apply my change (10059cea55b20e846124789c3399032011d5a072) and squash the commits and force push, otherwise the shipit bot will set me as t…	ide	bestander
11511	2016-12-16 23:10:04	@bestander you might have better luck, there are two tar.gz files hosted. The 1.57.0-0 one just contains a `boost` directory and the 1.57.0-1 one contains a `boost_1_57_0` directory.	ide	bestander
11511	2016-12-17 02:12:48	Thanks, @ide, I'll give it a go	bestander	ide
11508	2016-12-17 07:45:22	@lacker yeah,just react-native init and run-ios	zhoulinxiang	lacker
11504	2016-12-16 01:53:10	Thanks @lacker !	manicakes	lacker
11504	2016-12-16 17:29:03	@lacker has imported this pull request. If you are a Facebook employee, you can view this diff [on Phabricator](https://phabricator.intern.facebook.com/D4339943).	facebook-github-bot	lacker
11502	2017-01-07 05:37:24	I have the same issue & I've done exactly as you said. @LiamInJapan this has caused more errors. Can you explain what you mean by : "The solution I outline above will fix it. But this needs to be reflected in the pod"	debayanb	LiamInJapan
11500	2016-12-16 17:13:33	@lacker When running the `./scripts/validate-android-test-env.sh` script which unit and integration rely on I get the following: When I run `java -version` I get: `which java` does return `/usr/bin/java` which as the script shows is what causes the error. I do have my `$JAVA_HOME` set correctly and as you can see the version it picks up is correct ^^ However, I think that might be a false check b…	jpshelley	lacker
11500	2016-12-16 17:46:28	@lacker understandable. And no I installed the JDK from Oracles site and is now located at `/Library/Java/JavaVirtualMachines/jdk1.8.0_111.jdk/Contents/Home` even though my `which java` command shows otherwise.	jpshelley	lacker
11500	2016-12-16 21:31:07	@lacker 1. I was able to get past the java related issues 2. I did have an error in my fork after running the integration tests script 3. Fixed the error and pushed my changes -> https://github.com/jpshelley/react-native/commit/0c868391485bad05a68300795d2e7b2c20cca135 4. Ran `rm -rf node_modules/; yarn cache clean; yarn` to get the latest commit from my fork 5. Invalidates caches in Android Studi…	jpshelley	lacker
11500	2016-12-17 01:51:56	@lacker Found the cause. Pulling in my fork works great from a new project that was created from `react-native init ...`, however when using Android Studio it offers to upgrade the gradle plugin and wrapper and that is when the ndk-build binary cannot be found appears. So something has broke since the gradle plugin has updated. References: * The project worked on the initial creation and inclusio…	jpshelley	lacker
11500	2016-12-19 17:36:43	@lacker as an update I was able to update to the following: * Gradle Plugin: `classpath 'com.android.tools.build:gradle:2.2.3' ` * Gradle Wrapper: `distributionUrl=https\://services.gradle.org/distributions/gradle-2.14.1-all.zip View` And it works again. Must have a bug in gradle 2.3.0+	jpshelley	lacker
11499	2016-12-19 21:55:13	@ericvicenti that seems like a great idea to me.	skevy	ericvicenti
11498	2016-12-24 18:04:33	Hey @lacker, I'm still experiencing this issue. Unfortunately, the solution I provided above is more of a workaround. Anytime I install a package with npm or yarn on any project, I have to go through the steps above ~~and more often than not, also restart my Macbook~~.	tedjames	lacker
11493	2016-12-15 19:58:04	@janicduplessis 👍	tristanbbq	janicduplessis
11489	2016-12-16 12:16:03	Can you tell me what I'm doing wrong @ptomasroos ?	aterribili	ptomasroos
11489	2016-12-16 17:53:59	Hi @ptomasroos, I work with @aterribili. He forgot to mention that we place the react native view inside a `Fragment`.	Pilon	ptomasroos
11487	2016-12-15 22:39:10	@lacker has imported this pull request. If you are a Facebook employee, you can view this diff [on Phabricator](https://phabricator.intern.facebook.com/D4336281).	facebook-github-bot	lacker
11487	2017-01-26 17:32:01	For future reference and google searches: This caused fastlane to return an error: ** ARCHIVE FAILED ** exit status 65 when touching the .dSYM file after signing. This caused me some great headache so thank you @jaygooby 👏	albinhubsch	jaygooby
11486	2016-12-15 19:16:33	@ptomasroos thanks))	antoxi4	ptomasroos
11478	2016-12-16 18:06:11	@lacker has imported this pull request. If you are a Facebook employee, you can view this diff [on Phabricator](https://phabricator.intern.facebook.com/D4340132).	facebook-github-bot	lacker
11478	2017-02-02 11:45:51	@mkonicek has imported this pull request. If you are a Facebook employee, you can view this diff [on Phabricator](https://phabricator.intern.facebook.com/D4340132).	facebook-github-bot	mkonicek
11478	2017-03-15 21:44:01	@mkonicek has imported this pull request. If you are a Facebook employee, you can view this diff [on Phabricator](https://phabricator.intern.facebook.com/D4340132).	facebook-github-bot	mkonicek
11475	2017-02-19 14:30:20	@lacker I call forceRTL method before appRegistery, but in first run everything will be rendered Left to Right. Android only how should I call forceRTL in native code?	bluetec	lacker
11474	2017-01-24 19:47:42	@hramos So thats what I originally planned, but it didn't seem to fit with the androids style. The Switch only uses two colors to show enabled and disabled. The track just has an opacity while the thumb does not. If the idea is to give more control, I can definitely use `onTintColor` for the track enable color. Also can use `tintColor` for the disabled track color. The only issue I see is the `th…	gmherr2	hramos
11473	2016-12-17 21:16:32	@lacker The prop type does add some explanation. Is there any test example in current repo? like for TouchableWithoutFeedback?	evollu	lacker
11473	2016-12-19 22:06:12	I agree with @ide I don't think we need to add any test / changes since it simply proxies the touchable prop.	janicduplessis	ide
11470	2016-12-19 19:05:39	@javache Not a problem, glad to contribute :)	charlesvinette	javache
11470	2016-12-22 21:27:13	@ericvicenti since there isn't a simple way to publish 3rd party native modules I am surprised this didn't make into core since it's very similar to the `VibrationIOS` as you mentioned.	nscoding	ericvicenti
11469	2016-12-15 11:47:45	@ide, it would be better from licensing points of view if it is not committed to RN GitHub repo. Would you be able to push an npm package with your boost?	bestander	ide
11469	2016-12-15 20:37:48	@bestander I put the files up on GitHub, this way other people can maintain it too: https://github.com/react-native-community/boost-for-react-native/releases/tag/v1.57.0-0. There's both a .tar.gz (9.6MB) and .zip file (12MB).	ide	bestander
11469	2016-12-16 05:50:17	@ide Thanks for taking the initiative. However @bestander has a point about licensing. IANAL but Boost's license at http://www.boost.org/users/license.html reads to be very permissive, so we're likely to be ok.	hey99xx	bestander
11469	2016-12-16 05:50:17	@ide Thanks for taking the initiative. However @bestander has a point about licensing. IANAL but Boost's license at http://www.boost.org/users/license.html reads to be very permissive, so we're likely to be ok.	hey99xx	ide
11469	2016-12-16 14:12:27	Thanks for doing this @bestander, thank you for the help @ide! @facebook-github-bot shipit	mkonicek	ide
11469	2016-12-16 14:12:27	Thanks for doing this @bestander, thank you for the help @ide! @facebook-github-bot shipit	mkonicek	bestander
11469	2016-12-16 14:13:10	@mkonicek has imported this pull request. If you are a Facebook employee, you can view this diff [on Phabricator](https://phabricator.facebook.com/D4339446).	facebook-github-bot	mkonicek
11468	2016-12-16 14:07:17	Hi @lacker, Thanks for the feedback. I'm just wondering, is my article not fitting in `2/ An English-language technical post on a funded startup or public company blog discussing React Native` ? I thought it would fit the guidelines, sorry if I was mistaken.	adrienthiery	lacker
11467	2016-12-15 01:29:11	@lacker: Can you guide me into where is that documentation located? Can't find it, but I'll be happy to fix the issue and submit a PR!	tristanbbq	lacker
11467	2016-12-15 17:53:42	@lacker awesome, thanks for pointing that out, will submit a PR with the fix.	tristanbbq	lacker
11466	2016-12-14 19:52:28	@mkonicek has imported this pull request. If you are a Facebook employee, you can view this diff [on Phabricator](https://phabricator.intern.facebook.com/D4328304).	facebook-github-bot	mkonicek
11464	2016-12-16 11:46:08	@mkonicek has imported this pull request. If you are a Facebook employee, you can view this diff [on Phabricator](https://phabricator.facebook.com/D4339279).	facebook-github-bot	mkonicek
11462	2016-12-17 21:18:48	@lacker I didn't know I can do that. Is it in the event object passed into onPress callback?	evollu	lacker
11462	2017-03-09 01:07:49	I'm also having the same issue and it is really driving me mad. Wasting a lot of time trying to debug this issue. RN: 0.40 Device: iPhone 7 I added some quick console logs to see exactly what is happening in this case. I also included @evollu's small mod to Text.js to accept PRESS_RECT_OFFSET prop overrides: https://github.com/evollu/react-native/blob/153eb4781d7eaf8a3602bd106c7c03329c198eb2/Libr…	TGPSKI	evollu
11462	2017-03-09 01:18:47	@evollu works fine with https://github.com/facebook/react-native/pull/11530. I think I will have to patch locally for now. However, still broken in RN master obviously. Thanks!	TGPSKI	evollu
11462	2017-03-09 02:09:31	@lacker What are the issues keeping this from being pulled into master? Just want to understand a bit better. I've seen this issue open and close a few times since December. It's still broken without the patch from where I sit. Right now https://github.com/facebook/react-native/pull/11530 is a critical need for our production app, and we'll have to run npm postinstall scripts to handle this patch…	TGPSKI	lacker
11462	2017-03-09 02:16:04	Also @lacker re: `It seems like Text-inside-Text is a bit odd, maybe a workaround is to just not put Text inside of other Text and use Views instead?` I use nested text components to support inline links in a paragraph of text. If I don't use nested text, I have to run some nasty parsing functions to find the line of text where the link lives, break out that text into three separate views, and dy…	TGPSKI	lacker
11462	2017-03-14 20:50:36	@lacker @evollu any updates on the questions above? When will this PR get merged into master?	TGPSKI	lacker
11462	2017-03-14 20:50:36	@lacker @evollu any updates on the questions above? When will this PR get merged into master?	TGPSKI	evollu
11461	2016-12-14 17:23:14	I have completed the CLA with @daynewright 👍	daynewright	daynewright
11461	2016-12-14 19:10:59	@JoelMarcey has imported this pull request. If you are a Facebook employee, you can view this diff [on Phabricator](https://phabricator.intern.facebook.com/D4327870).	facebook-github-bot	JoelMarcey
11459	2016-12-16 17:29:19	@lacker has imported this pull request. If you are a Facebook employee, you can view this diff [on Phabricator](https://phabricator.intern.facebook.com/D4339946).	facebook-github-bot	lacker
11456	2016-12-14 10:24:03	This is a good point raised by @desmond1121. What is the plan to officially build React Native with the latest NDK?	oargaruna	desmond1121
11456	2016-12-15 02:13:14	ok, thanks @lacker.	desmond1121	lacker
11453	2016-12-16 17:30:34	Ah, you have to sign the CLA for me to accept this, otherwise this annoying bot rejects my request to land this PR. @PaulMest would you mind signing it?	lacker	PaulMest
11453	2016-12-20 09:23:03	@lacker Just signed the CLA. Let me know if there's anything else I should do.	PaulMest	lacker
11453	2016-12-20 21:02:53	@lacker It looks like @facebook-github-bot needs some help. Any idea what's wrong?	PaulMest	lacker
11453	2017-01-09 22:25:36	@lacker has imported this pull request. If you are a Facebook employee, you can view this diff [on Phabricator](https://phabricator.intern.facebook.com/D4394773).	facebook-github-bot	lacker
11452	2016-12-14 17:32:03	@mkonicek @bestander we should really look into adding a yarn.lock file in Open Source, this is the second issue we could have avoid in two days because of that. /cc @cpojer	kentaromiura	bestander
11451	2016-12-18 12:45:08	@lacker I did not modify anything in app delegate after I upgraded the project it is the new app delegate file.	swaroopa94	lacker
11445	2016-12-15 23:20:40	@lacker - this is basically @mkonicek's PR re-opened, using his same code for consistency. We should land this or something similar because RecyclerViewBackedScrollView is currently broken :\	brentvatne	lacker
11445	2016-12-16 19:21:57	@mkonicek has imported this pull request. If you are a Facebook employee, you can view this diff [on Phabricator](https://phabricator.intern.facebook.com/D4340640).	facebook-github-bot	mkonicek
11445	2016-12-16 20:12:37	@mkonicek : thank for accepting this :) However I think it is not enough, it won't prevent people using it to see the app crash (as @brentvatne said, this is currently broken), with cryptic java logs :/ Moreover, some people are using RecyclerView as you can see in #10560, and they weren't aware that ListView has improve so much that the Recycler trick is no more useful. I think, concerning this …	tychota	mkonicek
11445	2016-12-16 20:12:37	@mkonicek : thank for accepting this :) However I think it is not enough, it won't prevent people using it to see the app crash (as @brentvatne said, this is currently broken), with cryptic java logs :/ Moreover, some people are using RecyclerView as you can see in #10560, and they weren't aware that ListView has improve so much that the Recycler trick is no more useful. I think, concerning this …	tychota	brentvatne
11445	2016-12-16 22:34:27	I think the component isn't needed at all anymore, based off of Krzysztof's comment @mkonicek	brentvatne	mkonicek
11444	2017-02-08 22:58:26	@lacker has imported this pull request. If you are a Facebook employee, you can view this diff [on Phabricator](https://phabricator.intern.facebook.com/D4532764).	facebook-github-bot	lacker
11443	2016-12-20 10:56:16	@grabbou [this](https://github.com/facebook/react-native/commit/85c8333bc87d27a7f5f31a74d62c3d0b3ad631f9) commit destroyed the `configuration` flag and hardcoded the `installDebug`, the new feature introduced in [0.39](https://github.com/facebook/react-native/commit/2a2d3c6e5a54c553a5c8a9932d8204463e7bbb49). This is a regression.... Can this commit be removed? Being able to generate release build…	SandroMachado	grabbou
11443	2017-01-16 10:54:40	@grabbou sorry to bother you again. Can you please take a look to this PR and to the regressions described here?	SandroMachado	grabbou
11443	2017-02-14 18:40:15	@hramos and @grabbou with `0.41.X` release the `--configuration` for android was removed by the bad merge I am talking above. I can make a PR reintroducing the flag. WDYT?	SandroMachado	hramos
11443	2017-02-14 18:40:15	@hramos and @grabbou with `0.41.X` release the `--configuration` for android was removed by the bad merge I am talking above. I can make a PR reintroducing the flag. WDYT?	SandroMachado	grabbou
11443	2017-02-15 16:06:53	@grabbou and @hramos sorry to bother you again. I decided to fix the issues I am talking above in another [PR](#12402). I will close this PR, since it is deprecated by #12402.	SandroMachado	hramos
11443	2017-02-15 16:06:53	@grabbou and @hramos sorry to bother you again. I decided to fix the issues I am talking above in another [PR](#12402). I will close this PR, since it is deprecated by #12402.	SandroMachado	grabbou
11442	2016-12-13 23:35:44	@bestander has imported this pull request. If you are a Facebook employee, you can view this diff [on Phabricator](https://phabricator.intern.facebook.com/D4323569).	facebook-github-bot	bestander
11442	2016-12-13 23:35:50	@bestander has imported this pull request. If you are a Facebook employee, you can view this diff [on Phabricator](https://phabricator.intern.facebook.com/D4323569).	facebook-github-bot	bestander
11438	2017-01-19 22:38:27	@hramos good question. This is the current implementation: `def devEnabled = !targetName.toLowerCase().contains("release")` and I know didn't want to change this part since I thought it might (?) break something. Originally, I wrote but the code isn't very pretty and it allows to say `devEnabledInInRelease: true` which isn't something that should be allowed imo, and it would deviate from the curr…	vonovak	hramos
11438	2017-02-28 21:39:24	@chrisknepper I can take a look at this. I missed that @vonovak had updated the PR, please always make sure to tag us as we can easily miss these follow up commits.	hramos	vonovak
11438	2017-02-28 21:41:25	@hramos has imported this pull request. If you are a Facebook employee, you can view this diff [on Phabricator](https://phabricator.intern.facebook.com/D4630513).	facebook-github-bot	hramos
11438	2017-03-09 13:21:58	@hramos sorry for not tagging you, I waited until the tests would be successful and then I went for a long vacation (btw. for re-running the tests, I'd have to push something to my branch even though I didn't want to modify anything. I used the "update branch" button instead since it's so quick - what is the preferred way to re-run tests if they previously failed?). not sure why travis is complai…	vonovak	hramos
11433	2016-12-19 16:52:54	Thanks for adding it @dlowder-salesforce!	mkonicek	dlowder-salesforce
11431	2016-12-17 12:37:38	Hey @lacker, sorry for bugging but can you still explain why the change is syntactically valid? I see two closing brackets which looks weird to me. Thx :-)	hansemannn	lacker
11428	2016-12-13 14:55:55	@astreet makes sense, though a bit time constrained at the moment, probably won't be able to find the root cause anytime soon. Shall I close this PR and open an issue?	manicakes	astreet
11428	2016-12-13 16:19:08	@astreet I think this is worth investigating. Our code is unfortunately not open source, but as soon as I can reproduce this consistently, I will either fix the bug or put together a sample app that causes the error.	manicakes	astreet
11428	2016-12-21 15:25:47	@astreet unfortunately didn't get to the bottom of this. However, I updated this PR to include a null check for the `enqueueUIOperation` method; thinking that should be there anyway. Whether it fixes the NPE is another matter. :) (PR title updated to reflect this)	manicakes	astreet
11428	2017-01-09 21:17:54	@astreet any thoughts on this PR? This is currently our most common crash on Android, so your help is much appreciated.	manicakes	astreet
11428	2017-01-30 21:39:52	@astreet updated, thanks!	manicakes	astreet
11428	2017-01-31 12:17:50	@astreet has imported this pull request. If you are a Facebook employee, you can view this diff [on Phabricator](https://phabricator.intern.facebook.com/D4487841).	facebook-github-bot	astreet
11426	2016-12-28 23:09:46	@javache Same issue encounter for me react-native 0.39.2 Invalid layout for (2858)<RCTView: 0x7fefec1c1240; reactTag: 2858; frame = (0 0; 329 22); layer = <CALayer: 0x610000627080>>. position: {nan, 11}. bounds: {{0, 0}, {nan, 22}}	joypatel04	javache
11426	2017-01-05 19:02:39	![screen shot 2017-01-05 at 11 01 10 am](https://cloud.githubusercontent.com/assets/18585502/21693595/5d24d660-d336-11e6-9740-38d1a2684706.png) @javache Can you please help me to figure out this issue's solution?	joypatel04	javache
11424	2017-02-09 05:52:39	@lacker When integrating with native app, for example. Or upgrading from legacy projects, etc. I am doing some consulting work, and lots of people asked about the react version problem.	sunnylqm	lacker
11424	2017-02-25 12:46:15	@lacker People unfamiliar with npm things would ignore all the warnings, and most of the time things went well. But rn with mismatched react or without react would cause error, and there is no clue for them at all. AND doesn't it look neat to have all the react-things listed together?:lol	sunnylqm	lacker
11423	2016-12-12 15:22:20	@mkonicek I'm afraid that's not enough to resolve the `<React/RTCXXX.h>` migration issue, #11395 need to be cherry picked too or we can't submit the archived .ipa file	nihgwu	mkonicek
11423	2016-12-13 16:42:51	@mkonicek I computed the diff of the template from 0.39.2 to 0.40.0-rc.3: https://github.com/ncuillery/rn-diff/compare/rn-0.39.2...rn-0.40.0-rc.3 Maybe it could be useful for the team. I didn't spot anything wrong in the template. But I guess some people would have a sharper eye.	ncuillery	mkonicek
11423	2016-12-30 07:22:05	@ide I've changed my mind on the podspec, its not required to run RN 0.40 only to run master since this commit https://github.com/facebook/react-native/commit/c92ad5f6ae74c1d398c7cd93d5c4c50da0ca0430 is not included in the release. We run master and thats why this occurred.	ptomasroos	ide
11421	2016-12-12 11:59:47	I cannot do that @andreicoman11, because @rgngl does not have an active CLA on file.	facebook-github-bot	rgngl
11421	2016-12-12 11:59:47	I cannot do that @andreicoman11, because @rgngl does not have an active CLA on file.	facebook-github-bot	andreicoman11
11421	2016-12-12 12:01:03	@rgngl can you sign the thing first? Then we can land this.	andreicoman11	rgngl
11421	2016-12-12 12:01:44	@andreicoman11 has imported this pull request. If you are a Facebook employee, you can view this diff [on Phabricator](https://phabricator.intern.facebook.com/D4312912).	facebook-github-bot	andreicoman11
11421	2016-12-14 15:24:46	@andreicoman11 can you please have a look why this failed internally? -Thanks	rgngl	andreicoman11
11417	2016-12-16 18:15:49	@grabbou failing iOS tests look like the same error I got when building the example app.	satya164	grabbou
11417	2016-12-16 18:37:12	@lacker I'll look into how to write tests for this. Will likely need help :D	satya164	lacker
11417	2016-12-23 20:18:38	@brentvatne unfortunately I couldn't find much documentation on the behaviour of `close`. and since browsers haven't implemented it, I couldn't test it either. But it's likely that closing the parent blob when sliced blob is closed and vice-versa is non-spec compliant, since it doesn't sound very intuitive.	satya164	brentvatne
11417	2016-12-25 09:43:04	@ide > I would expect slices to provide the illusion that memory is copied (whether or not that actually happens is up to the implementation -- if you make a small slice you might want to not copy at first but then make a copy if the large parent is later freed -- this is all below the level of abstraction). Yeah, I'm planning to implement this behaviour in my next PR > Does the browser free Blob…	satya164	ide
11417	2017-03-20 22:16:30	@SpecialDOS I'm waiting for someone from the core team to review the Java code. css @lacker	satya164	lacker
11417	2017-03-23 17:59:07	Hi @satya164, I started looking at the Java changes and will finish reviewing today.	mkonicek	satya164
11417	2017-03-23 19:44:57	❤️ @mkonicek	brentvatne	mkonicek
11417	2017-03-24 03:18:21	@satya164 No worries! I'm quite shocked we've missed this PR for so long - well our oncall rotation handled it - thanks @ericvicenti, but it's not a great process - this way important PRs get too long to review. EDIT: I'm now reading the comments and not sure it was clear from the comments you were waiting for review - maybe the oncalls saw this PR and weren't sure what it is waiting for. LGTM! C…	mkonicek	ericvicenti
11417	2017-03-24 03:18:21	@satya164 No worries! I'm quite shocked we've missed this PR for so long - well our oncall rotation handled it - thanks @ericvicenti, but it's not a great process - this way important PRs get too long to review. EDIT: I'm now reading the comments and not sure it was clear from the comments you were waiting for review - maybe the oncalls saw this PR and weren't sure what it is waiting for. LGTM! C…	mkonicek	satya164
11416	2017-01-12 03:08:04	@cava23 , There is already has a same issue about this, and a pull request. So I closed.	jaggerwang	cava23
11416	2017-01-12 18:16:05	Could you link to the PR? That way people that find this issue first can track it (like me :) > On Jan 11, 2017, at 7:09 PM, Jagger Wang <notifications@github.com> wrote: > > @cava23 <https://github.com/cava23> , There is already has a same issue about this, and a pull request. So I closed. > > — > You are receiving this because you were mentioned. > Reply to this email directly, view it on GitHu…	cava23	cava23
11408	2016-12-12 13:53:04	@davidaurelio that is precisely my use case Xbox > Windows > Native, I agree that we adding the extra hasteCascade method may not be necessary. Your suggestion for a richer return object from getPlatforms seems reasonable.	rozele	davidaurelio
11408	2016-12-12 15:38:53	@GantMan just to make the dependencies clearer to developers, how about this naming scheme? - module.js - - module.ios.js - - - module.ios.10.js - - - module.ios.appletv.js - module.android.js	dlowder-salesforce	GantMan
11408	2016-12-12 15:45:08	I agree with @davidaurelio, "getPlatformPriorities" or something that lists fallbacks like this: might be worth it. I'm a bit concerned about the performance of resolving modules though. I want to make sure we don't make this more complex than it needs to be. If something is the same platform, it may make sense to ship a full bundle and do runtime detection instead; that seems way simpler.	cpojer	davidaurelio
11408	2016-12-12 15:59:59	@davidaurelio - worth noting I got quite a positive reaction from suggesting `"*.ipad.js"`. Which is a common concern/need. 👍 💯 on the above info: to @davidaurelio's note, agreed it's key that platforms don't step on each other, that's a perfect insight. Considering platform configuration, does it make sense to continue to put everything in `rn-cli.config.js` Or would it be better to have a "plat…	GantMan	davidaurelio
11408	2016-12-12 20:23:09	awesome feedback @lelandrichardson ! I couldn't agree more, this is the time to really evaluate the best practices. Platforms need this support, and it should be done well. ### Quick question **The bundle problem** - Agreed. A matrix of bundles is a bad solution. Right now, you get .js files, and platform js files no problem. So bundling for `xbox` would simply bundle along the cascade, kind of l…	GantMan	lelandrichardson
11408	2016-12-12 20:25:44	totally agree with both @lelandrichardson and @rozele , but just to explicitly state the goals/preferences for our (BlueJeans) portfolio of React Native projects across multiple platforms: 0. 100% agree with making sure Flow (and IDEs like WebStorm and ReSharper) can continue to correctly navigate across these configurable switches for inter-module data flow analysis. Real static analysis (not ju…	matthargett	lelandrichardson
11408	2016-12-12 20:25:44	totally agree with both @lelandrichardson and @rozele , but just to explicitly state the goals/preferences for our (BlueJeans) portfolio of React Native projects across multiple platforms: 0. 100% agree with making sure Flow (and IDEs like WebStorm and ReSharper) can continue to correctly navigate across these configurable switches for inter-module data flow analysis. Real static analysis (not ju…	matthargett	rozele
11408	2016-12-16 01:37:10	I'll let @cpojer and @davidaurelio make the call here. > somefile.ios10.js I think it might be easier to check at runtime (using `Platform`?) what version of the OS you're running on. Probably no need to fork and package different files based just on OS version? No strong opinion here but would be nice to keep this simple and not have an explosion of lots of extensions with complex cascading rule…	mkonicek	cpojer
11408	2016-12-16 01:37:10	I'll let @cpojer and @davidaurelio make the call here. > somefile.ios10.js I think it might be easier to check at runtime (using `Platform`?) what version of the OS you're running on. Probably no need to fork and package different files based just on OS version? No strong opinion here but would be nice to keep this simple and not have an explosion of lots of extensions with complex cascading rule…	mkonicek	davidaurelio
11408	2016-12-27 16:48:18	@cpojer - @davidaurelio I had a great meeting with @matthargett @lelandrichardson and @rozele In the meeting we decided the following: There are benefits in all platforms to add this feature. Sketch/Web/Xbox/Windows etc. It is essential that we provide platform needs and attempt to remove any platform specific code from RN core. ### Proposed Solution A function in `package.json` would list the pl…	GantMan	cpojer
11408	2016-12-27 16:48:18	@cpojer - @davidaurelio I had a great meeting with @matthargett @lelandrichardson and @rozele In the meeting we decided the following: There are benefits in all platforms to add this feature. Sketch/Web/Xbox/Windows etc. It is essential that we provide platform needs and attempt to remove any platform specific code from RN core. ### Proposed Solution A function in `package.json` would list the pl…	GantMan	rozele
11408	2016-12-27 16:48:18	@cpojer - @davidaurelio I had a great meeting with @matthargett @lelandrichardson and @rozele In the meeting we decided the following: There are benefits in all platforms to add this feature. Sketch/Web/Xbox/Windows etc. It is essential that we provide platform needs and attempt to remove any platform specific code from RN core. ### Proposed Solution A function in `package.json` would list the pl…	GantMan	lelandrichardson
11408	2016-12-27 16:48:18	@cpojer - @davidaurelio I had a great meeting with @matthargett @lelandrichardson and @rozele In the meeting we decided the following: There are benefits in all platforms to add this feature. Sketch/Web/Xbox/Windows etc. It is essential that we provide platform needs and attempt to remove any platform specific code from RN core. ### Proposed Solution A function in `package.json` would list the pl…	GantMan	davidaurelio
11408	2016-12-27 20:36:35	@GantMan heads up, I have a FB-internal PR to already add the getProvidesModuleNodeModules. It got slowed by the holiday season, but should be pushed out to the public master soon.	andrewimm	GantMan
11405	2016-12-12 03:27:10	Would be nice if the new dependency name was passed into the postlink command as an env var @grabbou	jesseruder	grabbou
11405	2016-12-12 14:53:02	@jesseruder good idea. Should be an array since `react-native link` can link multiple projects at once (when name is not passed explicitly).	grabbou	jesseruder
11404	2016-12-20 09:32:38	@hramos Sorry, accidentally added it in the pinned array. Now, I have moved it to the featured array. Thanks,	sriraman	hramos
11404	2016-12-20 23:03:06	@hramos has imported this pull request. If you are a Facebook employee, you can view this diff [on Phabricator](https://phabricator.intern.facebook.com/D4354740).	facebook-github-bot	hramos
11402	2016-12-21 22:10:51	@ncuillery brilliant! Dirty workaround worked. Thanks! :D	richardgirges	ncuillery
11398	2017-03-15 10:43:26	@mkonicek Sorry, I missed the comment by @lacker. I think if those get overridden, `KeyboardAvoidingView` doesn't work as expected. Do you think it's not the case, @lacker?	jgkim	mkonicek
11398	2017-03-15 10:43:26	@mkonicek Sorry, I missed the comment by @lacker. I think if those get overridden, `KeyboardAvoidingView` doesn't work as expected. Do you think it's not the case, @lacker?	jgkim	lacker
11397	2016-12-11 07:27:00	@sreejithr Maybe related to this: https://github.com/facebook/react-native/issues/11389	cyclops24	sreejithr
11397	2016-12-13 15:21:59	@damusnet tells me this issue is a duplicate of #11389. Let's discuss there, closing this one.	facebook-github-bot	damusnet
11395	2016-12-12 14:09:38	@javache has imported this pull request. If you are a Facebook employee, you can view this diff [on Phabricator](https://phabricator.intern.facebook.com/D4313048).	facebook-github-bot	javache
11394	2016-12-15 21:36:22	@lacker thanks for the follow-up! I did include a link to a technical post about building our app in React Native:	sdimmick	lacker
11390	2016-12-09 19:07:33	@janicduplessis I've made changes you requested no, I haven't investigated it. I find it weird too but I think that such fix is safe	karpoff	janicduplessis
11390	2016-12-11 21:23:20	@janicduplessis not everyone getting this error because of npm cache (may be). I've come to this conclusion after analysing crashes around team. It turns around, some people cleaned npm cache and have babel 0.18 installed (which runs nice), and someone (who have cleaned cache and node_modules ) have babel 0.20 Simply using yarn.lock or npm shrinkwrap should lock dependency versions...	ColCh	janicduplessis
11390	2016-12-14 11:46:38	@ColCh Could be. But it was strange, cause the day before was working fine. I did not any update/upgrade, and suddenly the error came out. Solved now, but it was odd.	cavilaho	ColCh
11389	2016-12-09 13:19:39	@karpoff your solution works for me too. Thanks! Hope it will be fixed soon	rogvold	karpoff
11389	2016-12-09 13:22:30	I am new to react native but i am getting the red screen with syntaxError:SyntaxError: Strict mode does not allow function declarations in a lexically nested statement. any one please help. @karpoff how we can enable remote debugging for android device	lohithananda	karpoff
11389	2016-12-09 15:41:54	Thank u soo much:)@ColCh	lohithananda	ColCh
11389	2016-12-09 17:24:03	Issue exists on react native v0.39.1 Solution suggested by @karpoff works Thank you so much	smhatre59	karpoff
11389	2016-12-09 19:02:49	I've been running a day running my first application and I can not believe the mistake was this ... It works for me too... Thanks @karpoff	busterkikas	karpoff
11389	2016-12-09 19:48:42	Thank u soo much:)@ColCh	gabrielgomesferraz	ColCh
11389	2016-12-09 23:34:23	@karpoff Thank you :)	EQuimper	karpoff
11389	2016-12-10 00:23:45	@karpoff Hi, I'm having trouble locating the file. I do not have the Libraries folder at all under ../npm/node-modules/react-native-cli.....there's another node-modules folder in it which doesn't have the Libraries folder either	pratik151192	karpoff
11389	2016-12-10 05:22:46	@arv While I add `babel-plugin-transform-es2015-block-scoping` like this: Issue still exists	flyow	arv
11389	2016-12-11 18:22:34	@karpoff work it for me too, thank you.	raulinoneto	karpoff
11389	2016-12-11 20:06:01	The same issue. I solved it by downgrading to react-native 0.38. Thanks @ColCh	nikolal	ColCh
11389	2016-12-12 05:11:50	@grabbou So, when 0.39.2 will be available in NPM registry?	nmfzone	grabbou
11389	2016-12-13 20:55:26	Just wanna say thanks to @karpoff for the work around! Worked!	TannerPlauche	karpoff
11389	2016-12-14 09:33:31	Thank you so much @karpoff ! Why was it happening, just out of curiosity?	cavilaho	karpoff
11389	2016-12-14 11:39:37	@karpoff On my way. Thanks again!	cavilaho	karpoff
11389	2016-12-15 13:41:37	@karpoff Works like charm! Thanks	yudori	karpoff
11389	2017-02-22 06:40:16	+ 1 @karpoff your solution works. Thanks :)	vijayperlakota	karpoff
11389	2017-02-22 11:41:48	@LitbLeo try this open node_modules\react-native\Libraries\Core\InitializeCore.js line 112 change function handleError(e, isFatal) to var handleError = function(e, isFatal) then do npm start -- --reset-cache Solution suggested by @karpoff	vijayperlakota	karpoff
11389	2017-02-24 02:23:35	@karpoff Thanks!	LitbLeo	karpoff
11389	2017-02-25 12:01:16	@karpoff I did that still I'm getting the same error But if I run using debug js remotely it works fine. But I had to create offline app for testing multiple devices as well as putting it in app store. using: ` "native-base": "0.5.15", "react": "15.3.1", "react-native": "0.33.1",`	santhosh77h	karpoff
11389	2017-03-14 19:35:21	@karpoff ur solution is not working mate :(	empitechathu	karpoff
11389	2017-03-24 04:31:41	I am using react-native 0.39, and the solution from @karpoff works for me :) https://github.com/facebook/react-native/issues/11389#issuecomment-265995961	ariona	karpoff
11387	2016-12-12 06:41:46	Thanks for @nihgwu @alvaromb , i just thought the title should be showed on the middle of the screen. It seems like i misunderstand the default design. Anyway, thanks a lot for you two, again.	Zhu-Arthur	alvaromb
11387	2016-12-12 06:41:46	Thanks for @nihgwu @alvaromb , i just thought the title should be showed on the middle of the screen. It seems like i misunderstand the default design. Anyway, thanks a lot for you two, again.	Zhu-Arthur	nihgwu
11384	2016-12-09 09:35:03	@riyanpratama You can roll back to version 0.38.0 as @sunnylqm said. It works for me	namKolo	sunnylqm
11384	2016-12-13 15:22:13	@damusnet tells me this issue is a duplicate of #11389. Let's discuss there, closing this one.	facebook-github-bot	damusnet
11380	2017-02-02 11:14:07	@mkonicek has imported this pull request. If you are a Facebook employee, you can view this diff [on Phabricator](https://phabricator.intern.facebook.com/D4500952).	facebook-github-bot	mkonicek
11377	2017-01-22 22:27:24	@janicduplessis I can confirm that the bug is unfortunately not fixed in 0.40. Also, trying to pop a card with a vertical animation results in an "attempting to run JS driven animation" error, but only if `enableGestures` is `false`.	denisw	janicduplessis
11377	2017-01-23 04:56:32	@janicduplessis Yes, this fixes the problem described in this issue! Thanks. :) However, the vertical pop animation of NavigationCardStack still gives me the "Attempting to run JS driven animation" error, but perhaps I should open a separate issue for that.	denisw	janicduplessis
11376	2016-12-09 14:42:05	@manicakes Your fix looks strong mine, I'm closing my PR and hope your PR will be quickly accepted.	adrienbataille	manicakes
11374	2016-12-08 20:31:18	Hi @ericnakagawa I just signed the CLA. Thank you.	neogermi	ericnakagawa
11373	2016-12-08 17:47:23	@esauter5 Thanks for this doc fix.	ericnakagawa	esauter5
11373	2016-12-08 17:47:32	@ericnakagawa has imported this pull request. If you are a Facebook employee, you can view this diff [on Phabricator](https://phabricator.intern.facebook.com/D4299871).	facebook-github-bot	ericnakagawa
11372	2016-12-10 00:53:49	@ide, i will try OkHttp3 3.3 today	younthu	ide
11372	2016-12-10 00:56:18	@ide, sorry, it seems we are using OkHttp3 3.4.1 now, and, i don't think they fixed this issue per my previous investigation, neither OkHttp nor nginx. nginx says the http2 is not their stable feature now, so they won't fix it immediately, they have too much tickets. I forgot the page url for nginx's sayings, sorry for that.	younthu	ide
11372	2016-12-15 09:36:37	@mkonicek , it pass the build and unit tests. can you help to review it again?	younthu	mkonicek
11372	2016-12-20 10:12:55	@mkonicek , @ide , I revised code and pased checks, should we go on for this PR?	younthu	mkonicek
11372	2016-12-20 10:12:55	@mkonicek , @ide , I revised code and pased checks, should we go on for this PR?	younthu	ide
11371	2016-12-09 19:28:42	@ide I'm neutral towards this issue but if it's part of the standard, sure why not.	hey99xx	ide
11366	2016-12-14 18:35:21	I cannot do that @janicduplessis, because @btoueg does not have an active CLA on file.	facebook-github-bot	janicduplessis
11366	2016-12-15 15:24:15	@janicduplessis done	btoueg	janicduplessis
11366	2016-12-15 16:20:21	@ide will the people who are building from source be affected by @bestander PR?	btoueg	ide
11366	2016-12-20 09:25:27	@ide @bestander #11511 has been closed?	btoueg	ide
11365	2016-12-08 11:10:55	@javache on the other side of this though, if you're pulling font families from user inputted data there's no easy way to check if fonts will resolve correctly. You could call across the bridge to check fonts beforehand then strip those fonts out of the stylesheets but it just gets messy when writing Components. Having a yellow box appear with the warning would be desirable from our side too, but…	Thomas101	javache
11364	2016-12-08 17:54:10	@jeremistadler Thanks for the PR. @ncuillery Thanks for the review.	ericnakagawa	ncuillery
11364	2016-12-08 17:54:10	@jeremistadler Thanks for the PR. @ncuillery Thanks for the review.	ericnakagawa	jeremistadler
11364	2016-12-08 17:54:29	@ericnakagawa has imported this pull request. If you are a Facebook employee, you can view this diff [on Phabricator](https://phabricator.intern.facebook.com/D4299909).	facebook-github-bot	ericnakagawa
11363	2016-12-14 10:09:10	@nihgwu I have tried that and failed. The Image will overflow outside the wrapper, even if the wrapper had set the `overflow: hidden`	magicismight	nihgwu
11360	2016-12-16 17:31:27	@lacker has imported this pull request. If you are a Facebook employee, you can view this diff [on Phabricator](https://phabricator.intern.facebook.com/D4339960).	facebook-github-bot	lacker
11358	2016-12-08 17:58:16	@lukemiles This looks like it could be a useful addition. I'm having someone from my team review. @jacobp100 Thanks for reviewing, too.	ericnakagawa	lukemiles
11358	2016-12-08 18:33:04	@lukemiles Can you add some tests to this PR?	ericnakagawa	lukemiles
11358	2016-12-08 19:24:30	@ericnakagawa On it!	lukemiles	ericnakagawa
11358	2016-12-08 20:41:22	@ericnakagawa Test added.	lukemiles	ericnakagawa
11358	2017-01-03 17:10:51	Just what I came here looking for! Thanks @lukemiles for this, looking forward to it landing in master	SRandazzo	lukemiles
11358	2017-01-03 19:04:43	Thanks @SRandazzo! @jacobp100 @yungsters @ericnakagawa What more has to be done here to get this merged into master?	lukemiles	ericnakagawa
11358	2017-01-07 03:08:22	@brentvatne has imported this pull request. If you are a Facebook employee, you can view this diff [on Phabricator](https://phabricator.facebook.com/D4390425).	facebook-github-bot	brentvatne
11356	2016-12-08 18:34:03	@scarlac Hey Seph, is there anyway we could add some tests around these changes?	ericnakagawa	scarlac
11356	2016-12-08 18:46:43	@ericnakagawa I get where you're going though I'm not sure how to go about it. I could maybe make an assertion so that we're guaranteed that we're repositioning "something" but it wouldn't guarantee it would be the spinner. What's your opinion on that?	scarlac	ericnakagawa
11356	2017-03-15 08:14:43	@scarlac can you update this pr? Otherwise I can fork it and fix the last details?	ptomasroos	scarlac
11356	2017-03-15 10:05:12	@mkonicek: I've updated the docs - the prop already exists, so I've just removed the "@platform android" tag. @ptomasroos: I won't have the time to write an integration test for this. I'll have to leave it up to you to do that, if necessary. Thanks for the follow up guys!	scarlac	ptomasroos
11356	2017-03-15 10:05:12	@mkonicek: I've updated the docs - the prop already exists, so I've just removed the "@platform android" tag. @ptomasroos: I won't have the time to write an integration test for this. I'll have to leave it up to you to do that, if necessary. Thanks for the follow up guys!	scarlac	mkonicek
11356	2017-03-15 12:26:37	I dont see why would need integration tests for this, I guess a test plan with added examples with progressViewOffset in the UIExplorer would do, right @hramos @mkonicek ?	ptomasroos	hramos
11356	2017-03-15 12:26:37	I dont see why would need integration tests for this, I guess a test plan with added examples with progressViewOffset in the UIExplorer would do, right @hramos @mkonicek ?	ptomasroos	mkonicek
11353	2016-12-07 18:00:20	@lacker I feel misunderstood because there is really no insult here. Touch handling is genuinely more complicated than cursor events. But to keep everybody happy I've removed all references to web. Lets land this	ericvicenti	lacker
11353	2016-12-07 18:15:52	@lacker has imported this pull request. If you are a Facebook employee, you can view this diff [on Phabricator](https://phabricator.intern.facebook.com/D4292705).	facebook-github-bot	lacker
11353	2016-12-07 18:26:19	@ericvicenti totally agree there 😭	ryanflorence	ericvicenti
11352	2016-12-09 20:36:59	@ericnakagawa Sounds good. It's the same code. The only change on this PR is the slight tweak to the command line parameters at the end to resolve a merge conflict.	Phredward	ericnakagawa
11351	2016-12-07 19:20:56	@ericnakagawa has imported this pull request. If you are a Facebook employee, you can view this diff [on Phabricator](https://phabricator.intern.facebook.com/D4293263).	facebook-github-bot	ericnakagawa
11350	2016-12-09 14:45:39	@manicakes Your changes fix my issue!	adrienbataille	manicakes
11350	2016-12-16 19:38:32	> It's weird that the userInfo for the original event would be wrong... @javache Yes, Apple seems to have some iOS bugs related to their orientation APIs: 1. For the **did change** event, `userInfo` is sometimes incorrect as reported by @manicakes. 1. For the **will change** event, `[[UIScreen mainScreen] bounds]` is sometimes incorrect (specifically, `width` and `height` are swapped on some iPad…	rigdern	javache
11350	2016-12-16 19:38:32	> It's weird that the userInfo for the original event would be wrong... @javache Yes, Apple seems to have some iOS bugs related to their orientation APIs: 1. For the **did change** event, `userInfo` is sometimes incorrect as reported by @manicakes. 1. For the **will change** event, `[[UIScreen mainScreen] bounds]` is sometimes incorrect (specifically, `width` and `height` are swapped on some iPad…	rigdern	manicakes
11350	2016-12-17 20:40:33	@rigdern @javache thanks for the feedback and info. I actually wasn't sure if this calls back after the animation, so I tested to confirm. Good news! It calls back with updated dimensions _before_ the rotation animation, so I think we're good. I took a video and posted here: https://www.youtube.com/watch?v=CnRIJFz6jeA (9.7" iPad Pro w/ Slow Animations). I think if we want to callback before the r…	manicakes	javache
11350	2016-12-17 20:40:33	@rigdern @javache thanks for the feedback and info. I actually wasn't sure if this calls back after the animation, so I tested to confirm. Good news! It calls back with updated dimensions _before_ the rotation animation, so I think we're good. I took a video and posted here: https://www.youtube.com/watch?v=CnRIJFz6jeA (9.7" iPad Pro w/ Slow Animations). I think if we want to callback before the r…	manicakes	rigdern
11350	2016-12-19 19:19:51	@manicakes Cool, thanks for the video. Can you elaborate on what you meant by this?: > I think if we want to callback before the rotation takes place, we could do that, but maybe add that in with a different name like willUpdateDimensions. I don't quite follow what you mean.	rigdern	manicakes
11350	2016-12-19 19:30:00	@rigdern I'm just thinking that `didUpdateDimensions` implies the past tense - the dimensions "did" already change, and we are being notified. If we wish to know that dimensions "will" change (i.e. in the immediate future), then we should have a different event with a name like `willUpdateDimensions`. Hope that makes sense! :)	manicakes	rigdern
11350	2016-12-19 19:51:24	@manicakes I see, that's an interesting point. Apple's iOS APIs distinguish between `will` and `did` events. I think one of the primary differences between these kinds of events is, in a `will` event global state (e.g. `[[UIScreen mainScreen] bounds]`) should reflect the old state whereas in a `did` event, global state should reflect the new state. iOS also has `should` events which you can use t…	rigdern	manicakes
11350	2016-12-19 19:54:35	@rigdern ahh, thanks for the explanation. Makes sense. 👍	manicakes	rigdern
11350	2016-12-19 20:57:31	Thanks for checking @manicakes. We definitely try to match Apple's conventions of will/did, and in this case we we just assumed that the rotation that **will** happen, also **did** happen.	javache	manicakes
11350	2016-12-19 20:58:49	@javache has imported this pull request. If you are a Facebook employee, you can view this diff [on Phabricator](https://phabricator.facebook.com/D4348186).	facebook-github-bot	javache
11349	2016-12-07 16:17:30	@mkonicek has imported this pull request. If you are a Facebook employee, you can view this diff [on Phabricator](https://phabricator.intern.facebook.com/D4292109).	facebook-github-bot	mkonicek
11348	2016-12-07 17:03:13	@n3tr thanks for the PR. Yes, the `--json` is actually far more recent than I thought :( IMO, there is no need to fallback on Regexp if the `JSON.parse`fails. It causes unnecessary complexity. We could simply abandon the `--json` option. There are some cons though: - Regexp are scary 👻 (I mean, hard to read) - They are not future-proof, any spaces removal around the equal sign, any single quote i…	ncuillery	n3tr
11348	2016-12-07 17:29:25	@ncuillery Yes,I Agree - Regex are so scary 😈 Actually, I have done it that way before I change it to use regex. (still don't understand why I change it 🤔 ) I'll make it to use a whole `package.json` and try to test it with multiple npm versions.	n3tr	ncuillery
11348	2016-12-07 18:32:26	@ncuillery Done and tested on npm `2.15.8`, `3.7.5`, `3.10.9`, `3.10.10`, `4.0.3`	n3tr	ncuillery
11348	2016-12-09 16:39:51	@hramos, @scazzy, [0.2.4](https://www.npmjs.com/package/react-native-git-upgrade) has been released. It should be OK now using NPM2. Thanks @n3tr	ncuillery	n3tr
11345	2016-12-16 17:31:44	@lacker has imported this pull request. If you are a Facebook employee, you can view this diff [on Phabricator](https://phabricator.intern.facebook.com/D4339963).	facebook-github-bot	lacker
11342	2016-12-12 13:45:26	@unordered Can you sign the CLA so I can pull this?	javache	unordered
11342	2016-12-13 03:10:09	@javache ok	unordered	javache
11342	2016-12-14 15:27:19	@javache has imported this pull request. If you are a Facebook employee, you can view this diff [on Phabricator](https://phabricator.intern.facebook.com/D4326750).	facebook-github-bot	javache
11341	2016-12-07 23:27:35	@javache has imported this pull request. If you are a Facebook employee, you can view this diff [on Phabricator](https://phabricator.intern.facebook.com/D4295710).	facebook-github-bot	javache
11337	2016-12-07 22:01:23	@ide Why would memory management / JSC GC be affected by how RN is linked into the binary?	LeoNatan	ide
11337	2016-12-08 06:12:06	@javache Yes, your change will improve things considerably - for main RN projects only. However, an issue still remains for projects which extend the main project. For instance, including an open source component in the main project as a sub-project; since the sub-project cannot be linked against RN, a header search path hell still occurs for that sub-project. The headers phase is important, but …	LeoNatan	javache
11337	2016-12-08 06:12:06	@javache Yes, your change will improve things considerably - for main RN projects only. However, an issue still remains for projects which extend the main project. For instance, including an open source component in the main project as a sub-project; since the sub-project cannot be linked against RN, a header search path hell still occurs for that sub-project. The headers phase is important, but …	LeoNatan	ide
11337	2016-12-20 12:27:00	@javache Please see this article: http://landonf.bikemonkey.org/code/ios/Radar_15800975_iOS_Frameworks.20140112.html Would you be interested in a PR for this?	LeoNatan	javache
11334	2016-12-07 10:28:12	@ncuillery v3.7.5	scazzy	ncuillery
11334	2016-12-08 06:01:33	@ncuillery thanks for the hint. Worked after upgrading `npm` cli (with some conflicts, which will look into). guess you can add it in documentation / readme, until #11348 PR is merged successfully. @n3tr	scazzy	ncuillery
11329	2016-12-07 11:41:24	@jpshelley Is this change going to break the build for anyone overriding this method as `protected boolean getUseDeveloperSupport()` in their apps? If yes, we need to clearly mark it as a breaking change (just did that). How common is to override this method? Will this break the build for a lot of people?	mkonicek	jpshelley
11329	2016-12-07 16:47:37	@mkonicek > How common is to override this method? According to the react native documentation, it will be very common for others to override this. * https://github.com/facebook/react-native/blob/9ee815f6b52e0c2417c04e5a05e1e31df26daed2/Examples/Movies/android/app/src/main/java/com/facebook/react/movies/MoviesApplication.java#L42 * https://github.com/facebook/react-native/blob/9ee815f6b52e0c2417c…	jpshelley	mkonicek
11329	2016-12-09 18:35:38	@mkonicek Is this something we can move forward on still? Like I said, some applications use a single activity multiple fragment approach and this would allow for creating a React Fragment.	jpshelley	mkonicek
11329	2016-12-15 15:48:58	@AaaChiuuu it looks like the PR was accepted, however it didn't pick up all the changes. Was this intentional? I fear the example applications and any new ones started via the CLI won't build correctly.	jpshelley	AaaChiuuu
11329	2016-12-16 04:18:46	@AaaChiuuu I can, can you not take the commits from this PR somehow?	jpshelley	AaaChiuuu
11317	2017-03-05 09:16:51	@magicismight, @janicduplessis Once the component is getting unmounted it is throwing that error. Both android and iOS. If you are using nativeDriver and Animated.diffClamp	arsen	magicismight
11317	2017-03-13 22:00:45	Hey @janicduplessis I was wondering if you had time to take a look into this issue? Thanks :)	arsen	janicduplessis
11316	2016-12-06 19:06:47	How should we update the disclaimer @SandroMachado? I think its wise to keep "a disclaimer" but maybe change the words? Any thoughts on what would be best to say?	jpshelley	SandroMachado
11316	2016-12-06 19:31:17	@satya164 You are right, for integrating is not need to change because probably they will not create a `ReactActivity`. My bad.	SandroMachado	satya164
11316	2016-12-06 22:22:47	@satya164 not sure if the bot is supposed to take a long time, but Github did have a service degradation earlier that may have caused a hiccup in the command.	jpshelley	satya164
11316	2016-12-07 15:49:39	@mkonicek As mentioned in the PR description and linked issues, that permission died in API 23 with the Marshmallow permission update. This is to benefit those that target API 23+	jpshelley	mkonicek
11316	2016-12-08 23:15:11	@satya164 Not sure if the PR is supposed to be closed but I think the commit made it to master if anything needs to happen on this PR https://github.com/facebook/react-native/commit/d21aa9248056b08449f4a0f57e824b3c52b0614b	jpshelley	satya164
11315	2016-12-07 22:03:51	@nihgwu - if it is very important to you, you're welcome to contribute too ;) no need to wait for other people to do things for you	brentvatne	nihgwu
11315	2016-12-08 00:14:29	I'd love to contribute but I know nothing about native development though ? So for myself the best way to contribute is to use and to test it even it hasn't be shipped into the master branch I'm switching all the animations to be driven in my apps now, although there are still some issues but I'm trying my best to work them out BTW, I did have a pure js version workaround for sticky header on And…	nihgwu	nihgwu
11315	2017-01-10 16:49:09	Nice work @janicduplessis! 👍 I've implemented sticky headers with a similar technique as the one you used here (but not as generic as what you did) and noticed the issue with momentum scrolling on Android. No issue on iOS though. If I leave my finger on the scrollview and move it around, everything is smooth. But once I lift my finger and momentum kicks in, the headers positions are late / incorr…	jeanregisser	janicduplessis
11315	2017-01-11 09:41:30	Interesting @nihgwu. I've seen the jump of the sticky headers when using LayoutAnimation only on Android sofar.	jeanregisser	nihgwu
11315	2017-01-17 22:25:46	@ide: are you or anyone else reviewing this?	sahrens	ide
11315	2017-01-17 22:59:08	@sahrens I don't think anyone is reviewing this at the moment, right now iOS works really well but android has a few bugs with events during momentum scrolling and view clipping. The JS code shouldn't change so feel free to review if you want :)	janicduplessis	sahrens
11315	2017-01-20 01:38:02	@sahrens Updated, I tested this in UIExplorer in the main page as well as in <ListView> - Paging example. Right now the issues that are left are: - Android: Lag during momentum scroll, fixed in #11994 - Android: Bug with z-index + clipped subviews, workaround: disable removeClippedSubviews on Android when there are sticky headers. - Android: Bug with layout animations + translation (see <ListView…	janicduplessis	sahrens
11315	2017-01-23 18:29:48	@sahrens has imported this pull request. If you are a Facebook employee, you can view this diff [on Phabricator](https://phabricator.intern.facebook.com/D4450278).	facebook-github-bot	sahrens
11315	2017-01-30 21:07:08	@sahrens Any update on this? I fixed website gen and tests are passing, if everything is good I'd just wait for https://github.com/facebook/react-native/pull/11994 to land before shipping this so it works properly on android.	janicduplessis	sahrens
11315	2017-02-10 02:50:49	@sahrens Thanks for working on landing this! Let me know if you need help on anything, not sure I can do much since the test isn't open source.	janicduplessis	sahrens
11315	2017-02-13 21:13:33	@sahrens I noticed you talked about FlatList not supporting sections and creating a separate component that support this. I was thinking we could just hold off on this PR and keep the native iOS only impl for ListView and move to something like this for the new FlatList that support sections.	janicduplessis	sahrens
11315	2017-03-02 23:19:50	🎉 Thanks @sahrens for working on landing this!	janicduplessis	sahrens
11315	2017-03-02 23:28:38	@sahrens I just recalled that when landing the first version of this that was implemented natively (and that was reverted because of some bugs), having sticky headers enabled by default in ListView caused some issues for product teams at FB, since it's a breaking change in term of UI behavior. I think a good solution would be to make sticky section headers disabled by default on Android and enabl…	janicduplessis	sahrens
11315	2017-03-03 04:38:14	@sahrens Cool, thanks!	janicduplessis	sahrens
11315	2017-03-03 05:12:35	Hmm, this might be causing some crashes - the interpolation range isn't always monotonic, maybe if the scroll offset is negative? Need to investigate further, might have to revert... On Mar 2, 2017, at 8:39 PM, Janic Duplessis <notifications@github.com<mailto:notifications@github.com>> wrote: @sahrens<https://github.com/sahrens> Cool, thanks! — You are receiving this because you were mentioned. R…	sahrens	sahrens
11313	2016-12-05 23:42:22	@mkonicek has imported this pull request. If you are a Facebook employee, you can view this diff [on Phabricator](https://phabricator.intern.facebook.com/D4281207).	facebook-github-bot	mkonicek
11311	2016-12-05 22:06:35	I'm not sure, it doesn't look great, the line is too long and the syntax highlighting doesn't recognize the comment: <img width="674" alt="capture d ecran 2016-12-05 a 22 50 04" src="https://cloud.githubusercontent.com/assets/4425455/20904283/1a4588d0-bb3f-11e6-9a63-3cf4bdf9a262.png"> @mkonicek @GantMan How about <img width="669" alt="capture d ecran 2016-12-05 a 22 59 40" src="https://cloud.gith…	ncuillery	GantMan
11311	2016-12-05 22:06:35	I'm not sure, it doesn't look great, the line is too long and the syntax highlighting doesn't recognize the comment: <img width="674" alt="capture d ecran 2016-12-05 a 22 50 04" src="https://cloud.githubusercontent.com/assets/4425455/20904283/1a4588d0-bb3f-11e6-9a63-3cf4bdf9a262.png"> @mkonicek @GantMan How about <img width="669" alt="capture d ecran 2016-12-05 a 22 59 40" src="https://cloud.gith…	ncuillery	mkonicek
11301	2017-01-19 02:46:33	@jhen0409 temporary fix, thanks	Shenenkaka	jhen0409
11301	2017-02-07 10:51:10	@cpojer when's jest latest version going to be out ? I guess once it's out, we will need to wait a newer release of react-native with the latest jest version as its dependency, right ?	Exilz	cpojer
11301	2017-03-17 15:49:24	@cpojer Thanks for getting this fixed! Any idea when react native will update to `jest-haste-map` 19?	fadookie	cpojer
11298	2016-12-06 08:32:36	@mkonicek I updated the PR, all those tests are green now. Can you help to have a review? Thanks.	younthu	mkonicek
11297	2016-12-26 21:42:26	@eljago @alexkendall Could you guys resolve this issue? I am new to firestack and am stuck with this issue. This is in regards to the `window` object that is not available in react native.	arunshan	alexkendall
11296	2016-12-05 16:19:01	@javache has imported this pull request. If you are a Facebook employee, you can view this diff [on Phabricator](https://phabricator.intern.facebook.com/D4277167).	facebook-github-bot	javache
11292	2016-12-16 23:37:42	@lacker has imported this pull request. If you are a Facebook employee, you can view this diff [on Phabricator](https://phabricator.intern.facebook.com/D4342707).	facebook-github-bot	lacker
11290	2017-01-17 22:44:07	Thanks for replying @ncuillery! Closing as resolved.	mkonicek	ncuillery
11285	2017-01-25 13:34:16	Thanks @rh389. the link was helpful.	dimonge	rh389
11284	2016-12-04 11:59:47	Closing this issue as @damusnet says the question asked has been answered. Please help us by asking questions on [StackOverflow](http://stackoverflow.com/questions/tagged/react-native). StackOverflow is amazing for Q&A: it has a reputation system, voting, the ability to mark a question as answered. Because of the reputation system it is likely the community will see and answer your question there…	facebook-github-bot	damusnet
11282	2016-12-03 17:55:56	@GantMan I just wanna make sure that we are on the same page wrt ownership. The JavaScript Tools team at FB London owns React Native Packager. `rnpm` is a community contribution that was merged into react-native and it isn't part of packager. So I'm happy to work with you on all the RNP related things but for `rnpm` I'm afraid I can't really help that much. Just thought I clear this up in case th…	cpojer	GantMan
11282	2016-12-03 18:09:48	Hey @cpojer :) Yes, sorry to mention you on this. I'm aware it's unrelated to your direct tasks on packager. I mentioned you because I'm speaking on the concepts we had mentioned for platforms, since we're all having to think about how to best handle multiple platforms (across RNPM and RNP). In this sense, I would appreciate enjoy your expertise in theory. As far as the code, I expect @grabbou an…	GantMan	cpojer
11282	2016-12-10 23:56:35	Thanks @GantMan for the contribution, as I already said via Slack! It's awesome :) Let me just go through the diff and leave some inline comments.	grabbou	GantMan
11280	2016-12-04 17:44:08	@n3tr Awesome! Sorry, I didn't see anything in #11122 mentioning you were on it. All yours :)	olingern	n3tr
11278	2016-12-04 12:00:48	Closing this issue as @damusnet says the question asked has been answered. Please help us by asking questions on [StackOverflow](http://stackoverflow.com/questions/tagged/react-native). StackOverflow is amazing for Q&A: it has a reputation system, voting, the ability to mark a question as answered. Because of the reputation system it is likely the community will see and answer your question there…	facebook-github-bot	damusnet
11278	2016-12-06 08:23:55	@rmevans9, thank you	leoabacade	rmevans9
11277	2016-12-02 22:03:34	Ahahahah lol @ariabuckles okay, at the time this error for false branch 👍 thanks @ariabuckles	berkaybeyaz1	ariabuckles
11276	2016-12-02 23:43:01	Apologies @JoelMarcey , the before version is live (obviously), https://facebook.github.io/react-native/docs/getting-started.html when the dev OS is Linux. Here is a screenshot from my website dev server: ![afterpiclinux](https://cloud.githubusercontent.com/assets/21245363/20854113/bce8671e-b8b6-11e6-9dab-3277f333f1e5.PNG)	connorzg	JoelMarcey
11275	2016-12-07 23:28:43	@javache has imported this pull request. If you are a Facebook employee, you can view this diff [on Phabricator](https://phabricator.intern.facebook.com/D4295724).	facebook-github-bot	javache
11270	2016-12-02 15:17:24	@mkonicek has imported this pull request. If you are a Facebook employee, you can view this diff [on Phabricator](https://phabricator.intern.facebook.com/D4265540).	facebook-github-bot	mkonicek
11269	2016-12-02 17:43:17	@grabbou @satya164 1st of January might be ambitious given it's the New Year's Day? :) In general hitting the exact date every month might be difficult. How about saying "within first few days of each month"?	mkonicek	grabbou
11269	2016-12-02 17:43:17	@grabbou @satya164 1st of January might be ambitious given it's the New Year's Day? :) In general hitting the exact date every month might be difficult. How about saying "within first few days of each month"?	mkonicek	satya164
11269	2016-12-02 17:43:48	@satya164 Not sure why the bot didn't work :/	mkonicek	satya164
11268	2016-12-02 17:56:14	@mkonicek has imported this pull request. If you are a Facebook employee, you can view this diff [on Phabricator](https://phabricator.intern.facebook.com/D4266155).	facebook-github-bot	mkonicek
11267	2016-12-04 12:03:56	Hey @simidaxu and thanks for posting this! @damusnet tells me this issue looks like a question that would be best asked on [StackOverflow](http://stackoverflow.com/questions/tagged/react-native). StackOverflow is amazing for Q&A: it has a reputation system, voting, the ability to mark a question as answered. Because of the reputation system it is likely the community will see and answer your ques…	facebook-github-bot	damusnet
11266	2016-12-04 12:07:04	Hey @sesky4 and thanks for posting this! @damusnet tells me this issue looks like a question that would be best asked on [StackOverflow](http://stackoverflow.com/questions/tagged/react-native). StackOverflow is amazing for Q&A: it has a reputation system, voting, the ability to mark a question as answered. Because of the reputation system it is likely the community will see and answer your questi…	facebook-github-bot	damusnet
11265	2016-12-17 07:46:29	@lacker Xcode 8.2 is fine,just in older Xcodes	zhoulinxiang	lacker
11265	2016-12-20 02:20:44	@lacker yeah	zhoulinxiang	lacker
11265	2016-12-20 22:40:05	@lacker @zhoulinxiang Thanks a lot guys, I suspected this was the case but didn't want to upgrade. I just installed Xcode 8.2 and the problem vanished	kylebebak	lacker
11265	2016-12-21 02:45:31	@lacker IMO it's still at least an open documentation issue - AFAIK react native doesn't yet document a minimum supported XCode version.	muellermichel	lacker
11264	2016-12-02 15:21:14	@mkonicek has imported this pull request. If you are a Facebook employee, you can view this diff [on Phabricator](https://phabricator.intern.facebook.com/D4265553).	facebook-github-bot	mkonicek
11263	2016-12-02 15:42:29	@mkonicek has imported this pull request. If you are a Facebook employee, you can view this diff [on Phabricator](https://phabricator.intern.facebook.com/D4265603).	facebook-github-bot	mkonicek
11263	2016-12-02 18:49:38	Hi Nicolas, I've done a pass at the blogpost: - Added an introduction to the current state of upgrading, inspired by [your original blogpost](https://medium.com/@ncuillery/easier-react-native-upgrades-with-rn-diff-5020b5c3de2d#.wuv996x14), I think this can be useful to se the context so everyone knows what exact problem `react-native-git-upgrade` is solving - Moved the Usage section closer to the…	mkonicek	ncuillery
11261	2016-12-16 03:36:06	@damusnet I have a question about images. I read the source code that `AssetRegistry` will return the image info, then the `ReactImageView` on Android will use an `ImageRequest` to get the real image, but I didn't go further. Just a simple question, is there a useful Util(both android and ios) I can use to get the real image(drawable or bitmap) in my own native module through the `require('XXX.pn…	Swordsman-Inaction	damusnet
11261	2016-12-16 10:54:36	@Swordsman-Inaction I'm sorry, I really don't know enough about RN internals to answer your question.	damusnet	Swordsman-Inaction
11261	2016-12-16 15:29:26	@damusnet I see. Thanks anyway.	Swordsman-Inaction	damusnet
11254	2016-12-01 21:44:50	Thanks @janicduplessis for being on top of things.	cpojer	janicduplessis
11254	2016-12-02 11:06:29	@cpojer has imported this pull request. If you are a Facebook employee, you can view this diff [on Phabricator](https://phabricator.intern.facebook.com/D4265157).	facebook-github-bot	cpojer
11253	2016-12-02 09:14:18	@janicduplessis makes sense. It looked weird but I just blindly followed the issue it's related to. Thanks for reviewing.	damusnet	janicduplessis
11253	2016-12-15 18:38:07	@janicduplessis can you cherry pick this and integrate in `0.39-stable`? it needs to be fixed for people using 0.39 and avoid them from going through the same issue I had!	tristanbbq	janicduplessis
11253	2016-12-15 18:43:33	Here's a new PR with cherry pick in `0.39-stable`: https://github.com/facebook/react-native/pull/11493 @janicduplessis can you merge and release?	tristanbbq	janicduplessis
11251	2017-01-20 19:46:26	@hramos has imported this pull request. If you are a Facebook employee, you can view this diff [on Phabricator](https://phabricator.intern.facebook.com/D4443421).	facebook-github-bot	hramos
11251	2017-02-02 11:46:40	@mkonicek has imported this pull request. If you are a Facebook employee, you can view this diff [on Phabricator](https://phabricator.intern.facebook.com/D4443421).	facebook-github-bot	mkonicek
11251	2017-03-01 20:42:25	@mkonicek @hramos any progress with this?	outpunk	hramos
11251	2017-03-01 20:42:25	@mkonicek @hramos any progress with this?	outpunk	mkonicek
11251	2017-03-15 21:54:24	@mkonicek has imported this pull request. If you are a Facebook employee, you can view this diff [on Phabricator](https://phabricator.intern.facebook.com/D4443421).	facebook-github-bot	mkonicek
11250	2016-12-02 18:07:35	@jacobp100 @satya164 Thanks~! I just saw your discussion in another PR. I think it's a good idea to extend `window.postMessage` if it's spec compliant. Because, for example, if we need our React Native page to run on the Web, just like what `react-native-web` does, we can implement the webview with an iframe. For security reasons, web developers will also check `target` from ` message` events. Bu…	pinqy520	jacobp100
11250	2016-12-02 18:07:35	@jacobp100 @satya164 Thanks~! I just saw your discussion in another PR. I think it's a good idea to extend `window.postMessage` if it's spec compliant. Because, for example, if we need our React Native page to run on the Web, just like what `react-native-web` does, we can implement the webview with an iframe. For security reasons, web developers will also check `target` from ` message` events. Bu…	pinqy520	satya164
11249	2016-12-16 02:16:30	@lacker has imported this pull request. If you are a Facebook employee, you can view this diff [on Phabricator](https://phabricator.intern.facebook.com/D4338083).	facebook-github-bot	lacker
11243	2016-12-01 20:54:58	Hey @boomfly and thanks for posting this! @damusnet tells me this issue looks like a question that would be best asked on [StackOverflow](http://stackoverflow.com/questions/tagged/react-native). StackOverflow is amazing for Q&A: it has a reputation system, voting, the ability to mark a question as answered. Because of the reputation system it is likely the community will see and answer your quest…	facebook-github-bot	damusnet
11242	2016-12-01 21:01:01	Hey @mykelaballe and thanks for posting this! @damusnet tells me this issue looks like a question that would be best asked on [StackOverflow](http://stackoverflow.com/questions/tagged/react-native). StackOverflow is amazing for Q&A: it has a reputation system, voting, the ability to mark a question as answered. Because of the reputation system it is likely the community will see and answer your q…	facebook-github-bot	damusnet
11240	2017-01-03 21:04:00	@chirag04 Currently, Most of the android applications are developed based on the google [material design](https://material.io/guidelines/) guidelines. For supporting material design on older versions of the android, google offering [AppCompat](https://developer.android.com/topic/libraries/support-library/features.html#v7-appcompat) library developed by the google developers. I have implemented th…	pandiaraj44	chirag04
11240	2017-02-08 23:53:08	I agree with @chirag04 - this should live outside core. Having a "mode" flag is not really how any of the other components work to toggle between material and non-material, so adding one sort of implies that we intend to do it for everything, which isn't the case. Meanwhile you could just have a MaterialAlert class. I'm going to close this pull request but I encourage you to build this sort of ma…	lacker	chirag04
11235	2016-12-08 07:14:54	Hey @jgibbons Thank you for the fix! Do we pass the same value date for the initialDate prop as the date prop? like the example below?	JakeRawr	jgibbons
11235	2016-12-08 18:58:19	Hey @JakeRawr, just pass initialDate. I also had to comment out one line (https://github.com/OpenSports/react-native/commit/b992926404739d526e6b8c03fab6dc0e7cfdd644#diff-bb7f9a35dd5ae2a59fcff0292caf41f3R37) for the solution to work. I'm sure there is an elegant way to make it backwards compatible and hopefully others will chime in, but I can confirm that then it will work. `` <DatePickerIOS initi…	jgibbons	JakeRawr
11235	2016-12-08 21:53:21	@JakeRawr Exactly. Please confirm that this technique is working for you.	jgibbons	JakeRawr
11234	2016-12-13 20:16:00	@ericvicenti has imported this pull request. If you are a Facebook employee, you can view this diff [on Phabricator](https://phabricator.intern.facebook.com/D4321763).	facebook-github-bot	ericvicenti
11232	2017-02-01 16:26:38	@ide Where is the JavaScriptCore for Android maintained? I would like to report an issue about this, or track the progress of that because this is a serious limitation.	warpech	ide
11229	2016-11-30 20:21:57	@JoelMarcey has imported this pull request. If you are a Facebook employee, you can view this diff [on Phabricator](https://phabricator.intern.facebook.com/D4253097).	facebook-github-bot	JoelMarcey
11229	2016-11-30 21:26:07	@hramos Here are the 6 screenshots generated without image files: ![2016-11-30_22-23-05](https://cloud.githubusercontent.com/assets/791721/20771957/f2c3b8b4-b74b-11e6-8e51-8873b693b962.png) ![2016-11-30_22-23-37](https://cloud.githubusercontent.com/assets/791721/20771953/f2a660f2-b74b-11e6-8ccd-77202bfc16d9.png) ![2016-11-30_22-23-58](https://cloud.githubusercontent.com/assets/791721/20771955/f2a…	eloekset	hramos
11229	2016-12-01 07:01:05	@hramos You're right. I didn't test it, but just assumed that everything under a block would be displayed for the platforms and OSes listed in the block element until the next block, but it's probably more complicated than that.	eloekset	hramos
11228	2016-12-01 21:05:00	Hey @theobouwman and thanks for posting this! @damusnet tells me this issue looks like a question that would be best asked on [StackOverflow](http://stackoverflow.com/questions/tagged/react-native). StackOverflow is amazing for Q&A: it has a reputation system, voting, the ability to mark a question as answered. Because of the reputation system it is likely the community will see and answer your q…	facebook-github-bot	damusnet
11227	2016-11-30 21:18:23	@lacker - if I knew how to achieve the above (meaning which file or terminal command to run or alter) I would gladly update the docs	julesmoretti	lacker
11227	2016-12-03 01:40:03	@charpeni - sorry for the confusion, I meant to ask, how do you turn off dev mode?	julesmoretti	charpeni
11226	2016-12-01 10:44:43	@mkonicek has imported this pull request. If you are a Facebook employee, you can view this diff [on Phabricator](https://phabricator.intern.facebook.com/D4258007).	facebook-github-bot	mkonicek
11225	2016-12-01 21:49:36	@mkonicek has imported this pull request. If you are a Facebook employee, you can view this diff [on Phabricator](https://phabricator.intern.facebook.com/D4261102).	facebook-github-bot	mkonicek
11223	2016-12-01 05:20:18	@lacker sorry i didn't get any help from there also... I'm having this red screen error `window already focused, ignoring focus gain of: com.android.internal.view.IInputMethodClient$Stub$Proxy@cab6e54 attribute=null, token = android.os.BinderProxy@1af1db51 E/unknown:React( 2312): Exception in native call E/unknown:React( 2312): com.facebook.react.devsupport.DebugServerException: ReferenceError: C…	santhosh77h	lacker
11222	2016-11-30 18:37:28	@astreet has imported this pull request. If you are a Facebook employee, you can view this diff [on Phabricator](https://phabricator.intern.facebook.com/D4252101).	facebook-github-bot	astreet
11222	2017-02-08 08:53:26	@sahrens Did that internal diff make it to production?	ramilushev	sahrens
11222	2017-02-22 16:51:12	@ramilushev Not yet but @astreet picked up the work and the diff should be in master soon.	mkonicek	astreet
11221	2016-11-30 19:03:16	@lacker Exactly, and I don't know enough of the inner mechanisms of react native to make a pull request with my own solution, hence why I'm asking in case someone has a solution :) Thanks	julienfouilhe	lacker
11218	2016-12-01 15:37:37	@lacker At the rnplay.org you could not rotate a "device". I made a public repo https://github.com/Mtnt/sample - just clone it, run it on landscape (iOS), scroll to bottom of the list, and rotate again	Mtnt	lacker
11213	2016-12-04 12:49:10	Closing this issue as @damusnet says the question asked has been answered. Please help us by asking questions on [StackOverflow](http://stackoverflow.com/questions/tagged/react-native). StackOverflow is amazing for Q&A: it has a reputation system, voting, the ability to mark a question as answered. Because of the reputation system it is likely the community will see and answer your question there…	facebook-github-bot	damusnet
11206	2017-02-17 12:46:10	@liamfd I have exactly the same problem on 0.41 on iOS (did not try an Android). **This is clearly a problem here that needs to be solved.** Your solution is a hack not easily applicable everywhere and should not stop the issue from being fixed	brendan-rius	liamfd
11205	2016-12-01 20:51:23	Hey @anassaeed72 and thanks for posting this! @damusnet tells me this issue looks like a question that would be best asked on [StackOverflow](http://stackoverflow.com/questions/tagged/react-native). StackOverflow is amazing for Q&A: it has a reputation system, voting, the ability to mark a question as answered. Because of the reputation system it is likely the community will see and answer your q…	facebook-github-bot	damusnet
11204	2016-11-30 11:11:14	@astreet has imported this pull request. If you are a Facebook employee, you can view this diff [on Phabricator](https://phabricator.intern.facebook.com/D4250790).	facebook-github-bot	astreet
11204	2016-11-30 17:49:44	@astreet One of my teammates commented on the performance improvement we saw [here](https://github.com/facebook/react-native/pull/10084#issuecomment-263776826): > dryganets wrote: > > I was optimizing particular flow in our application. We have VirtualListView component and I was testing scrolling inside. In addition to that we have a lot of ongoing activity through the bridge. Mostly timers. > >…	rigdern	astreet
11201	2016-11-30 20:51:19	@hramos has imported this pull request. If you are a Facebook employee, you can view this diff [on Phabricator](https://phabricator.intern.facebook.com/D4253304).	facebook-github-bot	hramos
11200	2016-12-01 09:01:45	@lacker To explain my problem more clearly think of it like this: My app has a dependency on `react-native` and another personal module, let's say named `my-module`. Each of them has a dependency on two different versions of `yeoman-generator`: What I want to understand is if `my-module` was just another public node module and I had no access over it to change the version of it's `yeoman-generato…	andreipt	lacker
11200	2016-12-02 08:49:58	@lacker - I am using npm v3.10.8 and node v7.0.0. In `my-module` I just have `yeoman-generator@0.24.1` among all the dependencies, nothing out of the ordinary: I am starting to think that this is more an `npm` issue rather than something related to `react-native`. I think it was just a coincidence that `react-native` was one of the modules involved in the "naming collision" error. What do you thi…	andreipt	lacker
11200	2016-12-05 12:25:09	Thanks @lacker! I will do as you suggested if I figure out that this issue has any connection to React Native.	andreipt	lacker
11200	2016-12-05 15:23:29	@lacker - After looking more closely I found that it is expected for `npm` to install different versions for different modules if that is requested by their `package.json` files. There is the `npm dedupe` command that tries to flatten the dependency structure, but that doesn't help in this case. Looking through the `node_modules` folder I found that there are many sub-modules that are installed w…	andreipt	lacker
11200	2016-12-06 12:03:03	@cpojer I don't have any config for Jest. The error is thrown by `jest-haste-map` when I run `react-native start --reset-cache` on a vanilla React Native project with the dependencies from my previous comment.	andreipt	cpojer
11200	2016-12-06 16:09:50	@cpojer Here is a vanilla React Native project where I only updated the `package.json` file to contain the dependencies (and versions) that are causing the issue: https://github.com/andreipt/VanillaReactNative In the readme file you can find the dependency versions for which packager is running successfully. Thanks!	andreipt	cpojer
11200	2016-12-13 12:49:44	@cpojer Do you have any updates on the issue? Were you able to reproduce it using the repository I provided? Thanks!	andreipt	cpojer
11200	2016-12-13 20:17:34	I have about 532 of the following messages for different modules: jest-haste-map: @providesModule naming collision: This warning is caused by a @providesModule declaration with the same name across two different files. I don't use lodash or yeoman-generator. This started appearing when I upgraded to latest React, RN, Jest, etc. as you can see in my package.json. @cpojer I am using 0.39.2 (the lat…	alee8	cpojer
11200	2016-12-14 15:54:24	@cpojer I confirm that after upgrading `react-native` to 0.39 I am not seeing the `naming collision` errors anymore. Do you know if the actual fix was the removal of `yeoman` from RN's dependencies? https://github.com/facebook/react-native/commit/1fd7a574ba538d05da4be841c84a70766464ec13 Thanks!	andreipt	cpojer
11200	2017-02-10 20:32:57	@lacker I did a `rm -rf node_modules && npm install` and it fixed it up.	MattyK14	lacker
11196	2017-03-24 07:45:59	Hi @vikeri - thanks! Here is the commit https://github.com/rkretzschmar/react-native/commit/d0a9c7df51b4567b1d11b394a73a1da9eb1c6d85 based on the latest react-native master. Maybe you can just cherry-pick.	rkretzschmar	vikeri
11195	2016-11-29 22:02:15	@mkonicek has imported this pull request. If you are a Facebook employee, you can view this diff [on Phabricator](https://phabricator.intern.facebook.com/D4247080).	facebook-github-bot	mkonicek
11191	2016-12-05 10:22:01	Hi @philipheinser And thanks for the answer. This is actually what I am using for the Android app in `index.android.js` file. This is now really really interesting. Here's how it looks like for me now: ### Android That's the only thing I have set up for Android app in this works in `both scenarios` - if I open `closed` app with a click on a link which contains scheme which my app handles or if I …	uerceg	philipheinser
11191	2016-12-05 12:16:07	I think the different behavior on android is because android by default will open a new instance of your app when you hit a deeplink. You can disable this behavior by setting a flag in your Manifest file so it opens only one instance. Sent from my iPhone > On 5 Dec 2016, at 11:23, Uglješa Erceg <notifications@github.com> wrote: > > Hi @philipheinser > > And thanks for the answer. This is actually…	philipheinser	philipheinser
11190	2016-12-01 14:53:57	@lacker: I just created a hello world install to allow you to reproduce it: https://github.com/philipstanislaus/react-native-hello-world What I do to launch the app: 1. connect my iPhone to my MacBook 2. open `HelloWorld/ios/HelloWorld.xcodeproj` in Xcode 3. select "HelloWorld" and "Philip's iPhone" from the buttons "Set the active scheme": <img width="386" alt="bildschirmfoto 2016-12-01 um 15 51…	philipstanislaus	lacker
11188	2016-11-29 13:06:44	@bestander has imported this pull request. If you are a Facebook employee, you can view this diff [on Phabricator](https://phabricator.intern.facebook.com/D4244002).	facebook-github-bot	bestander
11188	2016-11-29 15:57:22	👍 Thanks for looking @ncuillery.	mkonicek	ncuillery
11185	2016-12-22 19:24:48	@brien-crean, @lacker - I am able to produce a 304 using curl/postman, however not via react-native (I receive 200s). Any ideas?	r-bansal	lacker
11181	2016-12-12 04:22:20	@rigdern I determined that the root cause of the issue is that the code was listening for the wrong notification, see my PR here: https://github.com/facebook/react-native/pull/11350	manicakes	rigdern
11175	2016-12-01 21:25:33	@damusnet tells me this issue is a duplicate of #10559. Let's discuss there, closing this one.	facebook-github-bot	damusnet
11174	2016-12-05 13:57:39	Requesting changes because of `config.getProjectRoots()[0]`. Thanks for the review @Kureev! @n3tr, @Kureev I just noticed there is this line in install.js: res = spawnSync('rnpm', ['link', name], spawnOpts); Should it be replaced by something else, e.g. calling into `link.js`? Rnpm is now part of the CLI and I think 'rnpm link' is going to fail for most people as they don't have rnpm installed? h…	mkonicek	n3tr
11174	2016-12-05 18:49:13	@mkonicek the latest commits no longer use `config.getProjectRoots()[0]` 😄 I have tested by remove `rnpm` and run install - the line It doesn't throw any errors and also doesn't link any dependencies which isn't what we expected. I'll look into it sometime this week.	n3tr	mkonicek
11174	2016-12-08 17:38:19	@Kureev I think you're correct. I've updated the code to also update `link.js` and `unlink.js` to support link/unlink with `some-package@version`. ---	n3tr	Kureev
11174	2016-12-09 17:35:47	@Kureev No, It looks good to me. 😃	n3tr	Kureev
11174	2017-01-21 09:36:29	@n3tr do you need any assistance here?	Kureev	n3tr
11174	2017-01-22 19:04:34	@bestander Rebased. @Kureev It's fine, Thanks :)	n3tr	Kureev
11174	2017-01-22 19:04:34	@bestander Rebased. @Kureev It's fine, Thanks :)	n3tr	bestander
11174	2017-01-23 11:15:00	@Kureev has imported this pull request. If you are a Facebook employee, you can view this diff [on Phabricator](https://phabricator.intern.facebook.com/D4441872).	facebook-github-bot	Kureev
11174	2017-01-23 13:35:14	Is it possible that we use that great util (PackageManager) in other places? I remember @mkonicek added `yarn` support to some other places in the past already	grabbou	mkonicek
11174	2017-02-01 11:50:48	@mkonicek has imported this pull request. If you are a Facebook employee, you can view this diff [on Phabricator](https://phabricator.intern.facebook.com/D4441872).	facebook-github-bot	mkonicek
11174	2017-02-02 09:57:22	@Kureev rebased :)	n3tr	Kureev
11174	2017-02-02 10:45:16	@bestander has imported this pull request. If you are a Facebook employee, you can view this diff [on Phabricator](https://phabricator.intern.facebook.com/D4441872).	facebook-github-bot	bestander
11174	2017-02-02 11:46:55	@mkonicek has imported this pull request. If you are a Facebook employee, you can view this diff [on Phabricator](https://phabricator.intern.facebook.com/D4441872).	facebook-github-bot	mkonicek
11173	2016-12-01 21:28:37	Hey @mykelaballe and thanks for posting this! @damusnet tells me this issue looks like a question that would be best asked on [StackOverflow](http://stackoverflow.com/questions/tagged/react-native). StackOverflow is amazing for Q&A: it has a reputation system, voting, the ability to mark a question as answered. Because of the reputation system it is likely the community will see and answer your q…	facebook-github-bot	damusnet
11170	2016-12-03 22:06:11	@JakeDawkins 👍 . Good work :)	joshyhargreaves	JakeDawkins
11169	2016-11-28 15:55:01	@mkonicek has imported this pull request. If you are a Facebook employee, you can view this diff [on Phabricator](https://phabricator.intern.facebook.com/D4237807).	facebook-github-bot	mkonicek
11166	2016-11-28 11:06:36	@bestander has imported this pull request. If you are a Facebook employee, you can view this diff [on Phabricator](https://phabricator.intern.facebook.com/D4237047).	facebook-github-bot	bestander
11165	2016-11-28 10:33:59	@mkonicek has imported this pull request. If you are a Facebook employee, you can view this diff [on Phabricator](https://phabricator.intern.facebook.com/D4236961).	facebook-github-bot	mkonicek
11164	2016-11-28 10:34:16	@mkonicek has imported this pull request. If you are a Facebook employee, you can view this diff [on Phabricator](https://phabricator.intern.facebook.com/D4236963).	facebook-github-bot	mkonicek
11162	2016-11-28 01:40:24	@mkonicek I really think this is an issue with react-native. The absence of a background task prevents RN apps from processing push notifications in certain situations. @JAStanton do you have any thoughts?	npomfret	mkonicek
11162	2016-11-28 21:07:35	Thank you for bringing this up @npomfret it appears I may not be handling every case of push notification waking up the app. I tested the scenario you listed and I got this: which makes me think the app was penalized. I added your hack and I didn't receive this but I was unsure if my app ran in the background after the app got the remote notification. Still some testing to do. Another question I …	JAStanton	npomfret
11162	2016-11-29 19:14:42	@npomfret were you able to verify the react JS was actually loading when you get a push notification and it's suspended? (With your hack). I wasn't able to attach a logger in time to see my my app logs.	JAStanton	npomfret
11162	2016-12-08 05:39:45	@JAStanton any more thoughts on getting this working?	npomfret	JAStanton
11162	2017-01-23 13:00:19	@JAStanton I'm trying a less hacky way of dealing with this problem [here](https://gist.github.com/npomfret/7e33e9e88da1a4ae2bcf38a51e68f19d). It also handles the issue of a notification arriving and starting a background task while a background task is already running from a prior notification. I'm still testing it...	npomfret	JAStanton
11160	2016-11-28 08:01:54	@ide If I couldn't, would this PR be invalid? This wrong-react-cli.js script itself is nice as it can help in some cases, but is a hack that relies on assumptions about the user's PATH order. Would you have added it to the project if you had known that people have their current node_modules/.bin directory sooner than their global npm bin folder? In any case I do have one idea, although it's a hug…	amcsi	ide
11160	2016-11-28 10:41:36	@mkonicek Yes, but it also makes it impossible for people to run `react-native` at all in any way for those who have their node_modules/.bin folder higher priority in their PATH than the global npm bin directory. Without resorting to manual work putting a soft link of `react-native` some place among PATH that has an even higher priority.	amcsi	mkonicek
11155	2017-01-19 21:28:45	Ping @leeight, see lacker's feedback above.	hramos	leeight
11145	2016-12-01 22:28:57	@javache has imported this pull request. If you are a Facebook employee, you can view this diff [on Phabricator](https://phabricator.intern.facebook.com/D4261499).	facebook-github-bot	javache
11141	2016-11-27 01:36:49	@mkonicek : it works, thanks you bro	lengocgiang	mkonicek
11138	2016-11-26 02:19:06	@mkonicek - it's possible that some people might want to do this too, for example in our discussion around CRNA it has been brought up that we want the new project to support other clients. Other clients would likely need to do the same thing for their font apis.	brentvatne	mkonicek
11138	2016-11-29 19:15:46	@mkonicek has imported this pull request. If you are a Facebook employee, you can view this diff [on Phabricator](https://phabricator.intern.facebook.com/D4245518).	facebook-github-bot	mkonicek
11137	2016-11-25 23:42:55	@mkonicek It would be nice if the bot used the first commit instead of the last one for the author so we can edit the PR without hijacking it -_-	janicduplessis	mkonicek
11137	2016-11-28 10:47:15	@janicduplessis I agree. Requested that from the open source team now, no guarantee they'll implement it yet.	mkonicek	janicduplessis
11137	2017-01-19 19:05:30	@janicduplessis: Is this still experimental? What do you think about turning it on by default everywhere, with an opt-out if people see bugs and don't want to change all their code that works on iOS?	sahrens	janicduplessis
11137	2017-01-19 20:29:58	@sahrens Create and update animations are really stable, I used it quite a bit without issues. Delete animations have a few issues that I never had time to fix so what we could do is disable delete animations in the preset and enable layout animations by default on Android.	janicduplessis	sahrens
11136	2016-11-28 10:53:57	@mkonicek As I commented above, it works on Text too. In this fragment, it plays sound when you press on `text`, `sound` and `ON` words, but doesn't make sound when you press `Nested` word. If there is no `onPress` prop on `Text`, then no sound is played, regardless of `touchSoundEnabled` value	doomsower	mkonicek
11136	2016-12-11 20:11:59	This seems reasonable to me. Thoughts @ide / @janic / @satya / @mkonicek?	brentvatne	mkonicek
11136	2017-02-13 21:47:13	@janicduplessis has imported this pull request. If you are a Facebook employee, you can view this diff [on Phabricator](https://phabricator.intern.facebook.com/D4554151).	facebook-github-bot	janicduplessis
11135	2016-11-28 10:42:32	@mkonicek has imported this pull request. If you are a Facebook employee, you can view this diff [on Phabricator](https://phabricator.intern.facebook.com/D4236984).	facebook-github-bot	mkonicek
11134	2017-01-19 23:24:00	@notjosh any chance you can add a test?	hramos	notjosh
11134	2017-03-21 04:27:24	@notjosh as you put RCTRootView under UINavigationController, maybe you should try to use `keyboardVerticalOffset` property, e.g. `keyboardVerticalOffset={64}` in your case. Please refer to http://facebook.github.io/react-native/releases/0.42/docs/keyboardavoidingview.html#keyboardverticaloffset > keyboardVerticalOffset: number This is the distance between the top of the user screen and the react…	Kudo	notjosh
11132	2016-11-25 13:54:24	@younthu Thank you for response. It works this way in Release version, without debugger. When I removed navigate method from onPress, TouchableOpacity works fine, without hangs on response, but when i put navigate method back It started hangs.	Clcll	younthu
11128	2016-11-25 10:10:49	@ide I captured the response with wireshark, the headers' line break is '\r\n' for sure. I believe it is the github fetch library's bug. Our server is nginx + passenger, RoR solution, i don't think the server has this kind of bug. For change's to github fetch library, i will try it. But before that, can we remove dependency for github fetch, drop back to previous fetch implementation? BTW, What's…	younthu	ide
11128	2016-11-27 11:26:13	@mkonicek , let me try to repro this issue with a new project. I will notify you once i cloned this issue to a new RN project.	younthu	mkonicek
11128	2016-11-27 13:41:23	@mkonicek & @ide , I uploaded a [test project](https://github.com/younthu/RNFetchHeaderError) in github to repro this issue, would you like to have a look? If need any info, please let me know.	younthu	mkonicek
11128	2016-11-27 13:41:23	@mkonicek & @ide , I uploaded a [test project](https://github.com/younthu/RNFetchHeaderError) in github to repro this issue, would you like to have a look? If need any info, please let me know.	younthu	ide
11128	2017-01-04 02:24:07	Thanks to @fson, i've upgraded the react-native to 0.39 and it is resolved. for those who are using v0.36.0, strongly recommended to upgrade the reac-native to newer than 0.36, or, fix as @fson suggested. @mkonicek , will this issue be patched in v0.36? Should we keep this issue closed or open for later users?	younthu	mkonicek
11123	2016-11-25 15:50:37	@mkonicek I'm not sure i's a good idea to explain the unmet dep problem in RN docs. Couldn't we assume that users know about maintaining a "NPM-handled" JavaScript project ? NPM warning is already explicit about what to do in such a case. As I mentioned above, it could happen because of the link between React & RN but it's a general problem. Moreover it's hard to describe because NPM3 and NPM2 ha…	ncuillery	mkonicek
11118	2016-11-25 01:36:27	@leeight I don't know of an automated way, but I did it by just starting my app, enabling the eeg data transfer in my app from Java to JS, starting the profiler included in "Android Device Monitor", waiting for 8 seconds, then stopping it and examining the profiler data to see how many milliseconds were spent inside the RCTDeviceEventEmitter.emit function. The run-time was changed dramatically en…	Venryx	leeight
11118	2016-11-29 05:20:38	@Venryx This is missing the import for `Nullable`. Tests are failing with	janicduplessis	Venryx
11117	2016-11-24 19:53:34	Thanks @jacobp100! My understanding is #10880 didn't have licensing issues. The author just never got back to sign the CLA.	mkonicek	jacobp100
11117	2016-11-25 10:33:18	@mkonicek @jacobp100 Sorry for my delayed reaction on my PR. I created a new one [#11129](https://github.com/facebook/react-native/pull/11129) after signing the CLA and I hope everything is fine now. I don't know which solution is better but I know that I want to have that fix/feature to be implemented ;)	norman-kapschefsky	mkonicek
11117	2016-11-25 10:33:18	@mkonicek @jacobp100 Sorry for my delayed reaction on my PR. I created a new one [#11129](https://github.com/facebook/react-native/pull/11129) after signing the CLA and I hope everything is fine now. I don't know which solution is better but I know that I want to have that fix/feature to be implemented ;)	norman-kapschefsky	jacobp100
11117	2017-01-27 08:37:20	@mkonicek Looks like we didn’t get anywhere with the CLA. 😟 Would it be possible to merge this in instead? I’ll be able to make changes if needed.	jacobp100	mkonicek
11114	2016-11-25 13:25:59	@mkonicek Somehow its not working in rnplay, but here is a short example: https://rnplay.org/apps/q85Y1A I want to reset the route to [Master,Detail] and Detail animates from the right. How can I prevent the animation?	Hitabis	mkonicek
11112	2016-11-24 21:03:52	Closed as @haibinyu answered.	mkonicek	haibinyu
11112	2016-11-26 04:38:50	@haibinyu But it is not Working for me.. React native - "0.25.1"	swaroopa94	haibinyu
11112	2016-11-26 06:25:30	@haibinyu okay but how to solve my issue now.	swaroopa94	haibinyu
11111	2016-11-24 21:04:32	Thanks for your question! We want to make sure to keep signal strong in the GitHub issue tracker – to make sure that it remains the best place to track issues that affect the development of React Native. Questions like yours deserve a purpose-built Q&A forum. Would you like to [post this question to Stack Overflow with the tag #react-native](http://stackoverflow.com/questions/tagged/react-native)…	mkonicek	nihgwu
11110	2016-11-28 11:28:53	Thanks for your work on this @ncuillery! @facebook-github-bot shipit	mkonicek	ncuillery
11110	2016-11-28 11:29:18	@mkonicek has imported this pull request. If you are a Facebook employee, you can view this diff [on Phabricator](https://phabricator.intern.facebook.com/D4237107).	facebook-github-bot	mkonicek
11107	2016-11-24 22:04:53	@mkonicek I don't only write JS (our codebase has over 30 source files and counting). I'm making a case for it because if you put this into CI you have a couple minutes overhead for nothing. Is there any use case for the developers doing the Analyze of react source code files? It seems to me it would only be interesting for people modifying the SDK.	oNaiPs	mkonicek
11105	2016-11-25 07:31:16	@mkonicek But I need to know more about this thing. And if I am gonna make that change or put up a note to inform users about this, then that note should be put up in every example. Or the user should be made aware that the note is applicable to all examples. And may be there is an easier work around for this ? I don't know. But if there is, we could tell that to users. And by the way, why close …	karuppiah7890	mkonicek
11104	2016-11-24 22:21:39	@mkonicek is there a PR related? Or is it something you are thinking right now? If you want, you can give a clue about how/where to do it, and I can send a PR.	NoelBroda	mkonicek
11103	2016-11-24 15:23:00	Hey! Yeah, so I've been working to port changes from [@philikon's implementation](https://github.com/silklabs/silk/tree/master/react-native-blobs) to RN master. I've only worked on Android part so far. My focus was to first get it working with firebase so people could upload files to firebase. This has slightly different requirements since we need to create a blob locally from a file before uploa…	satya164	philikon
11103	2016-11-27 01:05:41	> It also sounds like you might be thinking about this backwards. If people want to create blobs from some sort of datasource, the datasource should return Blob objects, e.g. someFirebaseAPI.get(options).then((blob) => ...). Or would Blob.fromURI() be an API that's meant only for React Native modules, much like the non-standard Blob.create() I introduced? I had the same thought, the issue that @s…	brentvatne	philikon
11103	2016-11-27 01:05:41	> It also sounds like you might be thinking about this backwards. If people want to create blobs from some sort of datasource, the datasource should return Blob objects, e.g. someFirebaseAPI.get(options).then((blob) => ...). Or would Blob.fromURI() be an API that's meant only for React Native modules, much like the non-standard Blob.create() I introduced? I had the same thought, the issue that @s…	brentvatne	satya164
11103	2016-11-28 03:37:18	> Another approach would be to write a separate module that creates a Blob from a URI Separate module for creating blobs from URI sounds good to me > We could make it an optional parameter on those APIs That could work, it only saves one line of code of code though (not really since you've to specify `responseType: 'blob'` anyways). While the blob-aware APIs seem nice to me in a general sense, in…	satya164	ide
11099	2016-11-27 03:25:58	@janicduplessis still experiencing this with `0.39.0-rc.0` : I did before:	chollier	janicduplessis
11099	2017-02-14 20:40:25	@notjosh I'm on RN 0.41 and Flow 0.37.4. I have 469 errors, most of them from `node_modules/`. What `suppress_comment` can I use to suppress these errors? My current config for this is: Thanks in advance to anyone who can help. It's almost impossible to use Flow for type checking as is.	ryanhomer	notjosh
11097	2016-11-23 19:38:44	@mkonicek - nits added. Great feedback.	GantMan	mkonicek
11097	2016-11-28 10:59:25	@mkonicek has imported this pull request. If you are a Facebook employee, you can view this diff [on Phabricator](https://phabricator.intern.facebook.com/D4237028).	facebook-github-bot	mkonicek
11096	2016-11-24 21:37:34	@mkonicek I did it but it behaves normally. (https://rnplay.org/apps/nBhNPQ) Is rnplay running React Native 0.38? It happens only on 0.38, 0.37 worked well.	Kerumen	mkonicek
11096	2016-11-28 08:52:39	@mkonicek I tried every values, nothing changed.	Kerumen	mkonicek
11096	2016-11-29 18:46:26	@emilsjolander @mkonicek After a very long git bisect, I found that the commit which introduces the bug is this one: d4b8ae7a8a3de314b5813e0bfcdf5fb265129d43 I'm unable to fix it myself so if someone can I have a look, I appreciate!	Kerumen	mkonicek
11093	2016-12-19 08:40:36	Thanks @cmcewen, this problem has been popping up all the time	braco	cmcewen
11093	2016-12-19 18:12:47	@cmcewen Anything we can do to help get this merged?	SRandazzo	cmcewen
11086	2016-11-28 14:25:28	@mkonicek I tried to reproduced this [https://rnplay.org/apps/xpMhjg](https://rnplay.org/apps/xpMhjg) But rnplay not running latest RN version. This problem occurs in version 0.37, 0.38. After some trial I noticed that this problem is because of `enableGestures={false}` on `NavigationCardStack`. Everything works after removing `enableGestures={false}`. is `enableGestures={false}` not the right wa…	sunilgautam	mkonicek
11084	2016-11-25 09:18:01	@mkonicek I've provided a full demo in #10471 , I've pinged someone but no response still.	nihgwu	mkonicek
11083	2016-11-26 00:33:15	@joshyhargreaves Cool, let me know if you need help with anything.	janicduplessis	joshyhargreaves
11083	2016-11-26 00:35:41	@janicduplessis, thanks, will do :).	joshyhargreaves	janicduplessis
11083	2016-11-26 00:51:43	@janicduplessis: What's the standard way of testing something like this? Using some internal test project located somewhere in the repo? Or creating a test-project and editing corresponding files as installed via node_modules?	joshyhargreaves	janicduplessis
11083	2016-11-26 02:47:52	@janicduplessis. I was actually building the UIExplorer app anyway actually, hadn't figured out where the packager was located, so thanks :). Looks like this is the reason we're not distinguishing between number and decimal. https://github.com/facebook/react-native/blob/1b870d201976455303ee176c03a4824eac07e11b/ReactAndroid/src/main/java/com/facebook/react/views/textinput/ReactTextInputManager.jav…	joshyhargreaves	janicduplessis
11082	2016-12-22 18:07:38	@ericvicenti has imported this pull request. If you are a Facebook employee, you can view this diff [on Phabricator](https://phabricator.intern.facebook.com/D4362540).	facebook-github-bot	ericvicenti
11081	2016-11-23 14:34:04	If you're under cyanogen or similar, you can add a "menu" button to the navigation bar: ![image](https://cloud.githubusercontent.com/assets/1469823/20565465/ec25ed3e-b191-11e6-8e9d-9783776097a3.png) the solution suggested by @linmic can also be replaced by a simple script: (taken from https://github.com/niftylettuce/frappe/blob/master/src/main.js#L28 )	mdamien	linmic
11080	2016-11-23 09:28:41	@andreicoman11 has imported this pull request. If you are a Facebook employee, you can view this diff [on Phabricator](https://phabricator.intern.facebook.com/D4226152).	facebook-github-bot	andreicoman11
11078	2016-11-24 05:55:18	@mkonicek got any ideas what's wrong with that? :)	grabbou	mkonicek
11077	2016-12-01 03:12:06	@mkonicek - Thanks for your reply. RNplay example announces Label1 Label2 Button on iOS and Button Label1 Label2 on Android. I was hoping for some parity. Is it a platform limitation or it's just not supported in React-Native? If I set the accessibilityLabel on accessible=true parent in RNPlay example rather than its children, then the screenreader reads correctly as Label1 Label2 Button. However…	eulphean	mkonicek
11073	2016-11-23 12:43:08	@janicduplessis: Yes, definitely a weird thing! I've signed the CLA, thanks.	rcaferati	janicduplessis
11071	2017-01-16 15:51:38	@mkonicek please reopen the issue	kiranps	mkonicek
11070	2016-11-22 18:12:07	@JoelMarcey has imported this pull request. If you are a Facebook employee, you can view this diff [on Phabricator](https://phabricator.intern.facebook.com/D4220830).	facebook-github-bot	JoelMarcey
11067	2016-11-22 16:02:41	@mkonicek has imported this pull request. If you are a Facebook employee, you can view this diff [on Phabricator](https://phabricator.intern.facebook.com/D4220269).	facebook-github-bot	mkonicek
11064	2016-11-28 10:12:33	@javache it does not update for me, is there a bug report open already?	philipstanislaus	javache
11062	2016-11-22 16:30:10	Same as @JAStanton I think the documentation (just above the method this PR removes) is quite clear? If you're removing this method I think you'd have to change that paragraph too? But it looks fine to me as is: // Optionally implement this method over the previous to receive remote notifications. However // implement the application:didReceiveRemoteNotification:fetchCompletionHandler: method ins…	mkonicek	JAStanton
11062	2016-11-22 16:53:38	I don't get it, @mkonicek. You write that you think the same as @JAStanton ("this PR looks like a right change to make"), but still you close it. My points are: 1. Our docs say that this method is required for remote notifications, but it's not. (It's one of possibilities) 2. The method is deprecated by Apple and people shouldn't use it. 3. If you use the method, in 99% of the cases it will behav…	sharnik	JAStanton
11062	2016-11-22 16:53:38	I don't get it, @mkonicek. You write that you think the same as @JAStanton ("this PR looks like a right change to make"), but still you close it. My points are: 1. Our docs say that this method is required for remote notifications, but it's not. (It's one of possibilities) 2. The method is deprecated by Apple and people shouldn't use it. 3. If you use the method, in 99% of the cases it will behav…	sharnik	mkonicek
11062	2016-11-22 17:08:31	@sharnik I edited my comment after he saw it and before he posted his :) sorry! I agree with your comments it makes sense to drop this documentation. The only way I could see it the other way around would be if you don't want to implement the completion handler and get penalized if you don't use it. Because technically the first one doesn't need it. But I agree I think you should just drop the ol…	JAStanton	sharnik
11062	2016-11-22 17:08:31	@sharnik I edited my comment after he saw it and before he posted his :) sorry! I agree with your comments it makes sense to drop this documentation. The only way I could see it the other way around would be if you don't want to implement the completion handler and get penalized if you don't use it. Because technically the first one doesn't need it. But I agree I think you should just drop the ol…	JAStanton	mkonicek
11060	2016-11-22 16:31:34	@mkonicek has imported this pull request. If you are a Facebook employee, you can view this diff [on Phabricator](https://phabricator.intern.facebook.com/D4220364).	facebook-github-bot	mkonicek
11055	2016-11-23 12:51:13	@javache has imported this pull request. If you are a Facebook employee, you can view this diff [on Phabricator](https://phabricator.intern.facebook.com/D4226419).	facebook-github-bot	javache
11052	2016-11-23 05:44:41	Exciting stuff, great work! Happy to leave my few cents on that. I hope I am not too late for the party! Do we need to roll out entirely new `cli` inside that module? Wouldn't it be easier to just rely on the plug-in system we have inside CLI in place and define a single function (so people can call `react-native git-upgrade` either by explicitly installing module or implicitly, when we decide to…	grabbou	mkonicek
11052	2016-11-23 13:39:25	Thanks @grabbou. If I understand well, the usage will be: 1. Install `react-native-git-upgrade` (as a dev dependency I guess ?) `npm i --save-dev react-native-git-upgrade` 2. Run `react-native git-upgrade` I don't know much about the plugins feature, but it LGTM at first glance. You pointed exactly the reasons why I began by implementing it in a separate package installed in `node_modules` by the…	ncuillery	grabbou
11052	2016-11-23 13:39:25	Thanks @grabbou. If I understand well, the usage will be: 1. Install `react-native-git-upgrade` (as a dev dependency I guess ?) `npm i --save-dev react-native-git-upgrade` 2. Run `react-native git-upgrade` I don't know much about the plugins feature, but it LGTM at first glance. You pointed exactly the reasons why I began by implementing it in a separate package installed in `node_modules` by the…	ncuillery	mkonicek
11052	2016-11-23 15:44:28	> There is a problem with CLI plugins: The feature has been implemented in late August (shipped in September I guess). Since the Git upgrade process must be initialized in the old RN version, it means the git upgrade won't be available for users having RN versions older than September... including 0.28, 0.29 for whom git-upgrade is the most useful... I vote for shipping this as a separate global …	mkonicek	ncuillery
11052	2016-11-23 15:46:51	> That way, we get an easy upgrade path when moving to core (plugin is decoupled), ability to reuse react-native helpers and clear upgrade path of the command itself. @grabbou I don't understand this part - what do you mean by decoupled? What helpers should we reuse? What's the clear upgrade path? I'll close this PR which served for discussion but feel free to discuss more. @ncuillery Please send…	mkonicek	ncuillery
11052	2016-11-23 15:46:51	> That way, we get an easy upgrade path when moving to core (plugin is decoupled), ability to reuse react-native helpers and clear upgrade path of the command itself. @grabbou I don't understand this part - what do you mean by decoupled? What helpers should we reuse? What's the clear upgrade path? I'll close this PR which served for discussion but feel free to discuss more. @ncuillery Please send…	mkonicek	grabbou
11052	2016-11-24 01:47:05	@ncuillery thanks for the response! Yeah, all these points you made about maintanance etc., are exactly what I was trying to express :) > The feature has been implemented in late August (shipped in September I guess). Since the Git upgrade process must be initialized in the old RN version, it means the git upgrade won't be available for users having RN versions older than September... including 0…	grabbou	ncuillery
11052	2016-11-24 01:47:05	@ncuillery thanks for the response! Yeah, all these points you made about maintanance etc., are exactly what I was trying to express :) > The feature has been implemented in late August (shipped in September I guess). Since the Git upgrade process must be initialized in the old RN version, it means the git upgrade won't be available for users having RN versions older than September... including 0…	grabbou	mkonicek
11052	2016-11-28 17:10:44	Good question @Kureev! > upgrade command pulls required tag from the gh into the node_modules/react-native We don't store the Android artifacts in git. What we publish to npm is what's in the git repo (minus some files based on .npmignore), plus Android artifacts built by CircleCI, stored in the top-level react-native/android folder.	mkonicek	Kureev
11052	2016-11-28 17:13:30	@grabbou Thanks for the comments! I don't know if it's clear from this PR but the plan is actually to copy all the code from the global react-native-git-upgrade into the RN CLI itself: react-native/local-cli/upgrade. So if people upgrade e.g. from 0.40 to 0.42, they'll simply run 'react-native upgrade' and it will do all this PR does. This global react-native-git-upgrade only exists temporarily f…	mkonicek	grabbou
11051	2016-11-21 19:47:45	@ericvicenti has imported this pull request. If you are a Facebook employee, you can view this diff [on Phabricator](https://phabricator.intern.facebook.com/D4214831).	facebook-github-bot	ericvicenti
11051	2016-11-21 19:53:16	@ericvicenti I like your suggestion! Since you already imported I'll let it land though :)	mkonicek	ericvicenti
11049	2016-11-22 17:25:19	@mkonicek has imported this pull request. If you are a Facebook employee, you can view this diff [on Phabricator](https://phabricator.intern.facebook.com/D4220565).	facebook-github-bot	mkonicek
11049	2016-12-31 08:20:52	This is fine with me @grabbou ! Lets try to get it in again	ptomasroos	grabbou
11049	2017-01-06 16:54:20	@grabbou, this PR was merged although it was overridden in https://github.com/facebook/react-native/commit/85c8333bc87d27a7f5f31a74d62c3d0b3ad631f9.	bestander	grabbou
11049	2017-01-06 17:34:58	I know @bestander, but I've rebased now and this PR re- applies the changes once again. Shall I submit another PR?	grabbou	bestander
11049	2017-01-06 18:29:18	Let's try to ship it first and if it fails try a new pr On Fri, 6 Jan 2017 at 17:35, Mike Grabowski <notifications@github.com> wrote: > I know @bestander <https://github.com/bestander>, but I've rebased now > and this PR re- applies the changes once again. Shall I submit another PR? > > > > > — > You are receiving this because you were mentioned. > Reply to this email directly, view it on GitHub …	bestander	bestander
11049	2017-01-09 10:55:34	Sorry for it, @grabbou, thank you for keeping the spirits high!	bestander	grabbou
11047	2016-11-21 21:58:22	I totally agree with the @di proposition. `*.pbxproj -text` prevents implicit EOL conversions and allows the file to be diff. Even with the actual process, when the upgrading command asks if the file should be overrided or not, a diff tool is very helpful to know exactly what has changed between the 2 versions. The "blackbox approach" (i.e. erase all changes, and rerun them manually with `react-n…	ncuillery	di
11046	2016-11-21 15:53:45	@ericvicenti what ? i explained everything ... again: Description: i did to install react-native-country-picker i used this: `npm install react-native-country-picker --save` after that i doing this in my code: `var CountryPicker = require('react-native-country-picker');` and i got error: `undefined is not an object NativeModules.CountryPicker.show` in line: `NativeModules.CountryPicker.show(callB…	kfir91	ericvicenti
11046	2016-11-21 17:02:40	@ericvicenti hello tnx for your help, for your questions: 1. I think that the bug not there because i tried react-native-search-bar too and i got same error on the NativeModules... 2. No i cant post a basic app right now... 3. Android 4. Windows 7 5. The new one (i use react-native upgrade) 6. actually the error screen is what i said only red screen with this error...	kfir91	ericvicenti
11045	2016-11-23 01:47:51	@mkonicek thank you for reply~ Sorry that I should provide more information. At beginning, I found a crash reported by our self crashreport system, which look like this: ![image](https://cloud.githubusercontent.com/assets/1673028/20548617/0202bed4-b160-11e6-8ac9-e66a88f4ebb5.png) Then ,I go to review the source code ReactTextInputManager, as ths link shows: [https://github.com/facebook/react-nati…	wjyadlx	mkonicek
11045	2016-11-26 07:28:26	@mkonicek Hi, martin, have you review my reply? Hope for your reply~	wjyadlx	mkonicek
11045	2017-02-09 01:28:42	hi @lacker , this code will always throws an ArrayIndexOutOfBoundsException, it's just a bug here	littlesome	lacker
11042	2016-12-31 01:29:19	Thanks for reporting. Any chance you could send a PR with a fix? :) @brentvatne I believe this was owned by someone who doesn't work on RN anymore (possible to find out using blame info).	mkonicek	brentvatne
11030	2017-03-09 19:50:40	@hramos @janicduplessis @tuckerconnelly I'd love this PR as well. If performance is a concern perhaps we could whitelist certain props so it doesn't walk all of them or limit the walking to one level deep? Alternatively, there is a `AnimatedValueXY`; would a `AnimatedValueWidthHeight` based off that work?	mlanter	hramos
11028	2017-03-21 19:24:05	@ericvicenti Can we use TheMovieDB.org api instead of RottenTomatoes? I can work on it.	saigrandhi	ericvicenti
11027	2016-11-30 23:59:28	@lacker Yes, demo app was working and I got my App working as well. The problem was because of react-native android dependencies. I've used the same maven url as in docs [here](https://facebook.github.io/react-native/docs/integration-with-existing-apps.html) without looking at my projects dir structure.	ishan-dhingra	lacker
11027	2017-02-09 19:51:43	@ishan-dhingra @lacker I'm having this same issue... My maven url is correct though... React Native 0.41.2, integrating into an existing app. Error occurs only when trying to render a react view. Overlay permissions are set correctly, and the React packager is running.	Brian-Kaplan	lacker
11021	2016-11-21 19:23:39	Hey @Fanghao, let me know once you signed CLA and I'll take a look	grabbou	Fanghao
11021	2016-11-29 22:20:28	@grabbou thanks. I've signed.	Fanghao	grabbou
11019	2016-11-22 17:50:07	@mkonicek has imported this pull request. If you are a Facebook employee, you can view this diff [on Phabricator](https://phabricator.intern.facebook.com/D4220686).	facebook-github-bot	mkonicek
11008	2016-11-23 03:28:59	@mkonicek > Should the method and event be declared and documented in a JS file somewhere? Functionality-wise, everything works fine without declaring the method or event in a JS file. [`UIManager.js`](https://github.com/facebook/react-native/blob/3aa25f79172159e3079568d0131623054916fb59/Libraries/ReactNative/UIManager.js) adds most of its methods automatically based on what was exported from nat…	rigdern	mkonicek
11008	2016-11-23 04:37:27	@astreet > 1. Just fyi, the activity will not restart if you've set `android:configChanges="fontScale"`. I don't think that's very common though > 2. If we did have a listener, though, we could just send this down in the initial UIManager constants instead of exposing a getter. Do you propose we do anything for the `android:configChanges="fontScale"` case? You mentioned it's uncommon and my team …	rigdern	astreet
11008	2016-11-23 15:19:46	Ok. So. 1. I don't think we should add an event for when the font scale changes. Using `android:configChanges="fontScale"` is untested and I have a hunch it wouldn't really work, since we'd need to do a layout pass when it happens. 2. As @astreet pointed out, `scaledDensity = density * fontScale`. The reason why I exposed `scaledDensity` is because this is what the system uses when calculating th…	foghina	astreet
11008	2016-11-24 04:45:08	@foghina @astreet You've convinced me that we don't need to add `getContentSizeMultiplier` to `UIManager` because Android already has APIs for extracting this value. Should we revert eddc2c90f693739273583b74fc70148182b9f143 which added this API to iOS? As Felix mentioned, on Android we can calculate `fontScale` as `scaledDensity / density`. Our use case for `fontScale` is to adjust how things are…	rigdern	astreet
11008	2016-11-24 04:45:08	@foghina @astreet You've convinced me that we don't need to add `getContentSizeMultiplier` to `UIManager` because Android already has APIs for extracting this value. Should we revert eddc2c90f693739273583b74fc70148182b9f143 which added this API to iOS? As Felix mentioned, on Android we can calculate `fontScale` as `scaledDensity / density`. Our use case for `fontScale` is to adjust how things are…	rigdern	foghina
11008	2016-11-28 19:46:25	> I'm not sure about the iOS APIs -- do they even have system-wide font scaling? Yes, they do. eddc2c90f693739273583b74fc70148182b9f143 exposed the current font scale to JS. --- Currently, Android exposes `DisplayMetrics.density` as `scale` and `DisplayMetrics.scaledDensity` as `fontScale`. @astreet @foghina What do you think of this proposal: - On Android: - Modify `UIManager` so that `fontScale…	rigdern	astreet
11008	2016-11-28 19:46:25	> I'm not sure about the iOS APIs -- do they even have system-wide font scaling? Yes, they do. eddc2c90f693739273583b74fc70148182b9f143 exposed the current font scale to JS. --- Currently, Android exposes `DisplayMetrics.density` as `scale` and `DisplayMetrics.scaledDensity` as `fontScale`. @astreet @foghina What do you think of this proposal: - On Android: - Modify `UIManager` so that `fontScale…	rigdern	foghina
11008	2016-11-29 11:22:55	>That sounds like a breaking change on Android, so I'm not really in love with it. However, I did some grepping internally and I think we only have one place where we use this, so it should be easy to fix. I'd say let's go ahead with this plan. I only saw that one place too and it should really just be removed: we already factor system font scale on the native side by converting from SP so they'r…	astreet	rigdern
11008	2016-11-29 16:19:08	@foghina > Also, I just realized scaledDensity is exposed in two constants in UIManager: windowPhysicalPixels.fontScale and screenPhysicalPixels.fontScale. I'm guessing this is also iOS-inspired? Could we clean it up? Why do you think this is iOS-inspired? Looking at the code, [iOS only exposes window dimensions](https://github.com/facebook/react-native/blob/b20b20656ac4b550300276a99bbb95d7365753…	rigdern	astreet
11008	2016-11-29 16:19:08	@foghina > Also, I just realized scaledDensity is exposed in two constants in UIManager: windowPhysicalPixels.fontScale and screenPhysicalPixels.fontScale. I'm guessing this is also iOS-inspired? Could we clean it up? Why do you think this is iOS-inspired? Looking at the code, [iOS only exposes window dimensions](https://github.com/facebook/react-native/blob/b20b20656ac4b550300276a99bbb95d7365753…	rigdern	foghina
11008	2016-11-29 16:19:08	@foghina > Also, I just realized scaledDensity is exposed in two constants in UIManager: windowPhysicalPixels.fontScale and screenPhysicalPixels.fontScale. I'm guessing this is also iOS-inspired? Could we clean it up? Why do you think this is iOS-inspired? Looking at the code, [iOS only exposes window dimensions](https://github.com/facebook/react-native/blob/b20b20656ac4b550300276a99bbb95d7365753…	rigdern	rigdern
11008	2016-12-15 22:29:32	Sorry for the delay on this. > Just making sure, updating the font scale causes us to perform a re-layout, right? @astreet Yes. On iOS, text is marked as dirty and relaid out. On Android, the root view is destroyed and recreated. I ran into some issues trying to implement this on Android: 1. **Updating JS `fontScale` value in response to system setting change.** After changing the system's font s…	rigdern	astreet
11008	2017-01-13 07:21:35	@astreet do you have any thoughts on [my previous comment](https://github.com/facebook/react-native/pull/11008#issuecomment-267463468)?	rigdern	astreet
11008	2017-01-25 03:44:15	@astreet Thanks, I will try using `onConfigurationChanged`. Regarding `window` vs `screen`, you answered my question. I wasn't aware of the difference between `window` and `screen` and now I know there is no difference as far as font scale goes. I'm confused about the deprecation of `window`. The comment says `window` is deprecated but iOS only provides `window`. Should iOS start providing `scree…	rigdern	astreet
11008	2017-01-25 18:39:21	@andreicoman11 I see, thanks for the explanation. I suspect the [code you linked to](https://github.com/facebook/react-native/blob/0623a47ecd3cc7546d6a5581b433388898b017cb/Libraries/Utilities/Dimensions.js#L56) is not running on iOS. The reason is that the code is within [an if statement checking for `dim.windowPhysicalPixels`](https://github.com/facebook/react-native/blob/0623a47ecd3cc7546d6a558…	rigdern	andreicoman11
11008	2017-02-03 20:55:08	@astreet >> Updating JS fontScale value in response to system setting change. > Ah, that's a good point, you can listen from onConfigurationChanged. I looked into using `onConfigurationChanged` but it looks like that requires `android:configChanges="fontScale"`. I have a couple of concerns about that: 1. This would require React Native apps to set `android:configChanges="fontScale"` which is not …	rigdern	astreet
11008	2017-02-03 20:55:08	@astreet >> Updating JS fontScale value in response to system setting change. > Ah, that's a good point, you can listen from onConfigurationChanged. I looked into using `onConfigurationChanged` but it looks like that requires `android:configChanges="fontScale"`. I have a couple of concerns about that: 1. This would require React Native apps to set `android:configChanges="fontScale"` which is not …	rigdern	foghina
11008	2017-02-06 11:45:25	@foghina correct me if I'm wrong but I think he meant that changing the font scale in RN by any means might cause regressions (as you need to re-layout). I actually think you're approach is easier however: if we set `android:configChanges="fontScale"` we will have to manually retrigger a layout, and it could also break other things in apps if the rest of their non-RN app doesn't also manually tri…	astreet	foghina
11008	2017-02-07 22:53:56	@astreet Thanks for the information. I pushed a commit which assumes that `android:configChanges="fontScale"` is **not** set. It leverages the `onHostResume` hook which `UIManager` is already using. My commit also implements the rest of the ideas we discussed here. [My PR description](https://github.com/facebook/react-native/pull/11008#issue-190214018) was updated to accurately summarize the curr…	rigdern	astreet
11008	2017-02-08 03:53:04	@astreet I added a dependency to `UIManagerModule` on the `DeviceEventManagerModule` manager so that `UIManager` can fire events. However, it lead to this error from buck: Any ideas on how to break the dependency cycle?	rigdern	astreet
11008	2017-02-09 08:49:22	@astreet I started working on breaking the dependency cycle: bb214ef. Is that along the lines you were thinking? Here are some concerns regarding that commit: - Is it normal to have BUCK files at non-leaf directories? The devsupport interfaces are in a subdirectory of `devsupport`. Both `devsupport` and `devsupport/interfaces` contain BUCK files. - I changed the namespace of the devsupport interf…	rigdern	astreet
11008	2017-02-10 10:16:14	@astreet I did the buck changes in PR #12329. Please take a look at it. Once we get the dependency cycle stuff resolved and checked in, I'll resume this PR.	rigdern	astreet
11008	2017-02-13 23:02:16	@astreet I did all of the changes we discussed. I rebased this on top of my commit for breaking dependency cycles and I added a `change` event to `Dimensions`.	rigdern	astreet
11008	2017-02-14 12:05:20	@astreet has imported this pull request. If you are a Facebook employee, you can view this diff [on Phabricator](https://phabricator.intern.facebook.com/D4558207).	facebook-github-bot	astreet
11008	2017-02-14 19:24:00	@astreet Tests for which event? `didUpdateDimensions`? The `change` event for the `Dimensions` object? Normally, firing these events requires rotating the device or changing the font scale settings. How do you propose to test it? For `change`, I could call `Dimensions.set()` and very that `change` fires.	rigdern	astreet
11007	2016-11-22 23:52:54	@mkonicek > I fixed two tiny things in the docs, hope you don't mind: https://github.com/facebook/react-native/pull/11007/commits That's fine with me. Thanks! > It looks like Android's default text break strategy is `SIMPLE`: https://github.com/android/platform_frameworks_base/blob/master/core/java/android/widget/TextView.java#L743. What do you think of defaulting to simple in React Native? Despi…	rigdern	mkonicek
11007	2016-11-23 18:35:08	@mkonicek has imported this pull request. If you are a Facebook employee, you can view this diff [on Phabricator](https://phabricator.intern.facebook.com/D4227495).	facebook-github-bot	mkonicek
11007	2016-11-23 19:52:02	@mkonicek I rebased my branch on master and pushed. One of the conflicts was from one of my other PRs.	rigdern	mkonicek
11007	2016-11-25 14:23:17	Thanks @rigdern! The [Circle CI test failure](https://circleci.com/gh/facebook/react-native/13558?utm_campaign=vcs-integration-link&utm_medium=referral&utm_source=github-build-link) looks related: `TextInputTestCase` failed: E/AndroidRuntime( 2456): Process: com.facebook.react.tests, PID: 2456 E/AndroidRuntime( 2456): java.lang.NoSuchMethodError: android.widget.EditText.getBreakStrategy E/Android…	mkonicek	rigdern
11007	2016-11-25 14:23:29	Something went wrong executing that command, @mkonicek could you take a look?	facebook-github-bot	mkonicek
11007	2016-12-07 21:41:20	@lacker You mentioned merge problems so I just rebased on master and pushed. Is there anything else you need from me before this can be merged?	rigdern	lacker
11007	2016-12-09 20:04:46	@lacker Travis passed but CircleCI is still pending for some reason. It has been 2 days since I pushed so it seems like something went wrong and CircleCI will never run on my change. Is there a way to kick a CircleCI build? Should I just push again? Here's the list of all of the CircleCI builds for this PR: https://circleci.com/gh/facebook/react-native/tree/pull%2F11007. You can see the last one …	rigdern	lacker
11007	2016-12-13 00:13:16	@lacker yay, CircleCI finally ran on this PR. Both Travis and Circle are now done.	rigdern	lacker
11007	2016-12-15 18:56:18	@lacker The iOS build failed on Travis but this PR adds an Android-only feature. I suspect the Travis failure is unrelated to my change. How do you want to handle this?	rigdern	lacker
11007	2016-12-15 22:40:28	@lacker has imported this pull request. If you are a Facebook employee, you can view this diff [on Phabricator](https://phabricator.intern.facebook.com/D4227495).	facebook-github-bot	lacker
11003	2016-11-22 18:15:39	@mkonicek has imported this pull request. If you are a Facebook employee, you can view this diff [on Phabricator](https://phabricator.intern.facebook.com/D4220855).	facebook-github-bot	mkonicek
11002	2016-11-18 05:02:00	@ericvicenti has imported this pull request. If you are a Facebook employee, you can view this diff [on Phabricator](https://phabricator.intern.facebook.com/D4203565).	facebook-github-bot	ericvicenti
11001	2016-11-22 18:26:42	@mkonicek has imported this pull request. If you are a Facebook employee, you can view this diff [on Phabricator](https://phabricator.intern.facebook.com/D4220941).	facebook-github-bot	mkonicek
11001	2016-11-23 21:09:29	@mkonicek I predict there will be another merge conflict here when #11007 goes in so I'll wait for that to be merged first. The problem is this change, #11007, and #10900 all [pass a new prop to `AndroidTextInput`](https://github.com/facebook/react-native/blob/fc23784fe749cd88cb183b73212a4e247385fc2e/Libraries/Components/TextInput/TextInput.js#L709-L721). The merge algorithm sees that one revisio…	rigdern	mkonicek
11001	2016-11-25 14:15:01	Sounds good @rigdern! I'll look why importing #11007 failed and comment there.	mkonicek	rigdern
11001	2016-11-28 11:14:59	@rigdern Looks like https://github.com/facebook/react-native/pull/11007 has a test failure, I'll hold off merging this one based on your comment above saying we should merge https://github.com/facebook/react-native/pull/11007 first. Let me know if you'd like this one merged first instead.	mkonicek	rigdern
11001	2017-01-20 00:59:41	@hramos There are some merge conflicts that need to be resolved. I don't have time to do that today. Maybe next week.	rigdern	hramos
11001	2017-02-06 14:29:44	@mkonicek has imported this pull request. If you are a Facebook employee, you can view this diff [on Phabricator](https://phabricator.intern.facebook.com/D4220941).	facebook-github-bot	mkonicek
11000	2016-11-30 11:13:40	@astreet has imported this pull request. If you are a Facebook employee, you can view this diff [on Phabricator](https://phabricator.intern.facebook.com/D4250792).	facebook-github-bot	astreet
[truncated: 27,149 more rows]
