# Supplementary material for: Status, identity, and language: A study of issue discussions in GitHub
Source: PLoS One. 2019 Jun 14;14(6):e0215059. doi: 10.1371/journal.pone.0215059 (PMC6568400; doi:10.1371/journal.pone.0215059)
Supplement: S2 Data — (ZIP) [file pone.0215059.s003.zip › sample_46_projs_issues/facebook_react-native/issue_first_in.csv]

6224	chirag04	2016-03-06 16:53:43
6224	facebook-github-bot	2016-03-01 09:50:25
6224	janmonschke	2016-03-07 09:10:27
6224	brentvatne	2016-03-06 21:45:25
127	amccloud	2015-03-05 23:39:29
7533	ghost	2016-05-12 13:19:17
8377	ghost	2016-06-23 19:56:58
3426	cypheon	2015-10-15 17:13:11
3426	mkonicek	2015-10-15 16:55:41
3426	PhilippKrone	2015-10-22 10:01:56
3426	facebook-github-bot	2015-10-14 21:14:26
4451	skevy	2015-12-12 04:05:42
4451	facebook-github-bot	2015-11-30 23:48:23
11292	facebook-github-bot	2016-12-16 23:37:42
82	vjeux	2015-02-20 06:14:03
5745	bestander	2016-02-04 11:15:00
5745	nicklockwood	2016-02-07 22:09:24
5745	sshymko	2016-11-01 06:19:10
5745	facebook-github-bot	2016-02-04 05:12:37
1656	ccheever	2015-06-18 04:26:57
1656	brentvatne	2015-06-18 04:37:21
8510	saigrandhi	2016-11-22 03:05:23
8510	leeight	2016-08-12 04:54:47
8510	lebronJ	2016-11-08 07:31:00
8510	rmevans9	2016-08-13 01:35:26
8510	jrodiger	2017-01-26 02:57:26
2301	dubert	2015-08-13 15:24:39
2301	brentvatne	2015-08-13 16:30:07
2301	Obooman	2015-12-19 07:04:02
2301	huangbong	2016-06-10 03:23:21
2301	jozan	2015-08-13 16:12:28
11742	ericvicenti	2017-01-06 20:04:20
11742	facebook-github-bot	2017-01-18 01:48:35
5744	facebook-github-bot	2016-02-04 01:04:36
10726	facebook-github-bot	2016-11-03 23:33:26
7755	andreicoman11	2016-06-07 15:48:04
7755	brentvatne	2016-06-01 10:11:17
7755	cancan101	2016-05-25 15:06:11
9349	facebook-github-bot	2016-11-14 02:33:44
7894	ghost	2016-06-02 12:38:23
10676	dlowder-salesforce	2016-11-07 18:43:38
10676	wuchu	2016-11-03 06:04:45
10676	mkonicek	2016-11-23 16:46:03
10676	VojtechBartos	2016-11-02 13:03:02
10676	facebook-github-bot	2016-11-01 14:06:27
11349	facebook-github-bot	2016-12-07 16:14:45
7789	Andreyco	2016-05-26 23:51:47
5662	kozlowskij	2016-03-24 20:29:48
10247	facebook-github-bot	2016-10-05 09:12:43
2477	ide	2015-08-28 05:59:59
2477	zmxv	2015-09-04 05:00:03
2477	sahrens	2015-09-04 08:27:28
2477	vjeux	2015-08-28 16:01:41
12682	yesmeck	2017-03-06 11:44:03
12000	satya164	2017-01-23 12:20:59
12000	janicduplessis	2017-01-23 20:05:14
12000	facebook-github-bot	2017-01-20 20:16:37
13145	facebook-github-bot	2017-03-25 06:05:42
9938	ghost	2016-09-16 04:49:13
9938	leeight	2016-09-16 04:48:21
4222	facebook-github-bot	2015-11-19 04:29:24
10686	ephemer	2016-12-19 08:39:56
10686	onpaws	2016-11-08 22:52:05
1048	JohnyDays	2015-04-28 17:22:04
1048	brentvatne	2015-04-28 16:54:25
2989	mkonicek	2015-09-24 17:18:57
11103	brentvatne	2016-11-27 01:05:41
11103	ide	2016-11-24 01:04:58
11103	satya164	2016-11-24 15:23:00
11441	sachinrekhi	2016-12-17 00:49:42
780	brentvatne	2015-05-11 20:54:30
1457	christopherdro	2015-05-30 21:50:02
1457	brentvatne	2015-05-30 20:01:42
851	romanonthego	2015-04-30 06:27:23
851	arthuralee	2015-04-17 04:52:10
851	amasad	2015-04-17 15:39:48
851	frantic	2015-04-17 05:59:32
6192	janicduplessis	2016-02-28 09:40:07
6192	facebook-github-bot	2016-02-27 21:16:20
7111	mfuruskog	2016-04-25 07:26:46
4927	ACCTFORGH	2015-12-26 21:23:35
7589	ghost	2016-05-17 09:23:56
7073	facebook-github-bot	2016-04-19 20:27:21
7638	ghost	2016-05-21 17:01:22
7638	facebook-github-bot	2016-05-19 17:36:19
6437	dcflow	2016-03-20 19:31:06
6437	facebook-github-bot	2016-03-20 19:15:25
3720	facebook-github-bot	2015-10-27 14:46:32
12252	YangShaoyue	2017-03-16 02:17:11
8618	facebook-github-bot	2016-11-16 01:54:30
1503	adamkrell	2015-06-08 02:15:56
1503	brentvatne	2015-06-08 20:48:26
7698	facebook-github-bot	2016-05-23 12:15:32
6672	skevy	2016-04-05 21:39:08
2195	facebook-github-bot	2015-10-30 21:04:27
1974	askrzynski	2016-01-20 14:41:40
1974	ccheever	2015-07-15 10:12:55
8140	ghost	2016-06-16 03:25:13
10208	lacker	2017-02-09 21:38:33
8384	ghost	2016-06-23 22:15:19
4598	bradynapier	2015-12-06 20:05:57
4636	andyyou	2015-12-09 11:57:25
10255	facebook-github-bot	2016-10-05 15:05:13
6580	facebook-github-bot	2016-03-22 07:12:26
2355	browniefed	2015-09-13 16:33:46
6946	digeff	2016-05-10 16:53:41
6946	JaxGit	2016-08-03 01:31:44
6946	facebook-github-bot	2016-11-16 01:59:04
5521	facebook-github-bot	2016-01-24 22:03:37
6850	r049	2016-04-19 18:45:29
1183	chirag04	2015-05-06 21:34:18
6488	esthersweon	2016-03-16 18:00:59
6488	bomalley	2016-03-27 22:15:56
6488	geirman	2016-03-28 05:32:24
6349	facebook-github-bot	2016-03-07 22:32:22
5360	bestander	2016-01-29 10:05:43
5360	nicklockwood	2016-01-18 15:38:50
5360	satya164	2016-01-20 04:34:35
5360	janicduplessis	2016-01-18 17:05:25
5360	facebook-github-bot	2016-01-16 19:43:27
3928	mkonicek	2016-03-20 20:44:56
3928	facebook-github-bot	2016-03-20 20:46:23
11991	facebook-github-bot	2017-01-19 17:45:28
9138	hramos	2016-08-01 22:55:48
9355	ghost	2016-08-11 17:55:56
9355	hramos	2016-08-11 17:55:44
7488	ghost	2016-05-10 16:37:51
10509	lacker	2016-10-26 04:22:58
8478	ghost	2016-06-28 22:22:12
9672	ghost	2016-08-30 22:52:39
2472	philikon	2015-08-28 01:02:52
2472	ghost	2016-03-06 18:00:23
7507	ghost	2016-05-12 13:41:53
9910	ghost	2016-09-14 22:58:35
9197	facebook-github-bot	2016-08-03 23:07:08
12125	rh389	2017-02-01 14:09:00
2593	brentvatne	2015-09-10 17:28:08
1919	nicklockwood	2015-07-09 12:04:46
1919	vjeux	2015-07-09 12:52:39
1919	brentvatne	2015-07-09 05:13:57
11181	manicakes	2016-12-12 04:22:20
6828	facebook-github-bot	2016-04-05 23:16:00
2149	JakeRawr	2015-09-13 22:33:44
2149	ehd	2015-12-01 23:26:50
2149	PhilippKrone	2015-09-13 13:04:22
2149	brentvatne	2015-07-28 20:32:17
2149	dsibiski	2015-07-28 20:38:08
2149	facebook-github-bot	2015-11-04 17:12:27
6965	dmueller39	2016-04-18 12:18:14
6965	ghost	2016-05-08 17:00:38
6965	vjeux	2016-05-06 13:48:34
6965	facebook-github-bot	2016-04-14 02:37:18
6739	ghost	2016-04-25 17:00:30
6739	ide	2016-03-31 21:24:32
6739	facebook-github-bot	2016-03-31 09:56:48
10949	grabbou	2016-11-16 18:25:04
10949	ide	2016-11-16 06:33:10
10949	facebook-github-bot	2016-11-15 13:49:44
7867	ghost	2016-06-01 04:38:36
6596	mkonicek	2016-04-01 14:45:42
6596	facebook-github-bot	2016-03-23 00:22:24
6223	christopherdro	2016-03-11 04:13:36
6223	satya164	2016-04-06 15:15:29
6223	zxcpoiu	2016-03-11 06:33:16
6223	facebook-github-bot	2016-03-01 08:39:20
7523	ide	2016-05-11 23:52:36
7771	ghost	2016-05-26 06:09:18
10776	facebook-github-bot	2016-11-07 05:38:19
10989	facebook-github-bot	2016-11-17 10:10:48
7987	charpeni	2016-06-07 20:50:19
9611	ghost	2016-08-26 23:48:00
7659	grabbou	2016-05-20 17:43:36
4815	facebook-github-bot	2015-12-16 10:07:33
9810	ghost	2016-09-08 14:01:01
1889	chirag04	2015-09-15 18:50:28
1889	PhilippKrone	2015-07-15 12:51:57
7114	facebook-github-bot	2016-04-21 10:18:19
12736	facebook-github-bot	2017-03-06 18:40:27
4471	mkonicek	2016-02-26 00:03:50
4749	facebook-github-bot	2015-12-12 19:58:32
6942	ghost	2016-05-06 17:00:39
4531	facebook-github-bot	2015-12-03 11:46:22
257	amasad	2015-03-27 03:04:30
257	vjeux	2015-03-27 17:12:02
257	JustinCarmony	2015-03-26 22:23:01
9818	ide	2016-09-08 20:57:38
9818	facebook-github-bot	2016-11-14 01:19:27
4678	facebook-github-bot	2016-03-20 18:29:20
7182	grabbou	2016-04-23 19:26:46
7182	ghost	2016-05-27 18:29:59
7182	janicduplessis	2016-05-24 07:54:56
7182	facebook-github-bot	2016-04-23 19:27:21
6752	facebook-github-bot	2016-11-16 01:59:02
10241	skv-headless	2016-11-26 18:47:25
10241	mmmulani	2016-11-11 22:51:05
10241	facebook-github-bot	2016-10-04 17:51:28
4102	facebook-github-bot	2015-11-12 19:08:21
4454	chirag04	2015-12-01 14:03:38
4454	facebook-github-bot	2015-12-01 02:53:18
9253	ghost	2016-08-05 23:35:49
3599	satya164	2016-03-20 13:48:44
3599	ide	2015-10-23 07:30:27
3599	kmagiera	2015-12-27 10:58:27
9009	ghost	2016-07-25 18:54:06
6561	ghost	2016-04-21 17:00:33
6561	facebook-github-bot	2016-03-21 13:49:33
2364	olofd	2015-12-05 12:43:48
2364	paramaggarwal	2015-08-20 15:46:11
2364	hayeah	2015-08-18 02:05:57
2364	dubert	2015-08-17 18:16:14
2364	ide	2015-08-19 20:37:50
2364	facebook-github-bot	2015-10-20 19:16:23
7444	ghost	2016-05-08 09:40:43
8493	ghost	2016-06-29 17:25:08
8978	akzhou	2016-07-25 02:59:00
8978	satya164	2016-07-22 17:52:19
4291	facebook-github-bot	2015-11-23 04:46:23
4517	facebook-github-bot	2015-12-03 03:48:45
5844	MuruganDurai	2016-02-10 07:20:31
5405	idris	2016-10-05 21:37:11
7398	ghost	2016-05-16 14:00:47
11662	facebook-github-bot	2016-12-28 20:02:54
6650	zjhsd2007	2016-04-24 12:01:14
11664	facebook-github-bot	2016-12-29 06:35:48
9376	narychen	2016-08-13 01:46:30
5659	jhabdas	2016-09-19 18:46:17
7099	grabbou	2016-04-21 19:11:34
7099	mkonicek	2016-04-22 14:09:39
7099	facebook-github-bot	2016-04-20 20:40:27
5965	joshbuchea	2016-02-16 22:43:59
5965	facebook-github-bot	2016-02-16 22:43:19
10454	makenova	2016-11-08 15:53:35
10454	ghalong	2016-10-24 08:58:26
12102	senthilsivanath	2017-02-02 04:04:13
7459	ghost	2016-05-09 09:43:27
9476	ghost	2016-08-20 13:45:46
265	mrtom	2015-04-14 18:40:59
265	spicyj	2015-03-26 21:52:19
265	ide	2015-03-26 21:43:12
5717	davidaurelio	2016-02-05 10:11:12
5717	facebook-github-bot	2016-02-03 00:15:38
3255	brentvatne	2015-10-06 22:03:42
676	urbien	2015-04-12 00:54:27
676	jsbee	2015-04-06 09:14:56
676	ktrzeciaknubisa	2015-04-10 15:32:04
10868	aiDove	2016-11-16 09:18:50
11596	puresamari	2016-12-22 18:25:17
11596	facebook-github-bot	2016-12-22 11:32:39
3705	sandect	2016-03-11 01:22:52
3705	Emory-M	2015-10-27 18:15:11
12061	itinance	2017-01-24 18:52:56
4445	ide	2015-11-30 23:29:46
4445	facebook-github-bot	2015-11-30 23:26:27
7648	grabbou	2016-05-20 17:31:37
7648	patrickml	2016-05-20 22:33:37
4705	brentvatne	2016-01-03 04:42:05
6290	danhawkes	2016-03-07 15:39:13
6290	brentvatne	2016-03-06 21:06:42
1234	braco	2016-06-29 19:39:20
1234	brentvatne	2015-05-29 22:32:23
2345	dzjin	2015-09-19 00:45:31
686	mattotodd	2015-04-06 14:00:26
686	brentvatne	2015-04-05 17:49:08
1270	bolasblack	2015-05-14 03:24:11
1270	brentvatne	2015-05-17 18:36:36
2890	mihirsoni	2015-10-10 11:53:03
6791	dimmetrius	2016-10-05 15:33:07
11270	ncuillery	2016-12-02 11:47:11
11270	facebook-github-bot	2016-12-02 11:48:06
107	lazywei	2015-05-28 05:09:20
107	alireza-nouri	2016-01-02 14:32:40
107	jawadrehman	2015-06-14 18:06:10
2398	ide	2015-09-01 21:10:39
2710	vjeux	2015-09-16 19:33:27
6453	facebook-github-bot	2016-03-14 17:24:26
10669	facebook-github-bot	2016-11-01 04:38:36
4472	marcshilling	2015-12-01 16:06:06
8333	grabbou	2016-07-05 22:44:28
8333	ide	2016-07-02 00:15:04
8333	jsierles	2016-07-02 08:33:17
8333	jmurzy	2016-06-22 23:21:52
8050	ghost	2016-06-10 17:17:27
7975	ghost	2016-06-07 13:06:21
6088	facebook-github-bot	2016-02-22 16:44:19
5099	mmahalwy	2016-01-05 00:18:21
7474	Swordsman-Inaction	2017-02-23 10:01:36
7474	scerelli	2016-11-15 23:52:45
5017	MuruganDurai	2016-01-01 11:14:13
5017	mangogogos	2016-01-18 20:02:39
5017	brentvatne	2016-01-01 21:31:44
13052	facebook-github-bot	2017-03-21 20:51:53
10508	dejakob	2016-10-22 20:28:39
10508	hramos	2016-10-24 18:06:58
10495	facebook-github-bot	2016-10-24 19:16:53
9584	echorohit	2016-08-25 17:38:20
9584	facebook-github-bot	2016-11-14 01:32:54
1319	despairblue	2015-08-31 16:03:59
1319	ghost	2016-04-27 22:18:40
1319	PhilippKrone	2015-05-17 13:56:25
1319	philikon	2015-06-02 18:14:15
1319	cosmith	2015-09-30 14:14:58
1319	brentvatne	2015-05-28 23:28:03
8381	ghost	2016-06-23 21:40:13
7222	ghost	2016-04-25 23:05:25
8765	ghost	2016-07-14 02:12:06
6503	facebook-github-bot	2016-03-17 12:40:26
8929	facebook-github-bot	2016-07-20 13:44:04
1032	johanneslumpe	2015-05-08 20:08:57
1032	brentvatne	2015-05-29 20:52:49
9961	ghost	2016-09-17 11:20:13
767	lwansbrough	2015-04-11 22:02:54
9452	magrinj	2016-10-26 13:35:36
11626	facebook-github-bot	2016-12-26 03:11:45
3433	facebook-github-bot	2015-10-15 04:32:32
9176	ghost	2016-08-02 22:11:39
9176	Kureev	2016-08-02 22:11:25
10486	facebook-github-bot	2016-10-22 05:40:24
10486	brentvatne	2016-10-21 02:11:44
3011	chirag04	2015-09-24 21:11:11
3011	brentvatne	2015-09-24 18:32:13
7940	ghost	2016-06-06 00:51:19
7940	satya164	2016-06-06 00:49:07
4440	facebook-github-bot	2015-11-30 20:45:48
6403	bestander	2016-03-10 14:59:11
6403	frantic	2016-03-10 17:35:46
6403	facebook-github-bot	2016-03-10 14:59:22
5304	lexs	2016-02-02 13:52:41
5304	cosmith	2016-02-02 08:57:54
5304	arunabha	2016-02-13 10:15:25
9580	facebook-github-bot	2016-11-14 01:33:11
11080	facebook-github-bot	2016-11-23 06:15:28
7832	nevir	2016-07-07 03:52:37
7832	chufengma	2016-05-31 02:00:39
7832	adamshone	2016-07-08 08:04:30
7832	christopherdro	2016-07-06 23:41:00
7832	Kureev	2016-07-08 08:08:19
7832	bschandramohan	2016-06-14 15:17:48
7832	devhyunjae	2016-07-12 10:06:20
7255	facebook-github-bot	2016-04-27 11:37:08
5162	scgough	2016-02-02 15:53:56
7915	ghost	2016-06-04 15:20:15
6271	facebook-github-bot	2016-03-03 13:02:22
5443	facebook-github-bot	2016-01-20 22:40:37
7882	ghost	2016-06-01 19:24:39
6193	facebook-github-bot	2016-02-27 23:41:19
3379	wanjm	2015-11-26 12:04:11
3379	venil7	2015-11-26 09:53:33
3379	tadeuzagallo	2015-10-24 08:43:18
3379	ssoliwal	2015-10-23 23:55:49
3379	christopherdro	2015-11-26 11:55:55
3379	satya164	2015-11-26 12:40:37
8271	ghost	2016-06-23 17:54:19
8271	nihgwu	2016-06-22 09:32:09
5775	bestander	2016-02-05 15:04:32
5775	facebook-github-bot	2016-02-05 15:05:44
2702	ide	2015-09-15 03:15:56
6984	lelandrichardson	2016-04-14 19:15:11
6984	vjeux	2016-04-15 13:51:46
6984	facebook-github-bot	2016-04-14 19:16:16
7841	ghost	2016-05-31 19:54:42
9325	ghost	2016-08-09 18:34:25
9325	cmcewen	2016-08-09 18:34:02
1273	a2	2015-06-01 10:55:17
1273	ojkelly	2015-06-12 08:28:56
1273	brentvatne	2015-05-31 20:24:21
9844	chirag04	2016-09-11 21:35:20
9844	facebook-github-bot	2016-09-11 19:18:47
5081	nicklockwood	2016-01-05 16:24:20
5081	odino	2016-01-02 10:04:46
5081	facebook-github-bot	2016-01-02 10:05:30
1323	chirag04	2015-09-13 15:50:26
1323	NathanFlurry	2015-05-18 02:28:57
4083	mikelehen	2015-11-24 20:48:33
4083	facebook-github-bot	2015-11-12 02:43:21
12528	facebook-github-bot	2017-02-27 09:39:26
1931	brentvatne	2015-07-22 04:36:07
9870	jo2010	2016-09-13 23:10:55
9870	soutar	2016-10-18 08:50:10
9870	jdmunro	2017-01-09 18:35:37
3988	skevy	2015-11-09 01:58:35
6282	jandom	2016-03-04 16:08:19
7855	ghost	2016-05-31 18:14:26
1341	brentvatne	2015-05-30 21:45:15
6280	martinbigio	2016-03-03 20:28:29
6280	satya164	2016-03-03 21:51:40
7130	DannyiCracked	2016-04-22 16:46:34
6870	bestander	2016-04-08 21:54:49
6870	mpretty-cyro	2016-05-03 00:15:23
6870	davidaurelio	2016-04-07 22:57:22
6870	ide	2016-04-08 22:05:34
6870	facebook-github-bot	2016-04-07 22:57:14
10816	ide	2017-02-21 19:46:24
10816	jonrh	2017-02-23 14:50:30
3822	niftylettuce	2015-11-02 00:34:34
3822	facebook-github-bot	2016-03-20 18:00:23
2554	grabbou	2015-09-13 19:02:37
2554	ide	2015-09-05 21:33:42
6696	bestander	2016-03-28 23:04:48
6696	martinbigio	2016-03-28 22:31:40
6696	skevy	2016-03-28 22:59:14
6696	facebook-github-bot	2016-03-28 22:33:27
8704	ghost	2016-07-12 13:33:44
4720	skevy	2015-12-11 17:28:38
4720	ide	2015-12-10 20:27:15
4720	gaston23	2015-12-10 22:11:26
4720	satya164	2015-12-11 16:47:21
5127	chirag04	2016-01-05 12:33:26
8420	bsiddiqui	2016-09-02 04:43:02
4457	regrex	2016-11-03 11:56:14
4457	eugenehp	2016-06-26 01:01:01
4457	h3l	2016-03-15 07:02:17
4457	adbl	2017-03-11 11:33:45
3499	facebook-github-bot	2015-10-19 00:43:44
4191	mkonicek	2015-11-18 00:04:08
12850	facebook-github-bot	2017-03-10 20:37:19
8482	ghost	2016-06-29 01:19:27
11508	zhoulinxiang	2016-12-17 07:45:22
8684	ghost	2016-07-11 14:32:08
5978	facebook-github-bot	2016-02-17 12:49:20
9107	ghost	2016-07-30 15:50:45
9107	fadookie	2016-07-30 15:50:29
10147	ghost	2016-09-28 13:38:52
8224	ghost	2016-08-16 11:37:37
8224	AlaaAttya	2016-06-20 08:06:02
8224	rmevans9	2016-08-16 11:36:03
3895	facebook-github-bot	2016-03-20 21:02:21
2926	ide	2015-09-22 05:38:01
6417	facebook-github-bot	2016-03-11 17:44:19
9682	facebook-github-bot	2016-11-14 01:30:54
9119	danieldunderfelt	2016-07-31 20:23:24
9119	ghost	2016-07-31 20:25:52
2399	ide	2015-08-21 19:44:02
4987	bestander	2016-01-07 13:00:58
4987	andybb	2016-01-07 13:56:04
4987	satya164	2015-12-30 21:55:52
4987	facebook-github-bot	2015-12-27 19:05:38
2048	ericvicenti	2015-07-21 16:25:12
2048	chirag04	2015-07-20 15:00:21
2048	everfire130	2015-07-21 05:13:36
2048	brentvatne	2015-07-20 17:53:46
9930	ghost	2016-09-15 18:12:30
7641	ghost	2016-05-19 22:26:19
6203	brentvatne	2016-03-06 22:21:13
11348	facebook-github-bot	2016-12-07 16:02:59
11348	ncuillery	2016-12-07 17:03:13
11348	n3tr	2016-12-07 17:29:25
10242	facebook-github-bot	2016-10-04 18:34:51
10242	pp026pp	2016-10-04 18:34:28
9640	ghost	2016-08-29 19:52:41
8354	ghost	2016-06-23 13:11:27
6355	rt2zz	2016-03-08 01:43:25
6355	facebook-github-bot	2016-03-08 01:27:28
12670	Maxwell2022	2017-03-05 07:51:19
10753	facebook-github-bot	2016-11-04 19:21:03
7389	ghost	2016-05-04 16:14:00
7265	facebook-github-bot	2016-04-28 11:26:57
6214	grabbou	2016-03-01 17:29:04
4107	mkonicek	2015-11-14 19:37:32
4107	idibidiart	2015-11-14 20:47:06
754	frantic	2015-04-08 18:12:56
3001	maraujop	2015-09-28 12:25:44
2001	MattFoley	2015-09-02 00:33:49
2001	mkonicek	2015-09-24 12:40:21
2001	ide	2015-10-02 19:38:51
2001	sahrens	2015-09-11 05:35:31
5509	facebook-github-bot	2016-01-24 04:09:12
5033	mkonicek	2016-01-07 20:19:55
5033	satya164	2015-12-30 20:15:56
5033	facebook-github-bot	2015-12-29 22:28:26
4935	bestander	2016-01-25 12:59:59
4935	astreet	2016-01-06 13:57:27
4935	jaysoo	2015-12-23 14:45:52
4935	satya164	2016-01-05 19:48:44
4935	facebook-github-bot	2015-12-23 02:31:33
773	ericvicenti	2015-04-13 22:14:15
773	alexaivars	2015-05-11 20:01:45
4626	facebook-github-bot	2015-12-07 17:43:36
1640	nicklockwood	2015-06-16 21:21:18
1640	ide	2015-06-16 21:28:59
1640	mosch	2015-06-16 21:59:14
9090	lacker	2016-10-28 20:23:06
9219	ghost	2016-08-04 19:55:17
11345	facebook-github-bot	2016-12-07 14:53:53
8971	joshualcoffee	2016-09-08 14:44:44
11371	hey99xx	2016-12-09 19:28:42
7402	ghost	2016-05-05 10:47:23
4119	facebook-github-bot	2015-11-13 19:07:23
6366	bestander	2016-03-21 11:12:05
6366	martinbigio	2016-03-13 20:51:09
6366	daesan	2016-03-22 07:21:09
6366	pthrasher	2016-03-16 15:14:25
6366	cknitt	2016-03-19 11:01:16
10449	facebook-github-bot	2016-10-18 21:34:34
6274	facebook-github-bot	2016-03-03 14:52:20
9732	facebook-github-bot	2016-11-14 01:24:00
10851	yangchao0033	2016-11-11 02:56:07
3403	martinbigio	2015-10-14 19:26:08
3403	tadeuzagallo	2015-10-14 19:45:36
7859	ghost	2016-05-31 21:56:25
9465	facebook-github-bot	2016-11-14 02:28:02
1238	ide	2015-05-11 21:11:22
7289	ghost	2016-04-29 10:23:15
6928	christopherdro	2016-04-12 03:26:09
6928	facebook-github-bot	2016-04-12 03:00:25
7163	bestander	2016-04-22 21:37:29
7163	janicduplessis	2016-04-22 22:59:26
7163	facebook-github-bot	2016-04-22 21:38:20
11406	facebook-github-bot	2016-12-11 11:40:54
10924	LiamInJapan	2016-11-15 04:24:26
10924	facebook-github-bot	2016-11-14 19:10:32
12659	ericvicenti	2017-03-06 07:17:18
12659	facebook-github-bot	2017-03-06 07:16:44
11342	javache	2016-12-12 13:45:26
11342	unordered	2016-12-13 03:10:09
11342	facebook-github-bot	2016-12-14 15:27:19
5743	facebook-github-bot	2016-02-03 22:27:37
5743	rt2zz	2016-02-03 23:01:03
5743	lelandrichardson	2016-02-03 23:04:43
2229	peterpme	2015-08-05 14:43:21
10192	bleonard	2016-10-01 07:31:54
3646	mkonicek	2015-10-23 23:50:38
3110	anthonywebb	2015-09-29 07:13:18
3110	brentvatne	2015-09-30 15:38:27
6313	facebook-github-bot	2016-03-05 19:12:22
10596	lacker	2016-10-28 04:03:25
10596	facebook-github-bot	2016-10-27 17:01:34
10596	tgoldenberg	2016-10-27 17:01:05
10596	satya164	2016-10-28 06:02:58
11872	Traviskn	2017-03-23 22:47:01
1477	sahrens	2015-06-11 23:28:21
1477	brentvatne	2015-06-11 23:47:37
12315	facebook-github-bot	2017-02-09 20:30:35
10648	VojtechBartos	2016-11-07 10:18:49
10648	facebook-github-bot	2016-10-31 08:13:43
9361	ghost	2016-08-11 21:50:36
3614	ide	2015-10-22 18:59:20
3614	sahrens	2015-10-30 16:05:39
3614	facebook-github-bot	2015-10-22 18:55:29
4533	mkonicek	2015-12-04 16:44:48
8390	facebook-github-bot	2016-06-24 00:48:01
7048	bestander	2016-04-19 13:49:11
7048	caabernathy	2016-04-19 01:32:31
7048	mkonicek	2016-04-21 14:55:04
7048	facebook-github-bot	2016-04-19 01:34:23
4779	shexiaoheng	2015-12-15 09:21:42
2527	despairblue	2015-10-16 15:16:37
2527	ccheever	2015-09-13 21:56:24
2527	tadeuzagallo	2015-09-05 07:33:25
2527	brentvatne	2015-09-04 20:50:57
10704	ericnakagawa	2016-11-02 18:18:17
10704	facebook-github-bot	2016-11-02 17:54:38
1379	ccheever	2015-09-13 22:03:36
1379	brentvatne	2015-05-29 19:27:03
5432	ptmt	2016-07-19 12:14:57
5432	janicduplessis	2016-01-24 21:23:11
7720	ericvicenti	2016-07-14 00:45:21
7720	mmazzarolo	2016-09-11 08:38:46
7720	ryankask	2016-09-11 10:46:02
7720	joaovpmamede	2016-09-18 00:01:47
6673	facebook-github-bot	2016-03-26 18:00:28
4204	vr3690	2016-11-22 05:22:04
12363	ericvicenti	2017-03-06 08:18:05
6637	facebook-github-bot	2016-03-24 21:27:26
5158	kristjanmik	2016-01-31 23:59:49
6145	bestander	2016-02-25 11:51:56
6145	facebook-github-bot	2016-02-25 09:32:32
6145	satya164	2016-02-25 09:31:56
6909	ghost	2016-05-04 17:00:28
6909	mpretty-cyro	2016-04-12 22:14:11
6909	facebook-github-bot	2016-04-10 23:39:16
4643	machard	2016-01-26 11:42:32
9857	ghost	2016-09-12 16:12:38
9781	watert	2016-09-07 10:57:30
9781	facebook-github-bot	2016-11-14 01:22:28
1654	bparadie	2015-06-21 16:53:32
12155	YouHan26	2017-03-01 12:13:46
12277	facebook-github-bot	2017-03-08 12:49:44
4902	dmmiller	2015-12-22 22:45:20
4902	nicklockwood	2015-12-21 15:40:01
4902	gre	2015-12-21 12:32:09
4902	facebook-github-bot	2015-12-21 11:43:33
8974	facebook-github-bot	2016-07-25 18:45:24
9690	ghost	2016-09-02 15:49:04
9255	nschurmann	2016-08-06 02:50:43
9255	ghost	2016-08-10 01:40:13
4965	skevy	2015-12-24 14:59:51
813	chirag04	2015-04-23 16:19:38
12268	facebook-github-bot	2017-03-08 12:43:49
1681	ide	2015-06-19 07:11:34
12187	EngsShi	2017-02-04 03:17:34
12187	facebook-github-bot	2017-03-14 23:03:54
12021	dabit1	2017-01-23 22:18:42
5685	bestander	2016-02-02 11:42:07
5685	satya164	2016-02-02 03:36:37
5999	metrue	2016-05-27 02:22:39
1743	brentvatne	2015-06-25 14:04:18
9788	ghost	2016-09-21 23:52:21
9788	mkonicek	2016-09-08 13:50:45
9788	ide	2016-09-08 17:10:05
9788	facebook-github-bot	2016-09-07 09:10:14
9788	aleclarson	2016-09-08 15:33:24
4532	vjeux	2015-12-03 17:55:22
4532	facebook-github-bot	2015-12-03 11:54:26
7145	facebook-github-bot	2016-04-22 11:43:35
6666	bosung90	2016-03-26 19:28:44
6666	terrysahaidak	2016-03-29 12:42:13
6666	satya164	2016-03-29 11:20:11
8720	stoffern	2016-07-13 07:58:36
3066	ghost	2016-03-13 17:01:28
3066	edward	2016-01-06 01:33:34
3066	satya164	2015-12-27 08:51:44
4865	facebook-github-bot	2015-12-18 15:53:57
4601	matthewsimo	2016-03-04 17:08:31
4601	satya164	2016-03-04 19:46:56
2664	facebook-github-bot	2016-03-16 11:59:26
2806	jarnanchen	2015-09-19 01:08:16
9693	ghost	2016-08-31 20:17:03
10459	facebook-github-bot	2016-10-19 11:53:49
7628	facebook-github-bot	2016-05-19 04:42:20
2249	gs-akhan	2015-08-07 07:51:44
8402	ghost	2016-06-24 12:19:37
4500	bozzmob	2015-12-03 04:43:17
11377	denisw	2017-01-22 22:27:24
4725	magicismight	2015-12-11 05:31:21
1878	brentvatne	2015-07-17 19:50:47
6304	bestander	2016-03-06 22:22:54
6304	martinbigio	2016-03-07 01:06:19
6304	facebook-github-bot	2016-03-04 20:42:27
6304	satya164	2016-03-04 20:41:31
10907	lacker	2016-12-15 20:43:04
10907	rigdern	2016-11-14 21:40:01
10907	facebook-github-bot	2016-11-13 04:32:11
10907	janicduplessis	2016-11-13 08:06:36
10907	satya164	2016-11-13 14:16:39
12166	facebook-github-bot	2017-02-02 12:50:51
7560	ghost	2016-05-14 00:05:19
10739	DaleJefferson	2016-11-04 11:21:16
10739	facebook-github-bot	2016-11-04 11:22:12
5471	facebook-github-bot	2016-01-22 02:38:31
5471	satya164	2016-01-22 21:41:25
8199	dmmiller	2016-06-18 17:06:14
8199	facebook-github-bot	2016-06-17 20:28:04
8199	satya164	2016-06-17 20:39:55
10696	facebook-github-bot	2016-11-02 10:57:25
10696	originerd	2016-11-02 12:39:30
10696	ide	2016-11-02 11:06:27
10696	mkonicek	2016-11-02 22:04:30
10696	satya164	2016-11-02 22:11:12
10646	JChord	2016-10-31 11:44:40
10646	brentvatne	2016-10-31 14:22:50
5679	facebook-github-bot	2016-02-01 20:58:34
4744	facebook-github-bot	2015-12-12 11:22:36
5087	facebook-github-bot	2016-01-03 06:50:32
5087	satya164	2016-01-03 06:57:12
10347	zhouyuexie	2016-10-12 06:02:20
10347	satya164	2016-10-12 05:13:49
4875	brentvatne	2015-12-24 23:05:41
3638	martinbigio	2015-10-23 19:06:49
3638	frantic	2015-10-25 21:33:12
3638	facebook-github-bot	2015-10-23 19:07:27
3144	brentvatne	2015-09-30 15:10:43
1496	ericvicenti	2015-06-03 01:13:11
1496	ide	2015-06-03 01:34:08
9975	ghost	2016-09-19 01:23:58
7934	ghost	2016-06-05 08:45:16
3069	xinthink	2015-10-01 17:26:06
2140	ericvicenti	2015-07-27 20:30:05
2140	sahrens	2016-03-09 11:24:02
2140	geirman	2016-06-20 19:14:36
4648	bobylito	2015-12-14 10:09:53
4031	christopherdro	2016-02-24 21:36:36
4031	skleest	2016-03-25 22:43:48
4031	benadamx	2016-03-28 17:39:17
3505	facebook-github-bot	2015-10-19 04:47:23
6515	kmagiera	2016-03-21 21:11:14
6515	antoinerousseau	2016-07-14 01:13:42
6515	mkonicek	2016-03-19 13:54:19
6515	facebook-github-bot	2016-03-18 01:05:34
3777	facebook-github-bot	2015-10-29 17:28:31
8291	ghost	2016-06-21 23:12:43
5390	alex-mcleod	2016-02-01 20:02:38
5390	dabit3	2016-01-23 22:14:34
5390	jasonmerino	2016-01-19 18:59:21
5390	adriansprod	2016-01-19 23:56:00
5390	BigPun86	2016-02-04 09:13:23
5390	YashYash	2016-04-24 22:37:45
5534	andybb	2016-02-12 23:09:18
5534	satya164	2016-02-11 10:24:03
5534	facebook-github-bot	2016-01-25 14:47:29
10956	facebook-github-bot	2016-11-16 01:48:50
7267	ghost	2016-04-29 07:36:58
10351	satya164	2016-10-12 19:12:25
10351	facebook-github-bot	2016-10-12 12:33:44
3148	skleest	2016-01-21 20:41:04
8544	facebook-github-bot	2016-07-03 14:55:22
7745	ghost	2016-05-25 09:51:18
9762	ghost	2016-09-06 09:31:09
4161	christopherdro	2015-11-19 10:49:51
392	DandroidDeveloper	2017-01-05 23:30:09
7520	ghost	2016-05-11 21:15:20
8339	ghost	2016-06-23 00:14:36
10027	frnk94	2016-09-28 02:17:35
10027	logicaleak	2016-10-04 23:29:21
10027	bourgois	2017-02-21 20:53:16
8463	grabbou	2016-06-28 14:57:21
8463	LeBlaaanc	2016-06-28 14:27:21
8463	satya164	2016-06-28 10:11:24
4884	facebook-github-bot	2015-12-20 08:19:26
10314	facebook-github-bot	2016-10-09 14:22:37
6833	facebook-github-bot	2016-04-06 11:46:36
8723	satya164	2016-07-12 20:26:27
2774	mkonicek	2015-09-16 22:18:52
4106	pedro	2015-11-22 23:27:30
3036	astreet	2015-09-25 17:25:46
3036	lemonmade	2015-09-25 14:57:44
3036	aleclarson	2016-02-24 03:14:32
3036	ptomasroos	2016-03-16 19:35:19
3036	brentvatne	2015-09-25 19:51:43
2314	ms88privat	2015-08-16 18:32:49
1688	chirag04	2015-07-17 15:54:05
1688	browniefed	2015-07-20 18:03:14
11431	hansemannn	2016-12-17 12:37:38
11431	facebook-github-bot	2016-12-12 21:49:31
1159	rxb	2015-05-21 02:50:37
1159	brentvatne	2015-05-29 20:15:55
1159	spicyj	2015-05-05 21:18:19
1159	JonasJonny	2015-05-05 21:20:51
10835	mattisx	2016-11-10 11:57:30
6838	bestander	2016-04-06 13:34:11
6838	facebook-github-bot	2016-04-06 13:37:18
11651	RealOrangeOne	2017-03-06 08:35:42
2650	browniefed	2015-09-12 15:29:22
2864	ide	2015-11-02 22:17:58
2864	arbesfeld	2015-09-22 19:13:59
7153	facebook-github-bot	2016-04-22 13:29:21
4302	mlazari	2017-02-23 13:20:21
4302	facebook-github-bot	2016-03-20 19:41:22
5611	peacepassion	2016-02-01 02:39:39
8703	ghost	2016-07-12 00:09:37
7404	ghost	2016-05-05 11:31:26
11235	JakeRawr	2016-12-08 07:14:54
11235	facebook-github-bot	2016-12-01 04:56:18
11235	jgibbons	2016-12-08 18:58:19
9648	ghost	2016-08-29 20:45:29
7961	ghost	2016-06-07 01:22:24
8576	davidaurelio	2016-07-05 15:09:12
2081	MattFoley	2015-07-21 20:48:20
2081	brentvatne	2015-07-21 20:53:25
7982	ghost	2016-06-07 17:20:20
3393	facebook-github-bot	2015-10-13 23:44:21
10419	bestander	2016-10-17 18:21:14
10419	cpojer	2016-10-29 03:00:26
10419	GantMan	2016-10-17 05:14:52
10419	ide	2016-10-28 20:19:23
10419	andrewimm	2016-11-14 20:07:41
10419	facebook-github-bot	2016-10-17 05:15:14
2470	chirag04	2015-08-27 20:08:43
12339	mkonicek	2017-03-08 13:15:20
12339	ide	2017-02-11 10:09:38
12339	facebook-github-bot	2017-02-13 20:45:58
5426	facebook-github-bot	2016-01-20 08:11:32
7116	facebook-github-bot	2016-04-21 12:31:18
10182	facebook-github-bot	2016-09-30 01:02:49
11770	facebook-github-bot	2017-01-11 07:21:53
11770	vinceyuan	2017-01-09 07:44:49
593	vjeux	2015-04-02 06:32:46
593	sahrens	2015-04-02 03:12:06
8475	alwx	2016-06-29 16:58:54
8475	zaynyatyi	2016-06-29 16:44:11
9694	facebook-github-bot	2016-11-14 01:28:58
11298	younthu	2016-12-06 08:32:36
8288	ghost	2016-06-21 22:21:35
7847	ghost	2016-05-31 09:27:30
8525	ghost	2016-07-01 13:22:20
425	jaygarcia	2015-03-29 13:05:46
1944	ide	2015-07-15 21:17:09
1944	dsibiski	2015-07-10 20:14:35
1269	ide	2015-05-14 09:54:10
10768	facebook-github-bot	2016-11-06 07:30:28
4610	zmxv	2015-12-07 19:28:55
7269	ghost	2016-04-28 07:15:20
119	hahaGitHub	2015-11-03 02:28:29
8067	ghost	2016-06-12 10:09:52
8067	satya164	2016-06-12 10:09:31
7351	ghost	2016-05-03 11:34:16
12676	ericvicenti	2017-03-06 02:03:01
12207	janicduplessis	2017-02-04 23:33:42
12207	facebook-github-bot	2017-02-04 23:29:48
2153	dsibiski	2015-07-28 22:33:46
2153	brentvatne	2016-01-03 04:05:47
6231	CntChen	2016-03-01 17:44:41
6231	brentvatne	2016-03-06 21:59:23
6231	facebook-github-bot	2016-03-01 17:45:37
11028	saigrandhi	2017-03-21 19:24:05
10707	saopayne	2016-11-12 21:27:10
10707	facebook-github-bot	2016-11-02 21:57:59
5512	dmmiller	2016-02-11 10:59:27
5512	mkonicek	2016-01-25 00:19:22
5512	satya164	2016-02-08 18:44:13
5512	facebook-github-bot	2016-01-24 14:12:32
11792	rh389	2017-01-09 19:03:05
11792	facebook-github-bot	2017-01-09 19:04:17
1402	liubko	2015-05-31 07:03:37
1402	CorpusCallosum	2015-12-07 19:26:01
1402	ide	2015-06-01 16:49:16
1402	mikollo	2016-03-04 08:02:13
1402	oblador	2015-06-01 13:43:22
1402	irfaan	2015-11-06 01:00:34
1402	chirag04	2015-06-26 18:37:02
1402	TeodorKolev	2016-03-15 11:26:46
1402	dvine-multimedia	2015-06-26 04:22:46
1402	myusuf3	2015-06-21 00:09:17
1402	mehcode	2016-06-22 07:39:34
1402	nicklockwood	2015-06-01 18:05:31
1402	alinz	2015-05-31 23:01:34
1402	UKDeveloper99	2016-08-30 15:47:35
1402	brentvatne	2015-05-28 15:48:10
8449	GantMan	2016-06-27 14:07:04
8449	TheoGit	2016-08-30 20:59:54
8449	satya164	2016-06-27 14:56:39
3718	mkonicek	2015-10-27 17:25:44
1632	brentvatne	2015-09-13 22:23:36
1632	oveddan	2015-09-16 20:32:04
1632	jaredly	2015-09-16 19:52:47
1632	vjeux	2015-10-20 22:52:18
9504	wandonye	2016-12-04 03:17:30
9504	mlumbroso	2016-08-21 15:45:19
9504	Kureev	2016-12-04 13:08:49
9504	satya164	2016-08-21 18:10:35
10423	saleehk	2017-02-10 16:21:54
261	sahrens	2015-03-31 17:27:12
7092	facebook-github-bot	2016-04-20 16:39:19
6520	ghost	2016-04-21 17:00:21
6520	facebook-github-bot	2016-03-18 10:30:39
4676	zackify	2016-01-25 03:51:38
4676	brentvatne	2016-01-25 03:26:07
4676	vjeux	2015-12-17 18:35:19
4676	babbarankit	2016-03-03 11:57:11
4676	satya164	2016-01-05 15:41:31
9113	ghost	2016-07-30 22:15:04
7177	cauchywei	2016-04-24 01:51:04
7177	facebook-github-bot	2016-04-23 13:42:18
3972	facebook-github-bot	2015-11-07 12:49:19
3972	brentvatne	2015-11-07 16:09:46
6526	facebook-github-bot	2016-03-18 16:53:24
7209	facebook-github-bot	2016-04-25 12:47:15
6904	chirag04	2016-04-12 13:32:51
6904	DanielMSchmidt	2016-04-12 16:47:06
6904	ghost	2016-05-03 17:00:34
6904	dsibiski	2016-04-12 02:35:41
6904	facebook-github-bot	2016-04-10 19:17:18
9251	ghost	2016-08-05 22:23:32
9251	janicduplessis	2016-08-05 22:22:48
1845	a2	2015-07-02 22:41:32
1845	myusuf3	2015-07-02 16:06:02
1845	aroth	2015-08-03 17:39:38
1845	VonD	2015-07-02 21:03:57
1845	ptmt	2015-08-03 09:36:38
1845	browniefed	2015-09-13 16:16:17
1845	nicklockwood	2015-08-04 11:55:35
1845	brentvatne	2015-07-02 20:32:40
11164	facebook-github-bot	2016-11-28 10:34:16
10323	JoelMarcey	2016-10-10 16:07:51
10323	facebook-github-bot	2016-10-10 10:17:24
10323	satya164	2016-10-10 16:07:10
5701	facebook-github-bot	2016-02-02 13:21:40
1860	PhilippKrone	2015-07-03 15:08:21
12647	facebook-github-bot	2017-03-06 06:17:53
7920	ghost	2016-06-03 20:11:33
10929	vinch	2016-11-21 09:14:39
10929	linmic	2016-11-21 03:00:11
10929	ahanriat	2016-11-14 11:06:08
1734	frantic	2015-06-26 01:43:25
1734	facebook-github-bot	2016-03-31 04:45:08
1834	brentvatne	2015-07-01 15:38:03
11266	facebook-github-bot	2016-12-04 12:07:04
9392	stoffern	2017-03-16 13:41:25
7590	ghost	2016-05-17 13:29:17
7590	facebook-github-bot	2016-05-16 21:22:47
873	lazywei	2015-04-22 07:14:10
873	cloudify	2015-04-20 18:22:48
873	soheil	2015-04-20 05:38:24
873	brentvatne	2015-04-20 05:30:24
9420	ghost	2016-08-16 01:21:24
12891	coodoo	2017-03-13 00:21:48
10163	dsibiski	2016-09-29 19:19:12
10368	JoelMarcey	2016-10-13 18:46:56
10368	facebook-github-bot	2016-10-13 16:14:04
11816	dlowder-salesforce	2017-01-14 01:21:23
11816	hramos	2017-02-13 20:35:08
11816	facebook-github-bot	2017-01-10 21:42:17
9281	ghost	2016-08-08 07:46:32
6032	facebook-github-bot	2016-02-19 11:44:28
6792	facebook-github-bot	2016-04-04 12:24:45
8046	ghost	2016-06-10 13:21:15
5261	mikeborozdin	2016-01-12 19:58:51
9449	facebook-github-bot	2016-08-17 11:10:21
2173	ivanbrens	2015-12-10 04:37:20
2173	PhilippKrone	2015-07-31 19:47:32
9606	ghost	2016-08-26 18:30:48
2277	JedWatson	2015-08-09 15:14:51
2277	vjeux	2015-08-09 15:23:34
4250	facebook-github-bot	2015-11-20 03:07:23
5282	jaygarcia	2016-01-13 17:41:14
5282	dcflow	2016-01-13 21:30:36
8509	ryankask	2016-06-30 15:58:38
8509	nihgwu	2016-06-30 16:53:55
11470	facebook-github-bot	2016-12-14 21:38:01
11470	charlesvinette	2016-12-19 19:05:39
11470	nscoding	2016-12-22 21:27:13
11047	mkonicek	2016-11-21 18:05:52
11047	ncuillery	2016-11-21 21:58:22
11047	facebook-github-bot	2016-11-21 18:05:56
5992	mkonicek	2016-03-21 13:39:52
5992	facebook-github-bot	2016-02-18 03:59:15
9644	jankalfus	2016-08-29 17:43:55
9644	ghost	2016-08-29 17:44:07
5197	ghost	2016-03-27 17:00:37
5197	mattds	2016-01-08 14:37:21
5197	kmagiera	2016-03-22 20:32:27
5197	facebook-github-bot	2016-01-08 14:38:30
5197	brentvatne	2016-03-20 18:54:11
7447	bestander	2016-05-10 16:46:34
7447	ghost	2016-05-11 08:05:24
7447	foghina	2016-05-10 17:13:05
7447	facebook-github-bot	2016-05-08 08:54:24
3824	shahankit	2015-12-18 09:04:18
10126	ghost	2016-09-27 08:40:08
6211	jqmobile	2016-03-03 13:17:40
11735	facebook-github-bot	2017-01-05 15:57:24
1329	oblador	2015-06-01 08:05:47
1329	robtg4	2015-08-15 02:33:29
12976	ptomasroos	2017-03-16 13:38:41
12976	sahrens	2017-03-16 16:39:22
1687	ide	2015-06-19 19:28:51
9490	facebook-github-bot	2016-11-14 02:25:56
9955	ghost	2016-09-16 18:36:35
7704	ghost	2016-05-23 17:59:37
12153	facebook-github-bot	2017-02-01 15:14:28
8641	lacker	2017-02-10 01:09:24
8641	zertosh	2016-07-08 05:19:33
8641	kassens	2016-07-08 04:47:45
6325	bestander	2016-03-08 10:45:28
6325	martinbigio	2016-03-07 00:13:45
6325	gaearon	2016-03-06 18:50:52
6325	skevy	2016-03-07 18:53:23
6325	satya164	2016-03-07 19:43:58
6325	facebook-github-bot	2016-03-06 18:51:22
6183	facebook-github-bot	2016-02-27 07:00:55
5063	facebook-github-bot	2015-12-31 10:54:34
9524	ghost	2016-08-22 17:12:44
8223	ghost	2016-06-19 07:03:23
4079	facebook-github-bot	2015-11-11 21:07:26
10575	clozr	2016-11-07 21:31:22
10575	facebook-github-bot	2016-10-27 01:26:18
7567	ghost	2016-05-14 19:02:20
6098	christopherdro	2016-02-26 17:15:55
6098	mpretty-cyro	2016-02-25 22:50:46
6098	AbilashK	2016-02-29 07:30:51
4309	ide	2015-11-23 21:21:22
3451	ide	2015-10-15 23:57:58
6292	grabbou	2016-03-06 20:08:11
6292	foghina	2016-03-04 15:32:16
6292	satya164	2016-03-05 13:53:07
9365	facebook-github-bot	2016-11-14 02:32:33
5651	facebook-github-bot	2016-01-31 19:17:37
5596	ericvicenti	2016-03-22 00:40:02
5596	mkonicek	2016-03-20 17:28:02
5596	facebook-github-bot	2016-01-28 16:05:40
12716	mohammedsabi	2017-03-06 07:42:38
671	brentvatne	2015-04-21 18:15:08
2108	worldask	2015-08-05 10:32:33
10098	facebook-github-bot	2016-09-25 14:38:16
3394	elliottsj	2015-10-15 00:32:03
3394	ide	2015-10-23 18:49:21
3394	facebook-github-bot	2015-10-14 02:00:41
2543	facebook-github-bot	2015-10-14 19:53:24
774	vjeux	2015-04-09 15:31:19
7247	facebook-github-bot	2016-04-27 02:33:19
8366	ghost	2016-06-23 16:24:16
6881	facebook-github-bot	2016-04-08 12:41:41
341	jaygarcia	2015-06-01 14:46:57
341	ide	2015-04-03 02:21:59
341	amasad	2015-04-01 02:59:35
341	jsierles	2015-05-29 21:09:51
6157	markrickert	2016-03-07 19:36:36
6157	frantic	2016-03-10 18:31:52
6157	facebook-github-bot	2016-02-26 00:55:25
7100	facebook-github-bot	2016-04-21 11:27:46
4789	prashanth1509	2015-12-18 14:29:18
4789	skevy	2015-12-15 17:35:45
6997	facebook-github-bot	2016-04-15 11:11:17
12071	cknitt	2017-03-01 19:11:22
12071	skv-headless	2017-01-25 15:15:17
12071	ruiaraujo	2017-02-14 13:52:31
12071	seavan	2017-03-02 16:04:39
6823	ghost	2016-04-29 17:00:31
6823	facebook-github-bot	2016-04-05 19:10:42
10269	jsdevel	2017-02-15 15:12:37
10269	amadeus	2017-02-15 16:53:42
10144	facebook-github-bot	2016-12-04 13:56:45
7023	livioso	2016-04-26 11:28:33
7023	facebook-github-bot	2016-04-17 16:07:19
9425	ide	2016-08-16 19:09:31
4351	chirag04	2015-11-25 19:50:15
6604	facebook-github-bot	2016-03-23 10:38:22
9905	ghost	2016-09-14 16:58:49
10037	ghost	2016-09-22 06:33:38
10037	jmurzy	2016-09-22 06:32:42
1261	nicklockwood	2015-05-14 19:19:01
1261	robertjpayne	2015-05-14 22:27:28
4438	mkonicek	2015-12-09 22:44:20
4438	gre	2016-03-14 09:06:57
4438	hey99xx	2016-07-06 09:48:35
4438	facebook-github-bot	2015-11-30 19:39:31
8274	ghost	2016-06-21 09:40:44
1653	brentvatne	2015-06-24 00:59:45
6219	facebook-github-bot	2016-03-06 22:57:17
6423	rmcvey	2016-03-14 20:05:18
6423	facebook-github-bot	2016-03-11 23:21:24
6423	geirman	2016-03-12 00:17:09
11495	facebook-github-bot	2016-12-15 19:15:57
10465	AndrewHenderson	2016-10-19 20:02:06
10465	facebook-github-bot	2016-10-19 19:26:28
6500	facebook-github-bot	2016-03-17 09:23:26
11722	cmcewen	2017-01-05 02:05:14
11722	facebook-github-bot	2017-01-09 07:50:17
3274	idibidiart	2015-10-08 03:55:26
10595	facebook-github-bot	2016-10-27 16:44:10
12737	daemir	2017-03-06 13:13:47
12737	Kureev	2017-03-06 14:23:18
10358	facebook-github-bot	2016-10-13 04:03:13
10358	tigerZhang86	2016-10-14 09:02:37
9054	ghost	2016-07-28 00:14:55
8951	ghost	2016-07-21 19:56:32
1178	brentvatne	2015-05-29 18:41:45
3331	facebook-github-bot	2016-03-20 21:29:23
793	nicklockwood	2015-04-11 08:07:37
793	colinramsay	2015-04-10 21:40:23
793	brentvatne	2015-04-10 21:37:44
558	Za1batsu	2015-04-01 17:40:52
10409	facebook-github-bot	2016-10-16 08:28:21
9158	ghost	2016-08-02 08:43:58
2111	joeyvandijk	2015-07-24 19:44:49
2111	brentvatne	2015-07-24 17:27:47
11188	mkonicek	2016-11-29 15:57:22
11188	facebook-github-bot	2016-11-29 12:29:46
7581	ghost	2016-05-16 10:36:23
10626	facebook-github-bot	2016-10-29 15:30:00
6700	jorgemichael024	2016-03-29 07:15:38
6700	satya164	2016-03-29 05:29:32
9234	Bhullnatik	2016-08-05 12:23:11
9234	magrinj	2016-08-05 12:24:58
9234	satya164	2016-08-05 14:07:33
1358	liuhong1happy	2016-06-01 07:26:19
1358	vjeux	2015-05-21 18:28:27
5205	facebook-github-bot	2016-01-08 22:17:57
2480	ide	2015-08-28 19:38:22
2480	PhilippKrone	2015-08-31 11:13:50
2480	brentvatne	2015-08-31 16:17:01
1790	PhilippKrone	2015-07-02 08:39:22
1562	vjeux	2015-06-08 21:27:12
1562	brentvatne	2015-06-11 05:50:45
9175	ghost	2016-08-02 21:42:16
1714	nicklockwood	2015-06-23 00:03:19
1714	frantic	2015-06-22 23:57:59
5862	facebook-github-bot	2016-02-10 20:47:23
4999	facebook-github-bot	2015-12-28 13:12:26
3721	BigPun86	2015-10-27 18:09:08
9806	facebook-github-bot	2016-11-14 01:20:26
8830	bestander	2016-07-18 15:22:47
8830	satya164	2016-07-16 20:48:17
8830	facebook-github-bot	2016-07-16 16:17:35
12686	galeldar	2017-03-10 18:45:55
4441	satya164	2015-12-22 12:02:31
4441	facebook-github-bot	2015-11-30 20:45:53
791	LeezQ	2015-04-13 02:10:17
10900	mkonicek	2016-11-23 13:47:42
10900	rigdern	2016-11-15 04:09:27
10900	facebook-github-bot	2016-11-13 00:46:59
6310	facebook-github-bot	2016-03-05 18:45:35
1854	tadeuzagallo	2015-10-20 14:00:50
1854	brentvatne	2015-07-04 01:17:51
7849	ghost	2016-05-31 10:57:32
8569	brentvatne	2016-07-06 20:36:15
8569	janicduplessis	2016-07-05 01:15:01
8569	facebook-github-bot	2016-07-05 01:15:23
5207	JakeRawr	2016-01-11 18:28:12
5207	jaygarcia	2016-01-13 17:53:06
9050	ghost	2016-07-27 18:14:54
9050	ryangomba	2016-07-27 18:14:05
3025	foghina	2015-09-25 09:43:54
6932	suhaotian	2016-04-12 16:36:57
11789	facebook-github-bot	2017-01-11 13:31:11
3166	mkonicek	2015-10-01 12:24:08
3166	PhilippKrone	2015-10-01 06:39:05
4109	facebook-github-bot	2015-11-13 07:55:24
7556	ghost	2016-05-13 17:26:20
10442	bestander	2016-10-18 15:08:04
10442	facebook-github-bot	2016-10-18 12:41:55
3839	wootwoot1234	2015-11-02 20:28:12
11571	SandroMachado	2016-12-20 23:45:01
11571	dannycochran	2016-12-20 22:26:00
11213	facebook-github-bot	2016-12-04 12:49:10
11809	astreet	2017-02-22 11:37:18
11809	arsen	2017-03-16 17:16:03
11809	hubciorz	2017-02-17 14:56:04
11809	ksegla	2017-02-23 22:08:24
11809	sdcooke	2017-02-23 15:06:04
11809	K-Leon	2017-02-17 14:47:05
11809	ncuillery	2017-03-06 21:14:47
11809	grabbou	2017-03-16 19:14:29
11809	KakarN	2017-02-23 11:27:28
11809	RichardLindhout	2017-03-04 02:01:27
11809	sahrens	2017-03-08 01:22:18
11809	ramilushev	2017-01-25 08:35:12
11809	ericvicenti	2017-03-08 19:08:38
11809	janicduplessis	2017-03-11 00:57:07
11809	nihgwu	2017-02-27 10:33:35
12811	facebook-github-bot	2017-03-08 22:14:52
13047	mauron85	2017-03-22 07:24:29
13168	kevinold	2017-03-27 21:52:28
5613	bestander	2016-01-29 10:08:14
5613	facebook-github-bot	2016-01-29 09:46:31
5613	kmagiera	2016-02-01 08:04:18
5613	brentvatne	2016-01-29 19:38:39
4910	mihirsoni	2015-12-22 06:13:27
9663	ghost	2016-08-30 18:17:26
8630	ghost	2016-07-07 14:34:43
11265	muellermichel	2016-12-21 02:45:31
11265	kylebebak	2016-12-20 22:40:05
11265	zhoulinxiang	2016-12-17 07:46:29
3745	facebook-github-bot	2015-10-28 08:47:37
1315	soliury	2015-07-07 08:19:27
10472	sharnik	2016-10-24 16:10:35
498	brentvatne	2015-05-08 18:37:50
11315	jeanregisser	2017-01-10 16:49:09
11315	facebook-github-bot	2016-12-06 03:50:08
11315	sahrens	2017-01-17 22:25:46
11315	brentvatne	2016-12-07 22:03:51
11315	janicduplessis	2017-01-17 22:59:08
11315	nihgwu	2016-12-08 00:14:29
1222	brentvatne	2015-05-29 21:40:08
4851	pkieltyka	2015-12-17 21:58:58
4851	brentvatne	2016-01-01 21:52:54
4851	jaysoo	2015-12-18 14:53:43
4851	vjeux	2015-12-18 15:22:26
11933	krunalsshah	2017-01-17 19:10:23
11933	facebook-github-bot	2017-01-16 22:42:09
11933	janicduplessis	2017-01-17 03:42:02
11933	satya164	2017-01-31 22:15:13
12810	facebook-github-bot	2017-03-08 22:08:15
6222	grabbou	2016-03-03 14:13:42
2416	chengs	2015-08-24 11:16:57
4319	sankhadeeproy007	2015-11-24 17:16:51
12302	aem	2017-02-13 10:09:28
12302	rodperottoni	2017-02-10 05:42:18
7985	facebook-github-bot	2016-06-07 18:12:03
5206	satya164	2016-01-08 22:22:02
5206	mkonicek	2016-01-11 13:58:22
5206	Kudo	2016-01-11 14:47:40
5206	janicduplessis	2016-01-11 14:50:16
5206	facebook-github-bot	2016-01-08 22:18:00
11195	bestander	2016-11-29 20:28:35
11195	rigdern	2016-11-29 19:47:43
11195	facebook-github-bot	2016-11-29 19:47:41
6150	satya164	2016-02-25 13:53:34
6150	facebook-github-bot	2016-02-25 13:50:31
759	elado	2015-04-20 01:51:50
759	hzhu	2015-10-05 07:23:52
759	tjwudi	2015-04-10 02:29:51
759	jerry-sjtu	2016-01-24 15:59:22
759	kennydee	2015-04-10 06:48:58
7997	nihgwu	2016-06-08 13:51:59
7300	ghost	2016-04-29 18:14:17
7300	satya164	2016-04-29 18:13:39
6936	grabbou	2016-04-17 18:15:30
6936	dsibiski	2016-04-14 11:01:52
6936	m3vaz	2016-09-01 13:39:06
8897	Leone90	2016-07-19 12:24:58
2415	andrewsardone	2015-09-22 21:30:12
2415	spicyj	2015-09-22 21:23:11
5216	facebook-github-bot	2016-01-09 08:15:30
1204	sau123	2016-08-03 21:10:42
6084	facebook-github-bot	2016-03-20 19:38:20
1731	agmcleod	2015-07-21 11:56:07
1731	grabbou	2015-07-20 13:00:50
1731	pukhalski	2016-02-14 10:12:05
1731	vjeux	2015-07-20 16:25:32
1731	brentvatne	2016-02-13 20:05:56
10197	facebook-github-bot	2016-10-01 16:41:24
2495	ide	2015-09-05 21:24:30
4701	just4fun	2015-12-11 02:51:14
4668	facebook-github-bot	2016-04-10 17:03:55
9153	facebook-github-bot	2016-11-14 02:44:34
8982	ghost	2016-07-22 22:55:32
2962	mkonicek	2015-09-23 17:24:58
12964	dylanpyle	2017-03-22 16:15:24
12964	Kureev	2017-03-22 19:11:06
12964	facebook-github-bot	2017-03-16 07:59:41
3591	djchie	2015-10-23 01:23:47
4527	lostintangent	2015-12-28 22:33:54
4527	mkonicek	2015-12-09 22:11:49
4527	frantic	2015-12-23 22:37:06
4527	geof90	2015-12-03 22:12:23
4527	facebook-github-bot	2015-12-03 09:31:45
4527	zahanm	2015-12-04 08:23:18
4527	satya164	2015-12-03 12:33:15
517	dzannotti	2015-03-30 23:04:37
517	ide	2015-04-06 19:45:02
1721	cxfeng1	2015-06-24 08:08:28
10475	krishbhattacharyya	2016-10-24 04:49:15
9005	ghost	2016-07-25 12:52:59
2999	sulliwane	2015-10-20 05:24:13
5508	jobsamuel	2016-01-24 16:00:44
7839	alexkasemir	2016-11-02 21:23:03
7839	messutied	2016-11-04 00:40:07
3767	facebook-github-bot	2015-10-29 11:24:19
10317	jameshen17	2016-10-11 05:47:23
10317	facebook-github-bot	2016-10-10 02:26:37
9262	facebook-github-bot	2016-11-14 02:40:48
7071	facebook-github-bot	2016-04-19 17:57:14
1128	brentvatne	2015-05-28 23:34:37
2488	RoboTeddy	2015-08-31 21:25:55
1299	zyadsherif	2016-06-14 13:48:58
1611	paramaggarwal	2015-06-17 02:20:43
1611	nicklockwood	2015-06-16 21:41:35
1611	ide	2015-06-16 22:12:30
1547	sahrens	2015-06-16 17:27:13
3805	qbig	2015-10-31 14:10:50
7288	Rolando-Barbella	2016-09-04 11:51:34
7288	satya164	2016-07-04 21:08:22
5633	facebook-github-bot	2016-01-30 11:53:39
1892	chirag04	2015-07-07 15:23:24
1892	mvayngrib	2015-10-25 11:47:23
1892	yelled3	2015-07-07 21:28:36
1892	nicklockwood	2015-07-07 15:17:50
1892	salbito	2016-01-24 02:05:11
1892	facebook-github-bot	2016-03-20 21:38:21
3113	boourns	2015-09-29 19:33:43
3113	alvaromb	2015-10-15 15:09:13
3113	rricard	2015-10-06 19:43:49
3113	b00giZm	2015-10-05 21:47:44
4985	facebook-github-bot	2015-12-27 12:56:32
4084	grabbou	2015-11-21 15:14:48
4883	satya164	2015-12-20 12:47:53
8336	ghost	2016-06-22 23:42:12
663	ReadingSteiner	2015-04-23 15:02:30
663	cmcewen	2015-04-22 03:08:25
663	CoderAFI	2016-01-15 06:25:43
364	tommcgurl	2015-05-31 17:40:46
10971	facebook-github-bot	2016-12-04 13:43:15
2496	benvium	2016-11-29 12:45:31
2496	aleclarson	2015-11-22 23:14:28
2496	facebook-github-bot	2016-03-23 18:30:29
2496	ranyefet	2015-08-31 09:37:27
2496	fantattitude	2016-06-28 13:18:35
2496	jck2	2016-11-22 03:48:52
2496	brentvatne	2015-08-30 20:11:02
4679	ghost	2016-03-25 17:00:18
4679	satya164	2015-12-24 20:32:59
4679	facebook-github-bot	2015-12-09 17:01:31
5864	skevy	2016-02-11 00:25:17
5864	ide	2016-02-10 23:28:32
698	ide	2015-10-31 23:57:03
698	booboothefool	2016-10-31 03:22:10
698	code-artisan	2015-04-06 08:49:38
698	satya164	2016-10-28 18:24:03
7381	ghost	2016-05-04 11:46:56
10943	akhenda	2016-12-01 19:39:55
12135	dkpalmer	2017-02-20 18:46:49
12135	janicduplessis	2017-02-08 09:56:31
5527	nicklockwood	2016-01-25 14:02:54
5527	aflanagan	2016-01-25 04:49:17
5527	vjeux	2016-01-25 16:41:23
5527	facebook-github-bot	2016-01-25 15:11:17
2	vjeux	2015-01-30 18:44:35
7408	Cxxxx100	2016-10-26 22:19:50
7408	jclalala	2016-09-09 05:32:05
7408	timsuchanek	2016-05-06 17:19:10
2317	ide	2015-08-13 06:30:30
10756	brentvatne	2016-11-06 18:39:39
5991	marcshilling	2016-03-17 19:08:55
5991	janicduplessis	2016-03-17 20:01:40
5991	charpeni	2016-03-17 18:48:32
10281	facebook-github-bot	2016-10-07 17:16:22
1929	bright-sea	2015-07-10 20:30:57
1929	brentvatne	2015-07-10 20:56:41
4672	skevy	2015-12-12 03:05:14
4672	ide	2015-12-20 22:06:35
4672	dsibiski	2015-12-12 12:07:25
7430	ghost	2016-05-06 17:48:58
5638	Roshanjossey	2016-08-23 08:31:14
3765	facebook-github-bot	2015-10-29 08:52:35
8221	ghost	2016-06-19 03:18:56
5109	facebook-github-bot	2016-01-04 14:36:52
11665	helengray	2016-12-30 01:22:33
4688	Thibaut-Fatus	2016-09-13 13:25:25
4688	john1jan	2016-09-13 13:45:09
6055	facebook-github-bot	2016-02-21 03:05:30
9229	facebook-github-bot	2016-11-14 02:41:37
9661	ghost	2016-08-30 08:53:07
3346	yzarubin	2015-10-11 22:38:05
3346	ide	2015-10-11 22:26:46
3346	satya164	2015-10-12 03:57:48
1550	grabbou	2015-07-21 09:02:53
1550	browniefed	2015-07-20 19:31:45
1550	brentvatne	2015-06-15 22:18:46
12690	facebook-github-bot	2017-03-08 12:50:49
1374	MossP	2015-05-24 22:54:14
346	amasad	2015-03-30 19:58:47
3512	foghina	2015-10-19 14:23:22
1906	skevy	2016-02-28 17:07:52
1906	mkonicek	2016-03-20 13:11:57
1906	satya164	2015-12-22 22:24:17
5056	facebook-github-bot	2015-12-31 03:44:32
7102	ipk2015	2016-04-27 08:02:31
7102	hey99xx	2017-03-10 05:04:33
12502	BinLi-OW	2017-03-07 13:24:03
11687	JoelMarcey	2017-01-03 15:14:22
11687	facebook-github-bot	2017-01-03 19:02:00
12184	facebook-github-bot	2017-02-03 14:02:03
6420	facebook-github-bot	2016-03-11 18:39:23
10524	facebook-github-bot	2016-10-24 16:36:12
4007	skevy	2015-11-09 17:44:56
4007	mkonicek	2015-12-09 22:35:21
7399	ghost	2016-05-10 07:17:55
1162	brentvatne	2015-05-06 04:56:45
10421	leeight	2016-10-17 09:01:02
10421	satya164	2016-10-31 04:16:54
10421	janicduplessis	2016-10-21 04:12:03
10421	facebook-github-bot	2016-10-17 06:20:50
2467	ms88privat	2015-08-27 17:58:55
11404	sriraman	2016-12-20 09:32:38
11404	facebook-github-bot	2016-12-20 23:03:06
6317	facebook-github-bot	2016-03-06 07:48:19
11591	mkonicek	2016-12-31 01:31:53
11591	facebook-github-bot	2016-12-22 01:11:22
11788	sdg9	2017-02-18 17:24:21
11788	facebook-github-bot	2017-01-09 15:49:14
11788	RubenSandwich	2017-01-12 20:03:22
11788	omeid	2017-01-12 23:07:50
11788	rigdern	2017-02-19 00:06:58
1876	nicklockwood	2015-07-07 21:39:19
1876	brentvatne	2015-07-07 21:01:53
4957	satya164	2015-12-25 09:13:12
4957	facebook-github-bot	2015-12-24 06:59:25
6190	dewe	2016-03-01 12:13:44
6190	facebook-github-bot	2016-02-27 16:09:20
7615	dsibiski	2016-05-18 16:02:05
6686	bestander	2016-04-01 15:53:45
6686	mkonicek	2016-04-01 15:47:29
6686	facebook-github-bot	2016-03-27 22:42:32
5597	mkonicek	2016-02-09 18:12:29
5597	facebook-github-bot	2016-01-28 17:18:29
3901	facebook-github-bot	2015-11-05 01:42:22
575	danicomas	2015-04-01 15:06:48
575	kahunamoore	2016-01-26 14:29:06
575	rt2zz	2015-04-23 02:05:33
8122	ghost	2016-06-15 09:49:04
10714	facebook-github-bot	2016-11-03 05:44:17
5540	lexs	2016-02-15 18:37:07
5540	vjeux	2016-02-11 15:47:38
5540	mkonicek	2016-02-10 22:00:45
5540	ide	2016-02-06 00:39:03
5540	appden	2016-02-06 01:26:30
5540	facebook-github-bot	2016-01-26 00:04:40
12925	fdnhkj	2017-03-14 13:17:59
8988	ghost	2016-07-23 18:12:22
7280	ghost	2016-04-28 20:44:29
10076	ghost	2016-09-23 22:00:30
8337	ghost	2016-06-22 23:44:20
4658	ghost	2016-03-24 17:01:03
4658	ajwhite	2015-12-16 08:05:19
4658	satya164	2015-12-24 20:29:59
4658	facebook-github-bot	2015-12-08 23:36:28
1216	TylerYang	2015-05-10 06:15:35
6128	bestander	2016-02-24 16:26:45
9398	ghost	2016-08-14 13:59:34
13003	cooperka	2017-03-17 18:50:48
13003	facebook-github-bot	2017-03-17 20:25:53
6547	adamski	2016-03-20 19:18:38
6547	facebook-github-bot	2016-03-20 19:08:22
5714	chirag04	2016-02-02 21:51:05
5714	tgoldenberg	2016-02-02 22:37:26
5714	facebook-github-bot	2016-02-02 22:36:18
7372	ghost	2016-05-06 23:52:15
7372	satya164	2016-05-04 04:21:37
7372	rigdern	2016-05-04 19:37:54
7372	facebook-github-bot	2016-05-04 03:08:03
10530	magicismight	2016-10-26 01:46:01
5526	facebook-github-bot	2016-01-25 03:44:35
10522	facebook-github-bot	2016-10-24 15:19:38
2234	JedWatson	2015-09-03 14:16:14
2234	XescuGC	2015-09-18 18:16:52
2234	mave99a	2015-09-22 05:58:15
2234	PascalGiessler	2015-09-12 17:56:31
2234	cgray9	2015-08-17 01:57:40
2234	hzhu	2015-09-20 23:46:03
2234	dubert	2015-08-05 16:14:40
2234	jhyman2	2015-09-19 01:23:51
2234	chai2	2015-10-10 07:45:28
2234	brentvatne	2015-08-11 01:32:23
2813	mkonicek	2015-09-17 21:03:59
5663	facebook-github-bot	2016-04-10 18:29:20
3604	facebook-github-bot	2015-10-22 14:42:06
6759	ghost	2016-04-26 17:00:26
6759	janicduplessis	2016-04-05 03:39:36
6759	facebook-github-bot	2016-04-04 07:32:18
10470	lacker	2016-10-29 00:34:04
10470	shaneosullivan	2016-10-30 19:13:22
10470	woniesong92	2016-10-29 06:27:21
9386	ghost	2016-08-13 16:37:42
9588	ghost	2016-08-25 11:43:00
2842	farzer	2016-03-03 05:32:55
3366	facebook-github-bot	2015-10-12 20:39:22
4844	breezykermo	2016-03-02 08:44:38
4844	satya164	2016-01-02 01:24:56
4844	justinr1234	2016-02-26 20:59:19
4844	brentvatne	2016-01-01 22:00:34
11902	ericvicenti	2017-02-05 19:24:38
11902	nicktate	2017-01-14 05:03:26
11902	mkonicek	2017-02-22 19:38:40
11902	normanjoyner	2017-01-30 13:51:27
11902	facebook-github-bot	2017-02-24 00:41:43
4629	nicklockwood	2016-01-06 14:16:35
4629	satya164	2015-12-09 11:29:36
4629	mkonicek	2016-01-06 14:04:15
4629	aprock	2015-12-18 23:46:44
4629	facebook-github-bot	2015-12-08 00:32:37
1152	brentvatne	2015-05-06 17:31:38
12379	facebook-github-bot	2017-02-16 01:35:25
12547	danielfarrell	2017-02-28 18:41:53
6841	lexs	2016-04-14 10:35:45
6841	skellock	2016-04-14 11:48:22
6841	mkonicek	2016-04-07 13:59:23
6841	grgmo	2016-04-10 15:44:57
6841	facebook-github-bot	2016-04-06 16:14:22
10789	uc-asa	2017-03-07 06:45:30
10789	facebook-github-bot	2016-11-07 16:31:06
7798	ghost	2016-05-27 09:57:18
4296	lrettig	2016-01-13 17:27:08
4296	ide	2015-11-25 14:47:20
4296	jeffcressman	2015-12-14 04:11:22
1385	brentvatne	2015-05-23 22:51:23
1437	jtremback	2015-05-28 23:11:40
1437	leoasis	2015-07-15 21:08:40
1437	grabbou	2015-07-15 21:26:05
1437	brentvatne	2015-05-28 21:48:38
1437	ide	2015-05-29 00:55:04
1437	amasad	2015-06-02 20:18:34
3699	ACCTFORGH	2015-10-27 01:08:40
4332	chirag04	2015-11-24 22:12:56
4332	mihirsoni	2015-11-25 17:39:19
1738	ide	2015-06-30 11:19:50
1738	amasad	2015-06-30 02:16:57
1738	frantic	2015-06-26 01:32:20
8239	ghost	2016-06-21 13:48:26
8239	charpeni	2016-06-21 13:48:02
8239	stereodenis	2016-06-20 14:12:53
2856	zenlambda	2015-10-11 09:15:46
2856	ide	2015-09-23 18:17:36
2856	gs-akhan	2015-09-27 22:30:07
5104	facebook-github-bot	2016-01-04 04:36:38
9099	ghost	2016-07-30 05:01:34
10148	ghost	2016-09-28 14:52:47
1925	chris-erickson	2015-11-11 02:10:51
1925	timfpark	2015-11-11 17:07:40
1925	browniefed	2015-09-13 16:03:50
11888	facebook-github-bot	2017-01-13 14:51:02
9413	alexHlebnikov	2016-08-15 20:10:38
9413	mehcode	2016-08-16 21:41:09
9413	satya164	2016-08-15 19:12:25
9421	nickhudkins	2016-10-14 12:45:23
9421	K-Leon	2016-10-14 11:49:43
9421	narychen	2016-08-18 09:48:50
9421	satya164	2016-08-18 10:43:01
7901	ghost	2016-06-02 23:11:21
4970	sunnylqm	2015-12-25 02:15:14
4970	sahrens	2015-12-25 02:20:00
4970	facebook-github-bot	2015-12-25 01:57:27
70	coderdave	2015-04-14 17:05:11
5102	philikon	2016-01-05 18:00:14
5102	astreet	2016-01-05 18:46:33
5102	nicklockwood	2016-01-05 19:00:30
5102	facebook-github-bot	2016-01-04 01:17:26
7057	brentvatne	2016-04-22 17:38:00
7057	ghost	2016-05-14 17:00:20
7057	facebook-github-bot	2016-04-19 06:33:19
10635	hashwin	2016-12-22 06:19:37
10635	fanyuRN	2016-11-04 01:12:52
10635	gaearon	2016-12-11 10:18:24
10635	Simbamoureux	2016-12-22 13:49:04
10635	ide	2016-11-03 21:45:55
10635	janicduplessis	2016-12-09 23:05:04
10635	brentvatne	2016-10-31 11:04:20
9215	ghost	2016-08-04 15:38:18
10611	facebook-github-bot	2016-10-28 17:19:58
7948	ghost	2016-06-06 09:12:23
6840	facebook-github-bot	2016-04-06 16:04:23
1697	bparadie	2015-06-24 03:32:05
1697	brentvatne	2015-06-24 00:19:41
8596	ghost	2016-07-06 11:40:22
9802	ghost	2016-09-07 23:00:17
6793	facebook-github-bot	2016-04-04 23:46:37
2616	chirag04	2015-09-09 21:35:22
2616	PhilippKrone	2015-10-30 13:57:07
2616	fernando-sendMail	2016-11-19 22:33:51
2616	browniefed	2015-09-09 20:49:57
2616	ide	2015-10-06 20:19:56
2616	brentvatne	2015-09-09 18:40:24
7630	ghost	2016-05-19 05:54:20
11169	facebook-github-bot	2016-11-28 14:11:15
5695	facebook-github-bot	2016-02-02 10:14:38
9892	ghost	2016-09-13 20:31:28
9892	satya164	2016-09-13 20:30:49
5126	skevy	2016-01-06 18:16:28
5126	nicklockwood	2016-01-06 18:29:01
5126	facebook-github-bot	2016-01-05 06:17:33
8793	ghost	2016-07-14 21:54:22
410	vjeux	2015-10-29 22:53:37
3852	brentvatne	2015-11-07 23:12:35
3852	satya164	2015-11-04 21:08:15
2221	grabbou	2015-08-04 10:54:57
5733	facebook-github-bot	2016-02-03 14:21:54
8081	ghost	2016-06-13 05:12:20
6536	facebook-github-bot	2016-03-19 13:41:21
7302	ghost	2016-04-30 02:52:39
9808	ghost	2016-09-08 09:48:27
1325	browniefed	2015-09-13 15:12:46
11702	ericvicenti	2017-01-02 17:34:58
807	joewood	2015-06-01 19:36:56
7770	ghost	2016-05-26 05:43:12
32	amasad	2015-02-02 20:04:13
3742	astreet	2015-10-28 13:55:21
3742	sankhadeeproy007	2015-10-28 13:14:17
9291	facebook-github-bot	2016-11-14 02:38:43
7889	Sean-Snow	2016-06-06 07:45:08
10655	facebook-github-bot	2016-10-31 15:15:37
4566	facebook-github-bot	2015-12-04 14:54:27
800	johanneslumpe	2015-05-31 18:02:25
800	brentvatne	2015-05-31 16:03:39
2393	martco	2015-09-03 23:43:16
2393	ide	2015-08-21 06:37:53
3349	facebook-github-bot	2016-03-20 15:58:22
3190	skevy	2015-12-12 05:20:05
3190	kujohn	2015-10-21 04:11:12
3190	alinz	2015-12-16 21:21:58
3190	mkonicek	2015-12-22 16:41:38
3190	satya164	2015-12-22 22:38:37
6235	ericvicenti	2016-03-02 23:04:38
6235	hedgerwang	2016-03-08 22:04:03
6235	facebook-github-bot	2016-03-02 01:57:22
6235	mkonicek	2016-03-08 14:13:48
6235	rclai	2016-03-02 01:57:16
8030	ghost	2016-06-09 17:41:03
11289	facebook-github-bot	2016-12-04 11:33:07
9036	facebook-github-bot	2016-11-14 03:16:20
5259	patscan	2016-01-12 06:56:26
6372	facebook-github-bot	2016-03-09 01:16:23
10966	ljharb	2016-11-16 07:17:22
10966	ide	2016-11-16 09:48:44
3780	satya164	2015-11-27 01:47:07
7120	grabbou	2016-04-21 19:05:12
7120	facebook-github-bot	2016-04-21 19:06:20
6846	ide	2016-04-06 20:40:11
6846	facebook-github-bot	2016-04-06 20:40:20
6859	mkonicek	2016-04-07 13:17:44
6859	facebook-github-bot	2016-04-07 09:25:19
9080	ghost	2016-07-29 04:45:34
10783	facebook-github-bot	2016-11-07 14:36:09
10783	janicduplessis	2016-11-08 03:30:41
10783	sreejithr	2016-11-10 06:46:41
10783	hramos	2016-11-10 07:34:09
3540	ide	2015-10-20 19:56:41
3540	facebook-github-bot	2016-03-20 20:07:21
5944	sunkibaek	2017-01-25 02:28:27
5944	dmmiller	2016-05-11 15:07:05
5944	grabbou	2016-03-01 16:27:02
5944	andreicoman11	2016-03-01 16:37:45
5142	huangqiaobo	2016-01-11 02:34:37
4360	andyyou	2015-11-26 03:28:28
8281	facebook-github-bot	2016-06-21 17:18:52
10891	chuks008	2016-12-12 08:35:56
9256	onpaws	2016-11-15 09:21:22
7148	facebook-github-bot	2016-04-22 09:23:23
12261	ericvicenti	2017-03-02 00:53:07
12261	thatjuan	2017-02-21 01:24:30
12261	fungilation	2017-02-19 22:00:59
12261	ncuillery	2017-02-19 20:09:59
597	krazyeom	2015-04-01 23:33:42
597	vjeux	2015-04-01 22:45:21
597	frantic	2015-04-01 23:22:41
8182	ghost	2016-06-17 10:18:27
3508	rocman	2015-10-19 09:37:19
3508	facebook-github-bot	2015-10-19 08:43:28
7954	ghost	2016-06-06 19:23:21
1780	lwansbrough	2015-07-03 17:13:07
1780	PhilippKrone	2015-07-01 07:38:38
1780	gauravmc	2015-09-10 05:06:23
1780	nicklockwood	2015-07-09 10:24:18
1780	PaulMest	2016-05-27 09:35:56
1780	danleveille	2015-12-25 03:08:53
1780	brentvatne	2015-07-03 16:55:10
4003	facebook-github-bot	2015-11-09 15:35:23
1481	JohnyDays	2015-06-01 18:18:40
1481	brentvatne	2015-06-01 19:01:40
6733	bestander	2016-03-30 18:05:43
6733	facebook-github-bot	2016-03-30 18:05:41
8675	ghost	2016-07-10 08:56:20
10427	dlowder-salesforce	2016-10-18 18:55:52
10427	facebook-github-bot	2016-10-17 20:52:11
9418	ghost	2016-08-15 22:10:06
5359	gaston23	2016-01-16 20:55:28
5359	rigdern	2016-02-13 02:32:43
7919	rigdern	2016-06-03 18:52:57
10340	sdwilsh	2016-10-14 04:29:31
10340	chirag04	2016-10-11 15:32:24
10340	ryankask	2016-10-13 13:58:26
10340	JoelMarcey	2016-10-14 14:54:48
10340	ide	2016-10-21 18:31:24
10340	charpeni	2016-10-13 22:36:31
10340	facebook-github-bot	2016-10-15 00:49:25
10276	facebook-github-bot	2016-10-06 17:32:20
9480	ghost	2016-08-20 13:42:45
3853	facebook-github-bot	2015-11-03 04:13:26
9462	ghost	2016-08-18 06:49:57
12808	janicduplessis	2017-03-08 22:06:19
8617	ghost	2016-07-06 19:34:27
5062	astreet	2016-01-05 15:54:00
5062	mkonicek	2016-03-20 16:57:11
5062	skv-headless	2016-01-06 13:30:01
5062	facebook-github-bot	2015-12-31 10:00:30
5226	facebook-github-bot	2016-01-09 15:53:32
4355	facebook-github-bot	2015-11-25 18:28:31
9949	ghost	2016-09-16 15:55:15
3175	corbt	2015-10-01 13:10:10
3175	EasonRen	2015-10-14 07:35:46
3175	ide	2015-10-01 19:51:44
4008	facebook-github-bot	2015-11-09 17:49:34
9414	ghost	2016-08-15 15:57:17
7243	ghost	2016-04-26 20:40:19
7243	frantic	2016-04-26 20:37:55
1984	sahrens	2015-07-14 19:36:54
1984	brentvatne	2015-07-14 19:27:53
11655	ryanhomer	2017-02-23 22:50:02
9350	facebook-github-bot	2016-11-14 02:33:24
9728	facebook-github-bot	2016-11-14 01:26:50
5330	jthestupidkid	2016-01-15 16:06:15
5330	facebook-github-bot	2016-01-15 08:00:34
879	christopherdro	2015-05-29 18:57:16
879	brentvatne	2015-05-31 00:23:36
879	peterprokop	2015-05-30 06:40:19
28	vjeux	2015-02-02 03:18:22
10394	ansmonjol	2016-10-18 19:35:26
6371	facebook-github-bot	2016-03-08 23:19:23
284	goddyZhao	2015-03-27 02:03:04
9125	facebook-github-bot	2016-11-14 02:45:18
13066	ptomasroos	2017-03-22 09:37:17
13066	facebook-github-bot	2017-03-22 21:25:25
187	tadeuzagallo	2015-03-24 10:13:36
6397	huyn	2016-05-03 13:44:27
12636	facebook-github-bot	2017-03-02 23:25:35
1278	esauter5	2015-05-15 14:30:07
9562	ghost	2016-08-24 07:35:55
1596	leoasis	2015-06-12 18:53:49
4762	facebook-github-bot	2015-12-14 02:00:00
4762	vincent178	2015-12-14 08:43:49
1493	JohnyDays	2015-06-03 14:58:35
1493	stan229	2015-06-03 15:05:47
273	hyusetiawan	2015-03-27 04:45:34
6796	MayeuldP	2016-04-13 11:38:16
6796	brentvatne	2016-04-08 18:56:42
3631	facebook-github-bot	2015-10-23 13:26:23
6654	facebook-github-bot	2016-03-25 11:32:28
4141	ide	2015-11-15 21:59:51
4141	andpor	2015-11-19 20:41:36
10446	facebook-github-bot	2016-10-18 19:23:32
2607	olivierlesnicki	2015-09-08 21:33:32
182	bestander	2016-03-20 12:32:15
182	hugohua	2015-06-28 01:36:09
182	chandu0101	2015-08-07 11:41:04
182	browniefed	2015-09-13 21:20:54
182	jaygarcia	2015-06-29 13:15:58
182	brentvatne	2015-09-13 23:00:39
12958	facebook-github-bot	2017-03-15 23:11:20
10560	teodors	2016-12-13 23:29:16
5728	facebook-github-bot	2016-02-03 12:19:44
3080	vjeux	2015-09-28 11:46:20
8867	ghost	2016-07-18 16:34:41
4776	facebook-github-bot	2015-12-15 02:11:20
12552	brentvatne	2017-02-24 21:01:44
7003	facebook-github-bot	2016-04-15 19:39:14
11446	facebook-github-bot	2016-12-16 17:31:13
5980	JakeRuth	2016-03-12 16:41:43
5980	satya164	2016-03-23 22:08:16
5980	lelandrichardson	2016-03-23 21:18:06
12287	aem	2017-02-10 11:07:20
114	nicklockwood	2015-03-22 01:01:13
114	jaygarcia	2015-03-16 13:18:15
11950	sibelius	2017-01-25 12:00:24
1825	dolphinux	2015-07-01 03:43:15
10511	aqnaruto	2016-10-26 03:53:37
5683	digeff	2016-02-22 17:28:14
5683	frantic	2016-03-10 17:47:22
5683	axemclion	2016-02-10 16:38:17
5683	martinbigio	2016-02-24 16:12:11
5683	nisheetjain	2016-02-06 01:16:27
5683	mkonicek	2016-02-10 13:54:08
5683	ide	2016-03-04 18:52:54
5683	facebook-github-bot	2016-02-01 23:59:40
9445	facebook-github-bot	2016-11-14 02:29:11
6213	facebook-github-bot	2016-02-29 16:02:25
5661	nicklockwood	2016-02-01 23:52:29
5661	ide	2016-02-01 18:52:06
5661	gre	2016-02-01 17:39:54
5661	facebook-github-bot	2016-02-01 09:56:31
5716	TheBerg	2016-02-03 15:59:46
8382	ghost	2016-06-23 21:55:49
6137	ianlin	2016-04-11 16:55:32
6137	zxcpoiu	2016-04-11 16:46:27
2978	mkonicek	2015-09-23 19:00:24
9657	ghost	2016-08-30 04:49:42
3989	martinbigio	2016-01-15 20:35:01
12078	ericvicenti	2017-01-26 17:12:56
11111	mkonicek	2016-11-24 21:04:32
8048	ghost	2016-06-10 13:37:26
41	agmcleod	2015-09-29 01:42:10
41	jordwalke	2015-02-04 19:51:09
41	sahrens	2015-06-12 23:06:31
41	PhilippKrone	2015-06-22 12:55:13
41	ericvicenti	2015-07-27 21:02:34
41	toddw	2015-11-17 23:48:57
41	ericf	2015-02-07 18:04:01
41	brentvatne	2015-11-17 23:12:10
1981	chirag04	2015-10-06 01:20:37
1981	aksonov	2016-02-04 12:55:29
1981	miracle2k	2015-10-10 07:37:46
4677	satya164	2015-12-09 17:44:54
2208	ide	2015-11-24 17:14:39
2208	skevy	2015-11-24 16:46:24
2208	mvayngrib	2015-09-08 07:48:44
2208	vjeux	2015-11-09 19:52:54
2208	facebook-github-bot	2015-10-21 04:02:18
10563	facebook-github-bot	2016-10-26 16:05:06
6456	terrysahaidak	2016-03-15 08:30:44
6456	facebook-github-bot	2016-03-20 19:51:22
9842	arvindch	2016-11-16 04:28:20
9842	facebook-github-bot	2016-11-14 01:16:20
3233	irfanayazfm	2016-12-04 21:08:31
3233	andreicoman11	2015-10-06 09:27:46
3233	dannycochran	2017-01-03 22:45:52
3233	PhilippKrone	2015-10-21 16:46:37
3233	kmagiera	2015-10-21 16:55:38
12267	facebook-github-bot	2017-02-07 21:20:17
4276	facebook-github-bot	2015-11-22 07:17:28
6962	facebook-github-bot	2016-04-16 04:17:25
5288	skevy	2016-01-13 18:38:42
5288	facebook-github-bot	2016-01-13 18:33:35
9829	aleclarson	2016-09-16 06:47:56
4958	satya164	2015-12-24 09:29:14
4958	mxstbr	2015-12-24 07:37:59
4958	facebook-github-bot	2015-12-24 07:38:27
5465	thomdixon	2016-01-22 19:10:25
7862	ghost	2016-05-31 23:32:30
11297	arunshan	2016-12-26 21:42:26
1099	gabelevi	2015-06-12 02:25:25
1099	ghost	2016-02-29 18:00:39
1099	sahrens	2015-06-11 22:43:24
1099	brentvatne	2016-01-03 05:28:10
1099	satya164	2015-12-22 12:10:49
1099	ide	2015-07-30 05:39:59
1099	facebook-github-bot	2015-12-22 12:11:19
5003	satya164	2015-12-29 22:30:33
5003	facebook-github-bot	2015-12-28 15:59:48
8379	ghost	2016-06-23 20:51:55
5720	bestander	2016-02-05 10:51:53
5720	skevy	2016-02-10 22:03:11
5720	ide	2016-02-03 20:39:08
5720	jesseruder	2016-02-03 03:24:49
5720	facebook-github-bot	2016-02-03 03:25:47
8841	ghost	2016-07-16 23:46:19
5963	paulbao	2016-02-18 22:06:34
5963	southerneer	2016-02-16 23:31:00
5963	RyanMitchellWilson	2016-02-18 16:15:48
10527	keertimaan	2016-10-26 17:58:16
4370	sethx	2015-11-26 13:23:07
5830	facebook-github-bot	2016-02-09 04:42:21
1956	ide	2015-07-15 20:12:01
3922	facebook-github-bot	2016-03-20 21:30:26
10301	facebook-github-bot	2016-10-08 15:44:36
10055	cbrevik	2016-10-01 07:46:16
6577	skevy	2016-03-24 14:20:46
6577	facebook-github-bot	2016-03-22 05:18:28
6577	spicyj	2016-03-27 16:19:24
6577	chentsulin	2016-03-22 09:25:08
6577	lelandrichardson	2016-03-22 20:14:23
12266	dudeinthemirror	2017-02-07 20:51:05
12266	hramos	2017-02-08 21:21:26
12266	facebook-github-bot	2017-02-09 19:44:14
1579	browniefed	2015-09-13 16:21:03
8481	ghost	2016-06-29 01:19:13
6352	ghost	2016-04-15 17:00:23
6352	marcshilling	2016-03-11 16:40:16
6352	poonamst	2016-03-14 20:53:17
6352	facebook-github-bot	2016-03-08 00:07:25
8279	ghost	2016-06-21 15:04:55
9321	facebook-github-bot	2016-11-14 02:37:25
3903	facebook-github-bot	2015-11-05 03:47:19
1783	paramaggarwal	2015-07-03 05:53:20
10516	ide	2016-10-23 21:31:05
10516	facebook-github-bot	2016-10-24 10:38:36
10614	holyxiaoxin	2017-02-21 14:24:10
10614	atdrago	2016-12-17 06:06:10
10614	aleclarson	2016-12-13 19:01:26
10614	geirman	2016-10-29 00:55:20
11190	philipstanislaus	2016-12-01 14:53:57
7995	lexs	2016-06-22 14:47:08
7995	charpeni	2016-06-22 14:22:00
7995	ndfred	2016-06-23 09:46:58
7995	K-Leon	2016-06-23 17:20:17
7995	fab1an	2016-06-22 19:58:37
7995	undef1ned	2016-06-22 21:12:36
3553	facebook-github-bot	2015-10-20 21:48:40
10089	saleehk	2016-10-20 17:12:28
7214	bestander	2016-04-26 10:23:55
7214	ericvicenti	2016-04-26 15:14:46
7214	tlvenn	2016-04-25 15:13:25
7214	facebook-github-bot	2016-04-25 15:15:18
12952	bitsal	2017-03-15 19:05:43
399	vjeux	2015-03-28 14:46:47
4570	christopherdro	2015-12-05 04:24:36
4570	skevy	2015-12-30 06:50:08
4570	vjeux	2015-12-30 05:10:50
4570	facebook-github-bot	2015-12-04 19:31:30
10663	mkonicek	2016-11-25 14:12:56
10663	ryangomba	2016-10-31 22:02:22
10663	janicduplessis	2016-11-03 20:16:38
10663	facebook-github-bot	2016-10-31 22:02:12
6610	bestander	2016-03-29 12:40:15
6610	satya164	2016-03-25 14:42:02
6610	foghina	2016-03-29 16:21:29
6610	facebook-github-bot	2016-03-23 18:03:24
3904	cspkop	2015-11-27 05:55:44
3904	satya164	2015-11-26 14:40:07
6821	facebook-github-bot	2016-04-05 17:02:30
3210	chetandhembre	2015-10-03 14:13:40
9263	ghost	2016-08-06 16:31:54
11089	charpeni	2016-11-23 15:03:34
728	danscan	2015-05-28 20:10:24
728	MattFoley	2016-07-30 01:01:15
728	ide	2015-05-29 01:36:13
728	brentvatne	2015-04-08 20:02:25
9773	facebook-github-bot	2016-11-14 01:23:00
4919	nowaits	2015-12-22 15:55:56
6655	dmmiller	2016-03-25 13:26:06
6655	ghost	2016-04-23 17:00:24
6655	facebook-github-bot	2016-03-25 12:28:33
11021	Fanghao	2016-11-29 22:20:28
11021	grabbou	2016-11-21 19:23:39
10800	facebook-github-bot	2016-11-08 19:04:06
6682	joshyhargreaves	2016-06-16 15:56:55
6682	gupengno1	2016-05-17 09:08:56
6682	ikhanhmai	2016-04-01 10:26:30
8363	ghost	2016-06-23 15:51:26
6185	facebook-github-bot	2016-02-27 09:30:27
7575	ghost	2016-05-15 23:04:18
7575	janicduplessis	2016-05-15 23:03:26
5232	mkonicek	2016-03-04 13:44:57
5232	nmccready	2016-01-22 22:39:03
5232	facebook-github-bot	2016-01-10 03:21:29
9603	facebook-github-bot	2016-11-14 01:32:32
5075	martinbigio	2016-01-04 00:01:20
5075	brentvatne	2016-01-01 22:17:29
5075	caske33	2016-01-04 10:17:34
5075	negativetwelve	2016-01-07 01:43:56
5075	jsierles	2016-03-20 21:03:18
10616	lipeiwei-szu	2016-10-30 01:02:09
10616	aqnaruto	2016-10-29 16:41:08
9188	ghost	2016-08-03 15:51:41
1365	rainer-liao	2016-11-28 13:05:07
1365	JohnyDays	2015-05-22 22:22:29
1365	tadeuzagallo	2015-05-22 21:20:29
1365	vishnevskiy	2015-05-21 17:38:42
1365	ide	2015-05-22 20:40:54
1365	grabbou	2015-06-03 05:05:31
1365	nicklockwood	2015-05-22 22:44:53
1365	mcz	2015-05-31 18:27:11
6705	satya164	2016-03-29 14:37:44
6705	facebook-github-bot	2016-03-29 14:38:32
5592	facebook-github-bot	2016-03-20 22:55:58
7357	ghost	2016-05-03 15:36:24
6433	gre	2016-03-12 19:36:10
6433	facebook-github-bot	2016-03-12 20:03:14
12162	ericvicenti	2017-02-02 02:41:39
12162	grabbou	2017-02-17 12:29:25
12162	mkonicek	2017-02-03 15:43:24
12162	facebook-github-bot	2017-02-03 19:51:05
2035	negativetwelve	2015-07-17 23:25:16
6510	facebook-github-bot	2016-03-17 16:25:37
6510	geirman	2016-03-17 16:24:31
9982	ghost	2016-09-19 10:28:05
332	yosit	2015-03-27 16:29:58
332	zcstarr	2015-10-29 14:35:51
332	kevindeleon	2015-06-01 17:57:56
332	mattapperson	2015-08-02 23:17:00
332	sghiassy	2015-08-07 21:22:14
332	gabro	2015-03-27 16:19:22
332	paramaggarwal	2015-06-23 16:31:21
332	danicomas	2015-04-01 11:23:11
332	jordwalke	2015-08-05 09:06:26
332	sahrens	2015-03-27 16:09:52
332	nicklockwood	2015-08-12 12:54:03
332	josebalius	2015-08-03 21:33:54
332	jaygarcia	2015-03-27 13:26:45
332	brentvatne	2015-06-01 20:29:36
6176	mkonicek	2016-03-02 13:29:39
6176	facebook-github-bot	2016-02-26 16:45:32
11269	grabbou	2016-12-02 11:33:31
11269	mkonicek	2016-12-02 17:43:17
11269	facebook-github-bot	2016-12-02 11:33:37
3640	martinbigio	2015-10-23 19:24:01
3640	facebook-github-bot	2015-10-23 19:25:38
9286	ghost	2016-08-08 11:41:01
9706	ghost	2016-09-01 15:05:27
3235	PhilippKrone	2015-10-22 10:46:41
1949	brentvatne	2015-07-15 06:16:31
9147	bestander	2016-08-03 10:09:09
9147	grabbou	2016-08-03 07:20:30
9147	Kureev	2016-08-03 07:51:49
9147	facebook-github-bot	2016-11-14 02:44:54
10643	janicduplessis	2016-10-31 19:41:34
10643	facebook-github-bot	2016-10-31 05:26:32
11523	l327253678	2016-12-19 08:20:47
6241	bestander	2016-03-02 11:12:22
8781	ghost	2016-07-14 13:24:25
985	vjeux	2015-04-24 16:00:14
985	brentvatne	2015-05-30 22:27:38
5981	facebook-github-bot	2016-02-17 14:26:18
5845	facebook-github-bot	2016-02-09 21:25:33
5723	ericvicenti	2016-03-22 03:21:42
5723	ghost	2016-03-30 17:00:48
5723	neciu	2016-03-22 08:18:12
5723	mkonicek	2016-03-20 17:44:14
5723	facebook-github-bot	2016-02-03 07:31:34
8883	ghost	2016-07-19 08:01:48
10919	grabcode	2016-11-23 23:19:52
10919	dannycochran	2016-11-28 16:55:26
10919	mkonicek	2016-11-23 01:47:31
10919	facebook-github-bot	2016-11-14 03:39:53
7551	ghost	2016-05-13 09:53:35
3816	facebook-github-bot	2015-11-01 01:28:27
5203	Salakar	2016-01-15 17:47:54
5203	Ehesp	2016-01-15 18:01:55
9166	bestander	2016-08-02 15:33:26
9166	ghost	2016-08-02 15:33:56
12916	janicduplessis	2017-03-14 04:23:38
12916	acdlite	2017-03-14 19:19:36
12916	facebook-github-bot	2017-03-21 01:24:18
1190	ranyefet	2015-05-08 09:38:44
6864	mkonicek	2016-04-07 14:38:39
6864	facebook-github-bot	2016-04-07 14:39:22
6462	facebook-github-bot	2016-03-15 05:29:22
5029	facebook-github-bot	2015-12-29 19:46:13
3326	brentvatne	2015-10-19 19:31:10
4364	trave7er	2015-12-01 02:36:16
4364	facebook-github-bot	2015-11-26 07:28:27
4364	foghina	2015-11-26 10:22:12
4364	kmagiera	2015-11-30 08:48:01
6523	facebook-github-bot	2016-03-18 12:41:26
12311	tsteele2013	2017-02-10 15:22:57
7693	ghost	2016-05-23 12:15:30
426	joewalnes	2015-04-07 13:13:40
426	brentvatne	2015-07-20 21:35:47
426	andoriyu	2015-04-21 08:02:31
426	clayallsopp	2015-04-05 18:03:25
6014	bestander	2016-02-22 15:41:45
6014	facebook-github-bot	2016-02-19 02:09:17
13105	janicduplessis	2017-03-23 08:09:17
761	brentvatne	2015-06-01 19:43:21
12493	Swordsman-Inaction	2017-02-28 11:47:03
12493	janicduplessis	2017-02-25 22:36:39
12493	facebook-github-bot	2017-02-27 11:19:05
3787	mkonicek	2015-10-30 11:25:16
3787	qbig	2016-01-18 06:22:48
3787	benvinegar	2016-05-11 23:25:51
8178	ghost	2016-06-17 13:56:52
8961	facebook-github-bot	2016-07-22 16:15:14
5377	facebook-github-bot	2016-01-18 11:21:34
2406	darkyen	2015-09-21 09:10:01
2406	facebook-github-bot	2015-10-14 01:00:19
2406	frantic	2015-10-08 20:56:18
2406	elliottsj	2015-09-27 19:48:53
2406	mkonicek	2015-10-08 20:05:48
2406	ide	2015-09-20 22:07:06
2406	BerndWessels	2015-09-20 22:51:41
3844	christopherdro	2016-03-20 16:11:19
2258	cyprusglobe	2015-08-07 14:05:37
1357	lwansbrough	2015-05-20 22:25:35
1357	nicklockwood	2015-05-22 23:33:41
[truncated: 12,816 more rows]
