# Supplementary material for: Status, identity, and language: A study of issue discussions in GitHub
Source: PLoS One. 2019 Jun 14;14(6):e0215059. doi: 10.1371/journal.pone.0215059 (PMC6568400; doi:10.1371/journal.pone.0215059)
Supplement: S2 Data — (ZIP) [file pone.0215059.s003.zip › sample_46_projs_issues/facebook_react-native/issue_comments_mentioned_NOCODE_FULLBODY.csv]

issue_num	datetime	body	login	mention_login
13145	2017-03-25 06:05:42	@ide has imported this pull request. If you are a Facebook employee, you can view this diff [on Phabricator](https://phabricator.intern.facebook.com/D4776305).	facebook-github-bot	ide
13143	2017-03-24 23:57:59	@hramos has imported this pull request. If you are a Facebook employee, you can view this diff [on Phabricator](https://phabricator.intern.facebook.com/D4775026).	facebook-github-bot	hramos
13133	2017-03-24 11:33:47	Hey @yogi9999999 and thanks for posting this! @ryankask tells me this issue looks like a question that would be best asked on [StackOverflow](http://stackoverflow.com/questions/tagged/react-native). StackOverflow is amazing for Q&A: it has a reputation system, voting, the ability to mark a question as answered. Because of the reputation system it is likely the community will see and answer your q…	facebook-github-bot	yogi9999999
13133	2017-03-24 11:33:47	Hey @yogi9999999 and thanks for posting this! @ryankask tells me this issue looks like a question that would be best asked on [StackOverflow](http://stackoverflow.com/questions/tagged/react-native). StackOverflow is amazing for Q&A: it has a reputation system, voting, the ability to mark a question as answered. Because of the reputation system it is likely the community will see and answer your q…	facebook-github-bot	ryankask
13124	2017-03-23 20:40:43	@janicduplessis has imported this pull request. If you are a Facebook employee, you can view this diff [on Phabricator](https://phabricator.intern.facebook.com/D4765016).	facebook-github-bot	janicduplessis
13123	2017-03-23 19:30:14	@Oddadmix Found that this is an issue with a dependency, trying to figure out why though. Should be using general ES6 and nothing fancy. The dependency is written in company.	iremlopsum	Oddadmix
13122	2017-03-23 17:29:18	@hramos has imported this pull request. If you are a Facebook employee, you can view this diff [on Phabricator](https://phabricator.intern.facebook.com/D4763115).	facebook-github-bot	hramos
13121	2017-03-23 20:55:31	@bvaughn Looks like the script for react-native init assumes that it all use the same version https://github.com/facebook/react-native/blob/master/local-cli/init/init.js#L91.	janicduplessis	bvaughn
13121	2017-03-23 21:11:16	Gah! Thanks for pointing that out @janicduplessis Updated that script as well.	bvaughn	janicduplessis
13121	2017-03-24 16:09:35	@janicduplessis has imported this pull request. If you are a Facebook employee, you can view this diff [on Phabricator](https://phabricator.intern.facebook.com/D4770188).	facebook-github-bot	janicduplessis
13121	2017-03-24 16:10:08	Thanks for the review, @janicduplessis!	bvaughn	janicduplessis
13111	2017-03-23 12:18:49	@davidaurelio has imported this pull request. If you are a Facebook employee, you can view this diff [on Phabricator](https://phabricator.intern.facebook.com/D4761971).	facebook-github-bot	davidaurelio
13109	2017-03-23 17:03:19	Travis tests passed, merging. @facebook-github-bot shipit	mkonicek	facebook-github-bot
13109	2017-03-23 17:04:03	@mkonicek has imported this pull request. If you are a Facebook employee, you can view this diff [on Phabricator](https://phabricator.intern.facebook.com/D4762652).	facebook-github-bot	mkonicek
13103	2017-03-23 05:56:05	@ide has imported this pull request. If you are a Facebook employee, you can view this diff [on Phabricator](https://phabricator.intern.facebook.com/D4761349).	facebook-github-bot	ide
13101	2017-03-23 15:37:18	Hi @loki4u, Your frustration is understandable. Even though react native might not be very friendly to new developers, but I have seen it working alright in many projects. I have a few suggestions that might help you: * Follow the the getting started guide: http://facebook.github.io/react-native/docs/getting-started.html * Whenever you hit a problem that you can't solve yourself, or by searching,…	omidfi	loki4u
13101	2017-03-23 20:20:23	@loki4u sorry to hear you had a poor experience. React Native has several dependencies, requiring a fully working development environment for iOS and Android app development, as well as Node and other JavaScript projects. The team over at [Expo](http://expo.io) have built a product that allows you to build React Native apps without requiring any native dependencies. We recently collaborated on a …	hramos	loki4u
13099	2017-03-24 16:12:21	@janicduplessis has imported this pull request. If you are a Facebook employee, you can view this diff [on Phabricator](https://phabricator.intern.facebook.com/D4770208).	facebook-github-bot	janicduplessis
13098	2017-03-23 17:08:30	@hramos has imported this pull request. If you are a Facebook employee, you can view this diff [on Phabricator](https://phabricator.intern.facebook.com/D4762944).	facebook-github-bot	hramos
13096	2017-03-23 17:07:23	@hramos has imported this pull request. If you are a Facebook employee, you can view this diff [on Phabricator](https://phabricator.intern.facebook.com/D4762937).	facebook-github-bot	hramos
13093	2017-03-23 17:24:03	@hramos has imported this pull request. If you are a Facebook employee, you can view this diff [on Phabricator](https://phabricator.intern.facebook.com/D4763071).	facebook-github-bot	hramos
13083	2017-03-22 22:20:24	@skv-headless Looks awesome! Thank you for you effort... and I apologize for the inconvenience! 😃	shergin	skv-headless
13074	2017-03-22 16:33:30	@seenickcode, I can see it's not there, but that's how async/await works. https://developer.mozilla.org/en-US/docs/Web/JavaScript/Reference/Operators/await It's certainly something that should be clearer in the docs, but it's not a React Native issue specifically.	davidsharp	seenickcode
13074	2017-03-22 17:01:45	Good to know thanks. It's just that it's in the React Native main documentation and that example they give clearly doesn't work for newbies like me. Not to be negative but it's surprising from the quality of documentation Facebook produces. I couldn't find how to report a problem with documentation. On Wed, Mar 22, 2017 at 8:34 PM, David Sharp <notifications@github.com> wrote: > @seenickcode <htt…	seenickcode	seenickcode
13066	2017-03-22 09:37:17	@janicduplessis thats what react-native-router-flux did	ptomasroos	janicduplessis
13066	2017-03-22 21:25:25	@ericvicenti has imported this pull request. If you are a Facebook employee, you can view this diff [on Phabricator](https://phabricator.intern.facebook.com/D4757539).	facebook-github-bot	ericvicenti
13061	2017-03-21 21:47:42	@hramos has imported this pull request. If you are a Facebook employee, you can view this diff [on Phabricator](https://phabricator.intern.facebook.com/D4749511).	facebook-github-bot	hramos
13058	2017-03-21 21:59:29	@hramos [here](https://github.com/facebook/react-native/issues/13062) is using guide lines	cinder92	hramos
13057	2017-03-21 19:20:00	@hramos Actually I'm just using the default code. Nothing fancy. Some phones keep it crashing, some are not. they all have the same log message output. And also most of the crash happens on Android 6.0	kenma9123	hramos
13052	2017-03-21 20:51:53	@ide has imported this pull request. If you are a Facebook employee, you can view this diff [on Phabricator](https://phabricator.intern.facebook.com/D4748893).	facebook-github-bot	ide
13049	2017-03-21 12:14:45	@satya164 has imported this pull request. If you are a Facebook employee, you can view this diff [on Phabricator](https://phabricator.intern.facebook.com/D4745616).	facebook-github-bot	satya164
13048	2017-03-21 15:12:55	@satya164 has imported this pull request. If you are a Facebook employee, you can view this diff [on Phabricator](https://phabricator.intern.facebook.com/D4746028).	facebook-github-bot	satya164
13047	2017-03-22 07:24:29	@ide obviously you're right. Must be problem in my project.	mauron85	ide
13040	2017-03-21 00:08:39	@sahrens has imported this pull request. If you are a Facebook employee, you can view this diff [on Phabricator](https://phabricator.intern.facebook.com/D4742701).	facebook-github-bot	sahrens
13036	2017-03-21 16:56:07	@javache CLA done	gperdomor	javache
13036	2017-03-23 10:30:47	@javache has imported this pull request. If you are a Facebook employee, you can view this diff [on Phabricator](https://phabricator.intern.facebook.com/D4761828).	facebook-github-bot	javache
13035	2017-03-22 08:12:45	@mikaalanwar Just use React-Native Modal with code inside like this and test it on samsung S6/S7 devices, rerunning app for couple of times (delete from memory and open): I've managed to fix this issue by using custom animated views instead of modals. But that's not the way it should work. I'm wondering why for the first app run it works correctly and then breaks?	arsenslyusarchuk	mikaalanwar
13034	2017-03-21 11:15:25	Hi @janicduplessis! Thanks for your support, here's the PR https://github.com/facebook/react-native/pull/13048 Your suggested change worked perfectly, however when testing this specific case with the `react-navigation` library, the `Linking` library mock also fails. There's a workaround for that, so I was able to confirm the new `ScrollViewMock` is working. I don't know if the `Linking` mock issu…	alvaromb	janicduplessis
13020	2017-03-20 06:28:19	@mohammed1955 I just downgraded the react-native from 0.42.3 to 0.38.0 and the problem solved.	hi-bazinga	mohammed1955
13015	2017-03-20 21:51:03	@prasang7 Hello. I am new to react-native and have undergone the installation process on Windows 10 in the past week. I tried replicating your error, and I have found that it happens when I create a project in the same "C:\Windows\system32" directory as you have done. On the other hand, it does not give me any problems when I create and run under "C:\Users\user_name_here\". I am not sure why it d…	Nick177	prasang7
13015	2017-03-22 16:47:34	Thankyou @Nick177 and @mikaalanwar for your suggestions. It solved my issue.	prasang7	Nick177
13015	2017-03-22 16:47:34	Thankyou @Nick177 and @mikaalanwar for your suggestions. It solved my issue.	prasang7	mikaalanwar
13012	2017-03-20 23:18:06	@frantic If you are okay with it. I would like to take a stab at this.	binoy14	frantic
13012	2017-03-21 03:34:58	@binoy14 sure!	frantic	binoy14
13012	2017-03-21 20:57:40	@frantic Can you point me in the right direction? I am not sure which file to edit and what exactly to do.	binoy14	frantic
13012	2017-03-22 05:01:53	@binoy14 how familiar are you with React Native? I'd recommend starting with building a simple app that uses local notifications. Then you can try reproduce this bug locally on your computer. Once you have the repro case, check out PushNotificationsIOS native module (Objective-C) and see if you can move some event subscriptions out of `startObserving` and into methods that actually depend on them.	frantic	binoy14
13011	2017-03-18 16:07:15	@brunolemos I can confirm that **CodePush is OK** ( react-native-mixpanel is safe too) Please check `Crashlytics` and `Fabric`, most of the reject cases are caused by those crash analysis tools	nihgwu	brunolemos
13011	2017-03-18 17:53:33	@brunolemos are you sure the code you linked could be an issue? I'm not sure if that would be considered "code which passes arbitrary parameters to dynamic methods" since the name of the library to load is hard coded.	lyahdav	brunolemos
13011	2017-03-18 17:58:22	@lyahdav no, but it's the code that contains the `dlsym` function mentioned by Apple	brunolemos	lyahdav
13011	2017-03-18 18:23:10	@ide if he commented out those dlopen() and dlsym() calls won't it break React Native? Or are you just suggesting that as a process of elimination? @nihgwu if it's Crashlytics or Fabric why would the many others apps using those libraries be accepted?	lyahdav	ide
13011	2017-03-18 18:23:10	@ide if he commented out those dlopen() and dlsym() calls won't it break React Native? Or are you just suggesting that as a process of elimination? @nihgwu if it's Crashlytics or Fabric why would the many others apps using those libraries be accepted?	lyahdav	nihgwu
13011	2017-03-19 01:08:24	@lyahdav I don't think removing those calls would break React Native in production. Trying to come up with a minimal repro. All of these methods are quite common in typical iOS programming, especially the latter three. Also historically Apple's automatic scanners sometimes have had false positives (ex: thinking a private API was called when there definitely were no calls to it). For what it's wor…	ide	lyahdav
13011	2017-03-19 15:36:04	@ide , and no codePush?	natdm	ide
13011	2017-03-20 08:10:48	@sriraman are all your endpoints HTTPS? > Even if the remote resource is not intentionally malicious, it could easily be hijacked via a Man In The Middle (MiTM) attack, which can pose a serious security vulnerability to users of your app MiTM will usually not be a issue when using HTTPS as Apple in most cases require.	stoffern	sriraman
13011	2017-03-20 16:16:49	The `dlopen`, `dlsym`, `respondsToSelector:`, `performSelector:`, and `method_exchangeImplementations` APIs by themselves are public and may be used, the issue is specifically with “code which passes arbitrary parameters to **dynamic** methods”. E.g. the `dlsym` case that @brunolemos [linked to](https://github.com/facebook/react-native/blob/9ee815f6b52e0c2417c04e5a05e1e31df26daed2/React/Profiler/…	alloy	brunolemos
13011	2017-03-20 17:12:39	@alloy We already submitted the app without CodePush. Still, they rejected the app. :(	sriraman	alloy
13011	2017-03-20 17:15:38	@alloy Can you check [RCTUtils L535-L538](https://github.com/facebook/react-native/blob/master/React/Base/RCTUtils.m#L535-L538) also.	sriraman	alloy
13011	2017-03-20 17:29:07	As far as we know, CodePush (for RN and Cordova, in this context the two are equivalent) itself is well within the Apple guidelines. CodePush and RN do not directly or indirectly pass arbitrary parameters to dynamic methods like dlopen and dlsym. As an app developer you shouldn't drastically change the advertised or intended purpose of your app (don't change your chat messenger into a catalog of …	ide	sriraman
13011	2017-03-20 19:22:06	@sriraman so you have already removed `react-native-table-view` and the others? Then I would just ask Apple specifically which lib is the problem.	brunolemos	sriraman
13011	2017-03-20 19:22:25	@sriraman So basically, are you now submitting a plain simple react native app without any dependencies and getting this error ?	axemclion	sriraman
13011	2017-03-20 19:26:01	@axemclion No. We just removed CodePush, Mixpanel, Fabric and React Native Tableview. We didn't send them plain React Native app. @brunolemos Yes. We removed React native tableview when we were submitting the app this time.	sriraman	brunolemos
13011	2017-03-20 19:26:01	@axemclion No. We just removed CodePush, Mixpanel, Fabric and React Native Tableview. We didn't send them plain React Native app. @brunolemos Yes. We removed React native tableview when we were submitting the app this time.	sriraman	axemclion
13011	2017-03-20 19:31:00	@sriraman I think you should do the following: 1. Submit an appeal to get the app approved 2. Ask Apple about exactly which library they are referring to 3. Ask Apple their position about React Native 4. Open the source code for a couple people that can help looking for problems, preferably including someone in the RN core team The remote possibility of react native being the rejection cause is v…	brunolemos	sriraman
13011	2017-03-20 20:33:41	That [linked ticket](https://github.com/Microsoft/react-native-code-push/issues/748) has good excerpts on the rules and why something like CodePush shouldn’t be the problem ^. I agree with @brunolemos in that you should try to get Apple to answer specific questions through an appeal. Thanks for hanging in there for the rest of us 🙏	alloy	brunolemos
13011	2017-03-21 07:45:48	Just an aside -- I really doubt this is a factor -- but @sriraman, what version of RN are you using?	hilkeheremans	sriraman
13011	2017-03-21 08:43:54	@brunolemos Thanks for the suggestion. We spoke with @brentvatne . We are opening our source to him. I think he can help us in finding the issue if we are doing something wrong. We are starting the Appeal also. I'll let everyone know once we find the root cause for the rejection. @hilkeheremans We are using older version only (v0.30).	sriraman	brunolemos
13011	2017-03-21 08:43:54	@brunolemos Thanks for the suggestion. We spoke with @brentvatne . We are opening our source to him. I think he can help us in finding the issue if we are doing something wrong. We are starting the Appeal also. I'll let everyone know once we find the root cause for the rejection. @hilkeheremans We are using older version only (v0.30).	sriraman	hilkeheremans
13011	2017-03-21 13:50:54	Hey @sriraman so sorry to hear about your app store woes. I have been there many times. Are you using expo/exponent to build your app? As I understand it they still have the ability to hot reload your bundle which as amazingly awesome as I think that is and love that feature I think that is what Apple is cracking down on. I can see both sides of the argument I definitely lean towards the ability …	geoc3	sriraman
13011	2017-03-21 18:30:01	@geoc3 Hi, I work Expo -- with Expo specifically we've heard of zero App Store rejections due to this reason. While Apple's policies aren't always clear-cut, we make sure that the Expo codebase follows the Apple guidelines (technically & w.r.t. intent) and since Expo developers generally write only JavaScript, that clears the likelihood of a developer's accidentally breaking the Apple guidelines.…	ide	geoc3
13011	2017-03-21 18:53:17	Hi @ide thanks for the detailed response and definitely eases concerns a bit. I just know how Apple reviews can go hence the slight bit of nervousness. Hoping like you said in a previous comment the problem is figured out and resolved and everyone can get on down the road building fantastic apps with Expo and React Native! Such an awesome platform!	geoc3	ide
13011	2017-03-21 21:39:10	@sriraman React Native 0.30 is really old. Too much has changed in the last 8 months, maybe even code related to the methods mentioned by Apple. It's hard to give support for that, you should really upgrade it.	brunolemos	sriraman
13011	2017-03-22 07:28:24	The two app reviews we passed last week - one last monday, one just this sunday - both had `react-native-onesignal` in them. I'm not saying `react-native-onesignal` is _not_ the problem since we cannot be certain Apple fully analyzes all submissions, but if they do full checks all the time, it is definitely not the issue here. In short, I would recommend you still follow @clarle's suggestion to r…	hilkeheremans	clarle
13011	2017-03-22 07:55:36	To get back to an earlier question I asked -- the OP is stating that they are still using RN v0.30. Question for the RN connaisseurs: as @brunolemos implies, is there any chance there is some naughty code in there that was removed in later versions?	hilkeheremans	brunolemos
13011	2017-03-27 19:01:36	Hey @sriraman just checking to see if you ever found out what was causing Apple to reject your app. Thanks!	geoc3	sriraman
13008	2017-03-23 23:49:06	@javache Updated with the recent changes, we still need to move some headers to the 'project' section instead of 'private' or 'public' so archiving works properly.	janicduplessis	javache
13008	2017-03-27 16:52:30	@javache has imported this pull request. If you are a Facebook employee, you can view this diff [on Phabricator](https://phabricator.intern.facebook.com/D4779894).	facebook-github-bot	javache
13007	2017-03-18 18:56:14	@janicduplessis has imported this pull request. If you are a Facebook employee, you can view this diff [on Phabricator](https://phabricator.intern.facebook.com/D4735347).	facebook-github-bot	janicduplessis
13003	2017-03-18 18:50:46	Yea CI is a bit flaky at the moment, we're working on improving this. Let's try again. @facebook-github-bot shipit	janicduplessis	facebook-github-bot
13003	2017-03-18 18:52:14	@janicduplessis has imported this pull request. If you are a Facebook employee, you can view this diff [on Phabricator](https://phabricator.intern.facebook.com/D4731566).	facebook-github-bot	janicduplessis
13002	2017-03-18 18:55:24	@janicduplessis has imported this pull request. If you are a Facebook employee, you can view this diff [on Phabricator](https://phabricator.intern.facebook.com/D4735343).	facebook-github-bot	janicduplessis
13001	2017-03-18 19:10:14	@janicduplessis has imported this pull request. If you are a Facebook employee, you can view this diff [on Phabricator](https://phabricator.intern.facebook.com/D4735360).	facebook-github-bot	janicduplessis
12992	2017-03-17 13:10:25	![2017-03-17 9 07 22](https://cloud.githubusercontent.com/assets/14501851/24044323/c3a94c7a-0b55-11e7-89cc-447db549d485.png) I do it,but the "Yoga.h" file not found. React and Yoga in the same level, could import Yoga.h from React.h? @ptomasroos	cky113999742	ptomasroos
12992	2017-03-17 18:08:20	Thanks @ptomasroos I added the explicit dependency with RN 0.43.0-rc3 and didn't get any error 👍	jeanregisser	ptomasroos
12992	2017-03-20 14:53:41	@cky113999742 can we close this?	sibelius	cky113999742
12987	2017-03-17 01:51:32	@ericvicenti has imported this pull request. If you are a Facebook employee, you can view this diff [on Phabricator](https://phabricator.intern.facebook.com/D4727390).	facebook-github-bot	ericvicenti
12976	2017-03-16 18:35:00	OMG, this bug report is so amazing! Thank you, @iggyfisk! I will try to debug it soon.	shergin	iggyfisk
12976	2017-03-17 02:50:19	I am facing a similar issue with my project. While the text input is focused 2 things happen : 1 => scrolling works as usual, so this is great 2=> when I touch the list to select an option the first touch doesn't work, I checked onBlur is called at this point, and then the second press works just fine I am not sure if it is the same problem you are facing, If not do you have a solution to this @i…	CheragV	iggyfisk
12976	2017-03-17 11:07:44	That doesn't sound like the exact same thing @CheragV, once I break things by monster scrolling a FlatList, the onBlur handler on TextInputs still works as expected. It doesn't fire on the first touch after typing since that touch gets eaten by the bug. Either way my solution so far is to spend an hour doing retakes of a bug report video, then wait for the California boys to sort it out.	iggyfisk	CheragV
12976	2017-03-17 15:43:55	What a hero @shergin! Looking forward to it!	ptomasroos	shergin
12966	2017-03-17 00:45:17	Makes sense. Thank you @hey99xx!	a-koka	hey99xx
12965	2017-03-16 14:58:24	@mkonicek thanks for the fast review! I followed the instructions locally, but the full Android build failed. I see there's [additional dev instructions](https://github.com/facebook/react-native/blob/master/ReactAndroid/DevExperience.md) for Android, but they aren't working for me. When I run `./gradlew :ReactAndroid:installArchives` from the `react-native` root directory, it fails with `java.lan…	clayallsopp	mkonicek
12964	2017-03-16 07:59:02	Great job, @dylanpyle! Thanks for your contribution!	Kureev	dylanpyle
12964	2017-03-16 07:59:41	@Kureev has imported this pull request. If you are a Facebook employee, you can view this diff [on Phabricator](https://phabricator.intern.facebook.com/D4720970).	facebook-github-bot	Kureev
12964	2017-03-22 16:15:24	@Kureev I'm not familiar with the React Native release process — anything more I need to do here, or is this waiting on a FB team member to merge? Looking forward to using the fix in my app ☺️	dylanpyle	Kureev
12963	2017-03-21 21:08:09	@hramos has imported this pull request. If you are a Facebook employee, you can view this diff [on Phabricator](https://phabricator.intern.facebook.com/D4749072).	facebook-github-bot	hramos
12959	2017-03-15 22:01:34	Thanks for the issue, @dylanpyle! Most likely, this happens because of incorrect assumption [here](https://github.com/facebook/react-native/blob/545072b02d94e264a66987a5cebc15629a16f188/local-cli/link/ios/mapHeaderSearchPaths.js#L35). We assume that if we have `HEADER_SEARCH_PATHS` defined, then it is an array which is apparently not the case. We need to add a check if `HEADER_SEARCH_PATHS` is no…	Kureev	dylanpyle
12959	2017-03-15 22:59:43	@Kureev Thanks for the pointer! I'll take a look at getting a PR out tonight.	dylanpyle	Kureev
12958	2017-03-15 23:11:20	@mkonicek has imported this pull request. If you are a Facebook employee, you can view this diff [on Phabricator](https://phabricator.intern.facebook.com/D4718294).	facebook-github-bot	mkonicek
12953	2017-03-17 09:21:40	@mkonicek I don't have exact repro steps, but it involved debugging on a physical device that had gone to sleep and woken up again, so probably some activity life cycle thing. I note, however, that many other methods of `ReactShadowNode` _do_ check for `mYogaNode != null`...	petterh	mkonicek
12953	2017-03-20 18:32:09	@janicduplessis has imported this pull request. If you are a Facebook employee, you can view this diff [on Phabricator](https://phabricator.intern.facebook.com/D4739215).	facebook-github-bot	janicduplessis
12952	2017-03-15 19:05:43	Existing app. We are migration from `0.39.x` to `0.42.0`. @ericvicenti The error occurred right after I switched to new RN version. There were no changes after I run `react-native-git-upgrade`.	bitsal	ericvicenti
12944	2017-03-15 23:32:58	@shergin if you would prefer a native fix, I can have a look. I also realized that we probably need to make some doc changes so users know that `removeClippedSubviews` behaves differently on TV... http://facebook.github.io/react-native/docs/view.html#removeclippedsubviews	dlowder-salesforce	shergin
12944	2017-03-15 23:47:28	@dlowder-salesforce I will appreciate any help in researching this area, therefore: * I don't think that turning clipping off completely in some conditions is a good idea at all. It would be great if we can have more targeted and appropriate solution; * Even if right now it affects only tvOS (I have not tested yet), we have to support iOS as well. If not right now, but eventually iOS with attache…	shergin	dlowder-salesforce
12944	2017-03-16 00:05:05	@shergin yes it would be great if we could still do the clipping and not have this issue. Maybe there's some heuristic we can put in where we don't clip subviews that are near the edge of the viewable area, so that the bottom visible subview is not the bottommost view in the hierarchy, and this focus engine scrolling problem won't be triggered.	dlowder-salesforce	shergin
12944	2017-03-16 05:13:46	@shergin I tested out an idea where we create a buffer zone around the visible area of the view, and don't remove subviews that touch that zone. Setting it to 500 px seems to work well for the modified ListViewGridLayoutExample I've been testing with. See the most recent commit in https://github.com/dlowder-salesforce/react-native/tree/tvos-listview-native-fix . It seems to me that this might als…	dlowder-salesforce	shergin
12944	2017-03-16 15:49:43	@shergin It's not clear to me what else we could do, other than increasing `leeway` or something similar -- I don't see any other general way of deciding which subviews to keep. Maybe the way to keep it non-hacky is to expose `leeway` as a view property, so that the application developer can decide how many hidden views to keep....	dlowder-salesforce	shergin
12944	2017-03-20 20:27:40	@shergin it does not appear to me that increasing `leeway` helps. I believe I have a reasonable fix that would make sense for both iOS and tvOS: extend the clipping rectangle bounds by one screen width/height in all four directions. See https://github.com/dlowder-salesforce/react-native/commit/df37fccdf3132865f30459f70a869899a901cd1c . I believe this should solve the VoiceOver issue as well.	dlowder-salesforce	shergin
12944	2017-03-21 21:38:15	@shergin I did some more testing of my native fix. It seems to work well as long as one doesn't navigate down the scrollview too fast. However, if you use the TV remote or arrow keys to go too fast, it seems like the code to add and remove and render subviews is having trouble keeping up, and occasionally the focus engine will get confused and pop the focus back up to the top. With removeClippedS…	dlowder-salesforce	shergin
12944	2017-03-23 21:12:01	@dlowder-salesforce Oh, that's interesting and super important observation! Thank you!!1 As a next step I would like to investigate/reevaluate the clipping mechanism completely. I have a filling that having this in RN is not worth it at all. If it is the case, we probably have to remove it completely. If my tests show promising results, I will share them with the community, and it can end up with…	shergin	dlowder-salesforce
12943	2017-03-15 10:13:30	@jeanlauliac has imported this pull request. If you are a Facebook employee, you can view this diff [on Phabricator](https://phabricator.intern.facebook.com/D4712940).	facebook-github-bot	jeanlauliac
12941	2017-03-14 22:30:29	@hramos 0.42 still has the same behavior. Btw I ran this on SDK 23 and 25.	jcbiznoff	hramos
12938	2017-03-14 22:20:04	@mkonicek has imported this pull request. If you are a Facebook employee, you can view this diff [on Phabricator](https://phabricator.intern.facebook.com/D4709339).	facebook-github-bot	mkonicek
12932	2017-03-15 13:09:16	@marcoacierno and everyone. I removed the `reactotron` dependency and it seems working. Let me know if you are experiencing the same issue with another package. I'll leave open this issue until your response.	brunocascio	marcoacierno
12925	2017-03-16 13:34:08	Hey @janicduplessis , thanks for the reply! Could you please help me finding the fix ? I don't find it in the [0.43 release changes.](https://github.com/facebook/react-native/compare/v0.43.0-rc.2...master) Edit: I found the [fix commit](https://github.com/facebook/react-native/commit/24d34fe203a341b678e00ab4316e8838c50d2be9).	fdnhkj	janicduplessis
12922	2017-03-21 17:40:42	@rmevans9 looks like github bot did not do its job	hey99xx	rmevans9
12921	2017-03-14 22:31:23	@mkonicek has imported this pull request. If you are a Facebook employee, you can view this diff [on Phabricator](https://phabricator.intern.facebook.com/D4709474).	facebook-github-bot	mkonicek
12920	2017-03-14 22:13:50	@ide has imported this pull request. If you are a Facebook employee, you can view this diff [on Phabricator](https://phabricator.intern.facebook.com/D4709273).	facebook-github-bot	ide
12919	2017-03-14 22:33:19	@mkonicek has imported this pull request. If you are a Facebook employee, you can view this diff [on Phabricator](https://phabricator.intern.facebook.com/D4709498).	facebook-github-bot	mkonicek
12917	2017-03-14 06:58:35	@satya164 has imported this pull request. If you are a Facebook employee, you can view this diff [on Phabricator](https://phabricator.intern.facebook.com/D4704753).	facebook-github-bot	satya164
12917	2017-03-14 11:38:16	@facebook-github-bot shipit	satya164	facebook-github-bot
12917	2017-03-14 11:39:01	@satya164 has imported this pull request. If you are a Facebook employee, you can view this diff [on Phabricator](https://phabricator.intern.facebook.com/D4704753).	facebook-github-bot	satya164
12916	2017-03-14 18:56:40	@acdlite What should I use instead of createStrictShapeTypeChecker?	janicduplessis	acdlite
12916	2017-03-14 19:19:36	@janicduplessis PropTypes.shape	acdlite	janicduplessis
12916	2017-03-14 20:50:23	@acdlite The issue with `PropTypes.shape` is that it doesn't warn when there are extra props on the object like `createStrictTypeChecker` does. I'd rather keep the same behavior.	janicduplessis	acdlite
12916	2017-03-14 21:01:23	@janicduplessis Ah ok. I suppose we should add an `exactShape` prop type to the built-ins.	acdlite	janicduplessis
12916	2017-03-17 02:37:07	@acdlite Are you fine with shipping this?	janicduplessis	acdlite
12910	2017-03-15 23:00:44	@mkonicek has imported this pull request. If you are a Facebook employee, you can view this diff [on Phabricator](https://phabricator.intern.facebook.com/D4718188).	facebook-github-bot	mkonicek
12910	2017-03-17 05:22:09	ping @mkonicek	nihgwu	mkonicek
12910	2017-03-20 10:54:59	@facebook-github-bot shipit	satya164	facebook-github-bot
12910	2017-03-20 10:56:17	@satya164 has imported this pull request. If you are a Facebook employee, you can view this diff [on Phabricator](https://phabricator.intern.facebook.com/D4718188).	facebook-github-bot	satya164
12909	2017-03-16 19:58:42	@janicduplessis has imported this pull request. If you are a Facebook employee, you can view this diff [on Phabricator](https://phabricator.intern.facebook.com/D4723933).	facebook-github-bot	janicduplessis
12909	2017-03-17 03:18:10	Thanks @janicduplessis !	mlanter	janicduplessis
12908	2017-03-13 22:16:21	@hramos has imported this pull request. If you are a Facebook employee, you can view this diff [on Phabricator](https://phabricator.intern.facebook.com/D4701705).	facebook-github-bot	hramos
12897	2017-03-14 10:33:29	Oops, I probably should've checked that before opening an issue. Thanks, @hramos.	ExplodingCabbage	hramos
12894	2017-03-16 01:15:11	@hramos I have，Is such,The app is only one page，When you have a network in the first open the app at a time，images are ok，then you close the app from the background and shut down the network to open the app.(use my images list)	pj0579	hramos
12894	2017-03-16 01:27:16	@hramos the image no show will perform this method after more than ten seconds, I am very confused about this，why it will take more than ten seconds ,and finally can't display， Is this a bug for RN 0.39.2 for IOS ![image](https://cloud.githubusercontent.com/assets/20592579/23977671/6eff7478-0a2a-11e7-9d09-8e7fc1e25f4c.png)	pj0579	hramos
12886	2017-03-15 05:59:16	@mkonicek We are not able to reproduce it from our side ( we tested on 100 devices ), but we are seeing the crash happening on very random devices in our Fabric dashboard. <img width="1172" alt="screen shot 2017-03-15 at 11 26 57 am" src="https://cloud.githubusercontent.com/assets/4599610/23935575/98108766-0972-11e7-8bd6-e6120edd1ffb.png"> <img width="1133" alt="screen shot 2017-03-15 at 11 54 44…	guptasourabh	mkonicek
12886	2017-03-17 20:07:21	@mkonicek Can you please review it. As this fix will help us to reduce the number if crashes happening in app due to react native	guptasourabh	mkonicek
12886	2017-03-22 18:15:47	@mkonicek Can you please review it. As this fix will help us to reduce the number if crashes happening in app due to react native	guptasourabh	mkonicek
12884	2017-03-15 23:11:26	@sahrens so I ended up setting `maxToRenderPerBatch={1}` it gives me worse fill rate, but a lot better perfomance.. Thanks for your help. Can't wait when the cell reuse will be implemented natively.... it will be a huge step forward in performance and UX.	grundmanise	sahrens
12873	2017-03-11 06:25:45	@janicduplessis has imported this pull request. If you are a Facebook employee, you can view this diff [on Phabricator](https://phabricator.intern.facebook.com/D4695058).	facebook-github-bot	janicduplessis
12873	2017-03-13 19:28:45	@facebook-github-bot shipit	janicduplessis	facebook-github-bot
12873	2017-03-13 19:30:11	@janicduplessis has imported this pull request. If you are a Facebook employee, you can view this diff [on Phabricator](https://phabricator.intern.facebook.com/D4695058).	facebook-github-bot	janicduplessis
12873	2017-03-13 19:48:23	@janicduplessis something weird is still going on... the "Import Started" label is not appearing as expected	dlowder-salesforce	janicduplessis
12873	2017-03-13 19:53:00	@dlowder-salesforce Looks like when using the shipit bot it doesn't add the labels, but it does when using the fb internal tool. See your initial PR doesn't have the labels but did import properly. https://github.com/facebook/react-native/pull/12869	janicduplessis	dlowder-salesforce
12873	2017-03-14 14:44:15	@mkonicek has imported this pull request. If you are a Facebook employee, you can view this diff [on Phabricator](https://phabricator.intern.facebook.com/D4695058).	facebook-github-bot	mkonicek
12873	2017-03-15 21:28:37	@mkonicek has imported this pull request. If you are a Facebook employee, you can view this diff [on Phabricator](https://phabricator.intern.facebook.com/D4695058).	facebook-github-bot	mkonicek
12873	2017-03-24 00:03:51	@dlowder-salesforce I think everything was fixed in a recent commit.	janicduplessis	dlowder-salesforce
12869	2017-03-10 23:08:14	@janicduplessis has imported this pull request. If you are a Facebook employee, you can view this diff [on Phabricator](https://phabricator.intern.facebook.com/D4692883).	facebook-github-bot	janicduplessis
12867	2017-03-10 20:06:32	@hramos has imported this pull request. If you are a Facebook employee, you can view this diff [on Phabricator](https://phabricator.intern.facebook.com/D4691083).	facebook-github-bot	hramos
12860	2017-03-10 20:05:40	@janicduplessis has imported this pull request. If you are a Facebook employee, you can view this diff [on Phabricator](https://phabricator.intern.facebook.com/D4691071).	facebook-github-bot	janicduplessis
12859	2017-03-10 20:03:22	@janicduplessis has imported this pull request. If you are a Facebook employee, you can view this diff [on Phabricator](https://phabricator.intern.facebook.com/D4691047).	facebook-github-bot	janicduplessis
12858	2017-03-15 02:51:21	Thank you @Naoto-Ida. I'm not using GraphQL. My problems disappeared after I generated a new clean application with React Native 0.42.0, moved all the files to the new clean version and reconfigured all JS modules. React Native's upgrade is a trouble task yet.	lucianomlima	Naoto-Ida
12851	2017-03-21 10:47:12	@javache Rebased	jeremistadler	javache
12851	2017-03-21 22:14:12	@javache has imported this pull request. If you are a Facebook employee, you can view this diff [on Phabricator](https://phabricator.intern.facebook.com/D4716084).	facebook-github-bot	javache
12850	2017-03-10 20:37:19	@janicduplessis has imported this pull request. If you are a Facebook employee, you can view this diff [on Phabricator](https://phabricator.intern.facebook.com/D4691374).	facebook-github-bot	janicduplessis
12845	2017-03-13 11:44:56	@Ehesp I already try, but not work, you can try ViewPager nest View nest ViewPage. It is a react native android native code bug, second ViewPager not attach to window(android framework), ViewPager init child, will judge getWindowToken is null, getWindowToken is null, will return nothing. run on react native android 0.42 Thinks	zxwxw	Ehesp
12845	2017-03-13 12:06:02	@zxwxw I try `componentDidMount() { setTimeout(()=>{ this.setState({ height:this.height }) },0) }` this can work ，But It's not a good solution	kunkun12	zxwxw
12845	2017-03-13 13:48:28	@kunkun12 I already try setTimeout, but also not work before I create this issues, I already see https://github.com/facebook/react-native/issues/8348, and try all, but not work. @Ehesp @kunkun12 you try on React Native Android **0.42**？ see follow code, background should be gray, but is black. finally, I override ViewPager getWindowToken, work	zxwxw	Ehesp
12845	2017-03-13 13:48:28	@kunkun12 I already try setTimeout, but also not work before I create this issues, I already see https://github.com/facebook/react-native/issues/8348, and try all, but not work. @Ehesp @kunkun12 you try on React Native Android **0.42**？ see follow code, background should be gray, but is black. finally, I override ViewPager getWindowToken, work	zxwxw	kunkun12
12840	2017-03-09 22:19:35	@hramos has imported this pull request. If you are a Facebook employee, you can view this diff [on Phabricator](https://phabricator.intern.facebook.com/D4684864).	facebook-github-bot	hramos
12838	2017-03-10 12:45:55	@mkonicek has imported this pull request. If you are a Facebook employee, you can view this diff [on Phabricator](https://phabricator.intern.facebook.com/D4688982).	facebook-github-bot	mkonicek
12837	2017-03-10 12:47:02	@mkonicek has imported this pull request. If you are a Facebook employee, you can view this diff [on Phabricator](https://phabricator.intern.facebook.com/D4688986).	facebook-github-bot	mkonicek
12829	2017-03-09 19:33:35	Thanks @sibelius. I found the solution. ### Problem At some point, the `value` passed to [](https://github.com/facebook/react-native/blob/efcdef711eba82b2905d237ee9a3d094652c37ac/Libraries/Components/Picker/PickerAndroid.android.js#L120) method is _`undefined`_. The property [`this.props.children[position].props.value`](https://github.com/facebook/react-native/blob/efcdef711eba82b2905d237ee9a3d09…	danielfeelfine	sibelius
12827	2017-03-10 11:52:26	@alphasp I have not yet played around with `FlatList`, but is there any chance that the `onEndReachedThreshold` has some default non-zero value you are unaware of?	ramilushev	alphasp
12827	2017-03-10 13:54:43	@ramilushev Yes, just checked the code, created a PR to make it behave like ListView implementation	alphasp	ramilushev
12827	2017-03-14 05:50:26	@sahrens If `onEndReachedThreshold` is set to zero, `onEndReached` will be trigger when reach end of list. However if the threshold is set to more than 0, for example 10, `onEndReached` will be trigger before it go past the threshold value due to this line https://github.com/facebook/react-native/blob/master/Libraries/CustomComponents/Lists/VirtualizedList.js#L591 where you compare `distanceFromE…	alphasp	sahrens
12820	2017-03-28 06:44:51	@Snorlock I find this more reliable because: 1. The other PR assumes that the `--variant` flag would consist of the build type and the product flavor, which is not always the case. 2. Also, I'm not sure if extracting build type and product flavor from the variant is the right way to go because there is no way of marking they can exist together and individually as well. I have tried this PR while …	karanjthakkar	Snorlock
12818	2017-03-09 03:58:04	@AaaChiuuu has imported this pull request. If you are a Facebook employee, you can view this diff [on Phabricator](https://phabricator.intern.facebook.com/D4680312).	facebook-github-bot	AaaChiuuu
12816	2017-03-09 21:20:50	@hramos has imported this pull request. If you are a Facebook employee, you can view this diff [on Phabricator](https://phabricator.intern.facebook.com/D4684252).	facebook-github-bot	hramos
12811	2017-03-08 22:14:52	@hramos has imported this pull request. If you are a Facebook employee, you can view this diff [on Phabricator](https://phabricator.intern.facebook.com/D4677123).	facebook-github-bot	hramos
12810	2017-03-08 22:08:15	@hramos has imported this pull request. If you are a Facebook employee, you can view this diff [on Phabricator](https://phabricator.intern.facebook.com/D4677067).	facebook-github-bot	hramos
12808	2017-03-08 22:06:19	@hramos I don't think it's related, this issue is specific to Android, doesn't even redbox just a standard native crash.	janicduplessis	hramos
12797	2017-03-23 21:21:11	@gaearon FYI landed the 16.0.0-alpha.4 sync yesterday	bvaughn	gaearon
12796	2017-03-10 22:49:38	Hey @rmevans9! Thanks for sending this pull request! We would love to review your changes however it looks like you haven't signed the CLA yet. You can do so at https://code.facebook.com/cla.	facebook-github-bot	rmevans9
12796	2017-03-10 22:49:54	@zpao looks like it might be working.	rmevans9	zpao
12796	2017-03-10 22:50:02	@facebook-github-bot close	rmevans9	facebook-github-bot
12796	2017-03-10 22:50:35	@rmevans9 tells me to close this issue. If you think it should still be opened let us know why.	facebook-github-bot	rmevans9
12796	2017-03-14 11:55:02	@zpao maybe I jumped the gun. After it worked here it failed again today: https://github.com/facebook/react-native/issues/12922	rmevans9	zpao
12795	2017-03-08 16:36:43	@akashdmahali thanks for the detailed information. I ran into this recently as well, and while it didn't get to the bottom of the issue, updating Xcode from 7.3.1 to 8.2.1 allowed me to build successfully.	gbau	akashdmahali
12793	2017-03-10 21:15:03	@milhauscz this can be fixed by setting the ListView's removeClippedSubviews property to false. Otherwise, tvOS will believe that the bottommost unclipped view is the last one, and try to scroll all the way to the bottom of the view, leading to the unpleasant behavior you are seeing. For example code see the commits in https://github.com/dlowder-salesforce/react-native/tree/tvos-listview	dlowder-salesforce	milhauscz
12793	2017-03-13 11:36:28	@dlowder-salesforce Works like a charm, thank you for your help!	milhauscz	dlowder-salesforce
12793	2017-03-15 20:42:30	@dlowder-salesforce, @milhauscz I would love to fix this issue properly... but... Could you please confirm one more time: Does setting `removeClippedSubviews` really fix the problem? I am asking because... I double check and found that setting `removeClippedSubviews` for `UIScrollView` **does literally nothing**, the proof: https://github.com/facebook/react-native/blob/5353d39172034d04114f8e498fc…	shergin	milhauscz
12793	2017-03-15 20:42:30	@dlowder-salesforce, @milhauscz I would love to fix this issue properly... but... Could you please confirm one more time: Does setting `removeClippedSubviews` really fix the problem? I am asking because... I double check and found that setting `removeClippedSubviews` for `UIScrollView` **does literally nothing**, the proof: https://github.com/facebook/react-native/blob/5353d39172034d04114f8e498fc…	shergin	dlowder-salesforce
12793	2017-03-15 21:33:27	@shergin Yes it really fixes the problem... PR #12944 fixes it on the JS side.	dlowder-salesforce	shergin
12793	2017-03-15 22:24:59	@dlowder-salesforce Oh, thank you! I missed that this property is also proxied to `ScrollContentContainerViewClass`.	shergin	dlowder-salesforce
12790	2017-03-08 10:46:19	@xiaomuxi https://facebook.github.io/react-native/docs/appstate.html	GertjanReynaert	xiaomuxi
12784	2017-03-14 05:24:59	Dear @janicduplessis , the CommentInput component did not included in a ScrollView, at first , the Button(TouchableHightlight) can receive the onPress method, but after several quick open the CommentInput component use keyboard to input some text and at the same time press the background to close the CommentInput., next Time the Button component won't accept the onPress method at the first tap, a…	avivaWang	janicduplessis
12784	2017-03-17 09:33:57	@RichardLindhout did you find the solution?	avivaWang	RichardLindhout
12784	2017-03-17 16:51:21	@avivaWang How hard is it to reproduce this problem?	shergin	avivaWang
12778	2017-03-08 03:47:04	I searched in all code of react native, the only risk which may contain "arbitrary parameters to dynamic methods" is: [RCTUtils.m](https://github.com/facebook/react-native/blob/302d42da7f5a4565a4298bb5e54b6a3386e29339/React/Base/RCTUtils.m) Line 337 & 354 @ide any idea for this? Could we remove or change these code?	tdzl2003	ide
12778	2017-03-08 03:52:24	@tdzl2003 Thanks for providing the file and line numbers -- those functions (`RCTSwapClassMethods` and `RCTSwapInstanceMethods`) are used only internally within React Native and are not exposed to JavaScript, for example. The way React Native uses them for swizzling is the same as any other "regular" iOS app would. It's very normal, accepted, and not something to be concerned about.	ide	tdzl2003
12778	2017-03-08 03:54:16	3.3.2 of Apple Developer Program License: > An Application may not download or install executable code. Interpreted code may only be used in an Application if all scripts, code and interpreters are packaged in the Application and not downloaded. The only exception to the foregoing is scripts and code downloaded and run by Apple's built-in WebKit framework or JavascriptCore, provided that such scr…	grabbou	ide
12778	2017-03-08 03:56:21	@ide I know they are safe, but maybe apple's automatic check system may still consider a application use both script downloading AND arbitrary parameters to dynamic methods as a risk?	tdzl2003	ide
12778	2017-03-08 05:00:01	@axemclion @tdzl2003 CoduRush is also change the App's behavior out of Apple's review.	pinguo-gaoshan	tdzl2003
12778	2017-03-08 05:00:01	@axemclion @tdzl2003 CoduRush is also change the App's behavior out of Apple's review.	pinguo-gaoshan	axemclion
12778	2017-03-08 05:03:55	@pinguo-gaoshan While CodePush may be misused to change app's behavior, it still cannot load private frameworks or expose private methods other than the ones ReactNative already exposes. Not all the clauses in that rejection apply to CodePush. Additionally, I would suggest that individual apps should NOT change their behavior using CodePush.	axemclion	pinguo-gaoshan
12778	2017-03-08 05:09:51	@axemclion I agree, but Apple can't distinguish the way developers using CodeRush, so it's bad they all disable these functions, and do not allow new version submit to app store.	pinguo-gaoshan	axemclion
12778	2017-03-08 05:17:50	@pinguo-gaoshan it's a possibility that Apple follow this path in the future, but right now apparently code push continues to be accepted.	brunolemos	pinguo-gaoshan
12778	2017-03-08 05:18:02	@pinguo-gaoshan Note that the rejection explicitly calls out methods that they are concerned about. React Native does not dynamically inject into any of those methods.	axemclion	pinguo-gaoshan
12778	2017-03-08 05:43:21	@axemclion I published a brand new app written in React Native with Code Push yesterday without any rejection, and I've made a new version which is still waiting for review, I haven't received any warning email from Apple	nihgwu	axemclion
12778	2017-03-08 06:54:24	@pvenkatakrishnan Your link was published at 2014 http://adcdownload.apple.com/Documentation/License_Agreements__Apple_Developer_Program/Apple_Developer_Program_License_Agreement_20160921.pdf this one has the word `JavascriptCore`	Pikaurd	pvenkatakrishnan
12778	2017-03-08 06:55:57	@huhuanming I believe so, some developers using a library called Rollout received an email. It could be that many Chinese apps use JSPatch, another library used by people who received an email. (Incidentally, both of those libraries were covered by FireEye with regard to security: https://www.fireeye.com/blog/threat-research/2016/04/rollout_or_not_the.html) @pvenkatakrishnan As @Pikaurd says, tha…	ide	Pikaurd
12778	2017-03-08 06:55:57	@huhuanming I believe so, some developers using a library called Rollout received an email. It could be that many Chinese apps use JSPatch, another library used by people who received an email. (Incidentally, both of those libraries were covered by FireEye with regard to security: https://www.fireeye.com/blog/threat-research/2016/04/rollout_or_not_the.html) @pvenkatakrishnan As @Pikaurd says, tha…	ide	huhuanming
12778	2017-03-08 06:55:57	@huhuanming I believe so, some developers using a library called Rollout received an email. It could be that many Chinese apps use JSPatch, another library used by people who received an email. (Incidentally, both of those libraries were covered by FireEye with regard to security: https://www.fireeye.com/blog/threat-research/2016/04/rollout_or_not_the.html) @pvenkatakrishnan As @Pikaurd says, tha…	ide	pvenkatakrishnan
12777	2017-03-08 10:41:04	@jacobcyl : I guess something was changed recently in v0.42.0. Can you confirm that this is not occuring on v0.41.0?	chiraggshah	jacobcyl
12777	2017-03-09 00:01:02	@hramos I'm getting the same error with react-native v0.42 and XCode 8.2.1	bennygenel	hramos
12777	2017-03-09 02:01:41	@hramos as bennygenel	mrsai	hramos
12777	2017-03-13 02:23:58	@Etheryte Thank you! Nope, the internal classes do not depend on `setFrame:forView:`, the proof: https://github.com/facebook/react-native/search?utf8=%E2%9C%93&q=setFrame%3A. Most likely, one of external native libraries still depends on `[-RCTUIManager setFrame:forView:]`. The fix should be pretty trivial though (see current deprecated implementation).	shergin	Etheryte
12777	2017-03-13 11:08:56	@shergin I've found `[-RCTUIManager setFrame:forView:]` in two files of RN 0.42.1: https://github.com/facebook/react-native/blob/v0.42.0/React/Views/RCTModalHostView.m https://github.com/facebook/react-native/blob/v0.42.0/React/Base/RCTRootView.m The method invocations have been removed completely in 0.43 only.	binchik	shergin
12777	2017-03-13 19:22:26	@binchik Oh, my fault. Branch cut splits my changes across versions. 😞 We have to cherry-pick https://github.com/facebook/react-native/commit/233015c93ee6f986cf1267f143fdfadbf9c6831d for 0.42. @mkonicek Could you please help me with this? Sorry about that. 😿	shergin	binchik
12775	2017-03-15 22:00:53	@mkonicek has imported this pull request. If you are a Facebook employee, you can view this diff [on Phabricator](https://phabricator.intern.facebook.com/D4684968).	facebook-github-bot	mkonicek
12775	2017-03-15 22:08:17	@mkonicek Looks like some recent PRs to native animated broke this, fixing it.	janicduplessis	mkonicek
12775	2017-03-16 23:14:26	@mkonicek You'll have to import this again.	janicduplessis	mkonicek
12775	2017-03-17 01:52:28	@ericvicenti has imported this pull request. If you are a Facebook employee, you can view this diff [on Phabricator](https://phabricator.intern.facebook.com/D4684968).	facebook-github-bot	ericvicenti
12775	2017-03-24 00:02:16	@ericvicenti Could you try landing this again?	janicduplessis	ericvicenti
12773	2017-03-07 22:38:32	@hramos has imported this pull request. If you are a Facebook employee, you can view this diff [on Phabricator](https://phabricator.intern.facebook.com/D4669767).	facebook-github-bot	hramos
12772	2017-03-07 21:16:05	Thanks for catching this @MattFoley. I agree that using `yarn.lock` would help you avoid this problem on your app, although what happens for new projects? The template for `init` doesn't include `yarn.lock` and so all new projects will break. For people still using `npm` there isn't much they can do either (I guess theres `shrinkwrap`, but..) I was able to fix this on someone's project by running…	brentvatne	ide
12772	2017-03-07 21:16:05	Thanks for catching this @MattFoley. I agree that using `yarn.lock` would help you avoid this problem on your app, although what happens for new projects? The template for `init` doesn't include `yarn.lock` and so all new projects will break. For people still using `npm` there isn't much they can do either (I guess theres `shrinkwrap`, but..) I was able to fix this on someone's project by running…	brentvatne	MattFoley
12772	2017-03-07 21:19:35	Thanks Brent, that's exactly what I ended up doing to fix this issue this morning. It just took me a few hours to track this down as the problem. Sent from my iPhone > On Mar 7, 2017, at 1:16 PM, Brent Vatne <notifications@github.com> wrote: > > Thanks for catching this @MattFoley. I agree that using yarn.lock would help you avoid this problem on your app, although what happens for new projects? …	MattFoley	MattFoley
12772	2017-03-07 21:20:55	To be fair, Ide is right, this isn't just a problem with React Native, but more a problem with the JS npm ecosystem as a whole. Having RN specify exact dependencies would at least help a little bit. :) Sent from my iPhone > On Mar 7, 2017, at 1:16 PM, Brent Vatne <notifications@github.com> wrote: > > Thanks for catching this @MattFoley. I agree that using yarn.lock would help you avoid this probl…	MattFoley	MattFoley
12772	2017-03-08 06:10:17	Nice effort put in by @brentvatne to help with the debugging to get a patch out. Going to close this issue since we think it's been resolved upstream. If you're running into this problem, clear your node_modules (or `yarn upgrade`) and try installing them fresh again.	ide	brentvatne
12772	2017-03-09 21:42:11	Thank you for figuring this out! @MattFoley I had literally just upgraded React-Native & React so I had re-yarn.lock-ed (bad timing, I guess)	kevinhylant	MattFoley
12772	2017-03-14 00:55:37	@brentvatne / @ide I believe I'm running into this same problem again just now, and I'm digging into what the specific issue is. I'm looking at an old version of my code base that hasn't changed in months, and when rebuilding now, a ListView in that version no longer works properly, and I'm seeing a slew of dependency differences from the npm install. These are all coming from automated build job…	MattFoley	ide
12772	2017-03-14 00:55:37	@brentvatne / @ide I believe I'm running into this same problem again just now, and I'm digging into what the specific issue is. I'm looking at an old version of my code base that hasn't changed in months, and when rebuilding now, a ListView in that version no longer works properly, and I'm seeing a slew of dependency differences from the npm install. These are all coming from automated build job…	MattFoley	brentvatne
12772	2017-03-14 01:22:44	That looks like that was the problem again. @brentvatne Thank you for adding that to the package.json! (v2.7.5 was exactly the right version to be on it looks like!)	MattFoley	brentvatne
12770	2017-03-08 06:10:50	@ericvicenti plz reopen this issue, `Nodes` works really well on RN below 0.42, it solves a lot of layout issues in may app, but I got this error since I upgrade RN to 0.42, and I have no idea what happened and how to resolve it, as it throws the error and stop the initialization of the app. So I've stopped upgrade the android version of my app. I thought it's still in experimental and will be re…	nihgwu	ericvicenti
12770	2017-03-08 13:07:47	@ericvicenti We've encountered the same problem on our project as well. It seems that this is a bug related to RN's `Text` component. To verify it we created a new project using `react-native init`, overriden `ReactNativeHost`'s `getUIImplementationProvider` method to return `new FlatUIImplementationProvider()` in `MainApplication.java` and lauched the project. The app produced the following erro…	gerbenis	ericvicenti
12770	2017-03-08 15:15:34	@ericvicenti I'd like to provide you more info but I have thousands of lines of code and this error does not give me enough info to find the underlying code issue. Hopefully the info from everyone above will be enough.	jcharbo	ericvicenti
12770	2017-03-16 06:25:11	@ericvicenti, @AaaChiuuu, any news on the issue? Moreover, I suggest to reopen it as there is a very clear way to reproduce it.	gerbenis	ericvicenti
12770	2017-03-17 20:35:17	I wasn't able to reproduce this issue on multiple applications after enabling nodes. @gerbenis @jcharbo can you provide a clear minimum repro that includes js code?	ayc1	jcharbo
12770	2017-03-17 20:35:17	I wasn't able to reproduce this issue on multiple applications after enabling nodes. @gerbenis @jcharbo can you provide a clear minimum repro that includes js code?	ayc1	gerbenis
12770	2017-03-20 07:16:57	@ayc1, as I already mentioned, creating initial RN 42.0 project via CLI with nodes enabled in `MainApplication.java` was enough to reproduce the error. If it'll be of any help, I can create a repo and share it here.	gerbenis	ayc1
12770	2017-03-24 12:50:00	Hi @ericvicenti , could we reopen this issue ? Or do we have to create another one ? Like @gerbenis with all versions after 0.42.0 even the react-native init doesn't work. So we have to stay at 0.41.x . Thanks !	adogor	ericvicenti
12770	2017-03-24 12:50:00	Hi @ericvicenti , could we reopen this issue ? Or do we have to create another one ? Like @gerbenis with all versions after 0.42.0 even the react-native init doesn't work. So we have to stay at 0.41.x . Thanks !	adogor	gerbenis
12768	2017-03-07 15:40:30	@hramos : I am also getting the following warning on chrome `Calling of `[-RCTUIManager setFrame:forView:]` which is deprecated.` Maybe its related? The app was working fine before. I just introduced redux and some sample action.	chiraggshah	hramos
12768	2017-03-07 15:56:33	@hramos : I just reverted all my changes related to redux and I can confirm that this is happening because I just upgraded from 0.28 to 0.42. Any help would be appreciated. Thanks	chiraggshah	hramos
12768	2017-03-20 11:22:18	@damathryx a fix was issued in version `0.42.2`, simply upgrading should now remove the problem.	hannigand	damathryx
12768	2017-03-24 17:46:23	thanks @hannigand you just saved my Weekend :) Turning of the remote debug worked fine. I am on 0.42.0. I am curious why this debug is affecting my Modal. Any hints?	Stefflan00	hannigand
12766	2017-03-07 15:11:24	@hramos has imported this pull request. If you are a Facebook employee, you can view this diff [on Phabricator](https://phabricator.intern.facebook.com/D4666410).	facebook-github-bot	hramos
12758	2017-03-09 16:18:33	@mkonicek has imported this pull request. If you are a Facebook employee, you can view this diff [on Phabricator](https://phabricator.intern.facebook.com/D4681959).	facebook-github-bot	mkonicek
12757	2017-03-07 05:46:57	@julesmoretti Have you tried using http**s**://google.com? Plain old http will throw errors, that's normal for iOS.	petermikitsh	julesmoretti
12757	2017-03-07 05:55:12	@petermikitsh - https:// for google works. But the sites I am trying to get working does not have any https link to those. They use http:// So how can I make it work for http only addresses? Do I have to do anything to the Xcode project? Thank you for your help :)	julesmoretti	petermikitsh
12757	2017-03-07 05:58:51	@julesmoretti You can carve out exceptions in your info.plist file (as described [here](http://stackoverflow.com/questions/30731785/how-do-i-load-an-http-url-with-app-transport-security-enabled-in-ios-9)), but it may impact your ability to ship those exception to the app store. For cases of local development purposes, using http should be no issue once you create those exceptions.	petermikitsh	julesmoretti
12757	2017-03-07 17:44:46	@petermikitsh - thank you for this info. That is a useful tip. I am not able to see partially the content of the site I am trying to serve. In my case the site I am trying to serve is: http://nhn.newhomesnavigator.com/ I am seeing some of the UI but not the google map. Are you aware if there are any more configurations or restrictions for me to include or be aware of for this implementation? Or w…	julesmoretti	petermikitsh
12757	2017-03-08 05:10:42	@petermikitsh thank you :) All working now	julesmoretti	petermikitsh
12757	2017-03-26 08:51:42	@julesmoretti I have the some error like yours. But it still go wrong After I add domain in info.plist. Can you show me your setting please?	LeonHwa	julesmoretti
12757	2017-03-28 04:38:38	@LeonHwa	julesmoretti	LeonHwa
12756	2017-03-07 15:40:15	@sunnylqm Thanks for pointing me in the right direction. I was reading through #321 and came across this [particular comment](https://github.com/facebook/react-native/issues/321#issuecomment-86902269) that basically says WKWebView is incomplete. I'm curious if those concerns can still be substantiated now since that comment was from 2015. This [PR from October 2016](https://github.com/facebook/re…	petermikitsh	sunnylqm
12755	2017-03-09 23:17:08	@mkonicek On Windows 10 the command `start launchPackager.bat` runs the launchPackager.bat script in a new command prompt window/process, where as the command `launchPackager.bat` runs the batch script in the current command prompt/process. The 'start' argument is unnecessary in this case because in startServerInNewWindow() the line `return child_process.spawn('cmd.exe', ['/C', launchPackagerScri…	jrodiger	mkonicek
12755	2017-03-10 08:22:34	@janicduplessis @mkonicek `react-native start` works normally, and closing either the `react-native run-android` process or the packager process does not cause the other process to terminate.	jrodiger	mkonicek
12755	2017-03-10 08:22:34	@janicduplessis @mkonicek `react-native start` works normally, and closing either the `react-native run-android` process or the packager process does not cause the other process to terminate.	jrodiger	janicduplessis
12755	2017-03-21 02:57:28	@janicduplessis @mkonicek Is there anything else that needs to be tested?	jrodiger	mkonicek
12755	2017-03-21 02:57:28	@janicduplessis @mkonicek Is there anything else that needs to be tested?	jrodiger	janicduplessis
12755	2017-03-24 00:05:31	@janicduplessis has imported this pull request. If you are a Facebook employee, you can view this diff [on Phabricator](https://phabricator.intern.facebook.com/D4767321).	facebook-github-bot	janicduplessis
12754	2017-03-08 11:54:01	@AbeHerbert Yes, this is the IOS code, I simply look at the code, here will automatically take the local IP, but obviously, did not take, Android I have not tried, but this is obviously different from the IOS code My situation when I changed a network environment, it is normal, very clever, when I met the home I try to print out the automatic access to the full address, are taken to return to the…	mac2066	AbeHerbert
12754	2017-03-08 13:59:38	@rmevans9 in my case the packager was running as always. The solution I posted is done while the packager and the app are running. That's the only way I found by now to handle this. I belive there's something going wrong when the modules are installed on react-native init. I have to do some tests before assurance it	soutot	rmevans9
12754	2017-03-16 20:45:28	In my case it was because I was running Shadowsocks (being in China at the moment) and I didn't set it to bypass 127.0.0.1 and localhost. Thanks @om2pkral for mentioning that.	account-archived-270316	om2pkral
12754	2017-03-19 10:32:37	Thanks to @om2pkral and @account-archived-270316 ,Shadowsocks in global mode cause the problem;If you're running a proxy then try to close it;	xiaotianhu	account-archived-270316
12754	2017-03-19 10:32:37	Thanks to @om2pkral and @account-archived-270316 ,Shadowsocks in global mode cause the problem;If you're running a proxy then try to close it;	xiaotianhu	om2pkral
12754	2017-03-22 01:02:01	@yustada Adding the NSAllowsLocalNetworking key solved my problem but now my NSAllowsArbitraryLoads key doesn't seem to work anymore (I can't load http images anymore for example). Any idea?	Binb1	yustada
12754	2017-03-22 11:14:33	@yustada your solution ([here](https://github.com/facebook/react-native/issues/12754#issuecomment-285358064)) solve my issue. I think put this parameter will fix something broken in Xcode. All my projects are not debuggable !	g3r4n	yustada
12754	2017-03-27 01:01:17	In the same way as @akiver, I solved the problem.	tattn	akiver
12754	2017-03-27 09:54:05	I followed the steps outlined by @cutemachine, worked for me. Although prior to that, also did the usual rm -rf node_modules, reset packager cache.	Pallandor	cutemachine
12753	2017-03-07 01:18:55	@hramos has imported this pull request. If you are a Facebook employee, you can view this diff [on Phabricator](https://phabricator.intern.facebook.com/D4663972).	facebook-github-bot	hramos
12751	2017-03-07 22:12:24	@janicduplessis has imported this pull request. If you are a Facebook employee, you can view this diff [on Phabricator](https://phabricator.intern.facebook.com/D4669503).	facebook-github-bot	janicduplessis
12751	2017-03-08 23:24:50	@facebook-github-bot shipit	janicduplessis	facebook-github-bot
12751	2017-03-09 04:49:02	plz bot :o @facebook-github-bot shipit	janicduplessis	facebook-github-bot
12751	2017-03-09 05:08:45	@facebook-github-bot status	dlowder-salesforce	facebook-github-bot
12747	2017-03-13 17:17:49	@JustinDFuller Sorry, I should've updated with that information. But yeah, I've been using that fix since the PR was first posted about a week ago. It definitely works for me.	JodiWarren	JustinDFuller
12747	2017-03-15 02:16:05	@JodiWarren Cool you might want to close this issue then	JustinDFuller	JodiWarren
12746	2017-03-07 03:10:30	I don't believe that this is an issue with his system alone. I too was receiving the same error today when attempting to run. @primayudantra Were you ever able to figure this out?	ekimlinger	primayudantra
12746	2017-03-08 12:35:47	@hramos the issue is within the react native source code as can be seen from the source file path "react-native/React/Profiler/RCTProfile.m" . I too faced this issue. After digging bit deeper, it seems in RN version 0.42.0 a change was made at the exact same location where this issue is occurring. Here is the commit for your reference. [GitHub commit](https://github.com/facebook/react-native/comm…	akashdmahali	hramos
12746	2017-03-08 12:35:47	@hramos the issue is within the react native source code as can be seen from the source file path "react-native/React/Profiler/RCTProfile.m" . I too faced this issue. After digging bit deeper, it seems in RN version 0.42.0 a change was made at the exact same location where this issue is occurring. Here is the commit for your reference. [GitHub commit](https://github.com/facebook/react-native/comm…	akashdmahali	primayudantra
12744	2017-03-09 21:46:26	@mkonicek has imported this pull request. If you are a Facebook employee, you can view this diff [on Phabricator](https://phabricator.intern.facebook.com/D4684524).	facebook-github-bot	mkonicek
12744	2017-03-09 21:49:32	Thanks @mkonicek	cailenmusselman	mkonicek
12739	2017-03-10 10:11:40	@janicduplessis thanks. I will try this. I think this will solve my problem.	krishbhattacharyya	janicduplessis
12737	2017-03-06 12:16:11	Hi @alekseylovchikov! Can you please check if your `Info.plist` is located at this path: `build/Build/Products/Debug-iphonesimulator/pizza.app/Info.plist` and have no syntax errors?	Kureev	alekseylovchikov
12737	2017-03-06 13:13:47	@Kureev I just checked and my Info.plist doesn't have any errors at this path.. the Info.plist isn't in /<appname>.app though - It's just in /Debug-iphonesimulator/	daemir	Kureev
12737	2017-03-08 15:24:24	@alekseylovchikov same issue, check your xcode version, if it's 7.2.1, you should update to xcode8. For me it works.	mrbone	alekseylovchikov
12737	2017-03-09 15:13:17	@mrbone xcode version 8.2.1	alekseylovchikov	mrbone
12735	2017-03-10 23:56:47	I think I know why this happens. In react native < 0.40 the import path was just the filename, e.g.: `#import <RCTDefines.h>` To find the includes in the header search path of the library was added `<yourproject>/node_modules/react-native/React/**` which means it includes all the subdirectories in this path. This way the file was found. Now for whatever reason the team decided they need an import…	fuleshu	the-ant
12727	2017-03-06 06:39:22	Hi @ericvicenti, thanks for the reply. I also tried with Nuclide package in Atom IDE debugger - same thing occur, if it makes any different for prioritizing the issue.	eranbo	ericvicenti
12723	2017-03-06 10:21:40	@ericvicenti i think my propblem not same that, because i change this file and User folder permissions but it don't solved	phaptq	ericvicenti
12722	2017-03-14 09:53:34	@mnkang89 thanks for sharing. I have also used `getItemLayout`, without `getItemLayout` not a whole list is scrollable, it appends list items as you scroll.	grundmanise	mnkang89
12720	2017-03-06 05:41:49	Xcode 7.3.1 Build version 7D1014 @AlanFoster u can help me??	naihe138	AlanFoster
12719	2017-03-05 19:16:32	@AlanFoster yes it was running fine before I upgrade the react native	ahsanazwar	AlanFoster
12717	2017-03-10 10:10:18	It blurs on Samsung Galaxy S6 keyboard. Like @HermantoTang said, it works fine with Google's GBoard or the default keyboard in the Android emulator.	LMDavid	HermantoTang
12717	2017-03-22 14:07:07	@goodhyun have you built ReactNative from source? https://facebook.github.io/react-native/docs/android-building-from-source.html	studio3w	goodhyun
12714	2017-03-17 18:35:13	@sahrens has imported this pull request. If you are a Facebook employee, you can view this diff [on Phabricator](https://phabricator.intern.facebook.com/D4730476).	facebook-github-bot	sahrens
12713	2017-03-06 01:48:03	@ericvicenti has imported this pull request. If you are a Facebook employee, you can view this diff [on Phabricator](https://phabricator.intern.facebook.com/D4657738).	facebook-github-bot	ericvicenti
12708	2017-03-04 21:48:16	@sahrens has imported this pull request. If you are a Facebook employee, you can view this diff [on Phabricator](https://phabricator.intern.facebook.com/D4656338).	facebook-github-bot	sahrens
12707	2017-03-24 10:37:06	@dfoverdx is right, the march 2017 update changed a few things. @hramos must have tried it with the previous version. @hramos do a fresh install of android studio and try to replicate your steps?	Anima-t3d	hramos
12707	2017-03-24 10:37:06	@dfoverdx is right, the march 2017 update changed a few things. @hramos must have tried it with the previous version. @hramos do a fresh install of android studio and try to replicate your steps?	Anima-t3d	dfoverdx
12707	2017-03-24 17:25:03	@Anima-t3d this should be fixed now (in master).	hramos	Anima-t3d
12706	2017-03-05 03:17:45	Thanks! @facebook-github-bot shipit	janicduplessis	facebook-github-bot
12706	2017-03-05 03:18:27	@janicduplessis has imported this pull request. If you are a Facebook employee, you can view this diff [on Phabricator](https://phabricator.intern.facebook.com/D4656700).	facebook-github-bot	janicduplessis
12706	2017-03-15 21:59:00	@mkonicek has imported this pull request. If you are a Facebook employee, you can view this diff [on Phabricator](https://phabricator.intern.facebook.com/D4656700).	facebook-github-bot	mkonicek
12703	2017-03-06 09:04:42	@ericvicenti I agree, sharing the babel implementation of the helpers just make sense, and could prevent future issues for other use cases. Here is a similar case for an earlier rn version https://github.com/facebook/react-native/issues/4844.	sonaye	ericvicenti
12703	2017-03-06 21:58:31	I find it very odd that such a minor addition would cause build failure. Anything I can do to move this along @ericvicenti?	sonaye	ericvicenti
12699	2017-03-04 07:38:01	Thanks for the PR! @facebook-github-bot shipit	janicduplessis	facebook-github-bot
12699	2017-03-04 07:38:27	@janicduplessis has imported this pull request. If you are a Facebook employee, you can view this diff [on Phabricator](https://phabricator.intern.facebook.com/D4655915).	facebook-github-bot	janicduplessis
12698	2017-03-16 22:01:51	@laalaguer I fixed this in https://github.com/facebook/react-native/pull/12699 but it seems that the doc has not been released yet. Let's close this when the updated version is released.	sungwoncho	laalaguer
12697	2017-03-04 21:54:49	@sahrens has imported this pull request. If you are a Facebook employee, you can view this diff [on Phabricator](https://phabricator.intern.facebook.com/D4656347).	facebook-github-bot	sahrens
12697	2017-03-09 20:21:07	@sahrens Should I send a new PR with the fixes?	janicduplessis	sahrens
12696	2017-03-05 20:40:36	@ericvicenti has imported this pull request. If you are a Facebook employee, you can view this diff [on Phabricator](https://phabricator.intern.facebook.com/D4657391).	facebook-github-bot	ericvicenti
12695	2017-03-27 17:06:58	@chandu0101 How did you solve this? I too have a scalajs library I'm trying to use in React Native. Until 0.42 I would place in a `.babelignore` and the packager would build successfully. Thanks for any advice.	kevinold	chandu0101
12695	2017-03-27 23:07:12	@kevinold https://github.com/scalajs-react-interface/mobile.g8/blob/master/src/main/g8/scalajsTransformer.js ` "scripts": { "start": "react-native start server --transformer scalajsTransformer" },`	chandu0101	kevinold
12693	2017-03-04 00:34:31	@hramos has imported this pull request. If you are a Facebook employee, you can view this diff [on Phabricator](https://phabricator.intern.facebook.com/D4654541).	facebook-github-bot	hramos
12692	2017-03-03 23:49:05	@hramos has imported this pull request. If you are a Facebook employee, you can view this diff [on Phabricator](https://phabricator.intern.facebook.com/D4654077).	facebook-github-bot	hramos
12690	2017-03-08 12:50:49	@mkonicek has imported this pull request. If you are a Facebook employee, you can view this diff [on Phabricator](https://phabricator.intern.facebook.com/D4673649).	facebook-github-bot	mkonicek
12686	2017-03-10 18:45:55	@sreesharp Yes. I did try to increase the node memory.	galeldar	sreesharp
12685	2017-03-14 08:55:22	@Msspl-PrashenjeetRoy - Did you reported your issue ? we have something similar and prefer not to create duplicates report	philjoseph	Msspl-PrashenjeetRoy
12684	2017-03-03 11:54:27	@keerthanarbt it would be helpful if you provide any types of error messages or stack traces you are getting on the devices that are not working. You can gather this information by running logcat while the device is attached to your machine.	rmevans9	keerthanarbt
12682	2017-03-06 11:44:03	Hello @ericvicenti , I've updated the description, hope it's helpful.	yesmeck	ericvicenti
12675	2017-03-25 21:49:45	@ericvicenti There are at least two reasons for using Settings over AsyncStorage. For one, Settings presents a synchronous API, so it's easy to get and set simple values without requiring async methods or promises. Second, the backing store for Settings is the same as the native app's (NSUserDefaults on iOS) which is particularly handy if you are integrating RN with an existing app and need acces…	greghe	ericvicenti
12674	2017-03-07 16:50:15	@janicduplessis awesome job! > Cool idea from @tomocchino: >> Can we please cache the total number of modules from the last run and start the denominator at that number? Caching should happen on the server side, we should keep the client as dumb as possible.	frantic	janicduplessis
12674	2017-03-07 21:49:15	@mkonicek @cheeseok Updated with your comments, thanks for reviewing! Let me know if there is anything else.	janicduplessis	mkonicek
12674	2017-03-08 12:39:40	@mkonicek has imported this pull request. If you are a Facebook employee, you can view this diff [on Phabricator](https://phabricator.intern.facebook.com/D4673638).	facebook-github-bot	mkonicek
12670	2017-03-05 07:51:19	@ide I'd be happy to do it, where would that documentation live? I don't think there is any section in the docs for Pods installation at the moment, except in troubleshooting? I think it would a good idea to edit the release message (https://github.com/facebook/react-native/releases/tag/v0.42.0) to mention it too (@grabbou).	Maxwell2022	ide
12664	2017-03-06 10:57:40	Yeah @ericvicenti we have them for every release. I am adding one more here https://github.com/facebook/react-native/commit/4471c32b084acb69123463b83080152e53807daa	grabbou	ericvicenti
12664	2017-03-06 17:14:51	[v0.43.0-rc.1](https://github.com/facebook/react-native/releases/tag/v0.43.0-rc.1) has been released. Thanks @grabbou!	hramos	grabbou
12662	2017-03-02 20:56:54	Hi @mkonicek, thanks for your review. - re: post to the React Native Community to discuss first: I'll keep it in mind for future PR's - re: this can be solved without this PR: I totally agree, however for large projects, especially when more platforms are involved, this might help with readability / traceability - re: Babel transform inline: yes, I am aware of that change needed. I was planning t…	dudeinthemirror	mkonicek
12662	2017-03-03 14:02:26	@dudeinthemirror I don't think we should proceed with the PR (see comments above). Will this work? Adding more commits is not very useful at this point.	mkonicek	dudeinthemirror
12662	2017-03-03 18:27:17	@mkonicek please find the answers below: - re: 'will this work?': yes, this definitely works, see: https://cl.ly/1Z0a1O3I0O0y **However**, when you reverse the order of the 2 object spread's in `container` the resulting style is not correct, see: https://cl.ly/1h2O3z0u1f2T With the proposed change, the results would be the same regardless of the order, see: https://cl.ly/3n2c131a223x https://cl.l…	dudeinthemirror	mkonicek
12662	2017-03-04 21:23:39	@mkonicek: I am pushing one last commit: adding more test cases, improving tests readability, fixing a bug. Please let me know if you want to close this PR or leave it open. Either way, thanks again for your time and advice!	dudeinthemirror	mkonicek
12662	2017-03-12 23:44:44	@dudeinthemirror - thanks for pointing this PR out to me during the meetup. I looked through the discussion here, and I think overall I agree with @mkonicek here that the spread operator is probably the most friendly approach to solve this use case. The way I think about it is: * The existing support (ios: ..., android: ...) is pretty basic JavaScript format that is easy to understand -- It actua…	fkgozali	mkonicek
12662	2017-03-12 23:44:44	@dudeinthemirror - thanks for pointing this PR out to me during the meetup. I looked through the discussion here, and I think overall I agree with @mkonicek here that the spread operator is probably the most friendly approach to solve this use case. The way I think about it is: * The existing support (ios: ..., android: ...) is pretty basic JavaScript format that is easy to understand -- It actua…	fkgozali	dudeinthemirror
12662	2017-03-13 02:20:08	hey @fkgozali, appreciate your time reviewing this. I understand the concern, keeping things simple is a big part of a good API, I agree.	dudeinthemirror	fkgozali
12661	2017-03-05 21:53:19	@Parrryy have you found the problem?	eneskaya	Parrryy
12660	2017-03-02 16:45:19	@emilsjolander I have posted this on facebook/yoga now :) https://github.com/facebook/yoga/issues/454	henrikra	emilsjolander
12656	2017-03-02 22:55:54	@sahrens Yea that would work well too	janicduplessis	sahrens
12652	2017-03-05 01:38:14	Hi @hramos , thanks for a feedback, I will open a PR very soon. Have a good WE.	tlvenn	hramos
12649	2017-03-04 03:20:08	I think @chirag04 has a great point. I feel like it would make sense if we can utilize app.json without the eject command. Not to say that we take it out of eject, but provide another way to do it. It was pretty tedious to have to delete android and iOS folder just to see this work. What do you think @ericvicenti ?	ndejesus1227	chirag04
12649	2017-03-04 03:20:08	I think @chirag04 has a great point. I feel like it would make sense if we can utilize app.json without the eject command. Not to say that we take it out of eject, but provide another way to do it. It was pretty tedious to have to delete android and iOS folder just to see this work. What do you think @ericvicenti ?	ndejesus1227	ericvicenti
12649	2017-03-06 05:27:58	@ericvicenti makes total sense! So how does this sound: I add changes so that you can specify between iOS and Android icons only for now and I move on to figuring out the splash page through app.json? Also, I was wondering about documentation for react-native eject. Would it be too early to start fleshing that out?	ndejesus1227	ericvicenti
12649	2017-03-08 01:44:23	@ericvicenti so because you said that those naming conventions may change for overriding app icons, I did the bare minimum of at least making it possible to set different icons for iOS and Android. Let me know what you think! I want to work on the splash page, should that be a separate pull request?	ndejesus1227	ericvicenti
12649	2017-03-08 11:04:53	@ericvicenti I may need to put some more thought on where the eject document goes, but I have an idea: Under "Reference" from the main page of the React docs, perhaps there can be a document for "React Config" where it would detail the purpose of `react-native eject` and how to utilize app.json for setting up your app icons, splash page and other things that you've expressed you had plans for. Fi…	ndejesus1227	ericvicenti
12649	2017-03-08 22:17:16	@ericvicenti Hey, I added some changes and tested cases with icon images and without and everything works as expected. No icons default to to what RN does without the eject command and adding icons over writes that. Let me know what you think of my updates and I'll incorporate your feedback and get started on documentation with your blessing.	ndejesus1227	ericvicenti
12649	2017-03-10 12:52:34	@ncuillery I just looked over the upgrade docs. Correct me if I'm wrong, but I think upgrade does a bit more than eject. In the docs it says: "Upgrading to new versions of React Native will give you access to more APIs, views, developer tools and other goodies." I think the goal with eject is to rebuild your projects if things have either gone wrong on the native files and also serve as a way of …	ndejesus1227	ncuillery
12649	2017-03-13 09:12:51	@ndejesus1227 the `upgrade` command is basically a call to `copyProjectTemplateAndReplace` (see https://github.com/facebook/react-native/blob/master/local-cli/upgrade/upgrade.js#L141), it "upgrades" React Native because the user is supposed to run `npm i react-native@latest` before 😄	ncuillery	ndejesus1227
12649	2017-03-13 15:02:01	@ncuillery oh!!! that makes sense, thanks for clearing that up. Still waiting on word from eric, but I started the docs for eject already. Can I get your feedback on it? https://gist.github.com/ndejesus1227/0eb673452c34e085b3f04fd5c1cbcc9f	ndejesus1227	ncuillery
12649	2017-03-21 10:32:58	@ericvicenti I've added comments to the eject file, is that good enough? I'm now trying to figure out how to pass the travis and circle ci tests	ndejesus1227	ericvicenti
12649	2017-03-24 18:21:12	@ericvicenti are the changes to the documenting part good enough for you? I'm not exactly sure how to document edge cases. Should it be a video or screen shots or something?	ndejesus1227	ericvicenti
12649	2017-03-24 18:33:06	@ericvicenti oh yes! I actually tested all of those cases two weeks ago and everything seemed smooth. Let me do it all again to double check, I'll document these results. Also, is it excessive that I tag you with each time I comment? Do you get the notifications regardless? lol	ndejesus1227	ericvicenti
12649	2017-03-25 17:14:27	@ericvicenti Hey Eric! I tested my code and I actually came across an issue! I made a fix for it in my recent commit if you don't mind checking it out. I documented my findings here: https://gist.github.com/ndejesus1227/d5a80106cb8970d17749b2024343866e Just some info on the issue I had. I refined the Android part of the app icon set up to check if there is a string that comes from the `appIconAnd…	ndejesus1227	ericvicenti
12649	2017-03-27 13:46:35	@ericvicenti I refactored. Let me know if that's what you had in mind.	ndejesus1227	ericvicenti
12646	2017-03-02 14:34:48	Closing this issue as @AndrewJack says the question asked has been answered. Please help us by asking questions on [StackOverflow](http://stackoverflow.com/questions/tagged/react-native). StackOverflow is amazing for Q&A: it has a reputation system, voting, the ability to mark a question as answered. Because of the reputation system it is likely the community will see and answer your question the…	facebook-github-bot	AndrewJack
12646	2017-03-05 04:45:42	@AndrewJack won't it not matter what version of okhttp3 React Native uses, because the project I'm adding RN to already uses okhttp3, it will still have this error?	lyahdav	AndrewJack
12646	2017-03-05 15:27:49	@lyahdav What version of okhttp does your project use? If it is 3.5 or later you'll get a build failure due to some breaking api changes. By including okhttp in your project you'll be updating the transitive dependency of okhttp that react native uses.	AndrewJack	lyahdav
12646	2017-03-21 20:58:02	could you find a fix @lyahdav i'm having exact same issue, but when i use this code i'm getting another! see this [issue](https://github.com/facebook/react-native/issues/13062) thanks!	cinder92	lyahdav
12642	2017-03-02 19:23:48	We run the `objc-test-ios.sh` script in internal fb CI, it will fail there trying to run the tvOS tests I think. Also the tvOS test should have its own entry in the Travis build matrix like it did before my commit https://github.com/facebook/react-native/commit/e44730cb633aa6e9667426b13f00947d2c99dd7f. This is so that we can clearly see in the Travis UI whether the build is failing on iOS or tvOS…	mkonicek	dlowder-salesforce
12642	2017-03-02 20:03:36	I just want to pipe up and say, the state of react native tests is fairly bad right now. A state of testing emergency, even. They have broken quite painfully with day-long breakages for each of the past three weeks. So we need to declare testing martial law, and @mkonicek is the testing dictator, imbued with absolute testing power. Once the tests are considered "okay" we can turn testing power ba…	lacker	mkonicek
12642	2017-03-02 20:23:20	Ok @mkonicek @lacker I'll change this PR to (1) restore the old structure with tvOS build in a separate script; (2) make tvOS script build only, and not start a packager; (3) add my email to the Travis notification list.	dlowder-salesforce	mkonicek
12642	2017-03-02 20:23:20	Ok @mkonicek @lacker I'll change this PR to (1) restore the old structure with tvOS build in a separate script; (2) make tvOS script build only, and not start a packager; (3) add my email to the Travis notification list.	dlowder-salesforce	lacker
12642	2017-03-02 20:28:30	Thanks @dlowder-salesforce!	mkonicek	dlowder-salesforce
12642	2017-03-03 00:23:53	@mkonicek this is passing CI and ready for your review	dlowder-salesforce	mkonicek
12642	2017-03-03 21:33:42	@mkonicek this is passing Travis CI and ready for review. Moving to XCode 8.2 and testing against iOS 10.1 to remove the excessive network debugging log lines.	dlowder-salesforce	mkonicek
12642	2017-03-06 21:34:52	@mkonicek has imported this pull request. If you are a Facebook employee, you can view this diff [on Phabricator](https://phabricator.intern.facebook.com/D4661571).	facebook-github-bot	mkonicek
12642	2017-03-06 21:46:14	@mkonicek thanks much! After I'm done with the other PRs I'm working on, I'll take a look at combining the common code in the two scripts as you suggest.	dlowder-salesforce	mkonicek
12641	2017-03-06 01:49:34	@facebook-github-bot shipit-ninja	ericvicenti	facebook-github-bot
12641	2017-03-06 01:50:36	@ericvicenti has imported this pull request. If you are a Facebook employee, you can view this diff [on Phabricator](https://phabricator.intern.facebook.com/D4657739).	facebook-github-bot	ericvicenti
12641	2017-03-06 10:53:29	thank you @ericvicenti !	aymen-mouelhi	ericvicenti
12636	2017-03-02 23:25:35	@ericnakagawa has imported this pull request. If you are a Facebook employee, you can view this diff [on Phabricator](https://phabricator.intern.facebook.com/D4646561).	facebook-github-bot	ericnakagawa
12631	2017-03-01 19:21:56	@ide You'll have to rebase this, these files were just moved.	janicduplessis	ide
12628	2017-03-02 04:24:18	@janicduplessis has imported this pull request. If you are a Facebook employee, you can view this diff [on Phabricator](https://phabricator.intern.facebook.com/D4641509).	facebook-github-bot	janicduplessis
12626	2017-03-01 00:00:09	@hramos has imported this pull request. If you are a Facebook employee, you can view this diff [on Phabricator](https://phabricator.intern.facebook.com/D4632036).	facebook-github-bot	hramos
12626	2017-03-01 07:48:55	@hramos has imported this pull request. If you are a Facebook employee, you can view this diff [on Phabricator](https://phabricator.intern.facebook.com/D4632036).	facebook-github-bot	hramos
12626	2017-03-01 17:19:48	@hramos has imported this pull request. If you are a Facebook employee, you can view this diff [on Phabricator](https://phabricator.intern.facebook.com/D4632036).	facebook-github-bot	hramos
12625	2017-02-28 22:47:05	@joecaraccio I had the same issue and ultimately solved my problem with a little trial and error. Is there a specific scenario you had in mind? If so, maybe I can offer some insight. In my particular case, I needed to render cover images for some content libraries, and wanted to show a loading screen until all of them were completed. Before using `Image.prefetch`, the images would just trickle in…	qpowell	joecaraccio
12625	2017-03-01 00:31:26	@qpowell Thanks so much for your response.. that little code sample right there was pretty valuable alone! My ultimate scenario I am trying to accomplish is implement a tap slideshow, where when I press the image view it automatically transitions to the next image, without any loading or white flicker I do have a few specific questions that I think quite a few people wonder.. Where did you call t…	joecaraccio	qpowell
12620	2017-03-06 09:11:13	@ericvicenti What is weird is that it used to work before moving the property to the parent class.	janicduplessis	ericvicenti
12620	2017-03-14 13:53:51	@janicduplessis Let me know if you need any more fixes to get it merged :)	scarlac	janicduplessis
12616	2017-02-28 14:03:28	@facebook-github-bot import	mkonicek	facebook-github-bot
12616	2017-03-03 19:38:51	@facebook-github-bot shipit	janicduplessis	facebook-github-bot
12616	2017-03-03 19:39:14	@janicduplessis has imported this pull request. If you are a Facebook employee, you can view this diff [on Phabricator](https://phabricator.intern.facebook.com/D4651704).	facebook-github-bot	janicduplessis
12611	2017-02-28 19:22:36	@hramos has imported this pull request. If you are a Facebook employee, you can view this diff [on Phabricator](https://phabricator.intern.facebook.com/D4629295).	facebook-github-bot	hramos
12610	2017-02-28 08:34:36	hi @bd-arc :) . I upgrade from RN 0.39 to RN 0.40.0? I known't fix it where? I worry won't build product in IOS :(	tanmynguyen	bd-arc
12609	2017-03-06 09:35:32	@taiki-t Thank you! Deleting `ios/build` fixed it. In my case I hadn't imported files from an old project, but obviously something had gotten stale somewhere.	drjimmie1976	taiki-t
12607	2017-03-03 16:34:07	@zabojad how did you solve it?	mikach	zabojad
12607	2017-03-03 22:23:48	@mikach In the build settings, I've added the nodes_modules/React directory in the Header search path.	zabojad	mikach
12606	2017-02-28 08:40:31	@RyanMitchellWilson What I do as a workaround is add a meaningless query parameter to the url. Now whenever I want the image to reload, I just change that param and that invalidates the cache.	ramilushev	RyanMitchellWilson
12606	2017-03-07 22:50:48	Using @ramilushev suggestion worked but it feels hacky and probably shouldn't be needed.	RyanMitchellWilson	ramilushev
12603	2017-02-28 13:01:05	@lacker That could help actually!	mkonicek	lacker
12603	2017-02-28 15:22:59	@lacker The builds run in parallel but there is a part in the Travis docs suggesting the order can matter ("test suite ... is usually going to be done before ..."): ![screenshot 2017-02-28 15 14 07](https://cloud.githubusercontent.com/assets/346214/23411295/c5fb7564-fdc9-11e6-9475-19722f25ed83.png) https://docs.travis-ci.com/user/speeding-up-the-build/ The tests are rendered in the Travis UI in t…	mkonicek	lacker
12602	2017-02-27 17:43:55	@ericvicenti has imported this pull request. If you are a Facebook employee, you can view this diff [on Phabricator](https://phabricator.intern.facebook.com/D4621021).	facebook-github-bot	ericvicenti
12599	2017-03-01 05:28:31	@Kulbear I have the same problem , this should be a bug , and thanks for the workaround you provided.	Proudmoor	Kulbear
12599	2017-03-16 04:54:22	@shergin Will do in 1-2 days. 👏	Kulbear	shergin
12599	2017-03-16 07:10:07	@shergin With the dependencies below, it still doesn't work as expected. ![repro5](https://cloud.githubusercontent.com/assets/14886380/23985528/90983de2-0a5a-11e7-8c6c-cdf8a20d98d2.gif)	Kulbear	shergin
12599	2017-03-16 07:44:29	@shergin I dug for a while. Here is how the issue happens: - Enter some random word - Click outside of the `TextInput` - The [`textFieldDidChange`](https://github.com/facebook/react-native/blob/master/Libraries/Text/RCTTextField.m#L200) gets called twice immediately, `_nativeEventCount` is increased by 2. - The [`_onChange`](https://github.com/facebook/react-native/blob/master/Libraries/Component…	Swordsman-Inaction	shergin
12594	2017-02-27 09:15:43	@ericvicenti has imported this pull request. If you are a Facebook employee, you can view this diff [on Phabricator](https://phabricator.intern.facebook.com/D4619862).	facebook-github-bot	ericvicenti
12592	2017-03-09 12:10:51	That solve the problem, thank you @haloJim for those having the same error, what i did is: on the machine when the package is running, head to http://127.0.0.1:8081/index.android.bundle?platform=android&dev=true&hot=false&minify=false check the line, most probably you are trying to redefine something that you already did before.	nicolabortignon	haloJim
12591	2017-02-27 14:49:58	@ericvicenti Yes I can confirm this also affects 0.41! This is really annoying since it performs differently on iOS and Android! On Android I have to use `evt.nativeEvent.locationY + gestureState.dy` to get the same results `evt.nativeEvent.locationY` gives me on iOS	albinhubsch	ericvicenti
12588	2017-03-20 11:42:33	In addition to @chrisz100 's comment, this issue arises as RN adds an `app.json` file which confuses the `import` as its ambiguous between the `app` folder and the `app.json` file.	robcalcroft	chrisz100
12580	2017-02-27 05:48:59	@hey99xx 'cos I haven't found any information about it in [docs](https://facebook.github.io/react-native/docs/native-modules-android.html).	rusfearuth	hey99xx
12580	2017-02-28 07:25:13	@hey99xx hmmm.... But why? Using `node_modules` looks like a workaround =/ I won't believe that so strong programmers from Facebook wouldn't build and upload JAR to maven ) Okey, it doesn't matter. Thanks for help )	rusfearuth	hey99xx
12578	2017-03-09 16:48:37	@mkonicek has imported this pull request. If you are a Facebook employee, you can view this diff [on Phabricator](https://phabricator.intern.facebook.com/D4682076).	facebook-github-bot	mkonicek
12575	2017-02-25 21:45:57	@hramos has imported this pull request. If you are a Facebook employee, you can view this diff [on Phabricator](https://phabricator.intern.facebook.com/D4617979).	facebook-github-bot	hramos
12575	2017-02-25 22:19:35	@hramos has imported this pull request. If you are a Facebook employee, you can view this diff [on Phabricator](https://phabricator.intern.facebook.com/D4617979).	facebook-github-bot	hramos
12575	2017-02-27 19:30:55	@hramos has imported this pull request. If you are a Facebook employee, you can view this diff [on Phabricator](https://phabricator.intern.facebook.com/D4617979).	facebook-github-bot	hramos
12572	2017-02-27 19:44:58	@hramos has imported this pull request. If you are a Facebook employee, you can view this diff [on Phabricator](https://phabricator.intern.facebook.com/D4622075).	facebook-github-bot	hramos
12572	2017-02-28 05:44:31	@hramos has imported this pull request. If you are a Facebook employee, you can view this diff [on Phabricator](https://phabricator.intern.facebook.com/D4622075).	facebook-github-bot	hramos
12571	2017-03-07 04:37:31	@ericvicenti has imported this pull request. If you are a Facebook employee, you can view this diff [on Phabricator](https://phabricator.intern.facebook.com/D4665152).	facebook-github-bot	ericvicenti
12569	2017-02-28 19:24:04	@hramos has imported this pull request. If you are a Facebook employee, you can view this diff [on Phabricator](https://phabricator.intern.facebook.com/D4629308).	facebook-github-bot	hramos
12568	2017-02-25 20:18:35	@facebook-github-bot shipit	brentvatne	facebook-github-bot
12568	2017-02-25 20:19:04	I cannot do that @brentvatne, because @steveccable does not have an active CLA on file.	facebook-github-bot	steveccable
12568	2017-02-25 20:19:04	I cannot do that @brentvatne, because @steveccable does not have an active CLA on file.	facebook-github-bot	brentvatne
12568	2017-02-26 18:11:16	@steveccable - you'll need to sign the CLA for this	brentvatne	steveccable
12568	2017-02-27 16:18:31	@brentvatne Just accepted the CLA.	steveccable	brentvatne
12568	2017-02-28 14:08:18	@brentvatne Um, any idea about the above? This is my first PR against a facebook project, so I haven't seen this before.	steveccable	brentvatne
12568	2017-03-06 19:15:40	@ericvicenti Can we at least get a documentation update which says it only takes in text so that developers like myself don't try to pass in Nodes by accident and then wonder why it all exploded?	steveccable	ericvicenti
12567	2017-02-28 19:23:48	@hramos has imported this pull request. If you are a Facebook employee, you can view this diff [on Phabricator](https://phabricator.intern.facebook.com/D4629303).	facebook-github-bot	hramos
12565	2017-02-24 17:11:57	@hramos has imported this pull request. If you are a Facebook employee, you can view this diff [on Phabricator](https://phabricator.intern.facebook.com/D4612182).	facebook-github-bot	hramos
12562	2017-03-20 12:40:19	@selcute @hramos i have got the same isuse and i log Activity's life recycle the log is: ` 03-20 20:19:05.871 8053-8053/? E/com.nongfenqi.app.android.thrall.MainActivity: ,onCreate:null 03-20 20:19:05.871 8053-8053/? E/com.nongfenqi.app.android.thrall.MainActivity: ,onResume:com.nongfenqi.app.android.thrall.MainActivity@a36c5db 03-20 20:19:29.571 8053-8053/? E/com.nongfenqi.app.android.thrall.Mai…	zxyah	hramos
12562	2017-03-20 12:40:19	@selcute @hramos i have got the same isuse and i log Activity's life recycle the log is: ` 03-20 20:19:05.871 8053-8053/? E/com.nongfenqi.app.android.thrall.MainActivity: ,onCreate:null 03-20 20:19:05.871 8053-8053/? E/com.nongfenqi.app.android.thrall.MainActivity: ,onResume:com.nongfenqi.app.android.thrall.MainActivity@a36c5db 03-20 20:19:29.571 8053-8053/? E/com.nongfenqi.app.android.thrall.Mai…	zxyah	selcute
12561	2017-03-08 17:14:27	Hi @retailos did you post this on Stackoverflow? I'm having the exact same issue, and wondering if you got a solution already? Thanks	chrxs	retailos
12552	2017-02-24 21:01:04	@meno1 - is there some reason that you cannot sign the CLA?	brentvatne	meno1
12550	2017-02-23 20:00:30	@ide has imported this pull request. If you are a Facebook employee, you can view this diff [on Phabricator](https://phabricator.intern.facebook.com/D4606899).	facebook-github-bot	ide
12549	2017-02-28 13:42:01	@facebook-github-bot shipit	mkonicek	facebook-github-bot
12549	2017-02-28 13:42:24	@mkonicek has imported this pull request. If you are a Facebook employee, you can view this diff [on Phabricator](https://phabricator.intern.facebook.com/D4608409).	facebook-github-bot	mkonicek
12548	2017-02-27 16:09:58	@mkonicek has imported this pull request. If you are a Facebook employee, you can view this diff [on Phabricator](https://phabricator.intern.facebook.com/D4620567).	facebook-github-bot	mkonicek
12548	2017-02-27 16:35:55	Thanks for the review @GantMan. Addressed comments, merging.	mkonicek	GantMan
12546	2017-02-23 19:50:18	Makes sense, thanks for the clarification @ide. I'm hoping with a bit of advocacy we can get to that point, and I'd definitely be willing to help move that forward.	ericnograles	ide
12545	2017-02-23 16:44:19	@huxinmin - as @mcmillan pointed out, #12542 seems to solve this problem	brentvatne	huxinmin
12545	2017-02-23 16:44:19	@huxinmin - as @mcmillan pointed out, #12542 seems to solve this problem	brentvatne	mcmillan
12543	2017-03-27 06:46:14	@scarlac @willdawsonme Could you try master see if the issue is still there? I think https://github.com/facebook/react-native/commit/9c3e6ae9f0f246e5fd8cdc3599801c37d1c11690 might have fixed it.	janicduplessis	scarlac
12543	2017-03-27 06:46:14	@scarlac @willdawsonme Could you try master see if the issue is still there? I think https://github.com/facebook/react-native/commit/9c3e6ae9f0f246e5fd8cdc3599801c37d1c11690 might have fixed it.	janicduplessis	willdawsonme
12543	2017-03-28 00:45:14	Thanks for trying that out, I'll see if I can figure out the cause with @scarlac repro.	janicduplessis	scarlac
12542	2017-02-23 14:34:26	@hzoo I suspect it to come from PR https://github.com/babel/babylon/pull/300 The changelog states > Don't parse class properties without initializers when classProperties is disabled and Flow is enabled (#300) (Andrew Levine) > > Ensure that you enable the classProperties plugin in order to enable correct parsing of class properties. Prior to this version it was possible to parse them by enabling…	sunruh	hzoo
12542	2017-02-23 14:36:15	@kumarpatel doesn't seems to work for me any other ideas for temp fix?	voidale	kumarpatel
12542	2017-02-23 14:44:05	interesting, what os / node / react-native-cli versions @simonjk ?	chapati23	simonjk
12542	2017-02-23 14:48:38	(sorry for OT) Well, if there's one thing to say it's interesting (and awesome) to see how many people are trying to get up and running with a tutorial and at the frequency. I just ran into this too. 👍 thanks for the quick response @hzoo	dfischer	hzoo
12542	2017-02-23 14:52:21	Yeah @dfischer, I'm *really* sorry this is the experience people get when starting out with react-native/javascript/open source. We make mistakes	hzoo	dfischer
12542	2017-02-23 14:53:49	It's all good, I think it's cool how many people are reporting in. Good work @hzoo you rock!	dfischer	hzoo
12542	2017-02-23 14:55:14	@hzoo Actually I think this is a really good experience for new people because it shows how quickly a problem can get resolved in a well supported project.	robdonn	hzoo
12542	2017-02-23 14:57:17	cool! @hzoo	futurechallenger	hzoo
12542	2017-02-23 14:58:48	Good for me, it's work :) Thanks @hzoo	zyhou	hzoo
12542	2017-02-23 15:02:29	Thanks @hzoo	kafkaca	hzoo
12542	2017-02-23 15:04:59	@simonjk @chapati23 If the haste map has been generated once with a babylon version that's working and no change requires regeneration, it keeps workng even if you upgrade babylon again.	sunruh	chapati23
12542	2017-02-23 15:04:59	@simonjk @chapati23 If the haste map has been generated once with a babylon version that's working and no change requires regeneration, it keeps workng even if you upgrade babylon again.	sunruh	simonjk
12542	2017-02-23 15:09:12	@chapati23 MacOS 10.11.6 react-native --version react-native-cli: 2.0.1 react-native: 0.41.2 node --version v7.4.0 had the problem first too but after a rm of the folder and a re-init it the problem was suddenly gone	simonjk	chapati23
12542	2017-02-23 16:12:38	@hzoo @grabbou and everyone involved: thanks! Amazing how fast this was resolved!	jeroenbourgois	hzoo
12542	2017-02-23 16:12:38	@hzoo @grabbou and everyone involved: thanks! Amazing how fast this was resolved!	jeroenbourgois	grabbou
12540	2017-02-23 10:43:43	@ashik94vc yes, exactly that was the issue!! thanks :)	moerabaya	ashik94vc
12539	2017-02-26 03:07:30	@brentvatne nope did not forget function wrapper. `index.ios.js` `./app/index.js` The project started via `react-native init TestProject`. Only those two files created / edited can't be any simpler than that. As stated unless the full index path used the default isn't imported instead it is an object instead of the expected component If I inspect what is imported using `import App from './app';` …	rhysburnie	brentvatne
12539	2017-02-27 02:05:53	@brentvatne FYI - Figured out what was happening... If you have a file `./app/index.js` and you attempt to import like so: `import Something from './app';` What actually happens is the system is importing the root level `./app.json` file which contains the object in question. So while this isn't a bug it is perhaps a **gotcha**? It seems reasonable to expect that some developers may create an `ap…	rhysburnie	brentvatne
12533	2017-02-23 03:00:35	@ericvicenti has imported this pull request. If you are a Facebook employee, you can view this diff [on Phabricator](https://phabricator.intern.facebook.com/D4603657).	facebook-github-bot	ericvicenti
12533	2017-02-23 03:13:50	@ericvicenti this would still be a breaking change actually, as long as "site=react_native_oss" in Flow suppression comments exists in the code base.	skevy	ericvicenti
12533	2017-02-23 03:22:37	Awesome, thanks @skevy! `$FlowExpectedError` should be widely beneficial because it let's people write their own flow tests like https://github.com/facebook/react-native/blob/master/Libraries/Experimental/__flowtests__/FlatList-flowtest.js	sahrens	skevy
12533	2017-02-23 03:38:30	Thanks @skevy!	hramos	skevy
12533	2017-02-23 03:42:50	@sahrens totally agree that this is a useful feature! Gonna start doing this myself :p It's unfortunate that it's a breaking change. But it is what it is. Just the state of the world at the moment.	skevy	sahrens
12533	2017-02-23 03:53:14	Awesome, thanks @skevy!	desmond1121	skevy
12531	2017-02-23 05:43:28	Sounds good, thanks for the prompt replies, btw, @sahrens good job building out the `VirtualizedList`, it's probably the most exciting thing after `Adobe Flex` 👍👍	coodoo	sahrens
12527	2017-02-22 22:27:41	@ConnorMWGraham - did you rebuild the client using `react-native run-android` after changing the port?	brentvatne	ConnorMWGraham
12526	2017-02-23 03:45:38	@hramos is this needed anymore given the fix that we're attempting to land for Flow in #12533?	skevy	hramos
12525	2017-02-23 16:19:27	@brentvatne I'm not sure I understand. Are you saying the issue is that it SHOULD take a node and doing so doesn't work for some reason, or that it SHOULDN'T take a node but currently accepts a broader type than it should? The link you put makes it seem more like the latter, but that would indicate to me that it once worked and was intentionally taken out without updating the propTypes in TextInp…	steveccable	brentvatne
12524	2017-02-23 23:11:03	@hramos has imported this pull request. If you are a Facebook employee, you can view this diff [on Phabricator](https://phabricator.intern.facebook.com/D4608419).	facebook-github-bot	hramos
12520	2017-02-26 03:19:50	@wrell Currently my workaround is that I moved the onValueChange code to a button that fires it onPress and save the selected value to state. This prevents any bunk submissions. Obviously, this may not be a workable solution for everyone, but it's better than nothing.	WaffleStudios	wrell
12518	2017-02-24 18:30:53	@pavankat I can't reproduce this, `flex: 1` shows up for me. Are we doing anything differently? ![screen shot 2017-02-24 at 10 28 27 am](https://cloud.githubusercontent.com/assets/1198882/23315693/28c443c0-fa7c-11e6-8011-a6dccbff3e81.png)	dabbott	pavankat
12518	2017-02-24 21:19:00	Thanks for investigating @dabbott!	brentvatne	dabbott
12517	2017-02-22 20:19:07	@mkonicek has imported this pull request. If you are a Facebook employee, you can view this diff [on Phabricator](https://phabricator.intern.facebook.com/D4600082).	facebook-github-bot	mkonicek
12514	2017-02-23 14:22:08	Hi @brentvatne, I am @SvetlanaBarros 's coworker. For clarifications : we do not use webpack in the build process of react-native, only the web application. The error that is shown above only happens on @SvetlanaBarros 's computer whilst I have no problem running react-native what so ever. We have tried searching on Google, StackOverflow, react-native's issues, etc. I too am on : - React Native v…	brodeuralexis	SvetlanaBarros
12514	2017-02-23 14:22:08	Hi @brentvatne, I am @SvetlanaBarros 's coworker. For clarifications : we do not use webpack in the build process of react-native, only the web application. The error that is shown above only happens on @SvetlanaBarros 's computer whilst I have no problem running react-native what so ever. We have tried searching on Google, StackOverflow, react-native's issues, etc. I too am on : - React Native v…	brodeuralexis	brentvatne
12514	2017-02-23 16:13:30	Hi @brentvatne, I noticed this morning that i was in a different network than my collegue @brodeuralexis. I switched from the network i was on and i had no longer the error, the simulator runs the app with no problem. Thanks for your help anyway	SvetlanaBarros	brentvatne
12514	2017-02-23 16:13:30	Hi @brentvatne, I noticed this morning that i was in a different network than my collegue @brodeuralexis. I switched from the network i was on and i had no longer the error, the simulator runs the app with no problem. Thanks for your help anyway	SvetlanaBarros	brodeuralexis
12512	2017-02-22 22:32:35	Hello! What you are describing here is (sadly) the intended behavior of react-native's `ListView` component on iOS and Android -- it does not recycle views or unmount anything that goes out of view, with the exception of images if you use `removeClippedSubviews`. I see you looked into FlatList @jasongrishkoff -- that should help with this problem because it uses windowing -- only the contents you…	brentvatne	jasongrishkoff
12512	2017-02-22 23:03:33	Hey @brentvatne, @jasongrishkoff mentioned `FlatList` didn't help the memory issues. I just tried it myself as well, and got similar results. I can see the windowing happening, however the same issue applies where the more I scroll down my list (infinite scrolling) to display more rows, the slower my app becomes. Anything else worth trying?	booboothefool	jasongrishkoff
12512	2017-02-22 23:03:33	Hey @brentvatne, @jasongrishkoff mentioned `FlatList` didn't help the memory issues. I just tried it myself as well, and got similar results. I can see the windowing happening, however the same issue applies where the more I scroll down my list (infinite scrolling) to display more rows, the slower my app becomes. Anything else worth trying?	booboothefool	brentvatne
12512	2017-02-22 23:53:26	@booboothefool - is there anything else in your app that would make it slower? like maybe each row is subscribing to redux events? I'd try profiling your app to see where the slowness is coming from	brentvatne	booboothefool
12512	2017-02-23 03:40:18	As for slowness, I agree with @brentvatne that there is probably something else going on.	sahrens	brentvatne
12512	2017-02-24 17:48:46	@booboothefool that's with FlatList? Something is definitely broken there. Sample code would be helpful.	sahrens	booboothefool
12512	2017-03-02 05:31:30	@sahrens I hope I'm that stupid. XD Maybe I was just imagining using the default props? :) Either way I think something changed: Using this code: I made a video of the `debug={true}`: https://www.youtube.com/watch?v=wlQmzICT3j0 after watching it, I assume the green box is the window? and here are the results shown at the end of the video: ![screen shot 2017-03-02 at 12 40 17 am](https://cloud.git…	booboothefool	jasongrishkoff
12512	2017-03-02 05:31:30	@sahrens I hope I'm that stupid. XD Maybe I was just imagining using the default props? :) Either way I think something changed: Using this code: I made a video of the `debug={true}`: https://www.youtube.com/watch?v=wlQmzICT3j0 after watching it, I assume the green box is the window? and here are the results shown at the end of the video: ![screen shot 2017-03-02 at 12 40 17 am](https://cloud.git…	booboothefool	sahrens
12512	2017-03-02 05:35:45	@booboothefool your memory usage went from 186mb to 359mb -- that's very high, and it's likely that as soon as you move to another app, Android will automatically garbage collect your app.	jasongrishkoff	booboothefool
12512	2017-03-03 02:15:17	@sahrens Hello friend. Thanks for your response. ^^ I am using a Samsung Galaxy S6 running Android 6. I tried adding some of my pictures back and besides that, the only code change to `FlatList` was: I noticed that using a smaller `windowSize` instead of the default definitely reduced the lag with the scrolling. It scrolls smoothly for the most part. https://www.youtube.com/watch?v=JgkeojJLmmA He…	booboothefool	sahrens
12512	2017-03-27 17:18:36	I played around with FlatList on iOS with 'full-screen' images in a list and a small _windowSize_ of **3**. Memory usage climbs linearly until it hits a threshold where it no longer increases. From enabling debug it it would appear it initially renders a few pages worth of views before the 'windowing' behavior kicks in (nice to see this behavior working :)); the debug visuals would suggest these …	joshyhargreaves	sahrens
12511	2017-03-15 22:47:33	@mkonicek has imported this pull request. If you are a Facebook employee, you can view this diff [on Phabricator](https://phabricator.intern.facebook.com/D4718029).	facebook-github-bot	mkonicek
12510	2017-02-23 10:26:57	@brentvatne thanks, I will check this. Please do not close the issue or say to me for move this in stackoverflow. I think this is react native issue. One more thing noticeable(missed the last application test)!!!! Which I have not mentioned in my issue? Navigation changes is working fine but fetch data is not loaded ( application seems freeze ) ? Or sometime application is crashed when click any …	krishbhattacharyya	brentvatne
12509	2017-02-23 19:41:30	@janicduplessis has imported this pull request. If you are a Facebook employee, you can view this diff [on Phabricator](https://phabricator.intern.facebook.com/D4606716).	facebook-github-bot	janicduplessis
12503	2017-02-21 21:43:38	@ide What a great idea. Thank you. That's so much simpler and doesn't call for any changes in React's code.	peacechen	ide
12502	2017-03-07 01:11:33	@BinLi-OW : This PR hasn't been merged in, so no, it isn't in any of the releases. You could apply the changes locally to have access to it and help test [if you do, please let me know of any bugs that pop up].	xqwzts	BinLi-OW
12502	2017-03-07 13:20:26	@kkjamie : That's awesome, please let me know if you spot any issues!	xqwzts	kkjamie
12502	2017-03-07 13:24:03	@xqwzts , @kkjamie , would you please give tips how could I rebuild the react-native-XXX.jar in local storage? As I thought, I make changes to the java files under node_modules, but it seems I should build out the jar first.	BinLi-OW	kkjamie
12502	2017-03-07 13:24:03	@xqwzts , @kkjamie , would you please give tips how could I rebuild the react-native-XXX.jar in local storage? As I thought, I make changes to the java files under node_modules, but it seems I should build out the jar first.	BinLi-OW	xqwzts
12502	2017-03-07 17:08:25	@BinLi-OW I did it by forking, applying the changes of this commit, then building from source following the link @kkjamie posted above. @chrisbianca : Thanks for the feedback.	xqwzts	kkjamie
12502	2017-03-07 17:08:25	@BinLi-OW I did it by forking, applying the changes of this commit, then building from source following the link @kkjamie posted above. @chrisbianca : Thanks for the feedback.	xqwzts	chrisbianca
12502	2017-03-07 17:08:25	@BinLi-OW I did it by forking, applying the changes of this commit, then building from source following the link @kkjamie posted above. @chrisbianca : Thanks for the feedback.	xqwzts	BinLi-OW
12499	2017-02-27 09:32:54	@ericvicenti has imported this pull request. If you are a Facebook employee, you can view this diff [on Phabricator](https://phabricator.intern.facebook.com/D4619885).	facebook-github-bot	ericvicenti
12495	2017-03-09 14:48:54	Thank you @kapilratnani that does look like it could be the cause. It's a bug in 7.0 that is fixed in Nougat 7.1. @henriqamaral please take a look at the suggested workaround in that thread.	hramos	kapilratnani
12495	2017-03-09 14:48:54	Thank you @kapilratnani that does look like it could be the cause. It's a bug in 7.0 that is fixed in Nougat 7.1. @henriqamaral please take a look at the suggested workaround in that thread.	hramos	henriqamaral
12493	2017-02-28 11:47:03	Cool, good to know that. Will you fix this? @astreet	Swordsman-Inaction	astreet
12488	2017-02-21 08:20:54	@janicduplessis has imported this pull request. If you are a Facebook employee, you can view this diff [on Phabricator](https://phabricator.intern.facebook.com/D4590699).	facebook-github-bot	janicduplessis
12488	2017-02-23 23:19:05	@facebook-github-bot shipit	janicduplessis	facebook-github-bot
12488	2017-02-23 23:19:33	@janicduplessis has imported this pull request. If you are a Facebook employee, you can view this diff [on Phabricator](https://phabricator.intern.facebook.com/D4590699).	facebook-github-bot	janicduplessis
12488	2017-03-01 19:35:50	@facebook-github-bot shipit	janicduplessis	facebook-github-bot
12488	2017-03-01 19:52:42	@janicduplessis has imported this pull request. If you are a Facebook employee, you can view this diff [on Phabricator](https://phabricator.intern.facebook.com/D4590699).	facebook-github-bot	janicduplessis
12486	2017-02-22 01:41:49	@braco sounds like a duplicate of https://github.com/facebook/react-native/issues/12112	dwilt	braco
12479	2017-02-21 16:00:52	@gaearon has imported this pull request. If you are a Facebook employee, you can view this diff [on Phabricator](https://phabricator.intern.facebook.com/D4591285).	facebook-github-bot	gaearon
12477	2017-02-22 22:59:49	As per @hramos' comment I think this is a problem with one of those libraries. If you can share the code it would be possible to verify that.	brentvatne	hramos
12475	2017-02-20 20:59:44	@hramos @lacker why are your CI tests failing because of this?	Brian-Kaplan	hramos
12475	2017-02-23 15:58:45	@hramos @lacker any updates on these tests?	Brian-Kaplan	hramos
12475	2017-02-23 15:58:45	@hramos @lacker any updates on these tests?	Brian-Kaplan	lacker
12475	2017-02-23 19:03:27	@Brian-Kaplan we're still working on it.	hramos	Brian-Kaplan
12475	2017-02-23 23:12:18	@hramos has imported this pull request. If you are a Facebook employee, you can view this diff [on Phabricator](https://phabricator.intern.facebook.com/D4608443).	facebook-github-bot	hramos
12473	2017-02-27 21:56:28	^^ can confirm this is happening on my build too ### Information React Native version: 0.41.2 Platform: both Operating System: MacOS @aeirola any chance you are also using Flow for type-checking?	andrerfneves	aeirola
12469	2017-03-06 07:06:41	@brentvatne shouldn't this be in the docs? In case of naming collision, user supplied props get over ridden with the layout ones.	f0rr0	brentvatne
12457	2017-02-22 14:51:25	Thanks @aakashrai1 I will test soon.	lucianomlima	aakashrai1
12457	2017-02-26 04:07:46	@aakashrai1 Not work for me. Never show the ShareDialog and in log I receive the message: `ReactNativeJS: 'shareImage has been cancelled', ''` Here is FBShareDialogModule.java	lucianomlima	aakashrai1
12454	2017-02-25 03:04:57	@hirande Well, for dev server, check react and react native versions in package.json. For your application, check react native library version.	glcrazier	hirande
12453	2017-03-02 18:58:02	I have just experienced a similar issue with Animated.View on android. However, translateX/translateY did not work also. I found that setting backgroundColor: 'transparent' is solving this issue. @scarlac Maybe it will work for you too.	orenklein	scarlac
12451	2017-02-21 00:11:01	@facebook-github-bot shipit	ide	facebook-github-bot
12451	2017-02-21 00:11:59	@ide has imported this pull request. If you are a Facebook employee, you can view this diff [on Phabricator](https://phabricator.intern.facebook.com/D4590029).	facebook-github-bot	ide
12450	2017-02-18 17:03:36	@mkonicek has imported this pull request. If you are a Facebook employee, you can view this diff [on Phabricator](https://phabricator.intern.facebook.com/D4585032).	facebook-github-bot	mkonicek
12450	2017-02-21 15:04:51	@gaearon The previous 3 reverts were to get CI back into a good state. Looks like this import failed so CI is still a mess.	ericnakagawa	gaearon
12450	2017-02-21 22:50:27	@gaearon There were issues with original landing. I will be revoking this PR and handing over troubleshooting to next oncall.	ericnakagawa	gaearon
12448	2017-02-18 09:51:34	@mkonicek has imported this pull request. If you are a Facebook employee, you can view this diff [on Phabricator](https://phabricator.intern.facebook.com/D4584743).	facebook-github-bot	mkonicek
12447	2017-02-18 02:46:22	@janicduplessis has imported this pull request. If you are a Facebook employee, you can view this diff [on Phabricator](https://phabricator.intern.facebook.com/D4584041).	facebook-github-bot	janicduplessis
12446	2017-02-22 22:36:04	@hramos has imported this pull request. If you are a Facebook employee, you can view this diff [on Phabricator](https://phabricator.intern.facebook.com/D4601198).	facebook-github-bot	hramos
12445	2017-02-20 16:23:58	Hey @tadeuzagallo! We actually tried upgrading trace2html upstream (https://github.com/Homebrew/homebrew-core/pull/4638 https://github.com/Homebrew/homebrew-core/pull/7485) but I don't think that has shipped.	javache	tadeuzagallo
12445	2017-03-08 16:29:37	@tadeuzagallo I was going to import this, but looks like there’s no CLA on you 😢 . Could you please email **cla@fb.com** with your details?	gaearon	tadeuzagallo
12445	2017-03-13 19:48:16	@gaearon has imported this pull request. If you are a Facebook employee, you can view this diff [on Phabricator](https://phabricator.intern.facebook.com/D4700153).	facebook-github-bot	gaearon
12445	2017-03-13 20:36:58	@gaearon has imported this pull request. If you are a Facebook employee, you can view this diff [on Phabricator](https://phabricator.intern.facebook.com/D4700153).	facebook-github-bot	gaearon
12445	2017-03-15 19:01:32	@gaearon has imported this pull request. If you are a Facebook employee, you can view this diff [on Phabricator](https://phabricator.intern.facebook.com/D4700153).	facebook-github-bot	gaearon
12443	2017-02-17 23:33:04	@ide has imported this pull request. If you are a Facebook employee, you can view this diff [on Phabricator](https://phabricator.intern.facebook.com/D4582514).	facebook-github-bot	ide
12443	2017-02-25 22:41:13	@ide Could you try this again?	janicduplessis	ide
12443	2017-03-07 21:31:00	@facebook-github-bot shipit	ide	facebook-github-bot
12443	2017-03-07 21:32:24	@ide has imported this pull request. If you are a Facebook employee, you can view this diff [on Phabricator](https://phabricator.intern.facebook.com/D4582514).	facebook-github-bot	ide
12441	2017-02-22 22:59:21	@hramos has imported this pull request. If you are a Facebook employee, you can view this diff [on Phabricator](https://phabricator.intern.facebook.com/D4601448).	facebook-github-bot	hramos
12438	2017-03-01 10:45:02	@brendan-rius can you fix lint issues?	matpaul	brendan-rius
12438	2017-03-01 13:13:04	@matpaul i just fixed them :)	brendan-rius	matpaul
12435	2017-02-17 12:46:58	Hi @Swaagie! Thanks for your PR, it looks really great. I think we can find a way how we can combine our PRs and ship both. I love the work you did with scoped modules, that's just great! Also, you caught a bug with `projectRoots`. I think it's a very valuable contribution to the project. Maybe we can wait someone to review our PRs and find how we can merge them. I think in either case the merge …	Kureev	Swaagie
12435	2017-03-05 20:25:22	Thanks @Kureev, this is a well documented fix. My apologies for glossing over the important detail. I'll land it now.	ericvicenti	Kureev
12435	2017-03-05 20:25:45	@ericvicenti has imported this pull request. If you are a Facebook employee, you can view this diff [on Phabricator](https://phabricator.intern.facebook.com/D4657370).	facebook-github-bot	ericvicenti
12434	2017-02-20 17:58:52	Thanks for reviewing this @hramos. I can't seem to figure out what's wrong with the commit though. I have doubled-checked the format and the guidelines and checked if all the links are valid. Could you provide some more detail as to what's wrong/missing?	marcelkalveram	hramos
12434	2017-02-22 10:54:07	Oops, my bad. And thanks for clarifying @ide. I've moved the app to the featured array.	marcelkalveram	ide
12434	2017-02-22 22:30:53	@hramos has imported this pull request. If you are a Facebook employee, you can view this diff [on Phabricator](https://phabricator.intern.facebook.com/D4601147).	facebook-github-bot	hramos
12434	2017-02-27 19:47:13	@hramos has imported this pull request. If you are a Facebook employee, you can view this diff [on Phabricator](https://phabricator.intern.facebook.com/D4601147).	facebook-github-bot	hramos
12433	2017-02-28 16:09:22	`accessibilityViewIsModal` is here b00c1fa3b66a2c9070a4dfc04aeed205a10d4798! @StefanoSarioli Could you please check that your solution in the drawer works properly? Thank you for your effort!	shergin	StefanoSarioli
12430	2017-03-06 08:06:03	You haven't provided enough info for people to reproduce this issue. cc @alloy in case you know what is going wrong for @HarrisLee	ericvicenti	HarrisLee
12429	2017-02-17 21:54:21	@hramos has imported this pull request. If you are a Facebook employee, you can view this diff [on Phabricator](https://phabricator.intern.facebook.com/D4581492).	facebook-github-bot	hramos
12423	2017-02-20 21:20:48	@janicduplessis has imported this pull request. If you are a Facebook employee, you can view this diff [on Phabricator](https://phabricator.intern.facebook.com/D4589655).	facebook-github-bot	janicduplessis
12422	2017-02-18 23:53:08	@mkonicek has imported this pull request. If you are a Facebook employee, you can view this diff [on Phabricator](https://phabricator.intern.facebook.com/D4585549).	facebook-github-bot	mkonicek
12419	2017-02-17 19:58:51	As @ide said this is understandable. While Navigator is not yet officially deprecated, we're encouraging people to start using React Navigation instead. I'm going to close this, but feel free to open a similar issue against React Navigation if needed.	hramos	ide
12412	2017-02-16 10:17:00	@hey99xx Yes,Thanks .	itxuye	hey99xx
12411	2017-02-25 17:42:07	@magicismight - How did you resolve this? I'm seeing the same thing `{"isTrusted":false}`	rgoldiez	magicismight
12411	2017-03-01 07:24:04	@rgoldiez Everything goes fine. You can not print the `event` object directly.	magicismight	rgoldiez
12411	2017-03-01 08:30:22	Thank you @magicismight !!	rgoldiez	magicismight
12410	2017-02-17 21:37:11	@hramos has imported this pull request. If you are a Facebook employee, you can view this diff [on Phabricator](https://phabricator.intern.facebook.com/D4581314).	facebook-github-bot	hramos
12409	2017-02-16 01:21:05	@rmevans9 tells me to close this issue. If you think it should still be opened let us know why.	facebook-github-bot	rmevans9
12409	2017-02-16 09:22:35	@rmevans9 Thanks! Enzyme (with its shallow rendering) is exactly what I need.	salutis	rmevans9
12409	2017-03-15 17:00:33	@salutis How do you know the arbitrary index of the `tree.children` for the button? Is there any other way to get the button via a constant selector?	xareelee	salutis
12409	2017-03-15 17:02:58	@xareelee > How do you know [...] No idea. I'm back to Swift for now. Waiting for Jest to mature a bit.	salutis	xareelee
12408	2017-02-16 00:45:08	@facebook-github-bot shipit	ide	facebook-github-bot
12408	2017-02-16 00:46:14	@ide has imported this pull request. If you are a Facebook employee, you can view this diff [on Phabricator](https://phabricator.intern.facebook.com/D4569679).	facebook-github-bot	ide
12406	2017-02-16 19:52:27	@gaearon thanks for catching it. Your proposed solution seems reasonable.	harshil07	gaearon
12404	2017-02-17 20:11:05	@shergin Many thanks for the heads up. @hramos Do you think the documentation should be corrected?	faalsh	hramos
12404	2017-02-17 20:11:05	@shergin Many thanks for the heads up. @hramos Do you think the documentation should be corrected?	faalsh	shergin
12401	2017-03-10 19:26:13	@ericvicenti agree that it doesn't make sense to set borderWidth < StyleSheet.hairlineWidth but there's still a bug. On iPhone 7 plus StyleSheet.hairlineWidth === 0.3333333333333333. Setting borderWidth to 0.5 should work, right? It doesn't - it's distorted like the original post mentions. Setting it to 0.66 works as expected though. Seems like unpredictable behavior to me.	bsiddiqui	ericvicenti
12401	2017-03-14 07:56:20	@ericvicenti I think this issue should be reopened since it was prove by all the guys here , that the problem exist. Thanks.	niztal	ericvicenti
12401	2017-03-15 14:21:23	@ericvicenti No bother, this issue not only happened at 0.5, with any number with fractions, like 1.0, 1.1, 1.5, 2.5, whatever, applied to border width related property, then same problem. Found it at iOS 10.2 simulator (iPhone 7 plus & iPhone 6 plus only)	hellomaya	ericvicenti
12400	2017-03-22 15:45:49	@ericvicenti @hramos following up from our conversation at ReactConf. Based on some anecdotal testing this has zero affect on Packager startup time: **On latest `react-native`** **Against this branch** since Facebook does not use symlinks and Packager startup time is not affected we're hoping that this can get merged. Totally understand if we are going to wait for @cpojer to come back from vacati…	indexzero	ericvicenti
12400	2017-03-24 11:37:14	@alexhanson the fix related to scoped modules is not in #12435 so I believe this still has merits on its own. Will touch base with @swaagie about getting this rebased off master since there does appear to be some overlap.	indexzero	alexhanson
12396	2017-02-20 15:22:17	@astreet Thank you very much:)	desmond1121	astreet
12396	2017-02-21 02:43:40	Hey @astreet , travis-ci failed in flow check, but I did not change any js file lol... It seems caused by commit [63d3ea17a717f032c59f0de315f4b197ededcfec](https://github.com/facebook/react-native/commit/63d3ea17a717f032c59f0de315f4b197ededcfec) @sahrens	desmond1121	astreet
12396	2017-02-24 02:30:47	@astreet Your review advice is updated, is there any problem since review state has not changed	desmond1121	astreet
12396	2017-02-24 11:17:15	@astreet has imported this pull request. If you are a Facebook employee, you can view this diff [on Phabricator](https://phabricator.intern.facebook.com/D4588399).	facebook-github-bot	astreet
12396	2017-02-24 14:45:12	Thank you @astreet :)	desmond1121	astreet
12396	2017-02-25 02:51:59	Oh @astreet , sorry for my naive mistake. I've run gradle lint and find out all newApi error, now they are all fixed.	desmond1121	astreet
12396	2017-02-28 02:34:55	Ok @astreet , all change in API compat change maybe belongs with View stuff? Also it's difficult to separate them because I use a manager class to manage them, reason is also for cleanliness and ability to revert.	desmond1121	astreet
12392	2017-02-16 22:35:28	I think this is a question better answered on StackOverflow, @MagicalYan	scarlac	MagicalYan
12391	2017-02-16 10:36:38	@dlowder-salesforce Can you try rebasing this?	javache	dlowder-salesforce
12391	2017-02-16 15:26:30	@javache I just merged this up to latest master.	dlowder-salesforce	javache
12391	2017-02-16 22:17:37	@javache has imported this pull request. If you are a Facebook employee, you can view this diff [on Phabricator](https://phabricator.intern.facebook.com/D4571276).	facebook-github-bot	javache
12391	2017-02-17 09:26:25	@javache has imported this pull request. If you are a Facebook employee, you can view this diff [on Phabricator](https://phabricator.intern.facebook.com/D4578345).	facebook-github-bot	javache
12388	2017-02-17 22:21:04	@scarlac I think you can make a separate issue, I tested this and the issue is related to `delay` being broken on iOS. Mention me in it and I'll have a look. @mosesoak Got a PR to fix this!	janicduplessis	scarlac
12388	2017-02-17 22:21:04	@scarlac I think you can make a separate issue, I tested this and the issue is related to `delay` being broken on iOS. Mention me in it and I'll have a look. @mosesoak Got a PR to fix this!	janicduplessis	mosesoak
12388	2017-02-18 21:21:36	@janicduplessis awesome! 🎉	mosesoak	janicduplessis
12384	2017-03-01 11:15:39	@faceach I can check if it's possible and propose a new PR for this.	Kerumen	faceach
12383	2017-03-06 07:27:32	@facebook-github-bot shipit-ninja	ericvicenti	facebook-github-bot
12383	2017-03-06 07:28:03	@ericvicenti has imported this pull request. If you are a Facebook employee, you can view this diff [on Phabricator](https://phabricator.intern.facebook.com/D4658153).	facebook-github-bot	ericvicenti
12381	2017-02-15 15:11:38	@bestander has imported this pull request. If you are a Facebook employee, you can view this diff [on Phabricator](https://phabricator.intern.facebook.com/D4558370).	facebook-github-bot	bestander
12381	2017-02-16 13:44:22	@bestander has imported this pull request. If you are a Facebook employee, you can view this diff [on Phabricator](https://phabricator.intern.facebook.com/D4558370).	facebook-github-bot	bestander
12380	2017-03-08 23:14:50	I just hit this snag as well. I'm willing to submit a new PR with these changes and sign the CLA if @NoilPaw is unable to.	eladnava	NoilPaw
12380	2017-03-16 09:56:02	@eladnava Thanks for your offer. I finally accepted the CLA. Hopefully nobody else will hit this snag when this pull request is integrated.	NoilPaw	eladnava
12379	2017-02-16 01:35:25	@rmevans9 tells me to close this issue. If you think it should still be opened let us know why.	facebook-github-bot	rmevans9
12373	2017-02-14 06:10:59	@ide has imported this pull request. If you are a Facebook employee, you can view this diff [on Phabricator](https://phabricator.intern.facebook.com/D4557642).	facebook-github-bot	ide
12373	2017-02-14 08:01:16	Thanks @ide	janicduplessis	ide
12365	2017-02-16 02:40:01	@hramos has imported this pull request. If you are a Facebook employee, you can view this diff [on Phabricator](https://phabricator.intern.facebook.com/D4570633).	facebook-github-bot	hramos
12364	2017-02-14 06:31:34	@hey99xx For example, I want to use object id as a key and I want to show new objects `onPressIn`.	ptol	hey99xx
12362	2017-02-17 09:36:16	@shergin I saw [this answer ](http://stackoverflow.com/questions/1220354/uiscrollview-horizontal-paging-like-mobile-safari-tabs/1220605#1220605). But I don't understand, in my custom RN component, how can I return `UIView` ( from the `- (UIView*)view` method ) that contains `UIScrollView` and pass all `RCT_EXPORT_VIEW_PROPERTY` to the `UIView`'s child - `UIScrollView`? ...is it something to do wi…	grundmanise	shergin
12361	2017-02-16 01:39:31	@rmevans9 tells me to close this issue. If you think it should still be opened let us know why.	facebook-github-bot	rmevans9
12356	2017-03-20 07:17:31	I haven't tried it yet as was occupied in other projects. @ericvicenti can you please reopen this issue based on feedback by @lihue?	jinxac	ericvicenti
12356	2017-03-20 07:17:31	I haven't tried it yet as was occupied in other projects. @ericvicenti can you please reopen this issue based on feedback by @lihue?	jinxac	lihue
12355	2017-03-14 23:15:19	@davidaurelio has imported this pull request. If you are a Facebook employee, you can view this diff [on Phabricator](https://phabricator.intern.facebook.com/D4710001).	facebook-github-bot	davidaurelio
12339	2017-02-13 20:45:58	@lacker has imported this pull request. If you are a Facebook employee, you can view this diff [on Phabricator](https://phabricator.intern.facebook.com/D4553601).	facebook-github-bot	lacker
12339	2017-03-15 21:56:24	@mkonicek has imported this pull request. If you are a Facebook employee, you can view this diff [on Phabricator](https://phabricator.intern.facebook.com/D4553601).	facebook-github-bot	mkonicek
12338	2017-02-13 18:13:56	@hramos has imported this pull request. If you are a Facebook employee, you can view this diff [on Phabricator](https://phabricator.intern.facebook.com/D4552228).	facebook-github-bot	hramos
12336	2017-02-13 11:17:34	From https://nodejs.org/api/child_process.html#child_process_event_exit: >If the process exited, code is the final exit code of the process, otherwise null. If the process terminated due to receipt of a signal, signal is the string name of the signal, otherwise null. One of the two will always be non-null. It means that the `diff` command's process hasn't exited on its own, it has been terminated…	ncuillery	macnube
12336	2017-02-13 12:49:53	@lacker You know, I think this may have been an install that I downgraded back to 0.38.0 at some point because I was running into some other issues. I'll see what happens if I start from a fresh install with the project. @ncuillery Nothing comes to mind and it was happening every time, though admittedly I didn't more than 5 times. With the extra info you've provided, I'll keep an eye out to see i…	macnube	ncuillery
12336	2017-02-13 12:49:53	@lacker You know, I think this may have been an install that I downgraded back to 0.38.0 at some point because I was running into some other issues. I'll see what happens if I start from a fresh install with the project. @ncuillery Nothing comes to mind and it was happening every time, though admittedly I didn't more than 5 times. With the extra info you've provided, I'll keep an eye out to see i…	macnube	lacker
12335	2017-02-10 20:11:30	@janicduplessis has imported this pull request. If you are a Facebook employee, you can view this diff [on Phabricator](https://phabricator.intern.facebook.com/D4545191).	facebook-github-bot	janicduplessis
12335	2017-02-13 08:30:01	@facebook-github-bot shipit	janicduplessis	facebook-github-bot
12335	2017-02-13 08:30:12	@janicduplessis has imported this pull request. If you are a Facebook employee, you can view this diff [on Phabricator](https://phabricator.intern.facebook.com/D4545191).	facebook-github-bot	janicduplessis
12330	2017-03-16 09:58:23	@alfrednerstu, did you solve this issue? If I set the number before load, then by default it will be 0, and I don't want to display badge if it is 0.	magneticz	alfrednerstu
12329	2017-02-11 00:52:46	@astreet Thanks for the fast response time with the review. I updated the title and description as requested. I have a general question related to breaking changes in Java code. This PR is breaking because I moved around some classes and interfaces. It seems to me that the public API surface that third-party modules can use is not clearly defined and third-party modules can just make use of any c…	rigdern	astreet
12329	2017-02-13 08:00:10	@astreet I rebased and resolved the merge conflicts.	rigdern	astreet
12329	2017-02-13 12:11:40	@astreet has imported this pull request. If you are a Facebook employee, you can view this diff [on Phabricator](https://phabricator.intern.facebook.com/D4551160).	facebook-github-bot	astreet
12328	2017-02-13 07:33:27	@janicduplessis definitely you are right. Fixed.	skv-headless	janicduplessis
12328	2017-02-13 08:28:41	@janicduplessis has imported this pull request. If you are a Facebook employee, you can view this diff [on Phabricator](https://phabricator.intern.facebook.com/D4550913).	facebook-github-bot	janicduplessis
12324	2017-02-11 07:32:41	@WillSmithInChina Make sure you set the following props for the <ListView/> component like so: Adjust them based on how many elements you have on a screen initially. Hope this helps.	Amurmurmur	WillSmithInChina
12324	2017-02-11 08:40:27	@Amurmurmur actually, it displays like above	WillSmithInChina	Amurmurmur
12324	2017-02-13 00:43:11	@ms88privat I'm trying ,but entire screen can scroll , that's not what I want	WillSmithInChina	ms88privat
12324	2017-02-14 01:06:12	@Amurmurmur this way didn't work for me	WillSmithInChina	Amurmurmur
12323	2017-02-14 01:22:08	@ide has imported this pull request. If you are a Facebook employee, you can view this diff [on Phabricator](https://phabricator.intern.facebook.com/D4556407).	facebook-github-bot	ide
12323	2017-02-16 05:43:40	@ide Could you try shipping this again	janicduplessis	ide
12323	2017-02-16 07:22:13	@facebook-github-bot shipit	ide	facebook-github-bot
12323	2017-02-16 07:23:25	@ide has imported this pull request. If you are a Facebook employee, you can view this diff [on Phabricator](https://phabricator.intern.facebook.com/D4556407).	facebook-github-bot	ide
12318	2017-02-10 13:41:39	@mkonicek has imported this pull request. If you are a Facebook employee, you can view this diff [on Phabricator](https://phabricator.intern.facebook.com/D4543194).	facebook-github-bot	mkonicek
12316	2017-02-10 20:29:23	@gaearon has imported this pull request. If you are a Facebook employee, you can view this diff [on Phabricator](https://phabricator.intern.facebook.com/D4545322).	facebook-github-bot	gaearon
12314	2017-02-09 21:04:50	@lacker I don't think it can be done in the same fashion in iOS, as it is not an option on the WebView. On iOS, you'd need to configure it per domain in the `Info.plist`. It means that you can have mixed content in a WebView in iOS even without this change. See the App Transport Security section in the [Apple Documentation](https://developer.apple.com/library/content/releasenotes/General/WhatsNew…	mehraan	lacker
12314	2017-02-11 17:34:27	No @lacker. I have checked and it isn’t picking	prabakarviji	lacker
12314	2017-02-13 07:11:11	@lacker Any update on this PR?	prabakarviji	lacker
12314	2017-02-14 15:13:00	@lacker Added documentation for `mixedContentMode`.	prabakarviji	lacker
12314	2017-02-22 17:30:28	@lacker Any update regarding this PR?	prabakarviji	lacker
12314	2017-03-03 12:03:14	@lacker Removed conflicts and updated. Thanks	prabakarviji	lacker
12314	2017-03-06 13:07:00	@lacker It's seems like all checks have passed. Can you merge it ?	prabakarviji	lacker
12314	2017-03-06 23:58:20	@lacker has imported this pull request. If you are a Facebook employee, you can view this diff [on Phabricator](https://phabricator.intern.facebook.com/D4663084).	facebook-github-bot	lacker
12311	2017-02-10 15:22:57	@lacker rnplay.org doesn't appear to support logging of any kind, so I'm not sure it'd be helpful. I'll try to put together a sample project this weekend.	tsteele2013	lacker
12311	2017-02-28 20:50:01	@formatlos I've also experienced some randomness as well in production builds. Good to know I'm not crazy. The project I have implemented this in contains sensitive data, so it seems it's going to be more tedious than originally thought for me to create a sample project. Is one still needed? Or is it unnecessary since you're a contributor and you've been able to recreate the problem?	tsteele2013	formatlos
12302	2017-02-10 05:42:18	I'm afraid your suggestion goes against the basic engineering of the Android platform. One day or another you'll need to leverage the Activity lifecycle events and when that happens you'll be in trouble with all the "ok the app resumed, now what view am I showing, what's my state, what should I do?!". I don't have much to add besides what @lacker said.	rodperottoni	lacker
12302	2017-02-13 10:09:28	@rodperottoni definitely understand Activity lifecycle events are relevant, we've got some infrastructure in place to handle that. We just believed that the benefits Flow brought our team made the move away from the Activity-based architecture worth the tradeoff. I'd suggest reading about Flow, it was put together by Square and we've seen some pretty big benefits with it. Furthermore, we've got t…	aem	lacker
12302	2017-02-13 10:09:28	@rodperottoni definitely understand Activity lifecycle events are relevant, we've got some infrastructure in place to handle that. We just believed that the benefits Flow brought our team made the move away from the Activity-based architecture worth the tradeoff. I'd suggest reading about Flow, it was put together by Square and we've seen some pretty big benefits with it. Furthermore, we've got t…	aem	rodperottoni
12301	2017-02-10 11:15:11	@mkonicek backspace is the one that i'm currently lacking on android and using on ios. On ios i was able to successfully build messenger like functionality for choosing/searching users (see creating new message screen) and used backspace to select and then remove last element. `onChange` is not fired when pressing backspace in empty input so can't use that in my case :(	mxaly	mkonicek
12294	2017-02-15 12:23:54	Same issue with `react-native 0.42.0-rc.3`. Using @julienfouilhe's `Podspec` fixes it for me.	askielboe	julienfouilhe
12292	2017-02-17 21:37:28	@hramos has imported this pull request. If you are a Facebook employee, you can view this diff [on Phabricator](https://phabricator.intern.facebook.com/D4581316).	facebook-github-bot	hramos
12292	2017-02-18 00:44:47	@hramos has imported this pull request. If you are a Facebook employee, you can view this diff [on Phabricator](https://phabricator.intern.facebook.com/D4581316).	facebook-github-bot	hramos
12292	2017-02-20 16:59:28	@hramos has imported this pull request. If you are a Facebook employee, you can view this diff [on Phabricator](https://phabricator.intern.facebook.com/D4581316).	facebook-github-bot	hramos
12292	2017-02-23 23:54:17	@hramos has imported this pull request. If you are a Facebook employee, you can view this diff [on Phabricator](https://phabricator.intern.facebook.com/D4608809).	facebook-github-bot	hramos
12292	2017-02-24 17:14:56	@hramos has imported this pull request. If you are a Facebook employee, you can view this diff [on Phabricator](https://phabricator.intern.facebook.com/D4608809).	facebook-github-bot	hramos
12290	2017-02-11 16:51:22	@rosiakr I get the same issue when upgrading react-native from 0.38.0 to 0.39.0. I'm using react-native-git-upgrade version 0.2.6.	JoarLeth	rosiakr
12287	2017-02-10 11:07:20	@janicduplessis sorry that was a typo in the comment. this code is sanitized to avoid giving out company information and I accidentally used two different names when i did so, I am adding the correct package to the instance manager though	aem	janicduplessis
12286	2017-02-08 16:49:15	@Snorlock I am having the same issue with these two classes which seem to have disappeared. I was then trying the "Integrating in an existing app" tutorial for the Android version and it compiles fine but I can't get it to run because I get the same __fbBatchedBridge error. I have read that it mainly means that your react native packager isn't reachable. It looks like I could specify the server t…	quentinfasquel	Snorlock
12286	2017-02-08 17:19:50	Thats strange, are you running against master aswell @quentinfasquel?	Snorlock	quentinfasquel
12286	2017-02-10 09:51:26	@quentinfasquel ☝️	Snorlock	quentinfasquel
12286	2017-02-10 14:08:49	@yimingtang im struggeling a bit, because this is not very up to date: https://github.com/facebook/react-native/blob/master/ReactAndroid/DevExperience.md The link is not working for example But Iv done what the readme says on the cli library, but unfortunately im not in init face, i have to change on a app already made. https://github.com/Snorlock/react-native/tree/master/react-native-cli So i di…	Snorlock	yimingtang
12286	2017-02-13 14:43:56	@Snorlock I figured how to compile ReactAndroid but somehow I don't have the debug menu and I am not sure why. It looks like it's mandatory to use android-ndk-r10e, is that right?	quentinfasquel	Snorlock
12284	2017-02-09 23:14:31	@Dsouza10082 probably you have some semantic issues. For example, you try to put Button into Text component.	EclipticWld	Dsouza10082
12284	2017-02-10 11:45:06	Hi @janicduplessis . Sorry about that. Thank you guys!	Dsouza10082	janicduplessis
12284	2017-02-10 11:45:50	@EclipticWld thank you!	Dsouza10082	EclipticWld
12284	2017-03-02 08:00:16	@janicduplessis No error: (AlbumDetail.js) Error with "Cannot add a child node" as stated above: (AlbumDetail.js) here is my Card.js Here is my full code: https://github.com/wwarodom/helloRN	wwarodom	janicduplessis
12279	2017-02-08 08:55:15	@ide has imported this pull request. If you are a Facebook employee, you can view this diff [on Phabricator](https://phabricator.intern.facebook.com/D4527866).	facebook-github-bot	ide
12279	2017-02-08 09:44:14	@nihgwu I also noticed this bug, I would like to understand why it happens properly before submitting a fix. Right now I just patched it in my fork by returning 0.	janicduplessis	nihgwu
12279	2017-02-08 10:04:45	@janicduplessis it happens when the Animated component will be unmounted, so I've no idea how to fix it or any workaround I've tried to make the component static rendering, then it's save to navigate to the view, but when go back to parent, it still crashes	nihgwu	janicduplessis
12278	2017-02-08 06:55:59	hi @shergin I am not sure what `(t12462956)` is supposed to mean? Are you referring to some commit which fixes this problem? Thanks!	varungupta85	shergin
12278	2017-02-08 18:35:18	@varungupta85 I updated original comment. I am sorry for unclarity. :( Have you tried to wrap the `<Image>` in `<View>` and apply bordering to the `<View>`? If it will not work, you also can try another super hacky workaround: try specify slightly different border radius value to one of the angles of the `<View>` (or specify slightly different top border width), it should switch internal borderin…	shergin	varungupta85
12278	2017-02-10 03:37:09	hi @shergin , thanks for providing more info. I wouldn't call myself a power `react-native` user and I apologize for my lack of knowledge. Although I understand what you commented but I don't know how to implement it. If you think it wouldn't take too much of your time, could you please provide an example of how to achieve what you have suggested. I will try to figure it out on the internet in th…	varungupta85	shergin
12277	2017-03-08 12:49:44	@mkonicek has imported this pull request. If you are a Facebook employee, you can view this diff [on Phabricator](https://phabricator.intern.facebook.com/D4673648).	facebook-github-bot	mkonicek
12276	2017-03-08 12:48:20	@mkonicek has imported this pull request. If you are a Facebook employee, you can view this diff [on Phabricator](https://phabricator.intern.facebook.com/D4673646).	facebook-github-bot	mkonicek
12275	2017-03-08 12:46:58	@mkonicek has imported this pull request. If you are a Facebook employee, you can view this diff [on Phabricator](https://phabricator.intern.facebook.com/D4673644).	facebook-github-bot	mkonicek
12273	2017-02-10 01:42:03	@ericvicenti has imported this pull request. If you are a Facebook employee, you can view this diff [on Phabricator](https://phabricator.intern.facebook.com/D4527224).	facebook-github-bot	ericvicenti
12272	2017-03-01 21:24:04	@hramos has imported this pull request. If you are a Facebook employee, you can view this diff [on Phabricator](https://phabricator.intern.facebook.com/D4637737).	facebook-github-bot	hramos
12269	2017-02-22 01:33:16	@shergin Thanks for the feedback. I pushed a commit which does the fix inside of `RCTRecursiveAccessibilityLabel` instead.	rigdern	shergin
12269	2017-02-22 04:54:46	@shergin has imported this pull request. If you are a Facebook employee, you can view this diff [on Phabricator](https://phabricator.intern.facebook.com/D4596761).	facebook-github-bot	shergin
12268	2017-03-08 12:43:49	@mkonicek has imported this pull request. If you are a Facebook employee, you can view this diff [on Phabricator](https://phabricator.intern.facebook.com/D4673642).	facebook-github-bot	mkonicek
12266	2017-02-08 21:21:26	@dudeinthemirror looking into it	hramos	dudeinthemirror
12266	2017-02-09 19:44:14	@hramos has imported this pull request. If you are a Facebook employee, you can view this diff [on Phabricator](https://phabricator.intern.facebook.com/D4538186).	facebook-github-bot	hramos
12265	2017-02-07 20:34:07	@ggordan Following most of these steps just solved my problem with this error: http://imgur.com/a/KUOQC - in particular step 2. Thanks to @skellock for posting.	zibs	ggordan
12265	2017-02-08 10:06:05	Thanks for the suggestion @zibs . Unfortunately, none of those steps seem to have worked. The `file not found` error changes from time to time. Right now it's something different, though the app builds and runs just fine. ![screenshot 2017-02-08 10 00 41](https://cloud.githubusercontent.com/assets/196237/22732323/a82614fc-ede5-11e6-9131-4aab7eef0f9e.png)	ggordan	zibs
12265	2017-02-08 12:52:11	@freakinruben `DEAD_CODE_STRIPPING` is disabled for `Debug` and `Release`. @skellock All third party libraries have been upgraded, and the issue appears to be coming from within react-native libraries. Maybe it could be an issue with 3rd party libraries, but I imagine that in that scenario I wouldn't be able to build and run the app, which isn't the case.	ggordan	skellock
12265	2017-02-08 12:52:11	@freakinruben `DEAD_CODE_STRIPPING` is disabled for `Debug` and `Release`. @skellock All third party libraries have been upgraded, and the issue appears to be coming from within react-native libraries. Maybe it could be an issue with 3rd party libraries, but I imagine that in that scenario I wouldn't be able to build and run the app, which isn't the case.	ggordan	freakinruben
12265	2017-02-08 13:37:22	@ggordan I've seen Xcode fail with that error before (blaming wrong lib) when I've had a 3rd party lib not upgraded AND when i've missed the new import statements up at my app level (both in the app & default test).	skellock	ggordan
12265	2017-02-10 13:03:06	@ggordan Just found [this solution](https://github.com/facebook/react-native/issues/11813#issuecomment-273279257) which fixed issues for me with archiving a release with a different build-name than 'release'	freakinruben	ggordan
12265	2017-02-10 13:14:23	@freakinruben thx for closing the loop! Something about Xcode was definitely off. I remember being able to compile in Xcode, but not the command line at one point. If I had hair left, I'd tear it out.	skellock	freakinruben
12265	2017-02-14 14:25:11	@freakinruben Thanks a lot for that. Managed to get it to archive	ggordan	freakinruben
12265	2017-02-15 15:16:05	@SamSaffron I'd like to help if no one else do that, I'm always using the bleeding edge version of React Native	nihgwu	SamSaffron
12265	2017-02-15 15:25:38	@nihgwu sounds like a plan, should I update that topic to say that you are taking this? any timeframe?	SamSaffron	nihgwu
12265	2017-02-15 15:31:10	@nihgwu awesome, will update the topic, if you need to fork any of the dependencies and submit fixes as well feel free to point your PR at the forks.	SamSaffron	nihgwu
12261	2017-02-19 20:09:59	@fungilation @npomfret There is nothing stopping you from using `react-native upgrade`. The command still exists.	ncuillery	fungilation
12261	2017-02-19 20:09:59	@fungilation @npomfret There is nothing stopping you from using `react-native upgrade`. The command still exists.	ncuillery	npomfret
12261	2017-02-19 22:00:59	Sure. But this issue is about this being 2 steps forward 1 step back, when it can be just 2 steps forward. On Sun, Feb 19, 2017 at 12:11 PM Nicolas Cuillery <notifications@github.com> wrote: > @fungilation <https://github.com/fungilation> @npomfret > <https://github.com/npomfret> There is nothing stopping you from using react-native > upgrade. The command still exists. > > — > You are receiving t…	fungilation	fungilation
12261	2017-02-19 22:00:59	Sure. But this issue is about this being 2 steps forward 1 step back, when it can be just 2 steps forward. On Sun, Feb 19, 2017 at 12:11 PM Nicolas Cuillery <notifications@github.com> wrote: > @fungilation <https://github.com/fungilation> @npomfret > <https://github.com/npomfret> There is nothing stopping you from using react-native > upgrade. The command still exists. > > — > You are receiving t…	fungilation	npomfret
12261	2017-02-21 01:24:30	@ncuillery any comments on the above?	thatjuan	ncuillery
12261	2017-02-24 01:18:40	@thatjuan I got lucky and merged it right the first time. I agree its a pain. What I did was look for duplicate hashes and merge them by hand. If I didn't see a duplicate then I would just include both. Seemed to work. I really took my time and read through the code though.	nhayfield	thatjuan
12261	2017-03-03 19:28:49	Here's what finally worked for me. I took some suggestions from this thread and finally got my project up from 0.40 to 0.42 (I meant it to be 0.43, but didn't realize 42 is still "latest"). ## 1. Create a new branch (e.g. upgrades/0_40-0_42) (optional) This is to facilitate the process of undoing steps if needed. ## 2. Unlink all packages As suggested by @fungilation, unlinking all packages reduc…	thatjuan	fungilation
12261	2017-03-14 08:37:33	If you want to try @thatjuan's technique of unlinking your project before attempting the upgrade, then there's a node script [here](https://github.com/npomfret/upgrading-react-native#unlink-your-xcode-project) that will help with the unlinking process. I tried, and still had loads of conflicts. I attempted to resolve them by hand but the resulting Xcode project wouldn't compile, it had some sort …	npomfret	thatjuan
12260	2017-02-07 16:04:01	@mkonicek has imported this pull request. If you are a Facebook employee, you can view this diff [on Phabricator](https://phabricator.intern.facebook.com/D4521758).	facebook-github-bot	mkonicek
12259	2017-02-13 12:56:11	@flaviotobi why you close this? Did you found solution for this?	yury	flaviotobi
12253	2017-02-07 21:41:16	@facebook-github-bot shipit	ide	facebook-github-bot
12253	2017-02-07 22:26:31	@ide I am not 100% how the facebook-github-bot works but it appears to have repeated my CLA signing. Is that correct? I updated the branch to see if that would re-trigger the bot.	moaxaca	ide
12253	2017-02-07 22:31:58	@facebook-github-bot shipit	ide	facebook-github-bot
12253	2017-02-08 23:16:33	@ide Something seems to be up with this PR what should I do?	moaxaca	ide
12253	2017-02-09 03:21:48	@lacker ty	moaxaca	lacker
12253	2017-02-10 20:12:39	@lacker It appears to have passed all checks now	moaxaca	lacker
12253	2017-02-10 20:25:19	@lacker has imported this pull request. If you are a Facebook employee, you can view this diff [on Phabricator](https://phabricator.intern.facebook.com/D4545291).	facebook-github-bot	lacker
12252	2017-03-16 02:17:11	@shergin look forward to your fix :)	YangShaoyue	shergin
12245	2017-02-16 10:33:27	@javache has imported this pull request. If you are a Facebook employee, you can view this diff [on Phabricator](https://phabricator.intern.facebook.com/D4571776).	facebook-github-bot	javache
12245	2017-02-16 16:13:02	Thanks @javache. I realized from the failing tests that my solution isn't quite acceptable. It requires that we discover all asymmetrical properties through the triggering of a runtime assertion, which isn't a sustainable approach. (By _asymmetrical_, I mean properties that do not follow the `foo:` + `setFoo:` convention.) Some (but not all) of the boolean properties in the standard iOS libraries…	jamesreggio	javache
12230	2017-02-06 14:08:24	@mkonicek has imported this pull request. If you are a Facebook employee, you can view this diff [on Phabricator](https://phabricator.intern.facebook.com/D4515070).	facebook-github-bot	mkonicek
12223	2017-02-25 16:58:31	@K-Leon It is very unlikely, IMO. Could you please locally revert that (f33f84e) commit and test again?	shergin	K-Leon
12223	2017-02-25 19:56:59	@shergin Sorry for the wrong ping! You're absolutely right. i did a git bisect of the whole release and the offending commit is https://github.com/facebook/react-native/commit/407973ab27212616cdfac4509875beb6d20c1222 @cailenmusselman Could you look into it? To resolve this i deleted the elevation part locally and it works perfectly again. Is there some polyfill missing in chrome debugger to suppo…	K-Leon	shergin
12223	2017-02-27 16:58:26	@neosavvy > This has absolutely nothing (!) to do with wifi or dropping connections - i've a stable environment and it's also reproducable on Simulator every time.... The Elevation thing seems to be incompatible with chrome js engine or triggers there some bug.	K-Leon	neosavvy
12223	2017-02-27 17:12:46	Okay @K-Leon I'll still take a look early this week. Are your steps to reproduce different from the original (patrikholcak/react-native-remote-bug)?	cailenmusselman	K-Leon
12223	2017-02-27 17:19:15	Wow @Leon - my bad just must have misread something. (!) On Mon, Feb 27, 2017 at 12:13 PM, cailenmusselman <notifications@github.com> wrote: > Okay @K-Leon <https://github.com/K-Leon> I'll still take a look early > this week. Are your steps to reproduce different from the original > (patrikholcak/react-native-remote-bug)? > > — > You are receiving this because you were mentioned. > Reply to this …	neosavvy	K-Leon
12223	2017-03-04 00:38:49	Oooookay guys, so I have it figured out... sort of. The elevation changes I introduced to `YellowBox ` cause iOS apps to hang when remote debugging is enabled and a warning is logged. So my changes do not effect the `Modal` component directly, it's just that `Modal` is logging the warning `"Calling of '[-RCTUIManager setFrame:forView]' which is deprecated"` which in turn brings out the bug introd…	cailenmusselman	alphasp
12223	2017-03-04 06:33:00	Thansk for digging into the issue @cailenmusselman ! I think your first choice (1) is pretty good, as long as elevation is not supported on IOS, keeping it undefined seems the better choice (ie, with the minimal possible side-effects)	reyesr	cailenmusselman
12223	2017-03-04 08:10:25	@cailenmusselman EXCELLENT work! I would also go with option (1). Perhaps very obvious, but probably a good idea to comment a little extra in the code to provide context on why this change was done.	hilkeheremans	cailenmusselman
12223	2017-03-09 16:36:11	Thanks for the fix @cailenmusselman! https://github.com/facebook/react-native/pull/12744 Once it lands in master I'll cherry-pick it to 0.42 and 0.43.	mkonicek	cailenmusselman
12223	2017-03-14 16:06:12	@robcalcroft the way I solved it was to locally edit the YellowBox.js file (inside `node_modules/react-native/...`) with the 3 lines from this commit: https://github.com/facebook/react-native/commit/adeb5ff940cb56a594b1f653660f22faeeebf382 Since this is only breaking development, it has no side-effects for production. It's an interim solution until a new react-native release is baked	rcugut	robcalcroft
12223	2017-03-14 16:36:21	@robcalcroft the fix is already available in v0.42.1 and v0.43.0-rc.2	alphasp	robcalcroft
12223	2017-03-14 23:17:24	@alphasp ok thanks	robcalcroft	alphasp
12218	2017-02-06 15:56:03	@davidaurelio has imported this pull request. If you are a Facebook employee, you can view this diff [on Phabricator](https://phabricator.intern.facebook.com/D4515285).	facebook-github-bot	davidaurelio
12218	2017-02-07 11:33:05	@facebook-github-bot shipit	satya164	facebook-github-bot
12218	2017-02-07 11:33:52	@satya164 has imported this pull request. If you are a Facebook employee, you can view this diff [on Phabricator](https://phabricator.intern.facebook.com/D4515285).	facebook-github-bot	satya164
12216	2017-03-20 16:25:15	@SandroMachado My fix was to manually link	j2kun	SandroMachado
12216	2017-03-20 16:53:13	@SandroMachado It's sad that the more I work with react native, the more problems I find with the tooling.	j2kun	SandroMachado
12214	2017-02-24 19:52:33	@Swordsman-Inaction At last an answer :)	iroshanAV	Swordsman-Inaction
12212	2017-02-22 04:52:06	I am having the same problem as @Fenwil . Any workarounds ?	roshangm1	Fenwil
12212	2017-02-26 12:52:12	@glcrazier there is a skew function in canvas library of android and it works there!	Pourya8366	glcrazier
12212	2017-02-26 12:58:48	@Pourya8366 Cool, thanks for correction! I realized that matrix may do the work as well. Which function are you referring to in canvas library?	glcrazier	Pourya8366
12212	2017-02-27 06:25:22	@Pourya8366 hey did you find any workarounds ?	roshangm1	Pourya8366
12212	2017-03-03 14:42:07	@glcrazier i use this function and it works! https://developer.android.com/reference/android/graphics/Canvas.html#skew(float, float)	Pourya8366	glcrazier
12212	2017-03-03 14:42:35	@roshangm1 No, i found nothing yet! :(	Pourya8366	roshangm1
12212	2017-03-04 04:27:09	@glcrazier I think, not yet resolved. :/ working fine for iOS. Problem with android.	roshangm1	glcrazier
12212	2017-03-04 20:41:42	@roshangm1 In [v0.42](https://github.com/facebook/react-native/releases/tag/v0.42.0) is fixed: Fix skew transform on native side ([c681959](https://github.com/facebook/react-native/commit/c68195929b3d7f7cc1370e36f3e22b4cbd2d2707)) - @MaxGraey I didn't try it yet but I guess it works now	Fenwil	roshangm1
12212	2017-03-05 00:02:08	I tried it. But it doesn't seem to be working for me. Can you confirm if it's working for you guys? On Sun, Mar 5, 2017, 2:27 AM Leonardo Galante <notifications@github.com> wrote: > @roshangm1 <https://github.com/roshangm1> In v0.42 > <https://github.com/facebook/react-native/releases/tag/v0.42.0> is fixed: > Fix skew transform on native side (c681959 > <https://github.com/facebook/react-native/c…	roshangm1	roshangm1
12211	2017-02-05 21:34:00	@facebook-github-bot shipit	ide	facebook-github-bot
12211	2017-02-05 21:35:07	@ide has imported this pull request. If you are a Facebook employee, you can view this diff [on Phabricator](https://phabricator.intern.facebook.com/D4514132).	facebook-github-bot	ide
12211	2017-02-06 20:21:03	Great @mikaello! Thanks!	ncuillery	mikaello
12210	2017-02-05 03:04:59	@ncuillery I understand that as well, although the documentation isn't exactly clear on how we are to approaching the resolution for these conflicts. This example, just like the one generated by [my upgrade](https://gist.github.com/cdesch/1f5d4224360ff086034da95a31942320) didn't produce anything that resembled a conflict, unless I'm missing something here. <<<<<<< ours CODE_SIGN_IDENTITY = "iPhon…	cdesch	ncuillery
12210	2017-02-07 15:41:58	I agree @almadsen, it does seem a little confusing. You should be able to delete everything from the `<<<<<<<<<<< ours` to the `==========` and be ok. You may have to make changes to your Xcode project again though which might be a little cumbersome. My problem was that I was confused by where to make changes. I thought the cli tool would spit out more info and tell me exactly where to change it.…	cwahlfeldt	almadsen
12209	2017-02-05 18:27:31	@rh389 it looks like @janicduplessis is right: the resultant calls to the RCTBridge are the same before and after the change, so not a breaking change. Old: https://github.com/facebook/react-native/blob/master/React/Base/RCTEventDispatcher.m#L78 New: https://github.com/facebook/react-native/blob/master/React/Modules/RCTEventEmitter.m#L49 Interesting that the integration tests seem to be failing o…	joshyhargreaves	rh389
12209	2017-02-05 18:27:31	@rh389 it looks like @janicduplessis is right: the resultant calls to the RCTBridge are the same before and after the change, so not a breaking change. Old: https://github.com/facebook/react-native/blob/master/React/Base/RCTEventDispatcher.m#L78 New: https://github.com/facebook/react-native/blob/master/React/Modules/RCTEventEmitter.m#L49 Interesting that the integration tests seem to be failing o…	joshyhargreaves	janicduplessis
12209	2017-02-06 01:37:37	@rh389 I added the logic to avoid hitting the RCTLogWarn, thanks :). Interestingly I noticed a couple of other modules were actually hitting RCTLogWarn and do not have this internal 'hasObservers' logic: https://github.com/facebook/react-native/blob/master/Libraries/WebSocket/RCTWebSocketModule.m#L120, for example. The error was logged to the console, but no 'red screen'. Not sure exactly what th…	joshyhargreaves	rh389
12209	2017-02-06 01:37:37	@rh389 I added the logic to avoid hitting the RCTLogWarn, thanks :). Interestingly I noticed a couple of other modules were actually hitting RCTLogWarn and do not have this internal 'hasObservers' logic: https://github.com/facebook/react-native/blob/master/Libraries/WebSocket/RCTWebSocketModule.m#L120, for example. The error was logged to the console, but no 'red screen'. Not sure exactly what th…	joshyhargreaves	janicduplessis
12207	2017-02-04 23:29:48	@janicduplessis has imported this pull request. If you are a Facebook employee, you can view this diff [on Phabricator](https://phabricator.intern.facebook.com/D4513335).	facebook-github-bot	janicduplessis
12207	2017-02-04 23:33:42	Sorry @bestander, looks like you are not a ninja :)	janicduplessis	bestander
12206	2017-02-04 23:33:38	@janicduplessis has imported this pull request. If you are a Facebook employee, you can view this diff [on Phabricator](https://phabricator.intern.facebook.com/D4513338).	facebook-github-bot	janicduplessis
12206	2017-02-07 04:37:35	@janicduplessis it not shipped. O_o	jhen0409	janicduplessis
12206	2017-02-07 06:16:03	Lets try again @facebook-github-bot shipit	janicduplessis	facebook-github-bot
12206	2017-02-07 19:25:24	@facebook-github-bot shipit	janicduplessis	facebook-github-bot
12206	2017-02-07 19:26:28	@janicduplessis has imported this pull request. If you are a Facebook employee, you can view this diff [on Phabricator](https://phabricator.intern.facebook.com/D4513338).	facebook-github-bot	janicduplessis
12203	2017-02-06 20:01:44	@hramos has imported this pull request. If you are a Facebook employee, you can view this diff [on Phabricator](https://phabricator.intern.facebook.com/D4516697).	facebook-github-bot	hramos
12201	2017-02-06 14:10:37	@ncuillery Re Test Plan: Did you check it still works with text files?	mkonicek	ncuillery
12201	2017-02-06 18:12:23	good @ncuillery. I had not tested the `--binary`, it's good that you found a better solution. this week I will make the update to 0.41, so I'm going to test using your changes. another thing, I think it might be a good idea to support extra options. something like: - `--snapshot`, to do create a snapshot tag, thus avoiding to discard the changes by `reset HEAD~2 --hard`. - `--skip-apply`, that do…	gullitmiranda	ncuillery
12201	2017-02-06 22:17:50	@mkonicek I've edited the _scenario 1_ with a text change, and I mentioned a current version <= 0.40 in the _scenario 2_, so the upgrade will inevitably include textual updates too. Of course, it's working in both cases. @gullitmiranda Thanks ! @antoinerousseau has just reported an issue relative to the `git reset --hard` command today, so I'll keep your suggestion in mind.	ncuillery	gullitmiranda
12201	2017-02-06 22:17:50	@mkonicek I've edited the _scenario 1_ with a text change, and I mentioned a current version <= 0.40 in the _scenario 2_, so the upgrade will inevitably include textual updates too. Of course, it's working in both cases. @gullitmiranda Thanks ! @antoinerousseau has just reported an issue relative to the `git reset --hard` command today, so I'll keep your suggestion in mind.	ncuillery	mkonicek
12201	2017-02-10 13:40:01	Thanks @ncuillery for testing thoroughly 👍 @facebook-github-bot shipit	mkonicek	ncuillery
12201	2017-02-10 13:40:44	@mkonicek has imported this pull request. If you are a Facebook employee, you can view this diff [on Phabricator](https://phabricator.intern.facebook.com/D4543190).	facebook-github-bot	mkonicek
12199	2017-02-06 19:46:15	@mkonicek great insight and thanks for reviewing the code! * Code doesn't compile because I used android annotations (nullable, non-null, etc) I can remove those and should compile * I agree with the duplication, I think it hints at the code review comments you left too. This is basically a duplicate of the [ReactActivityDelegate](https://github.com/facebook/react-native/blob/master/ReactAndroid/…	jpshelley	mkonicek
12199	2017-02-07 23:36:30	@mkonicek I've added a commit to fix this build failures, as well as attempt to re-use the existing code from the `ReactActivityDelegate`. I didn't want to eliminate the Delegate completely, so I created a new root delegate that `ReactActivityDelegate` calls into. I'm not sold on the current implementation but wanted to get something pushed so we could communicate potential changes and improvemen…	jpshelley	mkonicek
12197	2017-02-03 18:55:53	@mkonicek has imported this pull request. If you are a Facebook employee, you can view this diff [on Phabricator](https://phabricator.intern.facebook.com/D4508650).	facebook-github-bot	mkonicek
12195	2017-02-06 02:57:06	after upgrade react-native-svn, errors gone, thanks for help~@janicduplessis	demonhunterunderdarkness	janicduplessis
12193	2017-02-03 19:04:19	@mkonicek has imported this pull request. If you are a Facebook employee, you can view this diff [on Phabricator](https://phabricator.intern.facebook.com/D4508717).	facebook-github-bot	mkonicek
12188	2017-02-09 17:14:09	I used `git bisect` to find the commit, running `react-native link` at each step. I restored the `project.pbxproj` to the way it was on the latest "good" commit. Indeed, I had broken the file when I had tried upgrading. From there, I restored the project to its current state (I had not done much change to the Xcode project luckily), and everything works fine ! thanks @dxiao. It would be nice to h…	aymericbouzy	dxiao
12187	2017-02-04 03:17:34	@mkonicek Yes. `row` was 0 and `_items.count` was 0. ![image](https://github.com/EngsShi/TempFile/blob/master/2017-02-04%2011_02_29.gif?raw=true) Right picker were no items.	EngsShi	mkonicek
12187	2017-03-14 23:03:54	@mkonicek has imported this pull request. If you are a Facebook employee, you can view this diff [on Phabricator](https://phabricator.intern.facebook.com/D4709882).	facebook-github-bot	mkonicek
12185	2017-02-03 14:01:02	@mkonicek has imported this pull request. If you are a Facebook employee, you can view this diff [on Phabricator](https://phabricator.intern.facebook.com/D4507535).	facebook-github-bot	mkonicek
12185	2017-02-03 17:55:15	@grabbou @mkonicek I don't think this is enough? Since we are using a `.npmignore` file, the `.gitignore` is ignored for `npm publish`	lelandrichardson	grabbou
12185	2017-02-03 17:55:15	@grabbou @mkonicek I don't think this is enough? Since we are using a `.npmignore` file, the `.gitignore` is ignored for `npm publish`	lelandrichardson	mkonicek
12185	2017-02-03 18:56:36	@lelandrichardson This commit also deleted the bundle.js file, does that help?	mkonicek	lelandrichardson
12184	2017-02-03 14:01:01	Good catch, thanks! Deleting the file might be even simpler :) @facebook-github-bot shipit	mkonicek	facebook-github-bot
12184	2017-02-03 14:02:03	@mkonicek has imported this pull request. If you are a Facebook employee, you can view this diff [on Phabricator](https://phabricator.intern.facebook.com/D4507539).	facebook-github-bot	mkonicek
12183	2017-02-03 17:53:21	@grabbou This appears to still be in `0.41.0-rc.1`. Is this expected? cc @mkonicek	lelandrichardson	grabbou
12182	2017-03-14 01:43:10	@taiki-t So shall we close this? We seem to have found a workaround, but doesn't seem to be affecting others (but I'm pretty sure GraphQL is being used a lot for serving data to RN apps...).	Naoto-Ida	taiki-t
12182	2017-03-15 12:30:44	@Naoto-Ida I'm fine with it. I'm happy with my solution. Thank you for considering me.	taiki-t	Naoto-Ida
12180	2017-02-03 13:49:22	@henrikra That's exactly what I was thinking! I think we'd have to make a different function and add a deprecation warning before we change the `alert` function so people's projects don't break. Something like... <img width="277" alt="screen shot 2017-02-02 at 5 05 05 pm" src="https://cloud.githubusercontent.com/assets/14223893/22593618/6f0ddbb0-e9ed-11e6-9d61-a34f23a46447.png">	Ajackster	henrikra
12174	2017-02-03 14:56:29	Hey @henrikra I could look into that and submit an additional PR later on but I think it's pretty straightforward if you dive into the code: https://github.com/ZXVentures/react-native/blob/5d527d7d5c8ca9453d6694ee594a72dcdf646817/Libraries/CustomComponents/NavigationExperimental/NavigationHeaderStyleInterpolator.js#L63-L82	wmcbain	henrikra
12172	2017-02-11 18:45:09	@grabbou did you get to cherry pick it? I can't find it in 0.42 rc2	guysegal	grabbou
12172	2017-02-14 09:38:45	@grabbou. Does this commit ([#12089](https://github.com/facebook/react-native/pull/12089) - [`031cb20`](https://github.com/facebook/react-native/commit/031cb2045de0ed430d539eb3d5c44baa2fe3bc8b)) supposed to be contained in rc.2/3? It will help me a lot! 10x	AleF83	grabbou
12172	2017-02-14 09:42:32	@guysegal @AleF83 No new RC has been cut yet. @grabbou said he would include all the above commits, so it should all be in the next RC.	alloy	grabbou
12172	2017-02-14 09:42:32	@guysegal @AleF83 No new RC has been cut yet. @grabbou said he would include all the above commits, so it should all be in the next RC.	alloy	guysegal
12172	2017-02-14 09:42:32	@guysegal @AleF83 No new RC has been cut yet. @grabbou said he would include all the above commits, so it should all be in the next RC.	alloy	AleF83
12172	2017-02-14 13:53:46	@alloy PR was cherry-picked and the build is pending. @ide PR was also merged.	grabbou	alloy
12172	2017-02-14 13:53:46	@alloy PR was cherry-picked and the build is pending. @ide PR was also merged.	grabbou	ide
12172	2017-03-06 11:27:28	@grabbou This can be closed.	alloy	grabbou
12170	2017-02-06 19:09:47	@mkonicek has imported this pull request. If you are a Facebook employee, you can view this diff [on Phabricator](https://phabricator.intern.facebook.com/D4516241).	facebook-github-bot	mkonicek
12168	2017-03-16 21:48:38	hi @StasDoskalenko! im having a similar problem. what was the solution in your case?	7ynk3r	StasDoskalenko
12168	2017-03-17 16:25:04	Thank you so much @StasDoskalenko!	7ynk3r	StasDoskalenko
12166	2017-02-02 12:50:51	@mkonicek has imported this pull request. If you are a Facebook employee, you can view this diff [on Phabricator](https://phabricator.intern.facebook.com/D4501093).	facebook-github-bot	mkonicek
12162	2017-02-03 15:43:24	@ericvicenti Feel free to merge this yourself once you check my comments (feel free to address those you agree with, this PR looks pretty good!). You can do that using (at)facebook-github-bot shipit-ninja.	mkonicek	ericvicenti
12162	2017-02-03 19:51:05	@ericvicenti has imported this pull request. If you are a Facebook employee, you can view this diff [on Phabricator](https://phabricator.intern.facebook.com/D4509138).	facebook-github-bot	ericvicenti
12162	2017-02-17 12:29:25	@ncuillery it is similar to `create-react-app` and it's being used in `create-react-native-app`. This has nothing to do with upgrading itself as far as I understand. Also, it's not related to my prior work with upgrade tools, haven't finished that yet, but might start once again soon :)	grabbou	ncuillery
12159	2017-02-04 08:48:21	@dwilt Could it just be that the bug report was sent with a delay? I think the error you saw was dispatched before you fixed it. The question now is why you got `Attempted to dereference garbage pointer`. Either way I believe @kattrali might be able to shed some light on this..!	SudoPlz	dwilt
12159	2017-02-04 19:24:22	@SudoPlz It's possible I guess but I doubt it because it errored with the typical red screen first - not crashed. Then it crashedmany builds/runs later and then when I restarted the app, I saw it say "Sending 1 crash report". Anyway, was just working performing my usual behavior in my app that works fine (scrolling a view) when I got this: ![image](https://cloud.githubusercontent.com/assets/10655…	dwilt	SudoPlz
12159	2017-02-09 18:41:19	@dwilt Could it have something to do with `Failed getAllPurchases` ?	SudoPlz	dwilt
12156	2017-02-14 16:24:46	@gitim @davidaurelio This is still happening on 0.42 and I have verified that this PR fixes the issue.	ruiaraujo	gitim
12156	2017-02-15 00:27:02	Verified same as @ruiaraujo, 0.42.0rc3	dkpalmer	ruiaraujo
12155	2017-02-27 08:54:34	@YouHan26 try to replace `variant` with `configuration`	Swordsman-Inaction	YouHan26
12155	2017-03-01 12:13:46	@Swordsman-Inaction Solved, Xcode has the command `Product` -> `Clean`, then everything will be ok. Thanks your advise anyway.	YouHan26	Swordsman-Inaction
12154	2017-02-01 20:13:31	@janicduplessis has imported this pull request. If you are a Facebook employee, you can view this diff [on Phabricator](https://phabricator.intern.facebook.com/D4496428).	facebook-github-bot	janicduplessis
12153	2017-02-01 15:14:28	@mkonicek has imported this pull request. If you are a Facebook employee, you can view this diff [on Phabricator](https://phabricator.intern.facebook.com/D4494776).	facebook-github-bot	mkonicek
12151	2017-02-01 15:54:34	@rengasahusoft This should help: https://medium.com/@talkol/recycling-rows-for-high-performance-react-native-list-views-628fd0363861#.7tp88l3ue	aaronschubert0	rengasahusoft
12151	2017-02-08 08:53:10	@aaronschubert0 That was help ful	rengasahusoft	aaronschubert0
12150	2017-02-03 19:14:06	Thanks! @facebook-github-bot shipit	mkonicek	facebook-github-bot
12150	2017-02-03 19:14:27	@mkonicek has imported this pull request. If you are a Facebook employee, you can view this diff [on Phabricator](https://phabricator.intern.facebook.com/D4508796).	facebook-github-bot	mkonicek
12147	2017-02-14 12:43:09	@mikaello I'd like to take a closer look at this issue. I can't get my hands on an LG phone though so I've so far been unable to reproduce the problem. Is there a way to reproduce the problem using a stock emulator?	jdmunro	mikaello
12141	2017-02-01 10:18:27	@mkonicek has imported this pull request. If you are a Facebook employee, you can view this diff [on Phabricator](https://phabricator.intern.facebook.com/D4494386).	facebook-github-bot	mkonicek
12141	2017-02-02 11:43:29	@facebook-github-bot shipit	mkonicek	facebook-github-bot
12141	2017-02-02 11:43:40	@mkonicek has imported this pull request. If you are a Facebook employee, you can view this diff [on Phabricator](https://phabricator.intern.facebook.com/D4494386).	facebook-github-bot	mkonicek
12141	2017-02-03 19:17:59	Good point, thanks @janicduplessis. Will check.	mkonicek	janicduplessis
12141	2017-02-13 22:29:29	@mkonicek Any update on this?	janicduplessis	mkonicek
12141	2017-03-08 13:28:24	@mkonicek has imported this pull request. If you are a Facebook employee, you can view this diff [on Phabricator](https://phabricator.intern.facebook.com/D4494386).	facebook-github-bot	mkonicek
12140	2017-02-01 10:21:06	@mkonicek has imported this pull request. If you are a Facebook employee, you can view this diff [on Phabricator](https://phabricator.intern.facebook.com/D4494389).	facebook-github-bot	mkonicek
12140	2017-02-02 11:43:49	@facebook-github-bot shipit	mkonicek	facebook-github-bot
12140	2017-02-02 11:44:03	@mkonicek has imported this pull request. If you are a Facebook employee, you can view this diff [on Phabricator](https://phabricator.intern.facebook.com/D4494389).	facebook-github-bot	mkonicek
12139	2017-02-04 09:06:51	@joncursi Thanks for the PR!	janicduplessis	joncursi
12138	2017-02-11 04:21:44	Glad it could help @maraujop, I have been meaning to get one of my colleagues macs so I can see why the build is failing and hopefully get it merged to master	brcarey	maraujop
12135	2017-02-20 18:46:49	I had issues with `project.ext.react` getting picked up as well. After going through a few other issues, I saw mention of setting `org.gradle.configureondemand=false` in gradle.properties. After setting this, removing the same setting in my global gradle properties, and killing all running gradle processes, my `project.ext.react` settings started working. As a workaround, you could try specifying…	dkpalmer	janicduplessis
12134	2017-03-18 16:33:20	Hi @mkonicek - thanks for the review. I've updated both examples of `key` to use `asset.node.image.uri` instead, which is a string like `assets-library://asset/asset.JPG?id=99D53A1F-FEEF-40E1-8BB3-7DD55A43C8B7&ext=JPG`. As far as I can tell it's always-present and unique on image assets. Also flow-typed `asset`.	rh389	mkonicek
12132	2017-01-31 17:47:53	@rh389 Superb sir! It took care of the warning. Thank you!	progrmor	rh389
12131	2017-01-31 17:26:01	@rh389 Thank you for the workaround. Still, it is better to prevent such mashups automatically. Like, to include `build` into the default blacklist. It is even better to prevent such mashups at the design level. For example, change from a blacklist to a whitelist. Like, only search in `node_modules` by default.	gritzko	rh389
12131	2017-01-31 19:59:57	appreciate it @rh389 ! fyi i added a comment over on SO after encountering another bug right after this fix.	thurt	rh389
12129	2017-03-11 10:47:03	Hi @tonatiuh, did you find a solution? I think I am facing the same issue	Mbompr	tonatiuh
12127	2017-01-31 18:29:04	@mkonicek has imported this pull request. If you are a Facebook employee, you can view this diff [on Phabricator](https://phabricator.intern.facebook.com/D4488979).	facebook-github-bot	mkonicek
12126	2017-01-31 02:45:56	@janicduplessis has imported this pull request. If you are a Facebook employee, you can view this diff [on Phabricator](https://phabricator.intern.facebook.com/D4486816).	facebook-github-bot	janicduplessis
12120	2017-02-12 23:02:25	@ivpusic it seems like this problem may only exist on the Simulator. Can you confirm? We published our application through TestFlight (distribution mode) and the problem did not persist.	ChristianTucker	ivpusic
12118	2017-02-20 06:45:20	+1 @rh389 @maartenschumacher thx, but that does'nt help to fix the problem	dannyyaou	rh389
12115	2017-01-31 18:23:54	@mkonicek has imported this pull request. If you are a Facebook employee, you can view this diff [on Phabricator](https://phabricator.intern.facebook.com/D4488933).	facebook-github-bot	mkonicek
12115	2017-02-02 11:43:58	@facebook-github-bot shipit	mkonicek	facebook-github-bot
12115	2017-02-02 11:44:39	@mkonicek has imported this pull request. If you are a Facebook employee, you can view this diff [on Phabricator](https://phabricator.intern.facebook.com/D4488933).	facebook-github-bot	mkonicek
12113	2017-01-30 17:09:21	@vltmn im running in physical device but my problem is whit adb.	kamosan123	vltmn
12112	2017-02-14 15:51:08	@joIivier how can I apply your patch locally?	sibelius	joIivier
12112	2017-02-14 21:42:26	@sibelius in cliEntry.js replace `git apply --3way` by `git apply --reject`, run the migration script again and merge manually the files that were rejected by git (files ending in .rej).	joIivier	sibelius
12112	2017-02-21 02:08:57	@joIivier where in `cliEntry.js` are you seeing this? Here's mine:	dwilt	joIivier
12112	2017-02-21 06:42:22	@joIivier @ncuillery Made a video showing my struggles lol. Any suggestions here would be greatly appreciated as our current method of upgrading, completely manual, is a total PITA. https://youtu.be/5BIsXChxAhk	dwilt	joIivier
12112	2017-02-21 18:45:27	@dwilt change this line: https://github.com/facebook/react-native/blob/master/react-native-git-upgrade/cliEntry.js#L331	sibelius	dwilt
12112	2017-02-27 02:41:15	Why my cliEntry.js doesn't the same to you i can't find the line @sibelius	whk1459086640	sibelius
12110	2017-01-29 19:44:44	@janicduplessis has imported this pull request. If you are a Facebook employee, you can view this diff [on Phabricator](https://phabricator.intern.facebook.com/D4480641).	facebook-github-bot	janicduplessis
12109	2017-01-30 17:26:53	@ericvicenti Thank you	shukerullah	ericvicenti
12106	2017-01-28 19:35:24	@janicduplessis has imported this pull request. If you are a Facebook employee, you can view this diff [on Phabricator](https://phabricator.intern.facebook.com/D4479880).	facebook-github-bot	janicduplessis
12105	2017-01-30 17:12:23	@mkonicek has imported this pull request. If you are a Facebook employee, you can view this diff [on Phabricator](https://phabricator.intern.facebook.com/D4482167).	facebook-github-bot	mkonicek
12103	2017-03-14 00:32:25	Now that `native-navigation` by Airbnb has been announced at React Conf, I believe we might want to change the original intent of suggesting `react-navigation` as the recommended solution. I agree with @knowbody that is important for React Native to stay unopinionated and to not suggest any solution to "navigation problem" in particular. Now, that we have more players in the game, all approaching…	grabbou	knowbody
12102	2017-02-02 04:04:13	@mkonicek Can you please tell me what has to be added / removed for this to be merged ? Couldn't find guidelines, RN link to guidelines redirects to showcase js file.	senthilsivanath	mkonicek
12101	2017-01-30 11:54:56	Approved by @janicduplessis and @javache. @facebook-github-bot shipit-ninja	mkonicek	janicduplessis
12101	2017-01-30 11:55:57	@mkonicek has imported this pull request. If you are a Facebook employee, you can view this diff [on Phabricator](https://phabricator.intern.facebook.com/D4481523).	facebook-github-bot	mkonicek
12101	2017-01-30 13:17:32	@facebook-github-bot shipit-ninja	mkonicek	facebook-github-bot
12101	2017-01-30 13:18:07	@mkonicek has imported this pull request. If you are a Facebook employee, you can view this diff [on Phabricator](https://phabricator.intern.facebook.com/D4481523).	facebook-github-bot	mkonicek
12099	2017-01-27 21:51:08	@janicduplessis has imported this pull request. If you are a Facebook employee, you can view this diff [on Phabricator](https://phabricator.intern.facebook.com/D4477106).	facebook-github-bot	janicduplessis
12095	2017-03-04 01:28:40	@mkonicek - it's been over a month since you reviewed this PR and apparently found no significant issues with it. Is there any reason it still hasn't been merged, and that @ivmarkov hasn't received any responses in so long?	Rovack	ivmarkov
12095	2017-03-04 01:28:40	@mkonicek - it's been over a month since you reviewed this PR and apparently found no significant issues with it. Is there any reason it still hasn't been merged, and that @ivmarkov hasn't received any responses in so long?	Rovack	mkonicek
12094	2017-01-30 10:10:01	@athmangude my issue seems to be like that if the request has a body, it will not work	TyrealGray	athmangude
12094	2017-01-31 14:29:52	@athmangude I finally found out the problem, #8237. Our server does not prepare api for "utf-8", and android avd sent requests with "charset=utf-8". So it cause 500 status error.	TyrealGray	athmangude
12092	2017-01-27 14:07:48	@tusharkhatiwada this answer on StackOverflow might help http://stackoverflow.com/a/36532046	jaunesarmiento	tusharkhatiwada
12092	2017-01-27 14:12:21	@jaunesarmiento Nope. That didn't help either. I've used both `async` & `await` and my syntax seems to be correct.	tusharkhatiwada	jaunesarmiento
12092	2017-01-27 19:01:50	@rh389 is right, you haven't async on the arrow function, this issue is not related to React-native	shahen94	rh389
12092	2017-01-29 05:41:07	Thank you @rh389 . That was the issue.	tusharkhatiwada	rh389
12091	2017-02-16 15:40:16	@aniruddhashevle Please clarify your query clearly. What I understand from your query is that in react native text input field if value size is greater than width of that field then it gets render from right to left and start of the text gets cut. <TextInput style={ width: 300} value="This is demo, this is demo will get cut this is demo is cut" /> So as we can see when text gets overflow, it will…	ktusharprdxn	aniruddhashevle
12090	2017-01-27 07:13:43	@facebook-github-bot shipit	ide	facebook-github-bot
12090	2017-01-27 07:14:44	@ide has imported this pull request. If you are a Facebook employee, you can view this diff [on Phabricator](https://phabricator.intern.facebook.com/D4474065).	facebook-github-bot	ide
12089	2017-01-27 17:56:03	Thanks for your help @alloy! We should definitely get this on CI as well, @hramos can you help with that?	javache	alloy
12089	2017-01-31 14:54:09	@mkonicek I think ideally we need someone at FB to modify the process by which Yoga etc are copied in from other repos so that CP can know which version to pull to match the local copy. @alloy's idea of generating a metadata file that sits alongside any imported code specifying at least a github tag/SHA (of the 'canonical' open-source repo) sounds pretty useful to me.	rh389	alloy
12089	2017-01-31 14:54:09	@mkonicek I think ideally we need someone at FB to modify the process by which Yoga etc are copied in from other repos so that CP can know which version to pull to match the local copy. @alloy's idea of generating a metadata file that sits alongside any imported code specifying at least a github tag/SHA (of the 'canonical' open-source repo) sounds pretty useful to me.	rh389	mkonicek
12089	2017-01-31 16:07:22	@mkonicek Yup, what @rh389 said. I'll send my thoughts on how to do this to @emilsjolander tomorrow and will report back here once we've reached consensus.	alloy	mkonicek
12089	2017-01-31 16:07:22	@mkonicek Yup, what @rh389 said. I'll send my thoughts on how to do this to @emilsjolander tomorrow and will report back here once we've reached consensus.	alloy	rh389
12089	2017-02-01 13:16:25	@alloy just tried this patch but #11721 doesn't seem to be fixed for me. I'm using latest versions of 3rd party modules ( with new imports <React/..> ) and I'm including React from pods. Building the 3rd party libraries fails at "<React/RCTBridgeModule> file not found". Any idea what's wrong? Maybe has to do with header search paths?	rops	alloy
12089	2017-02-01 16:28:03	@javache I’ll spend some more time to see I can get that to work.	alloy	javache
12089	2017-02-01 16:28:50	@rops Hmm, might be a different issue after all. I’ll take a good look at that one once this issue/PR is resolved.	alloy	rops
12089	2017-02-01 16:31:19	@alloy I've done some digging and it seems that the third party libraries can't find `<React>` because they don't have the Pods header path in their Header Search Path. Can you think of some cocoapods hackery to fix that?	rops	alloy
12089	2017-02-01 16:34:57	@rops Let’s take this to #11721	alloy	rops
12089	2017-02-03 17:27:55	@alloy This might need to be updated for some changes in master/0.42.x. I've been using the work in this PR to host versions of React in a private podspec, and while I got a working version of 0.41.0 pushed, 0.42.0-rc.1 was not successful (I didn't test rc.0). This fixed it for me: https://github.com/hudl/react-native/commit/97f6565d2e8dc6954d4c0d97e9f8f2e03ed68b2b Other than that, this work has …	keatongreve	alloy
12089	2017-02-05 16:34:29	> For now, can we just have our own spec for Yoga as a subspec and not make use of the Yoga spec file? @javache The problem here is that when building as a framework a header is expected to be part of the frameworks’s namespace, other namespaces are expected to be outside of the framework (i.e. in a different framework). Thus, an import like `yoga/Yoga.h` _cannot_ exist inside the same framework.…	alloy	javache
12089	2017-02-05 22:07:50	@ide Good point.	alloy	ide
12089	2017-02-05 22:09:30	Ok, pushed a podspec for the vendored Yoga and verified the following works in my setup: @rh389 Can you give that another shot?	alloy	rh389
12089	2017-02-06 00:13:28	@keatongreve Thanks, added 👍	alloy	keatongreve
12089	2017-02-06 00:46:35	@alloy Let's give this a shot but first can you update the `cocoapods_version` to require 1.2.0 (final) instead of the beta? Also I've opened up an issue to automatically vendor the Yoga podspec in the future but think that can wait.	ide	alloy
12089	2017-02-06 17:06:47	@mkonicek If/when this PR gets merged, is it possible for you to setup an email rule to forward Travis failures in the podspecs build to me? I don’t believe there’s a way to do this in the Travis configuration.	alloy	mkonicek
12089	2017-02-06 23:44:11	@ide has imported this pull request. If you are a Facebook employee, you can view this diff [on Phabricator](https://phabricator.intern.facebook.com/D4518605).	facebook-github-bot	ide
12089	2017-02-08 13:21:01	@Snorlock it's now in master (https://github.com/facebook/react-native/commit/031cb2045de0ed430d539eb3d5c44baa2fe3bc8b). I guess it'll probably be cherry-picked into 0.42 by the end of the month, otherwise it'll be in 0.43 at the end of March.	rh389	Snorlock
12089	2017-02-08 15:53:24	@rh389 cool thanks. One question though, both the fork, and now current master gives me errors in a completly new project on the android version. In the MainApplication of a newly initiated project: These to imports cannot be resolved. When I switch to 0.41.2 its all ok. But this change is not documented anywhere. I think its weird that his has anything to do with android, but if anyone have any …	Snorlock	rh389
12089	2017-02-08 16:05:36	@Snorlock It is unlikely that has anything to do with these changes, so you should probably look into other changes made since 0.41.2.	alloy	Snorlock
12089	2017-02-09 08:04:26	Yes, @rh389 did (see earlier comments). I also tested this as a framework build, which is all that is required for Swift interoperability.	alloy	rh389
12089	2017-02-10 03:26:51	@Snorlock Because the `android` directory is empty in development mode and ignored by git. Pre-compiled Android binary exists in NPM releases only.	yimingtang	Snorlock
12089	2017-02-10 08:51:38	@yimingtang not completly sure what you mean? And is there a way to get around it?	Snorlock	yimingtang
12089	2017-02-10 09:27:53	Im trying that, but the good questions doenst come on my issue, so @yimingtang, answere there: https://github.com/facebook/react-native/issues/12286#issuecomment-278893805	Snorlock	yimingtang
12089	2017-02-10 09:32:45	@Snorlock Version 0.41.2 and 0.42.0-rc.1 work because they contain pre-compiled React Android binary. Every time the react-native dev team releases a new version, they puts a new pre-compiled React Android ( `.aar`, `.jar` files) into the package. These files are under `android` directory. However, the directory is ignored by git (see the `.gitignore` file). Because the binary files can be genera…	yimingtang	Snorlock
12088	2017-01-27 16:44:11	@mkonicek has imported this pull request. If you are a Facebook employee, you can view this diff [on Phabricator](https://phabricator.intern.facebook.com/D4474974).	facebook-github-bot	mkonicek
12088	2017-01-30 18:43:23	@janicduplessis You're right and thanks for convincing me. Added native Android code in https://github.com/facebook/react-native/pull/12101.	mkonicek	janicduplessis
12086	2017-01-31 03:46:31	It comes from the Android .java file, and probably from some equivalent iOS file as well. The native tutorial project is called AwesomeProject, that's the moment it's decided what goes inside the Android file. Note that the Fixed Dimensions is the only tutorial that would compile if copy pasted into .js files. But the Hello World is the only one that says you can copy/paste it into android.index.…	fmatosqg	mkonicek
12081	2017-01-30 18:41:02	@mkonicek has imported this pull request. If you are a Facebook employee, you can view this diff [on Phabricator](https://phabricator.intern.facebook.com/D4482725).	facebook-github-bot	mkonicek
12080	2017-01-26 20:01:01	@sospedra can you tell me where this file, ulabox.app, is? Was it in this folder? And do you have an extra "Build" folder? ios/build/`Build`/Products/Debug-iphonesimulator/ulabox.app	charlle	sospedra
12080	2017-01-27 20:24:28	@sospedra ulabox.app is your actually iOS app that Xcode builds for you. The Build directory gets added when your xCode project goes from `project` to `workspace`. xCode project = build/Products/Debug... xCode workspace = build/Build/Products/Debug... As apps evolve from project to workspace, xCode will build the directories and drop the app in them. Unfortunately React Native has the path to you…	charlle	sospedra
12080	2017-02-13 07:47:36	@sospedra are you resolve problem?	WaterEye0o	sospedra
12080	2017-03-07 15:57:49	@WaterEye0o as me and @ericvicenti mentioned, bumping Xcode version seems to fix the issue	sospedra	WaterEye0o
12080	2017-03-07 15:57:49	@WaterEye0o as me and @ericvicenti mentioned, bumping Xcode version seems to fix the issue	sospedra	ericvicenti
12077	2017-02-01 06:58:04	@AdrianZghibarta Even in my case 0.39.0 also not working. ![screen shot 2017-02-01 at 12 23 05 pm](https://cloud.githubusercontent.com/assets/16461603/22497662/4497d9be-e879-11e6-8d1d-57b34fe9c58b.png) My package.json is : "dependencies": { "react": "15.4.2", "react-native": "0.39.0", "react-native-auth0": "^1.0.0-beta.1", "react-native-image-picker": "^0.24.0", "react-native-lock": "^0.4.0", "re…	Msspl-PrashenjeetRoy	AdrianZghibarta
12077	2017-02-06 04:50:45	@Msspl-PrashenjeetRoy yeah,i'm followed them and my pod file just write " pod 'React', :path => '../node_modules/react-native', :subspecs => [ 'RCTText', 'RCTImage', 'RCTNetwork', 'RCTWebSocket', ] " it's all my podfile i'm a novice : ) hope u step by step, thanks very much	GeoInMeluo	Msspl-PrashenjeetRoy
12077	2017-02-06 05:01:22	# Uncomment the next line to define a global platform for your project # platform :ios, '9.0' target 'YourProjectName' do # Uncomment the next line if you're using Swift or would like to use dynamic frameworks use_frameworks! # Pods for YourProjectName pod "Firebase/Messaging" target 'YourProjectName' do inherit! :search_paths # Pods for testing end end I don't know much about the pod config but …	Msspl-PrashenjeetRoy	Msspl-PrashenjeetRoy
12076	2017-01-26 21:43:10	@janicduplessis has imported this pull request. If you are a Facebook employee, you can view this diff [on Phabricator](https://phabricator.intern.facebook.com/D4470930).	facebook-github-bot	janicduplessis
12075	2017-01-27 19:10:37	@pvinis Its not a issue	shahen94	pvinis
12072	2017-01-30 18:48:46	@mkonicek has imported this pull request. If you are a Facebook employee, you can view this diff [on Phabricator](https://phabricator.intern.facebook.com/D4482784).	facebook-github-bot	mkonicek
12072	2017-01-31 18:33:20	@mkonicek has imported this pull request. If you are a Facebook employee, you can view this diff [on Phabricator](https://phabricator.intern.facebook.com/D4482784).	facebook-github-bot	mkonicek
12071	2017-02-14 13:52:31	@gitim I am getting this again in 0.42-rc2. It does work on 0.41.	ruiaraujo	gitim
12071	2017-03-01 19:11:22	@ericvicenti: This error occurs during **packaging**, not while using the library.	cknitt	ericvicenti
12071	2017-03-02 16:04:39	@ericvicenti please reopen the issue	seavan	ericvicenti
12071	2017-03-06 17:05:25	@antoinerousseau remove all files from .babelignore or "ignore" section of "babelrc". make sure they are transformed correctly.	seavan	antoinerousseau
12071	2017-03-06 17:34:41	@seavan that did the trick, thanks!	antoinerousseau	seavan
12071	2017-03-08 22:56:15	@seavan 's suggestion doesn't work for me because I don't have anything being ignored. So this continues to prevent me from moving up to 0.42	jpaas	seavan
12071	2017-03-09 07:52:05	@jpaas seavan is not refering to your .babelrc/.babelignore if I understand well. He refers to the .babelrc of the intl node module. It's better explained in this discussion: https://github.com/andyearnshaw/Intl.js/pull/264 I went for the workaround they propose there: remove the .babelrc file of the intl module in the postinstall of your package.json, it works fine until a better solution is fou…	didaKtik	jpaas
12071	2017-03-09 09:47:00	Or as @didaKtik wrote, just add `"postinstall": "rm -f node_modules/intl/.babelrc"` to your `package.json` as proposed in https://github.com/andyearnshaw/Intl.js/pull/264	antoinerousseau	didaKtik
12071	2017-03-09 12:27:59	Ah thank-you @didaKtik that makes more sense. Well at least we have a workaround for now.	jpaas	didaKtik
12070	2017-02-22 23:42:00	@preinvent - you shouldn't use WebViews for OAuth because it's insecure, check out https://github.com/openid/AppAuth-Android as an alternative	brentvatne	preinvent
12070	2017-03-06 17:49:17	@huonderv I tested your sample app and could not reproduce the bug on a Nexus 9 Android 6.0.0 emulator. Is there a specific tablet emulator on which the bug is reproducible?	farazs	huonderv
12070	2017-03-07 10:25:52	@farazs I tested the app from huonderv on real tablets - select is not working. Tested on Visual Studio Emulator (10'1 Tablet with android 6.0 - similar to Nexus 10) - select IS working. When I replace the url in android.index.js with http://www.w3schools.com/bootstrap/bootstrap_forms_inputs.asp, select is not working again. Weird combination..	miestr	farazs
12070	2017-03-13 10:00:07	> Is anyone on a version newer or older than 0.40? @farazs I have the same issue on react native 0.41.2	bbeldame	farazs
12070	2017-03-15 09:56:34	@davidperrenoud The select element is working great on the experimental Nodes. (Tested on RN 0.41.2 with a real tablet on android 5.1.1)	bbeldame	davidperrenoud
12069	2017-01-25 14:24:54	@gathole from where are you calling fetch ? perhaps you are using fetch from a react function that you don't expect but it's executed more than once ?	alfonsodev	gathole
12069	2017-01-25 14:52:24	@alfonsodev I am calling it in `componentWillMount` and in few screens on swipe of a button	gathole	alfonsodev
12069	2017-01-27 11:22:16	Thanks @alfonsodev and @brunolemos for your valuable time and got resolved componentWillMount issue.	gathole	brunolemos
12069	2017-01-27 11:22:16	Thanks @alfonsodev and @brunolemos for your valuable time and got resolved componentWillMount issue.	gathole	alfonsodev
12066	2017-02-02 10:55:41	@mkonicek has imported this pull request. If you are a Facebook employee, you can view this diff [on Phabricator](https://phabricator.intern.facebook.com/D4500929).	facebook-github-bot	mkonicek
12064	2017-01-31 18:47:53	@mkonicek has imported this pull request. If you are a Facebook employee, you can view this diff [on Phabricator](https://phabricator.intern.facebook.com/D4489153).	facebook-github-bot	mkonicek
12063	2017-02-17 08:04:47	Is there anything I can do to help out here @mkonicek ?	ptomasroos	mkonicek
12063	2017-03-03 11:17:13	@hkusb can you update the testplan and test it through with multitouch?	ptomasroos	hkusb
12063	2017-03-03 18:57:48	@astreet Good idea	hkusb	astreet
12063	2017-03-18 16:11:24	@hkusb @astreet can we make it into 0.44?	nihgwu	astreet
12063	2017-03-18 16:11:24	@hkusb @astreet can we make it into 0.44?	nihgwu	hkusb
12063	2017-03-27 10:06:39	@nihgwu we're still waiting for an update for the inlines so I'm not sure which release this would make it into	astreet	nihgwu
12063	2017-03-27 10:21:17	@astreet What do you mean "inlines" :D?	henrikra	astreet
12063	2017-03-27 11:13:49	@astreet I have updated it except `getEventTime`. I'm not sure that `getDownTime` works well in this situation. BTW, I'm still confused about the difference between Assertions and SoftAssertions. Both of them will crash the app. Can you explain it further?	hkusb	astreet
12063	2017-03-27 13:03:42	@astreet has imported this pull request. If you are a Facebook employee, you can view this diff [on Phabricator](https://phabricator.intern.facebook.com/D4779060).	facebook-github-bot	astreet
12063	2017-03-27 13:45:08	Well done @hkusb !	ptomasroos	hkusb
12063	2017-03-27 13:52:30	@ptomasroos and @astreet great thanks for your efforts to make it into master	nihgwu	astreet
12063	2017-03-27 13:52:30	@ptomasroos and @astreet great thanks for your efforts to make it into master	nihgwu	ptomasroos
12061	2017-01-24 21:01:55	Hell yeah! This is the issue. Jest-cli should have also >= 18.1.0. Thank you very much, @cpojer !	itinance	cpojer
12060	2017-03-18 13:47:36	you're a lifesaver, @ColCh !	mienaikoe	ColCh
12059	2017-02-02 11:11:54	@mkonicek has imported this pull request. If you are a Facebook employee, you can view this diff [on Phabricator](https://phabricator.intern.facebook.com/D4500946).	facebook-github-bot	mkonicek
12057	2017-02-27 06:03:14	Thanks @saberking. Your share is perfect.	samuelltk	saberking
12053	2017-01-31 18:54:16	@mkonicek has imported this pull request. If you are a Facebook employee, you can view this diff [on Phabricator](https://phabricator.intern.facebook.com/D4489209).	facebook-github-bot	mkonicek
12048	2017-02-14 20:13:03	@ide has imported this pull request. If you are a Facebook employee, you can view this diff [on Phabricator](https://phabricator.intern.facebook.com/D4560432).	facebook-github-bot	ide
12045	2017-01-23 23:22:59	Hi @ericvicenti and thank you for trying to help. Here is what I get with this command: Now without yarn: I'm testing on iPhone 5 simulator (iOS 9.3). I've created a new project with nothing else than a call to the `Linking` API and it works. What could be broken in my initial project and how could I fix it.	zabojad	ericvicenti
12042	2017-01-25 12:52:25	@clovs glad to hear it works. I don't use `run-ios` and just stick to Xcode (my reason was more around the capability of `run-ios` to handle projects in sub-directories) so I can't be much help there. Are you fine with sticking to XCode or is `run-ios` a blocker for you?	LoopIndigo	clovs
12042	2017-01-25 14:21:16	@clovs thanks you man!	OpakAlex	clovs
12042	2017-01-25 17:32:44	@clovs сколько же ты времени потратил на магический фикс с порядком компиляции?))))	OpakAlex	clovs
12042	2017-01-25 17:40:55	With the help of @LoopIndigo @badasve in two days the issue was solved.	clovs	LoopIndigo
12042	2017-01-25 17:40:55	With the help of @LoopIndigo @badasve in two days the issue was solved.	clovs	badasve
12042	2017-01-25 18:06:46	@LoopIndigo's solution worked for solving the majority of my issues - Thanks! My `React` scheme builds without any issues, but I'm seeing an error regarding `RCTEventEmitter` within React. <img width="1272" alt="screen shot 2017-01-25 at 12 01 34 pm" src="https://cloud.githubusercontent.com/assets/1540886/22302862/4df41fa0-e2f6-11e6-908e-c934647880ea.png"> Any ideas?	rpylipow	LoopIndigo
12042	2017-01-27 17:55:08	@rpylipow Make sure you don't have any `#import "RCTEventEmitter.h"` directives either in your own project or in any third-party native modules you might be using (inside `React` itself is ok). Change them to `#import <React/RCTEventEmitter.h>`. That error appears when a header is being imported in both different ways somewhere across the build.	rh389	rpylipow
12042	2017-02-01 08:47:01	@LoopIndigo what do you mean by 3rd no point: Build the library that is failing (e.g. RCTText). (?) My was failing in AppDelegate.m file : #import "AppDelegate.h" #import "RCTBundleURLProvider.h" (file not found) #import "RCTRootView.h" (file not found)	Msspl-PrashenjeetRoy	LoopIndigo
12042	2017-02-08 08:26:54	@freakinruben we have build schemes that are `Debug-*`. Would that be an issue from what you have figured out. Thanks.	nim23	freakinruben
12042	2017-02-08 11:56:45	@nim23 No it shouldn't be, I only have one debug schema but multiple release schemes, and that seems to work well	freakinruben	nim23
12042	2017-02-09 06:40:50	Upgrading to 0.40+ has been a really frustrating experience. I tried 0.35>0.41, including ~6 native modules all which claim 0.40+ compatibility. In the end while I got the Xcode project to compile, when actually running on Simulator/Android the Packager would no longer import static images that had worked previously, e.g. `<Image source={require('path/to/image.png')}>` - RedBox'd out. Tried clear…	onpaws	freakinruben
12042	2017-02-15 17:20:44	@rohitgoyal Did you try [this solution](https://github.com/facebook/react-native/issues/11813#issuecomment-273279257)? It fixed issues for me with archiving a release with a different build-name than 'release'	freakinruben	rohitgoyal
12033	2017-01-24 02:08:33	@ericvicenti I have update the test spec. `ModuleGraph` is Not in used yet, but the code it yield is mismatch with current version of `__d`, the detail is current use `__d(function(global, require, module, exports) {/**/}, moduleName)`, while `ModuleGraph` use `__d(function(require, module, global, exports) {/**/}, moduleName)`, the order of params of module definition mismatch. Relative code: > …	jetzhliu	ericvicenti
12033	2017-01-25 10:45:40	@davidaurelio has imported this pull request. If you are a Facebook employee, you can view this diff [on Phabricator](https://phabricator.intern.facebook.com/D4461635).	facebook-github-bot	davidaurelio
12031	2017-02-10 11:30:45	@reactipsum @ericvicenti Removing `startInLoadingState` fixed to me... but the loading don't render	alexandrebini	ericvicenti
12031	2017-02-10 11:30:45	@reactipsum @ericvicenti Removing `startInLoadingState` fixed to me... but the loading don't render	alexandrebini	reactipsum
12028	2017-01-23 12:21:27	Hey @lavarajallu! This question is much more suited for Stack Overflow as this issue tracker is meant to track bugs within React Native. I would recommend you post this question over there!	rmevans9	lavarajallu
12028	2017-01-23 12:21:45	Hey @lavarajallu and thanks for posting this! @rmevans9 tells me this issue looks like a question that would be best asked on [StackOverflow](http://stackoverflow.com/questions/tagged/react-native). StackOverflow is amazing for Q&A: it has a reputation system, voting, the ability to mark a question as answered. Because of the reputation system it is likely the community will see and answer your q…	facebook-github-bot	lavarajallu
12028	2017-01-23 12:21:45	Hey @lavarajallu and thanks for posting this! @rmevans9 tells me this issue looks like a question that would be best asked on [StackOverflow](http://stackoverflow.com/questions/tagged/react-native). StackOverflow is amazing for Q&A: it has a reputation system, voting, the ability to mark a question as answered. Because of the reputation system it is likely the community will see and answer your q…	facebook-github-bot	rmevans9
12028	2017-01-23 12:41:07	Hai @rmevans9 thanks for your Suggestion, But i already Posted this issue in stack overflow	lavarajallu	rmevans9
12024	2017-01-23 14:51:26	@yimingtang i use #import <React/RCTLog.h>.	coolegos	yimingtang
12021	2017-01-23 22:18:42	Hi @ericvicenti ! Yes, I've tried it. Also I've tried `watchman watch-del-all`, but the problem still persists :( Thanks	dabit1	ericvicenti
12021	2017-03-24 20:03:56	@Exilz you are right. Many thanks!!!!	dabit1	Exilz
12016	2017-01-31 19:04:46	@mkonicek has imported this pull request. If you are a Facebook employee, you can view this diff [on Phabricator](https://phabricator.intern.facebook.com/D4489326).	facebook-github-bot	mkonicek
12016	2017-02-01 05:15:23	@mkonicek exactly	nikosch86	mkonicek
12016	2017-02-02 11:44:11	@facebook-github-bot shipit	mkonicek	facebook-github-bot
12016	2017-02-02 11:44:32	@mkonicek has imported this pull request. If you are a Facebook employee, you can view this diff [on Phabricator](https://phabricator.intern.facebook.com/D4489326).	facebook-github-bot	mkonicek
12016	2017-03-08 13:34:14	@mkonicek has imported this pull request. If you are a Facebook employee, you can view this diff [on Phabricator](https://phabricator.intern.facebook.com/D4489326).	facebook-github-bot	mkonicek
12014	2017-02-15 06:23:43	Thanks for the response. I can't really go to stack overflow as I believe it's bug in React Native itself. From My experience developing my library, `PanResponder` is very very very fragile - really weird things happen if you have complex component structure. @lacker this is example project: https://github.com/lesniakania/PanResponderExample (not my library, the library is massive indeed). Do you…	lesniakania	lacker
12012	2017-01-23 22:03:26	@ericvicenti has imported this pull request. If you are a Facebook employee, you can view this diff [on Phabricator](https://phabricator.intern.facebook.com/D4452008).	facebook-github-bot	ericvicenti
12011	2017-01-23 21:31:33	I agree with @hramos, these docs are independent and this does not need to be changed	ericvicenti	hramos
12006	2017-01-23 12:24:38	Hey @zizizi17! RNGoogleSignin.h is not a part of React-Native but with a bit of digging it seems it is a part of https://github.com/devfd/react-native-google-signin I would recommend opening an issue over on that repo!	rmevans9	zizizi17
12006	2017-01-23 12:25:30	@rmevans9 tells me to close this issue. If you think it should still be opened let us know why.	facebook-github-bot	rmevans9
12004	2017-01-20 13:45:14	@mkonicek has imported this pull request. If you are a Facebook employee, you can view this diff [on Phabricator](https://phabricator.intern.facebook.com/D4441837).	facebook-github-bot	mkonicek
12004	2017-01-23 09:55:35	@ericvicenti > people can add commands in their projects locally, and still have a similar interface. For example, windows users could enable react-native run-windows for their projects. This is already possible thanks to plugin system that ships out of the box (not yet documented), but things like `create-react-native-app` could benefit from it by adding own commands, see: https://github.com/Rea…	grabbou	ericvicenti
12000	2017-01-23 12:20:44	@facebook-github-bot shipit	satya164	facebook-github-bot
12000	2017-01-23 12:21:01	@satya164 has imported this pull request. If you are a Facebook employee, you can view this diff [on Phabricator](https://phabricator.intern.facebook.com/D4443713).	facebook-github-bot	satya164
11999	2017-01-27 21:47:02	Let's try it again @facebook-github-bot shipit-ninja	janicduplessis	facebook-github-bot
11999	2017-01-28 16:04:10	@facebook-github-bot shipit	mkonicek	facebook-github-bot
11999	2017-01-28 16:05:26	@mkonicek has imported this pull request. If you are a Facebook employee, you can view this diff [on Phabricator](https://phabricator.intern.facebook.com/D4443707).	facebook-github-bot	mkonicek
11994	2017-02-01 11:44:43	Let's ship it since it works for you @sahrens. Test plan looks good.	mkonicek	sahrens
11994	2017-02-01 11:45:10	@facebook-github-bot shipit	mkonicek	facebook-github-bot
11994	2017-02-01 11:46:23	@mkonicek has imported this pull request. If you are a Facebook employee, you can view this diff [on Phabricator](https://phabricator.intern.facebook.com/D4488977).	facebook-github-bot	mkonicek
11994	2017-02-02 11:44:17	@facebook-github-bot shipit	mkonicek	facebook-github-bot
11994	2017-02-02 11:45:10	@mkonicek has imported this pull request. If you are a Facebook employee, you can view this diff [on Phabricator](https://phabricator.intern.facebook.com/D4488977).	facebook-github-bot	mkonicek
11994	2017-02-07 02:46:29	@sahrens has imported this pull request. If you are a Facebook employee, you can view this diff [on Phabricator](https://phabricator.intern.facebook.com/D4488977).	facebook-github-bot	sahrens
11994	2017-02-07 02:47:42	@janicduplessis: this is having trouble importing - maybe there is a merge conflict? Can you rebase and update?	sahrens	janicduplessis
11994	2017-02-07 03:26:56	@sahrens Weird, doesn't look like there was any conficts, updated to master.	janicduplessis	sahrens
11994	2017-02-13 22:20:20	@sahrens Any updates on this?	janicduplessis	sahrens
11994	2017-02-14 16:34:04	Thanks @astreet. This is part of the stack to get sticky list headers working on Android by changing the impl to a shared `Animated` one with `useNativeDriver`. Several folks internal and external have requested it, but those internal-only Android tests were failing so I couldn't land it. On Feb 14, 2017, at 3:51 AM, Andy Street <notifications@github.com<mailto:notifications@github.com>> wrote: @…	sahrens	astreet
11994	2017-02-17 23:40:48	@astreet Updated to use a static list.	janicduplessis	astreet
11994	2017-02-20 12:23:09	@astreet Updated to an ivar	janicduplessis	astreet
11994	2017-02-20 13:14:13	@astreet has imported this pull request. If you are a Facebook employee, you can view this diff [on Phabricator](https://phabricator.intern.facebook.com/D4488977).	facebook-github-bot	astreet
11993	2017-01-30 18:56:08	@mkonicek has imported this pull request. If you are a Facebook employee, you can view this diff [on Phabricator](https://phabricator.intern.facebook.com/D4443723).	facebook-github-bot	mkonicek
11992	2017-01-19 19:46:56	@vjeux You're welcome! =)	MaxGraey	vjeux
11991	2017-01-19 17:45:28	@fredemmott has imported this pull request. If you are a Facebook employee, you can view this diff [on Phabricator](https://phabricator.fredemmott.sb.facebook.com/D4436292).	facebook-github-bot	fredemmott
11991	2017-01-19 17:55:47	@fredemmott has imported this pull request. If you are a Facebook employee, you can view this diff [on Phabricator](https://phabricator.fredemmott.sb.facebook.com/D4436357).	facebook-github-bot	fredemmott
11991	2017-01-19 18:10:11	@fredemmott has imported this pull request. If you are a Facebook employee, you can view this diff [on Phabricator](https://phabricator.fredemmott.sb.facebook.com/D4436452).	facebook-github-bot	fredemmott
11988	2017-01-31 19:12:25	@mkonicek has imported this pull request. If you are a Facebook employee, you can view this diff [on Phabricator](https://phabricator.intern.facebook.com/D4489408).	facebook-github-bot	mkonicek
11986	2017-01-31 15:23:39	@ide Done, PR updated and retested	rh389	ide
11985	2017-01-24 13:39:37	@ericvicenti - Thanks, that's done.	rh389	ericvicenti
11985	2017-01-24 18:06:13	@ericvicenti has imported this pull request. If you are a Facebook employee, you can view this diff [on Phabricator](https://phabricator.intern.facebook.com/D4452045).	facebook-github-bot	ericvicenti
11985	2017-01-25 11:38:11	@ericvicenti Any idea what happened here? The tests passed and the branch was up to date but import failed. Happy to resubmit as a new PR if that'll help.	rh389	ericvicenti
11985	2017-01-31 19:16:51	@mkonicek has imported this pull request. If you are a Facebook employee, you can view this diff [on Phabricator](https://phabricator.intern.facebook.com/D4452045).	facebook-github-bot	mkonicek
11983	2017-03-15 14:12:42	Hi @radko93, this doesn't work for me without the double dash. I thought the `--` was necessary to pass the `--reset-cache` flag through to `node node_modules/react-native/local-cli/cli.js start` instead of applying it to `npm start`. Is it possibly project dependent?	cooperka	radko93
11983	2017-03-17 13:22:14	Hmm, based on the comments [here](https://github.com/facebook/react-native/issues/1924#issuecomment-249861004) it looks like using the double dash is much more common. I honestly don't know how it would work without it, since npm doesn't understand that flag and it needs to be passed through. Do you think we should open an issue, or how should this be resolved? If it truly works for you without t…	cooperka	radko93
11983	2017-03-17 18:07:31	@cooperka I merged this in and I'm willing to look at a PR to revert this if it turns out to be inaccurate.	hramos	cooperka
11980	2017-02-02 10:53:18	Just checked the test failures, pretty sure they are unrelated. @facebook-github-bot shipit	mkonicek	facebook-github-bot
11980	2017-02-02 10:53:32	@mkonicek has imported this pull request. If you are a Facebook employee, you can view this diff [on Phabricator](https://phabricator.intern.facebook.com/D4500925).	facebook-github-bot	mkonicek
11980	2017-02-02 11:55:17	@mkonicek I though so too 👍	teodorgarzdin	mkonicek
11980	2017-02-28 12:53:36	@mkonicek has imported this pull request. If you are a Facebook employee, you can view this diff [on Phabricator](https://phabricator.intern.facebook.com/D4500925).	facebook-github-bot	mkonicek
11975	2017-03-16 17:35:54	Hi @pbruna, The problem is that `npm link` won't modify `package.json`. So, even when your package *will be* under `node_module` in your app, `react-native link` won't see it because it needs the package to be declared in `package.json`. I don't think there's an easy solution to this problem unless `react-native link` looks under `node_module` for rn packages instead of `package.json`, which at f…	7ynk3r	pbruna
11975	2017-03-21 23:56:12	Hi @pawangiri, I'd recommend you to follow a structure similar to https://github.com/FormidableLabs/victory-native. `npm link` didn't work well for me because of native dependencies. I hope it helps. JM	7ynk3r	pawangiri
11973	2017-01-21 02:27:49	@edmofro Thanks a lot for working on this, I'll review next week!	janicduplessis	edmofro
11973	2017-01-30 23:26:10	@janicduplessis Thanks for the pointers. I think I've responded to them all appropriately, going to do some manual integration tests after lunch. That raises some points, which may hold up merging: * I haven't written any automated unit or integration tests * I haven't written any documentation * This PR doesn't support running the loop animation natively on iOS	edmofro	janicduplessis
11973	2017-02-03 02:07:19	@janicduplessis Tests added (a bit light possibly, but I'm out of time)	edmofro	janicduplessis
11973	2017-02-06 21:32:28	@edmofro Should be fine thanks! Tests where broken on master by the end of last week, should be fixed now if you rebase.	janicduplessis	edmofro
11973	2017-02-14 00:51:08	ping @janicduplessis :>	brentvatne	janicduplessis
11973	2017-02-16 05:34:37	Also @edmofro, did you have any interest on working on the native iOS impl? I know you were leaving the company that was sponsoring this so it is fine if not, I can do it.	janicduplessis	edmofro
11973	2017-02-21 04:19:43	Hi @janicduplessis, thanks for the comments. I agree on the redundancy of useNativeDriver, it was a niggle I had too but I thought I'd just leave it in the interests of time. I have left the sponsoring company now, and have been busy setting up as a freelancer, but can do a bit of work to finish this up now...watch this space	edmofro	janicduplessis
11973	2017-02-21 04:59:54	@janicduplessis all done, see what you think of that.	edmofro	janicduplessis
11973	2017-02-21 05:23:56	@edmofro Cool, looks good, I think there are a few flow errors reported by the bot, once this is fixed it will be good to ship. Thanks for working on this, I'll take care of the iOS implementation in a follow up PR.	janicduplessis	edmofro
11973	2017-03-01 10:16:38	@janicduplessis The flow errors on this PR are all fixed up, just some errors coming out on CircleCI, but none seem to be related (lots around FlatList)	edmofro	janicduplessis
11973	2017-03-09 04:14:45	Hey @janicduplessis, if there's anything I need to do here let me know (not-so-subtle bump)	edmofro	janicduplessis
11973	2017-03-14 04:53:38	@edmofro Awesome work, I'll work on the native iOS implementation soon! @facebook-github-bot shipit	janicduplessis	edmofro
11973	2017-03-14 04:55:00	@janicduplessis has imported this pull request. If you are a Facebook employee, you can view this diff [on Phabricator](https://phabricator.intern.facebook.com/D4704381).	facebook-github-bot	janicduplessis
11973	2017-03-17 13:46:14	@janicduplessis will be waiting for iOS implementation. Just ping me if you don't have time for that.	skv-headless	janicduplessis
11973	2017-03-17 20:15:08	@skv-headless Feel free to work on it, it would be greatly appreciated. I have quite a lot on my plate already :)	janicduplessis	skv-headless
11972	2017-01-31 20:08:32	@mkonicek re: rebase, great, will do in a bit	mvayngrib	mkonicek
11972	2017-02-06 14:41:59	@mkonicek checks don't seem to be moving :)	mvayngrib	mkonicek
11970	2017-01-21 01:01:31	@bvaughn has imported this pull request. If you are a Facebook employee, you can view this diff [on Phabricator](https://phabricator.intern.facebook.com/D4446219).	facebook-github-bot	bvaughn
11970	2017-01-22 17:05:27	@bvaughn has imported this pull request. If you are a Facebook employee, you can view this diff [on Phabricator](https://phabricator.intern.facebook.com/D4446219).	facebook-github-bot	bvaughn
11969	2017-02-21 16:56:17	@lfabreges Sorry to hear the workaround's not helping there. I'd seen that moving the `require` outside of `defineLazyTimer` fixes the tests, but doesn't it also eager load the timers instead of lazy loading them? If the solution is to not lazy load these things, that would seem to solve the problem (and make the code a little simpler), but I think it would require more of a refactor so that the …	liamfd	lfabreges
11962	2017-02-03 03:44:07	@janicduplessis I explained my solution in https://github.com/facebook/react-native/issues/11828#issuecomment-273434006 Test plan: Tested that this fixed the bug in [https://github.com/vinceyuan/ReactNativeOpacityBugDemo](https://github.com/vinceyuan/ReactNativeOpacityBugDemo). See screenshot with this fix: ![reactnativeopacitybugfixed](https://cloud.githubusercontent.com/assets/1109524/22578616/…	vinceyuan	janicduplessis
11962	2017-02-04 16:47:29	@freakinruben Probably not. This PR fixes an issue in LayoutAnimation on Android. #9549 doesn't seem to be animation related.	vinceyuan	freakinruben
11962	2017-02-11 13:21:56	@janicduplessis Any comment about this PR? Is it good?	vinceyuan	janicduplessis
11962	2017-02-15 02:57:54	@janicduplessis Right. shouldAnimateLayoutChildrenInView is not necessary. I have removed it. Thanks! Let me think about the ideal solution you mentioned.	vinceyuan	janicduplessis
11962	2017-03-07 13:10:48	@janicduplessis @vinceyuan Is this good to go? Currently, removing items with Layout Animation throws on Android :/	f0rr0	vinceyuan
11962	2017-03-07 13:10:48	@janicduplessis @vinceyuan Is this good to go? Currently, removing items with Layout Animation throws on Android :/	f0rr0	janicduplessis
11962	2017-03-09 07:56:19	@f0rr0 My PR solved the issue. But janicduplessis doesn't think it is good enough. I am trying to find time to work on it.	vinceyuan	f0rr0
11961	2017-01-25 04:01:10	any update on this? @janicduplessis @javache, don't want to put any pressure or anything but releasing v0.41 without fixing this issue does not make any sense! Since we have to wait another month for the next patch!	alinz	janicduplessis
11961	2017-01-26 20:21:06	@javache what about the poor performance, I always get 25 to 30 frame per second!	alinz	javache
11961	2017-01-26 20:25:35	@alinz are you testing on a real device? It's really important that you profile speed/FPS on iPhone/iPad and not the simulator since it's often very different.	ide	alinz
11961	2017-01-27 02:20:03	@ide as you said, the fps on the actual device is 60. I should have tested all cases. 😞	alinz	ide
11961	2017-02-05 07:40:40	Does 0.41 release includes a fix for this? As @alinz said, it's not feasible for me to use it otherwise.	byohay	alinz
11961	2017-02-21 12:16:42	If @javache has already looked I don't know who to ping	emilsjolander	javache
11961	2017-02-21 12:17:07	What isn’t clear to me from the thread is if the memory leak is also witnessed on a static build or if it might be related to the bundle loading, as suggested by @javache [earlier](https://github.com/facebook/react-native/issues/11961#issuecomment-275294583) ?	alloy	javache
11961	2017-02-21 12:19:43	Oh sorry I didn't see @javache answer. If we are certain this doesn't affect release builds then fine with me.	julienfouilhe	javache
11961	2017-02-21 12:24:33	@julienfouilhe Nobody has verified _and_ responded back yet, so probably a good thing to double-check (and let us know once you’ve done so).	alloy	julienfouilhe
11961	2017-02-21 15:43:37	@alloy @javache @emilsjolander I just tested by changing the scheme to release and it is still piling up. Using `0.42.0-rc.3` and this code to init the subview: static func getRootView() -> RCTRootView? { let jsCodeLocation : URL? #if DEBUG jsCodeLocation = URL(string: "http://localhost:8081/index.ios.bundle?platform=ios") #else jsCodeLocation = Bundle.main.url(forResource: "editor", withExtensio…	julienfouilhe	alloy
11961	2017-02-21 15:43:37	@alloy @javache @emilsjolander I just tested by changing the scheme to release and it is still piling up. Using `0.42.0-rc.3` and this code to init the subview: static func getRootView() -> RCTRootView? { let jsCodeLocation : URL? #if DEBUG jsCodeLocation = URL(string: "http://localhost:8081/index.ios.bundle?platform=ios") #else jsCodeLocation = Bundle.main.url(forResource: "editor", withExtensio…	julienfouilhe	javache
11961	2017-02-21 15:43:37	@alloy @javache @emilsjolander I just tested by changing the scheme to release and it is still piling up. Using `0.42.0-rc.3` and this code to init the subview: static func getRootView() -> RCTRootView? { let jsCodeLocation : URL? #if DEBUG jsCodeLocation = URL(string: "http://localhost:8081/index.ios.bundle?platform=ios") #else jsCodeLocation = Bundle.main.url(forResource: "editor", withExtensio…	julienfouilhe	emilsjolander
11959	2017-01-19 23:06:29	@janicduplessis I'm oncall this week :) Taking a look.	hramos	janicduplessis
11959	2017-01-19 23:07:49	@hramos Thanks!	janicduplessis	hramos
11952	2017-02-22 01:44:23	This is trickier than it seems and I'm having issues with both of @BogdanHossu's suggestions: 1. The `injectedJavaScript` property is only read when the webview is initially loaded (at least according to the [docs](http://facebook.github.io/react-native/docs/webview.html#injectedjavascript)). It's also not clear to me how to do this with `postMessage`. Can you provide an example? 1. Reloading the…	lyahdav	BogdanHossu
11950	2017-01-25 17:15:49	@sibelius it works for that use case, but it's not quite the same.	satya164	sibelius
11947	2017-01-18 02:08:22	@facebook-github-bot shipit	janicduplessis	facebook-github-bot
11947	2017-01-18 19:47:00	@facebook-github-bot shipit	janicduplessis	facebook-github-bot
11947	2017-01-18 19:47:13	@janicduplessis has imported this pull request. If you are a Facebook employee, you can view this diff [on Phabricator](https://phabricator.intern.facebook.com/D4430265).	facebook-github-bot	janicduplessis
11946	2017-01-18 02:10:29	@facebook-github-bot shipit	janicduplessis	facebook-github-bot
11946	2017-01-18 02:10:37	@janicduplessis has imported this pull request. If you are a Facebook employee, you can view this diff [on Phabricator](https://phabricator.intern.facebook.com/D4427474).	facebook-github-bot	janicduplessis
11946	2017-01-18 19:45:30	@facebook-github-bot shipit	janicduplessis	facebook-github-bot
11946	2017-01-18 19:46:16	@janicduplessis has imported this pull request. If you are a Facebook employee, you can view this diff [on Phabricator](https://phabricator.intern.facebook.com/D4427474).	facebook-github-bot	janicduplessis
11946	2017-01-19 20:36:05	@satya164 Can you try updating to master again, looks like tests are failing because of an unrelated flow error that is fixed now. @mkonicek Could you check why this wont import?	janicduplessis	satya164
11946	2017-01-20 17:58:21	@satya164 this is failing a Slider snapshot test in the UIExplorer. It's likely that [this screenshot](https://github.com/facebook/react-native/blob/9ee815f6b52e0c2417c04e5a05e1e31df26daed2/Examples/UIExplorer/UIExplorerIntegrationTests/ReferenceImages/Examples-UIExplorer-js-UIExplorerApp.ios/testSliderExample_1-iOS10%402x.png) no longer matches now that Slider has been updated. Can you take a lo…	hramos	satya164
11946	2017-01-20 20:18:09	@hramos yes, the screenshot needs to be updated. the only changes from the screenshot are removal of the text `(ios only)`	satya164	hramos
11946	2017-01-31 20:13:35	Waiting for @satya164 to update the screenshot so tests pass.	mkonicek	satya164
11946	2017-01-31 22:33:48	@mkonicek updated	satya164	mkonicek
11946	2017-02-01 07:36:41	@facebook-github-bot shipit	grabbou	facebook-github-bot
11946	2017-02-01 07:37:25	@grabbou has imported this pull request. If you are a Facebook employee, you can view this diff [on Phabricator](https://phabricator.intern.facebook.com/D4427474).	facebook-github-bot	grabbou
11945	2017-02-14 10:16:53	@ptomasroos Can we use flat list in rn-0.42.0 or do we have to checkout master?	philipheinser	ptomasroos
11945	2017-02-22 14:11:52	@ptomasroos why can't this be merged? FlatList is still experimental and people still use the normal listview... Thanks.	rborn	ptomasroos
11945	2017-02-22 14:31:26	@ptomasroos How can I use FlatList right now? Do you use the master branch?	philipheinser	ptomasroos
11942	2017-01-19 07:02:55	![screen shot 2017-01-19 at 13 58 18](https://cloud.githubusercontent.com/assets/19283388/22096671/783bdcfe-de4f-11e6-9c73-6b91330bbba2.png) @skv-headless I tried to set up Android environment for my project two day ago. Today it still won't work.	lelup	skv-headless
11940	2017-01-18 02:12:45	@facebook-github-bot shipit	janicduplessis	facebook-github-bot
11940	2017-01-18 02:13:10	@janicduplessis has imported this pull request. If you are a Facebook employee, you can view this diff [on Phabricator](https://phabricator.intern.facebook.com/D4427491).	facebook-github-bot	janicduplessis
11940	2017-01-18 19:43:02	@facebook-github-bot shipit	janicduplessis	facebook-github-bot
11940	2017-01-18 19:43:52	@janicduplessis has imported this pull request. If you are a Facebook employee, you can view this diff [on Phabricator](https://phabricator.intern.facebook.com/D4427491).	facebook-github-bot	janicduplessis
11940	2017-01-25 05:11:18	@satya164 No I don't think thats an issue. My comment was just when skimming over your changes. I didn't see that you handled the off track color, I see that now though. I was also referring to the switch thumb color not being able to change since there is only one prop for that, but I guess you could just do something like this `thumbTintColor={this.state.enabled ? '#enabledColor' : '#disabledCo…	gmherr2	satya164
11940	2017-01-31 20:13:57	Waiting for @satya164 to update the screenshot so tests pass.	mkonicek	satya164
11940	2017-01-31 20:15:16	@mkonicek has imported this pull request. If you are a Facebook employee, you can view this diff [on Phabricator](https://phabricator.intern.facebook.com/D4427491).	facebook-github-bot	mkonicek
11939	2017-03-04 17:49:11	@sohobloo Not as far as I know. I struggled with this a lot and went back to ViewPagerAndroid. Unfortunately, iOS issues get a bit more love and attention than Android ones.	teodors	sohobloo
11935	2017-01-18 00:29:01	@rh389 Thank you for your suggestions! I think below description makes developers "How I send data twice or more to show progresses?" > A native module is supposed to invoke its callback only once So I added descriptions about capabilities and exceptions.	januswel	rh389
11935	2017-01-31 21:35:00	Apologies @januswel - I added to the confusion by inventing onReady as a hypothetical example of an exactly-once event, I didn't mean to suggest incorporating it into the PR. Ah well.	rh389	januswel
11933	2017-01-17 19:10:23	@mkonicek @satya164 Prerequisite For an existing Android app that contains few/several submodules & these submodules currently read/ write preferences/settings in the SharedPreference. Goal is to introduce/migrate a new/existing submodule as a react native module. Summary In the following situation `AsyncStorage` doesn't provide a way to retrieve the preferences. Assuming the iOS Settings module …	krunalsshah	satya164
11933	2017-01-31 22:15:13	> In the following situation AsyncStorage doesn't provide a way to retrieve the preferences. Probably makes sense to implement a way to be able to use asyncstorage from native instead of introducing a new module. I agree with @janicduplessis that this use case is pretty specific, and not lots of people will need it. So it is better for this to be a 3rd party module than in core.	satya164	janicduplessis
11933	2017-02-07 20:00:32	Bumping this thread. `AsyncStorage` works fine if working on a 100% react native application. However for integrating with existing native apps (if this is still a use case for react native) this is not a viable solution. Indeed, a large majority of Android native applications are using `SharedPreferences` as the de-facto way to store settings/preferences for the application and persist them (as …	belemaire	krunalsshah
11933	2017-02-07 20:08:03	@mkonicek Do you know about internal usage of this module and if it would be worth pulling it out of core?	janicduplessis	mkonicek
11933	2017-02-08 02:36:39	If it's deemed high quality from the start after thorough review and well tested beofre merging, it should not require much attention. `SharedPreferences` has been introduced in API Level 1 and has not much changed since then (only mostly adding string set support in API level 11). Looks to me like a very stable API that won't drastically change any time soon (that being said I'm not a psychic bu…	belemaire	krunalsshah
11933	2017-02-08 05:58:37	> If it's deemed high quality from the start after thorough review and well tested beofre merging, it should not require much attention. You can't just test once and forget about it. > That being said, even if a bug was found by someone, it would mean that someone is actually using it ;) Also are bugs only fixed by FB core team ? It's an open source project so I would assume if someone find a bug…	satya164	krunalsshah
11930	2017-01-31 20:11:31	@mkonicek has imported this pull request. If you are a Facebook employee, you can view this diff [on Phabricator](https://phabricator.intern.facebook.com/D4489926).	facebook-github-bot	mkonicek
11930	2017-02-16 15:58:25	@mkonicek was this merged successfully? I haven't seen it in any recent releases, and github shows: > Closed with unmerged commits This pull request is closed, but the jpshelley:Android-UpdateGradlePlugin branch has unmerged commits.	jpshelley	mkonicek
11930	2017-03-03 16:08:34	@facebook-github-bot @mkonicek bump ^^ Says its been merged but haven't seen it in any releases.	jpshelley	mkonicek
11930	2017-03-03 16:08:34	@facebook-github-bot @mkonicek bump ^^ Says its been merged but haven't seen it in any releases.	jpshelley	facebook-github-bot
11928	2017-01-16 15:08:59	@andreicoman11 I was wondering if there is actually a way to tell the first child inside `ReactModalHostView` to size itself as big as its parent. That way we wouldn't need to manually set the size here and the `DialogRootViewGroup` inside the `Modal` always sizes itself correctly.	rgngl	andreicoman11
11928	2017-01-18 08:36:28	@andreicoman11 any comments? I can provide a small test app to show that this is broken.	rgngl	andreicoman11
11928	2017-01-21 10:44:14	Hi @andreicoman11 , I have already provided an example where it's not working. You can check the example I provided above. You can also see the screenshots I posted in #11872. In the screenshot you shared the status bar is there, so yes, in that situation there is no problem. The gap under the model window appears when **the status bar is not visible.** `Display.getCurrentSizeRange` used in `Moda…	rgngl	andreicoman11
11928	2017-02-28 09:38:02	@andreicoman11 this is definitely still an issue, please note as described by @rgngl the issue pertains to the status bar visibility.	rt2zz	rgngl
11928	2017-02-28 09:38:02	@andreicoman11 this is definitely still an issue, please note as described by @rgngl the issue pertains to the status bar visibility.	rt2zz	andreicoman11
11928	2017-03-12 00:23:05	@facebook-github-bot shipit	christopherdro	facebook-github-bot
11928	2017-03-12 00:24:17	@christopherdro has imported this pull request. If you are a Facebook employee, you can view this diff [on Phabricator](https://phabricator.intern.facebook.com/D4695847).	facebook-github-bot	christopherdro
11927	2017-01-24 06:58:33	@pinkelf Is **not** the same problem.	sidbusy	pinkelf
11921	2017-01-16 07:15:10	@jaggerwang This is a breaking change in iOS in 0.40. See https://github.com/facebook/react-native/wiki/Breaking-Changes#namespace-all-header-imports-to-react-e1577d---javache You'll have to check all your third-party modules to see if they have released an update with these changes or fork the repos yourself and make the necessary updates.	christopherdro	jaggerwang
11914	2017-01-31 20:25:39	@mkonicek has imported this pull request. If you are a Facebook employee, you can view this diff [on Phabricator](https://phabricator.intern.facebook.com/D4490039).	facebook-github-bot	mkonicek
11904	2017-01-17 22:37:17	@facebook-github-bot shipit	ide	facebook-github-bot
11904	2017-01-17 22:38:06	@ide has imported this pull request. If you are a Facebook employee, you can view this diff [on Phabricator](https://phabricator.intern.facebook.com/D4425551).	facebook-github-bot	ide
11904	2017-01-19 00:43:50	Let's try once more just in case :) @facebook-github-bot shipit	mkonicek	facebook-github-bot
11904	2017-01-19 00:44:00	@ide has imported this pull request. If you are a Facebook employee, you can view this diff [on Phabricator](https://phabricator.intern.facebook.com/D4425551).	facebook-github-bot	ide
11904	2017-01-19 02:18:44	@facebook-github-bot shipit	mkonicek	facebook-github-bot
11904	2017-01-19 02:19:05	@mkonicek has imported this pull request. If you are a Facebook employee, you can view this diff [on Phabricator](https://phabricator.intern.facebook.com/D4425551).	facebook-github-bot	mkonicek
11904	2017-01-19 20:48:53	@facebook-github-bot shipit	ide	facebook-github-bot
11904	2017-01-19 20:49:14	@ide has imported this pull request. If you are a Facebook employee, you can view this diff [on Phabricator](https://phabricator.intern.facebook.com/D4425551).	facebook-github-bot	ide
11904	2017-01-31 01:55:39	@arv It will be part of 0.42. Since it landed before Feb 1, it will go out with the RC this week (cut around 1st of the month) and the final release a month after that. Sometimes we cherry pick small changes, particularly important bug fixes, but we prefer having commits this large and non-critical go through the regular release cycle and a full month of RC.	ide	arv
11904	2017-01-31 02:00:10	Thanks @ide. I guess we will try 0.42rc then.	arv	ide
11902	2017-01-15 02:52:40	* Good call on adding run scripts to the package.json, I will make those changes to simplify triggering test runs. * The error in the instrumentation tests looks like some sort of segfault, I will do a little digging to identify what the issue is. Also I can add in some better end of test feedback of the success/failures that occurred and port it back to the script that is used in the circleci te…	nicktate	ericvicenti
11902	2017-01-20 02:28:44	@mkonicek Organized everything under a `ContainerShip` directory at the root of the project except for the `Jenkinsfile` which current needs to be at root level to be picked up. @ericvicenti Made updates for the `package.json` to include scripts for test build and execution. Updated documentation for the e2e tests and also added in test result output for the instrumentation tests. Neither Norm or…	nicktate	ericvicenti
11902	2017-01-20 02:28:44	@mkonicek Organized everything under a `ContainerShip` directory at the root of the project except for the `Jenkinsfile` which current needs to be at root level to be picked up. @ericvicenti Made updates for the `package.json` to include scripts for test build and execution. Updated documentation for the e2e tests and also added in test result output for the instrumentation tests. Neither Norm or…	nicktate	mkonicek
11902	2017-01-24 12:24:30	Hey @ericvicenti, is there any other feedback you have for us on this PR?	nicktate	ericvicenti
11902	2017-01-30 13:51:27	hey @ericvicenti and @mkonicek anything else you'd like cleaned up on this PR?	normanjoyner	ericvicenti
11902	2017-01-30 13:51:27	hey @ericvicenti and @mkonicek anything else you'd like cleaned up on this PR?	normanjoyner	mkonicek
11902	2017-02-07 14:12:08	@ericvicenti : Here is a link to an example run of this PR on our ContainerShip Jenkins setup. We have the instrumentation tests parallelizing and got the test run time down to ~18 minutes in the current setup for the entire android and js suite 😄 ! We are working on finishing up some load testing and should have the environment fully up and good to go sometime tomorrow. https://reactnative.conta…	nicktate	ericvicenti
11902	2017-02-07 14:12:08	@ericvicenti : Here is a link to an example run of this PR on our ContainerShip Jenkins setup. We have the instrumentation tests parallelizing and got the test run time down to ~18 minutes in the current setup for the entire android and js suite 😄 ! We are working on finishing up some load testing and should have the environment fully up and good to go sometime tomorrow. https://reactnative.conta…	nicktate	normanjoyner
11902	2017-02-07 23:48:14	@nicktate, wow that is awesome! I can't wait to get Jenkins running on PRs, so we can verify the signal is good!	ericvicenti	nicktate
11902	2017-02-09 19:13:21	@ericvicenti I sent you an email about next steps so we can get this integrated and running on commits side by side for testing. Let me know once you get a chance to read it over so we can set up time for a call and work through the requisites to get this moving forward! 😄	nicktate	ericvicenti
11902	2017-02-16 14:43:53	hey @ericvicenti is there anything else needed to get this merged and integrated to test alongside existing functionality?	normanjoyner	ericvicenti
11902	2017-02-22 19:38:40	Thanks for working on this! This is mostly self-contained in the `ContainerShip` folder and adding hooks in a few places like package.json so looks good to me. We could merge and iterate. Pinged @ericvicenti on messenger asking for a thumbs up to merge it.	mkonicek	ericvicenti
11902	2017-02-24 00:41:09	@facebook-github-bot shipit-ninja	ericvicenti	facebook-github-bot
11902	2017-02-24 00:41:43	@ericvicenti has imported this pull request. If you are a Facebook employee, you can view this diff [on Phabricator](https://phabricator.intern.facebook.com/D4609238).	facebook-github-bot	ericvicenti
11902	2017-02-24 14:30:25	Hey @ericvicenti it looks like the circle CI tests failed on that import. None of it seems to be related to the code from this PR at all, and I looked at the most recent commits on the master branch and a lot of them are failing tests. Any ideas on what happened or how to continue moving this through the merge process?	nicktate	ericvicenti
11902	2017-02-27 17:13:29	Hi @nicktate, thank you for adding this! Is there a page where we can see the tests running on ContainerShip, similar to circleci.com/gh/facebook/react-native?	mkonicek	nicktate
11902	2017-02-27 20:04:34	hey @mkonicek we just need to get the Jenkins instance hooked up to this repo (will require a webhook from GitHub to the ContainerShip Jenkins instance) and then the tests will execute alongside the existing ones! I'm happy to work with someone on your side to help get this set up so we can get them running in parallel!	normanjoyner	mkonicek
11902	2017-03-05 04:42:27	@mkonicek @ericvicenti i'm happy to take the discussion offline to get everything configured and running properly.	normanjoyner	ericvicenti
11902	2017-03-05 04:42:27	@mkonicek @ericvicenti i'm happy to take the discussion offline to get everything configured and running properly.	normanjoyner	mkonicek
11901	2017-01-15 02:15:00	@ericvicenti has imported this pull request. If you are a Facebook employee, you can view this diff [on Phabricator](https://phabricator.intern.facebook.com/D4419882).	facebook-github-bot	ericvicenti
11900	2017-01-14 21:29:39	I agree @drewwells. I was able to successfully upgrade using `react-native upgrade` in the past but using `react-native-git-upgrade` didn't work as well. I'm sure they'll improve it with time.	a-koka	drewwells
11900	2017-01-16 08:35:53	@a-koka After reverting the changes in your source files, you need to bring back the old version of RN in your `node_modules` directory. Maybe running `npm i --save react-native@0.39.2` after the revert could have resolved your issue. @drewwells I wrote a SO answer to explain how to resolve conflicts with "the Git way": http://stackoverflow.com/q/41143471/769006	ncuillery	a-koka
11900	2017-01-16 08:35:53	@a-koka After reverting the changes in your source files, you need to bring back the old version of RN in your `node_modules` directory. Maybe running `npm i --save react-native@0.39.2` after the revert could have resolved your issue. @drewwells I wrote a SO answer to explain how to resolve conflicts with "the Git way": http://stackoverflow.com/q/41143471/769006	ncuillery	drewwells
11900	2017-01-16 15:05:12	Thanks @ncuillery! I did kill `node_modules` and re-run `npm i` and that didn't help much. Good to know how to resolve conflicts 'The Git Way' though. Thanks again.	a-koka	ncuillery
11899	2017-01-19 00:00:42	@haifaGh You need to change the path of your app file to match Facebook's CLI path. Setup Xcode to match React Native's hard coded values. Select: `File > Workspace Settings, Advanced, Custom,` and enter `build/Build/Products` See image above.	charlle	haifaGh
11899	2017-01-19 09:43:48	@charlle thank you for your help .. I tried that but it didn't solve the problem :( <img width="1680" alt="screen shot 2017-01-19 at 10 19 29" src="https://cloud.githubusercontent.com/assets/15948361/22100854/3d99da42-de31-11e6-93b3-bf22c82d9d37.png">	haifaGh	charlle
11899	2017-01-24 03:00:59	@haifaGh you changed the Products path in your photo to `build/Build/Products`?	charlle	haifaGh
11898	2017-01-14 01:46:51	@facebook-github-bot shipit	ide	facebook-github-bot
11898	2017-01-14 01:47:00	@ide has imported this pull request. If you are a Facebook employee, you can view this diff [on Phabricator](https://phabricator.intern.facebook.com/D4418957).	facebook-github-bot	ide
11895	2017-01-14 00:54:01	@janicduplessis I'm going to give this PR a go on my local machine. Thank you for submitting!	ericnakagawa	janicduplessis
11894	2017-01-14 00:01:11	@facebook-github-bot shipit-ninja	ericnakagawa	facebook-github-bot
11894	2017-01-14 00:01:32	@ericnakagawa has imported this pull request. If you are a Facebook employee, you can view this diff [on Phabricator](https://phabricator.intern.facebook.com/D4418208).	facebook-github-bot	ericnakagawa
11894	2017-01-14 00:46:43	@ericnakagawa This should fix it #11895	janicduplessis	ericnakagawa
11894	2017-01-14 02:37:44	@ericnakagawa Tests passed on my PR so you can revert this once its merged.	janicduplessis	ericnakagawa
11894	2017-01-17 19:34:21	Thank you to @janicduplessis and @mkonicek!	ericnakagawa	janicduplessis
11891	2017-02-08 07:04:38	We also had the same failure with a bunch of warnings from 0.41, but @jpshelley 's workaround was good enough.	goodhyun	jpshelley
11888	2017-01-13 14:51:02	@bestander has imported this pull request. If you are a Facebook employee, you can view this diff [on Phabricator](https://phabricator.intern.facebook.com/D4415021).	facebook-github-bot	bestander
11886	2017-01-19 18:12:54	@vjeux I choose second approach [New PR from fix-skew](https://github.com/facebook/react-native/pull/11992)	MaxGraey	vjeux
11882	2017-01-15 08:06:30	@dlowder-salesforce Thank you for your reviewing, I already fixed RCTImage project for tvOS target. @ide I think this feature could help developers very much, the effort to handle the task of downloading an URL image will decrease significantly. I provided a standard loading indicator (similar to native iOS and native Android), of course you can customise the color and size. If someone wants to c…	quangcm	ide
11882	2017-01-15 08:06:30	@dlowder-salesforce Thank you for your reviewing, I already fixed RCTImage project for tvOS target. @ide I think this feature could help developers very much, the effort to handle the task of downloading an URL image will decrease significantly. I provided a standard loading indicator (similar to native iOS and native Android), of course you can customise the color and size. If someone wants to c…	quangcm	dlowder-salesforce
11882	2017-01-15 12:54:38	@quangcm I'm with you, this would help me a lot. I have spent a few days trying something like this with onLoad and onError and the app turns out to be poor in performance, I don't know the way to do it well at the moment.	DarkHollow	quangcm
11882	2017-01-17 02:42:58	@salanki but that library does not have the `failureImageSource` or `defaultSource` for Android, does it? This feature on other hand has that and the progress indicator. If this does not end up being merged into master I would like it to be at least an external library like oblador's React Native Image Progess.	DarkHollow	salanki
11882	2017-01-17 05:35:35	@DarkHollow: My post was primarily for reference, not saying it replaces the need for this PR. `defaultSource` on Android as you say would be a nice addition but isn't covered by this PR right? As @ide mentions the advantage of doing the progress indicator in JS like obladors lib is that you can customize it any way you want. The disadvantage might be performance. I only develop against modern ta…	salanki	DarkHollow
11882	2017-01-17 05:35:35	@DarkHollow: My post was primarily for reference, not saying it replaces the need for this PR. `defaultSource` on Android as you say would be a nice addition but isn't covered by this PR right? As @ide mentions the advantage of doing the progress indicator in JS like obladors lib is that you can customize it any way you want. The disadvantage might be performance. I only develop against modern ta…	salanki	ide
11882	2017-01-17 12:41:31	@salanki I have seen `failureImageSource` and I have guessed it is for Android too. If it isn't, sorry. And now I understand the advantage of doing it in JS. Thank you.	DarkHollow	salanki
11882	2017-01-19 19:44:19	@quangcm have you signed the CLA yet?	hramos	quangcm
11882	2017-01-20 02:54:31	@hramos yes, I already signed CLA, but I don't know why it isn't shown beside the title of my PR	quangcm	hramos
11882	2017-03-14 23:39:16	I agree with @ide. This adds a lot of code to be maintained indefinitely while not many people might use the feature. I think building this as a component that renders an `Image` and the loading indicator on top of it and releasing it to npm is the right way to go. That way anyone who needs the loading indicator can still use your code. Hope you'll understand and thanks for building this - hope y…	mkonicek	ide
11882	2017-03-17 12:44:37	@mkonicek I see the major reason to deny this PR is "making changes to core" or "adds a lot of code", it's not persuasive. The reason which made me decide to change core is: I found the `loadingIndicatorSource` property in `Image.android.js` but it's not useful (load a static image then automatically rotate it, what a weirdo behaviour of loading indicator). I think the author wanted to support a …	quangcm	mkonicek
11882	2017-03-17 17:10:24	Very sad that this pull request is closed... @quangcm if you make a library of this, could you let us know here? Thank you for your work.	DarkHollow	quangcm
11882	2017-03-20 08:42:41	@salanki I have no issue when doing this in JS. But my mention is not about having issue :) @DarkHollow seems to have issue of performance. I think the reason is: when doing in JS, people often uses nested layout (with many wrap `View` components), that is not good for performance.	quangcm	DarkHollow
11882	2017-03-20 08:42:41	@salanki I have no issue when doing this in JS. But my mention is not about having issue :) @DarkHollow seems to have issue of performance. I think the reason is: when doing in JS, people often uses nested layout (with many wrap `View` components), that is not good for performance.	quangcm	salanki
11881	2017-01-13 14:40:13	@Frazer Thanks. I think after you fix the trailing spaces issue, this should be good.	JoelMarcey	Frazer
11880	2017-01-19 22:55:29	@hramos Netbeast is the funded startup and Yeti Smart Home is the app which we have developed. Hope name is not a problem ;(	luisfpinto	hramos
11879	2017-01-20 20:41:55	@hramos has imported this pull request. If you are a Facebook employee, you can view this diff [on Phabricator](https://phabricator.intern.facebook.com/D4443891).	facebook-github-bot	hramos
11879	2017-01-21 18:03:34	@hramos the cirecleci is failing: `Unable to download: mvn:org.easytesting:fest-util:jar:1.2.5` Is that related to my changes? (I assume not since I only touched documentations)	goldylucks	hramos
11879	2017-01-23 19:33:07	@goldylucks unlikely to be related. I'm working on solving these failed imports.	hramos	goldylucks
11879	2017-01-24 09:10:17	@hramos, why is the commit on your name? it might be a dumb question, it's my first contribution to react-native :)	goldylucks	hramos
11878	2017-02-01 10:45:52	Thanks for adding the test plan (screenshots). Merging. @facebook-github-bot shipit	mkonicek	facebook-github-bot
11878	2017-02-01 10:46:20	@mkonicek has imported this pull request. If you are a Facebook employee, you can view this diff [on Phabricator](https://phabricator.intern.facebook.com/D4494415).	facebook-github-bot	mkonicek
11878	2017-02-02 11:44:26	@facebook-github-bot shipit	mkonicek	facebook-github-bot
11878	2017-02-02 11:44:49	@mkonicek has imported this pull request. If you are a Facebook employee, you can view this diff [on Phabricator](https://phabricator.intern.facebook.com/D4494415).	facebook-github-bot	mkonicek
11876	2017-01-31 12:44:50	@jeanlauliac has imported this pull request. If you are a Facebook employee, you can view this diff [on Phabricator](https://phabricator.intern.facebook.com/D4487873).	facebook-github-bot	jeanlauliac
11876	2017-02-02 10:59:30	Hey @cpunion, please ignore the message from the bot above. This is because the pull request was imported to Phabricator but not accepted yet and the bot doesn't take that into account :/ You'll just need to wait for @jeanlauliac to review it.	mkonicek	jeanlauliac
11876	2017-02-02 10:59:30	Hey @cpunion, please ignore the message from the bot above. This is because the pull request was imported to Phabricator but not accepted yet and the bot doesn't take that into account :/ You'll just need to wait for @jeanlauliac to review it.	mkonicek	cpunion
11872	2017-03-23 22:47:01	Looks like @rgngl's PR got merged, so this should be fixed in newer versions!	Traviskn	rgngl
11868	2017-01-12 21:06:50	@grabbou has imported this pull request. If you are a Facebook employee, you can view this diff [on Phabricator](https://phabricator.intern.facebook.com/D4411362).	facebook-github-bot	grabbou
11867	2017-01-12 20:32:57	@facebook-github-bot shipit-ninja	grabbou	facebook-github-bot
11867	2017-01-12 20:33:44	@grabbou has imported this pull request. If you are a Facebook employee, you can view this diff [on Phabricator](https://phabricator.intern.facebook.com/D4411177).	facebook-github-bot	grabbou
11865	2017-01-13 18:08:11	@ide has imported this pull request. If you are a Facebook employee, you can view this diff [on Phabricator](https://phabricator.intern.facebook.com/D4415630).	facebook-github-bot	ide
11864	2017-01-12 13:15:48	Thanks @Zazerin, this kind of question is better asked on http://stackoverflow.com/ I invite you to post your question there and close this issue.	jeanregisser	Zazerin
11863	2017-01-22 19:58:11	Hey thanks for the PR, looks good! @facebook-github-bot shipit	janicduplessis	facebook-github-bot
11863	2017-01-22 19:59:40	@janicduplessis has imported this pull request. If you are a Facebook employee, you can view this diff [on Phabricator](https://phabricator.intern.facebook.com/D4448402).	facebook-github-bot	janicduplessis
11863	2017-02-09 17:13:49	@janicduplessis What about now?	henrikra	janicduplessis
11863	2017-02-16 21:36:28	@janicduplessis Hello? :D Any updates? I see that https://github.com/facebook/react-native/commit/ae57b25134c4db8be8539a0f0e6e52d46c850339 this is getting into next version so I think this should too?	henrikra	janicduplessis
11863	2017-02-16 22:00:27	Hey sorry, I missed the notification. @facebook-github-bot shipit	janicduplessis	facebook-github-bot
11863	2017-02-16 22:00:43	@janicduplessis has imported this pull request. If you are a Facebook employee, you can view this diff [on Phabricator](https://phabricator.intern.facebook.com/D4448402).	facebook-github-bot	janicduplessis
11863	2017-02-23 23:23:31	Sorry we had a lot of CI issues this week, trying again. @facebook-github-bot shipit	janicduplessis	facebook-github-bot
11863	2017-02-23 23:23:43	@janicduplessis has imported this pull request. If you are a Facebook employee, you can view this diff [on Phabricator](https://phabricator.intern.facebook.com/D4448402).	facebook-github-bot	janicduplessis
11861	2017-01-26 07:56:14	I'm still having this issue with my "Staging" build configuration. I've set `-lc++` flags on all three build configs (Debug, Release, and Staging). @rh389 Did you figure out why this was affecting Release and not Debug? I'm hoping the answer to that question will help answer mine as well.	smkhalsa	rh389
11861	2017-01-26 13:56:32	@smkhalsa No, I never worked that out. The call to `abi::__cxa_demangle` in `RCTLog.mm` is the only line that requires the C++ libs as far as I can see, and as that's precompiled away in release mode it seems counter-intuitive that release requires `-lc++` but debug doesn't. I have a suspicion that the compiler/linker is cleverly inferring a need for the C++ link in debug without requiring it to …	rh389	smkhalsa
11856	2017-01-12 10:21:53	@facebook-github-bot shipit	foghina	facebook-github-bot
11856	2017-01-12 10:22:09	@foghina has imported this pull request. If you are a Facebook employee, you can view this diff [on Phabricator](https://phabricator.intern.facebook.com/D4409174).	facebook-github-bot	foghina
11853	2017-01-16 07:27:02	@dguillamot Looks like there is some sort of API for progress on android. https://github.com/facebook/react-native/blob/e87e181998bf4f8efba2c7e04bec0929344600b9/ReactAndroid/src/main/java/com/facebook/react/modules/network/NetworkingModule.java#L190	christopherdro	dguillamot
11853	2017-01-16 07:44:44	@christopherdro Yes, I did see that last week but xhr.upload.addEventListener('progress') did not result in any updates on Android - only iOS. For now, we have solved it with a Native solution, thanks though.	dguillamot	christopherdro
11853	2017-02-16 17:20:29	Hey @dguillamot, would you mind sharing your solution? I am facing the same problem, and I currently don't have the knowledge to implement it natively (learning java but that will take me some time...).	bogobogo	dguillamot
11852	2017-01-12 17:36:37	@jacobp100 thanks for the reply! rnplay only supports up to 0.33 so it doesn't have your postMessage change. Here is a repo that reproduces the issue: https://github.com/dannycochran/webViewCrash Note that the app won't necessarily crash immediately in this case, but the app becomes unusable after clicking the button once (subsequent clicks to the button will not work). I suspect with larger apps…	dannycochran	jacobp100
11850	2017-01-13 10:28:31	Thanks @janicduplessis!	jeanlauliac	janicduplessis
11849	2017-01-23 18:44:18	@hey99xx the TechCrunch article satisfies requirement #1, "An English-language news article discussing the app, built either by a funded startup or for a public company"	hramos	hey99xx
11849	2017-01-23 18:58:15	@hramos has imported this pull request. If you are a Facebook employee, you can view this diff [on Phabricator](https://phabricator.intern.facebook.com/D4450528).	facebook-github-bot	hramos
11843	2017-01-12 21:20:28	Looks from your comment @uniquarkD that the issue was not directly related to the tooling itself. If I am wrong, please re-open.	grabbou	uniquarkD
11843	2017-01-13 01:01:40	@grabbou : @uniquarkD isn't the guy who reported the issue, I was, and it's still happening, so could you reopen?	veddermatic	grabbou
11843	2017-01-13 01:01:40	@grabbou : @uniquarkD isn't the guy who reported the issue, I was, and it's still happening, so could you reopen?	veddermatic	uniquarkD
11843	2017-01-16 13:55:31	> 171276 files changed, 6902241 insertions(+) @veddermatic 😱 that's huge, try adding a `.gitignore` containing `node_modules` in your project directory.	ncuillery	veddermatic
11841	2017-01-12 16:24:55	@dingbat thanks I saw #11553. It's a duplicate of [#10160](https://github.com/facebook/react-native/pull/10160), which was rejected by maintainers. My PR doesn't change the API. If the nav title is more than one line it flows over the nav bar. So there's no reason to ever have multiple lines. So my change makes sense. What do you think?	StevePotter	dingbat
11837	2017-01-12 10:18:25	@xiDaiDai thanks a lot !	g3r4n	xiDaiDai
11835	2017-02-01 01:12:58	I started implementing a wrapper for the Socket.IO lib yesterday and turns out it needs the latest version of OkHTTP to work. Requiring the latest version of it in my Module was simply not working (multiple dex files error), and therefore seeing this PR the same day was a huge coincidence. How much time does it usually take for PRs to be accepted by FB ? Thanks @AndrewJack for this PR.	rodperottoni	AndrewJack
11835	2017-02-01 23:48:49	@bestander Oh, good to know! Thanks for the clarification.	rodperottoni	bestander
11833	2017-01-11 12:48:35	@mrxrinc For Android if you want use custom font family in Alert Dialog. You Need create another dialog. with AlertDialog.Builder. It is not React Native bug)	antoxi4	mrxrinc
11821	2017-03-24 17:51:11	@grundmanise I was experiencing exactly the same issue as @thomaslindstrom Wrapping the `Text` with a `View` solved this issue for me. Maybe try doing the same with your `FlatList`	jackcutting	grundmanise
11821	2017-03-24 17:51:11	@grundmanise I was experiencing exactly the same issue as @thomaslindstrom Wrapping the `Text` with a `View` solved this issue for me. Maybe try doing the same with your `FlatList`	jackcutting	thomaslindstrom
11821	2017-03-25 09:06:32	@jackcutting does not work with `FlatList`/`ScrollView` https://github.com/facebook/react-native/issues/13076	grundmanise	jackcutting
11820	2017-01-11 15:46:25	@israelidanny Is there any particular reason why did you close it?	ptmt	israelidanny
11820	2017-01-11 16:13:11	@ptmt after further testing, I found out that for some weird reason the images I was working with (straight out of Instagram API) had weird borders and white areas in them in certain cases, which I initially mistook for borders created by RN (initially making the wrong assumption that the network images I'm getting are intact) I looked at the code in RN and in fact there is code that scales both …	israelidanny	ptmt
11819	2017-03-01 06:07:33	@ide Ok I _think_ all race conditions are fixed.	janicduplessis	ide
11819	2017-03-04 22:23:34	@ide Ok, we're getting there! 😅 Tested that the module properly gets dealloc'ed on reload and batches should be processed properly now.	janicduplessis	ide
11819	2017-03-17 04:26:07	@ide Could you have another look at this?	janicduplessis	ide
11819	2017-03-22 02:33:36	@ide Added the extra comments you mentioned.	janicduplessis	ide
11819	2017-03-22 03:59:25	@facebook-github-bot shipit	ide	facebook-github-bot
11819	2017-03-22 04:00:02	@ide has imported this pull request. If you are a Facebook employee, you can view this diff [on Phabricator](https://phabricator.intern.facebook.com/D4752566).	facebook-github-bot	ide
11819	2017-03-23 18:22:37	@javache Thanks! Could you sync up clang flags between OSS and fb internal build to avoid these import failures in the future?	janicduplessis	javache
11819	2017-03-23 22:55:29	@ide @javache Updated to use explicit self retains, pending blocks are nil'ed in UIManager invalidate so there is no risks of leaks here, tested that both RCTUIManager and RCTNativeAnimatedModule get dealloc'ed on app reload to make sure.	janicduplessis	javache
11819	2017-03-23 22:55:29	@ide @javache Updated to use explicit self retains, pending blocks are nil'ed in UIManager invalidate so there is no risks of leaks here, tested that both RCTUIManager and RCTNativeAnimatedModule get dealloc'ed on app reload to make sure.	janicduplessis	ide
11819	2017-03-24 00:34:08	@facebook-github-bot shipit	ide	facebook-github-bot
11819	2017-03-24 00:35:00	@ide has imported this pull request. If you are a Facebook employee, you can view this diff [on Phabricator](https://phabricator.intern.facebook.com/D4752566).	facebook-github-bot	ide
11819	2017-03-28 00:59:53	@javache Could you check why this is not landing?	janicduplessis	javache
11817	2017-01-11 05:48:23	Looks good, thanks for doing this. Would you be interested in sending a followup PR that deletes the deprecated method? @facebook-github-bot shipit	ide	facebook-github-bot
11817	2017-01-11 05:48:50	@ide has imported this pull request. If you are a Facebook employee, you can view this diff [on Phabricator](https://phabricator.intern.facebook.com/D4402911).	facebook-github-bot	ide
11817	2017-01-11 16:04:51	@ide looks like there are a few third party components that still rely on this https://github.com/search?p=1&q=RCTExecuteOnMainThread&type=Code&utf8=✓ How long do things generally stay deprecated for before being removed? Happy to remove it for 0.41 if you think that's enough warning for people, although it should be mentioned in release notes as well, let me know how to indicate that.	neilsarkar	ide
11816	2017-02-08 19:45:08	@facebook-github-bot shipit	mkonicek	facebook-github-bot
11816	2017-02-09 19:19:11	@mkonicek can you check Phabricator logs and see what failed on importing this PR?	dlowder-salesforce	mkonicek
11816	2017-02-13 20:35:08	@dlowder-salesforce this is currently blocked on some internal validations that I believe to be in error: - One of our linters flagged a missing BSD license in the 2048 Game JS file, which is a false positive as that file already contains the correct license we use for example code. - Another linter flagged the Apple TV Info.plist as being incorrectly formatted. I'm looking into whether this is a…	hramos	dlowder-salesforce
11816	2017-02-13 20:55:23	Thanks @hramos .... are there any plans to add those linters to Travis or Circle so these types of issues would be caught before import is attempted?	dlowder-salesforce	hramos
11816	2017-02-17 18:58:45	@hramos checking to see if there's anything to do on my end for this PR... should I rebase, etc.	dlowder-salesforce	hramos
11816	2017-02-17 21:55:42	@hramos thanks... just checked in a change that will hopefully resolve that test	dlowder-salesforce	hramos
11816	2017-02-17 21:57:22	@hramos has imported this pull request. If you are a Facebook employee, you can view this diff [on Phabricator](https://phabricator.intern.facebook.com/D4553290).	facebook-github-bot	hramos
11816	2017-02-24 18:17:39	@hramos has imported this pull request. If you are a Facebook employee, you can view this diff [on Phabricator](https://phabricator.intern.facebook.com/D4553290).	facebook-github-bot	hramos
11814	2017-01-10 21:56:32	@ikalafat So basically if I run Dimensions.get("window") on an actual iPhone 6 Plus physical device it will return the same value as my Meizu device?	ethanguy	ikalafat
11814	2017-01-11 11:21:26	@ikalafat Thanks for the advice, but what about UI elements and text size?	ethanguy	ikalafat
11813	2017-01-15 07:44:48	Same Issue for me - could you find a solution @compojoom ? @javache I think you worked on the compilation stuff. Is there an easy way to get a Staging Target up? Thank you very much!	K-Leon	compojoom
11813	2017-01-16 10:32:36	@K-Leon We have had the same issue with our `Staging` build configuration. Adding `Staging` as a configuration to the React.xcodeproj sorted our 0.40.0 build issues. `Release` and `Debug` worked out of the box. ![react-staging](https://cloud.githubusercontent.com/assets/7323932/21979488/583e56ec-dbdf-11e6-8450-a07307225125.png)	christianbach	K-Leon
11813	2017-01-18 14:08:30	@tisho your solution worked for me. Cheers! I had to use `$(BUILD_DIR)/Release-$(PLATFORM_NAME)/include` not `BUILD_PRODUCTS_DIR`	hoolymama	tisho
11813	2017-01-26 04:16:21	@tisho solution worked for me too. I also had to follow the same steps to my app's Test target in addition to the main app target	haleykoike	tisho
11813	2017-02-10 12:31:41	@tisho you deserve a medal for this!	freakinruben	tisho
11812	2017-01-11 04:35:34	@sriraman I tried that one but i've got an error and its not an npm package	radvc	sriraman
11812	2017-01-11 13:21:27	Hey @radvc and thanks for posting this! @damusnet tells me this issue looks like a question that would be best asked on [StackOverflow](http://stackoverflow.com/questions/tagged/react-native). StackOverflow is amazing for Q&A: it has a reputation system, voting, the ability to mark a question as answered. Because of the reputation system it is likely the community will see and answer your questio…	facebook-github-bot	radvc
11812	2017-01-11 13:21:27	Hey @radvc and thanks for posting this! @damusnet tells me this issue looks like a question that would be best asked on [StackOverflow](http://stackoverflow.com/questions/tagged/react-native). StackOverflow is amazing for Q&A: it has a reputation system, voting, the ability to mark a question as answered. Because of the reputation system it is likely the community will see and answer your questio…	facebook-github-bot	damusnet
11811	2017-01-11 10:27:53	Thanks @Ehesp nuking node modules worked!	monumentyusuf	Ehesp
11810	2017-01-31 10:44:00	@facebook-github-bot shipit	Kureev	facebook-github-bot
11810	2017-01-31 10:44:49	@Kureev has imported this pull request. If you are a Facebook employee, you can view this diff [on Phabricator](https://phabricator.intern.facebook.com/D4487741).	facebook-github-bot	Kureev
11809	2017-01-25 08:35:12	@sahrens Yes, I built RN from source from the commit before and all was good ...	ramilushev	sahrens
11809	2017-02-17 14:47:05	Same here @sahrens Any Idea who is the right person to approach with this issue?	K-Leon	sahrens
11809	2017-02-17 14:56:04	@K-Leon I think that @astreet is the author of the commit (https://github.com/facebook/react-native/commit/d63ba47b59e3261403800c1f741d979a089efb48) introducing the new CSS engine.	hubciorz	K-Leon
11809	2017-02-22 11:28:53	@astreet Cool! Maybe It is worth to cherry-pick the fix into some older releases, too? Still many apps use 0.39 or 0.38 because of breaking changes in 0.40.	hubciorz	astreet
11809	2017-02-23 10:31:58	@ming436534: and that was a regression upon upgrading 0.39.2 to 0.40.0? @sdcooke: can you verify that this fix improves your perf issues in the same way the revert did?	astreet	sdcooke
11809	2017-02-23 10:31:58	@ming436534: and that was a regression upon upgrading 0.39.2 to 0.40.0? @sdcooke: can you verify that this fix improves your perf issues in the same way the revert did?	astreet	ming436534
11809	2017-02-23 11:27:28	Hi @astreet Thank you for the fix. I too had performance issue with my app. I would like to know how do I get the fix for my app. My react-native version is 0.41.2. Do I just upgrade the react-native?	KakarN	astreet
11809	2017-02-23 15:06:04	@astreet this fix has the same impact as reverting.	sdcooke	astreet
11809	2017-02-23 15:12:07	@KakarN You'll probably need to wait until the next release of react native, or build the master version from source. We haven't yet released a new build that has this fix but I'll make sure we do soon.	astreet	KakarN
11809	2017-02-23 15:17:52	oK @astreet Will be waiting for it. Thanks again.	KakarN	astreet
11809	2017-02-23 22:08:24	@ming436534 : aah. that was exactly my issue. Big lag after 50-100 components (with external images) The press is acknowledged immediately (I can see it with a console log) but it would take 3-4 (or more) seconds before displaying what it is supposed to. I really hope @astreet 's fix solves it and makes it to 0.42. Otherwise, I'll revert to 0.38 :(. I can't wait much longer before launching the a…	ksegla	astreet
11809	2017-02-23 22:08:24	@ming436534 : aah. that was exactly my issue. Big lag after 50-100 components (with external images) The press is acknowledged immediately (I can see it with a console log) but it would take 3-4 (or more) seconds before displaying what it is supposed to. I really hope @astreet 's fix solves it and makes it to 0.42. Otherwise, I'll revert to 0.38 :(. I can't wait much longer before launching the a…	ksegla	ming436534
11809	2017-02-27 10:33:35	@astreet any plan to make a cherry-pick?	nihgwu	astreet
11809	2017-03-03 16:08:59	@sahrens: there might be other listview lag issues besides the one I fixed. Do we have any public resources for people to be able to debug?	astreet	sahrens
11809	2017-03-03 23:42:00	I also upgraded to v0.43.0-rc.0, like @RichardLindhout. If anything, it felt even slower. With 0.41, my Galaxy S6 was fine with 50 items per page, now it's around 25 (more than that and I have to wait 4-5 seconds before getting a display). My items render as a picture, some text and icons, and are connected to redux. So not the simplest components but still, the same that used to fit perfectly by…	ksegla	RichardLindhout
11809	2017-03-04 02:01:27	@sahrens it performs just normal on ios. Before I updated to later versions of React Native the app performed not the same as (a recyclerview in Android) but still it worked wel enough. Now when I scroll the listview my whole app (only on Android) becomes just not usable all the buttons and navigation are slow. When I select items in the listview they become selected after sometimes 10 seconds. I…	RichardLindhout	sahrens
11809	2017-03-04 02:01:27	@sahrens it performs just normal on ios. Before I updated to later versions of React Native the app performed not the same as (a recyclerview in Android) but still it worked wel enough. Now when I scroll the listview my whole app (only on Android) becomes just not usable all the buttons and navigation are slow. When I select items in the listview they become selected after sometimes 10 seconds. I…	RichardLindhout	ksegla
11809	2017-03-04 06:57:04	@RichardLindhout If you're referencing FlatList, first of all I was being a total idiot as I was importing and using an imaginary FlatView that, for some weird reason, refused to be a real thing :-). Once I realised my mistake, FlatList was actually simple to use (though I had to bind the render function in order to see my component props). FlatList does seem a lot faster (though it seems that it…	ksegla	ramilushev
11809	2017-03-04 06:57:04	@RichardLindhout If you're referencing FlatList, first of all I was being a total idiot as I was importing and using an imaginary FlatView that, for some weird reason, refused to be a real thing :-). Once I realised my mistake, FlatList was actually simple to use (though I had to bind the render function in order to see my component props). FlatList does seem a lot faster (though it seems that it…	ksegla	sahrens
11809	2017-03-04 06:57:04	@RichardLindhout If you're referencing FlatList, first of all I was being a total idiot as I was importing and using an imaginary FlatView that, for some weird reason, refused to be a real thing :-). Once I realised my mistake, FlatList was actually simple to use (though I had to bind the render function in order to see my component props). FlatList does seem a lot faster (though it seems that it…	ksegla	RichardLindhout
11809	2017-03-04 08:15:35	@ksegla Could you do a git bisect to isolate the bad commit?	K-Leon	ksegla
11809	2017-03-06 08:39:07	@ksegla I can confirm that the issue is **not** fixed. Tested with 0.43.0-rc.0 with the test app from the OP (found [here](https://gist.github.com/ramilushev/4a56f230417d3ad1fd28b119b1f723ef)). For the lazy - It's basically an infinite list with items consisting of images, and an absolute positioned block that is animated constantly from left to right with a JS driven animation (see videos from O…	ramilushev	ksegla
11809	2017-03-06 21:14:47	Same issue here after upgrading to 0.40+ Our brownfield app uses a ListView mounted with 1000 placeholders (~20 are rendered on mount). It is immediately slow to respond to touch event (~2 or 3 seconds). When scrolling, the datafetching and the placeholders replacement takes a huge amount of time. I have spied the MessageQueue and it looks like every message needs a considerable effort to be read…	ncuillery	astreet
11809	2017-03-07 01:16:47	@K-Leon My app depends on some libraries that are having hard time with downgrading (some radical adaptation to the breaking changes in 0.40, I guess). So even reverting to 0.38.0, which seems to be a safe version to start the bisect with, proved painful with errors here and there. Right now, real-life work is breathing down my neck so I don't have the time to go full app debugging or coding/expe…	ksegla	K-Leon
11809	2017-03-08 01:22:18	We're having trouble reproducing the lag being described here. Can you provide more details? The bridge messages @astreet asked for, what hardware and API version you're running on, and anything else you can think of? Do other react native apps work ok on your device, like the Exponent app? Facebook marketplace? Li.st?	sahrens	astreet
11809	2017-03-08 17:36:48	### Bridge messages @sahrens @astreet The messages are pretty the same between my brownfield app and the [test app](https://gist.github.com/ramilushev/4a56f230417d3ad1fd28b119b1f723ef) linked in the OP. I'm able to repro the lag on my Samsung SM-G930F (Galaxy S7) using Android 6.0.1, API 23. Other RN apps work well, the test app using version 0.38 works well too. I've ran the test app in RN 0.40.…	ncuillery	astreet
11809	2017-03-08 17:36:48	### Bridge messages @sahrens @astreet The messages are pretty the same between my brownfield app and the [test app](https://gist.github.com/ramilushev/4a56f230417d3ad1fd28b119b1f723ef) linked in the OP. I'm able to repro the lag on my Samsung SM-G930F (Galaxy S7) using Android 6.0.1, API 23. Other RN apps work well, the test app using version 0.38 works well too. I've ran the test app in RN 0.40.…	ncuillery	sahrens
11809	2017-03-11 00:57:07	@astreet @ncuillery @ericvicenti I looked at the changelog for 0.39 and what seemed like the biggest change is the move to c++ based css layout (yoga). With that in mind I ran the test app and tried pausing the debugger during the lag to check out what the threads where doing at that time and something that came out is that the native-modules thread was always running `jni_YGNodeCalculateLayout`.…	janicduplessis	ncuillery
11809	2017-03-11 00:57:07	@astreet @ncuillery @ericvicenti I looked at the changelog for 0.39 and what seemed like the biggest change is the move to c++ based css layout (yoga). With that in mind I ran the test app and tried pausing the debugger during the lag to check out what the threads where doing at that time and something that came out is that the native-modules thread was always running `jni_YGNodeCalculateLayout`.…	janicduplessis	astreet
11809	2017-03-11 00:57:07	@astreet @ncuillery @ericvicenti I looked at the changelog for 0.39 and what seemed like the biggest change is the move to c++ based css layout (yoga). With that in mind I ran the test app and tried pausing the debugger during the lag to check out what the threads where doing at that time and something that came out is that the native-modules thread was always running `jni_YGNodeCalculateLayout`.…	janicduplessis	ericvicenti
11809	2017-03-13 19:42:37	@astreet I haven't tested on iOS but according to this thread it happens on iOS only. I simply logged the time it took to run `dispatchViewUpdates` here https://github.com/facebook/react-native/blob/master/ReactAndroid/src/main/java/com/facebook/react/uimanager/UIManagerModule.java#L533	janicduplessis	astreet
11809	2017-03-15 10:42:06	@janicduplessis sorry, I meant can you link the code for the test app you were using?	astreet	janicduplessis
11809	2017-03-15 15:37:18	@astreet I used the code provided by @ncuillery in this gist https://gist.github.com/ncuillery/0b576650cebb34317e4c953e0efb56d5	janicduplessis	ncuillery
11809	2017-03-15 15:37:18	@astreet I used the code provided by @ncuillery in this gist https://gist.github.com/ncuillery/0b576650cebb34317e4c953e0efb56d5	janicduplessis	astreet
11809	2017-03-15 19:52:48	@emilsjolander and I investigated, this is two different issues compounding on each other: 1. There was a regression with the switch to native Yoga where, even though a layout hierarchy would be cached, we still copy the outputs from C to Java for the entire tree. This doesn't really show up for smaller screens, but for listviews with hundreds of rows, this could take upwards of 50ms. 2. When we …	astreet	ncuillery
11809	2017-03-15 19:52:48	@emilsjolander and I investigated, this is two different issues compounding on each other: 1. There was a regression with the switch to native Yoga where, even though a layout hierarchy would be cached, we still copy the outputs from C to Java for the entire tree. This doesn't really show up for smaller screens, but for listviews with hundreds of rows, this could take upwards of 50ms. 2. When we …	astreet	emilsjolander
11809	2017-03-15 19:52:48	@emilsjolander and I investigated, this is two different issues compounding on each other: 1. There was a regression with the switch to native Yoga where, even though a layout hierarchy would be cached, we still copy the outputs from C to Java for the entire tree. This doesn't really show up for smaller screens, but for listviews with hundreds of rows, this could take upwards of 50ms. 2. When we …	astreet	janicduplessis
11809	2017-03-16 17:16:03	Hi @astreet , Is there a way to cherry-pick this fix into 0.43.rc instead of waiting for 0.44.0rc version?	arsen	astreet
11807	2017-01-11 05:51:38	@facebook-github-bot shipit	ide	facebook-github-bot
11807	2017-01-11 05:51:55	@ide has imported this pull request. If you are a Facebook employee, you can view this diff [on Phabricator](https://phabricator.intern.facebook.com/D4402916).	facebook-github-bot	ide
11806	2017-01-11 16:20:30	@ide looks fine to me, apart from quibbles about comparing signed and unsigned numbers via casting.	adamjernst	ide
11806	2017-01-12 03:59:49	@adamjernst Thanks for having a look @facebook-github-bot shipit	ide	adamjernst
11806	2017-01-12 03:59:49	@adamjernst Thanks for having a look @facebook-github-bot shipit	ide	facebook-github-bot
11806	2017-01-12 04:00:33	@ide has imported this pull request. If you are a Facebook employee, you can view this diff [on Phabricator](https://phabricator.intern.facebook.com/D4408608).	facebook-github-bot	ide
11805	2017-01-18 01:11:02	Hey @istvanmakary, the "pinned" list is reserved as noted in the comment. You'll want to add this to the very end of the "featured" list instead, in showcase.js. Please also make sure you meet all the requirements noted in the comments in that file.	hramos	istvanmakary
11805	2017-01-18 07:23:07	Thanks @hramos, I moved our app to the end of the "featured" list!	istvanmakary	hramos
11805	2017-01-24 16:28:51	I have updated the "infoLink" field! Thanks for your help @hramos	istvanmakary	hramos
11804	2017-01-11 12:32:19	@davidaurelio has imported this pull request. If you are a Facebook employee, you can view this diff [on Phabricator](https://phabricator.intern.facebook.com/D4403483).	facebook-github-bot	davidaurelio
11804	2017-02-03 16:30:17	It fixed my issue! Thank you @AlbertBrand 👍	fdnhkj	AlbertBrand
11803	2017-01-10 13:02:26	@rmevans9 how do I check if that version is installed to my project? The only variable I know how to get hold of is "react-native-cli: 2.0.1" . I managed to fix the babel.json issue by reinstalling everything a third time for some reason.	progrmor	rmevans9
11803	2017-01-10 13:31:29	@rmevans9 Well it seems I have 2 versions above? `"dependencies": { "react": "15.4.2", "react-native": "0.40.0" },` so do I need to downgrade or something?	progrmor	rmevans9
11802	2017-01-10 09:05:46	@ide has imported this pull request. If you are a Facebook employee, you can view this diff [on Phabricator](https://phabricator.intern.facebook.com/D4397404).	facebook-github-bot	ide
11801	2017-01-10 09:14:27	Hey @junaidahmed93 and thanks for posting this! @DanielMSchmidt tells me this issue looks like a question that would be best asked on [StackOverflow](http://stackoverflow.com/questions/tagged/react-native). StackOverflow is amazing for Q&A: it has a reputation system, voting, the ability to mark a question as answered. Because of the reputation system it is likely the community will see and answe…	facebook-github-bot	DanielMSchmidt
11801	2017-01-10 09:14:27	Hey @junaidahmed93 and thanks for posting this! @DanielMSchmidt tells me this issue looks like a question that would be best asked on [StackOverflow](http://stackoverflow.com/questions/tagged/react-native). StackOverflow is amazing for Q&A: it has a reputation system, voting, the ability to mark a question as answered. Because of the reputation system it is likely the community will see and answe…	facebook-github-bot	junaidahmed93
11801	2017-03-06 09:57:54	@junaidahmed93 How did you resolve this issue ?	ajaysaini-sgvu	junaidahmed93
11801	2017-03-06 15:11:18	@junaidahmed93 I think you need to install it with homebrew	DanielMSchmidt	junaidahmed93
11799	2017-01-20 06:02:11	I think this solution is reasonable. @facebook-github-bot shipit	janicduplessis	facebook-github-bot
11799	2017-01-20 06:03:13	@janicduplessis has imported this pull request. If you are a Facebook employee, you can view this diff [on Phabricator](https://phabricator.intern.facebook.com/D4441197).	facebook-github-bot	janicduplessis
11799	2017-01-27 16:31:16	@janicduplessis looks like the import failed?	rh389	janicduplessis
11799	2017-01-27 20:21:24	Lets try again @facebook-github-bot shipit	janicduplessis	facebook-github-bot
11799	2017-01-27 20:21:38	@janicduplessis has imported this pull request. If you are a Facebook employee, you can view this diff [on Phabricator](https://phabricator.intern.facebook.com/D4441197).	facebook-github-bot	janicduplessis
11798	2017-01-10 02:30:07	This looks right. @facebook-github-bot shipit	ide	facebook-github-bot
11798	2017-01-10 02:30:23	@ide has imported this pull request. If you are a Facebook employee, you can view this diff [on Phabricator](https://phabricator.intern.facebook.com/D4396618).	facebook-github-bot	ide
11797	2017-01-10 02:28:18	@facebook-github-bot shipit	ide	facebook-github-bot
11797	2017-01-10 02:28:33	@ide has imported this pull request. If you are a Facebook employee, you can view this diff [on Phabricator](https://phabricator.intern.facebook.com/D4396611).	facebook-github-bot	ide
11794	2017-01-09 19:54:24	@facebook-github-bot shipit	ide	facebook-github-bot
11794	2017-01-09 19:55:13	@ide has imported this pull request. If you are a Facebook employee, you can view this diff [on Phabricator](https://phabricator.intern.facebook.com/D4393755).	facebook-github-bot	ide
11792	2017-01-09 22:08:25	@facebook-github-bot shipit	ide	facebook-github-bot
11792	2017-01-09 22:08:59	@ide has imported this pull request. If you are a Facebook employee, you can view this diff [on Phabricator](https://phabricator.intern.facebook.com/D4394626).	facebook-github-bot	ide
11790	2017-01-11 09:50:42	@AlbertBrand yes, I can reproduce it with both dev on and off. With dev being off, the problem is harder to reproduce - it requires larger arrays. My test project stopped crashing with dev=false, but when I made the array 10x longer and started access indices like 10k instead of 1000, it crashed again.	Nopik	AlbertBrand
11790	2017-01-11 17:43:06	@AlbertBrand it still crashes	Nopik	AlbertBrand
11789	2017-01-10 11:48:51	@wojteg1337 okay , here's more code `render() { return( <View style={styles.container}> <View style={styles.welcoming}> <Image style={styles.logo} source={require('../images/logo.png')}/> <Text style={styles.welcome}> Welcome to React </Text> <Text style={styles.slogan}> Team Communication for more the 20 years! </Text> </View> <View style={styles.inputContainer}> <TextInput style={styles.inputFi…	farid-ouachrar	wojteg1337
11789	2017-01-11 13:31:11	@damusnet tells me this issue is a duplicate of #7029. Let's discuss there, closing this one.	facebook-github-bot	damusnet
11788	2017-01-12 20:03:22	Previous discussion on this issue happened in this [pull request](https://github.com/facebook/react-native/pull/10918). It looks like @omeid created a new PR because the previous pull request was languishing. This PR is important to me because without it Navigator Experimental is unaccessible, i.e. VoiceOver speaks hidden views, on iOS.	RubenSandwich	omeid
11788	2017-01-12 23:07:50	@RubenSandwich Yes, that pull request had to be rebased so many times I somehow missed some files in the process and it was rather messy, so I made this one.	omeid	RubenSandwich
11788	2017-02-09 01:17:43	Hi @lacker, This is not really breaking `importantForAccessiblity`, it marks it deprecated in favour of `accessiblityElementsHidden`. However, as per initial conversation about this feature, if there is reasons to keep `importantForAccessiblity`, we should consider how we go about it. re NavigationExperimental, this is not really doing much there, it is just making sure the compoent is not _total…	omeid	lacker
11788	2017-02-18 17:24:21	@lacker regarding your [previous comment](https://github.com/facebook/react-native/pull/11788#issuecomment-278509000) > Another issue is that we intend to deprecate NavigationExperimental, so we are trying to avoid adding any more functionality there. That makes sense but I believe the problem is bigger than NavigationExperimental. Because of your above comments I tried [react-navigation](https:/…	sdg9	lacker
11788	2017-02-19 00:06:58	@omeid Are you sure that your implementation of `accessibilityElementsHidden` behaves the same on iOS and Android? I see a couple of potential inconsistencies: - The doc comment for the `accessibilityElementsHidden` prop says `true` means that the view and all of its descendants are hidden. However, [Apple's docs](https://developer.apple.com/reference/objectivec/nsobject/1615080-accessibilityelem…	rigdern	omeid
11788	2017-02-19 03:06:33	@rigdern > The doc comment for the accessibilityElementsHidden prop says true means that the view and all of its descendants are hidden. However, Apple's docs say true hides the descendants but not the view. The documentation could be improved, however it is not inconsistent from Android, as we use `importantForAccessiblity=noHideDescendants` on Android, which is functionally identical. > The doc…	omeid	rigdern
11788	2017-02-19 04:53:18	@omeid, thanks for the response. > > The doc comment for the accessibilityElementsHidden prop says true means that the view and all of its descendants are hidden. However, Apple's docs say true hides the descendants but not the view. > The documentation could be improved, however it is not inconsistent from Android, as we use importantForAccessiblity=noHideDescendants on Android, which is functio…	rigdern	omeid
11788	2017-02-19 07:38:00	@omeid I'm confused about which part of my statement you disagree with. Let's take a step back. The following is my understanding of how your PR works. When the prop `accessibilityElementsHidden` is `true`: - On iOS: the descendants are hidden - On Android: the descendants and the view are hidden Do you agree with this? If not, can you edit my above description to correct it?	rigdern	omeid
11788	2017-02-19 08:16:40	@omeid My understanding that it'll hide the view as well came from reading the Android docs for `IMPORTANT_FOR_ACCESSIBILITY_NO_HIDE_DESCENDANTS`: https://developer.android.com/reference/android/view/View.html#IMPORTANT_FOR_ACCESSIBILITY_NO_HIDE_DESCENDANTS	rigdern	omeid
11788	2017-02-20 00:42:58	@sdg9 I think that is adding too much complexity and making assumptions about developers caring enough about accessibility to set the correct values, setting touchable elements to false will break many multi-cell touchable-(row/list item) components that are fairly common. It will also break many Appium driven tests for said components.	omeid	sdg9
11788	2017-02-20 14:16:10	@omeid just to be clear I think our suggestions are the same. You want to set isAccessibilityElement (accessible in RN right?) based on accessibilityElementsHidden. That was my suggestion, defaulting accessible to false **ONLY WHEN** `accessibilityElementsHidden={true}`. While unifying Android and iOS behavior docs could be confusing though. Basically ADA docs on `accessible` would say > By defau…	sdg9	omeid
11788	2017-02-21 02:26:46	@sdg9 Alright, I must have misunderstood your comment then. So one solution is to sync `isAccessibilityElement ` and `accessibilityElementsHidden` on iOS with react-native's `accessibilityElementsHidden`, which is trivial. However, what happens to `accessible`? Mark `accessible` and `accessibilityElementsHidden` as conflicting?	omeid	sdg9
11788	2017-02-21 19:53:53	> Can you provide an example where this inconsistency would result in inconsistent accessibility behaviour so that me and those interested could look for a solution? @omeid I don't have a specific real world scenario to share. Given our understanding of the inconsistency of the prop implementations, it shouldn't be too hard to make a contrived one. Whatever solution we end up with here, the prop …	rigdern	omeid
11788	2017-02-22 19:51:36	Heads up @omeid and @rigdern I was playing around with the following > * When importantForAccessibility is 'yes': > * isAccessibilityElement = true > * accessibilityElementsHidden = false and see some unexpected behavior. Setting isAccessibilityElement to true in iOS will make the View accessible but you cannot drill down into children that should otherwise be accessible (tested on simulator usin…	sdg9	omeid
11788	2017-02-22 19:51:36	Heads up @omeid and @rigdern I was playing around with the following > * When importantForAccessibility is 'yes': > * isAccessibilityElement = true > * accessibilityElementsHidden = false and see some unexpected behavior. Setting isAccessibilityElement to true in iOS will make the View accessible but you cannot drill down into children that should otherwise be accessible (tested on simulator usin…	sdg9	rigdern
11788	2017-02-22 21:17:01	> what happens to `accessible` prop @omeid That's a great question. Given the implementation I mentioned above, the functionality of `accessible` and `importantForAccessibility` overlap on iOS. But on Android, `accessible` and `importantForAccessibility` have no overlap in functionality. This inconsistency in how the props work between iOS and Android is not ideal. @sdg9 mentioned that the implem…	rigdern	omeid
11788	2017-02-22 21:17:01	> what happens to `accessible` prop @omeid That's a great question. Given the implementation I mentioned above, the functionality of `accessible` and `importantForAccessibility` overlap on iOS. But on Android, `accessible` and `importantForAccessibility` have no overlap in functionality. This inconsistency in how the props work between iOS and Android is not ideal. @sdg9 mentioned that the implem…	rigdern	sdg9
11788	2017-02-23 16:29:57	@omeid I feel your pain > what is more important is that there exists some/any mechanism that allows one to write reasonably accessible Apps. At the end of the day all I need to be able to do is set iOS's native property `accessibilityElementsHidden=true` as it will resolve [NavigationExperimental's ADA issue](https://github.com/facebook/react-native/issues/9725) and [react-navigation's ADA issue…	sdg9	omeid
11788	2017-02-23 16:29:57	@omeid I feel your pain > what is more important is that there exists some/any mechanism that allows one to write reasonably accessible Apps. At the end of the day all I need to be able to do is set iOS's native property `accessibilityElementsHidden=true` as it will resolve [NavigationExperimental's ADA issue](https://github.com/facebook/react-native/issues/9725) and [react-navigation's ADA issue…	sdg9	rigdern
11787	2017-01-24 19:02:39	@hramos has imported this pull request. If you are a Facebook employee, you can view this diff [on Phabricator](https://phabricator.intern.facebook.com/D4456666).	facebook-github-bot	hramos
11783	2017-01-10 06:24:23	@janicduplessis has imported this pull request. If you are a Facebook employee, you can view this diff [on Phabricator](https://phabricator.intern.facebook.com/D4397188).	facebook-github-bot	janicduplessis
11783	2017-01-14 21:51:18	@facebook-github-bot shipit	janicduplessis	facebook-github-bot
11783	2017-01-14 21:51:40	@janicduplessis has imported this pull request. If you are a Facebook employee, you can view this diff [on Phabricator](https://phabricator.intern.facebook.com/D4397188).	facebook-github-bot	janicduplessis
11783	2017-01-14 21:57:30	@janicduplessis is there an issue with the PR? I can't tell if it's been merged correctly. Let me know if there's something I need to do :)	scarlac	janicduplessis
11781	2017-01-10 16:06:54	This looks like it has something to do with Cocoapods integration, @julienfouilhe @emilsjolander can you confirm if this is coming from cocoapods or not?	JesseARWhite	emilsjolander
11781	2017-01-10 16:06:54	This looks like it has something to do with Cocoapods integration, @julienfouilhe @emilsjolander can you confirm if this is coming from cocoapods or not?	JesseARWhite	julienfouilhe
11781	2017-01-10 16:24:00	@JesseARWhite I am using CocoaPods yes, but I don't know if it is responsible for the error or not. XCode is giving the error when trying to build the app.	julienfouilhe	JesseARWhite
11781	2017-01-10 16:32:39	@rh389 I'm using swift and not using `use_frameworks!` would be painful, wouldn't it? Some of my dependencies are written in Swift. What would need to be done in a post_install script? Changing `<yoga/Yoga.h>` for `"yoga/Yoga.h"`did not help, even when I added: `${SRCROOT}/../ios-editor/node_modules/react-native/ReactCommon` to the User Header Search Paths of my project	julienfouilhe	rh389
11781	2017-01-11 12:16:04	Hi @mmmulani I also created a simple swift project, with all the files already in the repo, so all you have to do is launch the xcworkspace in xcode and try to build: https://github.com/julienfouilhe/test-yoga-file-not-found Thanks! What is weird too is the directories architecture: <img width="256" alt="screen shot 2017-01-11 at 1 36 18 pm" src="https://cloud.githubusercontent.com/assets/867741/…	julienfouilhe	mmmulani
11781	2017-01-20 06:12:06	@mmmulani It looks like it doesn't work in my case I still have have an error > RCTConvert.h:13:9: fatal error: 'yoga/Yoga.h' file not found #import <yoga/Yoga.h> Podfile > platform :ios, '8.0' > use_frameworks! > > target 'app' do > pod 'React', path: '../node_modules/react-native', :subspecs => [ > 'Core', > 'RCTActionSheet', > 'RCTAnimation', > 'RCTGeolocation', > 'RCTImage', 'RCTLinkingIOS', …	Aleksandern	mmmulani
11781	2017-01-24 19:32:42	@Gagege I'm not sure I can call it a solution, but I'd say it's palliative at the very least: I've downgraded to `0.39.2`; Then you'll probably need the same fixes that I had to do for CSSLayout, since you also need `use_frameworks!`: https://github.com/facebook/react-native/issues/11272#issuecomment-268984452	renatomcamilio	Gagege
11781	2017-01-26 15:01:23	@javache @mmmulani Just getting back on RN work from a hiatus. I fixed a podspec in the yoga repo yesterday, thinking it was somehow related to this, but am now thinking that it is not: https://github.com/facebook/yoga/pull/352 In [this other comment](https://github.com/CocoaPods/CocoaPods/issues/4605#issuecomment-275291022) @javache mentions “we've split the react-native podspec into multiple po…	alloy	mmmulani
11781	2017-01-26 15:37:51	I'm not using cocoapods and have the same issue. @adamgins, did you find a fix? Related stack overflow question: http://stackoverflow.com/questions/31860715/rct-linking-manager-file-not-found	JulianKingman	adamgins
11781	2017-01-26 23:47:17	@JulianKingman no, I downgraded to 0.39.2 and have been on vacation for the last week... so need to get back to this now.	adamgins	JulianKingman
11781	2017-01-27 05:57:11	@javache @mmmulani Got a PR for this up #12089	alloy	mmmulani
11781	2017-01-29 22:52:13	@alloy thanks heaps... I have not tried this yet. Also wondering if anyone had seen any improvements with `0.4.0` https://github.com/facebook/react-native/releases/tag/v0.41.0-rc.0 ?	adamgins	alloy
11781	2017-02-02 15:23:18	@rh389 (Updated) doesn't work sadly getting missing 'cstdint' file not found in JSBundleType.h same as @quentinfasquel	GrahO23	rh389
11781	2017-02-02 16:45:09	@GrahO23 it seems the workaround worked for me as long as I only use the 'Core' subspec, but when I import React in my Swift code, I encounter a compile issue with the C++ lib that's used: 'cstdint' file not found in JSBundleType.h Did you get that as well?	quentinfasquel	GrahO23
11781	2017-02-02 17:00:08	@quentinfasquel Yes sorry was a bit premature ;) , hadn't actually included the react view simply built with the pods in the workspace. Getting the 'cstdint' file missing as well. Will let you know if I find a workaround	GrahO23	quentinfasquel
11781	2017-02-02 17:19:56	@adamgins No change with 0.41.0-rc.1	GrahO23	adamgins
11781	2017-02-03 03:34:14	@GrahO23 thanks for trying... ughhh.. was hoping for the magical 0.41	adamgins	GrahO23
11781	2017-02-07 09:13:31	@quentinfasquel The commit exists on master branch only at present. You'd better point your dependency to a branch or release which contains the fix. A quick fix is to change your `package.json`.	yimingtang	quentinfasquel
11781	2017-02-09 03:04:07	@alloy is that method preferable to the header file way I did it?	the-simian	alloy
11781	2017-02-10 13:58:46	@kmuralidharan91 You don't need all the above fixes anymore, remove your patch function in your Podfile, remove the postinstall script in your package.json, just put react-native's v0.42.0-rc.3 tag or master branch in your dependencies and add yoga as a pod dependency and it should work package.json: Podfile: Don't forget to change all your `#include "RCT..."` to `#include <React/RCT...>` too	julienfouilhe	kmuralidharan91
11781	2017-02-13 06:15:19	@julienfouilhe Worked like a charm. Thanks much brother 🥇 (one edit from yours is from: react_path = '../node_modules/react-native' to react_path = './node_modules/react-native').	kmuralidharan91	julienfouilhe
11781	2017-02-13 13:14:13	@alloy What release will this commit be available into? Can we expect it to be part of `0.42.0`?	julienfouilhe	alloy
11781	2017-02-17 23:53:28	Please never mind.. Old node_modules (had to redo npm install). ------------------------ @julienfouilhe - I replicated the Podfile as well as package.json dependency. Running `pod install` produces: Analyzing dependencies Fetching podspec for `React` from `./node_modules/react-native` Fetching podspec for `Yoga` from `./node_modules/react-native/ReactCommon/yoga` [!] No podspec found for `Yoga` i…	yuriyvl	julienfouilhe
11781	2017-02-18 00:45:31	@yuriyvl Did you run `npm install` before that? Is your `node_modules` located in the same directory than your `Podfile`? If not, you must change `./node_modules` to `whatever/the/path/is/node_modules`. Edit: Ok didn't see your edit :)	julienfouilhe	yuriyvl
11781	2017-02-18 01:13:14	@julienfouilhe Yup. Discovered right after I posted it :). Thank you very much.	yuriyvl	julienfouilhe
11781	2017-02-21 15:01:33	Hi! I have the same symtom as @pbojinov, here is my pod file for your reference. I will give it another go when 0.42 comes out. platform :ios, '8.0' use_frameworks! project 'Veckopengen.xcodeproj', 'Debug' => :debug, 'Staging' => :release, 'Beta' => :release, 'Production' => :release target "Veckopengen" do pod 'Mixpanel', '<= 2.9.6' pod 'Firebase/Core' pod 'Firebase/Messaging' pod 'FBSDKCoreKit'…	anback	pbojinov
11781	2017-02-21 15:06:54	@pbojinov @anback To be sure, did you re-run `pod install`? If so, if you could share an example that exhibits the problem, that’d be helpful.	alloy	pbojinov
11781	2017-02-21 15:06:54	@pbojinov @anback To be sure, did you re-run `pod install`? If so, if you could share an example that exhibits the problem, that’d be helpful.	alloy	anback
11781	2017-02-21 18:31:36	@julienfouilhe I'm using Pod. And I haven't changed any `#import` lines. The Pod file is below. After adding the separate `Yoga` pod, it ended up working. And my folder structure looks like this:	pbojinov	julienfouilhe
11781	2017-02-21 18:38:48	@pbojinov Could you maybe push a basic example on Github where the error occurs?	julienfouilhe	pbojinov
11781	2017-02-23 07:39:28	@julienfouilhe I have the example. [SwiftReactNative.zip](https://github.com/facebook/react-native/files/795788/SwiftReactNative.zip) the steps is and it show ***I found the way to fixed my issue: my cocoapods was too old (1.1.1). I just updated my cocoapods to version 1.2.0, and there is no problems any more***	k7	julienfouilhe
11781	2017-02-23 09:38:53	@pbojinov @anback Can you try updating cocoapods? I just tried with @k7 example and I don't have any problem compiling	julienfouilhe	pbojinov
11781	2017-02-23 09:38:53	@pbojinov @anback Can you try updating cocoapods? I just tried with @k7 example and I don't have any problem compiling	julienfouilhe	k7
11781	2017-02-23 09:38:53	@pbojinov @anback Can you try updating cocoapods? I just tried with @k7 example and I don't have any problem compiling	julienfouilhe	anback
11781	2017-03-13 23:38:06	@rh389 oh yeah I have cleaned like crazy. I retract that previous statement about that fixing it, it definitely did not. The React section of my pod file looks like the following: Pod file configuration is simple Definitely cannot get it to compile though. Stuck on the same file Pretty much trying all kinds of ideas but any suggestions are welcomed	joshuafeldman	rh389
11781	2017-03-14 03:44:31	@rh389 we have been using this setup for over a year without issue. The issue only came up when upgrading to 0.42.0. All the correct files exist at the correct spot. `pod install` succeeds without any issues. Essentially we checkin the contents of `react-native` to `Other Sources/ReactNative` so other iOS engineers not working with React do not have to install node to run the project.	joshuafeldman	rh389
11781	2017-03-14 08:33:46	@joshuafeldman Can you share a reduced example app that demonstrates the problem?	alloy	joshuafeldman
11781	2017-03-15 17:27:45	@alloy I will try and find some time this morning and wrap something up	joshuafeldman	alloy
11781	2017-03-15 17:38:27	@alloy @rh389 I created a really fast application that displays the compilation error. Hopefully it is just something simple I am doing wrong :) https://github.com/joshuafeldman/react-native-missing-file	joshuafeldman	alloy
11781	2017-03-15 17:38:27	@alloy @rh389 I created a really fast application that displays the compilation error. Hopefully it is just something simple I am doing wrong :) https://github.com/joshuafeldman/react-native-missing-file	joshuafeldman	rh389
11781	2017-03-16 14:00:42	@joshuafeldman, @alloy: Run into the same thing. Went into the Pods.xcodeproj within Xcode. Then opened React target **Build Settings**. Looked into **Header Search Paths**, $(PODS_TARGET_SRCROOT) environment variable doesn't get resolved. (cocoapods issue?) So replacing it with the full absolute path to **react-native** essentially resolves this issue at the project builds fine. Steps to reprodu…	ambientlight	alloy
11781	2017-03-16 14:00:42	@joshuafeldman, @alloy: Run into the same thing. Went into the Pods.xcodeproj within Xcode. Then opened React target **Build Settings**. Looked into **Header Search Paths**, $(PODS_TARGET_SRCROOT) environment variable doesn't get resolved. (cocoapods issue?) So replacing it with the full absolute path to **react-native** essentially resolves this issue at the project builds fine. Steps to reprodu…	ambientlight	joshuafeldman
11781	2017-03-16 14:04:12	@ambientlight You need CocoaPods version >= 1.2.0. Can you double-check if that fixes it for you?	alloy	ambientlight
11781	2017-03-16 14:04:32	@joshuafeldman Awesome, thanks! Will take a look later today.	alloy	joshuafeldman
11781	2017-03-16 14:44:42	@alloy yes, I can confirm that with cocoaPods **1.2.0** it builds fine out of the box. thanks.	ambientlight	alloy
11781	2017-03-16 17:42:30	@joshuafeldman, @alloy: same problem here. - update pod to 1.2.0 - run "pod update" - clean & build worked for me @ambientlight: in my Build Settings ==> Header Search Paths i used "$(SRCROOT)/Pods/Headers/Public/" - for the environment variable	Elik86	alloy
11781	2017-03-16 17:42:30	@joshuafeldman, @alloy: same problem here. - update pod to 1.2.0 - run "pod update" - clean & build worked for me @ambientlight: in my Build Settings ==> Header Search Paths i used "$(SRCROOT)/Pods/Headers/Public/" - for the environment variable	Elik86	ambientlight
11781	2017-03-16 17:42:30	@joshuafeldman, @alloy: same problem here. - update pod to 1.2.0 - run "pod update" - clean & build worked for me @ambientlight: in my Build Settings ==> Header Search Paths i used "$(SRCROOT)/Pods/Headers/Public/" - for the environment variable	Elik86	joshuafeldman
11781	2017-03-16 18:13:48	@alloy the project I linked to was setup using cocoapods version 1.2.0 and exhibits the issue. I wonder what the difference is.	joshuafeldman	alloy
11781	2017-03-16 20:09:13	@joshuafeldman I gave it a spin, the issue is the space in the `./Other Sources` path. This is definitely a bug in the podspec. I’ll make a PR for this, but in the meantime you can work around it by either: * Removing the whitespace from `Other Sources` * Patch `Other Sources/ReactNative/React.podspec` to replace `"$(PODS_TARGET_SRCROOT)/ReactCommon"` with `"\"$(PODS_TARGET_SRCROOT)/ReactCommon\"…	alloy	joshuafeldman
11781	2017-03-16 20:59:40	@alloy there it is 🙌 Appreciate the insight.	joshuafeldman	alloy
11779	2017-01-10 00:26:53	I wasn't aware of the `underlineColorAndroid`. That solves my problem. Thanks, @janicduplessis.	rigdern	janicduplessis
11770	2017-01-09 07:44:49	@janicduplessis Thanks for pointing it out. I will modify it and check if this bug also happens with a scale soon.	vinceyuan	janicduplessis
11770	2017-01-09 10:59:21	@janicduplessis I updated the code according to your suggestion. I also updated the demo app to check scaling. `ScaleAnimation` works well when width/height changes. `ScaleAnimation` has nothing to do with style `transform`. See https://rnplay.org/apps/JbdOpQ and https://github.com/vinceyuan/ReactNativeOpacityBugDemo	vinceyuan	janicduplessis
11770	2017-01-10 01:43:24	@janicduplessis Got it. I will try. Thanks.	vinceyuan	janicduplessis
11770	2017-01-11 06:50:35	@janicduplessis I have checked `scaleXY` animation. It works well with transition scale style (e.g. `{transform: [{scale: 0.5}]}`). See https://rnplay.org/apps/JbdOpQ and https://github.com/vinceyuan/ReactNativeOpacityBugDemo (You can see there is another issue. When we remove items with LayoutAnimation, some adjacent views/texts disappeared. I reported it in #11828) ![Screenshot](https://github.…	vinceyuan	janicduplessis
11770	2017-01-11 07:21:53	@janicduplessis has imported this pull request. If you are a Facebook employee, you can view this diff [on Phabricator](https://phabricator.intern.facebook.com/D4403096).	facebook-github-bot	janicduplessis
11770	2017-01-12 02:11:03	@janicduplessis The bot said you have imported this PR. When will it be merged into `master` branch?	vinceyuan	janicduplessis
11770	2017-01-12 06:23:53	Let's try shipping again, not sure why it didn't go through. @facebook-github-bot shipit	janicduplessis	facebook-github-bot
11770	2017-01-12 06:25:01	@janicduplessis has imported this pull request. If you are a Facebook employee, you can view this diff [on Phabricator](https://phabricator.intern.facebook.com/D4403096).	facebook-github-bot	janicduplessis
11766	2017-01-07 16:46:25	@facebook-github-bot shipit-ninja	grabbou	facebook-github-bot
11766	2017-01-07 16:47:35	@grabbou has imported this pull request. If you are a Facebook employee, you can view this diff [on Phabricator](https://phabricator.facebook.com/D4390912).	facebook-github-bot	grabbou
11766	2017-01-09 11:12:17	@facebook-github-bot shipit	bestander	facebook-github-bot
11766	2017-01-09 11:13:24	@grabbou has imported this pull request. If you are a Facebook employee, you can view this diff [on Phabricator](https://phabricator.facebook.com/D4390912).	facebook-github-bot	grabbou
11765	2017-01-07 19:50:58	@facebook-github-bot shipit	ide	facebook-github-bot
11765	2017-01-07 19:51:22	@ide has imported this pull request. If you are a Facebook employee, you can view this diff [on Phabricator](https://phabricator.facebook.com/D4390996).	facebook-github-bot	ide
11763	2017-01-07 06:24:51	@facebook-github-bot shipit	ide	facebook-github-bot
11763	2017-01-07 06:25:07	@ide has imported this pull request. If you are a Facebook employee, you can view this diff [on Phabricator](https://phabricator.facebook.com/D4390599).	facebook-github-bot	ide
11761	2017-01-11 19:32:30	@facebook-github-bot shipit	brentvatne	facebook-github-bot
11761	2017-01-11 19:33:07	@brentvatne has imported this pull request. If you are a Facebook employee, you can view this diff [on Phabricator](https://phabricator.intern.facebook.com/D4404934).	facebook-github-bot	brentvatne
11760	2017-01-10 20:11:47	@ryanscottaudio It seems, it has been fixed in next release version `0.41.0-rc.0` or `0.41.0` depending on when you read this. This can be closed.	teodors	ryanscottaudio
11758	2017-03-01 12:29:38	@AbeHerbert can we close this?	sibelius	AbeHerbert
11757	2017-01-09 08:46:34	@ericvicenti has imported this pull request. If you are a Facebook employee, you can view this diff [on Phabricator](https://phabricator.intern.facebook.com/D4392099).	facebook-github-bot	ericvicenti
11755	2017-01-09 11:25:10	Closing this issue as @AndrewJack says the question asked has been answered. Please help us by asking questions on [StackOverflow](http://stackoverflow.com/questions/tagged/react-native). StackOverflow is amazing for Q&A: it has a reputation system, voting, the ability to mark a question as answered. Because of the reputation system it is likely the community will see and answer your question the…	facebook-github-bot	AndrewJack
11754	2017-01-07 02:01:40	Thanks to @hramos for your work on this!! We're very stoked and grateful at the Labs. :)	kubopanda	hramos
11750	2017-01-13 06:14:57	Agree with @grabbou - no need to discuss different versions - the docs themselves are versioned. > The docs for 39.x http://facebook.github.io/react-native/releases/0.39/docs/signed-apk-android.html states: $ react-native run-android --variant=release This should be fixed in the 0.39 branch. As an aside, `--configuration=release` and ` --variant=release` look pretty much the same. Not sure why we…	mkonicek	grabbou
11750	2017-01-19 19:44:36	@chadlinden have you signed the CLA yet?	hramos	chadlinden
11747	2017-01-07 22:23:53	@grabbou What was changed in 0.41? Using v0.41.0-rc.0 I still see that $(SRCROOT)/../node_modules/react-native-code-push/ios/CodePush is no longer added to the include paths with react-native link (unlike in 0.39) so CodePush.h is still not found. Is that the expected behavior?	BretJohnson	grabbou
11747	2017-01-10 17:14:51	@jy1989 For now, here is the PR that fixes it - https://github.com/Microsoft/react-native-code-push/pull/665. It basically does a couple of things. 1. Changes the include in `AppDelegate.h` to use `#import <CodePush/CodePush.h>` 2. In your project tree in XCode, under Libraries > CodePush > Build Phases, it adds a step to copy `CodePush.h` to the public headers location Based on the decision on t…	axemclion	jy1989
11747	2017-01-11 03:07:05	@axemclion hi thank you very much. Although I dont know how exactly do in step 2. I'm newbie in ios. so I just copy the `project.pbxproj` from PR to my `CodePush.xcodeproj`. it build success now.	jy1989	axemclion
11747	2017-01-11 05:33:55	@jy1989 Yes, that should work.	BretJohnson	jy1989
11747	2017-01-11 05:42:54	@grabbou You guys will want to decide if you want all react native link'ed libraries to now use "copy headers" to expose their own header files or will want to continue to allow things to work the old way, adding their directory under node_modules to the include path.	BretJohnson	grabbou
11747	2017-01-11 09:29:15	@axemclion @BretJohnson @sergey-akhalkov hi guys. Now my project working fine with configuration `Release` but build failed with `Staging` ![image](https://cloud.githubusercontent.com/assets/1291756/21842820/66ec01a4-d823-11e6-9837-9f845f714dae.png) So how to make it works?	jy1989	BretJohnson
11747	2017-01-11 09:29:15	@axemclion @BretJohnson @sergey-akhalkov hi guys. Now my project working fine with configuration `Release` but build failed with `Staging` ![image](https://cloud.githubusercontent.com/assets/1291756/21842820/66ec01a4-d823-11e6-9837-9f845f714dae.png) So how to make it works?	jy1989	sergey-akhalkov
11747	2017-01-11 09:29:15	@axemclion @BretJohnson @sergey-akhalkov hi guys. Now my project working fine with configuration `Release` but build failed with `Staging` ![image](https://cloud.githubusercontent.com/assets/1291756/21842820/66ec01a4-d823-11e6-9837-9f845f714dae.png) So how to make it works?	jy1989	axemclion
11747	2017-01-11 17:03:51	@jy1989 Lets take this issue on the codepush repo. I have answered it at https://github.com/Microsoft/react-native-code-push/issues/668	axemclion	jy1989
11747	2017-01-11 20:27:29	@yutin1987 is right where is the issue. We need to change the way we detect whether to visit header search paths or not. I'll follow up with a fix tomorrow.	grabbou	yutin1987
11747	2017-01-11 20:46:44	@axemclion @BretJohnson it depends. If you migrate over to a new system, we need to factor that change in the `react-native link`, that is - if project defines copy headers section, do not link header search paths - noop). It's good that we can do it in an easy, backwards-compatible manner. Just to mention that it is currently not supported and if you decide to merge the aforementioned PR, `link`…	grabbou	BretJohnson
11747	2017-01-11 20:46:44	@axemclion @BretJohnson it depends. If you migrate over to a new system, we need to factor that change in the `react-native link`, that is - if project defines copy headers section, do not link header search paths - noop). It's good that we can do it in an easy, backwards-compatible manner. Just to mention that it is currently not supported and if you decide to merge the aforementioned PR, `link`…	grabbou	axemclion
11746	2017-01-06 15:37:22	@facebook-github-bot shipit	grabbou	facebook-github-bot
11746	2017-01-06 15:37:37	@grabbou has imported this pull request. If you are a Facebook employee, you can view this diff [on Phabricator](https://phabricator.facebook.com/D4387025).	facebook-github-bot	grabbou
11744	2017-01-25 21:52:09	@hramos has imported this pull request. If you are a Facebook employee, you can view this diff [on Phabricator](https://phabricator.intern.facebook.com/D4464520).	facebook-github-bot	hramos
11742	2017-01-06 21:23:20	From the output, it seems to be a duplicate of #11402. @purezen you'll find a workaround there. On a side note, I'd recommend to upgrade from 0.28 to 0.29 first, then verify your app is working well and then upgrade to the latest. The upgrade 0.28 👉 0.29 was a big one.	ncuillery	purezen
11742	2017-01-18 01:48:35	@mkonicek tells me this issue is a duplicate of #11402. Let's discuss there, closing this one.	facebook-github-bot	mkonicek
11741	2017-01-06 22:12:27	@frantic `path` is used in [`BlogPostLayout`](https://github.com/facebook/react-native/blob/master/website/layout/BlogPostLayout.js) in order to generate the correct preview for a blog post whenever it contains a "hero" image. For example, the [Meetup Recap blog post](https://facebook.github.io/react-native/blog/2016/08/12/react-native-meetup-san-francisco.html) has the following share preview im…	hramos	frantic
11740	2017-01-06 02:17:31	@nihgwu I do not exactly put it. Of course you say is true, but I do not see any change from the use of prefetch.	Maxim-Chugaev	nihgwu
11740	2017-01-14 01:39:30	@nihgwu i use prefetch images in a few screens, and i not see any difference, absolutely! I use prefetch before navigation and after navigation and everywhere! Where i can read about cache policy? In official documents there is no mention of this.	Maxim-Chugaev	nihgwu
11738	2017-02-01 10:53:39	@facebook-github-bot shipit	mkonicek	facebook-github-bot
11738	2017-02-01 10:53:53	@mkonicek has imported this pull request. If you are a Facebook employee, you can view this diff [on Phabricator](https://phabricator.intern.facebook.com/D4494423).	facebook-github-bot	mkonicek
11738	2017-02-02 11:44:32	@facebook-github-bot shipit	mkonicek	facebook-github-bot
11738	2017-02-02 11:45:19	@mkonicek has imported this pull request. If you are a Facebook employee, you can view this diff [on Phabricator](https://phabricator.intern.facebook.com/D4494423).	facebook-github-bot	mkonicek
11736	2017-01-10 02:17:21	Thanks for the info @janicduplessis. It's 2am in Portugal so I'm gonna call it for tonight but will implement this suggestion and submit tomorrow, although I'm not sure the issue will still be there by then judging by the trajectory @rh389 is on with these warnings :)	neilsarkar	janicduplessis
11736	2017-02-04 12:11:43	@janicduplessis I'd appreciate your thoughts on the last one remaining (last I checked). `sendDeviceEventWithName` is deprecated, apparently `RCTUIManager` should switch to module-scoped events instead. That in itself would be a small BC but probably acceptable. The messy part is that this would diverge from the way Android emits the same events. AFAIK Android has no similar mechanism for module …	rh389	janicduplessis
11736	2017-02-04 14:42:51	Hey, @rh389, @janicduplessis does this seem sensible?	joshyhargreaves	rh389
11736	2017-02-04 14:42:51	Hey, @rh389, @janicduplessis does this seem sensible?	joshyhargreaves	janicduplessis
11730	2017-02-01 20:12:07	Thanks for the review @mkonicek, I changed callbacks to promises in this new commit	eduardinni	mkonicek
11729	2017-01-06 02:25:26	@ericvicenti Hi there are the modules: "react-native-scrollable-tab-view": "^0.7.0", "react-native-swiper": "^1.5.4" I think they both not upgrade for RN0.40. So the problem depend on the components' RN version?	jy1989	ericvicenti
11726	2017-01-06 02:20:23	![image](https://cloud.githubusercontent.com/assets/1291756/21705218/868ee824-d3f9-11e6-8e63-1156f9d36e09.png) @ericvicenti Hi That is the errors I got. is it the permission problem?	jy1989	ericvicenti
11726	2017-01-06 03:35:02	@ericvicenti Hi seems there is no error after I upgrade the node & npm and clean npm cache ![image](https://cloud.githubusercontent.com/assets/1291756/21706707/209dd862-d404-11e6-84c5-04a53df33b0e.png)	jy1989	ericvicenti
11725	2017-01-08 13:24:05	I tried what @ericvicenti said above and changed all `#import "RCTConvert.h"` to `#import <React/RCTConvert.h>`, but I am still getting the error: `/node_modules/react-native/React/Base/RCTBridge.h:65:1: Duplicate interface definition for class 'RCTBridge'` This is for https://github.com/wix/react-native-navigation.	SMJ93	ericvicenti
11725	2017-01-08 13:40:43	@SMJ93 remove all the React Native related `Header Search Paths` in 3rd party libraries	nihgwu	SMJ93
11725	2017-01-08 13:59:01	Finally!! I managed to fix the error by `Find and Replace in Project` and change all `#import "RCTBridge.h"` to `#import <React/RCTBridge.h>` in addition to @ericvicenti's and @nihgwu answer's above. Thanks guys.	SMJ93	ericvicenti
11725	2017-01-08 13:59:01	Finally!! I managed to fix the error by `Find and Replace in Project` and change all `#import "RCTBridge.h"` to `#import <React/RCTBridge.h>` in addition to @ericvicenti's and @nihgwu answer's above. Thanks guys.	SMJ93	nihgwu
11722	2017-01-05 02:05:14	Looks good to me! Thanks @peterjuras	cmcewen	peterjuras
11722	2017-01-09 07:50:17	@ericvicenti has imported this pull request. If you are a Facebook employee, you can view this diff [on Phabricator](https://phabricator.intern.facebook.com/D4392031).	facebook-github-bot	ericvicenti
11721	2017-01-05 19:02:19	I have encounter same issue after upgrade from 0.39.2 to 0.40, but @SandroMachado 's workaround not work for me. use `react-native-git-upgrade` to upgrade, but no file change Should I update the search path? And how?	luhui	SandroMachado
11721	2017-01-09 02:49:41	@patrickhaug I ran into that same issue with release schemes failing to build, I read in a different issue tracker and can confirm that deleting your release scheme and re-creating it again in Xcode will get you past that problem	joncursi	patrickhaug
11721	2017-01-09 13:34:17	@joncursi that seems to fix it! thank you sir!	patrickhaug	joncursi
11721	2017-01-10 09:43:04	> use react-native-git-upgrade to upgrade, but no file change @luhui Maybe you have installed RN 0.40.0 before running the `react-native-git-upgrade`. It's important that the process starts while the old version of RN is installed in `node_modules`. See the [upgrading guide](https://facebook.github.io/react-native/blog/2016/12/05/easier-upgrades.html) for details.	ncuillery	luhui
11721	2017-01-12 05:16:09	+1 @SandroMachado's solution. It worked for me. Thank you! @binchik I have the same problem and https://github.com/facebook/react-native/issues/2685 fix my issue: - In **Build Phases** - **Link Binary with Libraries**, make sure `libReact.a` is listed - In **Build Settings** - **All**, find **Dead Code Stripping** option, and set to no - In **Build Settings** - **All**, find **Other Linker Flags*…	yoniji	binchik
11721	2017-01-12 05:16:09	+1 @SandroMachado's solution. It worked for me. Thank you! @binchik I have the same problem and https://github.com/facebook/react-native/issues/2685 fix my issue: - In **Build Phases** - **Link Binary with Libraries**, make sure `libReact.a` is listed - In **Build Settings** - **All**, find **Dead Code Stripping** option, and set to no - In **Build Settings** - **All**, find **Other Linker Flags*…	yoniji	SandroMachado
11721	2017-01-12 16:51:57	@yoniji Thanks for the suggestion. I tried it, Xcode still can't find React libs. I stopped using CocoaPods, imported everything the usual way, now everything works fine. I'd like to use CocoaPods though :-(	binchik	yoniji
11721	2017-02-01 17:24:10	@rops I’m getting confused. Is your issue really the same issue that this ticket was originally about? With regards to your specific issue, there’s not much I can help you with. You can either create local podspecs for the libraries you’re using and have CP integrate them for you, or you’ll have to keep doing what you’re doing (adding the header search paths) which you can maybe [try to automate]…	alloy	rops
11721	2017-02-24 14:09:37	@steveccable I can confirm your steps worked in my case. I went from RN 0.36 to 0.41 and resolved the dependency issues following your steps. Thanks for posting that. It was tedious, but it worked.	heatnode	steveccable
11721	2017-02-25 19:07:04	@steveccable please keep us posted if you do create a PR.	pgarciacamou	steveccable
11721	2017-02-28 05:50:14	@kirkstrobeck you see warning??? <img width="869" alt="screen shot 2017-02-28 at 12 28 25" src="https://cloud.githubusercontent.com/assets/11315567/23393282/5f4fff66-fdb4-11e6-8aee-b5bdf9e0589b.png">	tanmynguyen	kirkstrobeck
11721	2017-02-28 06:18:32	@kirkstrobeck I think you can :)	tanguyantoine	kirkstrobeck
11721	2017-02-28 22:57:42	^ ha! oops, I meant to mention @tanmynguyen -- autocomplete ftw	kirkstrobeck	tanmynguyen
11720	2017-01-06 04:46:21	LGTM, do you know if the bug also exists on Android? That could be another PR. @facebook-github-bot shipit	janicduplessis	facebook-github-bot
11720	2017-01-06 04:46:39	@janicduplessis has imported this pull request. If you are a Facebook employee, you can view this diff [on Phabricator](https://phabricator.facebook.com/D4386449).	facebook-github-bot	janicduplessis
11720	2017-01-06 20:45:42	@janicduplessis we never got this error on android.	ptomasroos	janicduplessis
11715	2017-01-04 04:42:12	@JoelMarcey has imported this pull request. If you are a Facebook employee, you can view this diff [on Phabricator](https://phabricator.intern.facebook.com/D4380482).	facebook-github-bot	JoelMarcey
11714	2017-01-05 04:24:28	@endpress i tried in that way but the result is same.	imbudhiraja	endpress
11713	2017-02-04 18:09:11	@facebook-github-bot shipit	brentvatne	facebook-github-bot
11713	2017-02-04 18:09:25	@brentvatne has imported this pull request. If you are a Facebook employee, you can view this diff [on Phabricator](https://phabricator.intern.facebook.com/D4513111).	facebook-github-bot	brentvatne
11712	2017-01-04 02:47:58	@facebook-github-bot shipit	brentvatne	facebook-github-bot
11712	2017-01-04 02:48:43	@brentvatne has imported this pull request. If you are a Facebook employee, you can view this diff [on Phabricator](https://phabricator.facebook.com/D4380320).	facebook-github-bot	brentvatne
11711	2017-02-09 17:33:55	@lacker I appreciate your concern. Yes, it is possible for us to change the build type as a workaround. However this flag is a cleaner solution IMO. It also offers the benefits of tweaking the dev mode in builds. Like maybe you want to turn on dev mode for a release build temporarily for testing. I don't think one more flag is getting out of control here. Still not convinced?	StevePotter	lacker
11710	2017-01-04 07:32:13	@ericvicenti We'd probably want to come up with whatever API makes sense for RCTRootView and then can expose a similarly structured API through ExponentView. @steipete I haven't heard of any discussions about this since the original method works fine in most cases but I do think it's a good idea to be ready for when they finally do remove these APIs. There is a class called RCTRootViewDelegate th…	ide	ericvicenti
11710	2017-01-04 07:32:13	@ericvicenti We'd probably want to come up with whatever API makes sense for RCTRootView and then can expose a similarly structured API through ExponentView. @steipete I haven't heard of any discussions about this since the original method works fine in most cases but I do think it's a good idea to be ready for when they finally do remove these APIs. There is a class called RCTRootViewDelegate th…	ide	steipete
11710	2017-01-04 20:52:02	@ericvicenti I agree, I find the current StatusBar component short-sighted. Thinking about tab bars and drawers and other navigation paradigms, there are many cases where there are two scene components mounted on-screen at the same time and you can toggle between which one is "active". React has no notion of the "active" screen but the navigation API does -> react-navigation is the right level of…	ide	ericvicenti
11706	2017-02-01 11:04:08	@awitherow Thanks for the fix. Can you please add some screenshots showing this works?	mkonicek	awitherow
11706	2017-02-01 11:06:40	Actually the code here looks good. The previous check is weird: `(mBorderStyle == null || mBorderStyle == BorderStyle.SOLID)` - why draw a rectangular if border style is solid? @facebook-github-bot shipit	mkonicek	facebook-github-bot
11706	2017-02-01 11:06:52	@mkonicek has imported this pull request. If you are a Facebook employee, you can view this diff [on Phabricator](https://phabricator.intern.facebook.com/D4494439).	facebook-github-bot	mkonicek
11706	2017-02-02 11:44:36	@facebook-github-bot shipit	mkonicek	facebook-github-bot
11706	2017-02-02 11:45:00	@mkonicek has imported this pull request. If you are a Facebook employee, you can view this diff [on Phabricator](https://phabricator.intern.facebook.com/D4494439).	facebook-github-bot	mkonicek
11706	2017-02-06 15:03:29	@mkonicek has imported this pull request. If you are a Facebook employee, you can view this diff [on Phabricator](https://phabricator.intern.facebook.com/D4494439).	facebook-github-bot	mkonicek
11700	2017-01-02 17:20:16	@matto1990 I think what @Kureev is suggesting is at https://github.com/matto1990/react-native/blob/a10602a83c5ea420db098985f329e22ca9326f7d/Libraries/CustomComponents/ListView/ListView.js#L419, instead of we can do	satya164	Kureev
11700	2017-01-02 17:23:34	I've just updated the name of the flag. Sorry. I didn't see your reply @Kureev. the page had your first comment, but hadn't refreshed to show the subsequent ones 👍 I've made that change to conditionally add to the array on line 419, however, I have also renamed the array variable to `stickySectionHeaderIndices` from `sectionHeaderIndices` to make it clear that it's not the index of all of the hea…	mattoakesnet	Kureev
11700	2017-01-02 17:25:42	LGTM. @Kureev ?	satya164	Kureev
11700	2017-01-04 13:16:24	@facebook-github-bot shipit	Kureev	facebook-github-bot
11700	2017-01-04 13:17:31	@Kureev has imported this pull request. If you are a Facebook employee, you can view this diff [on Phabricator](https://phabricator.facebook.com/D4380916).	facebook-github-bot	Kureev
11700	2017-01-09 10:08:03	@satya164 I have rebased and removed the merge commit.	mattoakesnet	satya164
11700	2017-01-09 10:13:43	@facebook-github-bot shipit	satya164	facebook-github-bot
11700	2017-01-09 10:15:03	@satya164 has imported this pull request. If you are a Facebook employee, you can view this diff [on Phabricator](https://phabricator.facebook.com/D4380916).	facebook-github-bot	satya164
11700	2017-01-09 11:35:57	Perfect. Thanks @satya164!	mattoakesnet	satya164
11700	2017-01-25 17:47:54	@satya164 Thanks! Is there a way to see the status of this? I assumed that once this had been closed it was merged in.	mattoakesnet	satya164
11696	2017-01-09 11:29:24	Closing this issue as @AndrewJack says the question asked has been answered. Please help us by asking questions on [StackOverflow](http://stackoverflow.com/questions/tagged/react-native). StackOverflow is amazing for Q&A: it has a reputation system, voting, the ability to mark a question as answered. Because of the reputation system it is likely the community will see and answer your question the…	facebook-github-bot	AndrewJack
11689	2017-01-02 03:26:37	@rigdern Thank you for your explanation. I would keep track of it :)	desmond1121	rigdern
11688	2016-12-31 14:35:59	Hi @mehernosh, it looks to me like there might be a misunderstanding here. The notation `(response) => response.json()` is (in this case) equivalent to `function (response) { return response.json(); }` (note the `return`), so the second `then` was already chained to the promise returned by `.json()`. Your modification looks equivalent to me. Maybe you could elaborate on the error you were getting…	rh389	mehernosh
11688	2017-01-01 04:54:15	Hi @rh389 I'm now more confused than before because I cannot reproduce my own error! I did not misunderstand the shorthand notation (although I did have to look up the meaning when I saw it). The problem was that I was getting a promise object as an argument in the second `then` i.e. the `responseJson` was a promise and not the actual json payload. Do you know why this might happen?(I know this i…	mehernosh	rh389
11685	2017-01-01 23:19:21	@brunolemos please read this doc to understand how nested text component works. https://facebook.github.io/react-native/docs/text.html#nested-text . I don't think that's a bug	shahen94	brunolemos
11684	2017-01-09 11:30:29	Hey @nicolabortignon and thanks for posting this! @AndrewJack tells me this issue looks like a question that would be best asked on [StackOverflow](http://stackoverflow.com/questions/tagged/react-native). StackOverflow is amazing for Q&A: it has a reputation system, voting, the ability to mark a question as answered. Because of the reputation system it is likely the community will see and answer …	facebook-github-bot	AndrewJack
11684	2017-01-09 11:30:29	Hey @nicolabortignon and thanks for posting this! @AndrewJack tells me this issue looks like a question that would be best asked on [StackOverflow](http://stackoverflow.com/questions/tagged/react-native). StackOverflow is amazing for Q&A: it has a reputation system, voting, the ability to mark a question as answered. Because of the reputation system it is likely the community will see and answer …	facebook-github-bot	nicolabortignon
11684	2017-01-22 01:23:31	@nicolabortignon Did you ever find the issue?	booboothefool	nicolabortignon
11682	2016-12-31 03:30:45	yeah,but when i setstate `animating :true` it is still hide . if you initial `false ` it is will never show @johnryan	aqnaruto	johnryan
11682	2017-01-06 13:31:28	@knapeto have you tried what I suggested?	vonovak	knapeto
11682	2017-01-06 13:40:21	@vonovak great!!! ,thank you ,but why?	aqnaruto	vonovak
11681	2017-02-16 14:30:52	@djw27 that fix does not solve a problem :/	jagi	djw27
11681	2017-03-03 08:15:51	@jagi I'm having the same problem, Did you fix it ?	pgonzalez-santiago	jagi
11681	2017-03-03 14:28:07	@pgonzalez-santiago no I didn't fix it so far. I'm just not using this view for Android for now, so there is at list no extra padding added. But it still hides input field when keyboard opens, and until I write something it's not visible. I hope it will be fixed in the future versions of RN	jagi	pgonzalez-santiago
11681	2017-03-03 14:31:07	@jagi, Doh! thanks.	pgonzalez-santiago	jagi
11680	2017-03-21 21:15:19	any fix for this? i'm having same issue as @theseansy	cinder92	theseansy
11680	2017-03-21 23:09:58	@cinder92 - I'm following this PR now: https://github.com/facebook/react-native/issues/11835	theseansy	cinder92
11677	2017-01-02 08:09:54	@chirag04 thank you for response I made changes that you suggested (I hope I did it right) https://github.com/skv-headless/rn-build-fail/commit/97649bfeef5f33ffd4713dec0d7ff1901625f431 but I have same error 😞	skv-headless	chirag04
11677	2017-01-25 15:40:23	@skv-headless , man I with you. I can't get rid of the error using every suggestion in the fcm issue and everything here. Still using a separate repo without my forked RN to build Android. Moving to RN40 soon which will allow me to avoid using my fork, but at some point I want to understand what's going on here.	ssomnoremac	skv-headless
11674	2017-02-01 11:09:55	I agree with @javache. Once there is a need for the `options` it would make more sense to add it then. Adding it now just because the other one is deprecated (with no plan to remove it?) doesn't add that much value given we're adding code that's potentially confusing (no explanatory comment in the code).	mkonicek	javache
11672	2017-01-02 18:00:44	@ericvicenti I think not currently. We currently load the whole blob into memory and I'm not sure if we can avoid that. But want to discuss it in the PR. Would be great if we can actually avoid it	satya164	ericvicenti
11671	2016-12-29 13:21:10	@kentaromiura has imported this pull request. If you are a Facebook employee, you can view this diff [on Phabricator](https://phabricator.facebook.com/D4372795).	facebook-github-bot	kentaromiura
11670	2017-01-07 16:23:19	@grabbou done! Went for `writePlist` in the end.	koenpunt	grabbou
11670	2017-01-11 20:33:58	Looks good @koenpunt, can we verify whether test failures seem PR related or not? Rebase off master could help. I'll get to review it tomorrow and ship :)	grabbou	koenpunt
11670	2017-01-12 19:52:02	@facebook-github-bot shipit	grabbou	facebook-github-bot
11670	2017-01-12 19:52:16	@grabbou has imported this pull request. If you are a Facebook employee, you can view this diff [on Phabricator](https://phabricator.intern.facebook.com/D4410865).	facebook-github-bot	grabbou
11670	2017-01-12 19:52:46	Thanks @koenpunt, I like the entire PR, the way you `got` the styleguide and contributed the code that looks 100% nice!	grabbou	koenpunt
11670	2017-01-17 09:23:11	@grabbou thanks! but did something went wrong with shipping? Because this PR is still open..	koenpunt	grabbou
11670	2017-03-21 18:08:19	@grabbou ping ✨	koenpunt	grabbou
11669	2016-12-29 13:13:48	@reneweb Just saw your PR. This should be fine with your changements. I keep this issue open until PR merge !	Liroo	reneweb
11667	2016-12-30 21:14:10	@facebook-github-bot shipit	ide	facebook-github-bot
11667	2016-12-30 21:15:00	@ide has imported this pull request. If you are a Facebook employee, you can view this diff [on Phabricator](https://phabricator.facebook.com/D4375453).	facebook-github-bot	ide
11667	2016-12-30 22:38:44	Hmm trying again @facebook-github-bot shipit	ide	facebook-github-bot
11667	2016-12-30 22:39:08	@ide has imported this pull request. If you are a Facebook employee, you can view this diff [on Phabricator](https://phabricator.facebook.com/D4375453).	facebook-github-bot	ide
11667	2016-12-31 01:37:36	@facebook-github-bot shipit	mkonicek	facebook-github-bot
11667	2016-12-31 01:38:15	@ide has imported this pull request. If you are a Facebook employee, you can view this diff [on Phabricator](https://phabricator.facebook.com/D4375453).	facebook-github-bot	ide
11667	2017-01-04 14:41:47	@ide has imported this pull request. If you are a Facebook employee, you can view this diff [on Phabricator](https://phabricator.intern.facebook.com/D4375453).	facebook-github-bot	ide
11667	2017-01-04 14:42:23	This is probably conflicting with @ide's changes in https://github.com/facebook/react-native/commit/01af9ee8a7ec8921590e4cac29bf14267b068ddc	javache	ide
11667	2017-01-04 15:55:41	@javache what shall I do in order to allow this merge to go through? Do I need to create a new PR? And yes I had to resolve those conflicts	ptomasroos	javache
11666	2017-02-07 10:23:51	@sergop321 @omegatiger Do you resolve this problem?	Lxxyx	omegatiger
11666	2017-02-07 10:23:51	@sergop321 @omegatiger Do you resolve this problem?	Lxxyx	sergop321
11666	2017-02-07 14:24:38	I encounter the problem while using axios but after some investigation I tracked the issue to react native XMLHttpRequest. I wasn't able to resolve the issue, but I did find out that it is not always happening, https://github.com/facebook/react-native/blob/master/Examples/UIExplorer/js/XHRExampleOnTimeOut.js this example with timeout on in android works (it do not work if you change the domain) I…	sergop321	Lxxyx
11666	2017-02-07 15:01:57	@sergop321 thank you, i'll try it.	Lxxyx	sergop321
11666	2017-02-12 02:00:07	@sergop321 I resolve this problem by use axios cancelToken but not timeout (I can not resolve react-native bugs). Here is the code: When timeout, it will throw an error: `{ message: 'ECONNABORTED' }`, then you can handle this error.	Lxxyx	sergop321
11666	2017-02-12 11:25:42	Thanks @Lxxyx This is a specific workaround using axios but it probably should have a fix in the android code. this bug will persistent for different libraries as well. @Lxxyx In the gist provided you always overriding the cancelToken, that mean you won't be able to cancel requests that are not timeouted (Which is probably one of the reasons you are using axios instead of fetch in the first place…	sergop321	Lxxyx
11665	2016-12-30 01:22:33	@rmevans9 Not,the two build type all is release,they difference just one run by cmd,the other run by IDE,the task all is assembleDevRelease	helengray	rmevans9
11664	2016-12-30 02:46:01	@facebook-github-bot shipit	brentvatne	facebook-github-bot
11664	2016-12-30 02:46:59	@brentvatne has imported this pull request. If you are a Facebook employee, you can view this diff [on Phabricator](https://phabricator.facebook.com/D4374863).	facebook-github-bot	brentvatne
11662	2017-01-12 19:34:02	@andyhite I lied, I actually get the same error that Circle got locally, if I comment out my custom react rules	jpshelley	andyhite
11659	2017-01-04 04:52:40	I have the same issue as @tobiasMeinhardt	stevenyap	tobiasMeinhardt
11659	2017-01-06 02:33:12	@fasibio thanks for the workaround! The workaround also work for ScrollView:	stevenyap	fasibio
11657	2016-12-29 09:36:34	@ptomasroos Couldn't find any documentatin about `onMomentumScrollEnd`. I tried it and it only works if user manually scrolls. Not when you call a `scrollTo` with animation.	teodors	ptomasroos
11657	2017-02-06 14:39:24	Hi there! This one is also an issue for us. Let me give you a concrete use case. We've created our own [swiper plugin](https://github.com/archriss/react-native-snap-carousel) on top of the ScrollView component, but we aren't able to provide a reliable callback when swiping because `scrollTo()` doesn't offer one. As suggested by @ptomasroos, we've tried using `onMomentumScrollEnd`. But, as stated …	bd-arc	teodors
11657	2017-02-06 14:39:24	Hi there! This one is also an issue for us. Let me give you a concrete use case. We've created our own [swiper plugin](https://github.com/archriss/react-native-snap-carousel) on top of the ScrollView component, but we aren't able to provide a reliable callback when swiping because `scrollTo()` doesn't offer one. As suggested by @ptomasroos, we've tried using `onMomentumScrollEnd`. But, as stated …	bd-arc	ptomasroos
11656	2016-12-30 00:11:25	@mkonicek Looks like both will work. Would you prefer one over the other? I'll just update the code for `onCreate` otherwise.	bigsassy	mkonicek
11656	2017-01-31 23:29:47	@mkonicek Is this pull request still waiting on me for something? Or do pull requests just sit in limbo for a while at times? (which is totally ok for me!)	bigsassy	mkonicek
11656	2017-02-11 20:55:14	hi @bigsassy, i already following your suggestion to update AsyncStorage's limit by modifying onCreate method but its still not working. Any idea? I'm using RN v0.40. Thank you	adrianha	bigsassy
11656	2017-02-11 21:53:53	@adrianha Could you paste the code for your `onCreate` method here? I have no idea otherwise. And you're doing this in `MainApplication.java` right? Not `MainActivity.java`?	bigsassy	adrianha
11655	2017-02-23 22:50:02	@sahrens Thanks for testing on your end. For me, it turned out to be something I added to my `.flowconfig` to solve an issue that worked at that time (see #11099) but has since caused the issues I was having; it doesn't seem to be needed by flow anymore anyway so I was able to simply remove it.	ryanhomer	sahrens
11655	2017-02-28 14:20:18	@drewwyatt Can you specify your RN version, flow version and post your `.flowconfig` file?	ryanhomer	drewwyatt
11651	2017-03-06 08:35:42	@ericvicenti i disagree, Looking at the source, `NativeModules` is used to detect things like OS version. So whilst the naming of this native module is incorrect, there definately needs to be one! https://github.com/facebook/react-native/blob/master/Libraries/Utilities/Platform.ios.js	RealOrangeOne	ericvicenti
11645	2017-01-03 22:17:49	@nihgwu Good point 👍 . I read that before but the `getSize()` is documented here https://facebook.github.io/react-native/docs/image.html#getsize and the important explanation is at the page you linked (and they are not linked together). So for a new person using the API, I didn't know at the beginning that I had to go to the Guides section and read the images page. The error message doesn't help …	Eyesonly88	nihgwu
11645	2017-02-08 23:58:48	@lacker has imported this pull request. If you are a Facebook employee, you can view this diff [on Phabricator](https://phabricator.intern.facebook.com/D4533463).	facebook-github-bot	lacker
11643	2016-12-29 06:48:44	@rh389 I described it here #11640. `react-native` master version. @ide but I don't do anything illegal. Just follow this tutorial https://facebook.github.io/react-native/docs/integration-with-existing-apps.html for just created project.	skv-headless	ide
11643	2016-12-29 06:48:44	@rh389 I described it here #11640. `react-native` master version. @ide but I don't do anything illegal. Just follow this tutorial https://facebook.github.io/react-native/docs/integration-with-existing-apps.html for just created project.	skv-headless	rh389
11641	2016-12-27 21:42:32	@facebook-github-bot shipit	ide	facebook-github-bot
11641	2016-12-27 21:42:44	@ide has imported this pull request. If you are a Facebook employee, you can view this diff [on Phabricator](https://phabricator.facebook.com/D4368402).	facebook-github-bot	ide
11640	2016-12-29 07:58:20	@ptomasroos I think that is right, or wrap RCTTVView in pragmas so it's not included in non-tvOS builds.	ide	ptomasroos
11639	2016-12-29 17:55:09	@amourya-systango Because a preferable workflow with React is composition of components (not class extension)	hubciorz	amourya-systango
11634	2017-02-08 23:44:13	@lacker has imported this pull request. If you are a Facebook employee, you can view this diff [on Phabricator](https://phabricator.intern.facebook.com/D4533312).	facebook-github-bot	lacker
11629	2016-12-28 18:05:19	@MuhammadUzair are you able to build with Android Studio?	makenova	MuhammadUzair
11627	2017-02-15 17:50:45	@Vinu-MysteriousTechVision were you able to fix this?	fgaleano	Vinu-MysteriousTechVision
11627	2017-03-03 06:45:37	@fgaleano were you?	brunolemos	fgaleano
11626	2016-12-26 11:08:04	@mkonicek has imported this pull request. If you are a Facebook employee, you can view this diff [on Phabricator](https://phabricator.intern.facebook.com/D4366925).	facebook-github-bot	mkonicek
11625	2016-12-26 11:17:01	@mkonicek has imported this pull request. If you are a Facebook employee, you can view this diff [on Phabricator](https://phabricator.intern.facebook.com/D4366928).	facebook-github-bot	mkonicek
11622	2016-12-25 13:35:01	@littlesome Why was it not accepted? I worked around this by raising an event the next time the ViewHolder was re-used. It's a hacky piece of code though: try { holder.reactRootView.startReactApplication(mReactInstanceManager, "HelloWorld", holder.launchOptions); } catch (AssertionError e) { WritableMap map = Arguments.fromBundle(holder.launchOptions); EventEmitter.GetInstance().emitEvent("NewPro…	oargaruna	littlesome
11621	2016-12-29 23:57:22	The event is iOS-only it looks like (@platform iOS), which is a bit weird.. but the docs work well 👍 Thanks! @facebook-github-bot shipit	mkonicek	facebook-github-bot
11621	2016-12-29 23:57:32	@mkonicek has imported this pull request. If you are a Facebook employee, you can view this diff [on Phabricator](https://phabricator.facebook.com/D4374415).	facebook-github-bot	mkonicek
11620	2016-12-26 02:13:17	@SandroMachado Where does it say that is the "Scheme" toolbar? The change is probably good, as the menu I am suggesting is easier to find, and once you switch you notice the other one as it changes (perhaps you are an experienced dev and that toolbar is called the "Scheme" toolbar colloquially, that doesn't work for n00bs though - and experienced iOS devs don't need this information in the first …	xixixao	SandroMachado
11620	2016-12-29 23:58:50	Thanks a lot for the fix and explanation! 👍 @facebook-github-bot shipit	mkonicek	facebook-github-bot
11620	2016-12-29 23:59:04	@mkonicek has imported this pull request. If you are a Facebook employee, you can view this diff [on Phabricator](https://phabricator.facebook.com/D4374419).	facebook-github-bot	mkonicek
11616	2016-12-27 21:22:41	@jadbox Does this answer on SO help you? http://stackoverflow.com/a/21992166/4932710	dsibiski	jadbox
11616	2016-12-28 02:59:49	@dsibiski Thanks for the link, but I don't think it helps. Adding a subtask to the installDebug task will not fix the script from failing. I -might- be able to get the apk to install via the subtask, but the whole task will end up failing eventually when installDebug tries to install the adk its [built-in] way.	jadbox	dsibiski
11615	2016-12-31 14:46:10	> small JS file that is compatible with ES5 Assuming you're referring to [index.js](https://github.com/facebook/react-native/blob/master/react-native-cli/index.js), I take it you're in favour of this PR @ide? If so I'm happy to add a note in the comment block indicating that it's intended to stay ES5 compatible. I hesitate because your first reason in https://github.com/facebook/react-native/comm…	rh389	ide
11615	2017-01-20 06:06:27	@rh389 Can you add a comment that says this file should be es5 compatible so it can warn about old node versions.	janicduplessis	rh389
11615	2017-01-20 14:21:21	@janicduplessis Done - that ok?	rh389	janicduplessis
11614	2016-12-29 20:02:58	Breaking compatibility with all third-party modules without a proper deprecation period is a hard step. Remembering the trouble the slow adoption of direct react import caused. Taking into consideration that this bc is for the casual dev even harder to fix then just editing the js libs.. this will get tough considering the amount of issues that boil down to proper ios dependency linking. So the s…	K-Leon	rh389
11614	2016-12-30 11:43:57	@nihgwu - That'd be great but I haven't been able to find an incantation using `HEADER_SEARCH_PATHS` that builds without either applying this PR or by altering the `#import` statements within third-party packages (ie, underneath `node_modules`). If you're suggesting patching imports inside third-party code on the fly, it'd need to be in a way that survives reinstalling `node_modules` - so you'd n…	rh389	nihgwu
11614	2017-01-04 23:52:38	FYI, i was able to get the failing test case from @rh389 to work fine in both dev and release mode after following the migration guide here: https://github.com/facebook/react-native/releases/tag/v0.40.0.	chirag04	rh389
11614	2017-01-05 00:07:30	Yeah I agree with @javache that the added complexity isn't worth it for a change that needs to be made anyways. We will try to keep breaking changes to a minimum, but sometimes they happen.	ericvicenti	javache
11613	2017-01-20 23:29:58	Thanks @javache, makes sense. I'll follow up early next week.	terribleben	javache
11613	2017-02-16 10:28:37	@javache has imported this pull request. If you are a Facebook employee, you can view this diff [on Phabricator](https://phabricator.intern.facebook.com/D4571773). NOTE: THIS IS JUST AN IMPORT, DO NOT MERGE IT ON GITHUB. Pieter is working on it internally making some adjustments and will land it internally.	facebook-github-bot	javache
11613	2017-02-23 19:15:17	Hey @javache and @hramos it's great that you guys have tried to import this, but if people keep merging conflicts, it's never going to succeed. Also the test failures are unrelated as far as I can tell. Maybe we can pick a time to go ahead with this so I don't have to keep rebasing needlessly?	terribleben	javache
11613	2017-02-24 10:56:57	Hey @terribleben, don't worry I'm taking care of the conflicts :) I'll try and land it today.	javache	terribleben
11612	2016-12-23 23:09:50	@nicolabortignon does it still happens if you render it in the `renderHeader` instead of `renderSectionHeader`?	brunolemos	nicolabortignon
11612	2016-12-24 07:48:11	hey @brunolemos , thanks for coming back to me, no, no changes. here an example with both the same component rendered as renderHeader (first red block) and as renderSectionHeader (second red block). ![dec-24-2016 08-41-59](https://cloud.githubusercontent.com/assets/883459/21465870/f8c73594-c9b4-11e6-92ea-f2d7bd73bfe5.gif) When interacting for the first time with anything in that 'page' everything…	nicolabortignon	brunolemos
11612	2016-12-24 20:53:41	@brentvatne, unfortunately no, doesn't seams to help ![dec-24-2016 21-51-43](https://cloud.githubusercontent.com/assets/883459/21468720/365a383e-ca23-11e6-8b80-dcb956d03d7a.gif) Here another example of how random is the behaviour. PS, Happy holidays to all 💯	nicolabortignon	brentvatne
11612	2016-12-24 20:58:23	My bad, the change didn't go through while using the hot reload. After restarting the emulator the problem was finally fixed. So yes, adding `removeClippedSubviews={false}` to the `renderSectionHeader` rendering function, fixed the problem. (thanks @brentvatne ) Wonder why now ?!	nicolabortignon	brentvatne
11612	2016-12-25 09:21:58	@Chren, mind sharing your code? Does it happen in renderHeader? Is the list view wrapped around anything else?	nicolabortignon	Chren
11612	2016-12-27 10:12:23	@nicolabortignon I finally fixed it by just add removeClippedSubviews={false} inside ListView. However, isn't there memory issue with removeClippedSubviews = false? Since it won't remove subviews even it is scrolled to invisible region, and I have a long list of data.	Chren	nicolabortignon
11610	2017-02-23 23:27:34	@LucasSouzaa No. i rewrote my own Android Webview App with my custom bridges and configuration. And moved from react native to react for now. No one interested this issue so far :/	alioguzhan	LucasSouzaa
11610	2017-03-20 01:10:23	@alioguzhan do you have your extended component in a repo ?	alfonsodev	alioguzhan
11608	2017-01-02 18:41:38	Thanks @ericvicenti. I don't understand the code yet, but if someone could point me in the right direction I can update it.	satya164	ericvicenti
11608	2017-01-03 14:52:10	Thanks a lot for the explanation @davidaurelio . Will fix it as soon as I can.	satya164	davidaurelio
11606	2016-12-23 07:31:05	@facebook-github-bot shipit	ide	facebook-github-bot
11606	2016-12-23 07:31:50	@ide has imported this pull request. If you are a Facebook employee, you can view this diff [on Phabricator](https://phabricator.facebook.com/D4365469).	facebook-github-bot	ide
11603	2016-12-24 10:23:15	@zhipengyue @killinit @bleeckerj @benjis which node version (`node -v`) is this on? As @rh389 noted you probably use a node version that is to old. The `package.json` of `react-native-cli` states that it requires at least node `4.0.0`.	Fahrradflucht	bleeckerj
11603	2016-12-24 10:23:15	@zhipengyue @killinit @bleeckerj @benjis which node version (`node -v`) is this on? As @rh389 noted you probably use a node version that is to old. The `package.json` of `react-native-cli` states that it requires at least node `4.0.0`.	Fahrradflucht	benjis
11603	2016-12-24 10:23:15	@zhipengyue @killinit @bleeckerj @benjis which node version (`node -v`) is this on? As @rh389 noted you probably use a node version that is to old. The `package.json` of `react-native-cli` states that it requires at least node `4.0.0`.	Fahrradflucht	zhipengyue
11603	2016-12-24 10:23:15	@zhipengyue @killinit @bleeckerj @benjis which node version (`node -v`) is this on? As @rh389 noted you probably use a node version that is to old. The `package.json` of `react-native-cli` states that it requires at least node `4.0.0`.	Fahrradflucht	rh389
11603	2016-12-24 10:23:15	@zhipengyue @killinit @bleeckerj @benjis which node version (`node -v`) is this on? As @rh389 noted you probably use a node version that is to old. The `package.json` of `react-native-cli` states that it requires at least node `4.0.0`.	Fahrradflucht	killinit
11603	2016-12-25 16:02:37	@Fahrradflucht `node -v` shows `v0.10.29`	bleeckerj	Fahrradflucht
11603	2017-03-01 10:47:01	Installing NodeJS separately, solves it. Thanks @killinit !	aleakhtar	killinit
11602	2017-01-05 22:56:27	@hramos has imported this pull request. If you are a Facebook employee, you can view this diff [on Phabricator](https://phabricator.joelm.sb.facebook.com/D4385267).	facebook-github-bot	hramos
11602	2017-01-05 22:56:48	@hramos has imported this pull request. If you are a Facebook employee, you can view this diff [on Phabricator](https://phabricator.joelm.sb.facebook.com/D4385267).	facebook-github-bot	hramos
11601	2016-12-28 22:26:01	@notjosh it's working for me too but it's the opposite here. Not working with NPM but working with Yarn.	LoriKarikari	notjosh
11601	2016-12-29 00:21:24	Yarn is installing whatever version that was locked in your yarn.lock file. Npm installs whatever the latest version parameterized by your package.json file. Sent from my iPhone > On Dec 28, 2016, at 4:26 PM, Lori Karikari <notifications@github.com> wrote: > > @notjosh it's working for me too but it's the opposite here. Not working with NPM but working with Yarn. > > — > You are receiving this be…	mujuni88	notjosh
11601	2017-01-18 15:51:21	@notjosh do u know of a way to do the equivalent of `react-native start` with the cli patch u mentioned? something like: `$ react-native start --no-babelrc --plugins transform-flow-strip-types,transform-object-rest-spread,transform-react-jsx,transform-es2015-parameters`	goldylucks	notjosh
11601	2017-01-18 16:02:00	@goldylucks no idea, sorry. I updated our dependency via `yarn.lock`, so it's not been a problem for us since.	notjosh	goldylucks
11601	2017-01-19 11:54:41	@notjosh Is the solution to add babel dependencies the package.json of my project? If yes, which one exactly? Or do I need to upgrade my react-native version?	wcandillon	notjosh
11601	2017-01-19 12:04:30	@wcandillon I don't know how best to do it with `package.json` w/ npm only. We're using Yarn, so I manually updated `yarn.lock` to point `babel-plugin-transform-flow-strip-types` to `6.21.0`. For us, that block looks like: Whether or not that is a Good Idea™ or not is another discussion ;)	notjosh	wcandillon
11601	2017-01-19 12:16:19	@notjosh thank you for these details :)	wcandillon	notjosh
11601	2017-01-21 21:01:55	@wcandillon did that work for u? I've locked npm to the same versions as @notjosh posted and still hitting the same error :(	goldylucks	notjosh
11601	2017-01-21 21:01:55	@wcandillon did that work for u? I've locked npm to the same versions as @notjosh posted and still hitting the same error :(	goldylucks	wcandillon
11601	2017-01-27 18:19:12	@notjosh @goldylucks Didn't work for me either.	wcandillon	notjosh
11601	2017-01-27 18:19:12	@notjosh @goldylucks Didn't work for me either.	wcandillon	goldylucks
11601	2017-02-03 11:58:17	@goldylucks @wcandillon I've run into this exact issue - the problem was that even when you manually fix the versions, the wrongly compiled file was already in the babel cache so it never got recompiled. 1. Try running `BABEL_DISABLE_CACHE=1 react-native run-ios` This should now run packager successfully since we're not using the cache any more. If it still fails, something else might be wrong (A…	nikaspran	goldylucks
11601	2017-02-03 11:58:17	@goldylucks @wcandillon I've run into this exact issue - the problem was that even when you manually fix the versions, the wrongly compiled file was already in the babel cache so it never got recompiled. 1. Try running `BABEL_DISABLE_CACHE=1 react-native run-ios` This should now run packager successfully since we're not using the cache any more. If it still fails, something else might be wrong (A…	nikaspran	wcandillon
11601	2017-03-03 10:43:50	I just ran into this issue. I was able to solve it using the `yarn.lock` solution from @notjosh and then clearing the babel cache by removing `~/.babel.json` as @nikaspran suggested 👍	jdmunro	notjosh
11601	2017-03-03 10:43:50	I just ran into this issue. I was able to solve it using the `yarn.lock` solution from @notjosh and then clearing the babel cache by removing `~/.babel.json` as @nikaspran suggested 👍	jdmunro	nikaspran
11600	2017-01-02 18:38:36	@ericvicenti has imported this pull request. If you are a Facebook employee, you can view this diff [on Phabricator](https://phabricator.intern.facebook.com/D4376621).	facebook-github-bot	ericvicenti
11598	2017-02-09 17:27:17	@lacker let me know if you need help. I've gone pretty deep with nav stuff in our app.	StevePotter	lacker
11598	2017-02-09 20:58:03	@StevePotter, we would greatly appreciate your help on the react-navigation repo. There is a lot of room for improvement on the header!	ericvicenti	StevePotter
11598	2017-03-03 16:26:52	@ericvicenti no problem, I'll move out app over to that component and will be sure to lend a hand whenever possible. thanks	StevePotter	ericvicenti
11597	2017-02-08 23:49:41	@lacker Will there indeed be another 0.39.x release or are the stable branches meant to be installed from directly?	alloy	lacker
11597	2017-02-09 20:10:39	@ide OK so we should *not* merge this into master?	lacker	ide
11597	2017-02-09 20:34:02	@lacker I believe that's right. This commit adds "React/CSSLayout" to the glob list but that directory doesn't even exist in master. (But in 0.39, React/CSSLayout and ReactCommon/CSSLayout both exist.)	ide	lacker
11596	2016-12-22 18:25:17	Hello @hramos, thank you for your feedback. I totally understand your point. We actually are a german start up founded this year. We just released the app to the app store which was quite a big milestone for us as also our technology is pretty new :) The article we put into the infoLink was supposed to show that we are an start up. Please let me know in what direction we should change the copy so…	puresamari	hramos
11594	2017-01-27 11:09:44	Thanks @Dryymoon, Do you know if it works in Android too ?	sylvainbaronnet	Dryymoon
11594	2017-01-29 14:50:58	@Dryymoon Thanks for your solution. Do you know if this is intended behaviour? Seems a little odd to have to wait on the bridge to be ready to use before calling it. I would expect the queueing behaviour to be taken care of automatically by react-native.	flyingbuddha	Dryymoon
11594	2017-01-31 19:05:23	@beiming In my case I wanted to trigger postMessage on click and I wasn't able to trigger the message until I added event.perventDefault() in my click event like this in the WebView page: Also I'm able to trigger postMessage by wrapping it with: ``` $(document).ready(function(){ postMessage("ready"); });	jqn	beiming
11594	2017-02-08 20:11:20	@beiming Thanks for this workaround. Setting the 0 millisecond timeout on `window.onload` works in iOS but doesn't seem to work on android unless I set it to 200. This still feels flimsy though, as I'm banking on I'm guessing the native bridge to be good to go at 200 milliseconds? I don't really know why this behavior is happening, but setting timeouts doesn't feel right.	gp3gp3gp3	beiming
11594	2017-03-02 02:32:35	@farazs Man you really saved my day.	chuyik	farazs
11594	2017-03-15 08:30:22	@Dryymoon' s method is good, but in some env, you'd better use `es5` code:	doxiaodong	Dryymoon
11592	2017-02-19 15:15:16	@zongjingyao I also encountered the same problem,how did you solve it ? And How to be compatible with emoji (ios 、android)?	wuhenwuya	zongjingyao
11592	2017-02-22 02:35:03	Hi @wuhenwuya , the problem is still there, I don't know how to fix it. You want to have same emoji on both iOS and Android?	zongjingyao	wuhenwuya
11592	2017-02-23 06:25:02	@zongjingyao ,是的，android4.4.2获取不到发送的emoji长度（js emoji.length可以获取到，react native底层获取不到），还有android ios emoji的兼容也没有找到好的方法	wuhenwuya	zongjingyao
11592	2017-02-23 07:53:21	@wuhenwuya 兼容的话基本上都是在Android上显示iOS的emoji，你可以看一下下面这两个链接。 http://ragnraok.github.io/android-emoji-font-method.html https://github.com/w446108264/XhsEmoticonsKeyboard	zongjingyao	wuhenwuya
11591	2016-12-31 01:31:53	Thanks for adding it @dlowder-salesforce, including tests! I wonder if it should be behind a flag since not everyone will use the extra Xcode stuff to build for tvOS but it's not so much code so merging :)	mkonicek	dlowder-salesforce
11591	2016-12-31 01:32:15	@mkonicek has imported this pull request. If you are a Facebook employee, you can view this diff [on Phabricator](https://phabricator.intern.facebook.com/D4375593).	facebook-github-bot	mkonicek
11590	2016-12-22 14:30:23	GAH! Thanks @rh389 - sorry I thought it was tested and sure. Thank you!	GantMan	rh389
11590	2016-12-22 17:37:09	@facebook-github-bot shipit	satya164	facebook-github-bot
11590	2016-12-22 17:37:54	@satya164 has imported this pull request. If you are a Facebook employee, you can view this diff [on Phabricator](https://phabricator.facebook.com/D4362419).	facebook-github-bot	satya164
11586	2017-01-29 18:05:01	FYI @arthur31416, this appears to have broken again with v0.41.0-rc.2. I used `react-native-git-upgrade v0.41.0-rc.0` to get back to a working state.	flyingbuddha	arthur31416
11585	2016-12-28 19:33:13	I'll give that a shot thanks @bufke	jcollum	bufke
11585	2017-01-02 01:44:05	@bufke Looks like it worked. But I don't know **why**, which would be great. Thanks much! Full solution: 1. create setup.js in `/test` (I despise Jest's __ notation 👎, I want test stuff to be in one directory ) 2. add this to setup.js: 3. Set your jest node in package.json to this:	jcollum	bufke
11583	2016-12-21 22:14:34	@facebook-github-bot shipit	ide	facebook-github-bot
11582	2016-12-21 14:58:40	Travis is back green, thanks for help. I am going to ninja ship it for the sake for other pull requests awaiting. @facebook-github-bot shipit-ninja	grabbou	facebook-github-bot
11582	2016-12-21 15:19:35	@grabbou My PR had one more commit that was renaming `object` to `dataBlob` - this one should fix it 👍	manosim	grabbou
11575	2017-02-01 11:26:05	Thanks for improving the docs! @facebook-github-bot shipit	mkonicek	facebook-github-bot
11575	2017-02-01 11:26:28	@mkonicek has imported this pull request. If you are a Facebook employee, you can view this diff [on Phabricator](https://phabricator.intern.facebook.com/D4494464).	facebook-github-bot	mkonicek
11575	2017-02-02 11:44:41	@facebook-github-bot shipit	mkonicek	facebook-github-bot
11575	2017-02-02 11:45:40	@mkonicek has imported this pull request. If you are a Facebook employee, you can view this diff [on Phabricator](https://phabricator.intern.facebook.com/D4494464).	facebook-github-bot	mkonicek
11574	2017-02-09 21:02:27	@lacker has imported this pull request. If you are a Facebook employee, you can view this diff [on Phabricator](https://phabricator.intern.facebook.com/D4538778).	facebook-github-bot	lacker
11572	2016-12-24 01:15:20	@sjmueller I'd be interested to know if https://github.com/facebook/react-native/pull/11614 helps you.	rh389	sjmueller
11572	2016-12-24 16:03:59	@sjmueller I've just given Swift a try, and I had success with the latest master if I use `#import <React/RCTRootView.h>` etc in all of my bridging header imports (rather than a quote style), and have `[js root]node_modules/react-native/React` recursive in my header search paths.	rh389	sjmueller
11572	2016-12-24 23:55:38	@rh389 I tried latest, but still getting errors. Can you outline how to reproduce your success? Keep in mind I'm trying to start from a fresh swift project, rather than using swift files inside the Obj-C project that's create with react-native-init.	sjmueller	rh389
11572	2016-12-25 00:53:20	@rh389 just came to say I had success starting from scratch and using the similar steps you outlined above. I'll also mention some extra info for anyone else trying to get get swift 3 running end to end: 6a. In addition, include `#import <React/RCTBundleURLProvider.h>` to get the minimum needed to get the app launched successfully. 7a. Add `-all_load` in addition to `-lc++` to avoid runtime error…	sjmueller	rh389
11571	2016-12-20 23:05:37	@SandroMachado sorry, my mistake. I am using --configuration. I was thinking the issue is on [line 110 of local-cli/runAndroid/runAndroid.js](https://github.com/facebook/react-native/commit/2a2d3c6e5a54c553a5c8a9932d8204463e7bbb49#diff-a003f89d34db18b4567fdb55080a003eR110) -- the index.android.js entry file is always expected to be at the root directory, no?	dannycochran	SandroMachado
11569	2016-12-20 19:45:22	@ide : Great ! Thanks for your quick answer :) Looking at #11511 and linked one (#11469), it makes sense. It doesn't solve my current issue but will help me work on a way around it based on PR while waiting for it to be merged.	belemaire	ide
11567	2016-12-20 19:45:02	@cpojer: Nice. Since `1 + undefined` is `NaN`, should we also add `|| 0` in case some object doesn't have either method?	cooperka	cpojer
11567	2016-12-20 23:31:07	@cpojer has imported this pull request. If you are a Facebook employee, you can view this diff [on Phabricator](https://phabricator.intern.facebook.com/D4354977).	facebook-github-bot	cpojer
11567	2016-12-20 23:50:57	@cpojer has imported this pull request. If you are a Facebook employee, you can view this diff [on Phabricator](https://phabricator.intern.facebook.com/D4354977).	facebook-github-bot	cpojer
11566	2017-01-25 10:41:16	Was having the same issue, managed to fix it by turning off dead code stripping as mentioned in the issue linked by @benjaminb10	tomchambers2	benjaminb10
11565	2016-12-20 21:26:57	Thanks! Reading the spec https://drafts.csswg.org/css-flexbox-1/#flex-flex-basis `flex-basis: auto` means that the layout engine looks at `height` (or `width` depending on the flex direction) and if it's unspecified then it looks at the intrinsic size of the content. @mschipperheyn I think this thread gives you enough information to start writing docs on it? Also see this from the spec: <img widt…	ide	mschipperheyn
11564	2016-12-20 15:48:05	Excellent PR! This is definitely a step in the right direction! I can already see the benefit! @mkonicek - you would simply place your own `rn-cli.config.js` in your root of your project. As an agreed way to properly override for specifics in projects that have those needs.	GantMan	mkonicek
11564	2016-12-21 23:33:21	@facebook-github-bot shipit	brentvatne	facebook-github-bot
11564	2016-12-21 23:34:20	@brentvatne has imported this pull request. If you are a Facebook employee, you can view this diff [on Phabricator](https://phabricator.facebook.com/D4360095).	facebook-github-bot	brentvatne
11564	2017-01-06 09:55:36	@facebook-github-bot shipit-ninja	grabbou	facebook-github-bot
11564	2017-01-06 09:55:46	Force shipping after @brentvatne, this time rebased.	grabbou	brentvatne
11564	2017-01-06 09:55:58	@grabbou has imported this pull request. If you are a Facebook employee, you can view this diff [on Phabricator](https://phabricator.facebook.com/D4360095).	facebook-github-bot	grabbou
11564	2017-01-06 16:44:36	@grabbou, one test failed in Java but it seems like a flaky test, I restarted it to confirm. However this PR needs to be rebased on master.	bestander	grabbou
11564	2017-01-07 16:53:26	@facebook-github-bot shipit-ninja	grabbou	facebook-github-bot
11564	2017-01-07 16:54:36	@grabbou has imported this pull request. If you are a Facebook employee, you can view this diff [on Phabricator](https://phabricator.facebook.com/D4360095).	facebook-github-bot	grabbou
11564	2017-01-09 10:43:36	@facebook-github-bot shipit	bestander	facebook-github-bot
11564	2017-01-09 10:43:49	@grabbou has imported this pull request. If you are a Facebook employee, you can view this diff [on Phabricator](https://phabricator.facebook.com/D4360095).	facebook-github-bot	grabbou
11564	2017-01-09 11:20:42	@grabbou, the quickest way to land this would be by reexporting ConfigT via the util/Config.js	bestander	grabbou
11564	2017-01-09 13:35:29	@bestander ConfigT is no longer there, it has changed location, now it's in `local-cli/config`. Is it possible you update internal paths? I can't do anything about it, and the change is just kinda required.	grabbou	bestander
11564	2017-01-09 14:55:30	@facebook-github-bot shipit-ninja	grabbou	facebook-github-bot
11564	2017-01-09 14:56:17	@grabbou has imported this pull request. If you are a Facebook employee, you can view this diff [on Phabricator](https://phabricator.facebook.com/D4360095).	facebook-github-bot	grabbou
11560	2017-01-24 06:58:49	@facebook-github-bot shipit	satya164	facebook-github-bot
11560	2017-01-25 06:22:05	@satya164 Nothing happens, what should i do next?	pinqy520	satya164
11560	2017-01-25 07:32:15	@facebook-github-bot shipit	satya164	facebook-github-bot
11560	2017-01-25 07:32:48	@satya164 has imported this pull request. If you are a Facebook employee, you can view this diff [on Phabricator](https://phabricator.intern.facebook.com/D4461360).	facebook-github-bot	satya164
11560	2017-01-25 07:48:50	@jacobp100 ok, thanks ^_^	pinqy520	jacobp100
11560	2017-01-29 14:52:33	@satya164 This PR is still open..., is there any problem?	pinqy520	satya164
11560	2017-01-29 16:10:41	@facebook-github-bot shipit	satya164	facebook-github-bot
11560	2017-01-29 16:11:01	@satya164 has imported this pull request. If you are a Facebook employee, you can view this diff [on Phabricator](https://phabricator.intern.facebook.com/D4461360).	facebook-github-bot	satya164
11559	2016-12-25 17:13:27	@rengasahusoft there are more steps than just adding that file and the handler in your app delegate (changing app permissions and the provisioning profile). Check out https://www.raywenderlich.com/128948/universal-links-make-connection	johnryan	rengasahusoft
11557	2016-12-20 16:07:15	@MatthieuLemoine I use version 0.38.1, on 0.38.0 this issue wasn't present.	AdrianZghibarta	MatthieuLemoine
11557	2016-12-24 10:10:00	@MatthieuLemoine No, I am waiting 0.40 version.	AdrianZghibarta	MatthieuLemoine
11557	2017-01-12 13:25:13	@knot123 no update at the moment. Now I am using 0.40 version and this problem appears only some times, and I think is somehow related to Android Studio, because very often this problem occurs after making some operations in AS.	AdrianZghibarta	knot123
11557	2017-01-12 16:12:48	@AdrianZghibarta i also think that it's related to Android Studio as it began to happen to me when i started to test my app on Android. I was only testing on iOS before that for several months without problems.	MatthieuLemoine	AdrianZghibarta
11557	2017-02-10 10:43:23	@MatthieuLemoine You're right. It seems to be related to Android Studio. Every time I launch it, I've have this issue with XCode just after :(	Crash--	MatthieuLemoine
11557	2017-02-10 13:20:57	@Crash-- I definitely think that it's related to Android Studio as I had no issue for a week before i opened Android Studio again and build from it instead of building from CLI and then XCode build broke again 😞 .	MatthieuLemoine	Crash--
11556	2016-12-20 14:03:46	@cpojer In my case, it didn't work with dashes, in-fact it worked without them	scazzy	cpojer
11556	2016-12-20 15:53:13	@scazzy ` -- ` is a bash convention signifying the end of options. In npm's case arguments _before_ the ` -- ` are options passed to _npm itself_, just as if you'd written them into `.npmrc` (and note npm silently ignores options it doesn't recognise). Options _after_ the ` -- ` are passed through to the command you've requested, so npm invokes the `start` script with the `--reset-cache` argument…	rh389	scazzy
11554	2017-02-01 11:24:28	Thanks for doing this! @facebook-github-bot shipit	mkonicek	facebook-github-bot
11554	2017-02-01 11:24:40	@mkonicek has imported this pull request. If you are a Facebook employee, you can view this diff [on Phabricator](https://phabricator.intern.facebook.com/D4494460).	facebook-github-bot	mkonicek
11554	2017-02-02 11:44:48	@facebook-github-bot shipit	mkonicek	facebook-github-bot
11554	2017-02-02 11:45:28	@mkonicek has imported this pull request. If you are a Facebook employee, you can view this diff [on Phabricator](https://phabricator.intern.facebook.com/D4494460).	facebook-github-bot	mkonicek
11551	2016-12-22 23:00:29	@hramos has imported this pull request. If you are a Facebook employee, you can view this diff [on Phabricator](https://phabricator.intern.facebook.com/D4364185).	facebook-github-bot	hramos
11550	2016-12-20 19:55:09	@Andreyco just to be clear, the code example will not work without this import?	hramos	Andreyco
11550	2016-12-21 09:41:37	@hramos yes, that's true. The code example won't run without Promise being imported. Importing Promise is not mentioned in the example page at all.	Andreyco	hramos
11550	2016-12-21 19:36:13	@hramos has imported this pull request. If you are a Facebook employee, you can view this diff [on Phabricator](https://phabricator.intern.facebook.com/D4358540).	facebook-github-bot	hramos
11548	2016-12-21 10:34:29	@facebook-github-bot shipit	javache	facebook-github-bot
11548	2016-12-21 10:34:50	@javache has imported this pull request. If you are a Facebook employee, you can view this diff [on Phabricator](https://phabricator.facebook.com/D4357216).	facebook-github-bot	javache
11546	2017-01-21 21:18:25	@zikil @mkonicek experiencing the same issue	fxkopp	zikil
11546	2017-01-23 09:16:42	@anthonytheunissen We fixed our issue. We had the same issue with line height because we used a Float value and lineHeight only accepts Integers. So parsing it solved the issue. So might you wann try this?	fxkopp	anthonytheunissen
11546	2017-01-23 09:56:17	@fxkopp where exactly do you use `float` instead of `int`? If you set `lineHeight` as hardcoded value (not dynamically calculated) then it will work. In my case I do not know height for the `reactview`, it is calculated based on the content.	zikil	fxkopp
11543	2017-01-12 16:45:18	@g3r4n were you able to fix the issue?	vinceprofeta	g3r4n
11543	2017-01-15 04:33:35	@vinceprofeta I have delete the android and iOS folder. I run `react-native init` and `react-native link` to recreate these folder. It fix the issue for me 😄	g3r4n	vinceprofeta
11543	2017-01-17 10:16:18	@g3r4n 'not using react-native-git-upgrade' is not a fix. You would lose all manual changes in these folders, the kind of changes that react-native-git-upgrade should help with merging. And yes, I get the same `fatal: unrecognized input` error with no extra info (even using --verbose).	MatthiasDebaere	g3r4n
11543	2017-02-11 09:24:15	@richardkazuomiller, @vinceprofeta @srhise, @MatthiasDebaere, @alnorris Are you still able to reproduce this error using the recent version 0.2.6 of react-native-git-upgrade ?	ncuillery	vinceprofeta
11543	2017-02-11 09:24:15	@richardkazuomiller, @vinceprofeta @srhise, @MatthiasDebaere, @alnorris Are you still able to reproduce this error using the recent version 0.2.6 of react-native-git-upgrade ?	ncuillery	srhise
11543	2017-02-11 09:24:15	@richardkazuomiller, @vinceprofeta @srhise, @MatthiasDebaere, @alnorris Are you still able to reproduce this error using the recent version 0.2.6 of react-native-git-upgrade ?	ncuillery	MatthiasDebaere
11543	2017-02-11 09:24:15	@richardkazuomiller, @vinceprofeta @srhise, @MatthiasDebaere, @alnorris Are you still able to reproduce this error using the recent version 0.2.6 of react-native-git-upgrade ?	ncuillery	richardkazuomiller
11543	2017-02-11 09:24:15	@richardkazuomiller, @vinceprofeta @srhise, @MatthiasDebaere, @alnorris Are you still able to reproduce this error using the recent version 0.2.6 of react-native-git-upgrade ?	ncuillery	alnorris
11543	2017-02-12 17:34:47	@ncuillery While I am not one of the previous posters you listed I came here b/c I was experiencing the reported issue with version 0.2.5 of react-native-git-upgrade and was seeking a solution. I have now upgraded to react-native-git-upgrade 0.2.6 and I am still experiencing the same issue.	flyingace	ncuillery
11542	2017-01-20 22:04:51	@hramos has imported this pull request. If you are a Facebook employee, you can view this diff [on Phabricator](https://phabricator.intern.facebook.com/D4444576).	facebook-github-bot	hramos
11540	2017-02-13 10:03:15	@chinafootballyu not working	yuanxi90	chinafootballyu
11539	2017-01-23 11:33:09	@foghina has imported this pull request. If you are a Facebook employee, you can view this diff [on Phabricator](https://phabricator.intern.facebook.com/D4449255).	facebook-github-bot	foghina
11539	2017-01-23 11:33:16	Thanks for the fix, @tepamid! And thanks for the ping, @hramos :)	foghina	tepamid
11539	2017-01-23 11:33:16	Thanks for the fix, @tepamid! And thanks for the ping, @hramos :)	foghina	hramos
11539	2017-01-24 10:20:39	@tepamid ok, good thing the import failed then. Ping me when you're done and I'll have another look (and support any internal breakages).	foghina	tepamid
11531	2017-01-11 20:03:04	@starcraft0429 I have the same error. Are you solved it?	adrianotadao	starcraft0429
11531	2017-01-11 20:12:31	@adrianotadao I didn't fix it. and never need to fix it. I think, It must include xcworkspace file so it can be compiled without error. I am build by using .xcworkspace file Regards	starcraft0429	adrianotadao
11530	2016-12-19 18:57:22	I can post some GIF describing the problem and how this solves it. @lacker is that what you are asking?	evollu	lacker
11530	2017-02-10 01:41:32	@ericvicenti has imported this pull request. If you are a Facebook employee, you can view this diff [on Phabricator](https://phabricator.intern.facebook.com/D4541452).	facebook-github-bot	ericvicenti
11523	2016-12-19 08:20:47	@linmic Thanks for your Help.As one solution,i resize the image as thumbnail in server-side.The ListView receive the thumbnail and display the image detail in WebView.	l327253678	linmic
11518	2017-02-08 22:30:22	@richardfickling Does that explanation of how to add tests make sense?	lacker	richardfickling
11517	2016-12-24 01:40:05	@hramos Just signed CLA	ocleo1	hramos
11514	2016-12-17 06:13:12	Thanks. It worked after the update. @lacker > > Android\sdk\tools > **android list sdk -a** > Show lists of sdk > Find tools line and type the following entry in the line number. > 12 - **Android SDK Platform-tools, revision 23.0.1** > and update > Android\sdk\tools >**android update sdk -a -u -t 12**	fkurutass	lacker
11514	2017-01-08 17:13:27	@ashutosh-akss , I am facing the same issue. Could you please help me to fix this.	mohit-pandey	ashutosh-akss
11514	2017-01-08 17:18:33	@mohit-pandey are you getting this only when generating signed apk? Or even while generating debug apk ? Its still not fixed for me. Waiting for fix. For now I am compiling it on mac	ashutosh-akss	mohit-pandey
11514	2017-01-08 17:21:12	@ashutosh-akss , yeah , i am getting it while generating signed apk. Is there any other way with which i can run the app on my android device?	mohit-pandey	ashutosh-akss
11514	2017-01-08 17:24:29	@mohit-pandey If you have android studio installed, just try importing android folder into android studio and generate signed apk from android studio. It works for me. You might get warning to upgrade gradle you can ignore that	ashutosh-akss	mohit-pandey
11512	2016-12-17 00:00:30	Yes, it is indeed fixed in the master branch of the documentation. Thanks @lacker	wookiem	lacker
11511	2016-12-16 20:48:00	@bestander I made your requested change to the Boost release (added the boost_1_57_0 directory) and took the leisure of making the change to your branch via the GitHub UI to see if the CircleCI tests pass. If they do and we want to merge this, can you locally apply my change (10059cea55b20e846124789c3399032011d5a072) and squash the commits and force push, otherwise the shipit bot will set me as t…	ide	bestander
11511	2016-12-16 23:10:04	@bestander you might have better luck, there are two tar.gz files hosted. The 1.57.0-0 one just contains a `boost` directory and the 1.57.0-1 one contains a `boost_1_57_0` directory.	ide	bestander
11511	2016-12-17 02:12:48	Thanks, @ide, I'll give it a go	bestander	ide
11511	2016-12-19 20:42:53	Nice, the `./gradlew :ReactAndroid:packageReactNdkLibsForBuck -Pjobs=1 -Pcom.android.build.threadPoolSize=1` step succeeded. Let's try this out. @facebook-github-bot shipit	ide	facebook-github-bot
[truncated: 39,394 more rows]
