# Supplementary material for: Status, identity, and language: A study of issue discussions in GitHub
Source: PLoS One. 2019 Jun 14;14(6):e0215059. doi: 10.1371/journal.pone.0215059 (PMC6568400; doi:10.1371/journal.pone.0215059)
Supplement: S2 Data — (ZIP) [file pone.0215059.s003.zip › sample_46_projs_issues/reactjs_react-redux/issue_comments_REPLACECODE.csv]

issue_num	datetime	body	login	close_date
657	2017-03-28 04:17:26	How to do require local dynamic image with require ? my code <S_CODE_TOKEN>	rafaelbsconsult	2017-03-28 05:14:10
657	2017-03-28 05:14:10	Sorry, this isn't related to Redux (or even React-Redux) at all. I can tell you that Webpack needs all `require` or `import` statements to be statically analyzable at compile time, so that won't work as you want.	markerikson	2017-03-28 05:14:10
656	2017-03-27 14:00:45	Hi ! I'm having an issue with react-redux Provider: I moved our router out of our index.js to a routing.js file. I used a Provider to give my Routing component knowledge of the store but I'm getting a strange warning before the execution reaches the render method : <S_CODE_TOKEN> I'm wondering if I did something wrong or if it could possibly be a bug of react-redux Provider or something. Here is …	PaulBllccq	2017-03-27 18:17:47
656	2017-03-27 18:17:47	Just don't use `. isRequired` for contextTypes.	timdorr	2017-03-27 18:17:47
655	2017-03-26 16:15:07	I had initially posted this issue on the redux github here(https://github.com/reactjs/redux/issues/2317) but was advised to move it here. **Do you want to request a *feature* or report a *bug*?** bug **What is the current behavior?** componentWillReceiveProps is not called even though mapStateToProps returns different values **If the current behavior is a bug, please provide the steps to reproduc…	RyanAtViceSoftware	2017-03-26 23:50:19
655	2017-03-26 23:50:19	Per discussion on Reactiflux, this appears to have been another case of accidental mutation. Closing.	markerikson	2017-03-26 23:50:19
654	2017-03-21 10:50:12	Space was missing to be correctly formatted. Fixes #653	braposo	2017-03-21 11:11:31
654	2017-03-21 11:11:26	Thanks!	timdorr	2017-03-21 11:11:31
653	2017-03-21 10:49:00	Just noticed while checking `CONTRIBUTING.md` that one of the headings is not properly formatted. ![image](https://cloud.githubusercontent.com/assets/38172/24144075/d21fbca0-0e23-11e7-84d6-3ffc60c6e762.png) Super small/irrelevant but a PR with a fix will follow this.	braposo	2017-03-21 11:11:08
652	2017-03-20 12:47:28	Hello every one ! I had a problem with redux : I create a simple application with this tutorial : https://medium.com/@jonlebensold/getting-started-with-react-native-redux-2b01408c0053#.ridphemkc But it's impossible to my to import Provider from react-redux :( I did : `import {Provider} from 'react-redux'` But Provider is undefined and it result in this exception when I try to use it : > Element t…	arsenalol69	2017-03-21 11:10:54
652	2017-03-20 13:33:13	Are you sure that the `undefined` is for `Provider`? Did you tried to `console.log(Provider)`, right after the import?	ugogo	2017-03-21 11:10:54
652	2017-03-20 13:35:11	@ugogo Yes that's what I did ... console.log(Provider) print "undefined" .. :(	arsenalol69	2017-03-21 11:10:54
652	2017-03-20 13:39:24	@arsenalol69 Can you provide a repo so that we can have a look?	ugogo	2017-03-21 11:10:54
652	2017-03-20 13:46:24	@ugogo Thanks for your help :) Here is the git repo : https://github.com/arsenalol69/react-redux-exemple EDIT : The code is inside ./app/containers/AppContainer.js	arsenalol69	2017-03-21 11:10:54
652	2017-03-20 13:57:34	@arsenalol69 Hah, you're using react-native. Redux 5^ is not supported. Please refer to the [README](https://github.com/reactjs/react-redux#react-native) 😉	ugogo	2017-03-21 11:10:54
652	2017-03-20 14:09:41	@ugogo The Readme says that > React Redux 5.x should work with React Native I also try to run `npm ls react` and I only have `-- react@15.4.2` So it should work no ?	arsenalol69	2017-03-21 11:10:54
652	2017-03-20 14:37:05	My bad, read too fast 😬 Sorry I can't help you though, never used react-native	ugogo	2017-03-21 11:10:54
652	2017-03-20 15:52:51	Can you import anything from the react-redux module, or is it just Provider that's not working? Have you tried removing the `node_modules/react-redux` folder and trying to install it again? Perhaps you got a bad download.	timdorr	2017-03-21 11:10:54
652	2017-03-20 15:59:07	@ugogo No problem :) Thanks for your help ! @timdorr I just tested to delete the folder, and re-install the module again but still the same problem ..	arsenalol69	2017-03-21 11:10:54
652	2017-03-20 16:22:46	Seems like something weird with your build config, but I know nothing about React Native. What if you try to import it in a Jest test?	jimbolla	2017-03-21 11:10:54
652	2017-03-21 09:28:35	@jimbolla I don't understand why u want me to try a Jest test ? I has never used it and it will just try to run the project as I do myself... Maybe I just misunderstood the utility of the tool...	arsenalol69	2017-03-21 11:10:54
652	2017-03-21 10:26:09	I found a solution : instead of `import { Provider } from 'react-redux'`, I write : `import { Provider } from 'react-redux/src'` and it works 😄 Explication : I checked inside the react-redux's nodemodule folder and the export command was inside the src folder...	arsenalol69	2017-03-21 11:10:54
652	2017-03-21 11:10:54	You can also try the es folder too. It's transpiled, but leaves the import/export statements alone. Regardless, that's definitely some sort of build config issue. Glad you found a workaround!	timdorr	2017-03-21 11:10:54
651	2017-03-15 06:34:13	I am trying to implement server side rendering in my react app. I have the state defined in a separate js file as: <S_CODE_TOKEN> and in the other file I am combining the reducers as <S_CODE_TOKEN>` but I am getting error: <S_CODE_TOKEN> Everything seems to be working fine in the client side when I don't use server side rendering but in case of serverside rendering I am facing this issue. Somehow…	zeeshanjan82	2017-03-15 07:45:28
651	2017-03-15 07:45:28	This looks like a usage question, not any kind of bug in Redux or React-Redux. You're better off asking this on Stack Overflow instead.	markerikson	2017-03-15 07:45:28
650	2017-03-14 16:12:30	I have been wondering why dependence on context is not optional. Context is always referred to as an unstable and experimental feature, although react and redux are stable libraries widely used in production. It seems to me that passing a configured `store` explicitly to connect is no harder than passing action creators to it. This would also mean that we don't need a `<Provider />` component, th…	everdimension	2017-03-14 17:16:53
650	2017-03-14 17:08:13	Context is fine. It's getting fleshed out more and more with each major version (there are finally docs for it) and it's not going away any time soon. Getting the right instance of the store might be difficult. If you have a singleton instance, that may work fine. But in the server context, that's a lot more tough to do. But passing in a store prop to a connected component or an option to connect…	timdorr	2017-03-14 17:16:53
650	2017-03-14 17:09:40	Was about to write exactly what @timdorr wrote - you can pass the store as prop: https://github.com/reactjs/react-redux/blob/master/src/components/connectAdvanced.js#L122	BTMPL	2017-03-14 17:16:53
650	2017-03-14 17:16:53	Oh duh, that's right. We've already got this! 😄	timdorr	2017-03-14 17:16:53
650	2017-03-14 19:04:21	Yeah, passing the store reference explicitly down the component tree _is_ possible, but also a pain. That's why `<Provider>` exists in the first place. Also, the general advice for using context is "Apps should probably avoid it, libraries _can_ use it, but either way you should really encapsulate how it's being used". That way, ***when*** the API does change, you only have to update one or two p…	markerikson	2017-03-14 17:16:53
650	2017-03-14 23:34:29	Ok, thanks everyone for the answers, I glanced over `connectAdvanced` and saw its ties to the context and assumed that passing store as a prop wasn't supported. I fully understand why having store in a single place is a convenient paradigm but I don't really see how passing store explicitly is "a pain". When your store instance is a singleton, passing it to connected components is as easy as pass…	everdimension	2017-03-14 17:16:53
650	2017-03-15 06:30:23	@everdimension : yeah, there's an FAQ entry that addresses that: http://redux.js.org/docs/faq/StoreSetup.html#store-setup-multiple-stores . Basically, accessing the store via context acts as a lightweight dependency injection mechanism, thus making it easier to test components, less hassle passing the store down, component reuse, etc.	markerikson	2017-03-14 17:16:53
649	2017-03-13 20:21:32	SystemJS will not load react-redux, which, in turn, makes it harder to use with TypeScript, as SystemJS wants to load a transpiler when loading react-redux.js. Since the file is directly loadable with a script tag, I'm guessing that it's not really (nor does it contain) an ES6 module. Is there a way to fix this? Or is this something that is not reconcilable between react-redux and SystemJS?	kurtinatlanta	2017-03-14 01:32:31
649	2017-03-13 20:23:09	I'm sure a minimal repro would help!	gaearon	2017-03-14 01:32:31
649	2017-03-13 21:05:45	Are you using plugin-typescript? Skimming this issue, it seems relevant to your error: https://github.com/frankwallis/plugin-typescript/issues/185	timdorr	2017-03-14 01:32:31
649	2017-03-14 00:21:17	Here is [a repo that shows the issue and the steps I took](https://github.com/kurtinatlanta/react-redux-issue) to (hopefully) workaround it. I created a solution/workaround with Babel that seems to re-transpile react-redux in the browser since I have to point SystemJS to the source code instead of dist/react-redux.js. But I would expect that I could use dist/react-redux.js in the same way that I …	kurtinatlanta	2017-03-14 01:32:31
649	2017-03-14 01:32:31	Honestly, I can't figure this one out. Looking at the UMD for redux vs react-redux, I don't see any big differences. The 0th module both export with __esModule = true, both appear to be the same format of output, and have the same webpack header block. Unfortunately, I think this is more of a SystemJS bug or issue. I'm not a particular expert on it, so I'm not able to offer much assistance. And y…	timdorr	2017-03-14 01:32:31
649	2017-03-14 02:21:34	Thanks for taking a look at it! I'm sure it's all part of the newness of all these moving parts we are using to build modern apps. Hopefully the module standards shake out and resolve all of this soon.	kurtinatlanta	2017-03-14 01:32:31
648	2017-03-10 17:23:16	Hi, I'm using `redux-form` to generate multiple forms on a page. Each form has a dynamic name: `` `setter-${ ownProps.setter.id }` `` The form field values are stored in the state in `state.form.[form-name]` For performance reasons I want to compare only that part of the state using the `areStatesEqual` option. But I think I can't access the `ownProps` from the `areStatesEqual` function. Below is…	marcselman	2017-03-13 22:12:38
648	2017-03-10 18:15:41	I'm not sure this is the right approach. A few thoughts: First, for readability, I generally suggest defining `mapState` and other similar functions separately, rather than inline inside of `connect`. In that example, it's very hard to make out which arg is which. I actually missed the empty object being passed as the `mapDispatch` arg at first because it blended in. (Also, if you don't want any …	markerikson	2017-03-13 22:12:38
648	2017-03-13 22:12:38	As @markerikson said, you're better off doing that optimization inside `mapStateToProps`.	jimbolla	2017-03-13 22:12:38
647	2017-03-09 17:15:47	Hi RR team. I'm thinking about create the possibility to connect the redux store in more than one component. Today, we have the following way to connect into one component: `const myContainer = connect(props, dispatchs)(ComponentIWantToConnect) ` And I'm willing to do this to share the same store: `const myContainer = connect(props, dispatchs)([ComponentIWantToConnect, AnotherComponent])` What do…	DanZeuss	2017-03-09 17:41:14
647	2017-03-09 17:28:34	I don't understand what you're trying to accomplish.	jimbolla	2017-03-09 17:41:14
647	2017-03-09 17:41:14	What would be the `render` of the resulting container? We don't have enough info to organize those components together correctly. You can accomplish the same thing by currying `connect` with whatever state and action mappings you want to use commonly. Or you can build a container component that passes things to these components via props. Either way, this is something better left up to the user.	timdorr	2017-03-09 17:41:14
647	2017-03-09 18:32:53	I wish just share the same reducer with other components that don't have its container.	DanZeuss	2017-03-09 17:41:14
647	2017-03-09 19:24:50	I think you either have a bit of a mis-understanding of how Redux's store works, or are using the wrong term there. Reducer logic contributes to the app-wide state tree. A reducer may be related to a given component, but _any_ connected component can then retrieve that data too. I _think_ what you're trying to say is that you want multiple components to use the same _`mapStateToProps`_ function, …	markerikson	2017-03-09 17:41:14
647	2017-03-09 19:44:30	I don't have 1 month in React/Redux, so, I'm pretty new at it. And you're right @markerikson, I was trying to say that I want multiple components to use the same matpStateToProps function, without creating other Containers, just determining the component by using the connect(props, dispatchs)([component1, component2, component3)	DanZeuss	2017-03-09 17:41:14
647	2017-03-09 19:48:46	Okay. So, because `connect` returns a function, you can do this: <S_CODE_TOKEN> You can re-use the function that is created by `connect`, rather than _only_ calling it immediately. Or, I guess you could even do: <S_CODE_TOKEN>	markerikson	2017-03-09 17:41:14
647	2017-03-09 19:52:28	Yeap, and I'm doing this. I just wish verify if would be a nice implementation by doing as I said before. Thanks anyway @markerikson	DanZeuss	2017-03-09 17:41:14
646	2017-03-08 09:26:27	Here is my component: <S_CODE_TOKEN> Here is my LoginRedux: <S_CODE_TOKEN> Can some one explain me why I am not able to fetching <S_CODE_TOKEN> in componentWillReceiveProps? Though I am able to access it in all other component except this? Is it necessary to dispatch any action to receive state in props ?	iamrutvik	2017-03-08 15:24:32
646	2017-03-08 15:24:32	This is a bug tracker, not a support system. For usage questions, please use Stack Overflow or Reactiflux. Thanks!	timdorr	2017-03-08 15:24:32
645	2017-03-08 05:15:22	Addresses #644	josepot	2017-03-08 05:32:28
645	2017-03-08 05:32:28	Dupe of #323 .	markerikson	2017-03-08 05:32:28
644	2017-03-08 05:13:44	I think that it would be very convenient to accept an object as a valid `mapStateToProps` argument. In which case, each function inside it would be assumed to be a Redux selector. I always use reselect and I would love to be able to do: <S_CODE_TOKEN> instead of doing the verbose: <S_CODE_TOKEN> I know that this is just sugar, but I think that it would be very convenient. In the same way that I l…	josepot	2017-03-08 05:32:11
644	2017-03-08 05:32:11	This has been brought up quite a few times. There's already an open PR with a possible implementation over in #323 , although progress on it seems to have stalled. I'll close this as a dupe, since that PR would cover this.	markerikson	2017-03-08 05:32:11
644	2017-03-08 05:42:42	Sorry about that @markerikson, I did check the opened Issues but I didn't checked the opened PRs. Well, I hope that PR gets merged soon. Thanks!	josepot	2017-03-08 05:32:11
644	2017-03-08 05:55:20	No worries, and thanks!	markerikson	2017-03-08 05:32:11
643	2017-03-06 11:28:36	I'm trying to use react-redux in a project that's bundled with Rollup. Unfortunately I'm getting repeated errors about: `react/react.js does not export Component (imported by react-redux/es/components/Provider.js)` The following changes to `Provider.js` fix my issues (all tests passing): <S_CODE_TOKEN> However this has the side effect of adding <S_CODE_TOKEN> to both `dist/react-redux.js` and `li…	blockscoped	2017-03-06 17:03:16
643	2017-03-06 13:14:18	React doesn’t really provide ES modules right now, so `import React, { Component }` is just an artifact of how Babel works.	gaearon	2017-03-06 17:03:16
643	2017-03-06 17:03:16	This is more of an issue with rollup than our code. We're just writing Javascript and we're not the only library that does this. I would think that's a solution for rollup users out there, but I'm not a user and I don't know what that solution is. I'd ask through the appropriate support channels for rollup.	timdorr	2017-03-06 17:03:16
643	2017-03-06 21:29:40	Thanks for the swift response guys. Yes, I'll investigate a solution via Rollup configuration/plugins first. There's no errors in anyones code, it's just an interop issue.	blockscoped	2017-03-06 17:03:16
643	2017-03-08 10:42:55	For anyone else following after, the solution here was to use [rollup-plugin-commonjs](https://www.npmjs.com/package/rollup-plugin-commonjs) with the following configuration: <S_CODE_TOKEN> The `namedExports` section allows the plugin to correctly find the "named" exports from the React object. See docs for more details: https://github.com/rollup/rollup-plugin-commonjs#custom-named-exports	blockscoped	2017-03-06 17:03:16
642	2017-03-05 09:42:13	The following code works fine: <S_CODE_TOKEN> but switching it out with this causes an 8 second delay between `mapStateToProps` and the associated component. <S_CODE_TOKEN> Chrome console reports <S_CODE_TOKEN> on: <S_CODE_TOKEN> any ideas?	davegri	2017-03-06 21:49:10
642	2017-03-05 16:10:45	That... seems _extremely_ odd. Do you have a repro of the issue, or any kind of snapshot of the perf behavior? As you can see, `bindActionCreators` is itself extremely trivial, and that shouldn't be causing any kind of problem.	markerikson	2017-03-06 21:49:10
642	2017-03-06 09:54:41	Yeah this is a super weird issue, no idea what exactly is causing this.. I'm not sure really how to read a CPU profile but here is the file [CPU-20170306T114944.txt](https://github.com/reactjs/react-redux/files/820705/CPU-20170306T114944.txt) I'm using `redux-actions` to create action creators like so: <S_CODE_TOKEN> and importing inside the container <S_CODE_TOKEN> If I put a console log in both…	davegri	2017-03-06 21:49:10
642	2017-03-06 17:20:39	Based on that CPU profile (really helpful, btw!), the only thing I can see that's related is [this warning](https://github.com/reactjs/react-redux/blob/4d302257e3b361731f44b1f546e547ed578c8eec/src/components/connectAdvanced.js#L93). That's the only place we call `stringify`, which is the last of the big block of CPU time on the flamegraph: ![screen shot 2017-03-06 at 12 15 43 pm](https://cloud.gi…	timdorr	2017-03-06 21:49:10
642	2017-03-06 18:35:42	Clicking on the anonymous before the stringify sends me to <S_CODE_TOKEN> which looks like the state mutations detection middleware `redux-immutable-state-invariant` Any ideas how this can be related? what should I look at next?	davegri	2017-03-06 21:49:10
642	2017-03-06 21:49:10	Well, it looks like you're causing an invariant to trip inside that library and it's trying to print the full contents of the action, which must include a sizable payload (hence the 8 second delay). Regardless, it looks like it might be an overly eager check by that middleware for immutable mutations. I didn't go into too much detail on it, but that's the general idea. It looks like a development…	timdorr	2017-03-06 21:49:10
642	2017-03-06 22:01:11	FWIW, there's several other options for similar checks as well: https://github.com/markerikson/redux-ecosystem-links/blob/master/devtools.md#linting .	markerikson	2017-03-06 21:49:10
642	2017-03-07 07:28:42	But how does changing from shorthand to the full `mapDispatchToProps` fix this? I'm still confused Also there is no invariant warning printed at the end of the 8 seconds, and the payload is tiny..	davegri	2017-03-06 21:49:10
642	2017-03-07 17:47:57	My best guess is it is accessing some property of the action creator somewhere that is tripping the that middleware. By wrapping them in functions, you're delaying that access until later, when it might not trip the middleware. I'm not an expert in that library, so I don't know for sure. I would just remove it.	timdorr	2017-03-06 21:49:10
641	2017-03-04 04:29:55	so instead of: <S_CODE_TOKEN> something like this: <S_CODE_TOKEN> I'm struggling to get it right. Anyone mess with this yet?	faceyspacey
640	2017-03-03 23:01:13	I'm using redux and react-redux in a react-native audio player app. It involves looping through an array of audio files to play them one by one. I'm using a recursive function to dispatch player actions. But the recursive part doesn't get called. Here's some code to explain what I mean: <S_CODE_TOKEN> The above are in my actions file. And then in the UI component I connect playFile function to pr…	natashache	2017-03-03 23:30:16
640	2017-03-03 23:30:16	This is a usage question, and is best asked on Stack Overflow. I see that you've already opened up a question over there, so I'll close this. For what it's worth, I'm not sure why you're trying to use recursion here. I'd suggest looking at other approaches.	markerikson	2017-03-03 23:30:16
640	2017-03-03 23:49:02	Thanks for the input, @markerikson. I changed the calling of `playFile` to `playFile(sectionArray[0],sectionArray)(dispatch)` and it's working now.	natashache	2017-03-03 23:30:16
640	2017-03-04 00:05:26	You probably want `dispatch(playFile(...))` which is less awkward to write than `playFile(...)(dispatch)`. Hope this helps!	gaearon	2017-03-03 23:30:16
640	2017-03-04 00:23:33	@gaearon thanks! It definitely reads better that way.	natashache	2017-03-03 23:30:16
639	2017-03-03 04:41:00	This enables yarn caching during Travis CI builds https://docs.travis-ci.com/user/languages/javascript-with-nodejs/#Caching-with-yarn	wbreakell	2017-03-03 17:58:46
639	2017-03-03 17:58:44	Cool, thanks!	timdorr	2017-03-03 17:58:46
638	2017-03-01 22:27:59	how can I use the connect function and pass props from the parent component to the wrapped one ? I don't want to use the mapStateToProps ownProps option since it will subscribe the component to store events although it has no dependency on it..	reut-co	2017-03-02 01:56:51
638	2017-03-02 01:56:51	The wrapper components generated by `connect` already forward any props to the wrapped component. If I render `<ConnectedComponent a={42} b="stuff" />`, then the wrapped component has `props.a` and `props.b` automatically. The `ownProps` argument to `mapState` is literally just those props that were given to the wrapper component. This mini-version of `connect` may help illustrate what's going on…	markerikson	2017-03-02 01:56:51
637	2017-03-01 09:52:19	I'm trying to use move my app to redux-react from pure react. I made an action and reducer for onClick but after trying to start the app in dev mode I get this error <S_CODE_TOKEN> which is this line <S_CODE_TOKEN> This is my code reducer <S_CODE_TOKEN> action <S_CODE_TOKEN> combine reducer <S_CODE_TOKEN> store <S_CODE_TOKEN> connect <S_CODE_TOKEN>	marko-mlinarevic	2017-03-01 16:45:05
637	2017-03-01 16:45:05	This is a usage question, and should be asked on Stack Overflow instead. As a few side observations: - the Redux team discourages the use of `connect` as a decorator. Use it as a function instead ( `export default connect(mapState, mapDispatch)(MyComponent)` ). - The duplicated state names in your `mapState` function are a bad sign. That suggests you're using `combineReducers` wrong. - You're pas…	markerikson	2017-03-01 16:45:05
636	2017-02-28 02:11:30	### Description After updating from `react-redux` `5.0.2` to `5.0.3` hot reloading breaks the redux state. ### Expected behavior hot reloading should not break the redux state. ### Actual behavior with `react-redux` `5.0.3` the redux state breaks after a hot reload has happened. ### Environment `react-hot-loader` `3.0.0-beta.6` ### Reproducible Demo Any project with `react-hot-loader` will do, ju…	BerndWessels
636	2017-02-28 02:26:32	Can you define "broken"? What is wrong? What errors are you seeing?	markerikson
636	2017-02-28 02:33:54	with `react-redux 5.0.2` the following works great: - make a simple change in a components jsx like changing a label text - wait until hot-reloading happened - do stuff that causes actions that cause the state to update - the new state is rendered just fine in all connected components with `react-redux 5.0.3` the same fails: - make a simple change in a components jsx like changing a label text - …	BerndWessels
636	2017-03-13 22:15:07	Strange, since HMR was known to be broken in 5.0.2 and supposedly fixed in 5.0.3, but you're experiencing the opposite.	jimbolla
636	2017-03-14 20:18:14	I think I have a similar problem with 5.0.3. The problem resolved when going back to 5.0.2. Unfortunately, I don't have a minimal example, but I did notice that if the Redux state changed, [this piece of code](https://github.com/reactjs/react-redux/blob/master/src/components/connectAdvanced.js#L211) is only executed for the `<App />` component (my 'root' component, wrapped inside `<AppContainer /…	basilfx
636	2017-03-18 13:05:30	I'm having the same problem as described in one of the above comments: https://github.com/reactjs/react-redux/issues/636#issuecomment-282923708 My yarn.lock is telling me I'm on react-redux 5.0.2 however, not 5.0.3. EDIT: I tried 5.0.1 and it has the same issue. EDIT EDIT: and 5.0.3.	jsonnull
636	2017-03-18 13:29:09	I'm also able to perform the steps listed by @basilfx above to show how the ancestor connectAdvanced component's call to onStateChange() does not trigger an update to to the child component which should be updated.	jsonnull
636	2017-03-22 15:22:01	Damn, just having the same issue. Unfortunately with both 5.0.2 and 5.0.3. Performing the steps suggested by @basilfx forces the update and the page renders correctly.	namxam
636	2017-03-22 16:02:01	Hmm. I've got a lot on my plate atm, but I will try to dig into this at some point in the near future. As an alternative, you may want to consider using the "plain" HMR API, rather than `react-hot-loader`. Not _quite_ as nice because you'd generally be swapping the entire component tree from the root and thus lose component state, but you'd still get the benefits of keeping what's in Redux state …	markerikson
635	2017-02-27 06:01:14	So I had a rather frustrating evening debugging an issue. I'm using `transform-decorators-legacy` and I went to use `redux-react`. Here's the error I received: <S_CODE_TOKEN> This told me none of what I actually needed to know: 1. Which component 2. What the object was 3. What this likely related to I edited the source code to get some more useful errors, changing: <S_CODE_TOKEN> to: <S_CODE_TOKE…	krainboltgreene	2017-02-27 06:01:21
635	2017-02-27 17:15:30	For what it's worth, the Redux team discourages the use of `connect` as a decorator for several reasons. This kind of issue is one of them. There's no real benefit to doing so, and as far as I know we don't really "support" that approach.	markerikson	2017-02-27 06:01:21
635	2017-02-27 17:30:57	Yeah and there's not much react redux can really do here, which is why I auto closed. On Feb 27, 2017 9:15 AM, "Mark Erikson" <notifications@github.com> wrote: > For what it's worth, the Redux team discourages the use of connect as a > decorator for several reasons. This kind of issue is one of them. There's > no real benefit to doing so, and as far as I know we don't really "support" > that appr…	krainboltgreene	2017-02-27 06:01:21
634	2017-02-25 14:07:31	Hi! I analizing my build and find lodash-es inside. On project have different libs, which use old lodash. In result bundle i have two copy of lodash ![Alt text](https://monosnap.com/file/YgiUJ4GOVdyhrtKbLsaW1clsQDXW4B.png) Have some way for load redux@5 with old lodash? Thx!	anagami	2017-02-25 16:33:30
634	2017-02-25 15:13:58	React Redux should only use a couple of small functions from Lodash. I’m confused why you seem to have a whole library there. Can you share an example project reproducing this?	gaearon	2017-02-25 16:33:30
634	2017-02-25 16:33:27	Sorry, yes problem with another lib, clean install react-redux build only few methods lodash-es	anagami	2017-02-25 16:33:30
633	2017-02-24 08:41:57	version: "react-redux": "^5.0.2"; es6 set defaultProps in Component static defaultProps = { flagId: randomString() }; const tableStateToProps = (state, ownProps) => { const {flagId} = ownProps; const {dataToTableSelector, pagingDataSelector} = tableSelectors; return { tableData: dataToTableSelector(state.ployReducer)[flagId] || [], pagingData: pagingDataSelector(state.ployReducer)[flagId] || [] }…	kingangelAOA	2017-02-24 18:10:56
633	2017-02-24 18:10:56	`ownProps` will contain props that were passed into the wrapper component generated by `connect`. So, if you want those `defaultProps` values to be available in `mapState`, you need to set them on the wrapper component, not the component you pass to `connect`.	markerikson	2017-02-24 18:10:56
632	2017-02-24 02:03:00	5.0.3 contains a breaking change introduced in 4d302257e3b361731f44b1f546e547ed578c8eec if you're using the shapes provided.	jordansexton	2017-02-24 03:58:49
632	2017-02-24 03:58:49	Directly importing a module is not a supported behavior. It's considered a private API.	timdorr	2017-02-24 03:58:49
632	2017-02-24 04:59:54	Well, it is a breaking change indeed. When doing such thing it is wise to follow semver and I think it should be release as `5.1.0` instead of `5.0.3`	LKay	2017-02-24 03:58:49
632	2017-02-24 05:06:04	Well, if it's a _breaking_ change, semver would dictate this should be 6.0.0. The argument here is that changes to non-public APIs don't qualify as "breaking".	markerikson	2017-02-24 03:58:49
632	2017-02-25 13:05:56	If you look at the README, you won't see any mention of this file. This means it is a private API, and can change or be removed in any patch version. Please don't use undocumented private APIs.	gaearon	2017-02-24 03:58:49
632	2017-03-07 23:19:20	I'm having this error after a fresh npm install, how do I fix it? my code contains no mention of 'storeShape' **edit:** Solved. had to manually update `react-intl-redux` away from the old version which used `storeShape`	jdmswong	2017-02-24 03:58:49
631	2017-02-23 23:00:51	hi there, the recent update from [5.0.2 to 5.0.3](https://github.com/reactjs/react-redux/compare/v5.0.2...v5.0.3) broke the build on a project of mine. here's the error that we're getting: <S_CODE_TOKEN> apologies for the lack of detail, let me know if there's anything i can do to clarify. thx!	data-doge
631	2017-03-09 11:29:34	@data-doge Hi, I have same issue when I build only for production with webpack. Kindly, any update??	okmttdhr
631	2017-03-12 18:35:56	@okmttdhr ey, we just locked react-redux to `5.0.2` and moved on. wish i could be more helpful!	data-doge
631	2017-03-13 03:12:38	Thank you @\data-doge ! --- I found the solution; (in my case) I needed to remove `preloadedState` from `createStore`, because it was not a object with the same shape as the keys. <S_CODE_TOKEN>	okmttdhr
631	2017-03-13 14:37:24	@data-doge Any chance you can reproduce that error with source maps enabled so we know what line of code is actually causing the problem? That stack trace is from a minified bundle. @jimbolla Any idea what's up here?	timdorr
631	2017-03-13 14:49:46	Ehhh. I'm gonna need a more helpful unminified stacktrace at least.	jimbolla
630	2017-02-22 22:37:31	A small typo was spotted in mergeProps	gs-akhan	2017-02-22 22:52:31
630	2017-02-22 22:45:17	That's not actually a typo. `mergeProps` should be a function, and if you provide it, it is called with the arguments listed. So, "it is passed" should be valid grammar, although maybe a bit awkward.	markerikson	2017-02-22 22:52:31
630	2017-02-22 22:52:31	oh ok.. closing then.. :)	gs-akhan	2017-02-22 22:52:31
629	2017-02-22 16:18:37	We need this since we recently synced React 16 alpha changes to React Native.	gaearon	2017-02-22 16:58:11
629	2017-02-22 16:19:04	@jimbolla @timdorr If you plan to cut a new release, could you include this one with it? I could cut it separately myself too if you don't have the time. Thanks!	gaearon	2017-02-22 16:58:11
629	2017-02-22 17:53:41	Shouldn't be a problem. We have a couple outstanding patch level changes to push, so this will be rolled up with those.	timdorr	2017-02-22 16:58:11
629	2017-02-22 17:57:48	Thank you!	gaearon	2017-02-22 16:58:11
628	2017-02-22 14:07:47	Use `PropTypes.shape` instead of instanceOf checks which don't work across multiple instances of react-redux. Granted it's not a problem that _should_ occur since they should be deduped, but dependency management is hard, and sometimes that's not feasible due to symlinks and the like. This is (I think) more idiomatic JS anyway :) thanks! (sorry if something obvious is off i wrote this in the GH e…	jquense	2017-02-23 19:06:00
628	2017-02-22 14:08:35	oops my membership in the react org apparently gives me push access here, sorry for the extra branch. I'm not sure why it didn't fork it.	jquense	2017-02-23 19:06:00
628	2017-02-22 14:09:37	Yes please, we should never use `instanceof`.	gaearon	2017-02-23 19:06:00
628	2017-02-22 14:19:04	I disagree. This is a helpful warning that people have a broken build process. Since it's a propType validation, it only applies to dev builds and doesn't affect production code.	jimbolla	2017-02-23 19:06:00
628	2017-02-22 14:28:07	I see why it may be helpful to some folks, but I don't think its react-redux's job to be prescribing when someone should or should not include multiple instances of the package. The package isn't singleton, and works fine included multiple times, RR doesn't have the context to be warning someone about suboptimal bundling. If it does want to do that, then the warning should be about multiple insta…	jquense	2017-02-23 19:06:00
628	2017-02-22 14:34:58	>This is a helpful warning that people have a broken build process. The problem is the warning isn't actionable to anyone who doesn't know how `instanceof` works across packages. These method names also don't tell anything to end users. So even people who could benefit from a fix would brush it off as a weird unactionable noise in the log (and as a result pay even less attention to warnings comin…	gaearon	2017-02-23 19:06:00
628	2017-02-22 15:28:19	@jquense For consistency, can you change the one in [Provider](https://github.com/reactjs/react-redux/blob/master/src/components/Provider.js#L54) as well?	jimbolla	2017-02-23 19:06:00
628	2017-02-22 18:02:00	@jimbolla Took care of that. Put our shape definitions in one spot.	timdorr	2017-02-23 19:06:00
628	2017-02-23 17:54:30	Can I get a :+1: on this? I'll merge and then we can release a 5.0.3.	timdorr	2017-02-23 19:06:00
628	2017-02-23 18:51:23	LGTM	markerikson	2017-02-23 19:06:00
628	2017-02-23 19:37:52	thanks y'all	jquense	2017-02-23 19:06:00
627	2017-02-19 00:35:38	Hi, I'm on a fresh project with followng depencecies : <S_CODE_TOKEN> I got the following errors in console : ![selection_307](https://cloud.githubusercontent.com/assets/2214094/23098005/95172958-f643-11e6-8e56-64a5c0b41194.png) I check code and find this : https://github.com/reactjs/react-redux/blob/shouldntComponentUpdate/src/components/Provider.js#L48 I'm new on react-redux looks like this cod…	dbyzero	2017-03-20 18:25:06
627	2017-02-19 02:05:33	I think you should see the link provided at the end:[dont-call-proptypes](https://facebook.github.io/react/warnings/dont-call-proptypes.html#if-you-dont-call-proptypes-directly-but-still-get-the-warning),the explanation is clear and detailed.After reading,you will maybe realize that you should check the `storeSubscription` and react-redux should not be responsible for this.	NE-SmallTown	2017-03-20 18:25:06
627	2017-02-19 03:14:53	You're probably doing this: https://github.com/reactjs/react-redux/issues/614#issuecomment-276469100 The fix is to define your propTypes inline with your component or not use the decorator form of `connect`.	timdorr	2017-03-20 18:25:06
627	2017-02-19 05:40:15	I knew I'd seen this message somewhere recently, but that wasn't actually ringing a bell. That's what I get for answering so many questions in so many different places :) Nice catch!	markerikson	2017-03-20 18:25:06
627	2017-02-22 18:03:19	I still don't understand why this is happening 😄 Can somebody explain to me what triggers the warning in this case?	gaearon	2017-03-20 18:25:06
627	2017-02-22 18:03:45	Note that https://github.com/reactjs/react-redux/issues/614#issuecomment-276469100 is a different issue. This is not the same warning message.	gaearon	2017-03-20 18:25:06
627	2017-02-22 18:05:09	@dbyzero Where is `react-dom` in your dependencies? It is possible you get this problem because you have mismatching versions of `react` and `react-dom`. Verify you have only one of each in `node_modules`, and that their versions are exactly the same.	gaearon	2017-03-20 18:25:06
627	2017-03-20 18:25:06	I don't know how but after a npm install, it disappear. I was hacking `console.error` to avoid this annoying message but recently I test it again and it's ok now... Sorry for the late answer.	dbyzero	2017-03-20 18:25:06
626	2017-02-18 14:26:04	This replaces #523. The older branch was forked from the `next` branch ages ago, and there were too many junk commits. I'm opening this against a new branch with just the cherry picked commits.	neeharv
625	2017-02-17 14:56:31	Fixes #507 and like every context subscription-related bug ever. This is just a spike of me editing on the web interface (not on a machine with Node installed...). Travis builds will fail, things will break, no one will be happy. But it gets the ball rolling on removing it, so it's a first step.	timdorr
625	2017-02-17 18:52:52	Whoa. That is some _seriously_ advanced hacker-fu there. _bows down_ So just to confirm my own understanding: now that we're doing everything with layers of memoized selectors, `sCU` is basically pointless because we're doing the same kind of work internally, and keeping the wrapped component from re-rendering unless something actually changed?	markerikson
625	2017-02-17 19:40:55	@markerikson Yeah. I think https://github.com/reactjs/react-redux/issues/507#issue-179829234 explains why sCU isn't a requirement anymore.	jimbolla
625	2017-02-18 02:24:05	>In the case of shouldComponentUpdate being called after receiving new props from parent, it's effectively just acting like PureComponent. That responsibility can be given to the components being wrapped, which would have better knowledge about if/how they should implement shouldComponentUpdate. I personally would use recompose and do something like: That would be a breaking change, right? Many a…	gaearon
625	2017-02-18 02:34:29	Yeah, it would probably be worth a major bump. I guess what I'm trying to nail down is: does the memoized internals approach give the _effect_ of `sCU`, without actually needing to have it implemented at the React level? if it's removed and the wrapper component is asked to re-render with the same values, what happens? Or is `sCU` still necessary to keep things from rippling downwards?	markerikson
625	2017-02-18 02:39:41	I can’t answer this because I don’t know how the new implementation works. I’d be happy to answer any questions about React (or the old implementation) though!	gaearon
625	2017-02-18 02:44:24	Yeah, that was really meant for @jimbolla . Looking at that deleted couple lines, I'm pretty sure `sCU` is still necessary for preventing re-renders from parents, and that without it, the wrapper is really only able to deal with changes from `map*`-related values. Although re-reading Jim's comment from the other thread, maybe I'm misunderstanding this?	markerikson
625	2017-02-18 15:24:20	This would certainly be a breaking change. sCU is no longer needed for changes coming from store, but still affects changes coming from props. People, including myself, rely on `connect()` as a convenient way to get the same benefits as PureComponent. I'm feeling like this should wait until "React 16 - Now With FIber™" lands so that we can see how it affects performance. It's possible that R16 co…	jimbolla
625	2017-02-18 18:45:22	I would add that **after** React 16 (e.g. maybe in 17) we'll likely make Fiber async by default (you can flip the switch [here](https://github.com/facebook/react/blob/bc2702f8bd89737898874e05adc67a4b4f542929/src/renderers/dom/fiber/ReactDOMFiber.js#L326) if you build it yourself). As a result, `setState`s would be batched in the correct order by default, and I’m not sure the complexity of notifyi…	gaearon
625	2017-02-19 16:42:10	Ah... as far as I know, we _don't_ use `setState` for ordering. Jim wrote a nested subscription system - children effectively subscribe to their nearest connected ancestor if one exists, so that they're only notified after the ancestor is notified.	markerikson
624	2017-02-17 07:34:45	Previous refactor `shallowEqual` has introduced an issue as follow <S_CODE_TOKEN>	jddxf	2017-02-17 14:42:11
624	2017-02-17 14:42:11	This will be handled by #591. Thanks!	timdorr	2017-02-17 14:42:11
623	2017-02-16 16:03:20	If a default parameter is provided for `ownProps` it will not be passed to `mapStateToProps`. For example: <S_CODE_TOKEN> This is due to default parameters not being counted in `Function.length`, which causes [`proxy.dependsOnOwnProps`](https://github.com/reactjs/react-redux/blob/3c5c80e757c4f6e4127fb10d5b6ccd8c88aead6c/src/connect/wrapMapToProps.js#L41) to return false. Is this intended behaviou…	atkinchris	2017-02-16 18:12:48
623	2017-02-16 17:05:54	That's... an interesting question. Off the top of my head, I would say "yes, it's intended". Admittedly, the way `connect` relies on the function length as a signal is kind of a bit hacky in a way, but the intent is definitely that if you define `mapState` with two parameters, `connect` will make sure that it takes whatever props were given to the wrapper component and pass them to `mapState`. So…	markerikson	2017-02-16 18:12:48
623	2017-02-16 17:48:12	I assume that's for performance - so Redux can know if a component _uses_ `ownProps` - and if not, not cause it to re-render when `props` do change but `state` doesn't? I admit, on re-reading the docs, it can be interpreted from them ("If `ownProps` is specified as a second argument, its value will be the props passed to your component"). It does cause unexpected behaviour, if you don't know it u…	atkinchris	2017-02-16 18:12:48
623	2017-02-16 17:57:27	Yeah, it's definitely a perf thing - if you don't ask for `ownProps`, your `mapState` only gets called when the store notifies subscribers. If you _do_ ask for `ownProps`, it will also get called every time the incoming props change as well. If you've got some ideas for improving the phrasing in the docs, definitely submit a PR.	markerikson	2017-02-16 18:12:48
623	2017-02-16 18:12:48	Super. Thanks for the clarity and intent - we'll be careful not to use defaults in `mapStateToProps`.	atkinchris	2017-02-16 18:12:48
622	2017-02-16 03:02:23	This is a bit hard to explain, and I may be doing this wrong. I've read a few other similar issues but haven't found exactly what I'm dealing with. I'm using a `Portal` component to show a modal, and it has an `onOpen` prop. I'm needing to use this to update a global state variable called `modalOpen`. The file currently looks like this: <S_CODE_TOKEN> However, I get this error: <S_CODE_TOKEN> How…	TrevorHinesley	2017-02-16 12:53:15
622	2017-02-16 12:53:15	You're not mapping dispatch correctly. First, it shows up on this.props. Also, your mapping function doesn't appear to be constructed correctly. It should return an object or a factory function.	timdorr	2017-02-16 12:53:15
622	2017-02-16 12:58:48	@timdorr thank you!	TrevorHinesley	2017-02-16 12:53:15
621	2017-02-13 08:13:18	connect actions webpack complied error: Module build failed: Error: Final loader didn't return a Buffer or String	branchesGit	2017-02-13 14:27:48
621	2017-02-13 14:27:48	This isn't a problem with React Redux. Please ask over on Stack Overflow and provide more context.	timdorr	2017-02-13 14:27:48
620	2017-02-11 16:51:44	For some reason react is not re-rendering when the (redux) state changed. Might it be because it is nested 1 level? Also **in the Redux inspector I can see that the state has changed correctly and as expected**. On manually refreshing the page, I can also see that it worked. But I am confused on why it is not pushing the new props to the component. Also when using the `console.log(state.users)` i…	nealoke	2017-02-11 17:04:15
620	2017-02-11 17:04:15	You're mutating your state: <S_CODE_TOKEN> Change it to <S_CODE_TOKEN>	jimbolla	2017-02-11 17:04:15
620	2017-02-11 17:14:28	@jimbolla I didn't know that this was mutating the state 👍 . However the issue at hand is not resolved by implementing the suggestion. I still have the exact same behavior. Any other things that this could cause?	nealoke	2017-02-11 17:04:15
620	2017-02-11 17:32:27	@jimbolla Also when using the destructuring redux no longer updates the state correctly. It says the state is equal. See attachements **Redux state** ![image](https://cloud.githubusercontent.com/assets/17417414/22855927/375eacb6-f088-11e6-81d9-17e898acf029.png) **Action** ![image](https://cloud.githubusercontent.com/assets/17417414/22855936/5325649e-f088-11e6-9b8c-2cf4f528a18e.png) **Diff** ![ima…	nealoke	2017-02-11 17:04:15
619	2017-02-10 20:19:56	Since updating to 5.0.x, my app's connected components stop updating after the app is hot reloaded. This issue is resolved when I downgrade back to 4.4.6. A (reasonably) minimal repro can be found here: https://github.com/dsgkirkby/react-redux-hmr-bug.	dsgkirkby	2017-02-10 21:01:55
619	2017-02-10 21:01:55	Fixed in #589. I'll do a release soon-ish. Gotta get some other stuff in.	timdorr	2017-02-10 21:01:55
619	2017-02-28 03:15:57	@timdorr @dsgkirkby Hi, this seems to be still broken. Please see https://github.com/reactjs/react-redux/issues/636 Thanks	BerndWessels	2017-02-10 21:01:55
619	2017-02-28 17:29:32	I've updated the repro repo to 5.0.3 and the bug is still happening. Please reopen this ticket.	dsgkirkby	2017-02-10 21:01:55
618	2017-02-04 15:21:51	Implements #617 This PR allows you to combine `connect()`ed components in a similar way to `combineReducers()`, so that their `mapStateToProps` function only receives the section of the state tree relevant to them rather than the whole thing. This aids reusability as components do not need to know where in the state tree they appear. It should also help performance as mapStateToProps will only be…	simlrh	2017-02-04 21:31:20
618	2017-02-04 15:43:26	Maybe this could be a third-party library first, and then we can consider including it by default if a lot of people start using it?	gaearon	2017-02-04 21:31:20
618	2017-02-04 15:46:26	Sounds good to me, I'll roll it into a library as soon as I can think of a pithy name	simlrh	2017-02-04 21:31:20
618	2017-02-04 19:30:13	Yeah, for what it's worth, I've seen several existing third-party libraries that implement this kind of behavior. As usual, I haven't tried any of them myself yet, but I've added all the ones I've seen to the [Component State and Encapsulation](https://github.com/markerikson/redux-ecosystem-links/blob/master/component-state.md) portion of my Redux addons catalog. (Which is sadly in need of some a…	markerikson	2017-02-04 21:31:20
618	2017-02-04 21:22:54	I published on npm this afternoon: https://www.npmjs.com/package/react-redux-combine-components and https://github.com/simlrh/react-redux-combine-components (so much for pithy). If I'd seen that list earlier I might not have bothered, but I have to say I like this solution :wink: I'm happy whenever you want to close the PR. Thanks for your time!	simlrh	2017-02-04 21:31:20
618	2017-02-04 21:31:20	Heh, sure. I actually just went ahead and added your library to that "Component State" list, too. Thanks for the PR!	markerikson	2017-02-04 21:31:20
617	2017-02-04 15:09:33	Many reducers can be combined into one while remaining responsible for their own section of the state tree. They aren't required to know about the whole app, only their own state changes. Components receive the whole state tree in mapStateToProps, so they need to know their position within the app as a whole to find the state relevant to them. It would aid reusability if components could be compo…	simlrh	2017-02-05 05:04:48
617	2017-02-05 05:04:48	Let's keep the discussion in #618	timdorr	2017-02-05 05:04:48
616	2017-02-04 11:46:16		lukeapage	2017-02-06 16:52:25
616	2017-02-05 16:21:41	Can you also add a test that covers this? [This test](https://github.com/reactjs/react-redux/blob/master/test/components/connect.spec.js#L1842) is probably a good starting point.	jimbolla	2017-02-06 16:52:25
616	2017-02-05 20:05:59	@jimbolla no problem, test added	lukeapage	2017-02-06 16:52:25
615	2017-02-03 20:35:31	I believe the documentation mistakenly references `mapDispatchToProps` when it means `mapStateToProps`. Users should pass `null` as the first argument (i.e. to `mapStateToProps` if they don't want to subscribe to store state), but still can get `dispatch` injected using `mapDispatchToProps`. This commit fixes this reference.	rmadsen	2017-02-03 20:45:49
615	2017-02-03 20:45:52	Yeah, I think you're right. Thanks!	markerikson	2017-02-03 20:45:49
615	2017-02-03 21:08:36	Probably that whole sentence should be removed from the paragraph ---- it looks like it was just pasted from the paragraph describing `mapStateToProps` and inadvertently not removed.	naw	2017-02-03 20:45:49
614	2017-01-31 15:20:51	I have a chart container that wraps a chart component using react-redux's connect(). The container maps the state to the prop 'data'. However: `Warning: Failed prop type: The prop 'data' is marked as required in 'Connect(Chart)', but its value is 'undefined'.` ![screenshot from 2017-01-31 15-22-06](https://cloud.githubusercontent.com/assets/1461917/22471262/c8a14188-e7c9-11e6-826f-5c2bf447a324.pn…	ZephD	2017-01-31 22:05:20
614	2017-01-31 19:40:32	My guess is that you are using `connect` as a decorator, and applying PropTypes definitions to the generated wrapper component instead of the "plain" component. As an example: <S_CODE_TOKEN> You need to ensure that the PropTypes settings are applied to the wrapped component instead. (This is one of several reasons why the Redux team discourages use of `connect` as a decorator, and encourages the …	markerikson	2017-01-31 22:05:20
614	2017-02-01 10:11:50	Yes, I was applying propTypes to the container. Thanks. How would one then "require" a prop in a container which is not used in the component? Thanks again.	ZephD	2017-01-31 22:05:20
613	2017-01-31 14:05:56	A colleague and I ran into the following scenario: - A component `Foo` has many props, of which one with type `func` is of our interest. e.g.: <S_CODE_TOKEN> - 2 different existing redux actions need be dispatched from that `prop`. e.g.: <S_CODE_TOKEN> - **The restrictions**: The component interface cannot be changed, and we have to make use of the 2 existing actions. Possible implementations: 1.…	pazams	2017-01-31 17:02:04
613	2017-01-31 15:14:20	imo 2) is ideal, as it correctly maps dispatches (any dispatches...) to the specific prop (in this case, 'toggle'). However, if this toggle logic is regularly used by multiple containers, consider creating a new action creator "toggleFooAction()" which wraps the other two, similar to 1).	ZephD	2017-01-31 17:02:04
613	2017-01-31 17:02:04	It really depends on how you intend to use that boolean. If it's only useful in the context of the component, then the 2nd answer makes sense (and it sounds like you might only need some local state for it instead of Redux). If you need to do that kind of thing throughout your application, then moving it to your action creator makes more sense. Either form is valid and it depends on your particul…	timdorr	2017-01-31 17:02:04
612	2017-01-29 02:33:34	Hi, I don't understand why I get a propTypes error saying `handleLogout` is not a function in my example when it is a function. Why does React report that the prop is the wrong types when I check the type it is a function and when I click the item I'm binding it to it also works fine... <S_CODE_TOKEN> The logout function is a thunk and I do get the log when I click the item <S_CODE_TOKEN>	rhysburnie	2017-01-29 02:45:27
612	2017-01-29 02:45:27	Sorry nevermind. I had assumed since there is `React.PropTypes.object` there would be `React.PropTypes.function`, `React.PropTypes.string` etc ie. full names, but the proptypes object has `func`. Not sure why function is shortened and theres no `obj` instead of `object` etc seems kinda inconsistent.	rhysburnie	2017-01-29 02:45:27
611	2017-01-28 23:57:04	I was wondering if it is possible to implement easily on top of existing APIs such a concept - a connected component seting its dependencies (often in runtime, but mainly upon component creation only) so they can be grouped and handled internally, so the mere top state change is not enough to fire all subscription functions. Possible use case - multiple dynamic lists in the app where each item is…	Andarist	2017-01-30 03:04:34
611	2017-01-29 00:24:36	I don't really understand what you're suggesting.	jimbolla	2017-01-30 03:04:34
611	2017-01-29 09:24:30	Sorry if I have phrased it in a confusing way, was writing it pretty late in the night. The idea is to create such a `connect` which would be capable of tracking registered dependencies (via `reselect` for example) for components so they could be grouped internally. It would mean that not every state change would trigger each listener in the `connect` for each connected component, but it would on…	Andarist	2017-01-30 03:04:34
611	2017-01-30 03:04:34	That is really up to your mapStateToProps function. Avoiding calling that listener wouldn't really net you much performance benefit. Most of the work comes from actually re-rendering your component. If the state mapped to your props doesn't change, that render doesn't have to happen. So, you're already doing this there, but just on the other side of the subscription. A few hundred function calls …	timdorr	2017-01-30 03:04:34
611	2017-01-30 07:37:35	I realize that `mapStateToProps`'s results are optimized under the hood, even on compiler level and not only in the lib itself. However surely even when thats get optimized to some extent those calls are still somewhat expensive if there are too many of them. Recently in the `redux-saga` someone has noticed (after investigating the real life perf issue) that we subscribe internally each task (and…	Andarist	2017-01-30 03:04:34
610	2017-01-27 08:02:23	What are the best ways to acheive siblings component communication using react-redux??	iiitmahesh	2017-01-27 15:58:34
610	2017-01-27 15:58:34	If you want to directly communicate, you can do so in vanilla React via a parent component that connects the two together. Otherwise, you would just issue actions to your redux store and each component would subscribe to the relevant bits of state.	timdorr	2017-01-27 15:58:34
610	2017-01-27 17:06:26	Also see the article at http://andrewhfarmer.com/component-communication/ for ideas .	markerikson	2017-01-27 15:58:34
610	2017-01-27 20:12:22	@timdorr _ > you would just issue actions to your redux store and each component would subscribe to the relevant bits of state. _Could please relavent reference or sample piece code to better understanding. Exact issue I am not able to reslove dispatch action updating source component but not getting update data in other component. ![screenshot from 2017-01-28 01-30-04](https://cloud.githubuserco…	iiitmahesh	2017-01-27 15:58:34
610	2017-01-27 20:51:19	No, this is a bug tracker, not a support system. Stack Overflow or Reactiflux are better venues for this.	timdorr	2017-01-27 15:58:34
610	2017-01-27 21:00:22	@timdorr Thank you.	iiitmahesh	2017-01-27 15:58:34
609	2017-01-26 19:36:30	After scouring the internet, I'm at a dead end and I don't think this is actually possible anymore. How would I call a instance method on a connected component? My component(Profile.jsx) <S_CODE_TOKEN> My test: <S_CODE_TOKEN> Anyone have any ideas how to call an instance method?	oshalygin	2017-01-26 19:47:39
609	2017-01-26 19:47:39	You can ask the wrapper component to expose the underlying component using the `withRef` option, like: `const WrapperComponent = connect(mapState,mapDispatch, mergeProps, {withRef : true})(PlainComponent)`, and then use `wrapperComponentInstance.getWrappedInstance()`. See the docs for details: https://github.com/reactjs/react-redux/blob/master/docs/api.md#arguments-1	markerikson	2017-01-26 19:47:39
609	2017-01-26 22:00:50	either export both Profile and enhanced Profile from file	restrry	2017-01-26 19:47:39
609	2017-01-26 22:02:45	Thanks for the solution guys, got it going with what @markerikson suggested but the option of enhanced profile seems very clean as well, thanks!	oshalygin	2017-01-26 19:47:39
608	2017-01-24 17:50:29	https://stackoverflow.com/questions/41818343/props-not-being-passed-into-component-when-using-react-native-router-flux-with-r Code/github and description of the issue in the link. I've checked to make sure the component is connected properly, made sure mapStateToProps is correct, and made sure my reducer is correctly implemented (redux logger says the store is correctly being updated). Is somethi…	sguo35	2017-01-24 18:16:21
608	2017-01-24 18:16:21	Definitely a usage question and not a library bug, so I'll close this. However, glancing at your code, I think your `mapState` function is wrong. You should be returning `state.session.success`, not `state.success`.	markerikson	2017-01-24 18:16:21
607	2017-01-23 12:57:07	Hi, I have a very data-intensive application, which combines data from a number of sources before passing it to a component which then hands off to several presentational components for rendering. The mapStateToProps call (which runs, as I understand, on every state change), does some pre-filtering/mapping of the data before passing it to the component. This, in the case of arrays, obviously chan…	cjpete	2017-01-23 17:04:05
607	2017-01-23 17:04:05	This is generally where memoized selector functions are useful. When the same inputs are given, the same result object can be returned. That's definitely helpful for cases like filtering or sorting data. My recent blog post [Practical Redux Part 6: Connected Lists, Forms, and Performance](http://blog.isquaredsoftware.com/2017/01/practical-redux-part-6-connected-lists-forms-and-performance/) cover…	markerikson	2017-01-23 17:04:05
606	2017-01-22 13:42:53	Hello there, I've just had this problem with writting my first redux app. when I use `export default connect()(todoApp)`(note that todoApp begin with lowercase t) then it just can't render anything in my page however, when I eventually change the code to `connect()(TodoApp)` it works fine. does anyone know why this happen?	crimsonskyrem	2017-01-22 16:34:51
606	2017-01-22 16:34:51	This is a usage question, and should be asked on StackOverflow instead. It's also hard to give an answer without actually seeing your code. Please go post this question on StackOverflow, and include your code in the question.	markerikson	2017-01-22 16:34:51
606	2017-01-22 16:43:19	I'm gonna guess you're also changing the casing at the callsite? Because JSX treats tags starting with a lower as a literal html tag and tags starting with an upper as a component.	jimbolla	2017-01-22 16:34:51
606	2017-01-23 02:54:14	@jimbolla Oh,you're right, thanks	crimsonskyrem	2017-01-22 16:34:51
605	2017-01-22 12:05:52	Produce more meaningfull message in case of receiving not a function.	pvorona	2017-01-22 16:00:06
605	2017-01-22 15:59:59	Seems reasonable. Thanks!	markerikson	2017-01-22 16:00:06
604	2017-01-20 08:27:06	<S_CODE_TOKEN> It works fine with no arguments or 2 arguments..	lukeapage	2017-02-06 16:53:06
604	2017-01-20 18:17:26	What version of React-Redux are you using? Can you provide an example snippet that demonstrates the problem? Also, what happens if the outer `mapState` function also requests `ownProps` as an argument?	markerikson	2017-02-06 16:53:06
604	2017-01-20 18:58:26	5.0.1 and when you give 0 or 2 args, it succeeds, but fails with 2	lukeapage	2017-02-06 16:53:06
604	2017-01-20 19:11:54	Hmm. That's interesting, because if I'm reading the current source right, it _looks_ like it does an initial check against the outer function to check the arity, and if it's a factory function, does a second check against the inner function: https://github.com/reactjs/react-redux/blob/3c5c80e757c4f6e4127fb10d5b6ccd8c88aead6c/src/connect/wrapMapToProps.js#L54 .	markerikson	2017-02-06 16:53:06
604	2017-02-04 11:45:46	Sorry for the long delay, here is what is happening.. first time through it runs: https://github.com/reactjs/react-redux/blob/3c5c80e757c4f6e4127fb10d5b6ccd8c88aead6c/src/connect/wrapMapToProps.js#L43 because there are no own props needed. because its a factory, it hits this if which is true https://github.com/reactjs/react-redux/blob/3c5c80e757c4f6e4127fb10d5b6ccd8c88aead6c/src/connect/wrapMapTo…	lukeapage	2017-02-06 16:53:06
603	2017-01-19 16:38:54	- I dispatch a action, If the props value has not changed but it return new props. - Next, I dispatch a action that not match, it return the prev props the **react-redux@4.x** will call update to compute props, see the below example: The reducer like this: <S_CODE_TOKEN> And do these action: <S_CODE_TOKEN> Find source code **handleChange**: <S_CODE_TOKEN> I do this case with **react-redux@5.x**, …	ipluser	2017-01-19 21:11:48
603	2017-01-19 16:57:06	Curious... is there something preventing you from upgrading to v5?	jimbolla	2017-01-19 21:11:48
603	2017-01-19 21:11:48	Sounds like he's saying this doesn't exist in 5.0, which is true. @ipluser I appreciate the effort here, but 4.x is in bugfix-only mode. If you need this kind of behavior, switch to 5.0, which shouldn't involve any code changes on your end.	timdorr	2017-01-19 21:11:48
603	2017-01-20 02:20:55	@jimbolla @timdorr As you say, our framework depend on **react-redux@4.x**, we plan to upgrading **react-redux** to v5 and increment framework **MAJOR** version, not MINOR. e.g. <S_CODE_TOKEN> I'm happy to see **react-redux@5.x**, it's nice for **compatibility**, **performance improvements** and others features. But sometime, something isn't controlled by me, I have to think about that the framew…	ipluser	2017-01-19 21:11:48
602	2017-01-19 08:39:59	I have a DI container which I'm injecting into redux-thunk using the `withExtraArgument` method. When I'm hot reloading I need to recreate the DI, which means I need to replace the argument I'm passing the middlware or simply replace all middleware definitions, but I can't think of any way to do it without recreating the entire store, which causes the following error to be thrown `<Provider> does…	iMoses	2017-01-19 14:29:17
602	2017-01-19 11:35:15	For now I fixed it by creating my own version of applyMiddleware which adds a `replaceMiddleware` method to the created store. I'd still appreciate any input you might have. <S_CODE_TOKEN> Note: In my system I prefer to pass the middlewares as an array, but this can be easily changed to accept multiple arguments in order to mimic the original `applyMiddleware` method.	iMoses	2017-01-19 14:29:17
602	2017-01-19 14:29:17	This is a bug tracker, not a support system. For usage questions, please use Stack Overflow or Reactiflux. Thanks!	timdorr	2017-01-19 14:29:17
602	2017-01-19 16:20:56	I tend to think of it as a feature request that makes a lot of sense. Same as redux offers the `replaceReducer` method for hot reloading, it should also offer a builtin method for replacing middlewares for as long as reloading a different store is an unwanted behavior. But that's me, if you disagree then keep it closed, I'd make it into a feature request though maybe not on this repository.	iMoses	2017-01-19 14:29:17
602	2017-01-19 16:33:49	This would actually belong in the redux repo. That being said... I've got some ideas on how to make *all* store enhancers hot-reloadable, as part of the store enhancer overhaul goal, but I'm not ready to share the details quite yet.	jimbolla	2017-01-19 14:29:17
602	2017-01-19 16:57:42	I'm amused to see the `replaceableMiddleware` snippet above, because I've commented a few times that I could imagine such a thing being written. Nice to see someone actually take a stab at doing so :)	markerikson	2017-01-19 14:29:17
602	2017-01-19 17:25:03	@markerikson Well, part of the reason why I love Redux so much is that it's very minimalistic and both understanding the internal logic and writing extensions is so easy. If need be I'll make it into a package, but I really believe that basic support for HMR should be built into Redux, that's why I initially decided to open a ticket for it. @jimbolla You're right, it should have been a ticket for…	iMoses	2017-01-19 14:29:17
601	2017-01-19 08:33:38	Hey, in the current implementation of shallow equal, we don't check for the key to exist in the B object. This can lead to bug, in case some values are undefined. For example <S_CODE_TOKEN> currnetly return true instead of false. On can check this by pulling https://github.com/maxired/react-redux/commit/6de3fc59acf7f1b55df8c8e8f733e6d95d2ffaff Following #590 , I agree that it might be a good opti…	maxired	2017-02-17 14:46:46
601	2017-01-19 09:17:23	#591 should close this one	maxired	2017-02-17 14:46:46
600	2017-01-16 21:04:08	I attempted to clarify some pronouns in a couple sentences to avoid confusion when sentence has multiple objects. Please let me know if I'm confusing some things.	abglassford	2017-01-16 23:48:05
600	2017-01-16 21:23:58	Hmm. Appreciate the PR, but yeah, I think the new phrasing is incorrect. The idea is that when the _store_ updates, the wrapper component (which is a subscriber to the store) will be notified. So, it's not that the _component_ updates, it's the _store_. To be honest, I think both paragraphs could stand to be rewritten from scratch. I'll have to add that to my todo list. If you can fix up your edi…	markerikson	2017-01-16 23:48:05
600	2017-01-16 21:42:18	That seemed to be an easy fix. Unless I missed your point. Let me know if it's decent now.	abglassford	2017-01-16 23:48:05
600	2017-01-16 21:48:40	Yeah, actually, let's make a couple more edits: - Change "If a component is specified" to "if this argument is specified" - Change "if you omit the component" to something more like "to skip subscribing to store updates, pass `null` or `undefined` for this argument (this applies for both `mapState` and `mapDispatch`)	markerikson	2017-01-16 23:48:05
600	2017-01-16 22:21:23	So, when the argument `mapStateToProps` is specified, does it subscribe a _component_ to store updates or it will subscribe _itself_ to store updates? I just want to be clear on what is actually subscribing to the store. *edit* I think the next sentence answered my question: "Any time the store is updated, `mapStateToProps` will be called."	abglassford	2017-01-16 23:48:05
600	2017-01-16 22:24:29	`connect` generates a wrapper component. If `mapState` is supplied, that wrapper component will subscribe to the store, and when the store runs the subscriber callbacks, the wrapper component will call `mapState(store.getState())`. Dan wrote a miniature version of `connect` that illustrates the basic idea: https://gist.github.com/gaearon/1d19088790e70ac32ea636c025ba424e	markerikson	2017-01-16 23:48:05
600	2017-01-16 22:29:18	Gotcha. I'm going to leave it at this commit if it's sufficient. Thanks for taking the time to look at this and explain it to me!	abglassford	2017-01-16 23:48:05
600	2017-01-16 22:31:14	One more phrasing tweak, if you could. Let's change "it will subscribe" to "the new component will subscribe".	markerikson	2017-01-16 23:48:05
600	2017-01-16 23:48:08	Awright, looks good. Thanks for the help! If you've got any other suggestions or improvements for either the Redux or React-Redux docs, please feel free to file PRs and we'll see what we can do.	markerikson	2017-01-16 23:48:05
600	2017-01-17 02:26:42	Thank you!	abglassford	2017-01-16 23:48:05
599	2017-01-08 14:49:09	I'm not satisfied with the answer to the issue [here](https://github.com/reactjs/react-redux/issues/289). Also see this [SO question](http://stackoverflow.com/questions/41434177/redux-accessing-correct-item-in-object-list-in-mapstatetoprops/41528718#41528718) for the use case. I don't want the user/developer to have to pass Id to every single nested component just because context isn't exposed. I…	MartinDawson	2017-01-08 15:43:27
599	2017-01-08 15:43:27	I don't see this happening in react-redux. The amount of complexity to support custom context props is pretty high. connect() would have to allow you to define what contextTypes you expect it to consume. Then the selector logic that looks at function argument count would have to get updated to handle 3-arg scenarios; this would have a trickle-down effect on `reselect` package which also deals wit…	jimbolla	2017-01-08 15:43:27
599	2017-01-08 15:52:28	You can solve this in userland by making your own wrapper on connect + getContext and use that in your app instead of vanilla connect. It'd look something like <S_CODE_TOKEN> And then `myId` would be available as a prop in your `mapStateToProps`.	jimbolla	2017-01-08 15:43:27
599	2017-01-08 16:23:36	@jimbolla I get the error getChildContext is not a function. Am I missing something?	MartinDawson	2017-01-08 15:43:27
599	2017-01-08 17:10:10	Whoops. I put `withContext` in the example when it should be `getContext`. This is why I shouldn't chose before coffee.	jimbolla	2017-01-08 15:43:27
599	2017-01-08 17:41:31	@jimbolla That worked and is exactly what I needed. Thank you so much. If you want the bounty on SO I will award it to you if you copy that answer. If not, I shall post the answer and link here.	MartinDawson	2017-01-08 15:43:27
599	2017-01-08 17:48:04	Sure, I love fake internet points. lol.	jimbolla	2017-01-08 15:43:27
599	2017-03-18 21:54:43	Thanks @jimbolla for this answer, it was exactly what I was looking for. Question: what kind of performance hit should we expect from always using props now in our `mapStateToProps` and `mapDispatchToProps`?	neurosnap	2017-01-08 15:43:27
599	2017-03-18 23:36:56	@neurosnap : erm... "performance hit", as compared to _what_? :)	markerikson	2017-01-08 15:43:27
599	2017-03-19 00:08:11	Not using `props` in `mapStateToProps` and `mapDispatchToProps` travels a different code path for optimizations. https://github.com/reactjs/react-redux/blob/master/src/connect/wrapMapToProps.js#L20	neurosnap	2017-01-08 15:43:27
599	2017-03-19 00:21:41	That's just whether your `map*` functions will be called _only_ when the store updates, or also any time props from a parent component change. You almost never want `mapDispatch` to depend on props. It's _fairly_ common to have `mapState` depend on props. You may want to read through my post on performance-related concepts: http://blog.isquaredsoftware.com/2017/01/practical-redux-part-6-connected…	markerikson	2017-01-08 15:43:27
599	2017-03-19 02:36:45	Thanks for the info, I'll definitely give that blog post a read. This might not be the best place to discuss this so I apologize in advance but I'm prompted to ask: what's the issue with `mapDispatch` depending on props?	neurosnap	2017-01-08 15:43:27
599	2017-03-19 02:58:52	You'd generally be re-creating functions each time. That can cause unnecessary re-rendering down the component tree, as well as the expense of actually creating those functions again and again. It's one of several reasons why I prefer to use the object shorthand version of `mapDispatch`, so that I'm not even actually declaring a literal `mapDispatch` function: http://blog.isquaredsoftware.com/201…	markerikson	2017-01-08 15:43:27
598	2017-01-06 18:58:23	Updates license with current copyright year.	jamesongamble	2017-01-06 19:23:36
598	2017-01-06 19:23:40	Thanks!	markerikson	2017-01-06 19:23:36
597	2017-01-06 17:47:23	_This might be expected behavior- in this case I'd really appreciate explanation for it._ ## tl;dr; For SSR parent component render is not triggered if child updates shared state. Client browser renders as expected. ## Issue details we have App.jsx - all it does is adding no-scroll class for container when Modal window is rendered. <S_CODE_TOKEN> Modal is using componentWillMount to dispatch stat…	dlebedynskyi	2017-02-17 14:50:53
597	2017-02-17 14:50:53	You can't dispatch from cWM because that will change the state the render is using, which is a synchronous operation on the server. It can't rewind back and update things it's already rendered. You'll have to "preload" your state on the server by determining what actions need to be dispatched, resolving them (if they're async), and *then* going on to render. #210 might be helpful here.	timdorr	2017-02-17 14:50:53
596	2017-01-05 12:25:03	I am using Redux as a state container for my web application, my challenge is to develop a dynamic React component which emit the aynch action using redux to fetch data from the server bind the store state to my component props. Example: <S_CODE_TOKEN> I am having my state.home as global, But the good practice is to keep the state local to the component when the state is not required in global. W…	arulprasad-in	2017-01-05 17:05:07
596	2017-01-05 17:05:07	This is a usage question, and should be asked on Stack Overflow instead. You may also want to read some of the articles in [Redux Architecture - Encapsulation](https://github.com/markerikson/react-redux-links/blob/master/redux-architecture.md#encapsulation-and-reusability).	markerikson	2017-01-05 17:05:07
595	2017-01-05 09:06:47	Hi, I use 'create-react-app' and 'react-redux-starter-kit'. Every is great, but one thing is actually not working. > https://github.com/davezuko/react-redux-starter-kit Let met show some samples : This is how I create my store : I add custom reducers inside and it's work well. https://github.com/davezuko/react-redux-starter-kit/blob/master/src/main.js The app main : <S_CODE_TOKEN> The app contain…	GreGGus	2017-01-05 17:05:19
595	2017-01-05 12:45:35	Ok my bad. <S_CODE_TOKEN> And it's working without import store :) You can close this issue.	GreGGus	2017-01-05 17:05:19
594	2017-01-03 19:15:20	We can currently call connect with an object argument for mapDispatchToProps, where each function in the object is assumed to be an actioncreator. Could a similar option be available for mapStateToProps, where it would be assumed that each function in the object would be a selector? This could then be used as, for example: <S_CODE_TOKEN> I am currently achieving this with the following: <S_CODE_T…	alsiola	2017-01-04 04:00:11
594	2017-01-03 19:41:55	See #323	jimbolla	2017-01-04 04:00:11
593	2017-01-03 15:55:10	Hello! Consider a use case: a block with a text inside (text is fetched from store). When text changes - block smoothly goes away and the other block appears. Pseudo code for better illustration: <S_CODE_TOKEN> What happens when state.text changes? 1) New `Block` appears, because `key` is changed; `componentWillEnter` starts the animation for it. Great. 2) Old block gets *re-rendered* and `compon…	shlajin	2017-02-17 02:39:44
593	2017-02-17 01:55:14	@shlajin I'm not sure this is a redux issue. I believe React TransitionGroup relies on the key internally, so `key` should be unique at all times. Try this: <S_CODE_TOKEN>	toddsby	2017-02-17 02:39:44
593	2017-02-17 02:39:44	@toddsby is correct. This is an issue dealing with TransitionGroup. I'd also recommend giving react-motion a look-see too.	timdorr	2017-02-17 02:39:44
592	2016-12-31 22:09:29	I have a connected component near the root of my app that looks like this <S_CODE_TOKEN> i added the areMergedPropsEqual option because i was worried every redux change would trigger a rerender of the entire app unnecessarily. The problem is that areMergedPropsEqual seems to be ignored. I put a breakpoint in there and it never gets hit. and there's no console logs. Is it possible that the option …	bdwain
592	2016-12-31 22:27:04	Also, after thinking about alternatives, can't you just use shouldComponentUpdate in the component being wrapped to function the same as areMergedPropsEqual? It worked to prevent the extra rerenders and I can't really see what areMergedPropsEqual provides that you can't get with shouldComponentUpdate. Except maybe avoiding an expensive componentWillReceiveProps.	bdwain
592	2016-12-31 23:01:44	One of the overall goals of the v5 rewrite is to do as much work as possible in selectors, and only force updates in a component once it's confirmed that the data has really changed (as opposed to v4 and earlier, which used React's `setState()` to queue up update checks after a store notification, and actually did the real checking in the wrapper component's `render()` method.) Two thoughts on th…	markerikson
592	2016-12-31 23:08:23	Hi. I'm not totally sure that the optimization is necessary. But my project often runs on webviews in cheap slow tablets, and when it's slow, it's really slow. Either way though, this looked like a bug, so I wanted to bring it to your attention. I was mostly just worried about putting the entire state object in the results from mapStateToProps, which seemed like it would trigger a rerender of my …	bdwain
592	2016-12-31 23:12:28	If you're worried about that, the recommended approach is to connect _more_ components. That way, each of them rely on more granular pieces of the store state, and will need to re-render less often. See http://redux.js.org/docs/faq/ReactRedux.html#react-multiple-components and http://redux.js.org/docs/faq/Performance.html#performance-scaling for some more info on the topic.	markerikson
592	2016-12-31 23:32:06	Yea I am doing that for the most part. I think with what i'm doing, removing this component and connecting every component that used this would just be a lot of extra boilerplate because lots of components will use the method this component provides (it's an analytics method). So I was looking for a way to provide the context method that exposed the state without triggering so many updates if pos…	bdwain
592	2016-12-31 23:35:39	Also thanks for your help @markerikson. If you want I can try to come up with a gist that has a reproduction of the areMergedPropsEqual method not being called. Though all of the key info is in my snippet in the original comment.	bdwain
592	2016-12-31 23:41:33	Depending on how the analytics piece works: would it make more sense to actually put it in React context, or create a Redux middleware that uses it?	markerikson
592	2016-12-31 23:46:21	There are optimizations that will avoid the call when it knows it can. I'm on mobile otherwise I'd point them out	jimbolla
592	2016-12-31 23:47:14	The analytics piece is on the react conext. Here's the method exposed on context. <S_CODE_TOKEN> basically there are a lot of "dataTypes" which are just functions that format the data you pass and pull in other data from the state. Which data they pull in from the state is up to the individual data type, so in order to do this generically it seemed the only way was to pass the whole state object …	bdwain
592	2016-12-31 23:49:53	and if i was to connect every child component instead of the one root component, all of the children components would still need to get the entire state object from mapStateToProps to pass to dataType, or they would have to know what pieces of data the dataType pulled from the state, and that would mean repeating that everywhere an individual dataType was used.	bdwain
592	2016-12-31 23:50:18	@jimbolla won't shouldComponentUpdate do that? It seems to work in my specific case at least.	bdwain
592	2017-02-14 04:18:42	I'm running into the same issue. I'm passing in an options object with **pure:true** as well one of the allowed functions that simply logs to console. The console log never runs <S_CODE_TOKEN>	vevo-var-nazari
592	2017-03-13 22:09:28	`areMergedPropsEqual` is never called if you use the default for `mergeProps` because the answer will always be false in that case. Since `mergeProps` is only called if `stateProps`, `dispatchProps`, or `ownProps` has changes, the default `mergeProps` will always produce an object that has different values. Avoiding that extra shallow compare is a significant perf boost. Should probably update th…	jimbolla
591	2016-12-29 16:05:29	Fixes #590 Also handles things like NaN.	timdorr	2017-02-17 14:46:27
591	2016-12-29 16:21:57	We should perf test this, since it's called so much. It's useful to remember that we're not comparing any 2 rando values, but specifically props objects coming from react. I think we can make certain assumptions, like that they're objects, and typically (99% of time?) that the # of props is going to be the same between the 2 args. So the algorithm can optimize for things like that.	jimbolla	2017-02-17 14:46:27
591	2016-12-29 16:36:07	True, but I think the effects are minor. Given this is a hot path, it's going to get optimized pretty heavily. I think the only thing to do is to use the for in loop form instead, as v8 [has specific optimizations for that with a `hasOwnProperty` check](https://github.com/v8/v8/blob/master/src/runtime/runtime-forin.cc). Though it probably won't trigger that with the equality check in there. Maybe…	timdorr	2017-02-17 14:46:27
591	2016-12-29 21:40:40	If the perf of the fbjs version is fine, then maybe we should just import it from fbjs. fbjs is a dependency of react, so react-redux has a dependency on it indirectly already.	jimbolla	2017-02-17 14:46:27
591	2017-02-17 14:46:24	AFAIK, `shallowEqual` hasn't changed in quite some time in fbjs. I'm going to merge this as-is and we can look at switching it to an import at a later date.	timdorr	2017-02-17 14:46:27
591	2017-02-17 17:04:51	Works for me. This should be fast enough for normal usage. And if someone really needs a faster implementation than the fbjs, they have the power to override it in the options.	jimbolla	2017-02-17 14:46:27
591	2017-02-17 17:07:31	I wouldn't recommend depending on anything from `fbjs` directly.	gaearon	2017-02-17 14:46:27
591	2017-02-17 17:07:36	(Copying is fine 😄 )	gaearon	2017-02-17 14:46:27
591	2017-02-20 01:32:44	This seems like it happens often; `recompose` just has `fbjs` as a dependency for shallow equal, and I think `react-side-effect` used to do that. Do you think `fbjs` could move their shallow equal implementation into another library? Copying doesn't seem like the best solution, either.	wtgtybhertgeghgtwtg	2017-02-17 14:46:27
590	2016-12-29 07:56:34	<S_CODE_TOKEN> it's a misunderstanding or there are some reasons for this?	LiuuY	2017-02-17 14:46:27
590	2016-12-29 15:55:30	Well first off, you shouldn't be adding to primitives, as that affects the entire system and can have unexpected side effects. We can probably swap out for [fbjs's version](https://github.com/facebook/fbjs/blob/master/packages/fbjs/src/core/shallowEqual.js) instead, since it covers these edge cases and might be a bit faster too.	timdorr	2017-02-17 14:46:27
589	2016-12-28 21:58:38	Reported here: https://github.com/davidkpiano/react-redux-form/issues/592	jimbolla	2017-02-06 18:58:51
589	2016-12-28 22:10:57	Thanks @jimbolla - the general idea is that this should work: <S_CODE_TOKEN> If I'm not mistaken, `<Bar>` should subscribe to its `ownStore` as if it were its own `<Provider>` (because it essentially is) instead of depending on parent subscriptions.	davidkpiano	2017-02-06 18:58:51
589	2016-12-28 22:24:06	Correct. I think there's an edge case to this edge case I'm not covering so I'm gonna keep working on it, but this should be better.	jimbolla	2017-02-06 18:58:51
589	2016-12-28 23:41:59	OK. Now I think I covered the edge cases correctly.	jimbolla	2017-02-06 18:58:51
589	2016-12-30 02:22:49	@timdorr Thoughts on pushing a patch release for this and the other handful of fixes we have waiting to go out?	jimbolla	2017-02-06 18:58:51
589	2017-01-17 15:45:35	Any updates on this? Will it be able to be merged in soon? 🙏	davidkpiano	2017-02-06 18:58:51
589	2017-01-31 04:33:55	@jimbolla , @timdorr : following up on this at @davidkpiano 's request. It's Jim's code thus far, and Tim's been cutting releases (something I should go figure out for myself at some point, but don't have time to dig into atm). Are we good to go on this?	markerikson	2017-02-06 18:58:51
589	2017-01-31 17:03:15	I haven't had time to really dig into this one. It's a non-trivial change, hence the hesitation to just blindly merge it in. If anyone else wants to review, I trust them to point out any problems.	timdorr	2017-02-06 18:58:51
589	2017-01-31 19:41:09	Yeah, that's actually how I feel about this myself at the moment :)	markerikson	2017-02-06 18:58:51
589	2017-02-05 17:05:17	@timdorr @markerikson It might be easier to review the 2 commits separately. The bugfix one is pretty small and the refactor one just moves a few things and adds some more comments.	jimbolla	2017-02-06 18:58:51
589	2017-02-06 18:58:48	OK, LGTM. In the future, I'd submit refactors as either separate PRs or just directly onto master.	timdorr	2017-02-06 18:58:51
589	2017-02-14 14:52:55	@timdorr please release this fix	anru	2017-02-06 18:58:51
589	2017-02-28 02:17:43	@timdorr The `react-redux 5.0.3` update breaks HMR with latest `react-hot-loader 3.0.0-beta.6`. Basically after a hot-reload the state is somehow broken. This worked fine in `react-redux 5.0.2` :( repo to reproduce: https://github.com/BerndWessels/react-redux-rr4-wp2-rhl3.git Work fine with `react-redux 5.0.2` but broken when you upgrade to `react-redux 5.0.3`	BerndWessels	2017-02-06 18:58:51
588	2016-12-27 12:13:00	Similar to the issue #564 . Just like in the above mentioned issue, I have a hidable form. The difference is: I have a ParentContainer that passes the **visible** prop to the ConnectedParent. Yet everything is fine unless I hide the Form dispatching asynchronously. In this case I get a warning: > setState(...): Can only update a mounted or mounting component. This usually means you called setStat…	osigum	2016-12-30 22:48:01
588	2016-12-30 17:59:42	@osigum Can you provide more details? What does you store creation look like? What does your top-level component look like? Are you using the latest versions of react/redux-form/etc? There's not quite enough here to troubleshoot without making assumptions.	jimbolla	2016-12-30 22:48:01
588	2016-12-30 22:48:01	I was able to repro the bug above. I refactored out redux-form and ended up with this: <S_CODE_TOKEN> It appears #579 (fixed #577) also fixes this one.	jimbolla	2016-12-30 22:48:01
587	2016-12-25 16:57:49	I want to write in the follow style. <S_CODE_TOKEN> thank you.	honpery	2016-12-26 02:57:21
587	2016-12-26 02:57:21	The example given in #89 , which you already commented on, should work just fine.	markerikson	2016-12-26 02:57:21
587	2016-12-26 05:11:44	sorry, It isn't like to mine, I want to follow: <S_CODE_TOKEN>	honpery	2016-12-26 02:57:21
587	2016-12-27 01:36:29	Yes, and the code in the other issue will do that. Example: <S_CODE_TOKEN> The wrapped component will now have `this.props.xhttp.list`, etc.	markerikson	2016-12-26 02:57:21
586	2016-12-25 16:10:48	Problem: I have Parent and Child components. When React three is changed and must be re-rendered, if I connect Child component to react-redux, is not handle render() method on Child when Parent render method is handled. Is re-rendered only when I pass a prop with unique value from parent: `<Child />` - not re-rendered. `<Child prop={unique_value} />` - re-rendered. If Child not connected to react…	ideal-life-generator	2016-12-26 02:56:14
586	2016-12-26 02:56:14	Ah... sorry, no, I'm afraid I don't understand. Also, this sounds like a usage question, not a bug report. I'd encourage you to post a question on Stack Overflow - you're likely to get a better answer there.	markerikson	2016-12-26 02:56:14
586	2016-12-26 09:27:30	When component "connect"-ed, "render" stop handling. [Screenshots](https://photos.google.com/share/AF1QipNkp2lV8fsYpSPqtPAi-NTOdl6eepTVbgsyNQHUvo0SoyAq2GsxbhUJyOOvYRO56Q?key=aWJNblhSb2dtdGZHNkFDZlVEeUNyVVRVMktfUHJ3).	ideal-life-generator	2016-12-26 02:56:14
585	2016-12-22 14:31:11	Context <S_CODE_TOKEN> In this context, If my component gets a prop updated other than `foo` then no render occurred. ( http://codepen.io/DevSide/pen/RoOjxP ) But in most cases, I'd like to just avoid a `mapStateToProps` call and eventually make the `shouldComponentUpdate` of my component decide about re-rendering. Is there any perspective to get this kind of behavior ? (using memoized selectors …	DevSide	2016-12-23 04:07:26
585	2016-12-22 17:51:02	Overriding `areStatesEqual` and `areOwnPropsEqual` will bypass the whole render cycle if they both return true, so that's not going to work for your use case. A memoized selector *is* the appropriate place to get that behavior.	jimbolla	2016-12-23 04:07:26
584	2016-12-21 17:43:44		jimbolla	2016-12-23 04:29:36
584	2017-01-09 14:07:45	thx..i just got into this problem. That's awesome	ZhengHe-MD	2016-12-23 04:29:36
584	2017-01-09 14:33:36	and when will next patch be released? I need this in my project😅😍	ZhengHe-MD	2016-12-23 04:29:36
584	2017-01-10 01:05:07	@timdorr Any thoughts on pushing out a patch release?	jimbolla	2016-12-23 04:29:36
584	2017-01-10 16:40:04	Sorry, I've been dealing with a house full of sick people (myself included). I'll try to get something out soon-ish.	timdorr	2016-12-23 04:29:36
583	2016-12-21 16:12:05	This pull request changes the suggested version for React Native users to be aligned with the current major version of `react-redux`. Not really an "issue", so I didn't make one :kissing_heart:	selbekk	2016-12-21 17:25:21
583	2016-12-21 17:25:17	Thanks!	timdorr	2016-12-21 17:25:21
582	2016-12-21 14:39:49	I have a boolean value inside a reducer and the `mapStateToProps` is not always called when the value changes. Here's the log from 4.4.6: <S_CODE_TOKEN> But here's the one from 5.0.1: <S_CODE_TOKEN>	tleunen	2016-12-23 04:29:38
582	2016-12-21 15:37:03	I wonder if this is related to an "app" within another app and maybe the relations between the stores are wrong since the upgrade?	tleunen	2016-12-23 04:29:38
582	2016-12-21 16:02:11	Can you post a sample project that demonstrates this issue? Your second comment makes it sound like your setup is more complicated than "just" a store and some components.	markerikson	2016-12-23 04:29:38
582	2016-12-21 16:16:43	I can try to create a new project. But basically it's something like this: <S_CODE_TOKEN> With MainApp being: <S_CODE_TOKEN> OtherApp: <S_CODE_TOKEN>	tleunen	2016-12-23 04:29:38
582	2016-12-21 16:41:48	Ah... hold on. So you're using _two_ different `<Provider>` instances, with the second nested inside the first? Are you updating the first store, but expecting a component inside the second `<Provider>` to respond to that update? Because if so, I really don't think that's a supported or expected scenario.	markerikson	2016-12-23 04:29:38
582	2016-12-21 16:46:11	The inner `Provider` is shadowing the `store` context property, but not `storeSubscription`, so the connected components inside the inner `Provider` are incorrectly subscribing to store changes from the outer `Provider`'s store. Easy enough to fix by changing `Provider` to also shadow `storeSubscription`, but it does beg the question "How much support does react-redux offer for multiple stores?"	jimbolla	2016-12-23 04:29:38
582	2016-12-21 16:53:59	> Are you updating the first store, but expecting a component inside the second <Provider> to respond to that update? Nop. Everything inside the "mini app" is self contained. So something inside send an action and update its own reducer. I only expect the mini app to be updated. The "parent app" has nothing to do with that. I'm making another small project to reflect the issue. Stay tuned. @jimbo…	tleunen	2016-12-23 04:29:38
582	2016-12-21 17:21:59	See this project: https://github.com/tleunen/react-redux-issue582	tleunen	2016-12-23 04:29:38
582	2016-12-21 17:44:42	@jimbolla : I'd say that if we can fix it without much hassle, then we might as well go ahead and do so. Sounds like it's "just" a matter of adding a couple more entries to context, right?	markerikson	2016-12-23 04:29:38
582	2016-12-21 17:45:54	Yep. Just submitted PR #584 to fix this use case.	jimbolla	2016-12-23 04:29:38
581	2016-12-17 10:32:04	I am guessing this is part of more complex and already on-going discussions related to best-practice (such as #278 (?)), but I am rather curious how you guys deal with this sort of scenario: Let's say I have multiple database connections and multiple `HOC`s referencing each. Now a lot of questions are popping up. I am not sure where to even place the database instances, since I am rather uncomfor…	Domiii	2016-12-18 02:51:40
581	2016-12-17 17:57:44	The standard approach for managing "connection"-type objects, such as websockets, is to put them in middleware. That way they have access to actions coming through the dispatch pipeline, and can dispatch actions themselves.	markerikson	2016-12-18 02:51:40
580	2016-12-16 18:51:38	I just noticed that it was missing. (Sorry for not having opened an issue before opening this pr, but i think this is quite straightforward)	nicolo-ribaudo	2016-12-16 19:39:50
580	2016-12-16 19:39:54	Thanks!	markerikson	2016-12-16 19:39:50
579	2016-12-15 14:24:44	storeSubscription context object is lost when a component don't have a mapStateToProps	jimbolla	2016-12-15 17:21:30
578	2016-12-15 13:17:37	Hi, Currently i'm having some problems after updating the package.json of my app from `"react-redux": "5.0.0-beta.3",` to `"react-redux": "5.0.1",` The thing is, after I update this everything seems to run fine and without any problems in my localhost, but the app fails to compile in Heroku. After rolling back to the beta version everything works fine at heroku again. Maybe the problem isn't with…	fabiozaffani	2016-12-28 23:11:08
578	2016-12-15 13:38:19	What's the error?	jimbolla	2016-12-28 23:11:08
578	2016-12-15 14:09:40	<S_CODE_TOKEN> By changing the react-redux version it builds just fine. If needed, i can upload the entire stack trace from node.	fabiozaffani	2016-12-28 23:11:08
578	2016-12-15 14:15:02	Well that's not super useful. Could you try beta2, beta3, rc1, rc2 to narrow down when this error started?	jimbolla	2016-12-28 23:11:08
578	2016-12-15 14:15:57	Or maybe the whole stack so that it's clearer what exactly is failing. :-)	gaearon	2016-12-28 23:11:08
578	2016-12-21 16:49:36	@fabiozaffani What is your current status with this?	jimbolla	2016-12-28 23:11:08
578	2016-12-28 23:11:08	Closing due to lack of feedback. I haven't heard of anyone else with a similar problem.	timdorr	2016-12-28 23:11:08
577	2016-12-15 04:28:54	Hi, If I have the following components: <S_CODE_TOKEN> Because, the middle component has no mapStateToProps, the value of shouldHandleStateChanges will be false in connectAdvanced and getChildContext() will put undefined as the storeSubscription value sent to the Child component. This cause my application to have the following warning, when an action cause some components to be unmounted: `Warnin…	ericm546	2016-12-15 17:21:33
577	2016-12-15 05:11:25	Good catch. It should actually be <S_CODE_TOKEN> I think. I'll have to test this tomorrow.	jimbolla	2016-12-15 17:21:33
577	2016-12-15 06:02:56	Awww. Why couldn't people find these _before_ we released 5.0.0 final? :( Thanks for the report, @ericm546 . Appreciate it!	markerikson	2016-12-15 17:21:33
577	2016-12-15 07:07:59	jimbolla: That fixes the bug on my project. Thank you for being so quick :) Edit: oops, I closed the ticket by mistake.	ericm546	2016-12-15 17:21:33
576	2016-12-14 19:06:30	[Prior conversation](https://github.com/reactjs/react-redux/pull/416#pullrequestreview-12930768)	jcready	2016-12-29 15:56:43
576	2016-12-14 19:09:08	Can you run some perf benchmarks just to be sure it's faster? You know that old saying about what happens when you ASSUME.	jimbolla	2016-12-29 15:56:43
576	2016-12-17 05:48:17	I'm more concerned of the correctness of `shallowEqual` in `react-redux`. There are a few subtle ways it could fail right now. I think it would be best to copy [`shallowEqual` from `fbjs`](https://github.com/facebook/fbjs/blob/master/packages/fbjs/src/core/shallowEqual.js).	appden	2016-12-29 15:56:43
576	2016-12-17 16:44:25	I agree with @appden here. For instance `shallowEqual` in react-redux doesn't account for `NaN`. If an object contained any `NaN` value then `shallowEqual` would always return `false`.	jcready	2016-12-29 15:56:43
576	2016-12-29 15:56:43	I'm going to close this out and we can switch over to the fbjs version. It seems to cover more edge cases and might even be faster in common cases for react-redux.	timdorr	2016-12-29 15:56:43
575	2016-12-14 18:33:35	Hi, I've got a container that is mapped to some state: <S_CODE_TOKEN> And I've got some state that is defined by `combineReducers` structure: <S_CODE_TOKEN> I want to mount two instances of `Container`, that are mapped to two different properties of state (`propA` and `propB`) without rewriting `Container`. After some experiments I and my colleague come to some implementation like this: <S_CODE_T…	verkholantsev	2016-12-14 19:22:58
575	2016-12-14 18:56:35	Yeah, the "multiple independent instances of a connected component" scenario can get a bit complex. There's been a lot of discussion on the topic, and there's a bunch of different libraries people have built to try to help with it. Let me point you to some references. I have a bunch of articles on Redux and encapsulation in my links list, at https://github.com/markerikson/react-redux-links/blob/m…	markerikson	2016-12-14 19:22:58
575	2016-12-14 18:56:50	I'm not a fan of shadowing the store to only expose a fragment of the store. I feel like that gets you in trouble as soon as Container starts using a component that also connects to the store but expects the full store state. I'd prefer to do something like: <S_CODE_TOKEN> and then make Container's mapStateToProps use `propName` to pluck from state.	jimbolla	2016-12-14 19:22:58
575	2016-12-14 19:11:05	@jimbolla If you have some complex containers, that connect some components on different levels of result tree, the scenario with `<Container propName="propB"/>` suggests passing `propName` from outer component to inner component. `Provider` component is really great thing because it passes `store` in tree context. I think that passing `propName` is a step back in this circumstances. @markerikson…	verkholantsev	2016-12-14 19:22:58
575	2016-12-14 19:22:58	@verkholantsev : there's too many different potential use cases out there to try to implement things here in `react-redux`. That's part of why there's so many different third-party libraries. There was actually a good article just today on a related topic, entitled ["Libraries shouldn't support everything"](http://staltz.com/libraries-shouldnt-support-everything.html). That's not to say that it's…	markerikson	2016-12-14 19:22:58
574	2016-12-14 15:48:53	So, I was upgrading one of our packages that use the UMD build, and noticed that the output was renamed in [this commit](https://github.com/reactjs/react-redux/commit/746c4506ba705e286cf15807096b76958282b5b8#diff-b9cfc7f2cdf78a7f4b91a753d10865a2R11) It's a little confusing for react-redux to just be called redux. I kind of feel it was just an oversight. Any thoughts?	Phoenixmatrix	2016-12-14 17:21:46
574	2016-12-14 16:48:31	I'm guessing that was a mistake. Want to submit a PR?	jimbolla	2016-12-14 17:21:46
574	2016-12-14 16:56:08	Yup will do, just wanted to be sure it wasn't intentional first.	Phoenixmatrix	2016-12-14 17:21:46
574	2016-12-14 16:58:41	@btd, Any insight on this?	jimbolla	2016-12-14 17:21:46
574	2016-12-14 17:02:50	@jimbolla looks like just copy paste mistake. Sorry.	btd	2016-12-14 17:21:46
574	2016-12-14 17:20:07	I'll get this fixed up now and push out a 5.0.1 (we need that anyways for the HMR fix).	timdorr	2016-12-14 17:21:46
574	2016-12-14 17:24:30	@timdorr thanks 👍	btd	2016-12-14 17:21:46
574	2016-12-14 17:27:29	Published! https://unpkg.com/react-redux@5.0.1/dist/react-redux.js	timdorr	2016-12-14 17:21:46
574	2016-12-14 18:13:30	thanks a bunch!	Phoenixmatrix	2016-12-14 17:21:46
573	2016-12-14 13:59:40	Tried the new version against react-native 0.38.1 (react 15.4.0-rc.4), but no joy <img width="369" alt="screen shot 2016-12-14 at 11 57 58" src="https://cloud.githubusercontent.com/assets/384959/21184684/b7ef164e-c1f4-11e6-855f-ddb639a7ac7e.png">	mschipperheyn	2016-12-14 16:02:01
573	2016-12-14 14:28:05	We're gonna need more details. Connect definitely defines childContextTypes.	jimbolla	2016-12-14 16:02:01
573	2016-12-14 14:51:54	Ok, what kind of details do you need? I can give you some of my code setup: I noticed that NavigationContainer defines a childContextTypes of its own. Perhaps it overwrites the react-redux setting instead of merging it? index.ios.js import './app/dev/Reactotron'; import { AppRegistry } from 'react-native'; import Root from './app/App'; AppRegistry.registerComponent('Ology', () => Root); App.js im…	mschipperheyn	2016-12-14 16:02:01
573	2016-12-14 14:57:39	Ah. I think you're overwriting Connect's childContextTypes with your own. Try changing `NavigationContainer.childContextTypes = { ... }` to `NavigationContainer.WrappedComponent.childContextTypes = { ... }`	jimbolla	2016-12-14 16:02:01
573	2016-12-14 15:06:00	Thanks. That seems to do the trick. I wonder if this should be documented? I also noticed that if using the following style, I avoid this issue altogether. It seems more elegant class NavigationContainer extends React.Component { static childContextTypes = { navigator : PropTypes.object.isRequired }	mschipperheyn	2016-12-14 16:02:01
573	2016-12-14 15:27:02	Docs might help, although I wonder how many people would remember that. I think that's part of the downside of decorators. It looks like you're setting a field on one thing, when really you're setting it on another thing. It's a little more obvious when you write it the "traditional" way. <S_CODE_TOKEN> is equivalent to <S_CODE_TOKEN>	jimbolla	2016-12-14 16:02:01
573	2016-12-14 16:01:46	Well, at least its documented here for posterity. Maybe it will help someone as well. Thx!	mschipperheyn	2016-12-14 16:02:01
573	2016-12-14 16:46:17	If you think there's a good spot in the docs to talk about this, a PR would be welcome.	jimbolla	2016-12-14 16:02:01
572	2016-12-14 02:24:49	example: <S_CODE_TOKEN> when i do something like this, i don't get any errors or rendered markup.	lostrouter	2016-12-14 05:02:44
572	2016-12-14 02:27:26	I... _think_ that may be technically legal? But I have absolutely no idea why you'd want to do that, and it's probably not going to be good for performance. Why _are_ you trying to do that?	markerikson	2016-12-14 05:02:44
572	2016-12-14 02:35:48	So, I have an SPA and I'm using react-router. foo is essentially a child route's component. I want to write something like the above because I want to guarantee all child route components get a common set of props. I also don't want my outer level component getting triggered by state changes that don't really concern it.	lostrouter	2016-12-14 05:02:44
572	2016-12-14 02:39:45	In a strange coincidence, I actually just helped answer a sorta-similar-ish question elsewhere. I think what you really want is to connect the parent component, and use `React.cloneElement()` to pass the additional props on to each child. See the example here: http://stackoverflow.com/questions/40054774/how-can-i-pass-props-to-children-of-react-router	markerikson	2016-12-14 05:02:44
572	2016-12-14 02:46:41	right. so that works if i want to connect the parent. i don't want to connect the parent because i want to compartmentalize state listeners. Like in your example, I would likely have the header and footer connected independently. It's possible I may want to connect all three in this one react component.	lostrouter	2016-12-14 05:02:44
572	2016-12-14 02:54:05	Every call to connect is going to return a new component. So React will unmount the old and mount the new on every render. That will be bad for performance.	jimbolla	2016-12-14 05:02:44
572	2016-12-14 05:02:44	Yeah, this isn't a best practice. `connect()` establishes a higher-order component, which you only have to do once (normally at the top level of the module where you export the component from). Doing it in your `render` will recreate the component definition every time, so you'll be rerendering on every change (basically what would happen if React didn't do reconciliation). I would establish sepa…	timdorr	2016-12-14 05:02:44
571	2016-12-14 01:51:14	As someone trying to port the react-redux connect api to ember I'm curious why you require a `opt-in` for withRef instead of supporting this out of the box? Just curious Thank you in advance	toranb	2016-12-14 04:16:05
571	2016-12-14 02:26:08	IIRC because React prints a warning if you put a ref on a functional component and we didn't have a good way to detect functional components at the time. Also (less importantly) refs put some additional work on React and it's nice to avoid it.	gaearon	2016-12-14 04:16:05
571	2016-12-14 04:16:05	@gaearon thank you much!	toranb	2016-12-14 04:16:05
570	2016-12-13 12:53:45	What is the preferred way (or best practice) to populate presentational components from containers: reading directly from state or reading from `ownProps` whenever possible? Why? Suppose the following application state: <S_CODE_TOKEN> Example reading from ownProps: <S_CODE_TOKEN> Example reading directly from state: <S_CODE_TOKEN>	viniciusbo	2016-12-13 15:15:06
570	2016-12-13 15:15:06	You should be reading from state since you don't want to have to pass that state down through multiple layers of components to the container. Also, this will mean only that container will re-render when the state it's looking at changes, rather than your entire application.	timdorr	2016-12-13 15:15:06
569	2016-12-11 14:20:18	TypeScript currently doesn't recognise `WrappedComponent` as an existing static property on a wrapped class/function.	oreqizer	2016-12-12 01:41:52
569	2016-12-12 01:41:52	Any TS definitions for react-redux aren't maintained by us. #541 is open to track adding them here. If they need adjustment, please post over in that PR.	timdorr	2016-12-12 01:41:52
568	2016-12-11 09:05:49	I am facing issue Invariant Violation: Could not find "store" in either the context or props whenever I navigate directly to the Connect()`ed component. I found troubleshooting guide for this issue in README which states 1. Make sure you don’t have a duplicate instance of React on the page. ![image](https://cloud.githubusercontent.com/assets/22791134/21079146/074e513a-bfae-11e6-9262-ade398a7cac1.…	NIshantDesaiJumpbyte	2016-12-12 01:44:20
568	2016-12-12 01:44:20	It might be something with your routing config, which should have the <Router> live outside of your routes module. Nonetheless, this is a usage question, not a bug report. This issue tracker doesn't have the kind of eyeballs that places like Stack Overflow and Reactiflux have. You're better off posting in those kinds of places instead.	timdorr	2016-12-12 01:44:20
567	2016-12-10 23:11:55	This fixes #513. I'm not sure how to write a proper automated test for HMR, but I tested it against @patrikholcak's repo mentioned in https://github.com/reactjs/react-redux/issues/513#issuecomment-263126565.	jimbolla	2016-12-14 14:40:15
567	2016-12-14 05:31:26	Did this get merged? It looks like it didn't.	jimbolla	2016-12-14 14:40:15
567	2016-12-14 14:40:09	Whoops. I'll do a 5.0.1 soon then.	timdorr	2016-12-14 14:40:15
566	2016-12-10 19:46:35	This test ensures that `connect`/`connectAdvanced` correctly notifies a child connected component when there's a blocking component (`shouldComponentUpdate` = false) between a parent and child. This demonstrates why #565 is an invalid change.	jimbolla	2016-12-14 14:39:39
565	2016-12-10 11:19:25	When handling store updates, selector is sometimes called twice with same `state` and `ownProps` for nested components. I traced this part, and found things occurred in following order: `parent: onStateChange, setState` `nested: componentWillReceiveProps, selector, shouldComponentUpdate` `parent: componentDidUpdate, notifyNestedSubs` `nested: onStateChange, selector, (skip update), notifyNestedSu…	dk00	2016-12-10 19:58:40
565	2016-12-10 14:13:30	This doesn't look right. Moving notifyNestedSub into compenentWillReceiveProps will cause it to not get called if there's a blocker component preventing it from receiving new props.	jimbolla	2016-12-10 19:58:40
565	2016-12-10 17:58:17	>This doesn't look right. Moving notifyNestedSub into compenentWillReceiveProps will cause it to not get called if there's a blocker component preventing it from receiving new props. Is it worth adding a failing test for this?	gaearon	2016-12-10 19:58:40
565	2016-12-10 19:58:40	I just added a test as PR #566 that would fail if this PR is applied.	jimbolla	2016-12-10 19:58:40
564	2016-12-09 20:12:16	The following error appears using `react-redux@5.0.0-rc.1` when I am unmounting component which renders `redux-form`'s `<Field />` component only if the `<Field />` has been previously focused. I know that it seems like problem with `redux-form` but when I switch back to `react-redux@4.4.6` everything works fine. <S_CODE_TOKEN> Tested on OSX and Chrome@54.0.2840.98 (64-bit) and Safari@10.0.1 (126…	pilaas	2016-12-13 06:11:54
564	2016-12-09 22:17:39	Not to strawman/sidetrack too much, but why are you storing that kind of state in your store? It doesn't seem to be a business-level concern, just UI state. That kind of thing is best left to local React state instead.	timdorr	2016-12-13 06:11:54
564	2016-12-09 22:58:15	It's just example project to demonstrate the problem. Programming patterns are not the case here. I don't need a workaround, I just report the bug (?).	pilaas	2016-12-13 06:11:54
564	2016-12-10 00:28:47	Haven't tried to repro this yet, but gotta say, this is a _great_ bug report. Scenario description, error message, "How to repro", _and_ a cloneable repo that can reproduce the issue. Thanks!	markerikson	2016-12-13 06:11:54
564	2016-12-10 14:35:00	I plan to take a loot at this today. Thanks, @pilaas.	jimbolla	2016-12-13 06:11:54
564	2016-12-10 20:23:52	Ah. The good news is this seems to be fixed if built against the head of `next` branch. @timdorr Any chance we can push an rc2?	jimbolla	2016-12-13 06:11:54
564	2016-12-13 06:11:54	Pushed out a quick rc2 just now. I'll try to do 5.0.0 final tomorrow once I'm done with some stuff related to my move this weekend. Draft is ready for the release notes.	timdorr	2016-12-13 06:11:54
563	2016-12-08 15:56:57	I was under the impression that `mapDispatchToProps` runs only once. I'm trying to increase application performance using the following guide: http://benchling.engineering/deep-dive-react-perf-debugging/ Inside the guide there is a Mixin I'm using which tells me about avoidable updates. (A prop is deeply equal but not shallowly, causing an avoidable render) Some of the output I'm getting is about…	davegri	2016-12-08 16:05:05
563	2016-12-08 16:05:05	If your `mapDispatchToProps` function depends on props (has args length !== 1) then it's called anytime the component receives new props.	jimbolla	2016-12-08 16:05:05
562	2016-12-07 13:33:45	let's say my react application has 10 business pages and one error page; each page has its own store state , action creators, reducers..etc. Any unexpected result will lead user to the error page, with error message read from error store state. The store state at run-time is like below <S_CODE_TOKEN> Now the question is how to set the error_msg in error state across the application. If you use ap…	bochen2014	2016-12-07 14:54:38
562	2016-12-07 13:47:09	ok.. looks like i've got it... 1. dispatch SET_ERROR_MESSAGE with detailed error info before jumping to error age, which is what I'm doing 2. modify my api framework to dispatch a SET_ERROR_MESSAGE right before it dispatches REQUEST_FAILURE, so that I don't have to set error message explicitly..	bochen2014	2016-12-07 14:54:38
562	2016-12-07 14:54:37	If you search the reactjs/redux issues, this has been discussed previously. The redux's team's stance on this is that `combineReducers` is meant to cover the most common use cases; but if you need more advanced behavior, such as passing global state, should be done in userland. There's probably an implementation in [Mark's React/Redux Links list](https://github.com/markerikson/react-redux-links) …	jimbolla	2016-12-07 14:54:38
561	2016-12-06 16:17:57	I've updating redux, reat-redux and react on my project and now, this: <S_CODE_TOKEN> throws: <S_CODE_TOKEN> I do not understand as I correctly give a sigle child to my Provider component... This was working with react 15.1.0 and react-redux 4.4.5. I'm having this issue with react 15.4.1 and react-redux 4.4.6.	zabojad	2016-12-06 16:24:42
561	2016-12-06 16:24:42	You're passing `tmp` and `"\t"` as children to `Provider`. Provider expects a single child. Get rid of the second one.	jimbolla	2016-12-06 16:24:42
560	2016-12-06 10:20:36	Current latest `@next` version published on npm is v5.0.0-rc.1, which is uses `Array.prototype.find` that [not supported by IE](https://developer.mozilla.org/en-US/docs/Web/JavaScript/Reference/Global_Objects/Array/find#Browser_compatibility). It seems find was removed since then but new version was not released. thanks	iotch	2016-12-07 00:00:25
560	2016-12-06 12:11:18	New version will be soon. In the meantime, a polyfill should add `find` for you.	jimbolla	2016-12-07 00:00:25
559	2016-12-05 10:21:47	Hi, I'm curious why most guidelines of separate every types? for example: //List of Posts FETCH_POSTS: 'fetch_posts', FETCH_POSTS_SUCCESS: 'fetch_posts_success', FETCH_POSTS_ERROR: 'fetch_posts_failure', // Single POST FETCH_POST: 'fetch_post', FETCH_POST_SUCCESS: 'fetch_post_success', FETCH_POST_ERROR: 'fetch_post_failure', I've got the idea within success and error got separated. But for `fetch…	stefensuhat	2016-12-05 14:47:02
559	2016-12-05 14:47:02	See http://redux.js.org/docs/recipes/ReducingBoilerplate.html	jimbolla	2016-12-05 14:47:02
558	2016-12-02 03:33:09	I have a component A that renders component B as a child. Within comp B an onClick action does dispatch() to add item. Same method calls back parent, and parent destroys the component. That puts the whole app into a weird state. onClick { props.dispatchAdd() props.parentCloseModal() } is there anything anti pattern when calling dispatch and setState in the same call? This is in a react-native app…	manishtpatel	2016-12-02 04:56:24
558	2016-12-02 04:56:24	This is a usage question, and should really be asked on Stack Overflow instead of here. There's also not quite enough info in the question to really give a good answer, anyway.	markerikson	2016-12-02 04:56:24
557	2016-11-30 15:38:46	Instead of using the `setState` callback, doing `notifyNestedSubs` in `componentDidUpdate` seems to avoid the cursor bug (#525) without the need for the compatibility setting BS. (I swear the first time I tried this, it didn't work; I must've screwed something up. /shruggie) I'll perf test this tonight when I'm at my home PC with all my test projects. Assuming that goes well, this is a much clean…	jimbolla	2016-12-05 03:18:03
557	2016-11-30 17:50:59	What does the flame chart look like? When it's inside an event handler, and when it's outside an event handler (e.g. network callback).	gaearon	2016-12-05 03:18:03
557	2016-11-30 18:03:21	Not sure yet, but what I learned is `componentDidUpdate` is called *before* the `setState` callback. Unless implementing `componentDidUpdate` adds some unexpected perf overhead, this change should perform as good or better than the previous way. But I won't be able to test for sure I'm home.	jimbolla	2016-12-05 03:18:03
557	2016-12-01 00:52:19	Just ran some perf tests (react-redux-perf and redux-todomvc projects) on this change vs RC1. This change's perf is almost identical or sliiiightly better with one small tweak I just made; 10-15 ms faster total (out of 350ms) when clicking 10 times on the todo list with 10k items... basically negligible.	jimbolla	2016-12-05 03:18:03
557	2016-12-01 01:04:05	And compared to the pre-RC1 version (ie, the "with-bug" approach)?	markerikson	2016-12-05 03:18:03
557	2016-12-01 14:44:11	The test above was with compatibility=false, so that would be the "with-bug" approach. Setting it to true for my 2 test cases would let it run slightly faster in this case because none of my connected components would be affected by the stale props bug.	jimbolla	2016-12-05 03:18:03
557	2016-12-01 14:45:57	Can we test this with deeper nested apps? Generally “cascading setState” is slow in React but maybe this isn’t an issue here? I don’t understand the change well enough to say.	gaearon	2016-12-05 03:18:03
557	2016-12-01 14:51:40	What would be a good project to use to test that?	jimbolla	2016-12-05 03:18:03
557	2016-12-01 14:55:32	I don't have any suggestions :-( A fake app with boxes inside boxes, all connected? You could use new profiling features in React 15.4.0 to get a flamechart.	gaearon	2016-12-05 03:18:03
557	2016-12-05 03:17:59	This LGTM as-is. Sounds like (assuming I'm reading these comments right) the perf is equivalent to the 5.0 betas/alphas. We can go live with this and clean things up in 5.1 when React 16 is available (and knock out sCU!) I suppose a further improvement would be a heuristic to determine if we even need to set the cDU, but I'm not even sure how you would go about doing that. Any chance you ran this…	timdorr	2016-12-05 03:18:03
557	2016-12-05 15:24:55	I have not tested against react master. Yesterday, I started contriving a more nested demo app and ended up shaving a ton of yaks.	jimbolla	2016-12-05 03:18:03
557	2016-12-05 16:24:36	Can someone summarize for me what the current state of play is for 5.0? What pieces are and are not turned on? - Top-down subscriptions - React 15/16 compat flag - Cursor bug	markerikson	2016-12-05 03:18:03
557	2016-12-05 16:28:45	Currently, the state of `next` is: * Top-down subscriptions are on * Compat flag removed because not needed any more * Cursor bug fixed I would like to run a perf test against React `master`, just in case; will do that tonight or tomorrow night.	jimbolla	2016-12-05 03:18:03
557	2016-12-05 16:54:51	So, net win-win, then - perf up, annoying flags down, bug fixed? Sweet!	markerikson	2016-12-05 03:18:03
557	2016-12-07 00:39:26	Ran the todomvc test against react master. The difference between rc1 and latest was 314.2ms vs 322.7ms. So 8.5ms difference for 10 x 10,001 connected components. The margin is close enough that the same test probably produces slightly different results depending on the browser running it. It'll be interesting to see if there's any noticeable change once all the Fiber stuff is fully implemented i…	jimbolla	2016-12-05 03:18:03
557	2016-12-07 16:48:38	I know @ryanflorence was building a bunch of stuff to prepare for it in Router 4.0, but scrapped it because it's hard to design for a moving target. And I'd rather not contribute to any anxiety on the React team by releasing libraries that are trying to commit to stuff that's not yet finalized and creating breakage where there shouldn't be any. I'm guessing we'll get a way to enable Fiber in 16 a…	timdorr	2016-12-05 03:18:03
556	2016-11-29 05:27:23	Hi, I have a reducer that updates the state after an API call with the state that comes back. Now, if i want to update a table with that data, everything works great. Now let's say I want to filter that data updating the local state which I can store that table data, how could I do that? My use case is i have a table that initially displays all the data. I have a chart, which when i click certain…	MattHartz	2016-11-29 05:30:29
555	2016-11-28 21:24:13	`isSubscribed` method was unused. This makes use of that method internally to determine if the component should subscribe.	AndrewHenderson	2016-11-28 21:31:47
555	2016-11-28 21:27:06	`isSubscribed` is there for backwards compatibility reasons. Otherwise I would've just removed it completely.	jimbolla	2016-11-28 21:31:47
555	2016-11-28 21:31:47	I think this reads just a little bit better. And I would merge it in, but 5.0 is up next for release and this won't ever see the light of day as a result. Sorry about that!	timdorr	2016-11-28 21:31:47
554	2016-11-28 21:11:02	Instead of posting `initMapStateToProps is not a function` exception, show something more helpful like: `Invalid value of type string for mapStateToProps argument when connecting component AwesomeForm.`	jimbolla	2016-11-28 21:32:21
554	2016-11-28 21:32:18	Good stuff!	timdorr	2016-11-28 21:32:21
553	2016-11-28 05:55:41	I switched my JSX components to module.export their class in order to get router driven chunking of the bundle to work. Migrating to redux but none of these work: module.exports = connect(mapStateToProps, mapDispatchToProps)(FuelSavingsPage); // throws: TypeError: Cannot call a class as a function. module.exports = { FuelSavingsPage: connect()(FuelSavingsPage) }; export default connect(mapStateTo…	msimonc	2016-11-28 16:46:59
553	2016-11-28 16:46:59	This would be better asked on stackoverflow.com. Also, I don't think you've provided enough information to troubleshoot your issue.	jimbolla	2016-11-28 16:46:59
552	2016-11-27 19:23:56	https://twitter.com/beeva_es/status/802953966069825536: You guys need to put an end to this shit, NOW!! That is OUR image they are using, and links to our site, in which we get support questions for YOUR product! Redux Options Framework has NOTHING WHATSOEVER to do with React. Nothing! ZIP, ZERO!!! Change the bloody name, and stop doing this. Anymore marketplace confusion which impedes our work, …	kprovance	2016-11-27 19:42:40
552	2016-11-27 19:25:35	This has to go too, the image and the references to our website. https://www.beeva.com/beeva-view/tecnologia/si-cuidas-tu-capa-de-presentacion-por-que-no-la-de-datos/ Alternatively, you can begin paying us for each of your clients who come to us for help, to redirect them to you...otherwise they may not like the response they get from me. In fact, I'm sure they won't. We warned you about this, th…	kprovance	2016-11-27 19:42:40
552	2016-11-27 19:42:40	That is a 3rd party posting a blog post. We have no control over this sort of thing. This is not our doing and not representative of the authors and maintainers of this project. Please contact the folks at beeva.com to have this resolved.	timdorr	2016-11-27 19:42:40
551	2016-11-27 12:15:28	When I asynchronously remove project ... <S_CODE_TOKEN> .... that was created after initialization ([by reducer](https://github.com/BjornMelgaard/react-test/blob/master/app/assets/javascripts/reducers/projects.js)) - it will be deleted and properly unmounted, but when project was passed as `initialState` - `ProjectList` will [not call](https://github.com/BjornMelgaard/react-test/blob/master/app/a…	BjornMelgaard	2016-11-28 10:35:15
551	2016-11-27 18:42:07	I'm not entirely sure I follow what exactly your problem is, but as a guess: it sounds like the child component is re-rendering before the parent is. This is a known issue with React-Redux v4 and earlier. The v5 beta fixes that issue. Try installing `react-redux@next` and see if that takes care of your problem.	markerikson	2016-11-28 10:35:15
551	2016-11-27 18:43:18	@markerikson wow, thanks, I'll try))	BjornMelgaard	2016-11-28 10:35:15
551	2016-11-28 10:35:15	It worked!!!	BjornMelgaard	2016-11-28 10:35:15
550	2016-11-26 09:28:57	Hi, I created a provider component (SortFilter.js) which basically instantiates some filter (dropdown), by selecting something builds an object and passes to the children. (SortFilter render function) `const childrenWithProps = React.Children.map(this.props.children, (child) => React.cloneElement(child, { queryFilters: this.state.queryFilters }) );` In my case the children is a redux container co…	zsoltbokor	2016-11-26 10:44:38
550	2016-11-26 14:30:14	using options.pure = false solves the issue	zsoltbokor	2016-11-26 10:44:38
549	2016-11-24 13:12:32	I have a contrived example. as below <S_CODE_TOKEN> As shown above, clicking the button will cause `action add` to be dispatched twice, each dispatch will cause component to be re-rendered. Is there any performance concern in above code? is it an anti-pattern or a common practice? I assume it's a common practice. Because it is everywhere in `redux-thunk`, i.e. we dispatch a beginFetch action and …	bochen2014	2016-11-24 13:18:47
549	2016-11-24 13:18:47	It's okay but if you need to do dispatch more than a couple of actions I’d recommend rewriting your code so that there is just one action, and different reducers react to it. Indeed it's not very good perf-wise although there is a [simple solution](https://github.com/tshelburne/redux-batched-actions) (and also a more [complex solution](https://github.com/tappleby/redux-batched-subscribe)) to that…	gaearon	2016-11-24 13:18:47
548	2016-11-21 20:55:31	If I wanted to augment a connected component so that a little UI decoration is added which indicates various debug info, how would I be best to do this? I'm thinking that I want to make more visible the selectors that run, how long they took, etc. We are finding that unless we are keeping an active eye on these details, its easy for the team to let regressions slip in and having that front and ce…	avanderhoorn	2016-11-21 21:20:22
548	2016-11-21 21:20:22	I've got links to a few component render monitoring utils and approaches as part of my Redux addons list, at https://github.com/markerikson/redux-ecosystem-links/blob/master/devtools.md#component-update-monitoring . Those might serve as useful inspiration (particularly the "render visualizer" pieces).	markerikson	2016-11-21 21:20:22
548	2016-11-21 23:08:06	Thanks!	avanderhoorn	2016-11-21 21:20:22
547	2016-11-21 16:45:32	Hi there, I'm trying to create a widget to upload an image with the correct width and height. I was following the documentation but it throws an Error at the very beginning. Is the documentation up to date? http://redux-form.com/6.2.0/docs/api/Field.md/ (...) 1. A component This can be any component class that you have written or have imported from a third party library. // MyCustomInput.js impor…	xavicolomer	2016-11-21 16:55:24
547	2016-11-21 16:55:24	This isn't the repo for redux-form. You want https://github.com/erikras/redux-form	jimbolla	2016-11-21 16:55:24
547	2016-11-21 16:58:01	Sorry! Too-many-hours	xavicolomer	2016-11-21 16:55:24
546	2016-11-21 02:50:34	Noticed we were testing and building against React 0.14. This bumps us up to 15 for 5.0 so that we're testing against the current release version.	timdorr	2016-11-21 02:55:15
546	2016-11-21 02:55:10	OK, passes tests. If there's any issue with using this version that I missed, please let me know!	timdorr	2016-11-21 02:55:15
546	2016-11-21 04:38:50	Doesn't this also bump the minimum React version to 15? I'd prefer we not do that, since we still use 14 on our single-sign-on project, because 15 broke IE 11 password autofill on controlled inputs, and it won't be fixed until React 16.	jimbolla	2016-11-21 02:55:15
546	2016-11-21 04:39:36	Nope, just the devDep.	timdorr	2016-11-21 02:55:15
546	2016-11-21 04:41:05	Oh I see now	jimbolla	2016-11-21 02:55:15
545	2016-11-17 19:07:51	So I've been trying to wrap my head around this issue for 8+ hours with no progress :( I want to toggle a material-ui drawer by mapping a boolean from my redux store to my ButtonBar.js container. From there, I'm passing this.props.chatVisible down to the ChatButton component that then takes that boolean and sets it to the open property of my material-ui drawer. Comparing it to previous projects o…	tedjames	2016-11-17 19:34:11
545	2016-11-17 19:34:11	Your state is being mutated. The first argument to `Object.assign()` will be the target that everything is copied onto. So, in order to properly do immutable updates, you need to pass a new blank object (or array) in as the first argument, the "old" object as the second argument, and any "new" values as the third argument, like: `const newState = Object.assign({}, oldObject, {someValue : 123}).` …	markerikson	2016-11-17 19:34:11
545	2016-11-17 20:43:46	Thank you so much! Finally got it working 👍	tedjames	2016-11-17 19:34:11
544	2016-11-14 15:14:00	When I try to install react-redux using jspm I get the following message: `Installing npm:react-redux@4.4.6, no version match for npm:react@^15.4.0` However, looking into the package.json, it seems to be correct. `"react": "^0.14.0 || ^15.0.0-0 || ^15.4.0-0",`	JoaoMosmann	2016-11-16 11:21:41
544	2016-11-14 16:49:06	Yep. React hasn't released this yet.	bennybrau	2016-11-16 11:21:41
544	2016-11-14 16:59:11	15.4 is current in RC. `react@next` points to `15.4.0-rc.4`.	jimbolla	2016-11-16 11:21:41
544	2016-11-14 17:18:42	Is this a bug in jspm? It sounds like it.	timdorr	2016-11-16 11:21:41
544	2016-11-14 21:58:24	i think this is how [node semver](https://github.com/npm/node-semver) is expected to behave > ^1.2.3-beta.2 := >=1.2.3-beta.2 <2.0.0 Note that prereleases in the 1.2.3 version will be allowed, if they are greater than or equal to beta.2. So, 1.2.3-beta.4 would be allowed, but 1.2.4-beta.2 would not, because it is a prerelease of a different [major, minor, patch] tuple.	bdwain	2016-11-16 11:21:41
544	2016-11-15 10:44:18	Currently, I'm using `react@15.3.2`. I'm not an expert in versioning, but it seems that `15.3.2` doesn't match any of the versions required by `react-redux`. Is that right ?	JoaoMosmann	2016-11-16 11:21:41
544	2016-11-15 15:16:01	It definitely looks like a JSPM bug. I tried from scratch using npm `npm install react redux react-redux` and it installed everything. However, doing the same with jspm `jspm install react redux react-redux` it throws t he same error.	JoaoMosmann	2016-11-16 11:21:41
544	2016-11-16 11:21:39	The problem was that the version 0.16.\* of **jspm** doesn't support `||` in dependencies version. With the **jspm@0.17.0-beta4** I was able to overwrite the peerDependencies. Issue created on jspm repo: jspm/jspm-cli#2173	JoaoMosmann	2016-11-16 11:21:41
544	2016-11-16 16:52:57	Ah ha! I was right! 😄 Thanks for the follow up, @JoaoMosmann	timdorr	2016-11-16 11:21:41
543	2016-11-13 23:15:30	In order to satisfy a prerelease version, the major/minor/patch versions must match exactly. This change makes `react-redux` `yarn` friendly when used with `react@15.4.0-rc.4`. Without this change, you always fail a `yarn check`. cc: @gaearon @bestander.	zertosh	2016-11-14 12:06:58
543	2016-11-14 12:06:56	k	gaearon	2016-11-14 12:06:58
543	2016-11-14 12:11:38	Should be in 4.4.6.	gaearon	2016-11-14 12:06:58
542	2016-11-13 13:59:54	In redux-form I have an array property. Every time it's been changed store changes too, mapStateToProps recieves correct value, but componentWillReceiveProps recieve props only first 1-3 times (I don't know why amount is different), then nothing happens. If I change another fields componentWillReceiveProps recieve correct values again.	alexeyMohnatkin	2016-11-13 16:22:48
542	2016-11-13 16:22:48	- Redux Form has its own [repo](https://github.com/erikras/redux-form/issues) - This sounds like a usage/support question which is better asked on Stack Overflow - You didn't provide any code to make it possible to diagnose your problem - Most likely you are mutating your array instead of returning a new one.	jimbolla	2016-11-13 16:22:48
542	2016-11-13 17:23:50	> Redux Form has its own repo Redux Form works here as expected > Most likely you are mutating your array instead of returning a new one. Array is returning from 'redux-form/CHANGE' action, it doesn't mutate state Sorry that I didn't provide code. <S_CODE_TOKEN> Also video https://youtu.be/3CXuVpPPn_w	alexeyMohnatkin	2016-11-13 16:22:48
542	2016-11-13 19:39:45	I suggest trying https://github.com/leoasis/redux-immutable-state-invariant to verify that your state is not being mutated. Like 95% of issues with this symptom end up being mutated state.	jimbolla	2016-11-13 16:22:48
542	2016-11-14 07:56:32	You were right. Sorry for wasting your time	alexeyMohnatkin	2016-11-13 16:22:48
541	2016-11-09 21:01:02	Follow up to #538 Rebased against next	bbenezech
541	2016-11-11 11:58:42	Continuing on previous thread: I agree that having a combination of each allowed type for each overload makes too much bloat. I think we can omit the case when `mapStateToProps: null`, because if we have `connect(null)`, the `TStateProps` will be inferred to `{}` which is not that bad, because after merging `TStateProps & TOwnProps` becomes the same as just `TOwnProps`. But for the case when seco…	aikoven
541	2016-11-17 15:11:36	@aikoven > But for the case when second argument is object, I think we must include another signature, because in this case TDispatchProps is constrained to object of action creators, not just any object. We ask `mapDispatchToProps` to be a `MapDispatchToPropsObject & TDispatchProps` Not sure I understand. And I tried <S_CODE_TOKEN> can' t get past <S_CODE_TOKEN> TS won't associate <S_CODE_TOKEN>…	bbenezech
541	2016-11-21 10:52:42	@bbenezech I've created a PR for your PR :) https://github.com/bbenezech/react-redux/pull/1 Added tests. Some of them fail because of `MapDispatchToPropsObject`, particularly: <S_CODE_TOKEN> The first one should fail, the second one shouldn't. But we can't check it correctly because we don't know beforehand what kinds of values can be `dispatch`ed. So it seems that we have to allow `mapDispatchTo…	aikoven
541	2016-12-01 14:22:31	@aikoven I narrowed allowed Actions. I am quite satisfied with the result. It fixes your test failure (i.e. it now fails). There is a very tiny little hack for Thunks (we provide the wrong return type if TDispatchProps is not provided, covariantly compatible of course), but it is going to make everyone life's so much easier I think it is a must. I added tests around it to be sure that behavior is…	bbenezech
541	2016-12-02 04:37:58	Good work! I'm not sure that `react-redux` should be explicitly concerned with `redux-thunk`. What about other middlewares that could add support for dispatching other stuff? I think the best we can do now is to allow any function as *action creator*. By the way, if an object is passed as 2nd argument to `connect`, it just uses `bindActionCreators` from Redux, so why don't we align it with [Redux…	aikoven
541	2016-12-14 14:31:32	@timdorr Why is it closed? Should we stop our effort to release the typings inside react-redux repo?	bbenezech
541	2016-12-14 14:38:22	I think this was auto closed by my adjusting of the branches on the repo. The next branch was deleted, so that's probably why. I think we just need to change the branch and then I can open it. I'm on mobile at the moment, but will do that soon.	timdorr
541	2016-12-14 14:42:53	@timdorr Awesome thanks!	bbenezech
541	2016-12-26 07:24:53	@bbenezech Why don't we use Partial<T> type (introduced in Typescript 2.1) for annoying TOwnProps, TStateProps, TDispatchProps things? we can just pass two type arguments to connect: TState and TProps.	rokoroku
541	2016-12-26 08:12:41	@rokoroku What's your intended use of `Partial` here?	aikoven
541	2016-12-26 08:53:21	@aikoven We can simplify things. Writing types for every TOwnProps, TStateProps, TDispatchProps is really cumbersome, and Partial\<T\> is very useful for reducing them. For example, ##### with given redux state <S_CODE_TOKEN> ##### suggested (with partial) <S_CODE_TOKEN> ##### current (without partial) <S_CODE_TOKEN> (Note: above code is just an example.)	rokoroku
541	2016-12-26 10:25:25	@rokoroku It's not really accurate. <S_CODE_TOKEN> In this case, props of connected component (the one returned from `connect(...)(Component)`) should have type `{}`, because both `todos` and `addTodo` are provided by `connect`. By using `Partial` we'd get `{todos?: ..., addTodo?: ...}` which is not correct. Btw, TypeScript doesn't yet work well with decorators that change the type of decorated s…	aikoven
541	2016-12-26 11:15:32	@aikoven However, we already set strict type here: <S_CODE_TOKEN> So the component will follow ``MyProps``, not ``Partial<MyProps>``. Can't we add some abbreviated definitions while preserving existing definitions? (And of course, I'm using the way you gave me :) )	rokoroku
541	2016-12-26 13:10:53	Ohh, I figured out your intentions. I focused on the **inside of the component** (where our logic will be written), and you are likely paying attention to the **``connect``-ed component**. (Am I right?) Considering the result of ``connect``, you're right. But is it really necessary to export the decorated type (like ``dispatch`` in ``StateProps`` by default) and export it to the outside? I think …	rokoroku
541	2017-02-24 20:39:30	Is there any reason why connectAdvanced is not included in the typings?	maclockard
541	2017-03-17 13:12:43	The current typings on DefinitelyTyped do not expose the connected components props on the connected component, breaking type checking when you have to pass some additional props. Does anyone have a workaround for that? Are the typings in this branch usable?	theduke
541	2017-03-17 16:25:58	@theduke They are totally usable and include a lot of improvements over the DT ones. If you add them to your app, simply nest them like this: <S_CODE_TOKEN> and remove the @types/react-redux package. It may change a bit before release, but unless you have thousands of connected components, this should not be of concern. @maclockard lack of time, sadly. I do not use this part of the API, I have no…	bbenezech
541	2017-03-17 20:22:20	@bbenezech thanks for the update, glad to hear.	theduke
540	2016-11-09 21:00:45	`react15CompatibilityMode` is intended to be a temporary setting until our official solution is "use React v16." When set to true, which is the default in `<Provider>`, subscriptions are **not** re-ordered to fire top-down. This avoids the bug related to #525 but loses some of the perf gains and re-introduces the issues with state and ownProps being out of sync. This should behave pretty much lik…	jimbolla	2016-11-28 21:33:29
540	2016-11-12 23:40:51	Have you run any perf tests on this? I assume it basically gets us back to 4.0 levels of speed, correct? That should be fine, since we're not regressing on speed at all. We can make a big warning label at the top of the release notes about it so no one misses the opt-out.	timdorr	2016-11-28 21:33:29
540	2016-11-15 20:53:00	@timdorr Currently swamped with other things. Will perf test when I have a large block of time. Hopefully this weekend.	jimbolla	2016-11-28 21:33:29
540	2016-11-21 03:17:10	Added a commit to remove the Provider API as requested. Again, we should be having people set this on a per-component basis, defaulting to `true` for 5.0 and defaulting to `false` for 5.1. This ensures a safe release that doesn't upset users, while still giving them an option to enable the more performant option if they deem it safe. Also, I rebased this against the latest `next`, so the tests ar…	timdorr	2016-11-28 21:33:29
540	2016-11-21 05:48:40	@timdorr why remove the provider api? I want to use this compat mode for redux-form components but want everything else in the app to use the efficient sub ordering. Having to set this on each connected component seems an unnecessary chore. have it be defaulted to true in 5.0 but why make opting into performance more difficult than it needs to be?	gnoff	2016-11-28 21:33:29
540	2016-11-21 06:33:10	Just wrap connect and curry the options: <S_CODE_TOKEN> (On my phone, so I hope that came out right...)	timdorr	2016-11-28 21:33:29
540	2016-11-21 07:19:29	This works but it also means code modding / find replacing a large number of files with the need to do so again as soon as 5.1 comes out. I'm not adamant that this get added back in but the trade offs aren't cost free for users ( I realize they aren't cost free for the lib either since it requires supporting ). I could be misguided here but I think the cost is higher on lib consumers. Just lendin…	gnoff	2016-11-28 21:33:29
540	2016-11-21 14:45:04	@timdorr I'll concede taking it out of provider, but we should leave in the ability to pass the setting from props/context. Props is especially important if you want to control it through a library such as redux-form that hides the `connect` call.	jimbolla	2016-11-28 21:33:29
540	2016-11-21 15:56:07	Sorry, I'm not trying to be dismissive. Obviously I want this to be an awesome release for most users. I haven't run into a situation like this before where we essentially need to define a global to configure a library. I do want to get this right and not just shove something somewhere, because I feel like we'll live to regret that decision 😱 What about a singleton module? <S_CODE_TOKEN> It could…	timdorr	2016-11-28 21:33:29
540	2016-11-21 19:46:13	Would it make sense to just put the method on connect instead of being a top level export? Like this: <S_CODE_TOKEN> I think it makes it more clear that it's a setting that affects `connect` like this.	jimbolla	2016-11-28 21:33:29
540	2016-11-21 19:48:09	Frankly it all seems ugly any way you look at it, but I could get behind adding a method to `connect` like that.	markerikson	2016-11-28 21:33:29
540	2016-11-21 19:49:07	@jimbolla Yeah, I think that works better. Maybe call it `connect.setDefaultReact15CompatibilityMode()` so it's clear that it's global and changes the default.	timdorr	2016-11-28 21:33:29
540	2016-11-21 22:16:02	Added `connect.setDefaultReact15CompatibilityMode()` to this PR	jimbolla	2016-11-28 21:33:29
540	2016-11-21 22:17:02	@jimbolla @timdorr @markerikson thanks all	gnoff	2016-11-28 21:33:29
540	2016-11-28 21:33:26	Cool. Let's do this thing!	timdorr	2016-11-28 21:33:29
539	2016-11-07 22:41:56	I'm trying to figure out how to update the modal after it's been displayed, like to update a price estimate value. Right now I'm able to `modal.add(myComponent, {})` to create a modal and render `myComponent` but I can't figure out how to update the component. I could remove the modal and display it again with the new props but that would discard the user updates inside the modal, such as form fi…	clindsey	2016-11-07 22:51:34
539	2016-11-07 22:51:34	Uh... this question needs a lot more context to make sense. What modal? What's `modal.add`? For that matter, this is really a usage question, and should be asked on Stack Overflow, since it's not a bug or a feature request. It sounds like you might want to go read Dan Abramov's description of a generic modal dialog manager in Redux. See http://stackoverflow.com/questions/35623656/how-can-i-displa…	markerikson	2016-11-07 22:51:34
539	2016-11-07 23:06:59	@markerikson oops, I meant submit this to a completely different project, I guess I had the wrong window open. my bad	clindsey	2016-11-07 22:51:34
539	2016-11-07 23:26:45	Gotcha. Out of curiosity, what project?	markerikson	2016-11-07 22:51:34
539	2016-11-07 23:53:14	https://github.com/diegoddox/react-redux-modal	clindsey	2016-11-07 22:51:34
538	2016-11-07 22:02:00	See #433 for discussion. I tried using DT's but I found some issues (connect with no argument was not adding dispatch prop, and some API calls where not possible). I fixed the issues for the most common use cases, described below. The rest of the API should work like it does with DT version. Please note: **always define templates for your connect calls** or you **will** have issues/subpar type ch…	bbenezech	2016-11-09 21:01:48
538	2016-11-08 12:06:30	> Please note: always define templates for your connect calls or you will have issues/subpar type checking (inference engine will replace non-inferable templates type with {}). That's not generally true, the pattern I use everywhere is this: <S_CODE_TOKEN> This saves a lot of typing clutter. Even if you connect component classes, you can omit type parameters if only you annotate arguments for `ma…	aikoven	2016-11-09 21:01:48
538	2016-11-08 12:37:12	@aikoven <S_CODE_TOKEN> You are not type checking StateProps return. If you typo your hash, you won't know it. Thus you actually want: <S_CODE_TOKEN> But then why not simply <S_CODE_TOKEN> The advantage is you get an error if you forget one of the generic argument, whereas you might forget to type check return types, argument types and lose some type checking, hence my warning, that was mostly di…	bbenezech	2016-11-09 21:01:48
538	2016-11-08 14:13:42	Job's done! 🎉 Thanks for your time @aikoven ! Your review was terrifically spot on! 🎯	bbenezech	2016-11-09 21:01:48
538	2016-11-08 21:02:03	Can this actually get built against the `next` branch? It would be a good idea for typings to show up in a major, rather than as a patch (they could be argued as minor, but I think we'd run into complaints there too).	timdorr	2016-11-09 21:01:48
538	2016-11-09 04:31:38	> You are not type checking StateProps return. If you typo your hash, you won't know it. That's just a matter of taste. I prefer not to specify an interface for an object that is consumed just a few lines later. My point is that you don't _have to_ always specify type parameters because TS is quite good in inferring return types. > If we do this: > > <S_CODE_TOKEN> That's not what I meant. The ri…	aikoven	2016-11-09 21:01:48
538	2016-11-09 16:55:07	@bbenezech Can you rebase against `next` and switch out the base for this PR (hit Edit at the top of the page)? Thanks!	timdorr	2016-11-09 21:01:48
538	2016-11-09 20:35:30	@bbenezech Looks like there's a conflict because the git branch isn't based on `next`. Can you rebase and force push your branch? I don't know if I can do that on my end with the collaborator permission on the PR. Thanks for working with me on this! 👍	timdorr	2016-11-09 21:01:48
538	2016-11-09 21:01:48	@timdorr I can't change my own branch in edit. I opened a new PR.	bbenezech	2016-11-09 21:01:48
537	2016-11-04 07:36:38	- Even though redux is a peer dependency and is externalized two versions of redux can creep in prod builds when main project uses minified redux - This change changes the minified react-redux for production builds reference minified version of redux while externalizing it	akaila	2016-11-04 13:29:03
537	2016-11-04 13:29:03	This isn't needed. Your own production build process will do the minification for you. And this only provides references to the 'redux' package, so the version chosen by react-redux won't result in duplicates by itself.	timdorr	2016-11-04 13:29:03
537	2016-11-04 14:03:43	My main package includes both redux/bin/redux.min.js (which is recommended for prod builds) along with react-redux (which in turn references redux and not minified version of redux). When I run react-native packager on my project, it is obtaining redux twice as a result. We should not be referencing non-minified version of redux (in production env) from within react-redux. This is extending this …	akaila	2016-11-04 13:29:03
537	2016-11-04 14:06:30	You don't need to reference pre-minified versions within packages themselves. When everything gets bundled up, the code should be minified and dev-only stuff should be removed. It does this process on the entire bundle _after_ it's been built. You shouldn't refer to pre-built versions of libraries in your code. Just use normal modules and let your build tool optimize when it's done bundling.	timdorr	2016-11-04 13:29:03
537	2016-11-04 16:23:44	I would do that except in redux for debug builds there is an exception that pops up indicating I should be including the minified version. As I understood there was some code within if (**dev**) block that is culled in the prod builds. Ref: https://github.com/reactjs/redux/blob/0139a9601dae810db533762c2bc4a745a37d4cf6/src/index.js#L20	akaila	2016-11-04 13:29:03
537	2016-11-04 16:40:07	I think I now get what you are saying. Please discard this request and thank you very much for responding quickly !	akaila	2016-11-04 13:29:03
537	2016-11-04 17:59:21	Yep, and that's what [all the junk above that](https://github.com/reactjs/redux/blob/0139a9601dae810db533762c2bc4a745a37d4cf6/src/index.js#L14-L19) is for. If you have your NODE_ENV environment variable set to "production" (which you should to get a faster production build of React), then all that gets turned into a `if (false) {}` block and will get eliminated from your final bundle.	timdorr	2016-11-04 13:29:03
536	2016-11-03 13:30:04		jsappme	2016-11-03 16:36:09
536	2016-11-03 14:08:07	Can you provide more information?	jimbolla	2016-11-03 16:36:09
536	2016-11-03 15:05:09	absolutely, here is my code: class App extends Component { constructor(props) { super(props) } render() { console.log("this will be displayed twice"); return ( <View style={{flex: 1}}> </View> ) } } export default connect(mapStateToProps)(App) "react": "15.3.2", "react-native": "0.36.1", "react-redux": "^4.4.5", "redux": "^3.6.0",	jsappme	2016-11-03 16:36:09
536	2016-11-03 16:13:11	There are times when react-redux has to call a component's `render` twice, mostly related to child components dispatching actions on mount. Without seeing a complete code sample, I can only assume that's what you're running into.	jimbolla	2016-11-03 16:36:09
536	2016-11-03 16:33:29	You can see the complete code at https://github.com/jsappme/react-native-firebase-starter	jsappme	2016-11-03 16:36:09
536	2016-11-03 16:36:09	Not seeing anything actionable here.	markerikson	2016-11-03 16:36:09
535	2016-11-01 19:40:00	I was wondering why it is not possible to access state-derived props in `mapDispatchToProps`. For instance, given the following `mapStateToProps` function: <S_CODE_TOKEN> I would like to access `props.currentUser` in the corresponding `mapDispatchToProps`: <S_CODE_TOKEN> And if it is possible, how. Because I tried and could not. And I could not find anything about it in the documentation.	gnapse	2016-11-01 20:52:26
535	2016-11-01 20:02:56	You can't access state in mDTP. But you can in mergeProps, so your `connect` would look something like: <S_CODE_TOKEN> I myself typically use `recompose` library to do is a slightly different way. I'd do: <S_CODE_TOKEN> One of the advantages of `withHandlers` is that it passes the same method to `YourComponent` every re-render, allowing it to optimize out of re-renders if it implements shouldComp…	jimbolla	2016-11-01 20:52:26
535	2016-11-01 20:50:30	On the flip side, I personally tend to write a method on the component that explicitly takes a value from props and calls a bound action creator: <S_CODE_TOKEN>	markerikson	2016-11-01 20:52:26
535	2016-11-01 20:51:56	Also, to better answer your question: while I don't have a specific reference off the top of my head, I _think_ the main reason `state` isn't available in `mapDispatch` is to improve perf. Otherwise, you'd potentially be re-creating functions every time an action was dispatched and the store updated.	markerikson	2016-11-01 20:52:26
535	2016-11-01 22:00:23	Great answers folks! Lots of alternative ways to deal with it. And now I understand the reasons mentioned regarding performance. Thanks!	gnapse	2016-11-01 20:52:26
534	2016-10-26 17:07:29	I am seeing the following error in the Chrome dev tools: <S_CODE_TOKEN> The error happens when I `@connect` a component that contains another connected component somewhere deeply in the tree. The error is on the nested component, not the parent component. I have tried boiling this down to a minimally reproducible case, but I am having trouble coming up with one. When I remove the `@connect` from …	chrisvasz	2016-10-26 17:51:54
534	2016-10-26 17:16:58	Hmm. For reference, are you using the React-Redux v5 beta release?	markerikson	2016-10-26 17:51:54
534	2016-10-26 17:27:04	Whoops -- meant to include that in the original note. Yes, I am using 5.0.0-beta.3. (PS -- And it's awesome!)	chrisvasz	2016-10-26 17:51:54
534	2016-10-26 17:47:10	Is it possible you have 2 copies of React Redux loading?	jimbolla	2016-10-26 17:51:54
534	2016-10-26 17:51:53	Actually yes, that is exactly what's happening. Sorry for the false alarm! For future reference: React uses the `instanceof` operator to check the type of `StoreSubscription`. Since I had two copies of React Redux loading, the left side of the `instanceof` check was a `StoreSubscription` from React Redux A, and the _right_ side of the `instanceof` check was from React Redux B. Whoops!	chrisvasz	2016-10-26 17:51:54
534	2017-01-10 11:25:03	Sorry, guys...but I have same error and still can't fix it. What do you mean 'two copies of React Redux loading'? In my case it looks like only one connect per component. p.s.: I'm not sure, but my 'root' component connects to redux and also using own context.	plandem	2016-10-26 17:51:54
534	2017-01-10 11:45:17	It means you're code is including more than one copy of react-redux. If you see this error, you likely have issues with how your app is being bundled.	jimbolla	2016-10-26 17:51:54
534	2017-01-10 12:43:26	@jimbolla I include only once **react-redux** at each component where **connect** is required :(	plandem	2016-10-26 17:51:54
534	2017-01-10 13:14:18	@jimbolla 1) I have npm package with component that connects to redux (so it has dependency on **react-redux**). let's name it **MyProvider** 2) in my application I also connect other components, so it depends on **react-redux** I moved **MyProvider** from npm package directly to application and there is no error anymore. Is problem here?	plandem	2016-10-26 17:51:54
534	2017-01-10 14:05:24	I don't know enough about how you're bundling your code to be able to give you specific advice. General advice: run npm update and npm dedupe to make sure you don't have extraneous packages. If you're using webpack, you can use its visualizer tools to see specifically what's being included in your bundle.	jimbolla	2016-10-26 17:51:54
534	2017-01-10 14:29:36	@plandem My problem was that I was creating two bundles: `common.js` and a page-specific js file. Because of an error in the way I was bundling, the code for react-redux ended up in both bundles.	chrisvasz	2016-10-26 17:51:54
534	2017-01-10 15:59:04	ok, finally I moved redux support into differ npm package with peerDependency. Now it works fine. Thanks.	plandem	2016-10-26 17:51:54
534	2017-01-15 23:11:23	Happened to me today after upgrading `react-redux`. Seems to be caused by hot reloading. Simply restarting `webpack-dev-server` solved the issue.	Elijen	2016-10-26 17:51:54
534	2017-02-15 03:10:43	I also had this problem. For me, I had a duplicate `react-redux` due to using `react-intl-redux` that has listed `react-redux` as a dependency and not a peer dependency. I've decided to remove this package from my project and just use react-intl provider directly.	bjbrewster	2016-10-26 17:51:54
533	2016-10-26 15:18:38	I am trying to [port](https://github.com/kevinresol/stateful/tree/rework) Redux into the [Haxe language](haxe.org) with the same compatible API. But due to the difference in the internal structure there are some context error when the port is used with react-redux. And this patch fixes that. This patch shouldn't affect existing react-redux user, because the original Redux implemented `dispatch` a…	kevinresol	2016-11-01 01:27:32
533	2016-10-26 16:13:43	Can you clarify what the actual problem is that this tries to solve? My gut says that there's been a couple past PRs to either Redux or React-Redux that tried to fiddle with binding for either `dispatch` or `subscribe`, but a quick search isn't turning them up atm. Pretty sure this has been discussed in the past and been turned down, although I could be wrong.	markerikson	2016-11-01 01:27:32
533	2016-10-26 16:29:44	As I said, I am try to re-implement Redux and another programming language/transpiler. I implemented the store as a class and put the state as a member variable. As a result, the state object is referenced as `this.state` inside the `dispatch` function. React-redux passes the dispatch function around without caring about the context (and it doesn't need to, as mentioned in my original post) and t…	kevinresol	2016-11-01 01:27:32
533	2016-11-01 00:48:15	Speaking from a position of zero knowledge (THAT MEANS IGNORE THE ORG MEMBERSHIP BADGE), it seems inconsistent to me that `getState` is bound, while `dispatch` isn't.	taion	2016-11-01 01:27:32
533	2016-11-01 00:51:54	Hmm. Are you sure? It doesn't look like it is. It's defined free-floating at [createStore#L74](https://github.com/reactjs/redux/blob/master/src/createStore.js#L74), and returned at [line 250](https://github.com/reactjs/redux/blob/master/src/createStore.js#L250). No binding of any kind going on there.	markerikson	2016-11-01 01:27:32
533	2016-11-01 00:54:14	Sorry – I'm referring specifically to https://github.com/reactjs/react-redux/blob/v5.0.0-beta.3/src/components/connectAdvanced.js#L109-L111, as well as the test cases added in https://github.com/reactjs/react-redux/pull/465.	taion	2016-11-01 01:27:32
533	2016-11-01 01:27:31	For consistency, this should be done against the `next` branch instead, where we're binding `getState`, as @taion pointed out. Plus, it would be a good stress test to try and use that new branch with a reimplementation of Redux 😄	timdorr	2016-11-01 01:27:32
533	2016-11-01 02:19:35	That's actually just matching the behavior in release, though – it's just that on the released branch, it happens implicitly because the only access to store state is by calling `store.getState()`.	taion	2016-11-01 01:27:32
532	2016-10-26 03:52:00	I tried using shallowEqual to compare prevProps and this.props in `componentDidUpdate` The props seems equal, but shallowEqual says they are not when there's a date object in the props <S_CODE_TOKEN> Is this intended behavior?	pcompassion	2016-10-26 04:06:31
532	2016-10-26 04:06:31	Yeah, Date instances are actual objects, and two Dates with the same value are compared by reference, not contents (as far as I know). See http://stackoverflow.com/questions/492994/compare-two-dates-with-javascript for some info. For storing dates in Redux, it's generally better to keep them as strings or numeric timestamps, which are serializable and also comparable.	markerikson	2016-10-26 04:06:31
532	2016-10-26 06:54:18	ah ok. Just want to clarify, I'm talking about props not state. Is using Date instance as props still anti-pattern? So I guess I need to use different shallowEqual implementation because react-redux's implementation is meant to be used with state.	pcompassion	2016-10-26 04:06:31
532	2016-10-26 16:07:57	Ah... think there's some confusion here. To clarify: as best as I understand it, two Date instances with the same value cannot be compared using reference equality ( `===` ). Now, if you're literally passing down the exact same Date instance each time, then I think the equality check would return true, but if a new Date instance with the same value is being created and passed down, then the compa…	markerikson	2016-10-26 04:06:31
531	2016-10-25 20:24:46	So I'm running into the problem that the connect() doesn't trigger after my dispatch and the store is out of sync or something when rendering/updating the component after a route change that fires a new dispatch. I check my store via the React Context. <S_CODE_TOKEN> Then I do a console log of the context.store.getState() on each of the component its life cycles and even in the router after the a…	rodeyseijkens	2016-11-02 06:34:02
531	2016-10-26 14:29:31	Can you try installing `npm install react-redux@next` to see if it fixes your problem?	jimbolla	2016-11-02 06:34:02
531	2016-11-02 06:34:02	Ok I figured it out, I accidentally created a new store every route change on the client side. Normally it would give the warning that it couldn't be changed on the fly, but apparently it didn't. Hope this may help other people that have this same function because all the other functionality was working correctly.	rodeyseijkens	2016-11-02 06:34:02
530	2016-10-25 12:46:45	I have an iframe that I'd like to have re-use the parent window's store. In my iframe, I have: <S_CODE_TOKEN> Where callerWindow.store is the store created in the parent window. However, when I change the state of something in the parent window store, the child/iframe does not re-render. This makes sense to me as both windows have their own React instance... but I have no idea on how to somehow m…	sethcall	2016-10-25 13:11:00
530	2016-10-25 13:11:00	I haven't figured it out, but I am thinking this is user error. I'll update this if I find this does indeed work without any special work.	sethcall	2016-10-25 13:11:00
530	2016-10-25 13:12:35	Yes it works as-is. I just had to get the store from the parent window and pass it in as shown above. My problem was that my iframe was being cached and I was getting some false negatives.	sethcall	2016-10-25 13:11:00
530	2016-11-16 15:58:21	Hey @sethcall . I'm trying to do the same thing and struggling to reach the solution. Would you mind posting a gist?	stephmilovic	2016-10-25 13:11:00
529	2016-10-24 11:20:59	https://github.com/reactjs/react-redux/blob/v4.0.0/docs/api.md#connectmapstatetoprops-mapdispatchtoprops-mergeprops-options argument `mapDispatchToProps`: link to "bindActionCreators()" is broken I'm new to redux and react, not sure where is the right document.	GongT	2016-10-24 15:59:31
529	2016-10-24 15:59:31	Can you submit a PR to update it? Thanks!	timdorr	2016-10-24 15:59:31
529	2016-10-24 16:00:31	FYI, that was broken as of the 4.0.0 tag. The current version of the file appears to be working-ish, although it points to reactjs.github.io instead of redux.js.org.	markerikson	2016-10-24 15:59:31
528	2016-10-22 17:48:07	I'm having some bundling issues related to `react-redux` importing `lodash` - getting a couple `require` calls in the output due to the module mixing several different module import styles. `lodash` import [here](https://github.com/reactjs/react-redux/blob/68a4f2b78671329e10bfca87f8f1c82cc8690459/src/components/connect.js#L6) original bug and minimal test repo [here](https://github.com/rollup/rol…	dyakovlev	2016-10-22 20:05:04
528	2016-10-22 20:05:04	This is already fixed on the `next` branch. Use that one.	timdorr	2016-10-22 20:05:04
528	2016-10-22 21:47:24	<s>@timdorr Where can I find the official lodash next npm module? Nevermind - got the repos mixed up.	kzc	2016-10-22 20:05:04
527	2016-10-21 13:29:13	It seems, that this [warning](https://github.com/reactjs/react-redux/blob/master/src/components/Provider.js#L13) is no longer relevant. <img width="601" alt="2016-10-21 16 22 59" src="https://cloud.githubusercontent.com/assets/5295025/19599698/abc0e948-97aa-11e6-9702-25b451e69106.png"> <img width="289" alt="2016-10-21 16 17 23" src="https://cloud.githubusercontent.com/assets/5295025/19599881/32d7…	maullerz	2016-10-21 15:08:57
527	2016-10-21 15:08:57	If the wording needs improvement, a PR would be best. But the basic idea of not automatically accepting store hot reloads still applies.	timdorr	2016-10-21 15:08:57
526	2016-10-21 00:42:06	I was toying with the idea of using mergeProps in lieu of mapStateToProps and mapDispatchToProps today and came across behavior I don't fully understand. Currently the defaultMapDispatchToProps function will return the dispatch argument. <S_CODE_TOKEN> and the defaultMapStateToProps function returns an empty object <S_CODE_TOKEN> Why not have defaultMapStateToProps `return {state:state}`? This wo…	DillonGray	2016-10-21 01:20:52
526	2016-10-21 00:57:05	The default allows connect to opt out of subscribing to store changes. Useful when you just need to dispatch. Returning the whole state would be a huge performance deoptimization and is recommended against.	jimbolla	2016-10-21 01:20:52
526	2016-10-21 01:20:52	To follow on with that: `connect`'s behavior is to take the object returned by `mapState`, and every time any of the fields in that object changes, re-render the child component. In this case, the `state` field would have changed every time the store was updated, and therefore always cause those components to re-render. I would flip around Jim's phrasing a bit. `mapState` is an opt-in approach. Y…	markerikson	2016-10-21 01:20:52
526	2016-10-24 18:00:21	Thanks for the clear explanation, definitely a sensible approach.	DillonGray	2016-10-21 01:20:52
525	2016-10-19 11:19:41	I have an input field connected to a part of a redux store. When I type in the text field the cursor position is reset to the end of the text field. For example filling in "123", then attempting to insert "abc" at the beginning results in "a123bc". I've been unable to isolate the exact circumstances that cause this, but have a small reproduction at https://jsfiddle.net/1fm2cczq/. Occurs on 5.0.0-…	thefloweringash	2016-11-28 21:34:26
525	2016-10-19 13:57:57	Hmmm yeah good find. I can reproduce this in my own app. This seems related to facebook/react#955, and my first hunch is that changing the subscriptions from firing bottom-up to top-down reveals this behavior. Will need to investigate further.	jimbolla	2016-11-28 21:34:26
525	2016-10-19 15:39:53	As an experiment, I wrapped an `<input>` with this component to see what happens, and this does correct the behavior. So it seems to me that the issue is related to controlled inputs needing to be updated earlier or else React sorta goes off the rails with cursor position. <S_CODE_TOKEN>	jimbolla	2016-11-28 21:34:26
525	2016-10-19 16:55:58	I created a custom build of react-redux v5 that disables the top-down ordering so that subscriptions behave like v4. The cursor issue went away. So I think I know what the problem is, but I don't yet have a great solution. So far, the first idea I have is to provide another option for `connect` that tells it to prioritize its store subscription before those of its parents. This option would have …	jimbolla	2016-11-28 21:34:26
525	2016-10-19 17:05:34	Ew. This... sounds nasty.	markerikson	2016-11-28 21:34:26
525	2016-10-19 17:22:53	@markerikson Indeed it is. As another experiment, I just tried [switching React for Preact](https://preactjs.com/guide/switching-to-preact) in my own project and the bug goes away.	jimbolla	2016-11-28 21:34:26
525	2016-10-19 17:26:35	Hmm. Pinging @gaearon and @timdorr for thoughts...	markerikson	2016-11-28 21:34:26
525	2016-10-19 17:35:01	Is there a build of react master available somewhere? I'd like to test this against that because I know there are other bugfixes related to controlled inputs in master that are supposedly gonna land in react v16.	jimbolla	2016-11-28 21:34:26
525	2016-10-24 16:06:32	@johnnycopperstone From what I gather from facebook/react#955, there are (at least) 2 scenarios in which this bug manifests itself, one being not updating the input's value prop soon enough (which is what I think is happening with react-redux v5) and one related to updating the prop with a value different than what's in the textbox, typically because of data altering (input masking or whitespace …	jimbolla	2016-11-28 21:34:26
525	2016-10-24 16:09:13	Hey @jimbolla Sorry didn't see your reply - I just removed my comment as I realised it was a different issue and didn't want to pollute this issue. I was still using `15.0.0` and the cursor fix was in `15.0.1`	johnnycopperstone	2016-11-28 21:34:26
525	2016-10-24 16:11:04	> As another experiment, I just tried [switching React for Preact](https://preactjs.com/guide/switching-to-preact) in my own project and the bug goes away. Well, Preact is pretty awesome, so I would suspect it's not going to see issues like this 😄 (Also, it doesn't have the huge event model that React does. Simpler code == less bugs) > Is there a build of react master available somewhere? I'd lik…	timdorr	2016-11-28 21:34:26
525	2016-10-24 16:33:57	@timdorr True, but our answer can't just be "use Preact instead" unfortunately. What I'm thinking... - IMO, the new top-down ordering is the "right" way to do it, and much of the perf gains and many of the bug fixes are because of it. We could remove it, but that undoes a lot of the benefits of v5. - This does seem like a bug in React that the new subscription ordering is exposing, but one that d…	jimbolla	2016-11-28 21:34:26
525	2016-10-24 16:37:15	Oh no, I'm not suggesting everyone use Preact, just that it's awesome in its own right. That's ancillary to this issue.	timdorr	2016-11-28 21:34:26
525	2016-10-24 16:44:37	> Devs that are using controlled text inputs would have to set this option to true. IMO this will be extremely confusing and hurt the ecosystem. There are enough gotchas already, we should fix this in the library rather than add options.	gaearon	2016-11-28 21:34:26
525	2016-10-24 16:46:46	> one being not updating the input's value prop soon enough (which is what I think is happening with react-redux v5) I think that if you update it while event is being handled, React should understand it. If not, it's a bug and I'm happy to look into it, given a pure React (no RR) reproducing case.	gaearon	2016-11-28 21:34:26
525	2016-10-24 18:39:05	I think I can produce a vanilla React repro.	jimbolla	2016-11-28 21:34:26
525	2016-10-25 14:32:14	Here's a repro of the issue using redux + react-redux. I'm going to inline those to distill it down to vanilla react. <S_CODE_TOKEN>	jimbolla	2016-11-28 21:34:26
525	2016-10-25 21:30:04	And here's the vanilla React version, that reduces (no pun intended) the issue down to its core: <S_CODE_TOKEN>	jimbolla	2016-11-28 21:34:26
525	2016-10-26 09:28:17	@gaearon [repro with react only](http://www.webpackbin.com/E1rDED_1f): <S_CODE_TOKEN>	Guria	2016-11-28 21:34:26
525	2016-10-26 13:27:01	@Guria If you _change_ the value right after input, the cursor jump is expected. React can't guess where to put the cursor. So that is not a bug.	gaearon	2016-11-28 21:34:26
525	2016-10-26 13:28:46	@jimbolla This does not look like a bug to me. It is documented that `this.state` contains _the rendered_ value of the state. There is no guarantee that calling `setState()` will update `this.state` synchronously. Therefore, by reading from `this.state` you won't get the just-updated value.	gaearon	2016-11-28 21:34:26
525	2016-10-26 13:50:59	@gaearon But It's happening as part of the callback of setState(), which _should_ have the new state. But even still, if I store the state in a global variable and read from there instead of component state, it behaves the same way. This seems more related to when React reconciles the current value of the input's value prop with what's actually in the DOM element. Basically, by the time the callb…	jimbolla	2016-11-28 21:34:26
525	2016-10-26 13:54:35	Oh okay. `setState()` callback fires _after_ the DOM has been updated. Think of it as `componentDidUpdate()`. So this also seems expected unless I'm missing something. Generally I don't recommend using `setState()` callbacks at all precisely because lifecycles do the same but better.	gaearon	2016-11-28 21:34:26
525	2016-10-26 13:55:30	It would help my understanding if you showed a snippet with a global variable. The smaller example the better.	gaearon	2016-11-28 21:34:26
525	2016-10-26 14:06:14	Ouch, forgot about that render caused by setState is not synced with event. So my example definetely invalid. > If you change the value right after input, the cursor jump is expected. React can't guess where to put the cursor. So that is not a bug. Then is there a right way to make masked value with controlled input? Looks like an overkill to make class component here when it is just about transo…	Guria	2016-11-28 21:34:26
525	2016-10-26 14:13:25	@gaearon I updated my above example to use global variable. You can toggle the `makeTheCursorJump` variable to see the 2 different behaviors. This is the core difference between react-redux master and next in its simplest form. A lot of the perf gains and the bugfix related to props/state being out of sync boiled down to this change.	jimbolla	2016-11-28 21:34:26
525	2016-10-26 15:42:32	It's a bit hard to tell what's going on but I can look deeper into it. My intuition is that you should almost never use `setState` callback, it's just a legacy API that happens to stick around. It has other weird edge cases too (e.g. it won't get called if you `setState` inside `componentWillMount` on the server). Unless I'm mistaken, it also happens _after_ the changes have been flushed to the D…	gaearon	2016-11-28 21:34:26
525	2016-10-26 15:55:36	Using the callback fixes #292, #368, and the many related issues by ensuring children components never recalculate props and rerender with stale props their parents.	jimbolla	2016-11-28 21:34:26
525	2016-10-26 16:14:42	Can you describe a high level overview of how you use this callback to solve this problem?	gaearon	2016-11-28 21:34:26
525	2016-10-26 16:38:35	Using the callback prevents the child components from receiving notifications that the store has updated, which triggers their update process, until after their parents have guaranteed to be giving them updated props. In cases where there isn't an intermediate component that is blocking updates by overriding `shouldComponentUpdate`, the child components first see the new state and new props simul…	jimbolla	2016-11-28 21:34:26
525	2016-10-27 13:44:52	Can we use `ReactDOM.unstable_batchedUpdates` instead?	gaearon	2016-11-28 21:34:26
525	2016-10-27 14:24:38	I'm having trouble finding docs or source code for that. Is that in ReactDOM? Wouldn't that mean adding a dependency to `react-dom` to `react-redux`?	jimbolla	2016-11-28 21:34:26
525	2016-10-27 16:09:32	If I modify the above code like so: <S_CODE_TOKEN> the cursor bug still exists. If I modify it like this: <S_CODE_TOKEN> or like this: <S_CODE_TOKEN> the cursor bug goes away. If I make the same change to `Connect`, the "should pass state consistently to mapState" test fails due to an increase in calls to mapState, but does not fail because of the wrong value being passed. Here's a diff of the re…	jimbolla	2016-11-28 21:34:26
525	2016-10-27 16:19:41	Actually it looks like the exceptions are getting swallowed because `Connect` wraps the selector functions in a try/catch and then rethrows in its `render`, but since it that particular render doesn't happen because it immediately gets recomputed with good values.	jimbolla	2016-11-28 21:34:26
525	2016-10-28 15:02:53	My point with `unstable_batchedUpdates()` was that it's the API designed for what you're trying to do (batching updates). `setState` callbacks were designed for a different purpose (same as lifecycle hooks). So they're not the right choice here, and any direction forward will likely involve using `unstable_batchedUpdates()`. It's unstable because in the future, React will batch updates by default…	gaearon	2016-11-28 21:34:26
525	2016-10-28 15:15:06	batchedUpdates doesn't solve the problem though. The problem is child component updates need to be deferred until parent updates have completed and propagated new props to the children.	jimbolla	2016-11-28 21:34:26
525	2016-10-28 15:28:03	`batchedUpdates` seems to solve the issue of batching `render` calls, which isn't the problem here. The problem is that the `subscribe` listener is being fired before it has received updated props from its parent, unless you put it in the `setState` callback. In order to take advantage of `batchedUpdates`, the `mapStateToProps` calculation would have to take place later, in one of the React lifec…	jimbolla	2016-11-28 21:34:26
525	2016-10-30 20:32:36	If `setState` inside `batchedUpdates` is slow, can you help me figure out why? I wouldn't expect it to be slow in this case, since it doesn't actually do the synchronous work and instead delays actual reconciliation until `batchedUpdates` exits. If it is slow, maybe we can fix this in React?	gaearon	2016-11-28 21:34:26
525	2016-10-31 16:11:49	I'd like to, but I have limited free time right now so I'm not sure when I can put time towards this.	jimbolla	2016-11-28 21:34:26
525	2016-11-08 20:20:33	So I saw there were some changes (facebook/react/pull/8204, facebook/react/pull/8207) in react master related to `setState` callbacks, so I decided to give this another test. The bug is fixed in react master branch right now.	jimbolla	2016-11-28 21:34:26
525	2016-11-08 20:49:22	Wow, that's cool 😮 Let's wait for React 16 with this change then?	gaearon	2016-11-28 21:34:26
525	2016-11-08 20:55:29	@jimbolla Can you submit a PR to React with a test case for this?	gaearon	2016-11-28 21:34:26
525	2016-11-08 21:48:28	I confirmed commit https://github.com/facebook/react/commit/5f49b63bde09567fb3d52a13e3e264dfcda5cac6 (PR https://github.com/facebook/react/pull/8204) is the commit that fixes the problem. Bug exists when the above demo is run against its parent, but doesn't when run against it. I'll see what I can do about turning that code above into a complete test, but admittedly, this will be pushing the limi…	jimbolla	2016-11-28 21:34:26
525	2016-11-09 17:45:34	> I'll see what I can do about turning that code above into a complete test, but admittedly, this will be pushing the limits of my JS/testing abilities. Assuming I can turn it into a test, do I submit it as a PR to react master? Yes. > Do you have any insight into when React v16 might launch? Likely within a few months but hard to say for sure. > Are we sure 8204 will be a part of that and not a …	gaearon	2016-11-28 21:34:26
525	2016-11-09 17:56:03	> Yes, we can't release a stable version of React Redux that is incompatible with the stable version of React. We'll do it within a set of 5.0 and 5.1 releases. 5.0 goes with React 15 and has this extra option for those that need it; 5.1 goes with React 16 and doesn't need the option (basically, it switches default to enabled). Hence the 5.1 milestone on this issue :) @jimbolla Can you prep a PR …	timdorr	2016-11-28 21:34:26
525	2016-11-09 20:07:55	If we did a two phase. with the second one bumping the React dependency version, that'd be a breaking change and would require bumping up to 6. I verified that react master branch does fix the issue in react-redux@next. I'm having trouble turning the repro code above into an automated test; react doesn't seem to respond to the keypress events i'm firing from js. I'll be submitting a PR shortly th…	jimbolla	2016-11-28 21:34:26
525	2016-11-09 20:31:27	The React dep is [a peer dep](https://github.com/reactjs/react-redux/blob/master/package.json#L98) and 15 was [added in in a patch (4.4.1)](https://github.com/reactjs/react-redux/releases/tag/v4.4.1). We can expand to support React 16 when it's out at any time and stay within our lane on semver. React 15 and below would be buggy for this particular use case, but they still work. And besides, it's…	timdorr	2016-11-28 21:34:26
525	2016-11-10 00:07:18	@jimbolla If you're able to make a simple test case depending only on React that exhibits the issue in a browser but you're struggling with jsdom, that would be very helpful and I can look at turning it into an automated test.	spicyj	2016-11-28 21:34:26
525	2016-11-10 00:13:53	@spicyj https://github.com/reactjs/react-redux/issues/525#issuecomment-256181787 is basically that. I just used create-react-app and then wrote that in App.js	jimbolla	2016-11-28 21:34:26
525	2016-11-10 00:15:55	Oops. I missed that. I'll take a look.	spicyj	2016-11-28 21:34:26
525	2016-11-10 16:11:32	@jimbolla With the compat option on, does the perf regress over 4.x? What is the main benefit of 5.x for the people while it's enabled?	gaearon	2016-11-28 21:34:26
525	2016-11-10 16:36:39	Hard to say without actually running another test battery. But I'd guess it's still is better perf in most cases because it still avoids setState/render calls unless final props have actually changed. Difference vs compat option off would be more more runs of mapStateToProps'n'friends and potentially extra renders if those extra runs produced different results between running with fresh props vs …	jimbolla	2016-11-28 21:34:26
525	2016-11-10 19:51:56	I would like to see another perf test before 5.x is released with these changes so that we don't have a situation where React Redux is slow but everyone already uses it and are waiting for React to bump to 16.	gaearon	2016-11-28 21:34:26
525	2016-11-28 21:34:26	Fixed via #540. Will be changed to default off when React 16 is released and we can push a 5.1 version.	timdorr	2016-11-28 21:34:26
525	2016-11-30 10:26:13	Hi guys, I've read this thread and the source of `connectAdvanced.js` and I have one question, why not just move `notifyNestedSubs` from this line [this.setState(dummyState, notifyNestedSubs)](https://github.com/reactjs/react-redux/blob/next/src/components/connectAdvanced.js#L221) into `componentDidUpdate` So you will get something like <S_CODE_TOKEN> I've created [jsbin example](https://jsbin.co…	istarkov	2016-11-28 21:34:26
525	2016-11-30 14:22:12	Hmmmm. I could swear this did not work when I was testing it. But here it is. Well, I'll have to give this another go. Assuming this doesn't have significant perf impact or any other problems, this would eliminate the need for that stop-gap setting.	jimbolla	2016-11-28 21:34:26
525	2016-12-05 16:46:42	@spicyj I was just wondering if you were able to make an automated test from this. If so, I'd like to see it for my own education.	jimbolla	2016-11-28 21:34:26
525	2017-02-20 15:31:44	Hello, before posting a separate issue, can anyone here confirm that the behavior demonstrated in the following demo site is related to this issue... To replicate the behavior, insert cursor after 42.00 in the input field. Hit the delete key twice and notice how the cursor jumps to the beginning of the input field. demo site: [https://earlsioson.github.io/react-redux-input](https://earlsioson.git…	earlsioson	2016-11-28 21:34:26
524	2016-10-18 04:43:43		JulianMayorga	2016-10-18 11:47:52
524	2016-10-18 11:47:52	Hi, thanks for the PR! I don't see the benefit of this change, so I'm inclined to close it. In case there is any confusion, these two forms are completely equivalent in bundle size. We are importing a specific module from Lodash rather than the whole Lodash.	gaearon	2016-10-18 11:47:52
524	2016-10-18 22:06:40	Hi, thank you for responding to my wordless PR! Sorry for not providing any kind of context in my PR, it was late at night and I was trying (and failing) to deploy a universal react-redux app. I tried to deploy an app using zeit.co/now, but my build step was failing with an error that said `Module not found: Error: Can't resolve 'lodash/isPlainObject' in '/home/nowuser/src/node_modules/e3d8a65484…	JulianMayorga	2016-10-18 11:47:52
524	2016-10-18 22:38:20	Maybe there's some issue that caused a wrong version of Lodash to be used in your setup?	gaearon	2016-10-18 11:47:52
524	2016-10-19 12:25:57	That may be the case, the problem is that the only things I know about this error are [these logs](https://full-stack-blog-app-ilsipdurew.now.sh/). Thanks anyways!	JulianMayorga	2016-10-18 11:47:52
523	2016-10-17 20:13:48	I have a very similar use case to https://github.com/reactjs/react-redux/pull/488 I've reused @bsideup's code as-is, with the same test. We've started moving to v5 in production, hoping to see this soon in there!	neeharv	2017-02-18 14:26:40
523	2017-02-17 14:42:54	Any update on this, @neeharv?	timdorr	2017-02-18 14:26:40
523	2017-02-18 07:24:01	@timdorr this slipped my mind completely! I'll work on the changes requested over this weekend	neeharv	2017-02-18 14:26:40
523	2017-02-18 08:19:27	@timdorr @jimbolla I've cleaned up the test and memoized the response of the factory. Also updated API docs. Do let me know if there is anything else you'd like me to do. Thanks!	neeharv	2017-02-18 14:26:40
523	2017-02-18 13:30:26	Can you revise the branch on the latest master? There are a lot of junk commits in here.	timdorr	2017-02-18 14:26:40
523	2017-02-18 14:26:40	@timdorr much easier to just do it in a new branch for me. The new PR is here is #626. Closing this so you can take a look there! Thanks.	neeharv	2017-02-18 14:26:40
522	2016-10-13 21:13:24	So, it turns out it is very handy and useful to just provide ready-made connect functions for some common use cases. For example, our data fetching and caching subsystem provides it's own version of `connect()` that works exactly like the react-redux `connect`, except it can look at the output of `mapStateToProps` and if the values are instances of some special data-fetching-definition objects th…	rubyruy	2016-10-13 21:55:47
522	2016-10-13 21:20:40	Can you provide a more concrete example? Also, take a look at the codebase in the `next` branch of react-redux, which is rearchitected to be more customizable.	jimbolla	2016-10-13 21:55:47
522	2016-10-13 21:21:58	Actually, soon after I wrote this it occurred to me composition can be made trivial by applying the HoC factory returned by all these connects to each-other. E.g. <S_CODE_TOKEN> Sure it looks a bit ugly but I think that should work OK? And there is no real need for the custom connects to support the same `mapStateToProps` etc arguments as the regular `connect` - one just needs to wrap a component…	rubyruy	2016-10-13 21:55:47
522	2016-10-13 21:24:59	I've used successfully `flow` and `compose` from lodash to combine HOCs. <S_CODE_TOKEN>	epeli	2016-10-13 21:55:47
522	2016-10-13 21:25:00	Re concrete example, here is the "trivial" implementation of `connectForm` that cannot be extended or combined: <S_CODE_TOKEN> ... except, as I said above, it actually _could_ be composed, like so: <S_CODE_TOKEN>	rubyruy	2016-10-13 21:55:47
522	2016-10-13 21:25:06	FYI, you can use the `compose` utility to combine those together in a more readable form: <S_CODE_TOKEN>	markerikson	2016-10-13 21:55:47
522	2016-10-13 21:26:44	Ahhhhhhhh - thank you @markerikson, it never occurred to me that it had applications for HoCs as well, not just middlewares :)	rubyruy	2016-10-13 21:55:47
522	2016-10-13 21:27:13	Amusingly, @epeli pointed it out at the exact same time I did, just right before your "concrete example" comment :)	markerikson	2016-10-13 21:55:47
522	2016-10-13 21:27:42	I was typing it too and then your answers came in. ;)	jimbolla	2016-10-13 21:55:47
522	2016-10-13 21:29:00	Right, thank you all :) Out of curiosity, given this seems to be a good and popular solution, what is the use case for the split up `connect` implementation in the `next` branch? Or is it just an internal clean-up?	rubyruy	2016-10-13 21:55:47
522	2016-10-13 21:30:04	If you're curious, #407 and #416 contain the info dump for the refactorings.	jimbolla	2016-10-13 21:55:47
522	2016-10-13 21:30:08	See #407 and #416 for the gory details, but it's basically a complete reimplementation to improve performance and fix edge cases. Courtesy of @jimbolla .	markerikson	2016-10-13 21:55:47
522	2016-10-13 21:30:22	Okay, people, we have GOT to stop simul-posting... :)	markerikson	2016-10-13 21:55:47
522	2016-10-13 21:32:08	For me the most important thing is that it allows to write custom `connect()`s easily. Shameless self promotion: https://github.com/epeli/lean-redux	epeli	2016-10-13 21:55:47
521	2016-10-13 15:31:58	first,I want to monitor react-redux page performance,but I don't know when dom is rendered over,if connect can provider a callback for this ,I can monitor every container's performance second,can react-redux support immutable.js?	sheweichun	2016-10-13 15:36:20
521	2016-10-13 15:36:19	This is a usage question, and should really be asked on Stack Overflow instead. There are a number of existing tools for monitoring React-related performance. Please see this page of [performance articles](https://github.com/markerikson/react-redux-links/blob/master/react-performance.md), as well as this list of [component monitoring dev tools](https://github.com/markerikson/redux-ecosystem-links…	markerikson	2016-10-13 15:36:20
520	2016-10-13 13:19:05	Hello, As I read in some other issue I can return a function from mapDispatchToProps, which will be called each time (own)prop changes. I want to trigger an action when prop changes. The current code I have (shortened a bit): <S_CODE_TOKEN> This works fine. If a prop of connected component changes - data is cleared. Connected component can call props.loadMore() to load more data. But when clearAc…	dzek69	2016-10-13 15:42:37
520	2016-10-13 13:27:20	I think the best place for this question is probably stack overflow. However, `mapDispatchToProps` intent and responsibility is to pass dispatch to your functions that you are wrapping. The functionality that you are describing is probably best in `componentWillRecieveProps`, you would use the newProps coming in to do your checks and then invoke the functions that are wrapped with `mapDispatchToP…	Austio	2016-10-13 15:42:37
520	2016-10-13 13:33:46	Don't try to dispatch actions inside `mapStateToProps`. This is not allowed. Perhaps we could do a better job in the docs and error messages to stress this.	jimbolla	2016-10-13 15:42:37
519	2016-10-12 09:24:08	ENoent:no such file or directory, open /xx/xx/xx/react-redux/.babelrc	HKbool	2016-10-12 11:05:02
518	2016-10-12 00:02:07	This fixes an eslint error that shows up after running `npm update` and getting latest eslint stuff.	jimbolla	2016-10-12 00:29:01
517	2016-10-09 22:55:47	The `current` variable would be set to `null` when `clear()` was called, which would cause an exception if there was more than one listener. Since this pattern was modeled off of `createStore()` in `redux`, you can see it does the same thing as this [here](https://github.com/reactjs/redux/blob/master/src/createStore.js#L175-L179).	appden	2016-10-14 02:15:54
517	2016-10-10 02:46:08	Do you have a failing repro so that we can add a test that covers the behavior change?	jimbolla	2016-10-14 02:15:54
517	2016-10-14 01:19:59	@jimbolla I rebased and amended the commit to include a test that would fail with an exception prior to this change. It's a pretty contrived reduction of what happened in my codebase.	appden	2016-10-14 02:15:54
517	2016-10-14 02:01:37	Looks good to me. Second opinion, @markerikson or @timdorr?	jimbolla	2016-10-14 02:15:54
517	2016-10-14 02:15:51	Sounds good!	timdorr	2016-10-14 02:15:54
517	2016-10-31 17:50:54	Would you mind releasing another beta version of so I can use an official version of this module? Thanks!	appden	2016-10-14 02:15:54
516	2016-10-09 00:19:21	In [this issue](https://github.com/reactjs/react-redux/issues/237) one supposed strategy to bind action creators to selectedState is to use mergeProps, which seems a good idea as opposed to passing state to mapDispatch for the reasons mentioned in the issue. But when using mergeProps to achieve this, i defeat any memoizers that try to return the same objects, because as mergeProps will always be …	johnzielke
516	2016-10-10 02:42:35	PR #488 was to address this but it was written against the wrong branch. I think it would be a good feature to have, if someone wants to reimplement it against the `next` branch. The test from #488 is probably still usable though.	jimbolla
516	2016-10-18 19:54:12	#523 is also open to address this.	jimbolla
516	2016-11-21 23:45:15	FWIW I created a library for doing memoized deep merging, but never got around to using it (I used a custom connect function instead). It anyone would like to use it, it can be found here: https://github.com/frankwallis/remerger.	frankwallis
515	2016-10-07 17:16:19	I am using [defaultMemoize](https://github.com/reactjs/reselect/blob/master/src/index.js) from the reselect library to memoize my dispatchToProps. Now the problem is, that the memoized function returned by defaultMemoize does not contain any arguments in its "definition" (And it will probably be the same way with any other generic memoization). This results in the function always having "doDispat…	johnzielke	2016-10-07 18:35:46
515	2016-10-07 17:38:39	Two questions: - Why do you need to memoize `mapDispatch`? If you're not asking for the `ownProps` argument, that _should_ only be called once at component creation time. - While you certainly _can_ define functions inside of `mapDispatch`, defining them _outside_ has a number of advantages. You can access the plain function definitions to test them, and you can pass them straight to `connect` fo…	markerikson	2016-10-07 18:35:46
515	2016-10-07 18:13:02	Based on what you've got there, I don't see why you need memoize at all. You could replace makeMapDispatchToProps with: <S_CODE_TOKEN> This function would only be called once when your component is instantiated.	jimbolla	2016-10-07 18:35:46
515	2016-10-07 18:35:46	You are both correct, I always added the second argument when I wrote my code, because I didn't realize this could have any performance impact... I guess it could be great if we added that to the docs, so people won't stumble over this issue in the first place. Although in my case, I should have spotted that.. I should probably get some sleep :) Closing this issue. You guys are great, thanks for …	johnzielke	2016-10-07 18:35:46
514	2016-10-07 12:49:54	I have been working this issue for 8 hours. I guess I am too new to react/redux. The component SinglePostComponent does not re-render when state is updated through an async action. The component will display the PREVIOUS state every time I navigate to it from another component. I have everything in [stackoverflow](http://stackoverflow.com/questions/39900395/component-not-re-rendering). In SingleP…	dsun29	2016-10-07 13:00:01
514	2016-10-07 13:00:01	Please keep usage questions on Stack Overflow. This is a bug tracker.	timdorr	2016-10-07 13:00:01
513	2016-10-06 23:15:31	I recently updated `react-redux@5.0.0-beta.3`. After doing so I noticed that after every code change HMR would cause a full page refresh do to an error. I looked through the stack trace and the error comes from `react-redux`. <S_CODE_TOKEN> I reverted back to `react-redux@4.4.5` and the error went away and HMR started working correctly again. | software | version | | --- | --- | | react | 15.3.2 …	theverything	2016-12-10 23:12:48
513	2016-10-07 00:35:32	@theverything I'm not exactly sure how to reproduce this. Any chance you can provide a repo?	jimbolla	2016-12-10 23:12:48
513	2016-10-07 19:37:16	I can't share the repo that the error is happening with, but I am trying to create an other one to reproduce the issue.	theverything	2016-12-10 23:12:48
513	2016-10-10 20:57:09	I haven't been able to create a project to reproduce the error. I did try the beta again in my current project and the error still persists. Let me know if there is any way I can help.	theverything	2016-12-10 23:12:48
513	2016-10-10 21:02:19	Is there any way you can share your project, even a stripped down one with me the demonstrates the problem? With that I could reduce the code into a test case.	jimbolla	2016-12-10 23:12:48
513	2016-10-10 21:03:45	I tried that but there was no error. 😞	theverything	2016-12-10 23:12:48
513	2016-10-10 21:13:36	Maybe in stripping it down, you removed some key part that's causing react-redux to have the problem.	jimbolla	2016-12-10 23:12:48
513	2016-10-10 21:14:09	Thats what I'm thinking.	theverything	2016-12-10 23:12:48
513	2016-10-18 20:04:32	@theverything Anything I can do to help you with this? I'd love to resolve this one to help v5 make it to release. If you can't share your code with me, what about a screen-sharing session? Maybe from that I can see enough to make a repro without it.	jimbolla	2016-12-10 23:12:48
513	2016-10-19 00:35:15	Without a repro, there isn't really anything to be done here. I'll reopen if there is something that can be reproduced, but HMR itself is known to have issues and may be the culprit here.	timdorr	2016-12-10 23:12:48
513	2016-11-27 14:54:18	@timdorr Recently discovered the same error — [here’s the project](https://github.com/patrikholcak/hot-loader-demo/tree/81e03e19b4a22b68038431482d7cb225f5f25f90). If you try to HMR `./src/routes/counter.js` you’ll see the exact same error. Downgrading to `react-redux@^4.4.6` fixed it	patrikholcak	2016-12-10 23:12:48
513	2016-11-28 11:03:29	Hi. guys. I ran into the same problem. Seems the reason is that connectAdvanced doesn't update link to subscription after updating. So I [added](https://github.com/reactjs/react-redux/compare/next...restrry:issues-513-hmr-error?expand=1) my updating mechanism and it works for my project. If it's okay for you, I could add some tests and send PR	restrry	2016-12-10 23:12:48
513	2016-11-28 13:43:57	@restrry We'll have to make some changes to get it to merge with PR #540 but this is very helpful. Thanks.	jimbolla	2016-12-10 23:12:48
513	2016-12-05 16:44:48	Does anyone, @patrikholcak, @restrry, know how to simulate HMR in a test?	jimbolla	2016-12-10 23:12:48
513	2016-12-05 18:41:42	You might look at [how webpack does it](https://github.com/webpack/webpack/blob/master/test/HotTestCases.test.js). But it is pretty complex and I don't know if adding that to our infrastructure would be a good use of time. Better to spot test that on your own. If it's of any comfort, it's not an end-user feature anyways. So, the impact of fixing it does have a relatively limited audience. Not to …	timdorr	2016-12-10 23:12:48
513	2016-12-06 09:05:54	agree, we needn't such complex check, since it was already tested in webpack. but `react-redux` uses internal mechanism for detecting re-loading. doesn't it? detecting is based on [version comparison](https://github.com/reactjs/react-redux/blob/next/src/components/connectAdvanced.js#L251), but testing it could be quite hard. I thought to inherit from `Connect` class, add some methods for changing…	restrry	2016-12-10 23:12:48
513	2016-12-07 16:35:31	If you have a ref to the component, you should be able to do `component.version = -1` to make the reinitialization logic happen, but I think the part that's lost is how HMR affects the component's lifecycle. I'm gonna spend some time on this in a couple weeks when I'm on extended vacation. I think the test is valuable because otherwise it might break again. The problem with having a bunch of real…	jimbolla	2016-12-10 23:12:48
513	2016-12-10 23:12:48	I just added PR #567 which fixes this. Thanks @patrikholcak and @restrry.	jimbolla	2016-12-10 23:12:48
513	2016-12-10 23:21:16	Sweet! Can you recap what the problem was, and how the fix works?	markerikson	2016-12-10 23:12:48
513	2016-12-10 23:27:12	Basically, `Subscription.tryUnsubscribe` was clearing `this.subscribe` so then it was null when the component tried to resubscribe when HMR was detected. I removed the clearing and refactored a little for clarity.	jimbolla	2016-12-10 23:12:48
513	2016-12-10 23:52:08	On Monday I'll check out your branch and try it with my app	theverything	2016-12-10 23:12:48
512	2016-10-05 18:14:41	Sometimes I want to subscribe my components on actions. For example: - `LoginFormContainer` should redirect user to some page when `LOGIN_FULFILLED` action is dispatched - `CommentFormContainer` should show [alertify.js](http://alertifyjs.com/) popup when `COMMENT_CREATE_FULFILLED` I understand that I can implement this with flags in store and `componentWillReceiveProps` lifecycle method. Also, t…	iLikeKoffee	2016-10-05 18:31:51
512	2016-10-05 18:31:51	This doesn't fit in with the React lifecycle model. Your component should be willing to change how it renders or does certain things depending on the props passed to it. If you need to handle a particular action, that's business logic that should be encapsulated in your reducer(s). This conflates two separate concerns too directly, leading to coupling and less scalable code.	timdorr	2016-10-05 18:31:51
512	2016-10-05 19:17:19	This is also a good use case for `redux-saga` or other similar middleware.	markerikson	2016-10-05 18:31:51
511	2016-10-05 14:02:14	Reverts reactjs/react-redux#508. The warning() call is incorrect. Also, the messaging is confusing and the backtrace is not very helpful. The DX this is supposed to improve actually detracts from it somewhat IMHO. We can try this again later.	timdorr	2016-10-05 14:02:19
510	2016-10-04 16:33:50	connection function is the key to understand react-redux, and it's complicated. I am wondering why the author doesn't provide detailed information to explain the implementation of connection function, at least embed a few comments in the sourcecode. If its too hard for newcomers to learn, they will turn to other frameworks like vue	zhangk2000	2016-10-04 23:56:14
510	2016-10-04 16:57:25	@zhangk2000 : Are you more concerned about the _use_ of `connect`, or its implementation? For usage, the basic approach is described in the Redux docs at http://redux.js.org/docs/basics/UsageWithReact.html , and the API docs are at https://github.com/reactjs/react-redux/blob/master/docs/api.md . There's also numerous tutorials online that describe how to use `connect`. For implementation, to some…	markerikson	2016-10-04 23:56:14
510	2016-10-04 17:39:42	In addition to what @markerikson said, there's also more comments in the new version, currently in the `next` git branch. I tried to add comments to the stuff that is not-obvious, but what's obvious to one person, won't be the same was what's obvious to another. If there's specific areas of the code that you feel need greater explanation, please point them out.	jimbolla	2016-10-04 23:56:14
510	2016-10-04 18:00:43	Thanks @markerikson & @jimbolla I have two questions about the wrappedcomponent generated by connect function, . 1. the state of every wrappedcomponent is the whole state tree ? 2. trigger re-rendering of wrappedcomponent based on the state selected in mapstattoprops()? these concepts should be clarified in the introductory, or people will get confused.	zhangk2000	2016-10-04 23:56:14
510	2016-10-04 18:08:29	1. Yes, the state argument passed to mapStateToProps is the root of the state tree in the store. 2. Yes, typically the component will rerender based on a new value produced by mapStateStateToProps. It's actually based on the output of mergeProps, but its default value will almost always produce a new value if mapStateToProps did.	jimbolla	2016-10-04 23:56:14
510	2016-10-05 00:12:09	I still say it'd be nice to have the React-Redux docs published in a more static form like Redux's. (But it's not a high enough priority to actually make it on my todo list atm.)	markerikson	2016-10-04 23:56:14
510	2016-10-05 00:28:02	I think we just more prominent linkage from this repo to the docs in Redux. I don't want to get too crazy with the docs here, outside of really good reference documentation.	timdorr	2016-10-04 23:56:14
510	2016-10-05 00:31:00	Yeah, given that we now have some more examples in there thanks to @jimbolla , I can live with that.	markerikson	2016-10-04 23:56:14
509	2016-10-03 10:48:03	Consider the following where both components are connected to a store: <S_CODE_TOKEN> hasChild is a parent prop that is received from store. If a single action changes both hasChild and a separate property that affects the child, first Child's render is called and only then Parent's render is called removing Child from the tree (unlike normal react flow) Currently I used shouldComponentUpdate in …	ynonp	2016-10-03 13:28:51
509	2016-10-03 11:26:03	This is fixed in v5, which is currently in prerelease. You can try it out by `npm install react-redux@next`	jimbolla	2016-10-03 13:28:51
509	2016-10-03 13:41:33	You can also workaround this by enabling batched updates http://stackoverflow.com/questions/38099512/redux-child-receiving-props-before-parent/38102408#38102408	epeli	2016-10-03 13:28:51
509	2016-10-03 14:06:13	Thanks @epeli this worked very well! BTW is this the way you solved it in v5?	ynonp	2016-10-03 13:28:51
509	2016-10-03 15:19:31	Nope. Doesn't rely on batched updates. Basically, control the order of subscriptions to always fire top-down. Details are in #416 and #407 if you're curious.	jimbolla	2016-10-03 13:28:51
508	2016-10-02 13:25:04	Fix #499 - check in dev mode if same key appears in own props and store props and warn	ynonp	2016-10-02 17:01:49
508	2016-10-02 17:01:47	LGTM. Thanks for the refactor!	timdorr	2016-10-02 17:01:49
507	2016-09-28 16:59:52	There was some [good discussion](https://twitter.com/ryanflorence/status/779320581678174208) on Twitter (between @gaearon, @markerikson, @timdorr, @mjackson, @ryanflorence, et al.) about `connect`'s component implementing `shouldComponentUpdate`. If I understand correctly, the main issue being that any component wrapped in `connect` then blocks updates related to context changes, and this has an …	jimbolla
507	2016-09-28 17:04:46	Oh boy, this oughta be good... :)	markerikson
507	2016-09-28 17:14:23	Just to be clear and make sure everyone understands what's going on, here is the situation with something like react-redux and React Router: <S_CODE_TOKEN> In this case, `<Router>` is providing a context that `<Link>` is consuming something like this: <S_CODE_TOKEN> (That's a crazy over-simplification, but it gets the point across) If the URL/location on the page changes, then that information sh…	timdorr
507	2016-09-28 17:17:11	I think react-redux's use of sCU is fine. We've already got [an issue open on the router](https://github.com/ReactTraining/react-router/issues/3961) (v4 branch) to stop using context to communicate state changes to `<Link>`s. This should make it much easier to use the router in a redux app.	mjackson
507	2016-09-28 17:21:45	So, I'm wondering if you could store the props for the `WrappedComponent` in state (thereby creating the comically confusing `this.state.props`) and then rather than on `this.selector` outside of React's knowledge. Basically, you would change [this line](https://github.com/reactjs/react-redux/blob/next/src/components/connectAdvanced.js#L202) to store `this.selector.props` in state. You still get …	timdorr
507	2016-09-28 18:15:34	@timdorr I don't think changing where the computed props are stored would unblock things. The issue is that the implementation of `shouldComponentUpdate` can't do "the computed props have changed **or something in context has changed**". I'm pretty sure there are some open issues in React about adding new methods for components to communicate context changes, but that doesn't help us today.	jimbolla
507	2016-09-28 18:25:48	Actually, that is correct, though it would be a bit more idiomatic React to store something in setState, rather than use it as a workaround to forceUpdate. But sCU needs to be removed for it to stop interrupting context propagation. I don't think there would be any problem with doing that right now since the props are stored and precomputed by the selector.	timdorr
507	2016-10-19 22:39:50	Does adding this to the 5.0 milestone mean that it will be done in 5.0? I'd like to see it for reasons unrelated to React Router: I keep the current user in `context` in my app and make changes to it (e.g. changing the profile picture).	levity
507	2016-10-24 16:04:01	@jimbolla How about we do this as a test release (5.0.0-test.1) and see what the effects the community can find? I'd also love to have a benchmark suite available so we can have an objective analysis on our own, but that could work in a pinch until we get something built out.	timdorr
507	2016-10-24 16:11:08	I'm not opposed to that. But do we want to remove sCU completely or make it opt-in or opt-out? The code changes are easy either way, but tests will need tweaked and docs updated.	jimbolla
507	2016-10-24 16:14:37	I'd go with opt-in. Most users don't need it and it's an optimization that comes with side effects, so turning it on should be a conscious decision by the user. Plus, we can document those side effects to warn people about it ahead of time.	timdorr
507	2016-10-24 18:40:28	Ok. That should be easy enough to implement. What should the option be called?	jimbolla
507	2016-10-24 21:51:56	Can it be combined/tacked-on to the `pure` option perhaps?	timdorr
507	2016-10-24 23:26:49	Probably not. You usually want `pure` on and this new option off. Setting `pure` to false means every store state change triggers a rerender for every connected component.	jimbolla
507	2016-11-03 12:59:20	Would it make sense to pass predicate with the options how shouldComponentUpdate check for update? I would want one selector with many properties that changes or not depending on some index, to connect in with different "Value" components. One Value component would display only one value - property but it would be connected to the same memoized selector. something like: <S_CODE_TOKEN> Cheers	primozs
507	2016-11-03 16:15:59	@primozs I don't really understand your use case. When would you want a component that received changed props to not re-render?	jimbolla
507	2016-11-03 16:18:30	Depending on how #525 is resolved, we may need to just leave this alone, because it's possible the solution to that could require calling `setState` on every store update again. I don't think we can make a final decision on this until that one is resolved.	jimbolla
507	2016-11-08 20:59:39	Based on the findings in #525, let's put this on a 5.1 release and wait for React 16 to push that out (so users can easily clamp down to the 5.0 if they can't upgrade from React 15 easily).	timdorr
507	2016-12-04 11:49:59	Why not just compose->replace shouldComponentUpdate? If user defines its own it do not get shadowed but istead composed with react-redux one. Maybe a chain of middleware (or just composed with logical ord) composed of sCU of various modules in the app (like some generalReactRouterShouldComponentUpdate which checks changes in context that uses) executed like short-circuit logical or, could work. T…	freddi301
507	2016-12-05 15:43:11	It looks like the fix for #525 didn't affect whether we need to change our plans on this. So my opinion is we should just remove sCU completely... at least as the long term plan. The question being whether we offer a migration path in interim versions or not. Since removing sCU could have negative perf impact on someone relying on it to prevent unnecessary rerenders in their own components, I thi…	jimbolla
507	2016-12-05 16:57:40	Just to recap and check my own understanding: `connect` implements `sCU` to handle the "props from any parent -> connected child" case as an extra perf benefit, right? So, no intrinsic _requirement_ that `sCU` be there, just trying to cut down on re-rendering? And then the problem as described here is that that `sCU` interferes with context for other libs? **edit** Boy, I should really go back an…	markerikson
507	2016-12-05 17:03:25	The 4.x implementation relied more heavily on sCU because of its order of operations when a store change is made. With the new implementation's avoidance of setState unless it's really necessary, that's no longer the case. Now, sCU will always be true if it's firing in response to a store change. It can only ever be false if it's happening because of receiving new props from parent.	jimbolla
506	2016-09-28 09:43:09	When code gets uglified for production builds, original names of identifiers gets lots and React components show up with their uglified name. To remedy this, `displayName` can be set explicitly. For `React.createClass` style components, displayName gets automatically set by babel. React components declared using ES6-classes however, have mangled names. This is the case for `Provider`. With this P…	roncohen	2016-09-28 13:44:17
506	2016-09-28 13:21:35	Can you make this against the next branch? master isn't likely to get another release and it would be good to have in the upcoming 5.0 release.	timdorr	2016-09-28 13:44:17
506	2016-09-28 13:43:37	@timdorr done!	roncohen	2016-09-28 13:44:17
506	2016-09-28 13:44:14	Thanks!	timdorr	2016-09-28 13:44:17
505	2016-09-27 14:17:52	Please see: http://jsfiddle.net/3xwkg3p6/80/. Follow the instructions and track the memory usage in the Chrome task manager and you will quickly get over a 1 GB, even though the only 'live' data in the mini-app consumes about a tenth of that amount of memory. This is a somewhat extreme example, but it shows the problem clearly. There are ten checkboxes which subscribe only to their own checked st…	jvanderberg	2016-09-27 16:45:11
505	2016-09-27 14:44:29	Would you mind trying this against `react-redux@next` and seeing if it makes a difference?	jimbolla	2016-09-27 16:45:11
505	2016-09-27 14:55:16	I've tried it with our application locally and it did not seem to impact memory utilization (it still seemed to be using as much memory as master). Even though the changes in the @next branch are relatively concise, I found it hard to track through the code to see if it was preserving stale state references. I'd imagine you'd be the expert on that. That JSFiddle is just a copy of another react-re…	jvanderberg	2016-09-27 16:45:11
505	2016-09-27 16:12:03	You can use unpkg.com for that: https://unpkg.com/react-redux@5.0.0-beta.1/dist/react-redux.js	timdorr	2016-09-27 16:45:11
505	2016-09-27 16:42:37	Thanks, that seems to be much better: http://jsfiddle.net/3xwkg3p6/81/ I revisited our app, and I think I maybe had a babel cache issue with node modules when I tried out @next. I cleared out the babel cache, rebuilt and memory usage seems to be much improved. I guess just consider this a verification that @next really is a huge improvement.	jvanderberg	2016-09-27 16:45:11
505	2016-09-27 16:45:11	Cool. I'll close this out as 5.0 should be rolling out soon-ish. Just have to get some infrastructure things in place and we'll be good to go. But the code itself is pretty solid so far.	timdorr	2016-09-27 16:45:11
504	2016-09-27 13:15:56	Hi all! ## Problem I'm currently developing an application in which I use third party React components. I wrap them into a Redux container. In some cases (see eg below) I need to pass some infos to the container for behavioral purpose (generally in dispatch). For this I use the `ownProps` parameter. The problem is that props are injected by `connect` in the connected component and then throw a Re…	mafzst	2016-09-27 13:32:04
504	2016-09-27 13:24:30	You can: <S_CODE_TOKEN>	jimbolla	2016-09-27 13:32:04
504	2016-09-27 13:32:04	@jimbolla Thanks a lot :+1: I've misunderstood the behavior of this function	mafzst	2016-09-27 13:32:04
503	2016-09-26 23:21:56	I can easily test my connected components using a fake store to guarantee that the correct props are passed to my presentational component. However, I'm unable to test that the correct actions are being passed. Here is my simple connected component: <S_CODE_TOKEN> And here is the test: <S_CODE_TOKEN>	stevenmusumeche	2016-09-27 00:27:41
503	2016-09-27 00:27:41	This is a usage question, and should really be asked on Stack Overflow instead. That said, you're probably looking up the connected version of the component instead of the plain version. Use `TheConnectedComponent.WrappedComponent` to access the plain class type, and use that for your lookup.	markerikson	2016-09-27 00:27:41
503	2016-09-27 02:43:09	@markerikson thank you for the reply. In my example, NewCustomerContainer is the container and CustomerForm is my plain one, so I think I am already doing what you suggest.	stevenmusumeche	2016-09-27 00:27:41
502	2016-09-26 18:33:45	Hi, I apologize if this is an old request. I searched quite a bit but couldn't find a solution that works for my use case. I'm getting the following error when making changes via hot reloading. `<Provider> does not support changing store on the fly. It is most likely that you see this error because you updated to Redux 2.x and React Redux 2.x which no longer hot reload reducers automatically. See…	a-koka	2016-09-26 22:34:01
502	2016-09-26 22:34:01	You are probably not putting your Provider right near your entry point and ReactDOM.render. It shouldn't be contained within a component, as something like React Hot Loader will attempt to recreate the store on a reload.	timdorr	2016-09-26 22:34:01
502	2016-12-17 14:45:56	I'm seeing this issue. Is there a full example of an app to show how to avoid this behavior?	drewwells	2016-09-26 22:34:01
502	2016-12-19 16:51:21	I had to struggle a bit but @timdorr is right about the `Provider`. I'm sharing my setup below with the hopes that it'll help. **index.ios.js** <S_CODE_TOKEN> **Main.js** <S_CODE_TOKEN> **configureStore.js** <S_CODE_TOKEN>	a-koka	2016-09-26 22:34:01
501	2016-09-26 18:17:04	Just rebased previous PR againts `next` branch.	btd	2016-09-27 16:46:13
501	2016-09-27 16:46:09	Thanks!	timdorr	2016-09-27 16:46:13
500	2016-09-24 15:35:43	Fixes #499 - Add a warning to console when same key is used in both parent and state props	ynonp	2016-09-27 16:48:46
500	2016-09-27 16:47:58	So, I would remake this against the `next` branch. I don't think we should land something like this in a patch release, since it might produce spurious output for devs. However, since 5.0's right around the corner, it's a perfect chance to get something like this in.	timdorr	2016-09-27 16:48:46
500	2016-09-28 16:19:06	The file you would need to modify in the `next` branch is here: https://github.com/reactjs/react-redux/blob/next/src/connect/mergeProps.js#L5	jimbolla	2016-09-27 16:48:46
499	2016-09-24 15:05:43	The default merge method in connect: <S_CODE_TOKEN> Will just overwrite existing parent props with state props when same key is used. IMHO it'd be better to show a warning to console, saving developers debugging time & effort	ynonp	2016-10-03 20:44:21
499	2016-09-25 02:24:02	Not sure I agree with this, as that's the whole point of the mergeProps function: It lets you customize this default behavior (almost always for this exactly kind of problem).	timdorr	2016-10-03 20:44:21
499	2016-09-25 02:27:03	I mostly agree, but given that it would be a dev-only check, I'm not sure it's actually a bad idea. Or rather, it seems like a decent idea, and I don't see any particular downside to it.	markerikson	2016-10-03 20:44:21
499	2016-09-27 16:48:34	BTW, since this is dev-only, I'll revert my previous comment and say this is an OK idea. 😄	timdorr	2016-10-03 20:44:21
499	2016-09-28 16:17:09	Are there any valid use cases where a developer wants it to just overwrite and not complain? In that case, the developer has to do one of: - Live with the warning in dev mode. - Implement their own `mergeProps` that doesn't warn, but `connect()` contains an optimization when `mergeProps` is omitted, avoiding an extra shallow equality check. This means their app will run _slightly_ slower. It's pr…	jimbolla	2016-10-03 20:44:21
499	2016-10-03 20:44:21	Closing after merged PR #508	ynonp	2016-10-03 20:44:21
498	2016-09-23 21:58:03		btd	2016-09-26 18:17:14
498	2016-09-24 00:27:10	Can you rebase against `next`? Let's take this on with the next major so that webpack 2 and rollup users don't get into trouble with a minor or patch release.	timdorr	2016-09-26 18:17:14
498	2016-09-24 05:36:20	@timdorr ok, but can it be in both branches? I just want to get this published sooner than later.	btd	2016-09-26 18:17:14
498	2016-09-24 11:51:51	Technically, it's an API change, so it has to go in the next major anyways.	timdorr	2016-09-26 18:17:14
498	2016-09-24 12:14:52	Could you please explain why it is API change? in npm module will appear just one new folder, everything else byte to byte the same.	btd	2016-09-26 18:17:14
498	2016-09-25 02:22:34	It's an API change in the sense that the `main` or `jsnext:main` is an API to access the module. Basically, someone using Rollup or Webpack 2 would experience a breakage if they upgraded just a patch or minor release, which technically violates semver. It's a little loose, I know, but it's important to end users not to upset them and get vague gripes about "fatigue" 😄	timdorr	2016-09-26 18:17:14
498	2016-09-25 06:55:45	Well, fair enough :+1:. I will rebase to next branch.	btd	2016-09-26 18:17:14
497	2016-09-23 21:05:53	posted a question on Stack Overflow, but I think it _may_ be a bug in react-redux (or maybe I'm just a dum dum) :) http://stackoverflow.com/questions/39667805/react-redux-update-item-in-array-doesnt-re-render	benmonro	2016-09-23 21:39:43
497	2016-09-23 21:39:43	You're directly mutating the state by calling `push` on the array instance. Since the array reference is the same before and after, `connect` assumes nothing has changed and doesn't re-render. Please see the Redux FAQ on the topic: http://redux.js.org/docs/FAQ.html#react-not-rerendering	markerikson	2016-09-23 21:39:43
497	2016-09-23 21:44:26	Thanks!	benmonro	2016-09-23 21:39:43
496	2016-09-23 13:02:26	My ownProps is an object containing objects. connect looks something like this: <S_CODE_TOKEN> Props received: <S_CODE_TOKEN> Also its worth mentioning that a grand parent of this component also has a @Connect on it.	Daniel-Baranowski-BJSS	2016-10-05 12:51:10
496	2016-09-23 13:46:12	That example doesn't really make sense. `ownProps` is the props passed directly to the connected component by its parent, like `<SomeConnectedComponent a={42} b={123} />`. You don't need to include those in the return value from `mapState`, since `connect` will combine the incoming props and the `mapState` results to form the combined props passed to your real component.	markerikson	2016-10-05 12:51:10
496	2016-09-23 15:48:07	If I don't include my props like described above they are invisible in my component. They are only passed once, and If the described component becomes re-rendered, due to its stateProp updating the new ownProps wouldn't be populated. The issue was fixed when I added ownProps mapping, but now the component doesn't re-render when my-props change.	Daniel-Baranowski-BJSS	2016-10-05 12:51:10
496	2016-09-23 16:00:10	You should inspect what props your underlying component receives. If `ownProps` has a key called `myProps`, then your component should have a props key called `myProps` without needing to explicitly include it in `mapStateToProps`, like @markerikson said. It sounds like you might be mutating the nested pieces of the `myProps` object in place, which won't trigger a re-render in and of itself. How …	naw	2016-10-05 12:51:10
496	2016-10-05 02:25:19	@Daniel-Baranowski-BJSS Were you able to resolve this?	jimbolla	2016-10-05 12:51:10
496	2016-10-05 12:51:10	Looks like some good guidance and answers were given, so I'm closing this out.	timdorr	2016-10-05 12:51:10
495	2016-09-23 05:55:28	I often have this situation: I wrote a pure component and used it somewhere. But later I needed to do some data fetching for this component, so I had to add a container for it and modified the path where it's been imported. This wasted some time. Can I just wrap EVERY component in a container using `connect`? If a component needs no data fetching at all, just put `export default connect()(Foo)` f…	lhz516	2016-09-23 11:30:28
495	2016-09-23 11:30:28	Feel free to connect as many components as makes sense for your own application. `connect` actually does automatically implement `shouldComponentUpdate`, which can be helpful. However, don't over-think the whole "containers" vs "presentational" aspect. That's one reason why a feature-based folder structure _may_ be nicer than a "components" and "containers" folder structure. But yeah, don't get t…	markerikson	2016-09-23 11:30:28
494	2016-09-22 02:48:03	My error code is on the repo:[https://github.com/sniperyan/react-cnode](https://github.com/sniperyan/react-cnode) In my code,you can find test button in `js/containers/listApp/index.js` , there is a click handler named `testFunc` , in this function, I dispatch an action . When you click the button, the actionCreator will trigger the reducer `js/reducers/indexList/index.js` . I add a 'console.log'…	sniperyan	2016-09-22 03:10:57
494	2016-09-22 03:10:57	Ah. I see the problem. You're accidentally double-dispatching the same action. Let me give some background info, then I'll explain what the problem is here: I have an example of equivalent ways to dispatch an action, at https://gist.github.com/markerikson/6c7608eee5d2421966d3df5edbb8f05c . Note that we go from, roughly, `dispatch({type : "SOME_ACTION"})`, to `const theAction = someActionCreator()…	markerikson	2016-09-22 03:10:57
493	2016-09-20 14:49:35	> Makes the Redux store available to the connect() calls in the component hierarchy below. Normally, you can’t use connect() without wrapping the root component in <Provider>. > > If you really need to, you can manually pass store as a prop to every connect()ed component, but we only recommend to do this for stubbing store in unit tests, or in non-fully-React codebases. Normally, you should just …	pcompassion	2016-09-20 16:57:23
493	2016-09-20 16:57:23	You need to use `<Provider>` if you are creating `connect()`ed components within the parts of your app that are running on React. This library is solely for your React parts. It doesn't apply to non-React stuff and you can use the store you create directly elsewhere.	timdorr	2016-09-20 16:57:23
492	2016-09-19 19:41:14	Noticed some bad performance with react-redux + [seamless-immutable](https://github.com/rtfeldman/seamless-immutable). Firstly, here's a related problem I'm having. PureComponent works well: <S_CODE_TOKEN> Component above will only rerender when immutable props are changed. <S_CODE_TOKEN> Component above will rerender constantly. Am I correct in assuming PureComponent's shouldComponentUpdate is o…	braco	2016-09-19 20:06:50
492	2016-09-19 20:06:50	Fixed for now by making a HoC, will revisit	braco	2016-09-19 20:06:50
492	2016-09-19 20:12:24	@braco Can you try perf testing against the v5 beta by running `npm install react-redux@next`?	jimbolla	2016-09-19 20:06:50
491	2016-09-17 06:58:12	Hi, is there any way at all to dispatch to the state from a component of a component? If not, what other options do i have? I tried using bindActionCreators as well, but same error. I tried Dan's solution from[ here](https://github.com/reactjs/redux/issues/916), no luck. I am getting this error whenever I dispatch to the state: Uncaught Invariant Violation: addComponentAsRefTo(...): Only a ReactO…	tpb-dev	2016-09-17 17:09:55
491	2016-09-17 17:09:55	Your code looks fairly reasonable to me. That sort of error seems unlikely to have anything to do with React-Redux and `connect`. I'd suggest asking this on Stack Overflow, as this is really more of a "usage"-type question.	markerikson	2016-09-17 17:09:55
491	2016-09-17 18:44:53	> I have already deleted and reinstalled node_modules But have you checked if you have multiple `react`s there? You can run `npm ls react` to learn that.	gaearon	2016-09-17 17:09:55
491	2016-09-17 23:23:21	Yes, I have done that too, but it didn't work. I suspect that the two underlying implementations of bootstrap components in react are using those refs.... In any case, I guess I will just render plain bootstrap for now.	tpb-dev	2016-09-17 17:09:55
491	2016-09-19 07:21:20	File an issue in that project and _attach a project reproducing it_. This warning almost always means duplicate React but it's impossible to help if you don't show your configuration.	gaearon	2016-09-17 17:09:55
490	2016-09-17 04:36:10	@markerikson Hey Mark, thanks for looking over react-redux-blackbox for me. I took a look at the new v5 react-redux, learned a lot about how to do perf testing, and the thought process that goes into accepting a major rewrite on a plugin. Anyways, before v5 is official rolled out, I thought I would add these minor changes to improve v4 performance (Things that I picked up on while writing blackbo…	l2silver	2016-09-17 04:46:14
490	2016-09-17 04:40:25	Hmm. Given the path we're on towards v5, I'm not sure there's much point in changing anything further with v4. Also, how specifically does this improve perf? Do you have some benchmarks and comparisons you can provide? How does this compare with v5? Tagging @jimbolla and @timdorr .	markerikson	2016-09-17 04:46:14
490	2016-09-17 04:46:14	I'm not seeing any particular benefi either. We already make these kinds of optimizations elsewhere in the code. Actually, it looks like you've removed some cases...	timdorr	2016-09-17 04:46:14
490	2016-09-17 04:55:25	Much of the perf boost in v5 comes from avoiding unnecessary calls to `setState` by re-ordering the subscriptions and doing the props+state diffing logic earlier _before_ that happens. That was actually huge. As it stands I think v5 is complete and waiting on feedback on functionality/docs from the community.	jimbolla	2016-09-17 04:46:14
490	2016-09-17 04:56:52	Yeah, I've been bogged down with React Router hooplah. I want to get to v5 here, but haters gonna hate on router :P	timdorr	2016-09-17 04:46:14
490	2016-09-17 13:38:14	Fair enough. I just thought I would put it out there in case there's a rollback or something. @jimbolla it's funny you should say that about needless setState calls because I thought that was the important problem to solve when doing blackbox. But if I'm not mistaken, react made some internal changes to deal with this issue. (it's extremely possible that I'm completely missing something here, so …	l2silver	2016-09-17 04:46:14
490	2016-09-17 16:35:39	I tried some performance tests using https://github.com/jimbolla/react-redux-perf but I got about the exact same results for vanilla react-redux, v5, and my updated react-redux is there something I am doing wrong? My process was sudo npm link (in react-redux) co master prepublish react-redux-perf build node server repeat for each version	l2silver	2016-09-17 04:46:14
490	2016-09-17 20:08:33	My perf testing approach was to build jimbolla/react-redux-perf (and later mweststrate/redux-todomvc) against react-redux@latest then test. Then I modified the build script in my working copy of react-redux to build into the node_modules/react-redux folder of the perf project, then rebuild. As for the `setState` scenario, the problem in the current implementation is that because of the `component…	jimbolla	2016-09-17 04:46:14
490	2016-09-18 01:07:47	@jimbolla Ah, got it! Brilliant. Now it makes sense.	l2silver	2016-09-17 04:46:14
489	2016-09-15 21:12:06	The closest thing I could find was #163 but I don't think mine is the same. So I have a connected container that loads fine when it is called by my root container using react-native-router-flux TodoContainer loads fine in this setup when an action tells react-native-router-flux to go there <S_CODE_TOKEN> Here's a pared down version of the TodoContainer.js <S_CODE_TOKEN> However when I try to load…	Prudwell	2016-09-15 21:18:17
489	2016-09-15 21:18:17	This is working as expected. If you do _not_ supply a `mapDispatch` function, `connect` will use its default. That default `mapDispatch` simply gives you `this.props.dispatch`. If you _do_ supply your own `mapDispatch` function, it's up to you what gets returned. If you want to have some bound functions as props _and_ have `this.props.dispatch`, do so: <S_CODE_TOKEN>	markerikson	2016-09-15 21:18:17
489	2016-09-15 21:52:52	Ah yes one of those times where I was doing it wrong all along and it only worked the previous way by luck! My understanding was that **bindActionCreators(someActions, dispatch)** already did return the actions AND dispatch. I thought it was successfully providing dispatch to my TodoContainer when I rendered it as a Scene and couldn't figure out what changed when I loaded the component a differen…	Prudwell	2016-09-15 21:18:17
489	2016-09-15 22:03:52	Sure, no problem. Fairly common issue, and actually, I'd almost forgotten - I did actually add this one to the Redux FAQ already: http://redux.js.org/docs/FAQ.html#react-props-dispatch	markerikson	2016-09-15 21:18:17
488	2016-09-14 12:38:10	Hi. This small change allows doing the following: <S_CODE_TOKEN> AKA Partial application. It helps to reduce the number of arguments component have to pass to the action.	bsideup	2016-10-05 00:32:39
488	2016-09-14 13:51:45	You should write this against the `next` branch, which is significantly different.	jimbolla	2016-10-05 00:32:39
488	2016-10-05 00:32:39	@jimbolla's correct. I'd like to leave new features/APIs to the next branch for now. We can do bugfixes on 4.x, but I kind of doubt it's going to need anything major in the meantime :)	timdorr	2016-10-05 00:32:39
487	2016-09-14 05:00:24	<S_CODE_TOKEN> Above code works fine. But, here is my problem code: <S_CODE_TOKEN> when I use `react-redux` `HOC` `connect` function to inject props to my `ES5Component`, it give me an `Error` : `Uncaught TypeError: this.setTitle is not a function`. Who can tell me why?	mrdulin	2016-09-14 10:37:35
487	2016-09-14 10:37:35	This is not supported. Please don't use inheritance with React. React component model favours composition instead. If you need some shared functionality between components, extract _that_ into a component (or a plain JavaScript function) and use it from both components.	gaearon	2016-09-14 10:37:35
486	2016-09-12 06:15:32	Under the Documentation section, API and Troubleshooting don't take you anywhere.	TimMikeladze	2016-09-12 20:06:42
486	2016-09-12 16:01:41	Github has a bug currently: https://github.com/github/markup/issues/926	timdorr	2016-09-12 20:06:42
486	2016-09-12 16:02:42	I reported this via support, didn’t realize there is a repo 😄	gaearon	2016-09-12 20:06:42
486	2016-09-12 20:06:42	It's been fixed!	timdorr	2016-09-12 20:06:42
485	2016-09-11 04:20:00	I'm trying to build isomorphic / universal app with server side rendering but the client code could not create store from initiate state that send from server. here is my server code: <S_CODE_TOKEN> reducer code: <S_CODE_TOKEN> code to create routes: <S_CODE_TOKEN> and HomeContainer code - where the error occur when I try to HANDLE_CLICK in reducer <S_CODE_TOKEN> and finally, the client code whic…	ducnvhn	2016-09-11 05:15:07
485	2016-09-11 05:14:21	Hmm. While I haven't ever dealt with isomorphic apps, if you're trying to transfer state that way, you should just pass it as the second argument to `createStore` rather than dealing with a `SET_STATE` action. Also, since this is a usage question, this should really be asked on Stack Overflow instead.	markerikson	2016-09-11 05:15:07
485	2016-09-11 05:15:07	Actually, glancing at SO, I see you've got this posted there too: http://stackoverflow.com/questions/39432349/client-not-render-with-initial-state . Closing this.	markerikson	2016-09-11 05:15:07
484	2016-09-07 06:38:28	I have `react@15.3.1` and `react-redux@4.4.5` in my project and got the following warning: <S_CODE_TOKEN> How to avoid these warnings? I've read this [guide](https://facebook.github.io/react/warnings/dont-call-proptypes.html) but still have no idea. Not sure if it is emitted by react-redux's [storeShape](https://github.com/reactjs/react-redux/blob/master/src/components/Provider.js#L52). Please po…	luckydrq	2016-09-07 16:28:29
484	2016-09-07 16:28:29	Something outside of react-redux is calling proptype validation. We don't do that internally.	timdorr	2016-09-07 16:28:29
484	2016-09-08 02:05:58	Thank you for your reply! I've found the reason. I have another react version(15.1.0) which used as a dependency, when i upgrade it to 15.3.1 the warnings disappear.	luckydrq	2016-09-07 16:28:29
483	2016-09-05 22:50:42	This PR is to enable actions via context to make writing unit tests for containers easier using dependency injection. - Explanation of the problem: http://alexlobera.com/react-dependency-injection-write-easier-unit-tests/ - Example using this PR: https://github.com/alexlbr/redix/tree/master/examples/react-redux-context-actions	alexlbr	2016-10-05 00:30:26
483	2016-09-05 23:09:24	A few initial thoughts: Your article complains about being unable to call methods on the wrapped instance for testing. First, one common approach is to test the "plain" component in isolation - verify that it behaves as expected when given props, and don't worry about actually trying to truly connect it. This lends itself well to mocking, as you can pass in fake callbacks as props. Also, even whe…	markerikson	2016-10-05 00:30:26
483	2016-09-05 23:46:43	Thanks for your quick reply. Good point about testing connect in my app. I totally agree and it's not what I'm trying to test. What I'd like to test is that my container is connected to the right action. By that I don't mean that connect is not working properly, but some dev could change by mistake my mapDispatchToProps. How would you test that the code I write in the container to connect the act…	alexlbr	2016-10-05 00:30:26
483	2016-09-05 23:53:11	Admittedly, unit testing is still something I'm pretty weak on. That said, I've definitely never considered trying to test that the stuff I'm passing to `mapDispatch` is correct. I'm not sure how you'd do so, and I'm not sure I see the point in it (especially if you're using the object shorthand syntax, and not doing any manual binding in an actual `mapDispatch` function). Frankly, I think the be…	markerikson	2016-10-05 00:30:26
483	2016-09-05 23:57:27	You could write your test such that it wires up your component to a simple store reducer like <S_CODE_TOKEN> And then assert that `store.getState().correctActionFired` is true.	jimbolla	2016-10-05 00:30:26
483	2016-09-06 09:42:01	@markerikson object shorthand syntax is very handy, and I do use it. But we can still introduce errors. Imagine we have a container that the only thing it does is to dispatch an action (to fetch data for instance) when the component is mounted. I'd be very nice if I can double check that the action it dispatches is the one we want. @jimbolla that's really interesting approach, I'm going to rethin…	alexlbr	2016-10-05 00:30:26
483	2016-09-06 09:58:46	This doesn't work with code splitting. We don't want to encourage approaches that don't work with code splitting if we can avoid it.	gaearon	2016-10-05 00:30:26
483	2016-09-06 10:00:28	> By that I don't mean that connect is not working properly, but some dev could change by mistake my mapDispatchToProps. Can you test that function alone in this case?	gaearon	2016-10-05 00:30:26
483	2016-09-06 10:01:46	FWIW I think we should expose both mapStateToProps and mapDispatchToProps as statics on connected component for convenience so they can be tested independently without being explicitly exported.	gaearon	2016-10-05 00:30:26
483	2016-09-06 16:38:43	@gaearon: Dan. You're supposed to be on vacation. STOP COMMENTING ON ISSUES AND GO DO VACATION-Y THINGS! :) (But yeah, exposing `mapState` and `mapDispatch` seems totally reasonable, since we already do the component as well.)	markerikson	2016-10-05 00:30:26
483	2016-10-05 00:30:26	So, I'm going to close this out for the issues listed above. Also, we're full steam ahead on React Redux 5, so it would be best to build things like this against the `next` branch.	timdorr	2016-10-05 00:30:26
482	2016-09-05 04:08:59	I just updated eslint with the latest airbnb style guide and noticed that the [4.0 update in July](https://github.com/airbnb/javascript/blob/ca1124cd8d2e33addbffb3b1743849e2bf774039/packages/eslint-config-airbnb-base/CHANGELOG.md#400--2016-07-02) now registers an error for `no-named-as-default`. I bring this up because the documentation suggests exporting [both a named and default export](http://…	samcorcos	2016-09-05 11:24:04
482	2016-09-05 11:24:04	I don't really think we need to mention this. That's really out of scope for our documentation.	timdorr	2016-09-05 11:24:04
482	2016-09-06 21:32:21	Hmm, ok. I was really suggesting that we change the documentation to the new syntax suggested by the Airbnb style guide using `{ default as ... }` rather than mentioning the style guide specifically, but it's fine either way 😄	samcorcos	2016-09-05 11:24:04
481	2016-08-31 22:57:58	I have a state that returns an empty array under specific circumstances for a specific property. Let's call this property, `selected`. I dispatched an action that triggered a state change, but did not alter `selected` at all. Now, every connected component that relies on `selected` is rendering. When `shallowEqual()` compares the states and their keys and their values, empty Arrays and empty Obje…	marceux	2016-09-01 01:50:30
481	2016-09-01 01:50:30	Keep in mind that `[1, 2, 3] === [1, 2, 3]` is `false` because each empty array is a unique instance and the equality check is looking for each side to be the exact same instance, similar to a plain object equality check. So, if you have a reducer that does `return []` somewhere, keep in mind that is new instance of an empty array and will not equal an empty array created by the previous run of t…	timdorr	2016-09-01 01:50:30
480	2016-08-31 02:52:24	This can certainly be better, but it's not a bad start.	jimbolla	2016-10-05 00:28:46
480	2016-10-05 00:28:42	OK, let's merge this in for now.	timdorr	2016-10-05 00:28:46
480	2017-03-20 21:41:37	Hi. I was reading https://github.com/reactjs/react-redux/blob/master/docs/api.md#examples-1 and this PR contains the latest commit changing that part. I guess you have a plan to update the example for `connectAdvanced`, but it was not done yet. That's why it now confuses me. - It seems that `nextProps` should be `nextOwnProps`. Correct? Otherwise it would be an undefined variable. - What's the us…	mondaychen	2016-10-05 00:28:46
479	2016-08-30 10:40:59	When doing <S_CODE_TOKEN> instead of <S_CODE_TOKEN> the error messages are not related to the mistake. Is it possible to include a test in debug mode that connect has actually been called on a component?	derekdreery	2016-08-30 13:56:40
479	2016-08-30 13:56:40	Unfortunately, we can't know if you're currying the call for later use on a component. I don't see how you would detect this case at all. If you're using decorator syntax, then it will end up being unlikely that you'll run into this at least.	timdorr	2016-08-30 13:56:40
478	2016-08-29 10:29:56	This issue discussed very match, but I don't know how I can solve my problem with one store. I have some report page with filter and a lot tables for every our brand. So page have a lot data. Filter have several controls for define filter and Generate button. If I have one store so every change on filter takes about 5 sec. with no data changed. I want to have different stores for filter and for e…	valery-bary	2016-08-29 14:29:21
478	2016-08-29 14:29:21	The answer isn't breaking up how you store the data, but how you query it out. It's still a big bundle of state to work with, even if you slice it into multiple stores. I would look into a library like reselect for optimizing and caching how you're querying that data. You should also break up your connected components so that you don't have everything running through one single `connect`, as that…	timdorr	2016-08-29 14:29:21
477	2016-08-29 00:42:43	take 2	jimbolla	2016-10-05 00:31:45
477	2016-08-29 00:45:28	I'm confused by the code coverage fail here, since it doesn't seem to line up with what I changed.	jimbolla	2016-10-05 00:31:45
477	2016-08-31 00:56:42	Ok. I'm happier with this. Now the "factories" aren't part of the main API; they're only accessible via `createConnect` which isn't exported from `index.js`. I'd like to get some feedback on how other devs might use it before making it official. We can expose it later in a minor release. The upside to this is I can defer writing up docs for it until later.	jimbolla	2016-10-05 00:31:45
477	2016-10-05 00:31:43	Putting this one in too.	timdorr	2016-10-05 00:31:45
476	2016-08-28 16:06:07	As I'm updating docs for v5, I realized it would be better to organize the new options this way.	jimbolla	2016-08-28 23:36:07
476	2016-08-28 23:36:07	This PR is against the wrong branch. Can you redo against `next`? Thanks.	timdorr	2016-08-28 23:36:07
476	2016-08-29 00:41:03	whoops. yeah	jimbolla	2016-08-28 23:36:07
475	2016-08-28 13:29:23	## Problem React component is unable to access refs in a second React component that uses Redux `compose` to combine Redux `connect` and `Radium`. In the example below, `setFocus` in Items.js cannot access `addItem.refs` when AddItem.js is composed with Redux `connect` and `Radium`. However, when I comment out `connect(mapStateToProps)` in AddItem.js (as shown below), then `addItem.refs['selector…	wookiem	2016-08-28 16:25:52
475	2016-08-28 14:06:27	In AddItem.js, you'll have to do: <S_CODE_TOKEN> and then in Items.js do: <S_CODE_TOKEN>	jimbolla	2016-08-28 16:25:52
475	2016-08-28 14:13:12	Your solution works perfectly. Thanks @jimbolla !	wookiem	2016-08-28 16:25:52
474	2016-08-27 15:46:29	Merge this once we're ready to let people use the new features.	jimbolla	2016-08-27 23:06:53
474	2016-08-27 23:06:51	Why not now? 😄	timdorr	2016-08-27 23:06:53
473	2016-08-27 14:29:33	Starting a list of things related getting v5 out the door. - [x] Unhide new features - currently they are hidden so that nobody starts using them, just in case we roll this back. I'll make a PR (#474) that will unhide them that can be merged in once we're confident that these changes will go live. - [x] Create release notes - needs to describe: still API compatible, synopsis of internal architect…	jimbolla	2016-12-14 04:53:38
473	2016-08-27 14:33:50	I already updated the code linting (#461), so that's taken care of. I intentionally didn't use airbnb because I didn't want to change styles just for the sake of changing styles. Flow and Typescript typings both have PRs open (#389 and #433) respectively. They have atrophied, but I'm not a user of either typing system, so I can't really champion either effort. That has to come from the community.	timdorr	2016-12-14 04:53:38
473	2016-08-27 14:35:54	If you want to update the API.md with some initial changes or documentation placeholders, I can collaborate with you on that to put it over the finish line. That's really the key thing needed to get to 5.0.0 final.	timdorr	2016-12-14 04:53:38
473	2016-08-27 16:45:08	# react-redux v5 release notes (WIP) ## TL;DR - Backwards compatible API - Major internal changes - Significant [performance improvements](https://github.com/reactjs/react-redux/pull/416) in common usage patterns - [Bugs fixed](https://github.com/reactjs/react-redux/pull/416#issuecomment-233144992) - Additional features added to `connect()` - New `connectAdvanced()` API ## API Compatibility Versi…	jimbolla	2016-12-14 04:53:38
473	2016-08-27 16:46:03	There's a start for the release notes. I'll start on the api.md and submit that as another PR once I have something substantial.	jimbolla	2016-12-14 04:53:38
473	2016-08-27 22:07:06	It'd be nice to get the API docs more "official"-looking. At the moment, they're just buried in the repo, which is not terribly obvious. Can we Gitbook-ify them, publish them, and also add a pointer from the Redux docs to the React-Redux docs?	markerikson	2016-12-14 04:53:38
473	2016-08-27 22:15:19	I'm unfamiliar with Gitbook... what does that conversion entail?	jimbolla	2016-12-14 04:53:38
473	2016-08-27 22:18:30	I think we can just reorganize the Readme a bit. A gitbook isn't really needed for only a couple pages of docs. The main Redux docs cover usage info for this repo anyways. We're better off leaving this one to just the basics.	timdorr	2016-12-14 04:53:38
473	2016-08-27 22:40:32	Okay. Can we at least stick some specific shorter "manual" `<a>` tags in there, so that it's possible to link directly to one of the API descriptions without having a hash anchor that's longer than the API description? :)	markerikson	2016-12-14 04:53:38
473	2016-08-29 04:09:45	I started updating docs [here](https://github.com/jimbolla/react-redux/tree/update-docs-for-v5), but ran out of time tonight.	jimbolla	2016-12-14 04:53:38
473	2016-08-31 14:36:05	There's an ok start to the docs update in PR #480. Would love some CC.	jimbolla	2016-12-14 04:53:38
473	2016-09-09 15:26:33	@markerikson Can you give me an example of what to add in there for manual tags and I'll update the docs this weekend? @timdorr Thoughts on adding the beta release to the github releases tab?	jimbolla	2016-12-14 04:53:38
473	2016-09-09 15:41:54	@jimbolla : You can stick HTML straight into Markdown, so what I did was insert `<a>` tags right before each appropriate section header. I gave each anchor a custom relevant shorter name, as opposed to the long auto-generated names from the slugified header text: <S_CODE_TOKEN>	markerikson	2016-12-14 04:53:38
473	2016-09-11 00:43:38	@markerikson I threw some a tags in PR #480	jimbolla	2016-12-14 04:53:38
473	2016-09-12 20:19:25	Sorry I've been captain lazypants on this stuff. I hope to get to some of it in the next few days (namely another beta release).	timdorr	2016-12-14 04:53:38
473	2016-09-12 20:22:41	@timdorr It's all good. I appreciate that everyone has their own things going on. I just want to make sure this doesn't get lost.	jimbolla	2016-12-14 04:53:38
473	2016-10-05 00:56:25	Finally pushed out beta 2: https://github.com/reactjs/react-redux/releases/tag/v5.0.0-beta.2 Sorry, I had an eventful week (lots of personal issues; check my Twitter feed), so I haven't had time for this lately :|	timdorr	2016-12-14 04:53:38
473	2016-10-24 16:08:39	- Move the test refactoring out of the checklist. It's not needed to go final. - Added #507 as a task because that really needs to land. - Also added a task for #525, so we don't run into trouble with controlled inputs. Almost there...	timdorr	2016-12-14 04:53:38
473	2016-11-28 21:36:06	All set! I'm closing on a house on Wednesday, so can we do this at the end of the week? I can push an RC out tonight just to check any last-minute issues and prep the release notes and such.	timdorr	2016-12-14 04:53:38
473	2016-11-29 20:29:45	@timdorr Let me know if I can help.	jimbolla	2016-12-14 04:53:38
473	2016-11-29 20:31:49	Sorry, I got tied up with some last-minute house things last night. Will try to get to that release soon.	timdorr	2016-12-14 04:53:38
473	2016-11-29 20:37:56	No sweat. Enjoy your new house and new Tesla, moneybags. 😆	jimbolla	2016-12-14 04:53:38
473	2016-12-05 17:22:09	OK, obviously didn't get to this over the weekend as promised. I'll try to push something out today. Just have to prepare the release notes and we'll be good.	timdorr	2016-12-14 04:53:38
473	2016-12-07 16:00:25	I have a regression between the beta3 and the rc1. Children are called before the parent after a change. I had the same problem with the v4 but it was solved using beta3 of v5.	ghigt	2016-12-14 04:53:38
473	2016-12-07 16:04:10	@ghigt we added a setting in rc1 to make it opt-in, but then removed it in latest. there isn't a release w/ the latest. see the [release notes for rc1](https://github.com/reactjs/react-redux/releases/tag/v5.0.0-rc.1) for details.	jimbolla	2016-12-14 04:53:38
473	2016-12-07 16:40:41	@timdorr I think everything's good to go. Perf tests look good. The only known issue is broken HMR (#513) which I can spend some time fixing while on christmas vacation. I added a note about that to the release notes draft, which look good.	jimbolla	2016-12-14 04:53:38
473	2016-12-07 16:42:59	Moving is haaard! 😭	timdorr	2016-12-14 04:53:38
473	2016-12-07 21:50:34	@timdorr Can we publish an rc2 with the expected 5.0 change?	gnoff	2016-12-14 04:53:38
473	2016-12-07 21:58:45	I'm just going to go hardcore 5.0 whenever I have a chance. I'm moving the big stuff on Sunday (I'm doing what I can do in my car over the past week and through the weekend), so I should definitely be free by then. I keep trying to come up with time for it, but I also enjoy sleep 😜	timdorr	2016-12-14 04:53:38
473	2016-12-07 22:45:01	@gnoff If you're eager to test it, I published the latest changes as `@jimbolla/react-redux`. You can `npm install` that and then if you're using webpack, you can alias that on top of react-redux proper: ```js { resolve: { alias: { 'react-redux': '@jimbolla/react-redux', } } }	jimbolla	2016-12-14 04:53:38
473	2016-12-08 08:56:16	@jimbolla sorry, I didn't understand well the release note. As I don't have any issue with the beta3, I'll keep it until the flag is removed. Thanks for your reply.	ghigt	2016-12-14 04:53:38
473	2016-12-10 01:41:41	>Refactor tests? - now that connect is split into to conceptual pieces: connectAdvanced for store subscription and component lifecycle stuff vs connect's selector functions, many of the tests could be refactored to deal with just one or the other. This would be nice because would split the 2000+ line spec file in two, making it a little easier to work with. I’d like to offer some words of caution…	gaearon	2016-12-14 04:53:38
473	2016-12-10 02:48:55	I admittedly only really looked through the internals the one time during the work on #416, and haven't dug through them since. But: I thought the point of the top-down subscriptions was to _avoid_ being dependent on lifecycle ordering.	markerikson	2016-12-14 04:53:38
473	2016-12-10 03:06:03	Just saw your Reddit comment at https://www.reddit.com/r/reactjs/comments/5hf4d4/an_artificial_example_where_mobx_really_shines/db09sf2/ . Quoting for posterity: > To be honest I'm still feeling wary about subscribing in order. This feels like a hack for something React can already do in the batched mode. But I'm not actively involved now so it's hard for me to say. @jimbolla is way more familiar…	markerikson	2016-12-14 04:53:38
473	2016-12-10 03:46:53	>The current behavior results in nasty bugs if you're using the "connected parent passing IDs to connected children" pattern, as a child whose item just got deleted may try to retrieve no-longer-existing data before its parent has a chance to re-render without that child. Right, but wouldn’t this problem cease to exist were all `setState`s batched by React and executed in the correct order in the…	gaearon	2016-12-14 04:53:38
473	2016-12-10 04:00:12	> Right, but wouldn’t this problem cease to exist were all setStates batched by React and executed in the correct order in the future? I’m just trying to figure out the longer term plan. Ah... as I understand it, no - it's the _subscription itself_ that's the issue. In other words, something like: <S_CODE_TOKEN> If you deleted the item, then when `mapState` tries to read out that entry and extrac…	markerikson	2016-12-14 04:53:38
473	2016-12-11 23:08:07	> It is dependent on setState callbacks which seems unfortunate to me because it forces React to keep track of them. This isn't true anymore. I removed the `setState` callback and moved it to `componentDidUpdate`. I added the top-down subscriptions to fix the stale props issue, as discussed in #292, as well as the your comments above. This ensures that `mapStateToProps` only gets called with fres…	jimbolla	2016-12-14 04:53:38
473	2016-12-11 23:17:54	@jimbolla , side question: per your comments in https://github.com/dtinth/pixelpaint/pull/1#issuecomment-266211907 , any other tweaks you can think of that would help improve perf in that kind of scenario? I know, I know, all programming is tradeoffs and nothing is perfect, just would be nice to say that v5 is better in every way :)	markerikson	2016-12-14 04:53:38
473	2016-12-12 01:40:35	BTW, the hold-up on this release is me. I just did my move today and don't yet have reliable internet access (coming to you from my phone's hotspot temporarily). Once they can plug in the right wire outside my house, I can get this taken care of and welcome us to The Future™!	timdorr	2016-12-14 04:53:38
473	2016-12-14 04:53:38	[Done 💥](https://github.com/reactjs/react-redux/releases/tag/v5.0.0)	timdorr	2016-12-14 04:53:38
473	2016-12-14 04:57:51	Obligatory tweet! https://twitter.com/timdorr/status/808898559097573376	timdorr	2016-12-14 04:53:38
472	2016-08-24 00:51:04		jimbolla	2016-08-27 00:48:02
472	2016-08-24 00:56:25	Why did you close the other PR?	timdorr	2016-08-27 00:48:02
472	2016-08-24 01:01:02	github did it automatically when i deleted my branch and recreated it. I wanted to have the failing test _before_ the fix so I was diddling with my git history. Ended up messing up my branches and just squashed the changes and recreated the branch.	jimbolla	2016-08-27 00:48:02
472	2016-08-24 01:04:04	You can just fix that locally and force push next time. A branch is just a pointer to a particular commit hash, and force pushing lets you change the remote branch/pointer to a commit not along the same chain. Github fixed handling that case a year or two ago, so it no longer loses all your comments and stuff like before.	timdorr	2016-08-27 00:48:02
472	2016-08-25 19:13:15	@timdorr Do you think this is ready for another alpha release?	jimbolla	2016-08-27 00:48:02
472	2016-08-27 00:47:58	Yeah, I'll do that right now.	timdorr	2016-08-27 00:48:02
472	2016-08-27 01:10:30	`react-redux-5.0.0-beta.1` has been published to `react-router@next`!	timdorr	2016-08-27 00:48:02
471	2016-08-22 20:41:09	What I am rendering: <S_CODE_TOKEN> when attempting a sign in I am getting 'Cannot read property 'dispatch' of undefined' when calling this.context.store.dispatch I threw a debugger and store is not present on this.props or this.context (SessionForm component). I thought I tried everything from all the documentation on this subject I could find, still no help though	alzapiedi	2016-08-22 20:59:53
471	2016-08-22 20:59:53	Are you attempting to access the `<Provider>` context directly? You should be `@connect`ing your components and providing your action creators as bound functions to `dispatch`, which you can then access via props.	timdorr	2016-08-22 20:59:53
471	2016-08-22 21:03:03	I would like to dispatch from the SessionForm component on a form submit event, was under the impression that provider allows for the store to be accessed by this.context.store	alzapiedi	2016-08-22 20:59:53
471	2016-08-22 21:04:34	Yes, but that's removing a big benefit of having this library. You should use `@connect` instead like so: https://github.com/reactjs/react-redux/blob/master/docs/api.md#inject-todos-and-all-action-creators-addtodo-completetodo--as-actions	timdorr	2016-08-22 20:59:53
471	2016-08-22 21:53:50	Understand the benefit of connect for presentational components however this component is just a log in form. It does not need to be connected to redux state. Just needs to call dispatch when submit is clicked. Is this still an appropriate use for connect?	alzapiedi	2016-08-22 20:59:53
471	2016-08-22 21:56:12	You don't have to connect to state: https://github.com/reactjs/react-redux/blob/master/docs/api.md#inject-just-dispatch-and-dont-listen-to-store	timdorr	2016-08-22 20:59:53
471	2016-08-22 21:59:19	Yeah, both `mapState` and `mapDispatch` are optional. Connected components can optionally subscribe to state updates or ignore state entirely, and specify what functions they want to use `dispatch` with or just receive `dispatch` as a prop. Fine either way.	markerikson	2016-08-22 20:59:53
471	2016-08-22 23:55:28	Excellent thank you Tim! and apologies for totally missing that part of the readme, I believed this particular functionality worked independently from connect	alzapiedi	2016-08-22 20:59:53
470	2016-08-22 07:39:29	For example I have chat container. On my page I want there to be two chats. The first one for users and the second one is for administrators. How to use chat container to create some(in my case two) instances? And each instance must have its own property in state object. State object example: <S_CODE_TOKEN>	pavel06081991	2016-08-22 16:18:27
470	2016-08-22 16:18:27	Hi, it sounds like you're just getting started with React and/or Redux. For usage questions, please use Stack Overflow or Reactiflux. This is a bug tracker.	timdorr	2016-08-22 16:18:27
469	2016-08-21 05:07:30	What's that? How does `TodoApp` look? Is it just a function as everywhere in you your example here http://redux.js.org/docs/basics/ExampleTodoList.html, or should it be a full-featured React component? If one follows your examples and uses functions, there is no `dispatch` within the `TodoApp` function. It only injects `todos`, not `dispatch`. Why do you say that it injects `dispatch` then? Pleas…	wzup	2017-02-17 14:51:44
469	2016-08-21 12:02:11	That's fair. I can see that being hard to understand if you haven't been following along with the Redux documentation. Want to submit a PR to clear it up?	timdorr	2017-02-17 14:51:44
469	2016-08-21 19:37:11	Please note that `dispatch` accepts two main arguments, `mapStateToProps` and `mapDispatchToProps`. If a `mapDispatch` argument is not provided, `connect` will provide its own, which by default will inject the `dispatch` reference. So, in that example, the provided `mapState` will inject a `todos` prop, and the default `mapDispatch` will inject a `dispatch` prop.	markerikson	2017-02-17 14:51:44
469	2016-12-29 22:05:28	I can help out with this if nobody has dibs. Wouldn't the PR have to go to "redux" repo proper for this file: https://github.com/reactjs/redux/blob/master/docs/basics/ExampleTodoList.md ? @markerikson @timdorr Thanks guys!	mtomcal	2017-02-17 14:51:44
469	2016-12-29 22:20:41	More I look at this, I am not sure if this issue is in the docs currently as of Dec 2016. Might be already solved issue.	mtomcal	2017-02-17 14:51:44
468	2016-08-19 15:30:50	## Version react-router: 2.6.1 react: 0.14.8 redux: 3.5.2 react-redux: 4.4.5 ## Steps to reproduce `react-router` said its not related to them, so I'll try here. I have this Pages component that does page transitions using `ReactStyleTransitionGroup` which uses `ReactTransitionGroup` internally. <S_CODE_TOKEN> My AccountRoute looks like this: <S_CODE_TOKEN> ## Actual Behavior When I navigate from…	pke	2016-08-20 12:22:55
468	2016-08-19 15:55:08	Just logically, this makes sense. If your component hasn't mounted, it's not in the DOM and there's no ref for it yet. What's not clear is what is going on around all of this. Are you using something like react-helmet to do the page title? Where does this `AccountContainer` live?	timdorr	2016-08-20 12:22:55
468	2016-08-20 11:56:42	No I am not using `react-helmet`. I know the component has not mounted when `componentWillMount` is called. But I wonder why that should be play a role when dispatching actions. According to the docs its safe to dispatch action in this lifecycle hook. About the confusion about `AccountContainer`. It is imported as `AccountRoute`. But I have updated the OP to make it less confusing. The title is r…	pke	2016-08-20 12:22:55
468	2016-08-20 12:22:55	If you follow through the entire dispatch lifecycle, it will eventually reach your connected component (within the same JS message queue). If there is a request to access a ref within whatever code is called in that component and the ref has not been mounted, that would be why you see the error. It sounds like a quirk of the transition component that you're using. I would stick to cDM instead to …	timdorr	2016-08-20 12:22:55
467	2016-08-19 13:04:12	I still want to write a test for this, but creating the PR to get the ball rolling.	jimbolla	2016-08-24 00:40:13
467	2016-08-19 13:15:04	Code coverage... that's new? I guess now I really have to write that test. :laughing:	jimbolla	2016-08-24 00:40:13
467	2016-08-19 15:15:09	Yeah, I added that because we had coverage tooling, but nothing was actually checking it :)	timdorr	2016-08-24 00:40:13
467	2016-08-20 02:21:04	I noticed that in [trySubscribe](https://github.com/reactjs/react-redux/pull/467/files#diff-aef7770e642ef4054826f6c0aab908c8R67) there's a line where we pass in `this.onStateChange` to the `subscribe` method. Is this something the owner of the `Subscription` instance sets on it? Trying to find where it's documented.	vhmth	2016-08-24 00:40:13
466	2016-08-19 08:05:50	I’ve taught about 10 people how to use `react-redux` at this point and a common sticking point is the use of `mapStateToProps`. This seems to be due to confusion in terminology between local `state` and the state of the `store`. In teaching these React-newbies, I’ve found that when I describe the `mapStateToProps` in terms of `mapStoreToProps`, they understand it very quickly, since it's not imme…	samcorcos	2016-08-21 05:08:01
466	2016-08-19 09:29:28	This will however be wrong because `store` is a different thing. It’s an object with `getState()` and `dispatch()` methods. We can’t refer to store state as store because this is even more confusing. And we can’t pass store itself because we want to hide `dipspatch` by design.	gaearon	2016-08-21 05:08:01
466	2016-08-19 13:21:44	I agree with @gaearon that `mapStoreToProps` would be incorrect. I suppose `mapStoreStateToProps` would be correct and would be slightly more clear, but ugh... getting too verbose for my liking. I will say that the method signature for `connect` has been an issue for several of my team, who I'll admit probably just need to read the docs a little more carefully. I've thought a lot about alternate …	jimbolla	2016-08-21 05:08:01
466	2016-08-20 20:45:24	Yeah, I agree regarding `mapStoreStateToProps`. What if we turned the name around? `mapStateFromStore`?	samcorcos	2016-08-21 05:08:01
466	2016-08-20 20:48:22	Then it’s not clear what you map it to, and some people will try to return arrays or primitive values from the method which won’t work.	gaearon	2016-08-21 05:08:01
466	2016-08-21 05:08:01	Ok, fair enough. Thanks for considering.	samcorcos	2016-08-21 05:08:01
465	2016-08-18 08:52:12	Addresses https://github.com/reactjs/react-redux/issues/464. The issue explains this fix pretty well, but basically in the previous version of `connect` the store's context was respected when calling `getState` or `subscribe`. I move that we should have that be respected in this version as well. Also left you a quick video: https://www.opentest.co/share/2093c4a0652111e6a1ffdd04f7a207b4	vhmth	2016-08-19 15:15:29
465	2016-08-18 11:01:18	If this is important for some 3rd party libraries, could you also add a test that verifies we're doing the right thing?	jimbolla	2016-08-19 15:15:29
465	2016-08-18 17:49:55	@jimbolla will do as soon as I get back to my computer.	vhmth	2016-08-19 15:15:29
465	2016-08-18 23:13:15	Added a test which uses a generic `ContextBoundStore` class instance. This class can be used in other places as well if need be going forward. I also cached a bound version of `getState` within the `Connect` component in `connectAdvanced` so that its use is promoted if used elsewhere down the road.	vhmth	2016-08-19 15:15:29
465	2016-08-18 23:25:22	Out of curiosity, how does the org process of publishing/updating the `next` package work? When y'all are good with this, I'd like to update our beta extension right away to solve an issue we have with our users, so just trying to get a time frame there.	vhmth	2016-08-19 15:15:29
465	2016-08-19 13:36:35	Can someone assign this to the 5.0 milestone?	jimbolla	2016-08-19 15:15:29
465	2016-08-19 15:15:26	Thanks! I'll probably publish another release (as beta) once we get the fix for #457 in.	timdorr	2016-08-19 15:15:29
465	2016-08-19 21:05:18	Sounds good @timdorr. Saw that @jimbolla already has a fix he's playing around with. Again - thanks for the work on this next release guys!	vhmth	2016-08-19 15:15:29
464	2016-08-18 08:45:39	I noticed, per following the conversation [here](https://github.com/reactjs/react-redux/pull/416), that a rewrite of `connect` would fix the bottom-up state updates I was seeing in my nested container components. I went ahead and tried to make that work with the [react-chrome-redux](https://github.com/tshaddix/react-chrome-redux) lib which creates a simple Store object from the content scripts of…	vhmth	2016-08-19 15:15:36
463	2016-08-17 04:55:35	When you use connect to connect to a store server side, what happens? Does it stay subscribed to the store on each request? Would this not cause memory to build up? Is there a way to use connect store without subscribing to the store?	atbjk	2016-08-17 15:45:55
463	2016-08-17 12:15:40	Components subscribe during `componentDidMount` and unsubscribe during `componentWillUnmount`.	jimbolla	2016-08-17 15:45:55
463	2016-08-17 12:56:33	oh ok, for example if you did react.renderToString it would not subscribe	atbjk	2016-08-17 15:45:55
463	2016-08-17 13:25:30	My understanding is that server-side-rendering via `renderToString` never calls `componentDidMount` and thus never subscribes.	jimbolla	2016-08-17 15:45:55
462	2016-08-16 23:39:40	isparta is unmaintained. Inspired by reactjs/react-router#3701 and reactjs/react-router#3685.	timdorr	2016-08-16 23:43:35
461	2016-08-16 23:05:28	Unfortunately, we can't switch off babel-eslint because we're using decorators in the specs. Fixes #353	timdorr	2016-08-16 23:13:08
460	2016-08-16 20:28:21	For performance reasons, i use `reselect`. There is a very serious problem for me. ![2016-08-17 4 24 12](https://cloud.githubusercontent.com/assets/670114/17714468/8085c236-6432-11e6-91a1-95cc0effb128.JPEG) The highlight log info is trigger by my component render is invoked. When page initial work done, the component re-render 19 times... And there are my code: <S_CODE_TOKEN> In addition to reduc…	fengliu222	2016-08-16 21:22:19
460	2016-08-16 20:33:16	My guess is `ToJS()` is giving you a new object every time, which means your component see different props everytime, thus re-rendering every time. Try moving the toJS call inside the last function of createSelector() <S_CODE_TOKEN>	jimbolla	2016-08-16 21:22:19
460	2016-08-16 20:51:27	@jimbolla Thanks your answer!! In this component , your way is worked! But the most serious problem is on `ReduxListView` component, i change this issue , the example code is the `selector` of `ReduxListView` component.	fengliu222	2016-08-16 21:22:19
460	2016-08-16 21:22:19	This is a usage question, not a bug report. Please ask this on Stack Overflow. You'll have more people viewing the problem and will get better answers as a result.	timdorr	2016-08-16 21:22:19
459	2016-08-16 13:22:51	I've seen a lot of possible answers to the "You cannot change <Router routes>; it will be ignored" problem with react router. I cannot seem to fix this no matter what solution I try. So, I'm totally clueless and turn to the good maintainer(s) of this brilliant piece of software. My code is at https://github.com/DDecoene/React-flux-example What I see is that if I change https://github.com/DDecoene…	DDecoene	2016-08-16 16:23:28
459	2016-08-16 16:23:28	This looks like a usage question, not a bug report. Also, this doesn't even seem related to React-Redux at all. Please try asking this question on Stack Overflow instead.	markerikson	2016-08-16 16:23:28
459	2016-08-18 09:21:31	I would start by removing `babel-preset-react-hmre` from your project. It is deprecated and not supported.	gaearon	2016-08-16 16:23:28
458	2016-08-16 06:42:35	I would prefer to have a function exposed from a .js file , within that function i would prefer to have access to the variables in the store. Snippet of the code : - import { connect } from 'react-redux'; function log(logMessage) { const {environment} = this.props; console.debug('environment' + environment + logMessage ); .... } function mapStateToProps(state) { return { environment : state.authR…	raaone7	2016-08-16 16:24:09
458	2016-08-16 16:24:09	This is a usage question, not a bug report. Please ask this on Stack Overflow instead - more people will see the question, and you'll get a better response.	markerikson	2016-08-16 16:24:09
458	2016-08-17 00:27:51	Thank you. Have raised it. Can an expert please look into it and advice. http://stackoverflow.com/questions/38986366/accessing-redux-store-inside-functions	raaone7	2016-08-16 16:24:09
457	2016-08-15 06:08:36	I am testing v5 alpha from #416 and noticed that after some time every re-render in one of my components starts triggering following warning: `Can only update a mounted or mounting component. This usually means you called setState() on an unmounted component. This is a no-op. Please check the code` My best guess is that there is a memory leak somewhere and new connect holds a reference to unmount…	Restuta	2016-08-27 00:49:05
457	2016-08-15 07:10:10	I have the same issue	max-mykhailenko	2016-08-27 00:49:05
457	2016-08-15 10:01:58	A repro would be very helpful. Thanks.	jimbolla	2016-08-27 00:49:05
457	2016-08-15 18:31:09	@max-mykhailenko do you have simple steps to repro?	Restuta	2016-08-27 00:49:05
457	2016-08-15 18:59:44	@Restuta Do you have a reproducible test case as well? Does this occur in the canonical `real-world` example? https://github.com/reactjs/redux/tree/master/examples/real-world	timdorr	2016-08-27 00:49:05
457	2016-08-16 06:19:19	@timdorr not it does not, I created a branch that you can use to repro it. Branch: https://github.com/Restuta/rcn.io/tree/react-redux-connect-bug Steps to repro: - `git clone git@github.com:Restuta/rcn.io.git` - cd `rcn.io` - `npm i && npm run dev` - open [http://localhost:8888/events/8](http://localhost:8888/events/8) in your browser - open console - click on MTB in the header and then back to "…	Restuta	2016-08-27 00:49:05
457	2016-08-16 11:19:13	Thanks, I'll have a look at this tonight.	jimbolla	2016-08-27 00:49:05
457	2016-08-16 13:25:48	@Restuta That git repo address doesn't seem to work for me. Is it supposed to be https://github.com/Restuta/rcn.io.git?	jimbolla	2016-08-27 00:49:05
457	2016-08-16 18:59:02	@jimbolla that address is in SSH format, of you prefer HTTPS then yes, use that one	Restuta	2016-08-27 00:49:05
457	2016-08-17 03:03:56	I have a fix ready for this [here](https://github.com/jimbolla/react-redux/tree/fix-457) but I'm going to attempt to write a test for it before submitting the PR. Honestly, writing the test is the hard part for me. :laughing:	jimbolla	2016-08-27 00:49:05
457	2016-08-19 21:49:56	@jimbolla what do you think the timeline is for getting this in? This is the last thing before #465 gets in, which is causing some UI issues for our beta users so I'm more than happy to write some tests if you're feeling tied up. :-)	vhmth	2016-08-27 00:49:05
457	2016-08-20 04:59:35	@vhmth Unfortunately I have commitments this weekend, so I won't be able to work on it again until Monday evening. I have off Tuesday and plan to work on it then as well. I started writing a test but am having difficulty reproducing the behavior from scratch. I'm going to take a different approach and start with @Restuta's project and just start ripping out all the unrelated code until I'm left w…	jimbolla	2016-08-27 00:49:05
457	2016-08-20 05:07:08	Sounds like a plan @jimbolla. If I have some time later on Sunday, I'll see if I can repro too. Maybe that will save ya some time and you could turn that into a test if I come up with that minimal example.	vhmth	2016-08-27 00:49:05
457	2016-08-20 05:08:24	That sounds like it would be very helpful. Thanks. :smile:	jimbolla	2016-08-27 00:49:05
457	2016-08-20 10:06:10	Don't hesitate to send a PR with minimal repro setup for the branch I created @vhmh	Restuta	2016-08-27 00:49:05
457	2016-08-22 06:15:06	Hey guys I'm sorry about the push off. A lot of stuff landed on my plate (life stuff) this weekend and couldn't get to working on repro-ing that bug. I will try tomorrow afternoon. I know @jimbolla said he wouldn't be able to get to it until tomorrow too, but it may be good to have two set of eyes on trying to repro it.	vhmth	2016-08-27 00:49:05
457	2016-08-24 00:55:02	New PR #472 with fix and test is ready.	jimbolla	2016-08-27 00:49:05
457	2016-08-27 00:49:05	Fixed in #472. I'll push out a beta release tonight.	timdorr	2016-08-27 00:49:05
457	2016-08-27 01:10:23	`react-redux-5.0.0-beta.1` has been published to `react-router@next`!	timdorr	2016-08-27 00:49:05
457	2016-08-27 01:26:08	on it, testing	Restuta	2016-08-27 00:49:05
457	2016-08-27 02:02:14	Thanks, Tim!	jimbolla	2016-08-27 00:49:05
457	2016-08-28 03:48:49	looking good so far, thanks guys!	Restuta	2016-08-27 00:49:05
457	2016-08-28 21:33:22	Been using it in our staging extension and things are looking good. Will be rolling out our extension using this with our 150-ish beta users and let y'all know if we run into any issues.	vhmth	2016-08-27 00:49:05
456	2016-08-14 07:07:55		donperi	2016-08-14 15:25:49
456	2016-08-14 15:25:49	I would use `mapDispatchToProps` solely because you can easily bind your action creators easily and that makes your code a bit more clean.	timdorr	2016-08-14 15:25:49
455	2016-08-12 14:43:32	## Some Background I am working on a library which implements the redux store API, without actually using redux to store the data. The purpose is to connect to state stored in Backbone models and collections in a redux-like fashion. In theory, by implementing the redux store API, one can even use redux middleware and other supporting libraries such as react-redux, without redux itself. This can p…	adamterlson	2016-08-15 02:31:22
455	2016-08-12 14:57:48	But that won't necessarily always be true. For example, some code I'm working on right now in react-redux related to subscription notification, if accepted, might get moved into redux proper to remove code duplication. Then react-redux will definitely depend on redux.	jimbolla	2016-08-15 02:31:22
455	2016-08-15 02:31:22	I've got to agree with @jimbolla here. Redux has both an API and a guaranteed way of behaving. And that behavior can be fairly critical to this library and isn't always documented exactly. If you happen to build something that works with it, great, but a hard requirement on Redux is going to be needed. At the very least, if your minification process is sufficient, any bytes spent on Redux code sh…	timdorr	2016-08-15 02:31:22
455	2016-08-15 06:42:21	@timdorr Thanks for the explanation!	adamterlson	2016-08-15 02:31:22
454	2016-08-09 10:45:53	When I try and connect a component with context being passed from the parents, and required for my overall application routing, the new component generated by `connect` does not merge the context with the top level component it creates. I am not sure whether this something people want or not?	mihirk	2016-08-15 02:33:05
454	2016-08-12 13:14:14	Do you have an example of this? Also, what versions of the libraries are you using? I just got an app running using `create-react-app` and here's the gist of the code: https://gist.github.com/DavidBrear/5208b5ec1268c4c8ba8265d1bb6f0496. This displays the result: <img width="473" alt="screen shot 2016-08-12 at 9 11 27 am" src="https://cloud.githubusercontent.com/assets/1081640/17623255/17b0a2bc-60…	DavidBrear	2016-08-15 02:33:05
454	2016-08-15 02:33:05	You can definitely access multiple parent contexts from a single component. So, something must be set up wrong. Without an example, I'm not sure what's going on, but it sounds like an error on your side, unfortunately. I'd look at @DavidBrear's example to see what you might be doing differently.	timdorr	2016-08-15 02:33:05
453	2016-08-08 20:56:41	hi I'm new to redux. trying to make my first reducer work. I'm using react-native now, I have only one state, drawerOpen, which is false by default. when tapping the drawer button, I wanna toggle that. I have checked that state is successfully changed(via console.log), and I have not mutated the state object at all. although the state was changed, my component wasn't re-rendering. so I checked wi…	fmmajd	2016-08-14 15:26:33
453	2016-08-14 15:26:33	I would ask this on Stack Overflow. This is a bug tracker and there doesn't appear to be any bug with react-redux here.	timdorr	2016-08-14 15:26:33
452	2016-08-05 15:36:16	When using the React Performance tools and specifically printWasted I'm unsure as to whether I should be paying attention to connected component's wrapper. Whenever the state changes, all my connected component's wrappers re-render (as intended) and (unless the stateProps have changed) return the cached rendered component. So in this case render has run but there has been no DOM update. Therefore…	foiseworth	2016-08-12 16:34:45
452	2016-08-05 17:10:55	How much time is reported being spent there? If it’s a lot, it might mean your `mapStateToProps` is saving you from re-renders below but you do a lot of work in it, and maybe you could find a way to do less work there.	gaearon	2016-08-12 16:34:45
452	2016-08-08 10:53:45	Many thanks for replying. I'll investigate optimising mapStateToProps (unfortunately it just consists of some gets on immutable maps) but there are many instances of the component (200). However, from your reply, I'm presuming seeing a `Connect(aComponent)` in printWasted doesn't indicated a wasted render? If I make a change to my store which has no effect on the current display (ie all component…	foiseworth	2016-08-12 16:34:45
452	2016-08-08 11:54:42	It’s hard to say without a specific example reproducing this. If you can create one and you believe ReactPerf is behaving in a wrong way please file a bug in React and I’ll take a look.	gaearon	2016-08-12 16:34:45
452	2016-08-12 16:34:44	@gaearon I kept looking into this and discovered there are two reasons why I might be missing some printWasted entries: 1) some are being filtered out by DONT_CARE_THRESHOLD which you seem to have removed from React in this https://github.com/facebook/react/pull/6647/files#diff-f5e99eb03b46b76237d2e7632d018f91L16 (we're still using v15.0.2) 2) after updating to the latest React, some entries were…	foiseworth	2016-08-12 16:34:45
451	2016-08-05 15:35:41	Hello, I'm trying to test a connected component. For some reason, I'm receiving the following error only when testing connected components which throws me off a little... 'ReferenceError: navigator is not defined' <S_CODE_TOKEN>	michael-iglesias	2016-08-14 15:16:55
451	2016-08-10 14:21:32	I think you need some more globals exposed from jsdom, mine look like this: <S_CODE_TOKEN>	frankwallis	2016-08-14 15:16:55
451	2016-08-14 15:28:05	Thanks @frankwallis I ended up including the following which seems to have resolved the issue for me. I'll look into adding the globals you listed above as well! <S_CODE_TOKEN>	michael-iglesias	2016-08-14 15:16:55
450	2016-08-03 07:48:35	A really small suggestion : On http://redux-form.com/6.0.0-alpha.4/docs/api/Field.md/ I can read Field .... 1. .... The name prop is required. Then a few lines later : `<Field component={MyCustomInput}/>` => no name prop. Maybe adding a name prop to the sample for consistency ?	mbaroukh	2016-08-03 18:24:08
450	2016-08-03 18:24:08	Ah... your example is talking about Redux-Form, which is a _completely_ separate library than React-Redux.	markerikson	2016-08-03 18:24:08
450	2016-08-03 18:30:56	Oups ... Really sorry ... Wrong tab ...	mbaroukh	2016-08-03 18:24:08
449	2016-08-01 16:03:32	Hi, In the reducer we're using the following code (we are using redux-actions to reduce boilerplate): <S_CODE_TOKEN> We are using `update` from [React Immutability Helpers](https://facebook.github.io/react/docs/update.html) but assigning the result into the state using `state =`. Is this against the [basic Redux guidlines](http://redux.js.org/docs/Troubleshooting.html)? Because the code seems to …	giladbr	2016-08-01 16:41:44
449	2016-08-01 16:41:44	A couple thoughts: - This is related to Redux itself, not the React-Redux library - This is a usage question, and should really be asked on Stack Overflow instead - That said, what you're actually doing is simply assigning a new value to the local variable named "state", not actually modifying the contents of the object that variable was previously pointing to. So, that's not direct mutation, and…	markerikson	2016-08-01 16:41:44
448	2016-07-30 09:42:17		Mutefish0	2016-07-31 03:29:06
448	2016-07-30 19:58:32	The question isn't really clear. What are you trying to do? What is insufficient about `mapDispatch`'s behavior? What do you want to see?	markerikson	2016-07-31 03:29:06
448	2016-07-31 01:04:57	for example <S_CODE_TOKEN>	Mutefish0	2016-07-31 03:29:06
448	2016-07-31 01:55:49	Yeah, `mapState` and `mapDispatch` don't support that scenario directly. That's actually part of what prompted @jimbolla to start implementing a new approach to `connect()`. There are two ways you could do something like that right now: 1. Select the data using `mapState`, and have the component call `this.props.doStateDependentAction(this.props.someValueFromState)` 2. Select the data using `mapS…	markerikson	2016-07-31 03:29:06
448	2016-07-31 03:28:37	Got it,Thanks! @markerikson	Mutefish0	2016-07-31 03:29:06
447	2016-07-29 16:05:51		ratson	2016-07-30 00:22:27
447	2016-07-30 00:22:27	We did this before, and it broke people. Unfortunately, unless I’m missing something, this is how Browserify wants it to be. Thanks for the PR though!	gaearon	2016-07-30 00:22:27
446	2016-07-28 03:33:35	Hello, I have troubled in a problem. In the connect method, I use mapStateToProps and mapDispatchToProps. The dispatch action does not cause changes of state in this component , but the component still update. This really puzzle me.	RubyZhuuu	2016-07-28 04:14:27
446	2016-07-28 04:14:27	This is a usage question, and should really be asked over on Stack Overflow. You'll probably get more people looking at your question and able to help you if you ask over there. You might also try asking for help in the Reactiflux chat channels on Discord - see http://www.reactiflux.com for a link to the channels. You might also want to take a look at the Redux FAQ, which has some information on …	markerikson	2016-07-28 04:14:27
446	2016-07-28 06:58:12	I got my answer here: http://redux.js.org/docs/FAQ.html#react-rendering-too-often . That's because some state is produced by Array.map() method. And thank you so much. @markerikson	RubyZhuuu	2016-07-28 04:14:27
445	2016-07-27 15:51:52	I have a reducer which returns an array of slides. `const initialState = { slides: [] };` I have added a PropType of Array in the component. `Homepage.propTypes = { slides: React.PropTypes.array };` The problem is that I receive this warning when the component gets rendered. However I am returning array from the reducer. > Warning: Failed prop type: Invalid prop `slides` of type `object` supplied…	tayyabshabab	2016-07-27 18:48:11
445	2016-07-27 18:48:11	This is a usage question, and really not even related to React Redux at all - it's React-specific. That said, I suppose you could do something like `PropTypes.oneOf([PropTypes.array, PropTypes.object])` or something. There's also a third-party package of PropTypes types for Immutable data structures out there that you could use with this as well.	markerikson	2016-07-27 18:48:11
444	2016-07-27 13:11:56	# Hi. I have a more complex store in which one of the keys keeps state of multiple objects, identified by id. My problem is, that when editor is loaded I need to initialise default properties in the store. When editor is loaded again, these values are reused. I tried to do this in mapStateToProps, yet it results to error. This is what I do: 1. In mapStateToProps I detect whether store has a speci…	tomitrescak	2016-08-14 15:18:23
444	2016-07-27 13:20:48	Have your component dispatch an action in component(Did|Will)Mount that initializes the store state.	jimbolla	2016-08-14 15:18:23
444	2016-07-27 21:14:08	@jimbolla is there any other way? I'm sticking to the stateless components.	tomitrescak	2016-08-14 15:18:23
444	2016-07-27 23:15:11	You could use recompose's `lifecycle` method to wrap your component.	jimbolla	2016-08-14 15:18:23
443	2016-07-25 19:17:35	I have discovered some issues with performance in my react native app. It seems to be caused by react-redux bundle. As you can see in the video [https://youtu.be/D5L-RM5EY5E](https://youtu.be/D5L-RM5EY5E) there is a significant delay between action dispatching and view rendering. On real devices it looks even worse. There are no API calls in this example. Only simple actions dispatching and state…	alsh76	2016-08-02 19:14:00
443	2016-07-28 15:07:11	Your `mapDispatchToProps` function looks pretty hairy. Why are you using an `immutable` Map there? Initializing the `Map`, merging, filtering, and then converting back to an object is quite computationally expensive. That will run a lot, possibly every time the store's state is updated. I would bet that is your performance bottleneck. I think you could simplify it to: <S_CODE_TOKEN> Your `mapStat…	lourd	2016-08-02 19:14:00
443	2016-07-28 15:47:51	Thank you for the advice but i see same delays after applying your changes. This makes me sad because i really like redux and would like to use it for further projects	alsh76	2016-08-02 19:14:00
443	2016-07-28 15:53:48	Hm, darn. If you link to a reproduction in a separate repo someone may be able to help out more. Rest assured, setting a single value in the store and re-rendering a component is definitely, definitely performant — React, React Native, or otherwise.	lourd	2016-08-02 19:14:00
443	2016-07-28 16:14:33	Yes, i definitely should create separate simple project for testing. still hope it's a result of libraries conflict. I supposed i have to use only actions/reducers for containers rerendering and passing props for other components. and did not use setState at all. but maybe i got Redux wrong	alsh76	2016-08-02 19:14:00
443	2016-07-28 16:31:56	@lourd If mapDispatchToProps doesn't depend on props (function.length === 1), I'm pretty sure it is only run once per component instance. @alsh76 Your mapStateToProps will cause your component to rerender every time any action is fired. You should have it be more picky about what parts of state it needs.	jimbolla	2016-08-02 19:14:00
443	2016-07-28 16:50:32	Right, thanks for the correction. Having just read through #416 and #407, I know you know what you're talking about 😉	lourd	2016-08-02 19:14:00
443	2016-07-28 16:50:57	@jimbolla there is the only action in my example. and button pressing causes the only dispatching and the only rendering. the issue happens because of delay between dispatching and rendering. not because of multiple rerenderings.	alsh76	2016-08-02 19:14:00
443	2016-07-29 13:20:44	@alsh76 Have you tried you demo without any middleware (including redux-logger)?	foiseworth	2016-08-02 19:14:00
443	2016-07-29 13:47:15	@foiseworth I tried to remove redux-logger and all console.log from the code. It did not help - same delays. Actually it was a test page from my current project that uses [redux-thunk](https://github.com/gaearon/redux-thunk) and [react-native-router-flux](https://github.com/aksonov/react-native-router-flux) as well as some other libraries. i am gonna create test project with minimal dependencies …	alsh76	2016-08-02 19:14:00
443	2016-08-02 19:14:00	@lourd, @jimbolla, @foiseworth As it turned out the cause of this issue is all components from navigation chain are staying unmounted and get rerendered behind of the visible scene See more details here [Possible navigation issue in React Native/Redux app](http://stackoverflow.com/questions/38728435/possible-navigation-issue-in-react-native-redux-app) So it seems not a redux issue but nevertheles…	alsh76	2016-08-02 19:14:00
443	2016-08-15 06:22:43	@alsh76 please test your example with the last `react-redux@next`. I have almost same problem and update doesn't fix it :(	max-mykhailenko	2016-08-02 19:14:00
443	2016-08-15 14:43:57	@max-mykhailenko as i figured out my performance issues were caused by navigation system. when the user navigate through pages like this Scene A => Scene B => Scene C all components A, B, C are staying mounted. Because all reducers are combined into one any action dispatching causes passing props to every mounted component. For example if the user makes any changes and dispatch them in Scene C al…	alsh76	2016-08-02 19:14:00
443	2016-08-16 06:46:08	@alsh76 Thanks for response. I use NavigatorExperimental and also saw lags, but with `react-native-router-flux` I got good performance. How do you check your active screen for `shouldComponentUpdate`?	max-mykhailenko	2016-08-02 19:14:00
443	2016-08-16 14:40:44	@max-mykhailenko i am using `react-native-router-flux`. as well as `RN Navigator` it keeps all components from navigation stack mounted and all of them are rendered together. with `react-native-router-flux` you can use your own reducer to detect start of navigation as in their example [REDUX_FLUX](https://github.com/aksonov/react-native-router-flux/blob/master/docs/REDUX_FLUX.md) `ActionConst.BAC…	alsh76	2016-08-02 19:14:00
443	2016-11-10 15:52:31	@alsh76 How did you did you check if components were visible?	aljux	2016-08-02 19:14:00
443	2016-11-10 16:11:36	@aljux, I use NativationExperimental but I imagine the flux one is similar in the sense that a list of routes will be maintained with an index to indicate "where we are". You can easily calculate the "distance" between the index and the requested route @alsh76 I have had a lot of problems with performance on NativationExperimental. Aside from the trick abovem, another trick that made a HUGE ( ;-)…	mschipperheyn	2016-08-02 19:14:00
443	2016-11-10 16:34:11	@aljux just watched for navigation events and keep full navigation history and a key of visible scene. code for `react-native-router-flux` looks like <S_CODE_TOKEN> maybe in recent versions you can get foreground scene directly. should check that	alsh76	2016-08-02 19:14:00
443	2016-11-10 18:51:41	@mschipperheyn yes, thank you for pointing out. I forgot to mention about blocking re-rendering during scene-to-scene transition. If not using `NativationExperimental` then should use `InteractionManager.runAfterInteractions`. This callback is run on the end of navigation animation - the only way to detect end of the animation in my case	alsh76	2016-08-02 19:14:00
443	2016-11-11 10:24:28	@alsh76, @mschipperheyn Thanks. Im using the regular Navigator component together with redux. But I cant figure out how to check inside the component which index that is currently on top? Since the navigator it self does not have that kind of property?	aljux	2016-08-02 19:14:00
443	2016-11-11 21:56:17	Ok yeah navigation experimental does have that property. Don't know about the one u are using. I understood that fb wants to release some. Kind out of out of the box based on navigation experimental. Don't know ur time frame	mschipperheyn	2016-08-02 19:14:00
443	2016-11-11 23:24:35	@aljux You can track user actions (navigation buttons and hardware back button presses). To detect end of scene-to-scene transition use [InteractionManager.runAfterInteractions](https://facebook.github.io/react-native/docs/interactionmanager.html) Have you tried [onDidFocus ](https://facebook.github.io/react-native/docs/navigator.html#ondidfocus) and [onWillFocus ](https://facebook.github.io/reac…	alsh76	2016-08-02 19:14:00
443	2016-11-12 15:25:51	@mschipperheyn @alsh76 thanks for the tips and info, really appreciate it! I will look into it asap.	aljux	2016-08-02 19:14:00
443	2016-12-06 20:59:05	Actually I have the same problem you mentioned in the begining, but it my case, thats propably not a navigator problem. I use react-native-router-flux for navigation, but when I start my app, there are no other components mounted (and in most cases I use Action type: reset, so it resets the stack and the result is, that there wont be other components mounted "in the background"). So now on, I hav…	kuby	2016-08-02 19:14:00
443	2016-12-09 11:59:21	For what it's worth here is what I do right now. Store the route for one component tree in context We created a wrapper for this `const CurrentRoute = React.createClass({ childContextTypes : { currentRoute: PropTypes.object }, getChildContext() { return { currentRoute: this.props.route } }, render() { return this.props.children; } })` And used it in render scene `<CurrentRoute route={route}><Curr…	ganmor	2016-08-02 19:14:00
442	2016-07-25 13:45:21	Merging the ally stuff in to replace the connect components	jamespedid	2016-07-25 13:46:35
442	2016-07-25 13:46:59	Sorry, wrong project. Should be fork.	jamespedid	2016-07-25 13:46:35
441	2016-07-23 06:53:23	https://github.com/reactjs/react-redux/blob/master/docs/api.md#inject-dispatch-and-todos If we want to endorse using selectors as a best practice for querying the store, does it make sense to change <S_CODE_TOKEN> to something like <S_CODE_TOKEN> For parameter destructuring, we could do <S_CODE_TOKEN> Spread operator changes would be pretty straightforward, and would replace `Object.assign` in sn…	yangmillstheory	2016-08-14 15:27:53
441	2016-08-14 15:27:53	#416 is going to use selectors internally. What you do for your own mapping of state to props is really up to the user to decide on. If anything, I would open a PR on Redux's examples to make use of reselect.	timdorr	2016-08-14 15:27:53
440	2016-07-22 14:29:32	Hi, I'm having an issue where I need to require a container into a map and dynamically render them based on a string the server sends back. To do this I have a "resolver" file that imports my container / adds them to a Map(). That is then required in a component where I call resolver.get(this.props.component). However doing this for some reason returns undefined. When I require the ComponentConta…	bretthadley	2016-07-25 15:12:19
440	2016-07-22 15:15:40	What does `containers` look like?	jimbolla	2016-07-25 15:12:19
440	2016-07-22 15:18:44	<S_CODE_TOKEN> <S_CODE_TOKEN> @jimbolla The import / export definitely works because I can render the SnippetContainer inside the <Page /> if I do it directly. The <Cta /> component also work using the dynamic way.	bretthadley	2016-07-25 15:12:19
440	2016-07-22 15:43:09	Is it possible that your imports form a circular reference? Ex: A.js imports B.js imports C.js imports A.js That would explain why SnippetContainer is undefined during definition but available during render.	jimbolla	2016-07-25 15:12:19
439	2016-07-21 10:43:22	I have two projects with nearly the same stack, last week I updated one of them from React 15.0.1 to 15.2.1. After the update this code: <S_CODE_TOKEN> doesn't work anymore. The component `MyComponent` doesn't receive changed data from store. It looks like `subscribe` wouldn't work, because mapStateToProps gets not called. I had to create dummy components around them: <S_CODE_TOKEN> to get it aga…	hoschi	2016-07-29 09:54:15
439	2016-07-24 18:15:57	Hi, @hoschi, Do you have any sample code for me to reproduce it ? maybe your simple reducer and action, I try to updated my project and looks well for my project ~ If your state didn't change anything then not re-render anything for you, but I think that is not your problem. version React: 15.2.1, ReactDOM: 15.2.1 redux: 3.5.2, react-redux: 4.4.5	madeinfree	2016-07-29 09:54:15
439	2016-07-28 17:10:01	I tried to create simple fiddle as sample but I can't reproduce the bug in this simple setting. An example is there for hard to create. I debbuged around and have some findings: - babel-transform-react-inline-elements plugin fixes the issue, in prod env it work - it makes no difference if `MyComponent` is created as functional stateless component or via `React.createClass` (the latter is the case…	hoschi	2016-07-29 09:54:15
439	2016-07-29 09:54:15	I use react-hot-loader 3.beta gaearon/react-hot-boilerplate#61 and beta.0 causes this problem, but beta.1 fixes it	hoschi	2016-07-29 09:54:15
438	2016-07-15 16:31:10	Have this simple reducer `const INITIAL_POSTS_STATE = {postsList: {posts: [], error:null, posts_loading: false}} function posts(state = INITIAL_POSTS_STATE, action){ console.log(state) // prints in the console => [] switch(action.type){ case 'FETCH_POSTS': let new_state = Object.assign({}, state, { postsList: {posts:[], error: null, posts_loading: true} }); return new_state; default: return INITI…	rohandey	2016-07-15 17:38:12
438	2016-07-15 17:38:12	Found the solution I was passing this defaultState to createStore //create default data const defaultState = { posts: [] } //create the store object to be used in the app const store = createStore(rootReducer, defaultState);	rohandey	2016-07-15 17:38:12
437	2016-07-15 14:16:11	I've come into this issue once or twice now, primarily as a result of the amount of component wrappers a given React component can accumulate. Right now I have some with `connect` (react-redux), `injectIntl` (react-intl) and `withStyles` (isomorphic-style-loader) all at once. So if you have a component that is wrapped three times, and you want to get to the last wrapped instance, you need to do `…	horyd	2016-07-15 14:26:33
437	2016-07-15 14:26:33	Hi, thanks for PR! I don’t think we’d want to enforce a convention like this here. Really, the core issue is that React doesn’t allow forwarding refs. There is an issue for this, so you can track it here: https://github.com/facebook/react/issues/4213.	gaearon	2016-07-15 14:26:33
437	2016-07-15 14:31:42	Ah I see, hadn't come across that before but good to see an ongoing conversation on the topic :) Thanks!	horyd	2016-07-15 14:26:33
436	2016-07-15 02:36:27	Currently, if you fail to pass a component to the function returned by `connect` it fails in a confusing way (usually `inst.render is not a function`) that can be hard to track down if you're new to Redux. This PR adds a check, making sure a function is passed to `connect`, throwing a useful error if not.	aweary	2016-08-14 15:20:31
436	2016-08-14 15:20:31	Superseded by #416	timdorr	2016-08-14 15:20:31
435	2016-07-14 18:24:14	Suppose the following simple and common example: <S_CODE_TOKEN> So `<Foobar/>` needs `name`, `age` and `dispatch` whereas `age` and `dispatch` are provided via the `@connect` HOC. But when I render the component as one would exepect with <S_CODE_TOKEN> I get warnings from React, saying that `Connect(Foobar)` is missing the required props `age` and `dispatch`, even though `<Foobar/>` itself never …	choffmeister	2016-07-14 18:34:52
435	2016-07-14 18:30:12	At a first glance, isn't this just a result of using `connect` as a decorator in combination with a static class field? It's almost like there is no "plain" version of the component, effectively, because it gets immediately run through `connect`.	markerikson	2016-07-14 18:34:52
435	2016-07-14 18:33:14	Yeah, as soon as I finished writing this issue, I noticed the root of the issue. The ES7 class properties are not applied to `<Foobar/>` and then `@connect` gets applied to that, but the other way around, again overriding the `propTypes` of the HOC...	choffmeister	2016-07-14 18:34:52
435	2016-07-14 18:34:52	So I just have to apply `@connect` afterwards. This might get better, when there is a non-legacy version of decorators for babel... 😢 Will close this issue since it is not related to this project in any way.	choffmeister	2016-07-14 18:34:52
435	2016-07-14 18:35:37	It might be worth documenting this in the react-redux docs though.	jimbolla	2016-07-14 18:34:52
435	2016-07-14 19:32:15	FYI: There seems to be an ticket for the issue regarding these two babel plugins. https://github.com/loganfsmyth/babel-plugin-transform-decorators-legacy/issues/17	choffmeister	2016-07-14 18:34:52
434	2016-07-13 09:53:36	Hello, would it be possible to make the store shape available for importing (or requiring, etc.)? Right now it is only possible through `react-redux/lib/storeShape` or `react-redux/src/storeShape`, but it would be so much nicer to be able to write: <S_CODE_TOKEN> `react-router` does something like this, i.e. `routerShape` and `locationShape` are exported at top level too additionally to `react-ro…	fatfisz	2016-08-14 15:30:18
434	2016-08-14 15:30:18	If you want to access Provider's context directly, that's not really supported behavior at the moment. It's best to use connect, as it provides a number of performance improvements over vanilla access.	timdorr	2016-08-14 15:30:18
434	2016-08-14 18:36:02	No, that's not what I wanted to do. Why the assumption? IIRC I had a top level component which needed the store to be passed so that it could render the `Provider` component with it. The linter was complaining about prop types, because in this situation the store was the provider's provider prop. I honestly don't remember the details, but that's the gist of it. Now, wouldn't an easy access to the…	fatfisz	2016-08-14 15:30:18
434	2016-09-11 12:28:57	@timdorr Could you please reply?	fatfisz	2016-08-14 15:30:18
433	2016-07-12 13:49:05	Having Typescript definitions in the repository itself saves users from having to download the definitions separately and changes to the main redux definitions can be more easily applied to the react-redux definitions. I've taken the definitions from the DefinitelyTyped repository. The only change I made is the addition of the generic State type to the connect function so the State parameter of t…	DaanDeMeyer	2016-09-16 20:55:53
433	2016-08-11 16:20:32	Any chance we can get testing for these, like we do on Redux? https://github.com/reactjs/redux/blob/master/test/typescript.spec.js	timdorr	2016-09-16 20:55:53
433	2016-09-01 20:12:23	This typings provided doesn't fit to be bundled with package because the are global. You must convert it to be external module definitions (using import, export keywords, not using global namespace imports, etc)	Guria	2016-09-16 20:55:53
433	2016-09-05 12:17:17	`this.props.dispatch` is missing in `connect()` and `connect(mapStateToProps)` forms.	bbenezech	2016-09-16 20:55:53
433	2016-09-06 09:19:38	@timdorr Do the Typescript definitions have to take into account that the library can be used as an UMD module? Also, can I make use of the Typescript 2.0 features for the definitions? @bbenezech I don't see what's missing. Could you explain more in depth?	DaanDeMeyer	2016-09-16 20:55:53
433	2016-09-06 09:40:24	@DaanDeMeyer Sorry, disregard. I overlooked `connect<TOwnProps, TStateProps, TDispatchProps>`. I can use TDispatchProps and inform my component that it has a dispatch prop passed from its HOC. Really sorry. Still trying to wrap my head with TS	bbenezech	2016-09-16 20:55:53
433	2016-09-16 20:55:53	Since I'm not using react-redux anymore I'm not going to be able to implement testing or maintain definitions for the project so I'm closing the pull request.	DaanDeMeyer	2016-09-16 20:55:53
433	2016-10-20 15:52:08	@codeandcats suggested I fork and re-request these additions. Before I start, I wonder what are the tasks that need to be performed? I don't mind opening a PR but I'd rather not just copy the code without adding anything myself, unless we are content with the state of this PR before it was closed. @DaanDeMeyer raised some questions which I'd like to get answered before I begin. - @timdorr Do the …	Zalastax	2016-09-16 20:55:53
433	2016-11-07 11:34:21	@timdorr **_bump**_ Also, _imho_ it would be fine to target TypeScript 2 since it's backwards compatible with 1.x code so there's really no reason consumers shouldn't be using it now.	codeandcats	2016-09-16 20:55:53
433	2016-11-07 13:14:02	Since MS is pushing the whole @types namespacing on npm, I don't think we need to add them here. They exist on DT and that should be good enough.	timdorr	2016-09-16 20:55:53
433	2016-11-07 13:59:07	@timdorr Redux typings and flow typings are successfully maintained in-house, why not react-redux? DT is a gigantic mess, noise there is overwhelming. It makes sense to have it maintained here, with PR merged by react-redux maintainers, unless you do want to reduce the load on the library's maintenance, which is very understandable.	bbenezech	2016-09-16 20:55:53
433	2016-11-07 16:05:37	It's more that our current set of maintainers don't use TS, so we don't have any ability to maintain those typings. If you want to see it here, I'm more than happy to accept a PR, but understand that we'll rely on the community to guide those typings. That's how we did the TS and Flow typings on Redux. I can basically just read through comments and mash the appropriate button. I'm a typing dunce 😄	timdorr	2016-09-16 20:55:53
433	2016-11-07 16:25:25	> Since MS is pushing the whole @types namespacing on npm, I don't think we need to add them here It is not true. @types repos is a fallback for libs that doesn't maintain typings in house. It also introduces compatibility issues. In house typings still prefered way, because lives near source code and shares the same version. Of course there is a cost for it too: - increased maintainance load - i…	Guria	2016-09-16 20:55:53
433	2016-11-07 16:42:46	I think the optimal situation is to have Flow/TS typings collocated with the code, but have at least 1 project maintainer committed to keeping them updated in step with code changes.	jimbolla	2016-09-16 20:55:53
433	2016-11-07 22:02:35	Ok, let's try. Go easy on me #538	bbenezech	2016-09-16 20:55:53
432	2016-07-11 13:50:31	I have `FiltersContainer` component, where `mapStateToProps` function returns object with prop, which contains array: <S_CODE_TOKEN> This component is updating everytime state changes, although `filters` array wasn't changed. As I understand `shallowEqual` function does not deeply comparing two objects and will return false this way, therefore `Filters` component is updating on every state change…	1ven	2016-07-12 04:35:42
432	2016-07-11 17:54:09	Figured out, the answer is in [redux docs](http://redux.js.org/docs/FAQ.html#why-is-my-component-re-rendering-too-often).	1ven	2016-07-12 04:35:42
432	2016-07-11 17:55:04	@1ven This is caused because of referential inequality. You always create new instance of `Array` therefore `shallowEqual` consider those two arrays different even the structure is same. But the problem is deeper - you absolutely don't have to return whole filter structures from `mapStateToProps` as they seem to be constant. Instead, just have this config statically on module level. And from stor…	Aldredcz	2016-07-12 04:35:42
431	2016-07-10 13:42:35		retrorick	2016-07-10 13:53:03
430	2016-07-08 07:13:49	I found a typo in variadic arguments example for `mapStateToProps`. `args` is not used.	rhysd	2016-07-08 14:59:30
430	2016-07-08 14:59:27	Yeah, that seems reasonable. Thanks!	markerikson	2016-07-08 14:59:30
429	2016-07-06 10:39:25	Fixes issue #428	andydavies92	2016-08-14 15:20:40
429	2016-07-11 12:05:19	I'm waiting for it	arusakov	2016-08-14 15:20:40
429	2016-08-14 15:20:40	Superseded by #416	timdorr	2016-08-14 15:20:40
428	2016-07-06 10:38:45	From the [docs](https://github.com/reactjs/react-redux/blob/master/docs/api.md#arguments): > [`pure = true`] _(Boolean)_: If true, implements `shouldComponentUpdate` and shallowly compares the result of `mergeProps`, preventing unnecessary updates, assuming that the component is a “pure” component and does not rely on any input or state other than its props and the selected Redux store’s state. _…	andydavies92	2016-08-14 15:16:17
428	2016-07-06 10:40:10	Submitted pull request #429 to fix this issue	andydavies92	2016-08-14 15:16:17
428	2016-07-06 10:45:51	#416 probably already fixes this	jimbolla	2016-08-14 15:16:17
428	2016-07-06 11:02:41	> #416 probably already fixes this @jimbolla, "probably" is a bit wooly for my liking; please could you verify by running the new test I added in #429? Also, #416 seems more like a long-term project than a fix for the current implementation so I'd say this is still a worthwhile improvement in the short-term.	andydavies92	2016-08-14 15:16:17
428	2016-07-06 11:37:01	Probably = 99% sure. 416 should land as a beta very soon. Dan said he'd do it, so whenever it's top priority.	jimbolla	2016-08-14 15:16:17
428	2016-07-06 11:50:26	Still makes sense to me to fix the current implementation in the short-term even if it ends up getting replaced in a month or so when the next major is released. Plus, the test introduced in #429 is a worthwhile addition to make sure #416 or any future work doesn't create a regression. I guess it's up to @gaearon as to whether #429 is worth merging or not...	andydavies92	2016-08-14 15:16:17
428	2016-07-06 11:58:44	Yeah the test sounds valuable. I'll try to pull it into my fork. I'm hoping the beta release happens sometime this week, but I can't say when it might make it to production	jimbolla	2016-08-14 15:16:17
428	2016-07-06 23:35:07	The root of the problem actually lies in `this.haveOwnPropsChanged` not being set correctly. <S_CODE_TOKEN> From [https://github.com/reactjs/react-redux/blob/master/src/components/connect.js#L215](https://github.com/reactjs/react-redux/blob/master/src/components/connect.js#L215) In this scenario, we want to update the component using a dispatch to the store. This is a state change, hence `compone…	gelguy	2016-08-14 15:16:17
428	2016-07-08 11:03:37	> #416 should ultimately fix this as it uses shouldComponentUpdate to do all the checks. Yes, I've tested #416 and it does fix this too. > seeing that `invocationCount` does not increase with the current fix. Since merging props is always shallow, the shallow equality checks are sufficient to control whether a merge needs to happen or not. It is just that for impure objects, a shallow equality ch…	DouglasLivingstone	2016-08-14 15:16:17
428	2016-07-08 18:21:01	> Since merging props is always shallow, the shallow equality checks are sufficient to control whether a merge needs to happen or not This is mostly true. One case I can think of is if `mergeProps` is not pure, which is what the `invocationCount` test checks. > impure components should always return true from shouldComponentUpdate This occurs currently. The bug lies in that `this.haveOwnPropsChan…	gelguy	2016-08-14 15:16:17
428	2016-07-08 21:50:26	Agreed, merging either of these patches would be a change in behaviour to re-render the component whenever the store updates, it is just by chance that we ran into this around the same time that #429 was proposed. Currently we're using impure components while we migrate our existing Flux-like stores to Redux, since the logic for pure components can't see inside our non-Redux stores. I mistakenly …	DouglasLivingstone	2016-08-14 15:16:17
427	2016-07-06 09:24:01	I am making a file manager app base on react-redux, and I find it is super in-convenient to use `input` in react-redux. For example: There is a `PathForm`, it need show path from two way 1. user click a file path from left tree view, `Explorer` get this path as `currentPath`, then pass to `PathForm`, and show `currentPath` in input 2. user directly type a path to the `PathForm`'s input, `PathForm…	eromoe	2016-07-06 15:59:47
427	2016-07-06 15:59:47	This is a usage question, not a bug report or feature request. Usage questions should be asked on Stack Overflow, which you've already done. Also, the code you've shown doesn't even have anything to do with Redux or the React Redux `connect` function at all. You might want to go read some of these articles on how to properly use forms in React: https://github.com/markerikson/react-redux-links/blo…	markerikson	2016-07-06 15:59:47
427	2016-07-07 00:56:15	Thanks, that gist is really helpful !	eromoe	2016-07-06 15:59:47
426	2016-07-04 20:59:16	As a result of http://stackoverflow.com/q/38189783/6548463, the docs now state a little more clearly that the component will additionally re-evaluate `mapStateToProps` when props from the parent have shallowly changed.	madbonkey	2016-07-10 17:04:51
426	2016-07-10 17:04:50	Thanks!	timdorr	2016-07-10 17:04:51
425	2016-07-04 15:39:09	If component not pure (options {pure: false}), I think, that we don't need shallow compare states in updateStatePropsIfNeeded() and need always return true.	arusakov	2016-07-10 17:06:24
425	2016-07-10 17:06:24	Superceded by #429, which has an included test.	timdorr	2016-07-10 17:06:24
424	2016-07-01 19:17:41	I'll explain why I want to do this later. Here is the problem. I have a function that returns a promise like below: <S_CODE_TOKEN> As expected, I can invoke it like this just fine: <S_CODE_TOKEN> Or assign it to a variable and call it like this <S_CODE_TOKEN> These are all expected. However, once I put the function in redux state, then invoke it from there, it doesn't work anymore. Here is what I…	realbugger	2016-07-01 21:11:27
424	2016-07-01 21:11:26	This is a usage question. Please ask it on StackOverflow or Discord. We use the issue tracker to track bugs. Answers get lost here, and people ask the same questions again and again 😄 . Thanks!	gaearon	2016-07-01 21:11:27
424	2016-07-01 21:12:48	(Also note that we don’t recommend putting anything non-serializable into the state. Redux Saga or Redux Obseravble seems like better ways to do what you described.)	gaearon	2016-07-01 21:11:27
424	2016-07-01 21:42:52	Got it. Thanks @gaearon	realbugger	2016-07-01 21:11:27
423	2016-07-01 15:10:37	I've got a list of input value that i need to populate with the info returned from dispatch function... I can't set the state inside componentWillMount because I need to wait that the reducer return info to the state. Inside componentWillMount method dispatch the call to get data <S_CODE_TOKEN> Inside componentWillReceiveProps method I set the local state using the props returned as data I put th…	powergij	2016-07-01 23:19:01
423	2016-07-01 23:19:01	This is a usage question, and should be asked on Stack Overflow instead. The issue tracker is used for bugs - questions and discussions in here tend to get lost and repeated.	markerikson	2016-07-01 23:19:01
422	2016-06-29 06:37:38	The `connect()` is being create WrappedComponent like <S_CODE_TOKEN> I'm work on some project porting application to project using react, redux from traditional web project. Sometime old css codes has some selector like `.parent > .child` doesn't works because unintended created WrappedComponent. Also I'm worrying about that in case of the massive DOM tree(like many items of list), `connect()` ad…	b6pzeusbc54tvhw5jgpyw8pwz2x6gs	2016-06-29 15:33:17
422	2016-06-29 15:33:17	The wrapper component generated by `connect()` doesn't generate any DOM elements. This should not be a concern. Also, there is not a 1:1 correspondence between React component instances and DOM elements anyway. A React component could generate many DOM elements, one, or none. Try using the React DevTools to see what components are actually generating those elements. You could also start adding ex…	markerikson	2016-06-29 15:33:17
422	2016-06-30 09:26:02	Thanks~ I will check!	b6pzeusbc54tvhw5jgpyw8pwz2x6gs	2016-06-29 15:33:17
421	2016-06-28 21:00:15		ericraio	2016-06-29 00:25:23
421	2016-06-28 21:22:39	I don't _think_ that's necessary. Are you seeing a specific issue of some kind with the current version spec?	markerikson	2016-06-29 00:25:23
421	2016-06-29 00:25:23	Unfortunately for non-0-minor versions it would be required. But we won't do this. 15.2.0 is expected to ship really soon so it is just not worth it.	gaearon	2016-06-29 00:25:23
420	2016-06-27 12:00:14	I hope it's true this time.	erykpiast	2016-07-01 11:47:18
420	2016-07-01 11:47:24	Thanks!	gaearon	2016-07-01 11:47:18
419	2016-06-26 09:29:42	Hello. I'm working on a piece of code called "reduxify" which I hope to publish as an NPM module, that helps take away some of the boilerplate of using react-redux on large projects. The problem that I'm running into is that I can't seem to find a way to map getState() to props. This is somewhat important for the design pattern I'm working with. Specifically, in order to keep my "utilities" unit-…	brianboyko	2016-07-10 17:23:43
419	2016-06-26 16:35:41	Hi, Brian. I know we talked about something like this a while back. Is there any reason you aren't just using thunks? Because thunks are middleware-based, the thunk functions receive `getState` and `dispatch` automatically. Also, with the newer redux-thunk v2.1.0, you can automatically inject additional arguments into your thunk functions, such as specific AJAX API wrappers or something.	markerikson	2016-07-10 17:23:43
419	2016-06-26 16:48:46	So glancing at https://github.com/brianboyko/reduxify , a couple thoughts: - Semantically, it's not "reducers" that you're picking - it's the _keys in your state_ (which may or may not have specific reducer functions assigned to handle updating them) - Everyone's apps and setups will vary, but I would think that much of the time components would need much more fine-grained data than an entire sli…	markerikson	2016-07-10 17:23:43
419	2016-06-26 17:43:22	While thunks are very useful for asynchronous actions, they don't seem to me to be the right tool for this type of usage. Not every "utility" function that I would write would necessarily be asynchronous, Truth be told, I actually think asynchronous actions can cause a big problem if you're trying to use Redux to replay the state the user experienced it in. That is: if actions can be asynchronous…	brianboyko	2016-07-10 17:23:43
419	2016-06-26 17:54:03	Note that the since the DevTools need to be placed last in the enhancer sequence, right before the real store, they only replay actions that actually reached the reducers. So, the actual _changes to state_ would be the part that gets replayed, not stuff that got intercepted by middleware and redirected. Also, thunks can totally serve for both true async behavior _and_ more complex synchronous log…	markerikson	2016-07-10 17:23:43
419	2016-06-26 19:25:22	Ah, I don't have access to the dev tools where I work, so building a custom solution was necessary.	brianboyko	2016-07-10 17:23:43
419	2016-06-26 22:58:02	Gotcha. Out of curiosity: I know that you're working in a fairly restricted environment, but is there anything preventing you from downloading stuff like the Redux DevTools package "manually" and including it in your project?	markerikson	2016-07-10 17:23:43
419	2016-06-27 01:26:27	Only that I've tried it, and it doesn't work for whatever reason. I suspect it is because Redux Dev Tools attempts to recalculate the state from scratch by running through all the actions, every time you move backwards in the timeline, which is problematic for an application that can have up to 3000 actions.	brianboyko	2016-07-10 17:23:43
418	2016-06-25 09:55:24	Inside a container, add mapStateToProps: <S_CODE_TOKEN> The error message is showed in console.log is <S_CODE_TOKEN> That should be something like: haha is undefined	vinhlh	2016-06-25 15:47:50
418	2016-06-25 15:47:50	That error message is from React, not React Redux. Also, while it could maybe be improved a bit, it _is_ straightforward: your JSX is not correctly written, and one of the elements you are trying to render is not a valid variable. Remember that rendering `<SomeComponent />` gets turned into `React.createElement(SomeComponent)`, meaning that the variable `SomeComponent` must exist at that point. Y…	markerikson	2016-06-25 15:47:50
418	2016-06-26 18:29:09	Most likely you forgot to export the component from the file, so you get `undefined` when importing it. `mapStateToProps` probably doesn’t run at all for this reason.	gaearon	2016-06-25 15:47:50
418	2016-10-20 14:17:31	Another cause might be that you're using `module.exports = { containerComponent }` which > Creates an empty object for the module that is available immediately for reference by other modules. [from the docs](http://requirejs.org/docs/api.html) Use `export { containerComponent }` instead. The error message i got is "Element Type is invalid: expected string or a class/function but got undefined. Ch…	haikyuu	2016-06-25 15:47:50
417	2016-06-24 18:54:18		erykpiast	2016-06-27 02:16:17
417	2016-06-27 02:16:14	Seems reasonably useful. Thanks!	markerikson	2016-06-27 02:16:17
417	2016-06-27 11:23:26	Would you mind please making another PR that describes actual behavior? I'd appreciate if you could test the examples first to make sure they work as described.	gaearon	2016-06-27 02:16:17
417	2016-06-27 11:46:37	Sure, I didn't know that o_O	erykpiast	2016-06-27 02:16:17
417	2016-06-27 15:49:39	Whoops, sorry - should have double-checked the behavior myself before merging.	markerikson	2016-06-27 02:16:17
416	2016-06-24 03:53:41	# Update: Released as alpha! [See below](https://github.com/reactjs/react-redux/pull/416#issuecomment-239678590). You can now install this as `react-redux@next`: <S_CODE_TOKEN> Please test it out! ## TL;DR Rewrote `connect`, same basic API plus advanced options/API, all tests pass, roughly 8x faster, more modular/extensible design # Overview I rewrote `connect` into modular pieces because I wante…	jimbolla	2016-08-14 15:08:08
416	2016-06-24 05:59:57	I find this change very interesting. I would imagine that before it (if) it is merged that your new selectors as well as the connectAdvanced implementation should have tests independent of the unit tests provided by the base connect api. I've already gone through everything once but I honestly find it hard to grasp the interplay of the various selector factories and selector helpers that work to …	gnoff	2016-08-14 15:08:08
416	2016-06-24 11:47:10	@gnoff. I can probably refactor the factories/selectors relationship to be a little clearer. I may have made it too abstract for the sake of hypothetical reuse. Keep an eye out for an update. As for tests, right now everything is indeed being tested indirectly through the original tests. It would be valuable to write tests directly against some of the lower level parts but I wasn't ready to do th…	jimbolla	2016-08-14 15:08:08
416	2016-06-24 17:40:49	Very interesting. I'm not opposed to merging something as radical if you can show that it doesn't break existing apps. It would be worth releasing this as an alpha, gather feedback from a few big Redux users, and then make a decision. Before we do this I would like to ask you to remove any new APIs (functions, methods or props). We don't want people to start depending on them in case this approac…	gaearon	2016-08-14 15:08:08
416	2016-06-24 18:51:44	Can I ask you to manually test Redux examples in the repo as well as some popular apps? @markerikson might suggest a few.	gaearon	2016-08-14 15:08:08
416	2016-06-24 18:56:13	@gaearon I removed connectAdvanced from index.js and filtered out any extra options props to connect(). Does that adequately hide the new functionality, or do we have to worry about users importing from `react-redux/lib/something`? I'll test the repo's examples and any recommended projects this weekend.	jimbolla	2016-08-14 15:08:08
416	2016-06-24 22:43:21	I've taken a quick look at this and I'll echo what others have said—it is very interesting, especially the performance improvements around the subscription callbacks. Hopefully I'll have time to try it out some more and do some tests over the weekend, but I did notice that it seems like `utils/wrapActionCreators.js` can be removed as it is not used anymore?	ellbee	2016-08-14 15:08:08
416	2016-06-25 00:12:59	@jimbolla : perhaps some of the repos listed at https://github.com/markerikson/redux-ecosystem-links/blob/master/apps-and-examples.md might be suitable for experimentation?	markerikson	2016-08-14 15:08:08
416	2016-06-25 17:43:54	@gaearon I've run all the examples in redux/examples against the rewrite and didn't find any problems. Steps were: 1. npm run build:examples 2. npm: run test:examples 3 overwrite node_modules/react-redux/lib with rewrite in each example 3. repeat 1 & 2. all tests still passed 4. run each example manually to see if there was any unexpected behavior. I did not see any Next I am going to look at @ma…	jimbolla	2016-08-14 15:08:08
416	2016-06-25 20:51:00	I went down [this list](https://github.com/markerikson/redux-ecosystem-links/blob/master/apps-and-examples.md), cloned the ones that had tests (looked for a test command in package.json), and tried to install and run each. Some failed for various reasons (needed python or mongodb, for examples) but for those that would successfully run their tests, I was able to supplant their react-redux node_mo…	jimbolla	2016-08-14 15:08:08
416	2016-06-26 18:27:50	Can you also try some React Native examples just in case?	gaearon	2016-08-14 15:08:08
416	2016-06-26 22:57:37	@gaearon I haven't been able to get anything React Native running on my machine. Once I got past errors related to installing python, now it's complaining about missing c++ things.	jimbolla	2016-08-14 15:08:08
416	2016-07-01 23:06:43	If no one else is able to test this with react native, next week I'll set up a VM and attempt to get RN in that for testing.	jimbolla	2016-08-14 15:08:08
416	2016-07-02 21:35:48	I did a review pass through the new codebase, trying to get a feel for what's going on. Jim was hanging around in Reactiflux, so I asked him several questions about behavior in the process. The one vague hypothetical concern I saw would be if somehow a child unsubscription happened during `Subscription.notifyNestedSubs`, causing a callback to be removed shortly before the loop tries to call it. S…	markerikson	2016-08-14 15:08:08
416	2016-07-02 22:02:10	Thanks for taking a look. I added a guard to the notification loop in case there's a case where a component does something that causes its siblings to unsubscribe during the loop. I'm not sure how it'd be possible unless the component was coded to have side effects in render() such as router.push() or something, but since it's only one extra line of code to check, it's worth doing. I'm going to a…	jimbolla	2016-08-14 15:08:08
416	2016-07-03 01:38:03	That new big comment definitely helps, thanks. Could we maybe get a couple comments clarifying how the `match` function works? I see what it's doing now, but it wasn't immediately obvious at first. Also, any particular reason why match is iterating backwards? Could both the iteration and the export ordering of the selectors be flipped? Actually, for that matter: isn't the behavior of `match` roug…	markerikson	2016-08-14 15:08:08
416	2016-07-03 01:44:12	Talked with Mark on Reactiflux today after running across this and pulled it into our company project. All our tests pass and I've run through multiple workflows with the app and everything works fine. Just to note, our application runs with the following packages. I'll only list the ones that are relevant here: ` "react": "15.1.0", "react-redux": "4.4.5", "redux": "3.5.2", "redux-saga": "0.10.5"…	Sinistralis	2016-08-14 15:08:08
416	2016-07-03 09:37:05	I also ran this with our company project with no observable problems and all tests passing. I'm using `"react": "15.2.0", "react-redux": "4.4.5", "redux": "3.5.2", "reselect": "2.5.1"`.	ellbee	2016-08-14 15:08:08
416	2016-07-03 16:55:16	@ellbee : just to confirm, you did use Jim's branch of `react-redux`?	markerikson	2016-08-14 15:08:08
416	2016-07-03 17:09:11	@markerikson Yep, used the branch. `"react-redux": "4.4.5"` is the version that we are running in production. Sorry if it wasn't clear!	ellbee	2016-08-14 15:08:08
416	2016-07-04 15:10:38	@markerikson I'll add comments to match... will explain why it goes backwards. @Sinistralis I describe how I did perf testing under the Performance header at the top of this page. Basically just recording before/after values for stats.js. Also, just using FF/Chrome's profiler to see methods with longest times.	jimbolla	2016-08-14 15:08:08
416	2016-07-04 15:28:31	I’m generally 👍 on this as long as we release it as a beta first. I’m not following the thread very carefully so if you feel it’s ready please ping me on Twitter to remind me to cut the release. Thanks for working on this!	gaearon	2016-08-14 15:08:08
416	2016-07-04 15:41:26	I'd say it's probably about ready for a beta. It's passing the API tests, it's been tried with a bunch of applications with no issues, and the code looks pretty reasonable at this point. Anyone else have thoughts?	markerikson	2016-08-14 15:08:08
416	2016-07-05 16:12:50	@jimbolla , @reactjs/redux : if no one else has any comments in the next few hours, I'll do as Dan asked and ping him to set up a beta.	markerikson	2016-08-14 15:08:08
416	2016-07-05 16:21:06	I think a beta is a great idea.	gnoff	2016-08-14 15:08:08
416	2016-07-05 16:23:47	BTW, because the diff isn't super-helpful, just browse from here: https://github.com/jimbolla/react-redux/tree/connect-rewrite/src/components Maybe put this on a dist-tag `react-redux@rewrite` or something not in the semver vernacular, just in case this doesn't work out for some reason. I'm confident it will be fine, but I would hold off making plans that this is the New Way™ until after we've go…	timdorr	2016-08-14 15:08:08
416	2016-07-05 18:14:35	I think tagging it with `@rewrite` or similar is a good idea. I don't intend to make any other changes right now besides add more comments unless anyone has any feedback on things that could be changed.	jimbolla	2016-08-14 15:08:08
416	2016-07-05 18:23:20	@timdorr @jimbolla @markerikson depends on how many people we want using this in the wild and how soon. If we tag it as `rewrite` then we reduce the number of people who are likely to come across it and exercise it. We would still need a `alpha` or `beta` phase then to get critical mass to move to general release. if we use more traditional prerelease vernacular then we are likely to pick up a mu…	gnoff	2016-08-14 15:08:08
416	2016-07-05 18:31:36	There are only two hard things in computer science: cache invalidation and naming things. (There are only two hard problems in distributed systems: 2. Exactly-once delivery 1. Guaranteed order of messages 2. Exactly-once delivery) Let's just call it `react-redux@next` then. No implication of the contents being good or bad, just something we might be trying next. I think most people are used to `*…	timdorr	2016-08-14 15:08:08
416	2016-07-05 18:38:27	@next is good :) On Tue, Jul 5, 2016 at 11:31 AM Tim Dorr notifications@github.com wrote: > There are only two hard things in computer science: cache invalidation and > naming things. (There are only two hard problems in distributed systems: 2. > Exactly-once delivery 1. Guaranteed order of messages 2. Exactly-once > delivery) > > Let's just call it react-redux@next then. No implication of the co…	gnoff	2016-08-14 15:08:08
416	2016-07-06 00:08:59	Cool. I'll go ahead and ping Dan, then.	markerikson	2016-08-14 15:08:08
416	2016-07-08 15:24:43	Hmm. I just tried this, and it doesn’t seem as fast at least in the particular scenario I’m testing. Here’s what I tried: 1. Clone https://github.com/mweststrate/redux-todomvc 2. `npm run build` 3. Open Chrome Timeline and press Record 4. Toggle the first todo four times 5. Calculate the average scripting time by click <img width="746" alt="screen shot 2016-07-08 at 16 23 25" src="https://cloud.g…	gaearon	2016-08-14 15:08:08
416	2016-07-08 20:48:21	Ah. It took me a while to figure it out, but it's related to `TodoItem`'s `makeMapStateToProps`: <S_CODE_TOKEN> It grabs the only prop it needs on first call, so its inner function doesn't depend on props. This allows the current version to skip out on props changes. If I change that `mapStateToProps` to grab `id` as a second parameter, the current version doubles in time. My version currently al…	jimbolla	2016-08-14 15:08:08
416	2016-07-10 14:03:03	Still working on this but I just pushed some changes for refactorings/optimizations. Will get back to it tonight after some family time.	jimbolla	2016-08-14 15:08:08
416	2016-07-15 14:27:31	Ping me again when it’s ready? Thanks!	gaearon	2016-08-14 15:08:08
416	2016-07-16 18:46:56	I'm just about done with my refactorings/optimizations and will recap soon, but I also wanted to go through the open issues/PRs to investigate if/how they relate to this PR: - #269 I'll have to look closer at the one to see, because it's fairly involved, but I think it's at least partially related to some extra calls to `setState` in the current impl that are avoided my mine. Not 100% sure. - #29…	jimbolla	2016-08-14 15:08:08
416	2016-07-16 21:14:06	I went through a round of refactorings/optimizations based on the results @gaearon found in redux-todomvc. The scenario is that we have a list of 10,000 todo items components, each of which is connected. The speed being measured is when a todo is marked completed. To measure the results consistently, I set up a timer to check the first 10 items in the list like this: <S_CODE_TOKEN> This gave me e…	jimbolla	2016-08-14 15:08:08
416	2016-07-16 21:25:41	At this point, I think I'm done optimizing+refactoring, pending any feedback. I can go update the original PR description to align to the latest code changes, if anyone would find that helpful. Beyond that, I'm ready for this to be tested/reviewed by more people. A couple other notes: - `Subscription` is not dependent on React in any way. It might be useful to move this into redux in time. Its co…	jimbolla	2016-08-14 15:08:08
416	2016-07-22 21:47:38	It's with no doubt an awesome work, but, with your last tests in mind are you saying that the whole point of this rewrite is to gain about 4ms (version 1 without rewrite VS version advanced) when rendering a very large set of connected component ? No offence here, juste to be sure i'm not missing something super obvious (other than better code / responsabilities splitting).	PCreations	2016-08-14 15:08:08
416	2016-07-22 22:09:33	@PCreations It's roughly an order of magnitude faster for many common types of selectors. Not a huge deal for a single component, but if you have a deep tree and lots of connected components, it will start to add up. Especially for those on a hot path. But probably more important here is the code cleanup. Things are more readable and organized now. Cruft has built up over time on the current rele…	timdorr	2016-08-14 15:08:08
416	2016-07-23 08:30:03	Makes perfect sense, thanks for the clarification !	PCreations	2016-08-14 15:08:08
416	2016-07-25 15:24:54	Excited to try this out! Is this ready as a beta release candidate, or does it need more testing?	stevewillard	2016-08-14 15:08:08
416	2016-07-25 19:09:44	@stevewillard You may be able to install directly from @jimbolla's branch: <S_CODE_TOKEN> It _should_ work, but you might need to mess with your build setup to get the code to be transpiled. Alternatively, you can check it out locally, run the build steps, and install against that local copy.	timdorr	2016-08-14 15:08:08
416	2016-07-25 19:55:52	@stevewillard I pinged Dan about it and he said he'd take a look this week. I'm not sure if that means release a beta or do more of his own testing first. If you want to test it yourself in the meantime, what I do is build the branch (npm install && npm run build) and then copy the lib & dist folders into my node_modules/react-redux folder.	jimbolla	2016-08-14 15:08:08
416	2016-08-09 13:41:09	@gaearon Is there anything else you'd like me to do/test with this?	jimbolla	2016-08-14 15:08:08
416	2016-08-09 17:14:41	Unfortunately, only Dan has the publish bit set on npm, so only he can push out the planned `react-redux@next` dist-tagged testing release. @gaearon Can you package up a release for testing? Everything here looks good to me. If not, I can take care of it if you are OK with adding me to npm.	timdorr	2016-08-14 15:08:08
416	2016-08-11 14:00:11	In the interim, I published `@jimbolla/react-redux` to npm for anyone that's eager to experiment with this. If you're using webpack, you can add an alias to substitute this package for the official one w/o having to change any other individual files. Just add the following code to your webpack.config.js: <S_CODE_TOKEN>	jimbolla	2016-08-14 15:08:08
416	2016-08-12 08:23:25	@timdorr Sorry, I’ve been unexpectedly swamped by Create React App which started as a hackathon project 😄 . I’ll give you the npm ownership so you could publish it.	gaearon	2016-08-14 15:08:08
416	2016-08-12 08:24:31	@timdorr You should have access to `redux`, `react-redux`, `redux-thunk`.	gaearon	2016-08-14 15:08:08
416	2016-08-13 13:40:38	@jimbolla When do you plan to release it?	max-mykhailenko	2016-08-14 15:08:08
416	2016-08-14 15:07:57	#### Publicity and such: https://twitter.com/timdorr/status/764848054528774144 This version of react-redux is now available on npm for you to install and test: <S_CODE_TOKEN> It's tentatively called 5.0.0, although technically it has no breaking API changes. semver schmemver! Please report any bugs you find with it as a separate issue on the repo. As some housekeeping, I'm going to close out this…	timdorr	2016-08-14 15:08:08
416	2016-08-14 15:10:51	👏👏👏🎉🎉	zavan	2016-08-14 15:08:08
416	2016-08-14 15:50:31	I'm excited to see how this goes. :D Thank you to everyone who gave feedback on this so far.	jimbolla	2016-08-14 15:08:08
416	2016-08-14 17:13:56	And thank _you_, @jimbolla , for your initiative and all the time and effort you've put into working on this, as well as everyone else who has participated in the discussion. This has been a very nice example of open source collaboration at work.	markerikson	2016-08-14 15:08:08
416	2016-08-14 18:11:45	Oh my gwd @jimbolla love you man for all the hard work you've done!!!	OshotOkill	2016-08-14 15:08:08
416	2016-08-15 09:31:13	thanks @jimbolla . Didn't have much time to see what you have done so far but it looks great and will probably solve some of my own issues	slorber	2016-08-14 15:08:08
416	2016-08-15 16:17:31	Not sure how you're collecting feedback on the 5.0 alpha release, but we've tried it with two of our apps and it's working extremely well with zero code changes. 👏 👏 👏 - really nicely done, and the writeup in this PR helped me understand a lot about what react-redux does under the hood.	irvinebroque	2016-08-14 15:08:08
416	2016-08-15 16:40:54	@irvinebroque Open a new issue here if you find anything. We'll want a reproducible test case (a "repro") to most effectively fix it, but at least notifying us would be a great start!	timdorr	2016-08-14 15:08:08
416	2016-08-15 16:46:56	@irvinebroque : Dan wrote up a gist a while back that shows what `connect()` does at a conceptual level: https://gist.github.com/gaearon/1d19088790e70ac32ea636c025ba424e . Both the original version of `connect` and Jim's rewrite are way more complicated than that internally, but that gist demonstrates the overall intent: subscribe to the store, map state, merge props, render the wrapped component.	markerikson	2016-08-14 15:08:08
416	2016-09-04 07:39:25	@timdorr upgrading to `5.0.0-beta.1` but i cant see exported `connectAdvanced` in lib. I see file `src\components\connectAdvanced.js` but it is not exported in index so i cant use it directly by my own. Can you add that export and publish updated beta version?	psulek	2016-08-14 15:08:08
416	2016-09-05 13:25:32	@psulek You can still use it directly if you do `import connectAdvanced from 'react-redux/lib/components/connectAdvanced'` in the meantime. If you're trying out `connectAdvanced` would you also review and provide feedback on the related docs in PR #480?	jimbolla	2016-08-14 15:08:08
416	2016-09-08 17:25:13	Dumped the beta into a fairly complex single-page-app I'm working on and aside from peer-dep warnings it worked like a charm. Don't have any metrics to report but at least I can confirm that the backwards-compat appears to be working for my use-case.	cpsubrian	2016-08-14 15:08:08
416	2016-09-28 17:33:28	Love this! I just dropped the beta into an existing application that uses Redux to store form information. In my application, each field is connected to the store, similar to `redux-form`'s approach after the v6 upgrade. I loaded a fairly complex form and noticed with `Perf.printWasted()` that each field was performing a "wasted" render each time any other field changed. This quickly adds up to h…	chrisvasz	2016-08-14 15:08:08
416	2016-09-30 20:07:02	Dropped this into the same application I tested earlier. This test was performed on mock data, so the data is slightly different but the structure, relationship, etc of the data are all the same across both. The test was a drag and drop implementation using lists and smart components. The difference with this change is MASSIVE in terms of render count. (This is on Chrome, which seems to be the br…	Sinistralis	2016-08-14 15:08:08
416	2016-10-01 00:04:10	Hi, This is good news, but can someone explain the performance improvements? I'm not sure to understand why it performs better than before as a drop-in replacement	slorber	2016-08-14 15:08:08
416	2016-10-01 00:12:41	@jimbolla can explain further, but it's a combination of several factors. Primarily, there's a ton of custom memoization going on using selectors, which avoids the need to call `setState`. v4, on the other hand, called `setState` and then did the real checking in the wrapper's `render` function. It also ensures that subscriptions are handled top-down, fixing a loophole where children could get no…	markerikson	2016-08-14 15:08:08
416	2016-10-01 01:55:39	@slorber @markerikson The short short version... Forcing the order of components' store subscriptions to trigger top-down allows connect to avoid extra calls to setState, render, and mapStateToProps'n'friends.	jimbolla	2016-08-14 15:08:08
416	2016-10-01 03:59:35	Doesn't that mean it also fixes the issue where can you end up getting components in in-determinant states because they render before their parent, which could result in a child trying to access non-existent data because they haven't been unmounted yet? I've actually run into this problem, and tested to see if the issue still occurs with v5 and it does not, so another issue fixed?	Sinistralis	2016-08-14 15:08:08
416	2016-10-01 04:01:22	Y'know, that's a good point. I've seen that in my own prototype app, where I frequently use connected parents rendering connected list items. I bet there's a good chance v5 resolves that.	markerikson	2016-08-14 15:08:08
416	2016-10-01 04:46:23	Yep. That was actually the motivation for making the change. The perf was a nice surprise.	jimbolla	2016-08-14 15:08:08
416	2016-10-03 22:49:11	That's nice! so finally it somehow breaks compatibility (not in a way that's likely to break someone's app) and the new behavior makes connect more performant, in addition to being more flexible. However @jimbolla can you take a look at this usecase of a list of 100k connected elements? http://stackoverflow.com/a/34788570/82609 I've seen your comments pointing out that the new implementation will…	slorber	2016-08-14 15:08:08
416	2016-10-04 15:31:04	@slorber A few thoughts on that: - Can squeeze some extra perf by using `connectAdvanced` with a custom selector instead of `connect`. It would probably be worth it at 100k connected components. - Another option besides those you suggested would be grouping your components into pages of (let's say) 100, so instead of 100k connected components, you'd have 1000 connected pages containing 100 unconn…	jimbolla	2016-08-14 15:08:08
416	2016-10-05 13:45:30	Hi ! Since I updated a project to react-redux 5.0.0-beta.2, I see this error popping up, any clue ? <img width="723" alt="capture d ecran 2016-10-05 a 15 43 28" src="https://cloud.githubusercontent.com/assets/333073/19115536/a775b9d0-8b12-11e6-803e-097b03955fe9.png"> Which comes from : <S_CODE_TOKEN>	jide	2016-08-14 15:08:08
416	2016-10-05 13:53:16	@jide Looks like we're calling `warning()` incorrectly in that commit. I'll fix and push out another beta.	timdorr	2016-08-14 15:08:08
416	2016-10-05 13:55:20	Ok thanx !	jide	2016-08-14 15:08:08
416	2016-10-05 14:05:06	OK, pushed beta.3 to remove that check for now.	timdorr	2016-08-14 15:08:08
416	2017-01-27 00:48:08	Looks like this has been released. Updating to 5.0.4 fixed some seemingly-bizarre bugs (caused by a previously-incorrect assumption that props were reliably passed from the top down), and haven't noticed any regressions. Thanks for making this happen!	natevw	2016-08-14 15:08:08
415	2016-06-23 20:04:12	Why do you use context for transfer store to other components? React authors don;t recommended use context functionality.	kodermax	2016-06-23 21:42:58
415	2016-06-23 21:42:58	Hi, Thanks for asking! I answered this question here: http://stackoverflow.com/questions/36428355/react-with-redux-what-about-the-context-issue I hope this helps!	gaearon	2016-06-23 21:42:58
414	2016-06-23 19:58:09	I'm using react-redux for a year now and I always find myself struggling with the same situation : - `TodoList component` is responsible for displaying a list of todo object - I connect the `TodoList` component to selects the todos from store - I create a `componentWillMount` method in `TodoList` component to fetch the todos if needed Example : Todo.js <S_CODE_TOKEN> TodoList.js <S_CODE_TOKEN> I …	PCreations	2016-06-26 18:30:09
414	2016-06-26 18:30:09	I think this could work great as a third party library. If it proves popular, we might consider including something like this by default.	gaearon	2016-06-26 18:30:09
413	2016-06-23 14:51:56	I'm curious why `doStatePropsDependOnOwnProps` is defined by checking length of function `mapStateToProps`. It causes weird issues with generated functions (ex. with `pipe/compose`) or ones with default arguments (see [Babel transpilation results](http://babeljs.io/repl/#?evaluate=true&lineWrap=false&presets=es2015%2Creact%2Cstage-2&code=function%20add%28a%2C%20b%20%3D%200%29%20%7B%0A%20%20return…	erykpiast	2016-06-23 21:37:36
413	2016-06-23 16:20:53	Well, per https://developer.mozilla.org/en-US/docs/Web/JavaScript/Reference/Global_Objects/Function/length , `Function.length` "specifies the number of arguments expected by the function". `connect()` can accept a `mapState` function that only depends on `state`, or depends on both `state` and `ownProps`, and since in both cases the `mapState` argument would be a function, checking the number of …	markerikson	2016-06-23 21:37:36
413	2016-06-23 16:40:47	I think I understand the code, but I wish to know the motivation. If the function doesn't use `ownProps` argument (does not declare it in its definition), then passing this to the function after `state` cannot break anything, am I right? The case was pretty simple, I need component depending on `params` only. I can define `mapStateToProps` for it like that: <S_CODE_TOKEN> or like that: <S_CODE_TO…	erykpiast	2016-06-23 21:37:36
413	2016-06-23 16:52:54	The actual motivation is that if a connected component only needs generic-ish data from the store (such as `state.someField`, then `connect` will only re-run `mapState` when the store updates. However, if a connected component needs to make use of its own props values in `mapState`, such as looking up the data for a specific item ID ( like `state.someData[ownProps.itemID]`), then `connect` will _…	markerikson	2016-06-23 21:37:36
413	2016-06-23 21:37:36	Regarding my use case, I use react-redux-router along react-redux and that's because I need `mapStateToProps` with the second argument only, react-redux-router puts path params to `ownProps`. But it doesn't really matter, I just did want to talk about general issue. Anyway, I see know what is happening based on `doStatePropsDependOnOwnProps` - quite a lot of. So I understand that nothing may chan…	erykpiast	2016-06-23 21:37:36
413	2016-06-23 21:41:33	The docs for `connect` do indicate that `ownProps` is optional, and mention that your `mapState` will be called more often: https://github.com/reactjs/react-redux/blob/master/docs/api.md#connectmapstatetoprops-mapdispatchtoprops-mergeprops-options But yeah, doc PRs are always welcome if you've got improvements in mind.	markerikson	2016-06-23 21:37:36
413	2016-06-24 18:55:27	@markerikson: Please, look at https://github.com/reactjs/react-redux/pull/417. I hope my english is good enough :)	erykpiast	2016-06-23 21:37:36
412	2016-06-23 07:44:53	The current `Provider` interface: <S_CODE_TOKEN> Is, imo, expressed more cleanly as an HOC: <S_CODE_TOKEN> A naive implementation: <S_CODE_TOKEN> Of course, you'd want to add some invariants and provide a displayName (or better yet, just let it add the store to context itself and do away with the `Provider` dependency). Bonus: [this check](https://github.com/reactjs/react-redux/blob/master/src/co…	billyjanitsch	2016-06-23 14:13:13
412	2016-06-23 14:13:13	This is how it used to be in very early versions. It has significant downsides. Specifically it is more awkward to supply a store when server rendering and in tests because you have to generate classes every time.	gaearon	2016-06-23 14:13:13
412	2016-06-23 16:30:24	That's a good point, thanks for explaining!	billyjanitsch	2016-06-23 14:13:13
412	2016-08-09 18:47:55	What does HOC stand for ?	sveinburne	2016-06-23 14:13:13
412	2016-08-09 19:12:06	Higher order Component check out https://medium.com/@dan_abramov/mixins-are-dead-long-live-higher-order-components-94a0d2f9e750#.b5clq7pea	gnoff	2016-06-23 14:13:13
412	2016-08-09 19:13:20	thanks :-)	sveinburne	2016-06-23 14:13:13
411	2016-06-22 22:43:28	I am having a little bit of trouble generalizing the relative depth of my Containers within the redux store. For instance, lets say I have a Container that uses the function <S_CODE_TOKEN> This is fine, for now, because I'm calling <S_CODE_TOKEN> inside of my Address reducer, and in my Root reducer, I am doing the same with Address. Now, let's imagine that I create a deeper nesting. Lets say I ha…	calekennedy	2016-06-22 22:48:00
411	2016-06-22 22:48:00	This is a usage question, and should really be asked over on Stack Overflow. That said: reducers are frequently structured so that they only know about the scope of the data they need to update, using the `combineReducers` utility. However, any given component _could_ be interested in any portion of the entire state tree. Also, Redux only stores a reference to the state tree as a whole anyway, so…	markerikson	2016-06-22 22:48:00
410	2016-06-22 18:25:14		jugend	2016-06-22 22:44:47
410	2016-06-22 22:44:51	Thanks!	gaearon	2016-06-22 22:44:47
409	2016-06-21 21:27:19	It appears that in Redux I have no way of saying "I want to fire _this_ particular action", I can dispatch in general and then I have to do conditionals to find out what action was dispatched and thus every single one of my reducers fire for every single action and every single reducer has to contain a conditional to find out if it's handling the right action. Not only is this redundant and not e…	mgenev	2016-06-21 21:39:33
409	2016-06-21 21:39:33	Please see http://redux.js.org/docs/FAQ.html#performance-all-reducers.	gaearon	2016-06-21 21:39:33
409	2016-06-21 21:41:20	(Redux manages global state. So actions are global by design. If you want a local update, you might want to use something other than Redux—for example, `setState()` in React or something similar.)	gaearon	2016-06-21 21:39:33
409	2016-06-21 22:12:21	You may also want to look at the numerous utilities and libraries in my Redux addons catalog at https://github.com/markerikson/redux-ecosystem-links. In particular, the [Action/Reducer Creation](https://github.com/markerikson/redux-ecosystem-links/blob/master/action-reducer-generators.md) and [Component/Local State](https://github.com/markerikson/redux-ecosystem-links/blob/master/component-state.…	markerikson	2016-06-21 21:39:33
408	2016-06-17 13:41:16	Added RR 2.0 example	ev1stensberg	2016-07-10 17:03:38
408	2016-06-17 13:44:42	~ This snippet was taken from somewhere else in the Repo, but I think it is convenient to have it here as well.	ev1stensberg	2016-07-10 17:03:38
408	2016-06-17 13:47:39	It's also the same, but people may think it is different from 1.0. Alternatively we can change `React Router 1.0` to `2.0`	ev1stensberg	2016-07-10 17:03:38
408	2016-07-10 17:03:36	I'll just rename this to remove the version part.	timdorr	2016-07-10 17:03:38
407	2016-06-16 23:31:52	[I rewrote connect() and extracted a connectAdvanced()](https://github.com/jimbolla/react-redux/tree/connect-rewrite/) It now uses [reselect](https://github.com/reactjs/reselect) to handle merging/caching of the state/props/dispatch. It also extracts out a `connectAdvanced()` function that `connect()` just delegates to. I'm not quite ready to ready to submit a PR (still tweaking), but I'd like to…	jimbolla	2016-07-01 23:05:41
407	2016-06-16 23:52:12	The first concern would probably be that you're explicitly depending on Reselect. While Reselect is heavily used in the Redux ecosystem, I'd be hesitant to make it a direct dependency. (Of course, I'm also just an opinion, hardly the final arbiter.)	markerikson	2016-07-01 23:05:41
407	2016-06-17 00:43:20	What would be the cause for hesitation?	jimbolla	2016-07-01 23:05:41
407	2016-06-17 01:37:15	The connect code is a bit hard to work with in tests. It would be really nice to be able to set `withRef` to `true` just for tests, but there's so much hidden inside that connect code, not accessible outside of it. Even the [`Connect` component](https://github.com/reactjs/react-redux/blob/master/src/components/connect.js#L75) itself is defined inside the `connect` function. That's just crazy to m…	btipling	2016-07-01 23:05:41
407	2016-06-17 01:52:02	@btipling I'm all for opening it up as much as possible. But I'm not sure what you're not able to access that you expect to. The Connect component has to be inside the closure function because it depends on the functions parameters. It can't be outside because each call to connect creates a unique class.	jimbolla	2016-07-01 23:05:41
407	2016-06-17 20:36:26	@reactjs/redux, @phoenixmatrix, @Aweary: would be particularly interested in other thoughts and opinions on this, especially from people who have actually been hands-on with `connect()`. I wrote up my initial thoughts in Reactiflux (chat transcript at https://gist.github.com/markerikson/561ce2d8830a34c35701ea77564c7073). Way TL;DR: > at this point I would probably be against unless there's some s…	markerikson	2016-07-01 23:05:41
407	2016-06-17 20:55:50	Do you have any documentation on the new advanced API and/or a changelog? It's a pretty big change and kind of hard to parse everything at once, it will likely be easier to provide feedback once we can see an actual diff when you open your PR. I'm also a little hesitant about using Reselect by default. What if someone wanted to implement their own caching/memoization strategy, would they be able …	aweary	2016-07-01 23:05:41
407	2016-06-17 20:59:00	[Here's your diff](https://github.com/reactjs/react-redux/compare/master...jimbolla:connect-rewrite#files_bucket), but it's basically all new. I'm not sure this is actually more performant too. `connect()` currently does some intelligent caching of the ReactElement instance when comparing updated state. It looks like this will create more spurious updates, moving the caching over to the selector,…	timdorr	2016-07-01 23:05:41
407	2016-06-17 21:00:42	Prior discussion for reference: #403 , #405	markerikson	2016-07-01 23:05:41
407	2016-06-17 22:22:57	Also, repos that could be relevant benchmarks: - https://github.com/mweststrate/redux-todomvc - https://github.com/jscriptcoder/stressing-redux - https://github.com/broadsw0rd/react-redux-perf	markerikson	2016-07-01 23:05:41
407	2016-06-17 23:19:35	It definitely depends on whether this brings any real-world advantages. `connect()` is already performant and the current implementation has the advantage of being well tested in production, so any performance/usability improvements will have to be more than marginal to justify a full rewrite.	aweary	2016-07-01 23:05:41
407	2016-06-18 00:53:08	@Aweary I've been working on adding comments to the code to explain as much as possible, but I can provide an executive overview: - The API for `connect()` is exactly the same, but its internals are completely different, ultimately delegating to `connectAdvanced()`. - The API for `connectAdvanced()` is `connectAdvanced(selectorFactory, {connectOptions})`. `selectorFactory` is a func with the sign…	jimbolla	2016-07-01 23:05:41
407	2016-06-18 04:20:48	First performance test using https://github.com/broadsw0rd/react-redux-perf. 1. First I modified the fill-pairs action to increase the count from 60 to 600. (Otherwise both were capping out at 60fps) 2. Then built using current react-redux 3. Then copied the built version of my rewrite into the perf's node_modules and rebuilt Running each version in their own Chrome window simultaneously on their…	jimbolla	2016-07-01 23:05:41
407	2016-06-18 04:31:13	The examples in http://somebody32.github.io/high-performance-redux/ would also be very relevant here. Code for the examples is at https://github.com/somebody32/high-performance-redux/tree/gh-pages/assets, i think.	markerikson	2016-07-01 23:05:41
407	2016-06-18 06:57:05	Latest test... changed https://github.com/broadsw0rd/react-redux-perf. so that each item was a connected component (181 total connected). First results were that my rewrite was getting about 1-2 FPS less, so looking into it... excess `setState()` calls. I solved this by recomputing the selector and conditionally firing setState only if changes. This led to a problem with the backwards order of pa…	jimbolla	2016-07-01 23:05:41
407	2016-06-18 13:21:43	I made a small change in `handleChange` that fixes my own performance issues. The key being to avoid excess `setState(...)` calls, which @jimbolla mentioned. <S_CODE_TOKEN> I'm not aware of the repercussions of this change, as I just start messing with the code here, well, 30 mins ago. I just started using React, Redux, etc. etc. this week, so I'm not quite up-to-speed on the performance problems…	jonkelling	2016-07-01 23:05:41
407	2016-06-18 16:00:25	@jonkelling Would you be interested in helping me test my changes? At least by trying them in your app?	jimbolla	2016-07-01 23:05:41
407	2016-06-18 21:50:48	@jimbolla I'll do what I can! I was able to get it functioning, but the first go at it saw decreased performance. I may not be doing it the way you intended, so I can try it again a bit differently if this seems off. <S_CODE_TOKEN> A couple of things: 1. I had to add `children: props.children` to get things to render. 2. I think `shouldComponentUpdate` is always returning try because it's compari…	jonkelling	2016-07-01 23:05:41
407	2016-06-18 22:41:28	@jonkelling Ah yes, if you're going to use `connectAdvanced`, you probably want to pre-build your event handlers at least, otherwise react sees those as new every time. It also doesn't assume you want to pass alll ownProps through by default, so you either have to cherry pick them, or use spread. You could write: <S_CODE_TOKEN> Note that with the spread operator (...props) approach, all props wil…	jimbolla	2016-07-01 23:05:41
407	2016-06-20 02:05:46	I removed the dependency on reselect and handrolled memoization for the relevant parts. I'm using [this project](https://github.com/jimbolla/react-redux-perf) to perf test the difference between current and this rewrite. With 331 connected components, i'm currently seeing 5-7 FPS with current, and 50-53 FPS with the rewrite.	jimbolla	2016-07-01 23:05:41
407	2016-06-20 05:16:43	Well, that's certainly a very intriguing result. I very briefly skimmed the new code in the fork. There's definitely a lot _more_ code overall, but on the flip side, a lot of that seems to be selectors. The individual bits of code also seem fairly well-written at first glance. Will need to spend time reading through that more carefully to see what's actually going on. (Could also use something of…	markerikson	2016-07-01 23:05:41
407	2016-06-21 14:21:12	@markerikson I'm still refactoring for clarity, and need to add some comments, but I'm getting close to being ready to submit as a PR. Any feedback you have is greatly welcome.	jimbolla	2016-07-01 23:05:41
407	2016-06-21 15:57:01	Haven't had a chance to really dig through the code yet. My main suggestion at this point would be to document this to ridiculous levels: - Overall motivation and intended benefits - High-level conceptual overview of the new approach - Conceptual comparison with the existing approach - Document any new APIs, their purpose, and their usage - Walkthrough of the new data flow sequence - Some kind of…	markerikson	2016-07-01 23:05:41
407	2016-06-21 17:07:20	@markerikson I totally agree, and was already thinking all those things. It's just a matter of time. I'm hoping to have all that by some time this weekend, optimistically. The code is more-or-less complete, barring any renames to make things clearer. Next up is comments to clarify things at the local level, where needed. Then I'll work on the "conceptual" documentation. Do you think it makes sens…	jimbolla	2016-07-01 23:05:41
407	2016-06-21 17:11:48	Could you possibly write up the documentation in a gist and just link it here? If it's beneficial to include it in the docs I'm sure it could be pulled in.	aweary	2016-07-01 23:05:41
407	2016-06-21 17:48:54	If I wanted to make a diagram to show the relationship between the various functions, what would be a good tool to do so?	jimbolla	2016-07-01 23:05:41
407	2016-06-21 18:01:29	Not sure on the diagram thing. This FPS measurement utility might be useful: https://www.reddit.com/r/reactjs/comments/4os0lu/looking_for_a_reliable_way_to_measure_framerate/	markerikson	2016-07-01 23:05:41
407	2016-06-21 18:27:16	The one used by react-redux-perf is [this one](https://github.com/mrdoob/stats.js/). It seems to do a good job. At this point I'm feeling pretty strong about significant perf gains, by avoiding unnecessary calls to setState/render. I'll elaborate in the eventual gist.	jimbolla	2016-07-01 23:05:41
407	2016-06-21 19:06:28	I'm with @jimbolla on avoiding unnecessary calls to setState and render. Might I also suggest calling out the specific cases and adding unit tests for them. My own change to avoid extra calls to setState breaks one of existing tests in react-redux. When I get the time, I hope to understand the intention behind that test case and the original code so I can decide how I really want to/should handle…	jonkelling	2016-07-01 23:05:41
407	2016-06-21 19:17:56	@jonkelling : yeah, the snippet you commented out is to specifically handle the case where a parent component is rendering a connected child component, and passing some props in. For example, the parent might render something like: <S_CODE_TOKEN> If the child's `mapState` indicates that it takes the second argument of `ownProps`, then the return value of `mapState` is probably dependent on the in…	markerikson	2016-07-01 23:05:41
407	2016-06-21 19:30:39	@jonkelling @markerikson I broke the same test when I removed the "unnecessary" setState() calls. The solution was to enforce top-down subscriptions. Then it's no longer a "re-run", it's just a "run". This also added significant perf gains because in most cases, a whole tree of connected components will re-render in a single frame. By the time the child components get their notification from the …	jimbolla	2016-07-01 23:05:41
407	2016-06-21 19:55:47	If this new implementation doesn't use sideways subscriptions, will it be affected by the issue described in https://github.com/reactjs/redux/issues/1700?	aweary	2016-07-01 23:05:41
407	2016-06-21 19:57:50	I think the use of `store.subscribe(this.handleChange)` _is_ a "sideways subscription" - ie, a source of data not directly coming down from above. The mention of "top-down subscriptions" in this thread is, I assume, more about the way the store subscriptions are sequenced or something between parents and children. Quick references: - https://jurassix.gitbooks.io/dataflow-through-react/content/dat…	markerikson	2016-07-01 23:05:41
407	2016-06-21 20:19:47	Cool, yeah, I haven't had much time to look over all of these changes. Seems reasonable though, great work @jimbolla	aweary	2016-07-01 23:05:41
407	2016-06-21 20:46:47	@Aweary The subscriptions aren't "sideways" but they will _always_ fire, independent of any optimizations. If the parent component doesn't rerender or an intermediate non-connected component doesn't rerender, the child components still get to do their thing. The key parts are [Subscription.js](https://github.com/jimbolla/react-redux/blob/connect-rewrite/src/utils/Subscription.js) and [these parts…	jimbolla	2016-07-01 23:05:41
407	2016-06-21 20:48:44	Hmm. More use of context? Do we need to be concerned with any of the "context doesn't deal well with `shouldComponentUpdate`" comments I've seen? (Not clear on all the details myself, just know that it's one of the general concerns with use of context.)	markerikson	2016-07-01 23:05:41
407	2016-06-21 20:50:06	Also, does this make any changes to the approach for testing connected components? Does it still handle looking for `this.context.store` or `this.props.store`?	markerikson	2016-07-01 23:05:41
407	2016-06-21 20:52:37	@markerikson I never modify the context so no need to trigger an update. That should be a non issue. I followed the same "props.store" or "context.store" pattern like the original.	jimbolla	2016-07-01 23:05:41
407	2016-06-21 20:53:49	Cool. Just tossing that out as a thought to be aware of.	markerikson	2016-07-01 23:05:41
407	2016-06-21 22:55:43	It's all good. The more scrutiny the better. Believe me, I'm more worried that I missed something than you are. haha. Current benchmarks using [jimbolla/react-redux-perf](https://github.com/jimbolla/react-redux-perf/tree/connect-rewrite), all 6 tabs opens at once, 331 connected components each: Frames per second: | FPS | current | rewrite | | --- | --- | --- | | Chrome | 5 | 46 | | Firefox | 2 | …	jimbolla	2016-07-01 23:05:41
407	2016-06-23 00:49:28	How do you all feel about using jsdoc for commenting code? Or is there something newer/better?	jimbolla	2016-07-01 23:05:41
407	2016-06-23 01:25:44	Don't think there's any specific tool used for code docs at the moment in any of the ReactJS repos. I'd say go ahead for now, and worst case someone might change it later (but I'd think that would probably be okay as-is). Changing topics: I'd like to pre-emptively thank you for the time and effort you've put into this, and the attitude and approach you've taken. When I saw your first issue about …	markerikson	2016-07-01 23:05:41
407	2016-06-23 06:29:15	@jimbolla having gone through your implementation of connectAdvanced (and to some extend the connect api reimplementation) I have the following very disjointed thoughts and questions. 1. in many respects `connectAdvanced` seems simpler than `connect` to me. would you intend to ever use the original api over the advanced api. If the benefits of the new api consistently outweigh those of the existi…	gnoff	2016-07-01 23:05:41
407	2016-06-23 13:03:50	@jimbolla, I've got your latest code. Kudos on making it work with connect()! My own performance problems resolved :+1: I'll work on test cases for ya this weekend. Thanks for all of your work on this!	jonkelling	2016-07-01 23:05:41
407	2016-06-23 20:14:57	@markerikson Thank you for your all your help. Your participation has helped me flesh out my ideas and force me to critically think about what I'm trying to do and how to do it. I understand the potential impact of such a large change, and therefore the need to make a strong justification for it. I'm working on that "justification" doc now, and even as I'm writing it, I'm tweaking my design to ma…	jimbolla	2016-07-01 23:05:41
407	2016-06-26 22:18:36	I was about to write an RFC issue to discuss rewriting `connect()` to provide more functionality. Given how healthy this discussion has been I think this is the best place to post it. My approach was going to be a bit different than @jimbolla's. My inspiration came from wanting to write a lightweight version of [`apollo-client`](https://github.com/apollostack/apollo-client), call it `react-redux-…	migueloller	2016-07-01 23:05:41
407	2016-06-26 23:09:34	At the moment I'd say that that would be going too far to be an acceptable set of changes. The current PR is being looked at because it's been made API-compatible with the existing version of `connect()`, and Dan actually asked that the underlying "advanced" function in the new implementation not be exposed for now. Adding anything GraphQL specific would certainly be out of the picture for now. A…	markerikson	2016-07-01 23:05:41
407	2016-06-26 23:22:10	I apologize if I wasn't clear but I wasn't suggesting that we add GraphQL specific functionality, but more so adding the ability to add an extra argument to `connect()` that would allow other developers to extend `connect()`'s functionality. This wouldn't be a breaking change since it would be added either as an option or as the last argument. It would also allow for `advancedConnect()` to be wri…	migueloller	2016-07-01 23:05:41
407	2016-06-26 23:34:47	Yeah, that's my point. We've already got several overloads in React Redux's API (like being able to pass an object full of functions as the `mapDispatch` argument), and based on the comments Dan has made already, I don't foresee any more specific API changes happening any time soon. And, if you want an example of how a "small" change can have some pretty unforeseen consequences and incompatibilit…	markerikson	2016-07-01 23:05:41
407	2016-06-27 00:21:37	Sounds good. And thanks for the prompt replies @markerikson! Here's the change https://github.com/migueloller/react-redux/commit/1c8d940b945d519f32011e1359bd65c42e5f83b1 All tests are passing. Just wanted to get some comments on what people thought. The change now allows for enhancing connect (if you want to) in any way you want, allowing for what I mentioned above. If this ends up being ignored …	migueloller	2016-07-01 23:05:41
407	2016-06-27 01:44:26	I forgot to mention that the arguments of `connect()` aren't changing, the changes just allow for a new option to be passed in. This should make it compatible with anything in the ecosystem.	migueloller	2016-07-01 23:05:41
407	2016-06-27 23:26:45	@migueloller If #416 gets accepted, then you will probably be able to create your desired API by wrapping the new `connectAdvanced` method with your own custom connect method, without needing to modify the standard `connect`. That's what I'm trying to accomplish in my own project... I have my own `connectToStore` method that calls `connectAdvanced` while providing a significantly different API th…	jimbolla	2016-07-01 23:05:41
407	2016-06-28 04:36:05	@jimbolla That would be an option but it's not much different from wrapping `connect` because the library would still have `react-redux` as a dependency. It would be nice to simply export a function that takes in `connect` as a parameter and outputs a new version of connect. This is how store enhancers work (Redux libraries don't normally have Redux as a dependency). It doesn't look like there is…	migueloller	2016-07-01 23:05:41
407	2016-07-01 23:05:36	I'm gonna close this now that #416 exists.	jimbolla	2016-07-01 23:05:41
406	2016-06-16 04:53:50	I have used Redux for many projects, and I use React daily. I was asked a great question today: "why call it mapStateToProps -- wouldn't that be easy to confuse with a React component's `state`?". Why not call it something else? I was hoping someone would have thoughts. Thanks! :)	sdtsui	2016-06-16 15:46:55
406	2016-06-16 15:46:55	Did some digging through the issue archives and commit logs. Looks like the argument name was changed from "select" to "mapStateToProps" roughly around August 7, 2015, in commit 3079d0045f8ced7c79db9b255172295d2294ae51, but I'm having trouble finding specific discussion around that. Beyond that, given that Redux is explicitly a "state management library", and `connect()` is supposed to hook toget…	markerikson	2016-06-16 15:46:55
406	2016-06-16 16:48:12	Redux store has a getState method. mapStateToProps maps this state to some props that should be provided to the connected component. Same thing for dispatch property and mapDispatchToProps. The state name is overloaded but you can see that the naming is derived from redux terminology itself.	gnoff	2016-06-16 15:46:55
405	2016-06-15 01:41:17	I wasn't quite happy with the API for `connect()` so I went about recreating my own. A few design goals: - Simpler API. Replace the 3 functions with 1, by having access to state, props, and dispatch all at once. - Make the API [reselect](https://github.com/reactjs/reselect) friendly, and use it to cache results - Be able to partially apply state/props as args of an action creator An example of st…	jimbolla	2016-06-16 22:52:05
405	2016-06-15 02:18:20	You've clearly put a bunch of work into this, but to be honest I'm still not really clear on what your issues are with the standard `connect()` function. What specific use cases were you having trouble with? How is this implementation more "Reselect-friendly" than the current version? The one thing I'm grasping so far is that you want to state available when binding action creators, but as far as…	markerikson	2016-06-16 22:52:05
405	2016-06-15 15:03:33	@markerikson In addition to what you mentioned, the other issue I started running into was when I was using createSelector in mapStateToProps, mapDispatchToProps and mergeProps, because they each have different parameters, I had to organize my selectors by which method they aligned with. (Using createSelector to memoize my functions is useful for partially applying args from state/props, so that …	jimbolla	2016-06-16 22:52:05
405	2016-06-15 15:57:27	Fair enough. The implementation of `connect()` has certainly grown rather complex. It's trying to do caching and other optimizations, allow per-instance selector memoization, etc. I think there's some related issues that are trying to rework things, like #269 , #368 , and #373. But, that said, it's the public API we've got, and it does cover the vast majority of use cases. Given that you've spent…	markerikson	2016-06-16 22:52:05
405	2016-06-15 17:15:06	I just whipped this up and haven't tested it at all, but this could be wrapper around my `connectToStore` that gives a compatible API to the current `connect` (except for the [advanced scenarios](https://github.com/reactjs/react-redux/blob/master/docs/api.md#arguments) for `mapStateToProps` and `mapDispatchToProps`. I'd say people that need those, probably just use `connectToStore` directly. <S_C…	jimbolla	2016-06-16 22:52:05
405	2016-06-15 17:20:54	Yeah, I do follow the reasoning for posting this here. Perhaps raise the question over in Reactiflux, just to see if anyone else has feedback?	markerikson	2016-06-16 22:52:05
405	2016-06-16 03:28:17	@markerikson So I wrote a version of `connect()` that builds a selector from its args and passes along to `connectToStore()`. All react-redux tests pass with 1 breaking change for when `mapStateToProps` / `mapDispatchToProps` are factory methods and a couple tweaks to some spy counts because my implementation does things slightly different behind the scenes. [Fork is here](https://github.com/jimb…	jimbolla	2016-06-16 22:52:05
404	2016-06-10 13:01:06	Greetings, **TL;DR** : How to prevent the `connect`'s `select` parameter function to be called on page navigation animation ? I've been using react with redux and react-router for a while now and I've always faced an issue that is a bit annoying. Let's say I have an `article` reducer in my store that is the article the user is currently viewing. So it's basically a simple json object with author …	SebT	2016-06-10 16:35:37
404	2016-06-10 16:35:37	This is a usage question, and should be asked on Stack Overflow instead. That said, the basic answer would be to either have your `mapState` function return an actual value instead of null, or update your rendering logic to either provide a default value, or just check if `article` is null and not render those fields.	markerikson	2016-06-10 16:35:37
403	2016-06-08 21:34:13	I've found the syntax to be less awkward, especially when using `reselect`, to connect once to get access to `dispatch`, then connect a second time to do state stuff and memoize, vs. having to define a `mergeProps` function. I'm just concerned that double-connecting is going to somehow cause me problems, or that I'm losing some crucial optimization that `connect()` would be doing if I were doing …	jimbolla	2016-06-11 13:36:31
403	2016-06-08 22:20:54	Uh... semi-stupid question: why are you needing to use `mergeProps`? That function is pretty rarely used. Do you have a specific use case you're trying to work with?	markerikson	2016-06-11 13:36:31
403	2016-06-08 22:49:37	@markerikson Well basically, because what action gets returned to the component needs to use state. I don't have access to dispatch in `mapStateToProps` to fully bind the method, and I don't have access to state in `mapDispatchToProps` to do so, so I have to do it after both have run, either in `mergeProps`, or using recompose's `withProps`. In an ideal case, I'd have access to state, dispatch, a…	jimbolla	2016-06-11 13:36:31
403	2016-06-08 23:50:34	I'm think maybe code that uses react+redux+reselect could use a simpler implementation of `connect`. Since reselect is good and reconciling merging changes together, give the calling code the responsibility to memoize its results on state/props changes. I might mess around with implementing this idea.	jimbolla	2016-06-11 13:36:31
403	2016-06-09 00:52:50	Hmm. A couple thoughts: - I'm not really following exactly why that "double-connect" is necessary, as such. I get that you want state available in `mapDispatch`, and technically `mergeProps` _is_ the escape hatch that allow for that, but why is the "double-connect" needed? Feels like there's got to be some other way to do what you want. - Is there any reason why the component can't call the actio…	markerikson	2016-06-11 13:36:31
403	2016-06-09 01:43:22	The double connect is the alternative to using `mergeProps`, because then I have access to dispatch during `mapStateToProps` and I can do everything in there with one composed `createSelector`. I can do what I need to do with either double-connect, or using `mergeProps`. Double-connect makes for slightly cleaner code, which is why I asked if it will cause any issues. Looking at the source for `co…	jimbolla	2016-06-11 13:36:31
403	2016-06-09 04:43:51	I'm working on an alternate version of `connect` that complements use with `reselect` library. Since `reselect` handles all the heavy lifting of caching changes, `connect`'s implementation is much simpler. [Here's a gist with a snapshot of my work in progress.](https://gist.github.com/jimbolla/4c880ab13089610779259014da763b49). Currently no hotloading support or parameter validation of any kind, …	jimbolla	2016-06-11 13:36:31
403	2016-06-09 04:54:47	Hmm. What's the actual meaningful difference with that approach?	markerikson	2016-06-11 13:36:31
403	2016-06-09 16:36:01	@jimbolla Your use of dispatch in this way does feel a bit awkward to me but I can see why having dispatch available in the selector can be useful if you want to keep all this kind of thing in selectors exclusively. `connect` doesn't add much overhead beyond what any HOC would if you aren't subscribing to anything so the double connect isn't really an issue per se. If you want to make your intent…	gnoff	2016-06-11 13:36:31
403	2016-06-10 22:11:50	@gnoff That's a good idea. If I don't end up using my own implementation of `connect` I would do that. @markerikson Partly stylistic and syntactical preference, partly being able to leverage the abilities of `reselect`. It's still in flux (no pun intended), but my current syntax looks like this for a simple use case: <S_CODE_TOKEN> Now I have both state and bound action creators available so I ca…	jimbolla	2016-06-11 13:36:31
402	2016-06-07 09:32:30	I encounter synchronous props that is mapped from state after updating props with dispatch issue. In JSX, when I change select dropdown, then trigger `handleChange` method. In `handleChange`, it execute `selectLayoutAction` action, dispatch the action, update `selectLayout` property of state, after that I need to use the updated `selectLayout` property in next line for updating component state, b…	sevenLee	2016-06-07 15:43:16
402	2016-06-07 15:43:16	Hi! This is a usage question, so it would be much better to ask on StackOverflow. This is just a bug tracker, it’s not meant to be a place for Q&A because answers would get lost here. I’ll close but feel free to post a link to your StackOverflow question. Thanks!	gaearon	2016-06-07 15:43:16
402	2016-06-07 16:31:19	Sorry for that, thanks for your reminder. I already post on StackOverflow, If anybody have free time, please check it, thank you! http://stackoverflow.com/questions/37684631/get-the-latest-props-value-from-state-after-updating-props-with-dispatch-right-a	sevenLee	2016-06-07 15:43:16
401	2016-06-06 03:59:42	Hi everyone, In my react app, multiple view shared few state, but each view (state) is complex and have multiple sub-components. Therefore, i also need redux to manage ui state. I want to call combineReducer in sub-components' constructor to load reducer dynamically and also can have a chance to delete some parts of state in destroy callback via reducer if needed. To use redux with redux-ignore i…	JIM-CHEN	2016-06-06 04:13:13
401	2016-06-06 04:13:13	Hi. First off, this is really a usage question rather than a bug or issue with Redux. As such, it should be asked over on Stack Overflow. I'm going to close this, but if you do post a Stack Overflow question, go ahead and paste the link in here. That said, there's a number of libraries which can help you manage per-component state in your Redux store. See my [Redux addons catalog](https://github.…	markerikson	2016-06-06 04:13:13
401	2016-06-06 06:02:47	Thank you very much!	JIM-CHEN	2016-06-06 04:13:13
400	2016-06-03 21:25:03	I want my component know if some library is already loaded. To know that from any context i connect it to the "library" reducer of my store. The problem is that i pass a configuration object (this.props.dataObject) to my component from the parent where the component has been called. This prop changes and "componentWillUpdate" method won't fire. If i remove the connect from the component it works …	jonathancalb	2016-06-03 22:50:46
400	2016-06-03 22:50:46	This qualifies as a "usage" question, which should be asked on Stack Overflow. I see that you did already post the question there, so I'll link that and close this. http://stackoverflow.com/questions/37623628/react-componentdidupdate-method-wont-fire-on-inherted-props-change-if-connected	markerikson	2016-06-03 22:50:46
399	2016-06-03 18:48:13	Hi Guys, I've a bit of a situation, when using enzyme for rendering React Components for my unit tests, I cannot pass over the context when I am exporting the component using `connect`. Let me show you what I mean: Component: <S_CODE_TOKEN> Test: <S_CODE_TOKEN> This WORKS! BUT: Component: <S_CODE_TOKEN> Test: <S_CODE_TOKEN> Spits out: `Warning: Failed Context Types: Required context `a` was not s…	5punk	2016-06-07 15:44:47
399	2016-06-07 15:44:47	Hi! This is a usage question, so it would be much better to ask on StackOverflow. This is just a bug tracker, it’s not meant to be a place for Q&A because answers would get lost here. I’ll close but feel free to post a link to your StackOverflow question. Thanks!	gaearon	2016-06-07 15:44:47
398	2016-06-02 08:26:38	As title suggests, when mapStateToProps is using both state and ownProps to select chunk of redux state, when store has some state updated, but the particular chunk of state which is returned by mapStateToProps has not been changed, connect produces wasteful render attempt. This is specifically bad in places when there is thousands of components wrapped with connect, or there is just couple of su…	ghost	2016-08-14 15:15:47
398	2016-06-21 14:10:04	I ran into the same issue while going through react perftools results. There probably is a valid reason for the doStatePropsDependOnOwnProps check, but I think the docs should be more clear about this limitation. Anyway, the workaround in my case was to use a custom mergeProps function, eg. changing from <S_CODE_TOKEN> to <S_CODE_TOKEN> Looks ugly, but the perf issue is gone.	larpo	2016-08-14 15:15:47
398	2016-06-21 14:24:21	I think this will be addressed by #407. I'm rewriting the Connect component to only fire setState() if the final props have changed. I'm seeing HUGE performance gains.	jimbolla	2016-08-14 15:15:47
398	2016-06-21 15:50:38	@jimbolla : yeah, this would be another good before/after comparison project.	markerikson	2016-08-14 15:15:47
398	2016-06-21 21:53:03	> This is specifically bad in places when there is thousands of components wrapped with connect Note that this is usually not a great idea by itself; something like https://bvaughn.github.io/react-virtualized/ is much better for performance.	gaearon	2016-08-14 15:15:47
398	2016-06-21 22:07:39	True. That said, not every example of "lots of connected items" would fall right into the "single list" use case. @jimbolla , it'd really be nice to actually get some hard numbers on just what the overhead is from the current `connect()` implementation, and how many connected components is "too much".	markerikson	2016-08-14 15:15:47
398	2016-06-21 23:14:42	@markerikson My [latest comment on #407](https://github.com/reactjs/react-redux/issues/407#issuecomment-227596718) has some insight into that. I have 331 connected components running. Current implementation is getting single digit FPS, my version is "good enough for console gamers." hehehe. I don't know if 1000s will ever be feasible without some radical unforeseeable change. But certainly a few …	jimbolla	2016-08-14 15:15:47
398	2016-06-21 23:35:32	Cool. Now, haven't looked at the source for any of these benchmarks, but I know that the 10K list item example in the "High Performance Redux" slides (as inspired by the MobX "Redux TodoMVC" repo) goes from having 1 connected list and being basically unusable, to having 1 connected list + 10K connected list items and vastly better. So, number of connections is a factor, also presumably frequency …	markerikson	2016-08-14 15:15:47
398	2016-06-21 23:59:17	I guess it depends on how often it's dispatching actions. The project I'm using is doing <S_CODE_TOKEN> to simulate a stock ticker, so that would be 1000/13 + 1000/21 + 1000/24 + 1000/55 = 184.39 actions dispatched per second. But if your actions are more based on user interactions then you won't be doing anything near that frequency.	jimbolla	2016-08-14 15:15:47
398	2016-06-22 00:11:41	That.... seems like an acceptable stress test :)	markerikson	2016-08-14 15:15:47
398	2016-06-22 13:21:35	@jimbolla thanks for all the commitment to this! :+1: for the stress test metrics! You are 2 or 3 steps ahead of me, it seems, so I'm trying to do my best to keep up with the posts here :) @markerikson Thanks for clarifying what that commented-out code does--I got that impression but wasn't sure if that was really the reason. Now, knowing that :), it was pretty easy to spot the implications (with…	jonkelling	2016-08-14 15:15:47
398	2016-06-22 14:00:16	@jonkelling If you can write any new tests, that would be great. If you create them in a fork, I can pull into my fork. I'm working on the "cover letter" that will go with the eventual PR for #407, hopefully done by this weekend.	jimbolla	2016-08-14 15:15:47
398	2016-06-30 13:25:07	This issue is problematic when `ownProps` is just used once for the lifetime of the component. For example, when you a have a huge list such as the 10k list exemple, all items are connected and depends on their `ownProps` to select the correct item from store : <S_CODE_TOKEN> For any item modified, **all the connected** component will rerender due to this line in [handleChange](https://github.com…	PCreations	2016-08-14 15:15:47
398	2016-06-30 13:29:01	#416 will fix this. If `getItem` returns the same value as previous call, Connect will skip unnecessary re-renders.	jimbolla	2016-08-14 15:15:47
398	2016-07-08 18:12:32	Correct me if I didn't understand this correctly. In current `connect` we have this `if` statement: <S_CODE_TOKEN> This means any component depends on `ownProps` will always be re-rendered if **any part of the state** is changed. Why do we skip shallow comparing in this case?	mondaychen	2016-08-14 15:15:47
398	2016-07-09 19:02:12	Exactly, and I don't know why either...	PCreations	2016-08-14 15:15:47
397	2016-06-01 10:27:11	**## I don't know how to solve the bug....** **This is my code:** import { connect } from 'react-redux' import { setVisibilityFilter } from '../actions' import { Link } from '../components/Link' const mapStateToProps = (state, ownProps) => { return { active: ownProps.filter === state.visibilityFilter } } const mapDispatchToProps = (dispatch, ownProps) => { return { onClick: () => { dispatch(setVi…	kissyRui	2016-06-01 10:42:37
397	2016-06-01 10:42:37	Please use Stack Overflow for support questions. Github Issues are for the bugs in the library not your code.	epeli	2016-06-01 10:42:37
397	2016-06-01 11:03:18	Most likely this is the issue: <S_CODE_TOKEN> You are doing a _named import_. This won’t work if `Link` has a _default export_. If this is the problem, you can change the import to be the _default import_ (`import Link` rather than `import { Link }`).	gaearon	2016-06-01 10:42:37
397	2016-06-02 02:11:47	@gaearon You are right！ Last night，I solved the problem！ I was so careless... Thank you very much!	kissyRui	2016-06-01 10:42:37
396	2016-05-29 16:12:41	Is it possible with the current API to disconnect and reconnect a component at the user convenience? Would a disconnect function be helpful? Let me show a case where it would help: In an SPA I keep several "Pages" cached. That means they are still mounted, but hidden. By doing that, it is very quick to re-display Pages that have been already visited since only a few updates are necessary. And the…	landabaso	2016-05-29 16:18:59
396	2016-05-29 16:18:59	Generally my recommendation would be to just (un)mount them rather than keeping them in memory. If this is not feasible, I suggest you to not use `connect()` there, and instead manually grab the `store` from context, and call `store.subscribe()` and the `unsubscribe` function it returns whenever you see fit. Even as a feature request, this doesn’t belong to the Redux repo because Redux store API …	gaearon	2016-05-29 16:18:59
396	2016-05-30 06:51:47	I get the point @gaearon. I had been playing with the idea of exposing a way to disconnect. I got the idea while making some tests by doing this from my connected container: <S_CODE_TOKEN> Of course the code above uses undocumented APIs and there are many things that could go wrong. Also, there's no way to reconnect later. That's why I thought that it might be a nice addition to expose somehow a …	landabaso	2016-05-29 16:18:59
396	2016-05-30 08:09:41	In fact, I just learned that you can (re)subscribe by doing: `this._reactInternalInstance._currentElement._owner._instance.trySubscribe()` And I guess these are the couple of paired functions that should be called to unsubscribe: `this._reactInternalInstance._currentElement._owner._instance.tryUnsubscribe()` `this._reactInternalInstance._currentElement._owner._instance.clearCache() //Not sure abo…	landabaso	2016-05-29 16:18:59
396	2016-05-30 12:56:29	Yea, this can break any time. Also sorry about > Even as a feature request, this doesn’t belong to the Redux repo because Redux store API already lets you unsubscribe at any point of time. So I’ll close this as non-actionable here. I just realized you're in the right repo. (Notification overload on my side :-). As I said it’s unlikely we add explicit support for it and you're better off using sto…	gaearon	2016-05-29 16:18:59
396	2016-05-30 15:14:06	Thanks @gaearon! I decided NOT TO use the approach of (un)subscribe anyway since it also makes the App slow. I'll explain it in case some other people read this issue in the future: I worked a bit more on the idea. I passed a prop from the parent though intermediate components to the final subscribed list Items: `pauseSubscriptions = true/false`. Then the list items unsubscribed and resubscribed …	landabaso	2016-05-29 16:18:59
396	2016-05-30 17:02:10	Also check out react-virtualized to avoid thousands of components in the first place.	gaearon	2016-05-29 16:18:59
395	2016-05-28 11:40:32	I'm using bunch of custom HOCs with `connect()` like <S_CODE_TOKEN> This causes React devtools to be polluted with useless `Connect(Connect(Connect(Something)))` style components. This would allow to use more meaningful names.	epeli	2016-08-14 15:20:51
395	2016-05-28 15:24:56	I think I’d rather not add a separate API for this. You can reassign it manually, so I think this would work best. <S_CODE_TOKEN>	gaearon	2016-08-14 15:20:51
[truncated: 2,373 more rows]
