# Supplementary material for: Status, identity, and language: A study of issue discussions in GitHub
Source: PLoS One. 2019 Jun 14;14(6):e0215059. doi: 10.1371/journal.pone.0215059 (PMC6568400; doi:10.1371/journal.pone.0215059)
Supplement: S2 Data — (ZIP) [file pone.0215059.s003.zip › sample_46_projs_issues/reactjs_react-redux/issue_comments_mentioned_committer_NOCODE_FULLBODY.csv]

issue_num	datetime	body	login	mention_login
652	2017-03-20 15:59:07	@ugogo No problem :) Thanks for your help ! @timdorr I just tested to delete the folder, and re-install the module again but still the same problem ..	arsenalol69	timdorr
652	2017-03-21 09:28:35	@jimbolla I don't understand why u want me to try a Jest test ? I has never used it and it will just try to run the project as I do myself... Maybe I just misunderstood the utility of the tool...	arsenalol69	jimbolla
650	2017-03-14 17:09:40	Was about to write exactly what @timdorr wrote - you can pass the store as prop: https://github.com/reactjs/react-redux/blob/master/src/components/connectAdvanced.js#L122	BTMPL	timdorr
648	2017-03-13 22:12:38	As @markerikson said, you're better off doing that optimization inside `mapStateToProps`.	jimbolla	markerikson
647	2017-03-09 19:44:30	I don't have 1 month in React/Redux, so, I'm pretty new at it. And you're right @markerikson, I was trying to say that I want multiple components to use the same matpStateToProps function, without creating other Containers, just determining the component by using the connect(props, dispatchs)([component1, component2, component3)	DanZeuss	markerikson
647	2017-03-09 19:52:28	Yeap, and I'm doing this. I just wish verify if would be a nice implementation by doing as I said before. Thanks anyway @markerikson	DanZeuss	markerikson
644	2017-03-08 05:42:42	Sorry about that @markerikson, I did check the opened Issues but I didn't checked the opened PRs. Well, I hope that PR gets merged soon. Thanks!	josepot	markerikson
640	2017-03-03 23:49:02	Thanks for the input, @markerikson. I changed the calling of `playFile` to `playFile(sectionArray[0],sectionArray)(dispatch)` and it's working now.	natashache	markerikson
640	2017-03-04 00:23:33	@gaearon thanks! It definitely reads better that way.	natashache	gaearon
628	2017-02-22 15:28:19	@jquense For consistency, can you change the one in [Provider](https://github.com/reactjs/react-redux/blob/master/src/components/Provider.js#L54) as well?	jimbolla	jquense
628	2017-02-22 18:02:00	@jimbolla Took care of that. Put our shape definitions in one spot.	timdorr	jimbolla
625	2017-02-17 19:40:55	@markerikson Yeah. I think https://github.com/reactjs/react-redux/issues/507#issue-179829234 explains why sCU isn't a requirement anymore.	jimbolla	markerikson
625	2017-02-18 02:44:24	Yeah, that was really meant for @jimbolla . Looking at that deleted couple lines, I'm pretty sure `sCU` is still necessary for preventing re-renders from parents, and that without it, the wrapper is really only able to deal with changes from `map*`-related values. Although re-reading Jim's comment from the other thread, maybe I'm misunderstanding this?	markerikson	jimbolla
622	2017-02-16 12:58:48	@timdorr thank you!	TrevorHinesley	timdorr
620	2017-02-11 17:14:28	@jimbolla I didn't know that this was mutating the state 👍 . However the issue at hand is not resolved by implementing the suggestion. I still have the exact same behavior. Any other things that this could cause?	nealoke	jimbolla
620	2017-02-11 17:32:27	@jimbolla Also when using the destructuring redux no longer updates the state correctly. It says the state is equal. See attachements **Redux state** ![image](https://cloud.githubusercontent.com/assets/17417414/22855927/375eacb6-f088-11e6-81d9-17e898acf029.png) **Action** ![image](https://cloud.githubusercontent.com/assets/17417414/22855936/5325649e-f088-11e6-9b8c-2cf4f528a18e.png) **Diff** ![ima…	nealoke	jimbolla
619	2017-02-28 03:15:57	@timdorr @dsgkirkby Hi, this seems to be still broken. Please see https://github.com/reactjs/react-redux/issues/636 Thanks	BerndWessels	timdorr
616	2017-02-05 20:05:59	@jimbolla no problem, test added	lukeapage	jimbolla
610	2017-01-27 20:12:22	@timdorr _ > you would just issue actions to your redux store and each component would subscribe to the relevant bits of state. _Could please relavent reference or sample piece code to better understanding. Exact issue I am not able to reslove dispatch action updating source component but not getting update data in other component. ![screenshot from 2017-01-28 01-30-04](https://cloud.githubuserco…	iiitmahesh	timdorr
610	2017-01-27 21:00:22	@timdorr Thank you.	iiitmahesh	timdorr
609	2017-01-26 22:02:45	Thanks for the solution guys, got it going with what @markerikson suggested but the option of enhanced profile seems very clean as well, thanks!	oshalygin	markerikson
606	2017-01-23 02:54:14	@jimbolla Oh,you're right, thanks	crimsonskyrem	jimbolla
603	2017-01-20 02:20:55	@jimbolla @timdorr As you say, our framework depend on **react-redux@4.x**, we plan to upgrading **react-redux** to v5 and increment framework **MAJOR** version, not MINOR. e.g. I'm happy to see **react-redux@5.x**, it's nice for **compatibility**, **performance improvements** and others features. But sometime, something isn't controlled by me, I have to think about that the framework must be sta…	ipluser	timdorr
603	2017-01-20 02:20:55	@jimbolla @timdorr As you say, our framework depend on **react-redux@4.x**, we plan to upgrading **react-redux** to v5 and increment framework **MAJOR** version, not MINOR. e.g. I'm happy to see **react-redux@5.x**, it's nice for **compatibility**, **performance improvements** and others features. But sometime, something isn't controlled by me, I have to think about that the framework must be sta…	ipluser	jimbolla
602	2017-01-19 17:25:03	@markerikson Well, part of the reason why I love Redux so much is that it's very minimalistic and both understanding the internal logic and writing extensions is so easy. If need be I'll make it into a package, but I really believe that basic support for HMR should be built into Redux, that's why I initially decided to open a ticket for it. @jimbolla You're right, it should have been a ticket for…	iMoses	jimbolla
602	2017-01-19 17:25:03	@markerikson Well, part of the reason why I love Redux so much is that it's very minimalistic and both understanding the internal logic and writing extensions is so easy. If need be I'll make it into a package, but I really believe that basic support for HMR should be built into Redux, that's why I initially decided to open a ticket for it. @jimbolla You're right, it should have been a ticket for…	iMoses	markerikson
599	2017-01-08 16:23:36	@jimbolla I get the error getChildContext is not a function. Am I missing something?	MartinDawson	jimbolla
599	2017-01-08 17:41:31	@jimbolla That worked and is exactly what I needed. Thank you so much. If you want the bounty on SO I will award it to you if you copy that answer. If not, I shall post the answer and link here.	MartinDawson	jimbolla
599	2017-03-18 21:54:43	Thanks @jimbolla for this answer, it was exactly what I was looking for. Question: what kind of performance hit should we expect from always using props now in our `mapStateToProps` and `mapDispatchToProps`?	neurosnap	jimbolla
592	2016-12-31 23:35:39	Also thanks for your help @markerikson. If you want I can try to come up with a gist that has a reproduction of the areMergedPropsEqual method not being called. Though all of the key info is in my snippet in the original comment.	bdwain	markerikson
592	2016-12-31 23:50:18	@jimbolla won't shouldComponentUpdate do that? It seems to work in my specific case at least.	bdwain	jimbolla
589	2016-12-28 22:10:57	Thanks @jimbolla - the general idea is that this should work: If I'm not mistaken, `<Bar>` should subscribe to its `ownStore` as if it were its own `<Provider>` (because it essentially is) instead of depending on parent subscriptions.	davidkpiano	jimbolla
589	2017-01-31 04:33:55	@jimbolla , @timdorr : following up on this at @davidkpiano 's request. It's Jim's code thus far, and Tim's been cutting releases (something I should go figure out for myself at some point, but don't have time to dig into atm). Are we good to go on this?	markerikson	jimbolla
589	2017-02-05 17:05:17	@timdorr @markerikson It might be easier to review the 2 commits separately. The bugfix one is pretty small and the refactor one just moves a few things and adds some more comments.	jimbolla	timdorr
589	2017-02-05 17:05:17	@timdorr @markerikson It might be easier to review the 2 commits separately. The bugfix one is pretty small and the refactor one just moves a few things and adds some more comments.	jimbolla	markerikson
589	2017-02-14 14:52:55	@timdorr please release this fix	anru	timdorr
589	2017-02-28 02:17:43	@timdorr The `react-redux 5.0.3` update breaks HMR with latest `react-hot-loader 3.0.0-beta.6`. Basically after a hot-reload the state is somehow broken. This worked fine in `react-redux 5.0.2` :( repo to reproduce: https://github.com/BerndWessels/react-redux-rr4-wp2-rhl3.git Work fine with `react-redux 5.0.2` but broken when you upgrade to `react-redux 5.0.3`	BerndWessels	timdorr
582	2016-12-21 16:53:59	> Are you updating the first store, but expecting a component inside the second <Provider> to respond to that update? Nop. Everything inside the "mini app" is self contained. So something inside send an action and update its own reducer. I only expect the mini app to be updated. The "parent app" has nothing to do with that. I'm making another small project to reflect the issue. Stay tuned. @jimbo…	tleunen	jimbolla
582	2016-12-21 17:44:42	@jimbolla : I'd say that if we can fix it without much hassle, then we might as well go ahead and do so. Sounds like it's "just" a matter of adding a couple more entries to context, right?	markerikson	jimbolla
576	2016-12-17 16:44:25	I agree with @appden here. For instance `shallowEqual` in react-redux doesn't account for `NaN`. If an object contained any `NaN` value then `shallowEqual` would always return `false`.	jcready	appden
575	2016-12-14 19:11:05	@jimbolla If you have some complex containers, that connect some components on different levels of result tree, the scenario with `<Container propName="propB"/>` suggests passing `propName` from outer component to inner component. `Provider` component is really great thing because it passes `store` in tree context. I think that passing `propName` is a step back in this circumstances. @markerikson…	verkholantsev	jimbolla
575	2016-12-14 19:11:05	@jimbolla If you have some complex containers, that connect some components on different levels of result tree, the scenario with `<Container propName="propB"/>` suggests passing `propName` from outer component to inner component. `Provider` component is really great thing because it passes `store` in tree context. I think that passing `propName` is a step back in this circumstances. @markerikson…	verkholantsev	markerikson
574	2016-12-14 17:02:50	@jimbolla looks like just copy paste mistake. Sorry.	btd	jimbolla
574	2016-12-14 17:24:30	@timdorr thanks 👍	btd	timdorr
571	2016-12-14 04:16:05	@gaearon thank you much!	toranb	gaearon
564	2016-12-10 20:23:52	Ah. The good news is this seems to be fixed if built against the head of `next` branch. @timdorr Any chance we can push an rc2?	jimbolla	timdorr
551	2016-11-27 18:43:18	@markerikson wow, thanks, I'll try))	BjornMelgaard	markerikson
541	2016-12-14 14:42:53	@timdorr Awesome thanks!	bbenezech	timdorr
540	2016-11-15 20:53:00	@timdorr Currently swamped with other things. Will perf test when I have a large block of time. Hopefully this weekend.	jimbolla	timdorr
540	2016-11-21 05:48:40	@timdorr why remove the provider api? I want to use this compat mode for redux-form components but want everything else in the app to use the efficient sub ordering. Having to set this on each connected component seems an unnecessary chore. have it be defaulted to true in 5.0 but why make opting into performance more difficult than it needs to be?	gnoff	timdorr
540	2016-11-21 07:19:29	This works but it also means code modding / find replacing a large number of files with the need to do so again as soon as 5.1 comes out. I'm not adamant that this get added back in but the trade offs aren't cost free for users ( I realize they aren't cost free for the lib either since it requires supporting ). I could be misguided here but I think the cost is higher on lib consumers. Just lendin…	gnoff	jimbolla
540	2016-11-21 14:45:04	@timdorr I'll concede taking it out of provider, but we should leave in the ability to pass the setting from props/context. Props is especially important if you want to control it through a library such as redux-form that hides the `connect` call.	jimbolla	timdorr
540	2016-11-21 19:49:07	@jimbolla Yeah, I think that works better. Maybe call it `connect.setDefaultReact15CompatibilityMode()` so it's clear that it's global and changes the default.	timdorr	jimbolla
540	2016-11-21 22:17:02	@jimbolla @timdorr @markerikson thanks all	gnoff	timdorr
540	2016-11-21 22:17:02	@jimbolla @timdorr @markerikson thanks all	gnoff	jimbolla
540	2016-11-21 22:17:02	@jimbolla @timdorr @markerikson thanks all	gnoff	markerikson
539	2016-11-07 23:06:59	@markerikson oops, I meant submit this to a completely different project, I guess I had the wrong window open. my bad	clindsey	markerikson
538	2016-11-09 21:01:48	@timdorr I can't change my own branch in edit. I opened a new PR.	bbenezech	timdorr
534	2017-01-10 12:43:26	@jimbolla I include only once **react-redux** at each component where **connect** is required :(	plandem	jimbolla
534	2017-01-10 13:14:18	@jimbolla 1) I have npm package with component that connects to redux (so it has dependency on **react-redux**). let's name it **MyProvider** 2) in my application I also connect other components, so it depends on **react-redux** I moved **MyProvider** from npm package directly to application and there is no error anymore. Is problem here?	plandem	jimbolla
528	2016-10-22 21:47:24	<s>@timdorr Where can I find the official lodash next npm module? Nevermind - got the repos mixed up.	kzc	timdorr
525	2016-10-19 17:22:53	@markerikson Indeed it is. As another experiment, I just tried [switching React for Preact](https://preactjs.com/guide/switching-to-preact) in my own project and the bug goes away.	jimbolla	markerikson
525	2016-10-24 16:09:13	Hey @jimbolla Sorry didn't see your reply - I just removed my comment as I realised it was a different issue and didn't want to pollute this issue. I was still using `15.0.0` and the cursor fix was in `15.0.1`	johnnycopperstone	jimbolla
525	2016-10-24 16:33:57	@timdorr True, but our answer can't just be "use Preact instead" unfortunately. What I'm thinking... - IMO, the new top-down ordering is the "right" way to do it, and much of the perf gains and many of the bug fixes are because of it. We could remove it, but that undoes a lot of the benefits of v5. - This does seem like a bug in React that the new subscription ordering is exposing, but one that d…	jimbolla	timdorr
525	2016-10-26 09:28:17	@gaearon [repro with react only](http://www.webpackbin.com/E1rDED_1f):	Guria	gaearon
525	2016-10-26 13:28:46	@jimbolla This does not look like a bug to me. It is documented that `this.state` contains _the rendered_ value of the state. There is no guarantee that calling `setState()` will update `this.state` synchronously. Therefore, by reading from `this.state` you won't get the just-updated value.	gaearon	jimbolla
525	2016-10-26 13:50:59	@gaearon But It's happening as part of the callback of setState(), which _should_ have the new state. But even still, if I store the state in a global variable and read from there instead of component state, it behaves the same way. This seems more related to when React reconciles the current value of the input's value prop with what's actually in the DOM element. Basically, by the time the callb…	jimbolla	gaearon
525	2016-10-26 14:13:25	@gaearon I updated my above example to use global variable. You can toggle the `makeTheCursorJump` variable to see the 2 different behaviors. This is the core difference between react-redux master and next in its simplest form. A lot of the perf gains and the bugfix related to props/state being out of sync boiled down to this change.	jimbolla	gaearon
525	2016-11-08 20:55:29	@jimbolla Can you submit a PR to React with a test case for this?	gaearon	jimbolla
525	2016-11-08 21:48:28	I confirmed commit https://github.com/facebook/react/commit/5f49b63bde09567fb3d52a13e3e264dfcda5cac6 (PR https://github.com/facebook/react/pull/8204) is the commit that fixes the problem. Bug exists when the above demo is run against its parent, but doesn't when run against it. I'll see what I can do about turning that code above into a complete test, but admittedly, this will be pushing the limi…	jimbolla	gaearon
525	2016-11-09 17:56:03	> Yes, we can't release a stable version of React Redux that is incompatible with the stable version of React. We'll do it within a set of 5.0 and 5.1 releases. 5.0 goes with React 15 and has this extra option for those that need it; 5.1 goes with React 16 and doesn't need the option (basically, it switches default to enabled). Hence the 5.1 milestone on this issue :) @jimbolla Can you prep a PR …	timdorr	jimbolla
525	2016-11-10 00:07:18	@jimbolla If you're able to make a simple test case depending only on React that exhibits the issue in a browser but you're struggling with jsdom, that would be very helpful and I can look at turning it into an automated test.	spicyj	jimbolla
525	2016-11-10 16:11:32	@jimbolla With the compat option on, does the perf regress over 4.x? What is the main benefit of 5.x for the people while it's enabled?	gaearon	jimbolla
523	2017-02-18 07:24:01	@timdorr this slipped my mind completely! I'll work on the changes requested over this weekend	neeharv	timdorr
523	2017-02-18 08:19:27	@timdorr @jimbolla I've cleaned up the test and memoized the response of the factory. Also updated API docs. Do let me know if there is anything else you'd like me to do. Thanks!	neeharv	timdorr
523	2017-02-18 14:26:40	@timdorr much easier to just do it in a new branch for me. The new PR is here is #626. Closing this so you can take a look there! Thanks.	neeharv	timdorr
522	2016-10-13 21:26:44	Ahhhhhhhh - thank you @markerikson, it never occurred to me that it had applications for HoCs as well, not just middlewares :)	rubyruy	markerikson
522	2016-10-13 21:27:13	Amusingly, @epeli pointed it out at the exact same time I did, just right before your "concrete example" comment :)	markerikson	epeli
522	2016-10-13 21:30:08	See #407 and #416 for the gory details, but it's basically a complete reimplementation to improve performance and fix edge cases. Courtesy of @jimbolla .	markerikson	jimbolla
517	2016-10-14 01:19:59	@jimbolla I rebased and amended the commit to include a test that would fail with an exception prior to this change. It's a pretty contrived reduction of what happened in my codebase.	appden	jimbolla
513	2016-11-27 14:54:18	@timdorr Recently discovered the same error — [here’s the project](https://github.com/patrikholcak/hot-loader-demo/tree/81e03e19b4a22b68038431482d7cb225f5f25f90). If you try to HMR `./src/routes/counter.js` you’ll see the exact same error. Downgrading to `react-redux@^4.4.6` fixed it	patrikholcak	timdorr
510	2016-10-04 17:39:42	In addition to what @markerikson said, there's also more comments in the new version, currently in the `next` git branch. I tried to add comments to the stuff that is not-obvious, but what's obvious to one person, won't be the same was what's obvious to another. If there's specific areas of the code that you feel need greater explanation, please point them out.	jimbolla	markerikson
510	2016-10-04 18:00:43	Thanks @markerikson & @jimbolla I have two questions about the wrappedcomponent generated by connect function, . 1. the state of every wrappedcomponent is the whole state tree ? 2. trigger re-rendering of wrappedcomponent based on the state selected in mapstattoprops()? these concepts should be clarified in the introductory, or people will get confused.	zhangk2000	jimbolla
510	2016-10-04 18:00:43	Thanks @markerikson & @jimbolla I have two questions about the wrappedcomponent generated by connect function, . 1. the state of every wrappedcomponent is the whole state tree ? 2. trigger re-rendering of wrappedcomponent based on the state selected in mapstattoprops()? these concepts should be clarified in the introductory, or people will get confused.	zhangk2000	markerikson
510	2016-10-05 00:31:00	Yeah, given that we now have some more examples in there thanks to @jimbolla , I can live with that.	markerikson	jimbolla
509	2016-10-03 14:06:13	Thanks @epeli this worked very well! BTW is this the way you solved it in v5?	ynonp	epeli
507	2016-09-28 18:15:34	@timdorr I don't think changing where the computed props are stored would unblock things. The issue is that the implementation of `shouldComponentUpdate` can't do "the computed props have changed **or something in context has changed**". I'm pretty sure there are some open issues in React about adding new methods for components to communicate context changes, but that doesn't help us today.	jimbolla	timdorr
507	2016-10-24 16:04:01	@jimbolla How about we do this as a test release (5.0.0-test.1) and see what the effects the community can find? I'd also love to have a benchmark suite available so we can have an objective analysis on our own, but that could work in a pinch until we get something built out.	timdorr	jimbolla
506	2016-09-28 13:43:37	@timdorr done!	roncohen	timdorr
504	2016-09-27 13:32:04	@jimbolla Thanks a lot :+1: I've misunderstood the behavior of this function	mafzst	jimbolla
503	2016-09-27 02:43:09	@markerikson thank you for the reply. In my example, NewCustomerContainer is the container and CustomerForm is my plain one, so I think I am already doing what you suggest.	stevenmusumeche	markerikson
502	2016-12-19 16:51:21	I had to struggle a bit but @timdorr is right about the `Provider`. I'm sharing my setup below with the hopes that it'll help. **index.ios.js** **Main.js** **configureStore.js**	a-koka	timdorr
498	2016-09-24 05:36:20	@timdorr ok, but can it be in both branches? I just want to get this published sooner than later.	btd	timdorr
496	2016-09-23 16:00:10	You should inspect what props your underlying component receives. If `ownProps` has a key called `myProps`, then your component should have a props key called `myProps` without needing to explicitly include it in `mapStateToProps`, like @markerikson said. It sounds like you might be mutating the nested pieces of the `myProps` object in place, which won't trigger a re-render in and of itself. How …	naw	markerikson
490	2016-09-17 13:38:14	Fair enough. I just thought I would put it out there in case there's a rollback or something. @jimbolla it's funny you should say that about needless setState calls because I thought that was the important problem to solve when doing blackbox. But if I'm not mistaken, react made some internal changes to deal with this issue. (it's extremely possible that I'm completely missing something here, so …	l2silver	jimbolla
490	2016-09-18 01:07:47	@jimbolla Ah, got it! Brilliant. Now it makes sense.	l2silver	jimbolla
488	2016-10-05 00:32:39	@jimbolla's correct. I'd like to leave new features/APIs to the next branch for now. We can do bugfixes on 4.x, but I kind of doubt it's going to need anything major in the meantime :)	timdorr	jimbolla
483	2016-09-06 09:42:01	@markerikson object shorthand syntax is very handy, and I do use it. But we can still introduce errors. Imagine we have a container that the only thing it does is to dispatch an action (to fetch data for instance) when the component is mounted. I'd be very nice if I can double check that the action it dispatches is the one we want. @jimbolla that's really interesting approach, I'm going to rethin…	alexlbr	jimbolla
483	2016-09-06 09:42:01	@markerikson object shorthand syntax is very handy, and I do use it. But we can still introduce errors. Imagine we have a container that the only thing it does is to dispatch an action (to fetch data for instance) when the component is mounted. I'd be very nice if I can double check that the action it dispatches is the one we want. @jimbolla that's really interesting approach, I'm going to rethin…	alexlbr	markerikson
483	2016-09-06 16:38:43	@gaearon: Dan. You're supposed to be on vacation. STOP COMMENTING ON ISSUES AND GO DO VACATION-Y THINGS! :) (But yeah, exposing `mapState` and `mapDispatch` seems totally reasonable, since we already do the component as well.)	markerikson	gaearon
475	2016-08-28 14:13:12	Your solution works perfectly. Thanks @jimbolla !	wookiem	jimbolla
473	2016-09-09 15:26:33	@markerikson Can you give me an example of what to add in there for manual tags and I'll update the docs this weekend? @timdorr Thoughts on adding the beta release to the github releases tab?	jimbolla	timdorr
473	2016-09-09 15:26:33	@markerikson Can you give me an example of what to add in there for manual tags and I'll update the docs this weekend? @timdorr Thoughts on adding the beta release to the github releases tab?	jimbolla	markerikson
473	2016-09-09 15:41:54	@jimbolla : You can stick HTML straight into Markdown, so what I did was insert `<a>` tags right before each appropriate section header. I gave each anchor a custom relevant shorter name, as opposed to the long auto-generated names from the slugified header text:	markerikson	jimbolla
473	2016-09-11 00:43:38	@markerikson I threw some a tags in PR #480	jimbolla	markerikson
473	2016-09-12 20:22:41	@timdorr It's all good. I appreciate that everyone has their own things going on. I just want to make sure this doesn't get lost.	jimbolla	timdorr
473	2016-11-29 20:29:45	@timdorr Let me know if I can help.	jimbolla	timdorr
473	2016-12-07 16:40:41	@timdorr I think everything's good to go. Perf tests look good. The only known issue is broken HMR (#513) which I can spend some time fixing while on christmas vacation. I added a note about that to the release notes draft, which look good.	jimbolla	timdorr
473	2016-12-07 21:50:34	@timdorr Can we publish an rc2 with the expected 5.0 change?	gnoff	timdorr
473	2016-12-07 22:45:01	@gnoff If you're eager to test it, I published the latest changes as `@jimbolla/react-redux`. You can `npm install` that and then if you're using webpack, you can alias that on top of react-redux proper: ```js { resolve: { alias: { 'react-redux': '@jimbolla/react-redux', } } }	jimbolla	gnoff
473	2016-12-07 22:45:01	@gnoff If you're eager to test it, I published the latest changes as `@jimbolla/react-redux`. You can `npm install` that and then if you're using webpack, you can alias that on top of react-redux proper: ```js { resolve: { alias: { 'react-redux': '@jimbolla/react-redux', } } }	jimbolla	jimbolla
473	2016-12-08 08:56:16	@jimbolla sorry, I didn't understand well the release note. As I don't have any issue with the beta3, I'll keep it until the flag is removed. Thanks for your reply.	ghigt	jimbolla
473	2016-12-10 03:06:03	Just saw your Reddit comment at https://www.reddit.com/r/reactjs/comments/5hf4d4/an_artificial_example_where_mobx_really_shines/db09sf2/ . Quoting for posterity: > To be honest I'm still feeling wary about subscribing in order. This feels like a hack for something React can already do in the batched mode. But I'm not actively involved now so it's hard for me to say. @jimbolla is way more familiar…	markerikson	jimbolla
473	2016-12-11 23:17:54	@jimbolla , side question: per your comments in https://github.com/dtinth/pixelpaint/pull/1#issuecomment-266211907 , any other tweaks you can think of that would help improve perf in that kind of scenario? I know, I know, all programming is tradeoffs and nothing is perfect, just would be nice to say that v5 is better in every way :)	markerikson	jimbolla
472	2016-08-25 19:13:15	@timdorr Do you think this is ready for another alpha release?	jimbolla	timdorr
469	2016-12-29 22:05:28	I can help out with this if nobody has dibs. Wouldn't the PR have to go to "redux" repo proper for this file: https://github.com/reactjs/redux/blob/master/docs/basics/ExampleTodoList.md ? @markerikson @timdorr Thanks guys!	mtomcal	timdorr
469	2016-12-29 22:05:28	I can help out with this if nobody has dibs. Wouldn't the PR have to go to "redux" repo proper for this file: https://github.com/reactjs/redux/blob/master/docs/basics/ExampleTodoList.md ? @markerikson @timdorr Thanks guys!	mtomcal	markerikson
466	2016-08-19 13:21:44	I agree with @gaearon that `mapStoreToProps` would be incorrect. I suppose `mapStoreStateToProps` would be correct and would be slightly more clear, but ugh... getting too verbose for my liking. I will say that the method signature for `connect` has been an issue for several of my team, who I'll admit probably just need to read the docs a little more carefully. I've thought a lot about alternate …	jimbolla	gaearon
465	2016-08-18 17:49:55	@jimbolla will do as soon as I get back to my computer.	vhmth	jimbolla
465	2016-08-19 21:05:18	Sounds good @timdorr. Saw that @jimbolla already has a fix he's playing around with. Again - thanks for the work on this next release guys!	vhmth	timdorr
465	2016-08-19 21:05:18	Sounds good @timdorr. Saw that @jimbolla already has a fix he's playing around with. Again - thanks for the work on this next release guys!	vhmth	jimbolla
460	2016-08-16 20:51:27	@jimbolla Thanks your answer!! In this component , your way is worked! But the most serious problem is on `ReduxListView` component, i change this issue , the example code is the `selector` of `ReduxListView` component.	fengliu222	jimbolla
457	2016-08-16 06:19:19	@timdorr not it does not, I created a branch that you can use to repro it. Branch: https://github.com/Restuta/rcn.io/tree/react-redux-connect-bug Steps to repro: - `git clone git@github.com:Restuta/rcn.io.git` - cd `rcn.io` - `npm i && npm run dev` - open [http://localhost:8888/events/8](http://localhost:8888/events/8) in your browser - open console - click on MTB in the header and then back to "…	Restuta	timdorr
457	2016-08-16 06:19:19	@timdorr not it does not, I created a branch that you can use to repro it. Branch: https://github.com/Restuta/rcn.io/tree/react-redux-connect-bug Steps to repro: - `git clone git@github.com:Restuta/rcn.io.git` - cd `rcn.io` - `npm i && npm run dev` - open [http://localhost:8888/events/8](http://localhost:8888/events/8) in your browser - open console - click on MTB in the header and then back to "…	Restuta	jimbolla
457	2016-08-16 18:59:02	@jimbolla that address is in SSH format, of you prefer HTTPS then yes, use that one	Restuta	jimbolla
457	2016-08-19 21:49:56	@jimbolla what do you think the timeline is for getting this in? This is the last thing before #465 gets in, which is causing some UI issues for our beta users so I'm more than happy to write some tests if you're feeling tied up. :-)	vhmth	jimbolla
457	2016-08-20 04:59:35	@vhmth Unfortunately I have commitments this weekend, so I won't be able to work on it again until Monday evening. I have off Tuesday and plan to work on it then as well. I started writing a test but am having difficulty reproducing the behavior from scratch. I'm going to take a different approach and start with @Restuta's project and just start ripping out all the unrelated code until I'm left w…	jimbolla	vhmth
457	2016-08-20 05:07:08	Sounds like a plan @jimbolla. If I have some time later on Sunday, I'll see if I can repro too. Maybe that will save ya some time and you could turn that into a test if I come up with that minimal example.	vhmth	jimbolla
457	2016-08-22 06:15:06	Hey guys I'm sorry about the push off. A lot of stuff landed on my plate (life stuff) this weekend and couldn't get to working on repro-ing that bug. I will try tomorrow afternoon. I know @jimbolla said he wouldn't be able to get to it until tomorrow too, but it may be good to have two set of eyes on trying to repro it.	vhmth	jimbolla
455	2016-08-15 02:31:22	I've got to agree with @jimbolla here. Redux has both an API and a guaranteed way of behaving. And that behavior can be fairly critical to this library and isn't always documented exactly. If you happen to build something that works with it, great, but a hard requirement on Redux is going to be needed. At the very least, if your minification process is sufficient, any bytes spent on Redux code sh…	timdorr	jimbolla
455	2016-08-15 06:42:21	@timdorr Thanks for the explanation!	adamterlson	timdorr
452	2016-08-12 16:34:44	@gaearon I kept looking into this and discovered there are two reasons why I might be missing some printWasted entries: 1) some are being filtered out by DONT_CARE_THRESHOLD which you seem to have removed from React in this https://github.com/facebook/react/pull/6647/files#diff-f5e99eb03b46b76237d2e7632d018f91L16 (we're still using v15.0.2) 2) after updating to the latest React, some entries were…	foiseworth	gaearon
448	2016-07-31 03:28:37	Got it,Thanks! @markerikson	Mutefish0	markerikson
446	2016-07-28 06:58:12	I got my answer here: http://redux.js.org/docs/FAQ.html#react-rendering-too-often . That's because some state is produced by Array.map() method. And thank you so much. @markerikson	RubyZhuuu	markerikson
444	2016-07-27 21:14:08	@jimbolla is there any other way? I'm sticking to the stateless components.	tomitrescak	jimbolla
443	2016-07-28 16:50:57	@jimbolla there is the only action in my example. and button pressing causes the only dispatching and the only rendering. the issue happens because of delay between dispatching and rendering. not because of multiple rerenderings.	alsh76	jimbolla
443	2016-08-02 19:14:00	@lourd, @jimbolla, @foiseworth As it turned out the cause of this issue is all components from navigation chain are staying unmounted and get rerendered behind of the visible scene See more details here [Possible navigation issue in React Native/Redux app](http://stackoverflow.com/questions/38728435/possible-navigation-issue-in-react-native-redux-app) So it seems not a redux issue but nevertheles…	alsh76	jimbolla
440	2016-07-22 15:18:44	@jimbolla The import / export definitely works because I can render the SnippetContainer inside the <Page /> if I do it directly. The <Cta /> component also work using the dynamic way.	bretthadley	jimbolla
434	2016-09-11 12:28:57	@timdorr Could you please reply?	fatfisz	timdorr
433	2016-09-06 09:19:38	@timdorr Do the Typescript definitions have to take into account that the library can be used as an UMD module? Also, can I make use of the Typescript 2.0 features for the definitions? @bbenezech I don't see what's missing. Could you explain more in depth?	DaanDeMeyer	timdorr
433	2016-10-20 15:52:08	@codeandcats suggested I fork and re-request these additions. Before I start, I wonder what are the tasks that need to be performed? I don't mind opening a PR but I'd rather not just copy the code without adding anything myself, unless we are content with the state of this PR before it was closed. @DaanDeMeyer raised some questions which I'd like to get answered before I begin. - @timdorr Do the …	Zalastax	timdorr
433	2016-11-07 11:34:21	@timdorr **_bump**_ Also, _imho_ it would be fine to target TypeScript 2 since it's backwards compatible with 1.x code so there's really no reason consumers shouldn't be using it now.	codeandcats	timdorr
433	2016-11-07 13:59:07	@timdorr Redux typings and flow typings are successfully maintained in-house, why not react-redux? DT is a gigantic mess, noise there is overwhelming. It makes sense to have it maintained here, with PR merged by react-redux maintainers, unless you do want to reduce the load on the library's maintenance, which is very understandable.	bbenezech	timdorr
428	2016-07-06 11:02:41	> #416 probably already fixes this @jimbolla, "probably" is a bit wooly for my liking; please could you verify by running the new test I added in #429? Also, #416 seems more like a long-term project than a fix for the current implementation so I'd say this is still a worthwhile improvement in the short-term.	andydavies92	jimbolla
424	2016-07-01 21:42:52	Got it. Thanks @gaearon	realbugger	gaearon
416	2016-06-24 11:47:10	@gnoff. I can probably refactor the factories/selectors relationship to be a little clearer. I may have made it too abstract for the sake of hypothetical reuse. Keep an eye out for an update. As for tests, right now everything is indeed being tested indirectly through the original tests. It would be valuable to write tests directly against some of the lower level parts but I wasn't ready to do th…	jimbolla	gnoff
416	2016-06-24 18:56:13	@gaearon I removed connectAdvanced from index.js and filtered out any extra options props to connect(). Does that adequately hide the new functionality, or do we have to worry about users importing from `react-redux/lib/something`? I'll test the repo's examples and any recommended projects this weekend.	jimbolla	gaearon
416	2016-06-25 00:12:59	@jimbolla : perhaps some of the repos listed at https://github.com/markerikson/redux-ecosystem-links/blob/master/apps-and-examples.md might be suitable for experimentation?	markerikson	jimbolla
416	2016-06-25 17:43:54	@gaearon I've run all the examples in redux/examples against the rewrite and didn't find any problems. Steps were: 1. npm run build:examples 2. npm: run test:examples 3 overwrite node_modules/react-redux/lib with rewrite in each example 3. repeat 1 & 2. all tests still passed 4. run each example manually to see if there was any unexpected behavior. I did not see any Next I am going to look at @ma…	jimbolla	gaearon
416	2016-06-25 17:43:54	@gaearon I've run all the examples in redux/examples against the rewrite and didn't find any problems. Steps were: 1. npm run build:examples 2. npm: run test:examples 3 overwrite node_modules/react-redux/lib with rewrite in each example 3. repeat 1 & 2. all tests still passed 4. run each example manually to see if there was any unexpected behavior. I did not see any Next I am going to look at @ma…	jimbolla	markerikson
416	2016-06-26 22:57:37	@gaearon I haven't been able to get anything React Native running on my machine. Once I got past errors related to installing python, now it's complaining about missing c++ things.	jimbolla	gaearon
416	2016-07-02 21:35:48	I did a review pass through the new codebase, trying to get a feel for what's going on. Jim was hanging around in Reactiflux, so I asked him several questions about behavior in the process. The one vague hypothetical concern I saw would be if somehow a child unsubscription happened during `Subscription.notifyNestedSubs`, causing a callback to be removed shortly before the loop tries to call it. S…	markerikson	gaearon
416	2016-07-03 01:44:12	Talked with Mark on Reactiflux today after running across this and pulled it into our company project. All our tests pass and I've run through multiple workflows with the app and everything works fine. Just to note, our application runs with the following packages. I'll only list the ones that are relevant here: ` "react": "15.1.0", "react-redux": "4.4.5", "redux": "3.5.2", "redux-saga": "0.10.5"…	Sinistralis	jimbolla
416	2016-07-03 16:55:16	@ellbee : just to confirm, you did use Jim's branch of `react-redux`?	markerikson	ellbee
416	2016-07-03 17:09:11	@markerikson Yep, used the branch. `"react-redux": "4.4.5"` is the version that we are running in production. Sorry if it wasn't clear!	ellbee	markerikson
416	2016-07-04 15:10:38	@markerikson I'll add comments to match... will explain why it goes backwards. @Sinistralis I describe how I did perf testing under the Performance header at the top of this page. Basically just recording before/after values for stats.js. Also, just using FF/Chrome's profiler to see methods with longest times.	jimbolla	markerikson
416	2016-07-05 16:12:50	@jimbolla , @reactjs/redux : if no one else has any comments in the next few hours, I'll do as Dan asked and ping him to set up a beta.	markerikson	jimbolla
416	2016-07-05 18:23:20	@timdorr @jimbolla @markerikson depends on how many people we want using this in the wild and how soon. If we tag it as `rewrite` then we reduce the number of people who are likely to come across it and exercise it. We would still need a `alpha` or `beta` phase then to get critical mass to move to general release. if we use more traditional prerelease vernacular then we are likely to pick up a mu…	gnoff	timdorr
416	2016-07-05 18:23:20	@timdorr @jimbolla @markerikson depends on how many people we want using this in the wild and how soon. If we tag it as `rewrite` then we reduce the number of people who are likely to come across it and exercise it. We would still need a `alpha` or `beta` phase then to get critical mass to move to general release. if we use more traditional prerelease vernacular then we are likely to pick up a mu…	gnoff	jimbolla
416	2016-07-05 18:23:20	@timdorr @jimbolla @markerikson depends on how many people we want using this in the wild and how soon. If we tag it as `rewrite` then we reduce the number of people who are likely to come across it and exercise it. We would still need a `alpha` or `beta` phase then to get critical mass to move to general release. if we use more traditional prerelease vernacular then we are likely to pick up a mu…	gnoff	markerikson
416	2016-07-16 21:14:06	I went through a round of refactorings/optimizations based on the results @gaearon found in redux-todomvc. The scenario is that we have a list of 10,000 todo items components, each of which is connected. The speed being measured is when a todo is marked completed. To measure the results consistently, I set up a timer to check the first 10 items in the list like this: This gave me enough time to l…	jimbolla	gaearon
416	2016-07-25 19:09:44	@stevewillard You may be able to install directly from @jimbolla's branch: It _should_ work, but you might need to mess with your build setup to get the code to be transpiled. Alternatively, you can check it out locally, run the build steps, and install against that local copy.	timdorr	jimbolla
416	2016-08-09 13:41:09	@gaearon Is there anything else you'd like me to do/test with this?	jimbolla	gaearon
416	2016-08-09 17:14:41	Unfortunately, only Dan has the publish bit set on npm, so only he can push out the planned `react-redux@next` dist-tagged testing release. @gaearon Can you package up a release for testing? Everything here looks good to me. If not, I can take care of it if you are OK with adding me to npm.	timdorr	gaearon
416	2016-08-11 14:00:11	In the interim, I published `@jimbolla/react-redux` to npm for anyone that's eager to experiment with this. If you're using webpack, you can add an alias to substitute this package for the official one w/o having to change any other individual files. Just add the following code to your webpack.config.js:	jimbolla	jimbolla
416	2016-08-12 08:23:25	@timdorr Sorry, I’ve been unexpectedly swamped by Create React App which started as a hackathon project 😄 . I’ll give you the npm ownership so you could publish it.	gaearon	timdorr
416	2016-08-12 08:24:31	@timdorr You should have access to `redux`, `react-redux`, `redux-thunk`.	gaearon	timdorr
416	2016-08-13 13:40:38	@jimbolla When do you plan to release it?	max-mykhailenko	jimbolla
416	2016-08-14 15:07:57	#### Publicity and such: https://twitter.com/timdorr/status/764848054528774144 This version of react-redux is now available on npm for you to install and test: It's tentatively called 5.0.0, although technically it has no breaking API changes. semver schmemver! Please report any bugs you find with it as a separate issue on the repo. As some housekeeping, I'm going to close out this PR and instead…	timdorr	jimbolla
416	2016-08-14 17:13:56	And thank _you_, @jimbolla , for your initiative and all the time and effort you've put into working on this, as well as everyone else who has participated in the discussion. This has been a very nice example of open source collaboration at work.	markerikson	jimbolla
416	2016-08-14 18:11:45	Oh my gwd @jimbolla love you man for all the hard work you've done!!!	OshotOkill	jimbolla
416	2016-08-15 09:31:13	thanks @jimbolla . Didn't have much time to see what you have done so far but it looks great and will probably solve some of my own issues	slorber	jimbolla
416	2016-09-04 07:39:25	@timdorr upgrading to `5.0.0-beta.1` but i cant see exported `connectAdvanced` in lib. I see file `src\components\connectAdvanced.js` but it is not exported in index so i cant use it directly by my own. Can you add that export and publish updated beta version?	psulek	timdorr
416	2016-09-28 17:33:28	Love this! I just dropped the beta into an existing application that uses Redux to store form information. In my application, each field is connected to the store, similar to `redux-form`'s approach after the v6 upgrade. I loaded a fairly complex form and noticed with `Perf.printWasted()` that each field was performing a "wasted" render each time any other field changed. This quickly adds up to h…	chrisvasz	jimbolla
416	2016-10-01 00:12:41	@jimbolla can explain further, but it's a combination of several factors. Primarily, there's a ton of custom memoization going on using selectors, which avoids the need to call `setState`. v4, on the other hand, called `setState` and then did the real checking in the wrapper's `render` function. It also ensures that subscriptions are handled top-down, fixing a loophole where children could get no…	markerikson	jimbolla
416	2016-10-01 01:55:39	@slorber @markerikson The short short version... Forcing the order of components' store subscriptions to trigger top-down allows connect to avoid extra calls to setState, render, and mapStateToProps'n'friends.	jimbolla	markerikson
416	2016-10-03 22:49:11	That's nice! so finally it somehow breaks compatibility (not in a way that's likely to break someone's app) and the new behavior makes connect more performant, in addition to being more flexible. However @jimbolla can you take a look at this usecase of a list of 100k connected elements? http://stackoverflow.com/a/34788570/82609 I've seen your comments pointing out that the new implementation will…	slorber	jimbolla
413	2016-06-24 18:55:27	@markerikson: Please, look at https://github.com/reactjs/react-redux/pull/417. I hope my english is good enough :)	erykpiast	markerikson
407	2016-06-18 00:53:08	@Aweary I've been working on adding comments to the code to explain as much as possible, but I can provide an executive overview: - The API for `connect()` is exactly the same, but its internals are completely different, ultimately delegating to `connectAdvanced()`. - The API for `connectAdvanced()` is `connectAdvanced(selectorFactory, {connectOptions})`. `selectorFactory` is a func with the sign…	jimbolla	timdorr
407	2016-06-18 13:21:43	I made a small change in `handleChange` that fixes my own performance issues. The key being to avoid excess `setState(...)` calls, which @jimbolla mentioned. I'm not aware of the repercussions of this change, as I just start messing with the code here, well, 30 mins ago. I just started using React, Redux, etc. etc. this week, so I'm not quite up-to-speed on the performance problems here, but it d…	jonkelling	jimbolla
407	2016-06-18 21:50:48	@jimbolla I'll do what I can! I was able to get it functioning, but the first go at it saw decreased performance. I may not be doing it the way you intended, so I can try it again a bit differently if this seems off. A couple of things: 1. I had to add `children: props.children` to get things to render. 2. I think `shouldComponentUpdate` is always returning try because it's comparing all of the p…	jonkelling	jimbolla
407	2016-06-21 14:21:12	@markerikson I'm still refactoring for clarity, and need to add some comments, but I'm getting close to being ready to submit as a PR. Any feedback you have is greatly welcome.	jimbolla	markerikson
407	2016-06-21 17:07:20	@markerikson I totally agree, and was already thinking all those things. It's just a matter of time. I'm hoping to have all that by some time this weekend, optimistically. The code is more-or-less complete, barring any renames to make things clearer. Next up is comments to clarify things at the local level, where needed. Then I'll work on the "conceptual" documentation. Do you think it makes sens…	jimbolla	markerikson
407	2016-06-21 19:06:28	I'm with @jimbolla on avoiding unnecessary calls to setState and render. Might I also suggest calling out the specific cases and adding unit tests for them. My own change to avoid extra calls to setState breaks one of existing tests in react-redux. When I get the time, I hope to understand the intention behind that test case and the original code so I can decide how I really want to/should handle…	jonkelling	jimbolla
407	2016-06-21 19:30:39	@jonkelling @markerikson I broke the same test when I removed the "unnecessary" setState() calls. The solution was to enforce top-down subscriptions. Then it's no longer a "re-run", it's just a "run". This also added significant perf gains because in most cases, a whole tree of connected components will re-render in a single frame. By the time the child components get their notification from the …	jimbolla	markerikson
407	2016-06-21 20:19:47	Cool, yeah, I haven't had much time to look over all of these changes. Seems reasonable though, great work @jimbolla	aweary	jimbolla
407	2016-06-21 20:52:37	@markerikson I never modify the context so no need to trigger an update. That should be a non issue. I followed the same "props.store" or "context.store" pattern like the original.	jimbolla	markerikson
407	2016-06-23 06:29:15	@jimbolla having gone through your implementation of connectAdvanced (and to some extend the connect api reimplementation) I have the following very disjointed thoughts and questions. 1. in many respects `connectAdvanced` seems simpler than `connect` to me. would you intend to ever use the original api over the advanced api. If the benefits of the new api consistently outweigh those of the existi…	gnoff	jimbolla
407	2016-06-23 13:03:50	@jimbolla, I've got your latest code. Kudos on making it work with connect()! My own performance problems resolved :+1: I'll work on test cases for ya this weekend. Thanks for all of your work on this!	jonkelling	jimbolla
407	2016-06-23 20:14:57	@markerikson Thank you for your all your help. Your participation has helped me flesh out my ideas and force me to critically think about what I'm trying to do and how to do it. I understand the potential impact of such a large change, and therefore the need to make a strong justification for it. I'm working on that "justification" doc now, and even as I'm writing it, I'm tweaking my design to ma…	jimbolla	gnoff
407	2016-06-23 20:14:57	@markerikson Thank you for your all your help. Your participation has helped me flesh out my ideas and force me to critically think about what I'm trying to do and how to do it. I understand the potential impact of such a large change, and therefore the need to make a strong justification for it. I'm working on that "justification" doc now, and even as I'm writing it, I'm tweaking my design to ma…	jimbolla	markerikson
407	2016-06-26 22:18:36	I was about to write an RFC issue to discuss rewriting `connect()` to provide more functionality. Given how healthy this discussion has been I think this is the best place to post it. My approach was going to be a bit different than @jimbolla's. My inspiration came from wanting to write a lightweight version of [`apollo-client`](https://github.com/apollostack/apollo-client), call it `react-redux-…	migueloller	jimbolla
407	2016-06-27 00:21:37	Sounds good. And thanks for the prompt replies @markerikson! Here's the change https://github.com/migueloller/react-redux/commit/1c8d940b945d519f32011e1359bd65c42e5f83b1 All tests are passing. Just wanted to get some comments on what people thought. The change now allows for enhancing connect (if you want to) in any way you want, allowing for what I mentioned above. If this ends up being ignored …	migueloller	markerikson
407	2016-06-28 04:36:05	@jimbolla That would be an option but it's not much different from wrapping `connect` because the library would still have `react-redux` as a dependency. It would be nice to simply export a function that takes in `connect` as a parameter and outputs a new version of connect. This is how store enhancers work (Redux libraries don't normally have Redux as a dependency). It doesn't look like there is…	migueloller	jimbolla
405	2016-06-15 15:03:33	@markerikson In addition to what you mentioned, the other issue I started running into was when I was using createSelector in mapStateToProps, mapDispatchToProps and mergeProps, because they each have different parameters, I had to organize my selectors by which method they aligned with. (Using createSelector to memoize my functions is useful for partially applying args from state/props, so that …	jimbolla	markerikson
405	2016-06-16 03:28:17	@markerikson So I wrote a version of `connect()` that builds a selector from its args and passes along to `connectToStore()`. All react-redux tests pass with 1 breaking change for when `mapStateToProps` / `mapDispatchToProps` are factory methods and a couple tweaks to some spy counts because my implementation does things slightly different behind the scenes. [Fork is here](https://github.com/jimb…	jimbolla	markerikson
403	2016-06-08 22:49:37	@markerikson Well basically, because what action gets returned to the component needs to use state. I don't have access to dispatch in `mapStateToProps` to fully bind the method, and I don't have access to state in `mapDispatchToProps` to do so, so I have to do it after both have run, either in `mergeProps`, or using recompose's `withProps`. In an ideal case, I'd have access to state, dispatch, a…	jimbolla	markerikson
403	2016-06-09 16:36:01	@jimbolla Your use of dispatch in this way does feel a bit awkward to me but I can see why having dispatch available in the selector can be useful if you want to keep all this kind of thing in selectors exclusively. `connect` doesn't add much overhead beyond what any HOC would if you aren't subscribing to anything so the double connect isn't really an issue per se. If you want to make your intent…	gnoff	jimbolla
403	2016-06-10 22:11:50	@gnoff That's a good idea. If I don't end up using my own implementation of `connect` I would do that. @markerikson Partly stylistic and syntactical preference, partly being able to leverage the abilities of `reselect`. It's still in flux (no pun intended), but my current syntax looks like this for a simple use case: Now I have both state and bound action creators available so I can build my prop…	jimbolla	gnoff
403	2016-06-10 22:11:50	@gnoff That's a good idea. If I don't end up using my own implementation of `connect` I would do that. @markerikson Partly stylistic and syntactical preference, partly being able to leverage the abilities of `reselect`. It's still in flux (no pun intended), but my current syntax looks like this for a simple use case: Now I have both state and bound action creators available so I can build my prop…	jimbolla	markerikson
397	2016-06-02 02:11:47	@gaearon You are right！ Last night，I solved the problem！ I was so careless... Thank you very much!	kissyRui	gaearon
396	2016-05-30 06:51:47	I get the point @gaearon. I had been playing with the idea of exposing a way to disconnect. I got the idea while making some tests by doing this from my connected container: Of course the code above uses undocumented APIs and there are many things that could go wrong. Also, there's no way to reconnect later. That's why I thought that it might be a nice addition to expose somehow a (dis/re)connect…	landabaso	gaearon
396	2016-05-30 15:14:06	Thanks @gaearon! I decided NOT TO use the approach of (un)subscribe anyway since it also makes the App slow. I'll explain it in case some other people read this issue in the future: I worked a bit more on the idea. I passed a prop from the parent though intermediate components to the final subscribed list Items: `pauseSubscriptions = true/false`. Then the list items unsubscribed and resubscribed …	landabaso	gaearon
388	2016-05-22 23:06:26	@gaearon thanks. Upgrading to React Router `3.0.0-alpha.1` doesn't appear to have fixed the problem :( Got this warning though:	olalonde	gaearon
388	2016-05-23 00:12:45	@gaearon ah ok thanks. Any idea why `withRouter()` fixed the problem anyway?	olalonde	gaearon
384	2016-05-18 20:14:52	Looks like this was actually an issue in a different part of my code (a faulty `onEnter` hook in my routes). Figured that out when other parts of the app started misbehaving in the same fashion after five route changes 😄 Thanks anyway for the quick response and all your hard work on redux, @gaearon!	vitosamson	gaearon
380	2016-05-16 14:02:15	@gaearon Thanks of your kind reply! I already got your answer in stackoverflow. maybe I should not separate partial app from the whole web app in iframe, it was not allowed in redux structure?	sevenLee	gaearon
380	2016-05-17 18:30:19	The package works so great! I don't need to use react-router to decide iframe source any more, I directly put the component I want to display inner < Frame > , the component will render in iframe, like so: The most awesome feature is the state is synchronous ! the inner component works the same as outer component. Now I can dynamically change inline style in inner component. That is big present f…	sevenLee	gaearon
376	2016-05-09 19:18:31	@gaearon First of all thank for the impressively quick response (and overall great work). Sorry I missed #165. IMHO saying pure imperative methods is not idiomatic React is incorrect. A way of communicating with components through exposing a component function is part of the React docs: https://facebook.github.io/react/tips/expose-component-functions.html It even states at the end, that passing p…	omerts	gaearon
372	2016-05-12 09:23:56	> Context updates are notoriously broken with shouldComponentUpdate (facebook/react#2517). If a library you use relies on them, you should be using impure version of connect(). We can’t protect against random breakage in patch versions here because you are essentially relying on known buggy behavior. @gaearon, AFAIK react-redux also relies on the context feature of React. So does that quote above…	landabaso	gaearon
368	2016-04-26 01:39:55	https://github.com/amccloud/react-redux/commit/d2a1fe3bc317e39ed49ffedb53a9835896a5015b @gaearon Now i'm stuck! I've gotten all but 3 test to pass: I had to update one test now that re-rendering is now driven by setState. I think test failures 2 and 3 are similar issues. Test failure 1 is a bit different and @gaearon I was hoping you can look at it for me. My notes: https://gist.github.com/amcclo…	amccloud	gaearon
368	2016-05-01 00:27:11	@gaearon is there a reason why the test `calls mapState and mapDispatch for impure components` expect 2 calls to mapState/mapDispatch on mount? For me only one should be required.	slorber	gaearon
368	2016-05-01 01:51:22	@gaearon it was quite hard and the code is not clean yet but I made all tests pass! You can take a look at [#373] At first I thought that I would never be able to make pass the last test related to the stale props when both parent/child are connected, because the transactionnal setState callback can be called multiple times in a single batch. I had to use a trick like that: @tgriesser I also succ…	slorber	gaearon
359	2016-04-20 02:17:34	@gaearon Thanks. Is it a problem of `react-native` hot reloading? I found no problem in some `react-redux` hot reloading examples likes https://github.com/erikras/react-redux-universal-hot-example/blob/master/src/client.js#L46	cpunion	gaearon
355	2016-10-17 18:32:39	@jimbolla thanks thats what it was. I created a variable for the store and now it works. just in case someone one sees this and it's going through the same thing.	jaysg	jimbolla
351	2016-06-10 06:40:46	I don't understand what was changed but 4.4.4 and 4.4.5 breaks my current solution :) The render function is calling and locale is fine when i dispatch **setLocale**, but **FormattedMessage** doesn't change the message. Looks like FormattedMessage doesn't get new props or something. It works on previous releases, and i did double check that issue reproduces only with react-redux 4.4.4 and 4.4.5 I…	DmitryAuine	gaearon
348	2016-04-12 23:07:55	@gaearon this is great news that connect not using component's props get faster :) However I'm not sure the current implementation is the best we could do: - The factory method works but is kind of unintuitive API at first - If a connected component do care about ownProps, and these props can change (ie can't use the factory), then the component will setState even if the props don't change often …	slorber	gaearon
348	2016-04-13 09:51:59	> I’m confused: how does accepting a selector for props solve the problem of setState()? As soon as something depends on ownProps, due to #99, we are forced to delay its calls until render() at which point we have already paid the price of setState(). @gaearon sorry it's hard to think well on such code late in the night :) My proposal may not prevent the `setState` cost finally. The problem I see…	slorber	gaearon
348	2016-04-25 04:57:08	@gaearon Here is [my use case](https://github.com/yelouafi/redux-saga/issues/241#issuecomment-207202589), in which early bailout yields significant performance boost. With regards to @slorber's concern that props _can_ change, I encountered a similar issue, and I did this hack to get around it. Let's say we have: Of course, userID isn't expected to change, but there may be some cases where it doe…	joonhyublee	gaearon
347	2016-09-14 15:34:55	@gaearon Does this mean that I just have to accept that I won't be able to hot-reload when working on my flow-control logic (thunks, sagas)?	Thorbenandresen	gaearon
345	2016-08-14 15:33:46	lol @timdorr, no worries :)	jisaacks	timdorr
330	2016-04-02 19:29:17	Note that this is a Redux-specific question, and not a React-Redux concern. @joshwcomeau's example is good. There's also utilities out there that make that approach easier, such as https://github.com/omnidan/redux-recycle. There are a number of Redux-related libs listed over at https://github.com/markerikson/redux-ecosystem-links , and some of them might also help with this.	markerikson	joshwcomeau
330	2016-07-11 18:05:13	Thank @joshwcomeau for that. It's working for me.	gaastonsr	joshwcomeau
329	2016-06-13 18:45:46	I disagree, `WrappedComponent` is not a perfect solution. > @ianobermiller (FormidableLabs/radium#271 on [Jul 17, 2015](https://github.com/FormidableLabs/radium/issues/271#issuecomment-122227566)) > Can you imagine if every decorator did the same thing? `Radium(Relay(autobound(Button)))` 👎 Or are you suggesting that `react-redux` is the king of React standards and every HOC project out there shou…	TigerC10	gaearon
329	2016-06-14 19:48:21	@gnoff My apologies, the "please don't patronize me" remark wasn't intended to suggest that I felt like you were personally patronizing me - just expressing the fact that I don't expect that developers feel like `displayName` is truly educational.	TigerC10	gnoff
328	2016-03-24 10:35:38	@tgriesser Thanks a lot, seems it is a common JavaScript gotcha, and I have to learn more about JS :100: Thank you a lot for your help! ^_^.	Lucas-Qi	tgriesser
325	2016-03-22 01:03:49	BOOM! :boom: :dancers: Thanks @gaearon!	renanvalentin	gaearon
325	2016-10-24 20:13:34	@gaearon How do you test that the state tree looks like you expect? e.g. I change the structure of the state tree by changing the reducer and make sure to change the tests there. Now all my tests pass, but the connected component is broken since it's not mapping the state correctly, anymore.	flushentitypacket	gaearon
323	2016-03-20 22:53:13	@tgriesser thanks for your feedback. Yes it looks like passing props too does not cost much :) Also I'm surprised that you comment positively on this because I've just discovered "structured selectors" of Reselect. I don't find the name very good but it was built after your [issue](https://github.com/reactjs/reselect/issues/42) and seems to almost do what I propose here... What would my PR help y…	slorber	tgriesser
323	2016-03-23 09:20:52	thanks for your feedback @tgriesser I have no strong opinion on this as the `createStructuredSelector` is already in Reselect and I already use it, but being directly inside Redux would be a bonus. @gaearon tell me when you have decided, I may rework a little my PR with some code of @tgriesser before merge. @tgriesser btw, now that you removed your optimisation that finally does not work (don't k…	slorber	gaearon
323	2016-03-23 09:20:52	thanks for your feedback @tgriesser I have no strong opinion on this as the `createStructuredSelector` is already in Reselect and I already use it, but being directly inside Redux would be a bonus. @gaearon tell me when you have decided, I may rework a little my PR with some code of @tgriesser before merge. @tgriesser btw, now that you removed your optimisation that finally does not work (don't k…	slorber	tgriesser
323	2016-04-15 10:05:48	@gaearon are you still interested by this PR? Tell me and I'll update my PR (because with recent optims I now understand better code suggested by @tgriesser )	slorber	gaearon
323	2016-04-15 10:05:48	@gaearon are you still interested by this PR? Tell me and I'll update my PR (because with recent optims I now understand better code suggested by @tgriesser )	slorber	tgriesser
323	2016-04-23 13:37:34	@gaearon I've updated my PR with @tgriesser suggestions	slorber	gaearon
323	2016-04-23 13:37:34	@gaearon I've updated my PR with @tgriesser suggestions	slorber	tgriesser
323	2016-10-04 09:19:02	@jimbolla @gaearon @timdorr I suspect this will be doable in userland with `connectAdvanced` no?	slorber	gaearon
323	2017-01-12 16:56:39	@gaearon @jimbolla @tgriesser it's been a while that this PR is open and it seems I'm not the only one wanting this Would this get merged if I port the PR to work on master, polish it a bit and add better documentation?	slorber	gaearon
323	2017-01-12 16:56:39	@gaearon @jimbolla @tgriesser it's been a while that this PR is open and it seems I'm not the only one wanting this Would this get merged if I port the PR to work on master, polish it a bit and add better documentation?	slorber	tgriesser
323	2017-01-12 16:56:39	@gaearon @jimbolla @tgriesser it's been a while that this PR is open and it seems I'm not the only one wanting this Would this get merged if I port the PR to work on master, polish it a bit and add better documentation?	slorber	jimbolla
323	2017-01-13 10:09:12	Hi @jimbolla For now I've not really used these factories, do you refer to [this](https://github.com/reactjs/react-redux/blob/master/docs/api.md#examples-1)? Because what I see as signature in doc is `(dispatch => (nextState, nextOwnProps) => stateProps` which does not really look like your example signature. Can you give me a doc reference? It seems to me only connectAdvanced takes a factory, an…	slorber	jimbolla
323	2017-01-13 23:39:36	@markerikson I see your example but still it's different from what @jimbolla show in his code snipped VS Maybe I'm missing something, but can you give me the verbose version of the following snippet?	slorber	jimbolla
323	2017-01-13 23:39:36	@markerikson I see your example but still it's different from what @jimbolla show in his code snipped VS Maybe I'm missing something, but can you give me the verbose version of the following snippet?	slorber	markerikson
323	2017-03-08 06:26:28	Hi @slorber @markerikson and @jimbolla , I wasn't aware that this PR was here and I opened a similar PR that -obviously- got immediately closed by @markerikson. Sorry about that, I did check in the opened issues if there was a feature request for this and I saw nothing. I should have also checked in the opened PRs... my bad! I would really like to see this enhancement shipped and I'm pretty sure …	josepot	jimbolla
323	2017-03-08 06:26:28	Hi @slorber @markerikson and @jimbolla , I wasn't aware that this PR was here and I opened a similar PR that -obviously- got immediately closed by @markerikson. Sorry about that, I did check in the opened issues if there was a feature request for this and I saw nothing. I should have also checked in the opened PRs... my bad! I would really like to see this enhancement shipped and I'm pretty sure …	josepot	markerikson
323	2017-03-08 09:37:06	Hi again @slorber @markerikson and @jimbolla ! I've added the [following commit into my branch](https://github.com/reactjs/react-redux/commit/7d21e7beaeab2da0a94c1f3158e95ceae1771758) which makes the `mapStateToProps` object argument compatible with factory selectors as [@jimbolla suggested](https://github.com/reactjs/react-redux/pull/323#issuecomment-272251764). I've also added [the following te…	josepot	jimbolla
323	2017-03-08 09:37:06	Hi again @slorber @markerikson and @jimbolla ! I've added the [following commit into my branch](https://github.com/reactjs/react-redux/commit/7d21e7beaeab2da0a94c1f3158e95ceae1771758) which makes the `mapStateToProps` object argument compatible with factory selectors as [@jimbolla suggested](https://github.com/reactjs/react-redux/pull/323#issuecomment-272251764). I've also added [the following te…	josepot	markerikson
322	2016-03-21 21:02:20	Yes, Dan @gaearon, This is the [repo](https://github.com/srlopez/rntest), and in the [src/pages/TestForm.js](https://github.com/srlopez/rntest/blob/master/src/pages/TetsForm.js) you can see: Direct dispatching in point 1, does not reflect in screen (the field name remains empty), but delayed dispatching as in point 2, reflect the mutation in field URL (and in NAME too if both lines of code are ex…	srlopez	gaearon
313	2016-04-14 17:29:34	Thank you @gaearon!! It's nice to be able to still have `routes` in a separated file. BTW, I really like your Redux training on egghead.io. I really enjoy the way you describe the idea, then do a simple implementation, and then finally add layers of abstractions at the end. It's the best training video I've seen in the last several years. Thank you!	jungejason	gaearon
313	2016-04-15 13:11:06	The ability to abstract `routes.js` is super helpful. On another note, I side with @jungejason -- thank you for all that you do @gaearon, your egghead videos are the reason I decided to migrate our web stack to React + Redux and away from Angular. I'm a much happier person now :)	Robinnnnn	gaearon
309	2016-03-22 16:58:12	Hey @BerkeleyTrue, @gaearon, is anyone working on this currently? Would love to take a look and see if I can work on this if no one is. :smiley: Cheers!	moaazsidat	gaearon
307	2016-03-05 05:56:21	@iamakulov Thanks lot for your answer. I understood how to dispatch for initial loading. > The dispatching can take place in any appropriate part of your app. If the app is small, I’d do it right where the store is created. Now, my application wouldn't be small. I have scenario where I need to initialize a component with fresh data whenever it gets called. Now, I have three case where my componen…	mananvpanchal	gaearon
306	2016-03-05 08:42:31	@gaearon sorry, maybe I said it wrong. The "problem" is that I don't want the store to be overridden. The point is to have **both** stores in the `contex`: Besides those technical details, how do you see this approach? Does it make sense for you? Thanks.	emmenko	gaearon
301	2016-09-15 14:54:17	Hi @gaearon , thanks for your answer. I am having a similar problem (check http://stackoverflow.com/questions/39513753/how-can-i-force-re-rendering-when-redux-state-is-changed-but-react-does-not-trig). As far as I understand, React will re-render a component if nextProps and actual props differ. Why is it then needed to call the componentWillReceiveProps(nextProps) method, should the component do…	nicmesan	gaearon
300	2016-03-04 23:33:26	@markerikson i already made sure that my stateToProps does not do funny things. I discovered that my purely functional component only re-renders if i fire an action that changes the query params using redux-router `replaceState`. If i fire another action the store does change but my component does not actually rerender (which is good). There must be something that react-router does which is unrel…	davibe	markerikson
294	2016-02-23 18:19:48	I agree with what you are saying. @gaearon `react-css-modules` is invasive and @FredyC you are correct you _can_ go very far with vanilla css modules, but dasherized css class names i.e. `my-css-class-name` is a very common use case it supports. To me it felt like the lesser of two evils. I mean what if you want to include third party css? Was thinking about writing a postcss plugin that rewrites…	kristoferjoseph	gaearon
292	2016-02-18 02:21:57	@gaearon We encountered this same issue early on in development of Relay and are using `unstable_batchedUpdates` to prevent such discrepancies at the framework level. We have a `relayUnstableBatchedUpdates` module that is forked to use the appropriate version depending on web/native - see the two versions at https://github.com/facebook/relay/tree/master/src/tools.	josephsavona	gaearon
292	2016-02-18 05:07:50	Thanks everyone for taking a look and weighing in! I'm very interested if you find out more details about incorporating `unstable_batchedUdpates` @gaearon	chandlerprall	gaearon
292	2016-02-18 15:38:32	@gaearon yup!	josephsavona	gaearon
292	2016-02-26 13:26:28	@gaearon If 1) only root component subscribe to redux store. 2) all component passing store to all children in JSX, something like: 3) all container components do `this.setState({ store: nextprops.store, ... })` in `componentWillReceiveProps(nextprops)` Do you think the problem will be solved? This is basically the React way. I think react-redux should NOT `setState()` outside the React work flow…	matianfu	gaearon
292	2016-04-30 14:33:09	@tappleby > My only idea is having each connected component being responsible for notifying its own children instead of subscribing directly to the store, this would end up with only the root connected component being subscribed to redux. I agree with that. It looks to me an antipattern to have `Parent > Child`, both using `connect`, and parent passing down props to child. If Child has to receive…	slorber	epeli
290	2016-02-17 04:53:42	@mikekidder I'm not aware of it, could you please point to some examples?	aikoven	mikekidder
290	2016-02-17 07:28:17	@gaearon - I also had this problem, but did not found any good solution. It's actually problem of how `.tsx` understands component class. @mikekidder - Angular2 decorators are not useful here. Their way is binding a property of a class to input attr. If something similar was made for react it would look like this: and now `render(…, <App/>)` would compile, because binding of `title="…"` property …	ulfryk	mikekidder
290	2016-02-17 07:28:17	@gaearon - I also had this problem, but did not found any good solution. It's actually problem of how `.tsx` understands component class. @mikekidder - Angular2 decorators are not useful here. Their way is binding a property of a class to input attr. If something similar was made for react it would look like this: and now `render(…, <App/>)` would compile, because binding of `title="…"` property …	ulfryk	gaearon
289	2016-03-01 18:18:32	Hi @gaearon Since React-Router allows you get access to the router, history, location etc.... via the context, how can you get access to the context from mapStateToProps() ? Since its now a documented feature of React, react-redux should expose context in the public api, right ? Best regards ?	lauterry	gaearon
289	2017-01-18 02:08:07	@jimbolla By only injecting it into `connectAdvanced`, we're limiting the arity problem. You don't have to worry about how many args `mapStateToProps` or `mapDispatchToProps` take because the user is now in control of that. Whether or not the context is passed to the inner function of `selectorFactory` could be a factory option; perhaps `{contextTypes: xxx}`, same as what the React Component and …	mnpenner	jimbolla
285	2016-02-12 17:07:23	@gaearon thanks for the quick feedback. I'm really interested in getting something that works for this, but it seems you have pretty specific ideas about how it should work. Would you mind giving a little bit more guidance on how you'd like to see this structured? Happy to put the work in to get to something useful. I'm struggling to see how to get a clean API here without inheritance when so man…	mhodgson	gaearon
281	2016-02-05 14:55:45	Thanks @gaearon. This was extremely helpful. Have a nice weekend.	TomiS	gaearon
279	2016-02-09 22:06:51	@tgriesser I have started to update the Reselect docs to reflect this change. If you haven't started on this already, would you like me to carry on and document it?	ellbee	tgriesser
270	2016-01-27 00:02:04	@gaearon: Currently, `static` methods are hoisted, why not `prototype` methods? What's the difference? Current implementation just seems incomplete. With this functionality, `@connect` can be added or removed without caring about changing how `refs` are managed from containers. I integrated this into my app and it works flawlessly. A. Can you think of a scenario where it wouldn't be desired? B. I…	elado	gaearon
270	2016-09-20 06:19:47	Dan @gaearon , thanks for your great input! I'm using your suggestions to implement my wizard. Basically what i'm doing is when clicking the next button in Parent component (the wizard container), I need to call the submit function of Child component (the wizard page). before I wrap my child component with connect, I was able to call wizard page's submit method by wiring up Parent -> Child thru r…	bochen2014	gaearon
269	2016-01-29 17:29:03	@gaearon a usecase for https://github.com/rackt/react-redux/pull/208 would be to build a React.Perf middleware so that we can take measures for every dispatched action. If subscription returned a promise resolved on setState callback, then the redux Middleware could be able to know when rendering has ended and measure wasted time that is relative to a given action. See also this issue that can ma…	slorber	gaearon
269	2016-02-11 18:26:27	@gaearon @slorber I have a PR that attempts to address this here: #285. Would be interested in your thoughts. Not ready to merge, but want to know if it is directionally interesting.	mhodgson	gaearon
269	2016-02-13 12:56:37	@gaearon also it seems there is a community need to run multiple redux stores (https://github.com/reactjs/redux/issues/1385) It could be nice if we could also pass to the provider a map of stores and if the connect method was flexible enough to permit to select the appropriate store from context	slorber	gaearon
269	2016-05-02 09:50:56	@gaearon @slorber @mhodgson Was playing around with one attempt at splitting the core connect features into two different HOC: connector and cacher. https://github.com/jtadmor/react-redux/commit/b829ece0688f71b0b5acb2ed73233f075487d8d6 The basic idea is that cacher should not know at all about the store or where state comes from. It receives all of the old connect() arguments, but doesn't actuall…	jtadmor	gaearon
269	2016-05-02 10:09:47	At first glance I like the extensibility and decomposition of the problem but I'm not sure it would be nice for performances to have 2 wrappers instead of one, when we already focus on optimizing the single one we currently have. I don't know what @gaearon exactly had in mind when saying > Basically, what if we separated the component in connect from the caching and invalidation logic. But I gues…	slorber	gaearon
265	2016-01-24 03:15:37	Hey @gaearon, Yeah, I guess my question is very specific. So let me generalize it a bit. :) From your egghead.io Redux tutorial, how would you `connect()` each Todo so that only the changed Todo re-renders (instead of the entire list)? Here's my [JSBin](https://jsbin.com/lucego/edit?js,console,output) of the Todo example. I've: 1. set an initial state, 2. commented out where TodoList is `connect(…	gojohnnygo	gaearon
263	2016-01-22 07:13:29	@epeli not sure I understand the issue, can you please explain with code? So far it seems that the issue of multiple unnecessary renders is gone, due to debouncing it, and store is filled correctly after every single dispatch action (it doesn't wait for the debouce time to execute a bunch of actions together).	elado	epeli
255	2016-11-09 19:59:59	@gaearon , I'm not sure I quite follow, how do we get dispatch passed into our component that also uses the mapDispatchToProps argument? Thanks!	tnrich	gaearon
253	2016-10-30 22:23:02	@markerikson I'm not sure what that means. Are you saying "because of the temporal dead zone, we can't do better with an error message for this issue"?	GreenAsJade	markerikson
237	2016-01-04 23:52:50	@gaearon Thanks for the info. With that taken into consideration, I still think having `getState` in `mapDispatchToProps` is an important missing piece. Obviously, not everyone agrees with putting asynchrony downstream of the store. But as long as that's not an _unreasonable_ architectural choice, then the downstream still needs a way to get the state after it may have been updated. As far as I c…	acjay	gaearon
237	2017-03-16 21:33:19	@gaearon Dan, I wonder, the default `mergeProps` is `Object.assign({}, ownProps, stateProps, dispatchProps)` as stated in the docs. Doesn't that also create a new object all the time, just like when one would override `mergeProps` with a custom function for binding action creators? > Absolutely correct, this is a performance nightmare scenario where nothing really changes but bound functions kill…	pke	gaearon
236	2016-01-07 18:41:35	Before checking anything I just replaced `import { connect } from 'react-redux/native'` with `import { connect } from 'react-redux'`. Also updated the following: I use the most recent version of `react-redux`: I didn't need to change anything in the `react-redux` package. It just works, as expected by a tool from @gaearon ;-)	Purii	gaearon
236	2016-02-04 16:04:00	@gaearon Thanks Dan, looks like it's working :) But, now I get a different error: Which seems there's [no solution](https://github.com/facebook/react-native/issues/4968) yet :(	ranyefet	gaearon
236	2016-02-17 15:05:02	Good! But wasn't it included in 0.20? @gaearon do you recommend reinstalling the modules to make it work right now?	Emilios1995	gaearon
236	2016-02-17 17:54:57	@gaearon working on it :) We'll know by Friday if "React as as a peer dep" is going to make it into the 0.21-RC branch cut. Thanks for the ping. Trust me, we're working hard to get this stuff worked out and make React Native a better member of the general React ecosystem.	skevy	gaearon
234	2016-02-07 23:48:59	Hi @gaearon I'm not sure to understand your answer to @chrishowes . Can you provide an example of what you mean by creating a custom higher-order component and how to use it. Thx Best regards	lauterry	gaearon
228	2015-12-26 22:50:57	@gaearon I share your point that it's fine to copy/paste and fork and really like these posts on the subject: - http://us3.campaign-archive2.com/?u=1090565ccff48ac602d0a84b4&id=92902a19e4&e=6dbbf45b40 - http://udidahan.com/2009/06/07/the-fallacy-of-reuse/ Here it seems that the API surface to implement the connect feature is very small and that an abstraction make sense (like you probably did for…	slorber	gaearon
227	2015-12-23 11:36:02	@gaearon Thanks! Works fine with [v4.0.4](https://github.com/rackt/react-redux/releases/tag/v4.0.4).	xcatliu	gaearon
223	2015-12-28 10:34:15	@vsviridov I had the same situation :D, thanks to @gaearon advice, this works for me	allochi	gaearon
217	2015-12-18 05:42:55	@alexkuz just to update you, i changed things to look like this: I am not super content with it and perhaps will visit reselect as @gaearon suggested. What I found is that the router state changes, and that creates many problems with the merge state as the component is still rendered and fails given the params have changed. I found the best solution was using react router's params being passed as…	mmahalwy	gaearon
215	2016-02-11 19:10:03	Sorry, @gaearon. Wrong thread to discuss the issue. Though I think @ohkaiby was talking about Redux documentation. I couldn't find anything searching "site:rackt.org HMR", which would be useful. I came across this issue searching for "store.replaceReducer".	gajus	gaearon
212	2015-12-12 19:05:59	@ellbee Any other work there, or can I release 4.0.1 that doesn't have `.babelrc`?	gaearon	ellbee
212	2015-12-12 19:08:09	@gaearon Go for it.	ellbee	gaearon
210	2015-12-18 04:45:15	@gaearon alright after doing some digging, I found the problem. `connect` doesn't call `trySubscribe` until `componentDidMount`. As such, it doesn't see the dispatch/state change that happens in `componentWillMount`. I'll add a `componentWillMount` and some logic to catch this scenario.	lsapan	gaearon
210	2016-04-19 22:06:37	@gaearon would something like Alt.js `componentDidConnect` be applicable to `react-redux`? This seems like a valid case that would be nice to have support for. https://github.com/altjs/connect-to-stores/issues/6 https://github.com/altjs/utils/blob/master/src/connectToStores.js#L80-L88	chrishoage	gaearon
210	2016-05-24 10:37:40	@chrishoage Did you manage to dispatch actions in the `react-router` event handlers and use the changed data in the component? I'm getting the same results as I would when dispatching in `componentWillMount`. @gaearon I'm having the issue where I need the changes in my first render because it being on the server side and if it would be picked up later it causes my server side rendered HTML would …	yn5	gaearon
210	2016-05-24 11:14:29	> @gaearon I'm having the issue where I need the changes in my first render because it being on the server side and if it would be picked up later it causes my server side rendered HTML would differ from the HTML on the client. Usually the solution is to _hydrate data first_ and then render. So rather than render in a lifecycle hook, you would get the matched components from the router, call a st…	gaearon	gaearon
210	2016-05-24 11:32:12	> Usually the solution is to hydrate data first and then render. So rather than render in a lifecycle hook, you would get the matched components from the router, call a static method on them which dispatches an action, and wait for the promise to resolve. Does this make sense? https://github.com/markdalgleish/redial is one way of doing it. Thanks for your response @gaearon! I do hydrate my store …	yn5	gaearon
210	2016-05-24 11:53:48	> I think the problem is you’re effectively duplicating the data between the store and the router. Why not just use the router params for this? Is there any particular reason you prefer it coming from the store? Since there are other ways to change the language than just with the URL I would have to then have to duplicate the state between the store and the router if I understand correctly. Edit:…	yn5	gaearon
210	2016-06-17 08:27:31	@gaearon I have sync action which fill up data in store while dispatching action using higher order component `componentWillMount` , but I am facing issue that the values are not defined with the WrappedComponent on the server side rendering. But client side it renders two times and it works. Am I doing something wrong ?	mihirsoni	gaearon
210	2016-08-24 11:57:53	@jimbolla a case was provided as a PR further up, #222. The test in the top as well should be good enough to understand the issue. The current test is basically wrong, it doesn't assert what it's supposed to do. However, this was closed as working as intended. I'd argue it's not as intended, just a weakness in how connect works and more of a wont-fix.	Matsemann	jimbolla
210	2016-09-06 22:15:10	@Matsemann Yes, I think you make a great point! You are correct that the React API for `componentWillMount` specifies that state changes will take place before the first render. It's easy to expect a synchronous dispatch to a Redux store from within `componentWillMount` to behave the same way. I agree this is confusing, and I think it's worth discussing how (or if) its feasible to improve it. **T…	naw	markerikson
210	2016-09-07 00:25:23	Thanks for your perspective and also the link, @markerikson For context, let me explain my personal philosophy (just an opinion): I believe a truly presentational component should: 1. Never fetch data 2. Never use `dispatch` A presentational component receives props. Those props are generally either a piece of data to render, or a function to call when something interesting (like a click) happens…	naw	markerikson
210	2016-09-07 02:12:33	@jimbolla : dude, you beat me to it by 13 seconds. :(	markerikson	jimbolla
210	2016-09-07 02:20:58	@markerikson ![frabz-oh-you-almost-had-it-you-gotta-be-quicker-than-that-782d6e](https://cloud.githubusercontent.com/assets/1851364/18297648/29da4282-7480-11e6-90b4-f4de75c3b1d3.jpg)	jimbolla	markerikson
208	2015-12-13 14:07:17	@gaearon The macro problem I am trying to solve is simply knowing when react is finished flushing changes to the DOM. Unfortunately the only affordance to do that is through a callback in every call to `setState`. I was hoping it would be ok to try to thread that through redux, but given that you rejected the necessary changes to Redux core I don’t think this PR will help by itself.	mhodgson	gaearon
208	2015-12-13 14:28:22	For the purpose of discussion, here’s a more detailed explanation of why this is necessary in some use cases: Assume that you are trying to create a WYSIWYG text editor for the browser (fairly common and painful endeavor). The state at any given moment is primarily composed of two things: 1. The document itself (the thing the user is creating). 2. The current text selection within the document. A…	mhodgson	gaearon
204	2015-11-27 17:32:48	@gaearon , yeah they did, pretty recently, about a month ago - https://github.com/facebook/react/pull/5185	conorhastings	gaearon
193	2015-11-24 23:39:12	Thanks @gaearon I get that you should only use `context.store` with really good reason - I'm just wondering if my use case falls into that category. I'm using [redux-rx's](https://github.com/acdlite/redux-rx) `rx-middleware` and `observableFromStore`, and have something like the following: Essentially, I watch for any changes to the ccyPair on a tile object, and then subscribe to the price stream…	marcuswhit	gaearon
193	2015-11-29 03:37:47	Any thoughts on the above @gaearon?	marcuswhit	gaearon
193	2017-01-23 04:39:57	@gaearon Is there any better way to use store.subscribe other than getting store from context ('connect' doesn't help)? I'm new to Redux but I feel it's quite weird when I try to follow http://redux.js.org/docs/api/Store.html doc to do subscribe but don't know how to get the store object. Searched a long time on the internet and finally get here. I feel there should be a more apparent place to le…	shlinx	gaearon
193	2017-01-23 05:04:29	@markerikson Thanks.	shlinx	markerikson
193	2017-01-27 12:23:03	@markerikson What if I want to pass state but don't want to subscribe to store updates? Whenever I pass `mapStateToProps` the component will get subscribed, or is there another way around it?	Damnum	markerikson
185	2016-02-02 11:58:30	@tgriesser Would you be interested in implementing https://github.com/rackt/react-redux/pull/185#issuecomment-175832321 as an alternative approach? Would it solve your problem?	gaearon	tgriesser
183	2015-11-11 01:14:51	@acdlite I believe it's about enabling per-component memoization: #179, #180, #182	gaearon	acdlite
183	2015-11-11 01:26:01	I think we've concluded it's actually not possible to do the per-component memoization without a global LRU cache as @ellbee [mentions here](https://github.com/rackt/react-redux/pull/179#issuecomment-155565193), so this would be the next best thing. @acdlite I typically like to use a one layer deeper shallow `===`. I have a lot of connected components and selectors which have plain Arrays as retu…	tgriesser	acdlite
183	2015-11-11 16:57:42	@ellbee updated, although before we go with this (although I do think it'd be a nice option to configure), I've got one more idea on an approach for #179 that wouldn't be too intrusive.	tgriesser	ellbee
183	2015-11-12 19:49:35	@tgriesser Appreciate the thoroughness of trying out all these approaches! I wish I had some time right now to look at this and give some thoughts, but something's come up and I'm not going to have any 'github time' at all in the next few days :disappointed:	ellbee	tgriesser
183	2015-11-12 22:24:24	@ellbee no worries / no rush, whenever you get around to it! I've had the same problem with my own projects lately, have no problem working off of a fork. I really appreciate a project which takes longer to figure out the simplest solutions rather than to just merge everything - keep up the great work all! :+1:	tgriesser	ellbee
183	2015-11-24 19:59:49	@tgriesser Assuming we can think of an acceptable name for the option I think I like this PR the best; it doesn't add to the top level API and changes to existing code are minimal. Coming at it from the `Reselect` angle, would a selector like the following a) work b) be performant for your use case? It occurs to me that in the common case there is probably a prop (or a few props combined) that wi…	ellbee	tgriesser
183	2015-11-25 15:34:11	> @tgriesser Assuming we can think of an acceptable name for the option I think I like this PR the best; it doesn't add to the top level API and changes to existing code are minimal. Ah cool, thanks for sharing this does look pretty neat - I'll need to dig in a bit and see how this ends up working in practice. At first glance I still believe it requires you to know too much about the shape of the…	tgriesser	tgriesser
183	2015-12-17 04:38:34	(I am coming from similar issue in `reselect`) Let me do a recap. In short, all we want is support per-instance memoize function. I think there are few things we could do: - Per-instance memoize function (cache bound to the instance, not "global") - Per-instance selector function (since memoize function's lifecycle is bound to the selector, i.e. every selector will have their own memoize) - LRU c…	compulim	tgriesser
183	2015-12-22 17:44:54	@tgriesser, thanks so much for your work on this! > I don't think changing the current connect implementation is the right option here, since it's a very common approach everyone uses 1. Should memoization per component instance not be the default way of implementing or using connect? What would be good reasons to use the default connect method instead? 2. As we go ahead with this, it would be ve…	oyeanuj	tgriesser
183	2015-12-25 06:12:48	@oyeanuj, for your question. > 1. Should memoization per component instance not be the default way of implementing or using connect? What would be good reasons to use the default connect method instead? I think we should not break existing usages. But I do agree the current implementation is weak. @tgriesser, I think `connectFactory` is better. But let's wait for @ellbee to make that final call. …	compulim	ellbee
183	2015-12-25 06:12:48	@oyeanuj, for your question. > 1. Should memoization per component instance not be the default way of implementing or using connect? What would be good reasons to use the default connect method instead? I think we should not break existing usages. But I do agree the current implementation is weak. @tgriesser, I think `connectFactory` is better. But let's wait for @ellbee to make that final call. …	compulim	tgriesser
183	2016-01-04 19:48:18	+1 to getting this merged soon! @ellbee? :) @tgriesser What documentation do you think we need in the guide/docs for this?	oyeanuj	ellbee
183	2016-01-04 19:48:18	+1 to getting this merged soon! @ellbee? :) @tgriesser What documentation do you think we need in the guide/docs for this?	oyeanuj	tgriesser
183	2016-01-27 17:48:26	@tgriesser do you need some help to bring this branch up-to-date?	compulim	tgriesser
183	2016-01-27 19:35:23	@compulim I am happy to clean this up for this merging if this is the PR we want to use but there is also #185.. @gaearon #185 is another proposal for solving this issue, and although the discussion is happening on this PR, #185 seems to be the preferred proposal of the participants in this thread. #185 is not a breaking change, but it does introduce a new "connect factory" function to the API, w…	ellbee	gaearon
179	2015-11-09 11:50:44	@ellbee Appreciate you taking a look. Thanks. :100:	gaearon	ellbee
179	2015-11-09 12:32:34	I don't understand your latest proposal yet and I'm busy with something else, so I trust @ellbee to make the right call on this.	gaearon	ellbee
179	2015-11-09 17:46:40	I have checked out the PR, and the approach looks reasonable but I am concerned that the `memoize` HOC in the tests is accessing private `react-redux` API, and I can't currently see how it would work if you don't access private API. I was also wondering if we can achieve the same thing without making any changes to `react-redux`? I knocked together the following HOC to be called in place of `conn…	ellbee	tgriesser
179	2016-02-04 19:48:39	:tada: Nice work @tgriesser!	ellbee	tgriesser
175	2015-11-05 16:03:38	@sirreal thank you :grin: It probably just hasn't been updated to 0.14 yet.	omnidan	sirreal
174	2015-11-06 18:53:53	@gaearon do you have a link to the functional component in React 0.14?	kennetpostigo	gaearon
174	2015-11-06 21:00:30	Thank you @gaearon !	kennetpostigo	gaearon
170	2015-11-11 00:03:48	I agree with @gnoff about using the term "container." The terms "smart" and "dumb" definitely get the point across, but "container" is used elsewhere as @gaearon said (I'll throw recompose into the list as well) and does a better job describing the fact that the component is in fact wrapped by a higher-order component. Personally I think it helps demonstrate the fact that everything is in fact a …	davezuko	gaearon
170	2015-11-11 00:03:48	I agree with @gnoff about using the term "container." The terms "smart" and "dumb" definitely get the point across, but "container" is used elsewhere as @gaearon said (I'll throw recompose into the list as well) and does a better job describing the fact that the component is in fact wrapped by a higher-order component. Personally I think it helps demonstrate the fact that everything is in fact a …	davezuko	gnoff
163	2015-11-04 13:31:56	@gaearon Indeed, the problem was actually because (after moving to babel 6) I was loading `babel-plugin-syntax-decorators` but not `babel-plugin-transform-decorators`. This setup doesn't throw any errors/warnings when it comes across a decorator. For other reasons, it looks like decorators are broken anyway: https://github.com/babel/babel/issues/2702 But as you mentioned this is unrelated. Cheers!	adamscybot	gaearon
161	2016-08-18 06:46:10	This solution will only apply on the component dispatch function. if the component uses redux-thunk ( for async functions ) then the dispatch within this functions will not go through the interceptor, so any change/use of the actual payload is impossible. You may do something like : but this will make redux-thunk redundant and will require to duplicate its code. In addition, I can't see how to pa…	jony89	gaearon
159	2017-01-18 17:59:59	I started wondering the same thing, whether `connect` was intended to be used on ± every component individually, or only on the top level component. The link @gaearon gives is broken, I think https://github.com/reactjs/redux/issues/419 is the correct thread to refer to for more discussion.	natevw	gaearon
158	2015-10-18 05:38:41	@gaearon: I have been using a similar solution to this for my tests for quite some time. Recently we have switched to using the [shallow renderer](https://facebook.github.io/react/docs/test-utils.html#shallow-rendering), which has allowed us to remove jsdom from our tests completely. This has given our tests a significant speed boost. Shallow rendering also forces you to keep each component relat…	zpratt	gaearon
150	2015-11-18 04:49:17	@gaearon Sorry to dig up a closed issue - but is the recommended way of accessing the store from descendent components to just pass the store as a prop down through the tree? I want to subscribe to some state updates, and intend to use [redux-rx](https://github.com/acdlite/redux-rx) to do so, but just not sure on the best way to access the store from descendent components.	marcuswhit	gaearon
145	2015-10-15 14:03:14	Thanks for the discussion. Just one further observation... if you try to force a tree of HOCs to share a top level `<Connect>` then the whole tree gets notified when any of the various HOCs state changes, which becomes pathological in the case of, say, redux-form, where every keystroke updates the store. When you nest `<Connect>`s, each one of them gets separately notified, but they have the very…	jdefontes	erikras
145	2016-01-13 04:17:07	@gaearon I fiund thus question by you (on S.O.) and another one by @ide (i just commented on that too so i apologize for the inadvertent loop) grappling with the effecf of this same exact issue, which was not satisfied IMO with the batchedupdate answer (you are still going to have overhead that grows with the complexity of the component tree) https://github.com/rackt/redux/issues/125 http://stack…	idibidiart	gaearon
138	2015-10-09 14:37:59	This way you're bundling whole recompose for one method. The build size increased 4x, it was 2867 before the change. @acdlite Do you support importing individual files?	gaearon	acdlite
136	2015-10-28 17:25:32	@gaearon Just out of interest: Was there any conclusion on this topic?	aflatter	gaearon
131	2015-09-29 20:32:18	@gaearon thanks for getting back to me, I will extract it from our production code and get a running example.	sabeurthabti	gaearon
131	2015-09-29 21:07:56	@gaearon hi - I pushed similar code to this project: https://github.com/sabeurthabti/redux-friendlist-demo `DEBUG=true npm start` click `hello` and i expect the 1 to update into 2. I am quite new to react state management. So far I am loving redux, so thank you +1	sabeurthabti	gaearon
131	2015-09-30 07:31:54	@gaearon you are amazing, i am trying to get redux adopted by my team (net-a-porter.com/mrporter.com). Thank you so much.	sabeurthabti	gaearon
129	2015-10-12 15:48:59	Tried creating a failing test for this https://github.com/rackt/react-redux/compare/master...epeli:fail129?expand=1 but it's not failing! I don't know why. Seems like it should because the constructor and dispatch is called between the component render calls which would indicate it's part of the render but I guess it's not... btw @gaearon I had a weird issue with the testing environment https://g…	epeli	gaearon
120	2015-09-26 01:18:01	@gaearon you were right. It was the way the new version of react-router handled the history with: instead of the beta3 way: It was a bit tricky to troubleshoot. The react-router team is changing the API too much. Thanks for your re-assurance that it was not the cause of the issue, it helped anyways. Also congrats for react-redux, awesome work.	pbreah	gaearon
118	2015-09-28 16:59:26	@epeli it works, thank you	vslinko	epeli
116	2015-09-24 04:34:03	:+1: Ran into the same thing. Thanks, @gaearon & @theaqua.	gasi	gaearon
115	2016-04-18 18:58:50	> This is fixed in React Hot Loader 3. > It is built with lessons learned from both React Hot Loader and React Transform. > It’s still in alpha but I encourage you to check it out! @gaearon Great stuff! ran into this today when teaching redux to someone. I'll give it a whirl :)	glenjamin	gaearon
111	2016-08-01 15:22:23	@gaearon shouldn't this be handled by the library? It doesn't feel very intuitive this way (_especially when using decorators and static properties_), and doing the opposite (by requiring to manually `delete` the `defaultProps` from the wrapper element should the forwarding be undesirable) seems a saner default behaviour.	arcanis	gaearon
108	2015-09-15 16:20:17	Thanks @gnoff - it looks like it might help, though if I have my dumb components `@connect`-ed then doesn't that make smart by definition? Not that it's necessarily a problem, but I imagine having thousands of store-connected components (i.e. my lists **and** their items) will have a performance impact, I'd guess? I'll have a look into it all the same. Thanks again.	jamiewinder	gnoff
108	2016-02-10 17:14:44	Ok, here is the code. I am just pasting the relevant parts (ommitted lots of import calls). Thanks for looking into this @gaearon **app.js** (look at the OrderContainer component) **order-container.jsx** Feel free to critique anything that you see wrong/unusual :)	rodryquintero	gaearon
108	2016-02-10 19:46:17	Thanks for the quick reply @gaearon. At the time I posted my comment I needed access to `getState()` to tell wether there were any changes in the component state and thus prevent/allow navigating away from it. The code I posted has been refactored and I no longer need the access state within the component (I check if there are changes to be saved in the reducer. So you are right, I don't need acc…	rodryquintero	gaearon
105	2015-09-15 03:13:16	+1 to keeping things simpler Perhaps it'd be a good idea to explicitly mention that in the Support for Decorators section? @gaearon	cesarandreu	gaearon
105	2015-09-16 00:12:51	@gaearon You're right and it was nothing personal. I could have sworn all your examples used to use it, but that was a few months back - at least I remember going through something which had it. Good to see it's not the case anymore :+1:	blakeembrey	gaearon
104	2016-07-10 16:59:37	@epeli I know it's been a while, but any progress on this?	timdorr	epeli
103	2016-07-07 04:12:16	@gaearon Hi I have a question about the way to connect the component. Here is the code: so this way, it will connect the component firstly then do the didMount, so what's the different between the 'before' and 'after' connect the component and the cons or pros. Thanks,	KaroseLiu	gaearon
102	2016-07-18 20:31:04	Correct, forgot to update! thanks @markerikson.	tomascharad	markerikson
101	2015-09-10 21:14:12	@gnoff I got it!!! Here is the final Decorator: https://gist.github.com/duro/0534a9c5fe4bd8b868a8 And here is how it's implemented on a Connected component:	duro	gnoff
100	2015-09-10 22:37:02	@gnoff ok, thanks. Could you tag this as a question? Just so it's easier to find if someone else is thinking about a similar problem.	despairblue	gnoff
99	2015-09-08 22:25:24	@epeli this brings us back to the way things were before #1 which as @gaearon says makes the worst case performance the default. I'm inclined to leave the existing behavior as is. If we did adopt this form I would hope that it be made optional and opt-in much like the 2nd arg props parameter to the first two connect arguments.	gnoff	epeli
99	2015-09-10 06:54:40	@epeli took a better look and you I retract my earlier statements about regressing performance-wise. However regarding the lack of consistent batched updating is it true then that for this PR to not regress in any case one needs to use either the redux-batched-updates middleware or does the lack of that simply return us to the edge-case broken state that we are in with the reported issue #86 ?	gnoff	epeli
98	2016-05-22 16:44:50	@gaearon Any thoughts on reopening this now that Redux has an official definition? There's a really nasty issue right now where the DefinitelyTyped react-redux definition doesn't actually work correctly with the officially-maintained Redux definition, only the DT Redux definition. It'd be nice if there was an official definition for react-redux that was kept in sync with the official Redux defini…	thomasboyt	gaearon
95	2015-09-06 22:36:05	@gaearon , i don't think i can, the Reopen Issue button does not show up for me.	Agamennon	gaearon
95	2015-09-06 23:02:04	@gaearon awsome, thank you!	Agamennon	gaearon
88	2015-09-02 21:34:24	@dallonf yup this is a tricky situation. My thought is that in keeping with the paradigm that redux assumes state is not mutated we should guide people towards making more pure Components and leave the aggressive `shouldComponentUpdate` as is. Given that you won't always have control over this situation though i think there are a couple of workarounds that might be worth exploring (some more hack…	gnoff	dallonf
79	2015-09-02 14:46:19	@gaearon sorry for not closing an issue, I've already find the solution.	gyzerok	gaearon
79	2015-09-03 12:58:13	@gaearon I guess here is another problem. I thougt that if I place router variable as and return value from function inside Provider it would be similar to put <Router> tag inside Provider. I think its all about how JSX work. Dont know how to describe it better. Hope you can :)	gyzerok	gaearon
76	2015-08-27 05:39:52	@gnoff The issue was more around distributable browser bundle than cdnjs. Is there a way currently to use it, that I am missing? cc @gaearon	vipulnsward	gnoff
75	2015-11-06 13:52:12	Sorry to drag this up but i had a similar question. Because the props are passed from the top level root component, i.e the APP itself, it seems that every inherit component will render. This doesn't seem to be an issue with other flux implementations as you can have the even listener, listening for updates - somewhere deep in the component hierarchy. ShouldComponentUpdate works ok here but where…	farzd	gaearon
75	2015-11-06 13:52:12	Sorry to drag this up but i had a similar question. Because the props are passed from the top level root component, i.e the APP itself, it seems that every inherit component will render. This doesn't seem to be an issue with other flux implementations as you can have the even listener, listening for updates - somewhere deep in the component hierarchy. ShouldComponentUpdate works ok here but where…	farzd	gnoff
72	2015-08-25 16:56:29	@udfalkso since React Native is not using React 0.14 the correct fix would be to change https://github.com/udfalkso/react-redux/blob/console-warn-instead-of-error-for-function-wrap/src/components/createProvider.js#L6 to `return true;` In fact i believe it is a genuine bug that we are returning false here since the only version of React today not using Parent Context is 0.14 beta.	gnoff	udfalkso
60	2015-08-17 15:39:46	Indeed, as @gnoff said above, you can't just return Immutable object because we spread over the values you return, and this wouldn't make sense with Immutable. > I’m able to do something like @connect(state => {return {state};}), and then unwrap the object in App’s render(), but I get the sense that this is not an ideal solution. The idiomatic way is to do this: only for the fields you actually c…	gaearon	gnoff
60	2016-01-17 23:41:32	@gaearon Hey Dan, what are your thoughts of running immutable AND reselect together versus just one or the other?	thewillhuang	gaearon
58	2015-08-17 19:34:21	@gaearon Thanks for your quick response, here is an example of the error: https://github.com/ghondar/reduxExample	ghondar	gaearon
58	2015-08-17 20:54:47	oh @gaearon i'm sorry, I forgot to put in the readme that port open in the browser u.u. open http://localhost:3000/	ghondar	gaearon
58	2015-08-18 17:16:08	nice @gaearon it works, thank for all :D	ghondar	gaearon
52	2015-08-17 10:41:22	@PSpSynedra https://github.com/gaearon/react-redux/pull/59#issuecomment-131764832	evgenyrodionov	PSpSynedra
48	2015-08-11 08:06:02	@gaearon I got it now. If I pass an object with action creator it will automatically bind them with `bindActionCreators`. In those examples (my bad, didn't read this code right) you are passing a function that returns bound action creators and so `wrapActionCreators` doesn't get called.	constb	gaearon
45	2015-08-10 08:42:57	Thank you @gaearon.	jptaylor	gaearon
43	2015-08-09 16:49:58	@gaearon Ok) Here is an [example](https://github.com/smashercosmo/redux-react-router-issue)	smashercosmo	gaearon
41	2017-03-06 23:55:36	Thank you for the super fast response @markerikson! I had not yet seen that new FAQ on immutability and looks extensive so that will be helpful. I didn't realize that the copying had to go further down since I wasn't modifying the middle. I'll read the links in detail and see if I can determine the fix. This is actually my first coding post: from an etiquette standpoint should I re-post with a so…	gate5th	markerikson
29	2015-08-07 19:52:25	@af is correct. @hartzis Master is a bit outdated, I just released `react-redux@0.5.0` so official examples will be updated later. The intermediate component isn't needed anymore! See also https://github.com/gaearon/react-redux/releases/tag/v0.5.0 release notes.	gaearon	af
29	2015-08-07 20:57:18	@gaearon That is awesome! I totally see that now. @af Great catch!	hartzis	af
29	2015-08-07 20:57:18	@gaearon That is awesome! I totally see that now. @af Great catch!	hartzis	gaearon
16	2015-07-31 07:48:52	@gaearon mind also checking out this additional PR (currently on my fork only since it looks cleaner comparing to my master) https://github.com/gnoff/react-redux/pull/1	gnoff	gaearon
16	2015-07-31 10:26:08	ok, thank you @gaearon :)	quirinpa	gaearon
16	2015-08-02 18:03:47	@quirinpa I'm not the one that did the PR! It's @gnoff	Keats	gnoff
15	2015-07-30 23:56:43	@Keats Not sure if this will help, but here is the implementation I did as a shim from fluxxor to redux to aid in us converting: https://gist.github.com/aaronjensen/95e505cdcbbe9d46019d This skips the need for `Connector` and has merge (you can ignore the `subscriptions` parameter, that's fluxxor specific). @gaearon one thing we noticed is that there are times when we want to pass the props to th…	aaronjensen	gaearon
14	2015-07-31 09:20:03	@jlogsdon don't forget to look at #1 and #16 so you don't write documentations for something that's going to be removed/changed	Keats	jlogsdon
14	2015-07-31 09:31:46	@Keats @jlogsdon While #1 and #16 are important, it's more important to document the existing APIs right. I'm releasing Redux 1.0 very soon, and I'm going to have examples using React Redux 0.2.1. When we figure #16 out, we'll rewrite the docs, but it might take another week or so. Documenting 0.2.1 is still very important because lots of projects depend on it.	gaearon	jlogsdon
14	2015-07-31 13:48:44	Thanks for pointing those out, but I am going to focus on the existing API for the reasons @gaearon said. The new API isn't quite ready, and having docs of the stable release will be very important for the Redux 1.0 release. I'm working on expanding some of the sections right now and will have something to push up here today.	jlogsdon	gaearon
4	2016-04-21 08:24:29	Hi, @gaearon In npm3 peerDependencies will not install in node_modules. And this will not transform react in react-redux by browserify-shim.	Tankpt	gaearon
1	2015-07-12 02:13:49	@gaearon > On the other hand once you start selecting data in a tricky way, you begin to want finer control over perf optimizations, lifecycle hooks and maybe passing data down in a trickier way so it's likely you'll want a component anyway. I really think accessing props from the owner is a much more common case that using lifecycle hooks. Props passing is the fundamental contract of React. We'l…	acdlite	gaearon
1	2015-07-12 02:16:44	@acdlite also, it's easy enough to prevent constant rebinding with memoization. We had explored this a bit in redux#86	skevy	acdlite
1	2015-07-12 04:25:42	I like @gaearon's idea of passing action creators as the second param and auto-binding: That way we only need to bind once, and the user doesn't need to worry about bindActionCreators. I would amend that proposal to also support a second form, where you pass a function that maps to _unbound_ action creators: that way you can access the store state and props, if needed. `bindActionCreators()` beco…	acdlite	gaearon
1	2015-07-12 04:53:35	@acdlite I agree with how you explained why `bindActionCreators` is needed, now. I wasn't thinking in terms of smart and dumb components. Although something about the idea of a tree of components having most of the parent, outer-most components as smart components and then all the edge node components as dumb (this is what I think this smart / dumb component pattern lends itself to) kind of seems…	ryancole	acdlite
1	2015-07-12 05:39:19	@acdlite Yep, that's right. We have a system for registering reducers, it didn't seem a long stretch to have one for actions. And you're right re: state not being a plain JS object of course. In that case two arguments could come along: `(state, actions)` or actions could have their own reducer but that seems a little odd. Tbh, I can't think of a particularly compelling reason for it other than s…	aaronjensen	acdlite
1	2015-07-12 09:17:51	> we could drop `<Connector>` altogether and encourage people to use `@connect` decorator I think it's a good idea, and we can do the same for `Provider`. This will simplify the API and create less confusion. > This leads to more scalable, maintainable, testable code @acdlite I was also thinking of dropping `bindActionCreators`, as it's just syntactic sugar for `dispatch(myAction())`, but you mak…	emmenko	acdlite
1	2015-07-12 13:20:36	@gaearon right, haven't consider this. I guess there's no much way around it then...	emmenko	gaearon
1	2015-07-12 14:09:34	@gaearon @acdlite considering another approach, what would be the pros / cons of using `context`? Currently we have `getState` and `dispatch` there. Would it make sense to have also `getActions`? Then you don't have to pass them around anymore via `props`, you can just get them from the `context`. This would also keep `connect` a simple component that subscribes to changes. I don't know, just thi…	emmenko	gaearon
1	2015-07-12 14:09:34	@gaearon @acdlite considering another approach, what would be the pros / cons of using `context`? Currently we have `getState` and `dispatch` there. Would it make sense to have also `getActions`? Then you don't have to pass them around anymore via `props`, you can just get them from the `context`. This would also keep `connect` a simple component that subscribes to changes. I don't know, just thi…	emmenko	acdlite
1	2015-07-12 14:40:19	> But just to understand, if actions were a core concept, would it have been ok to put them into context and just access them wherever I want? Can you rephrase? I don't understand what exactly you are asking. > Anyway, are we heading now towards this connect signature and give it more responsibilities, as you said? This signature is what feels right to me at the moment. Waiting for @acdlite to ta…	gaearon	acdlite
1	2015-07-12 16:05:14	@acdlite If we agree on that, what do you think is reasonable release-wise? We could release this version as `react-redux@1.0.0`, or we could release the current version as 1.0 but jump to 2.0 with this proposal. It probably makes sense to use the new version in new docs..	gaearon	acdlite
1	2015-07-12 18:29:05	@gaearon do you think `connect` is still a correct name for the new signature?	emmenko	gaearon
1	2015-07-12 19:36:54	@gaearon I think we should hold of moving react-redux to 1.0 for a while until we've settled on the new API. The current API is not a 1.0 in my view, and I don't see any problem in keeping react-redux at 0.12 (or whatever) even while Redux gets a 1.0 release. That's the advantage of separating the projects.	acdlite	gaearon
1	2015-07-14 15:04:00	@skevy @gaearon Thanks! I'm rewriting my blog admin to use Redux and finally making time to think through this. Currently, all my components can define a static method which can fetch data (performed when I resolve all the routes and stuff), and this data is automatically available. Other than data fetching, are there any other use cases? I'm trying to reconcile Relay with this, and I see some op…	jlongster	gaearon
1	2015-07-27 12:09:36	@gaearon Thanks man but i think i still i don't have the knowledge to :P you have developed awesomeness, thanks!	quirinpa	gaearon
1	2015-07-27 16:25:47	Just a substitute until Keats solution is merged :P **Edit**: I've made a few changes. It now supports the following; @gaearon i'm probably doing something wrong and i'm not very confortable with git, so i'd rather hear from you before i send a PR... Cheers. **Edit**: Now supports merge :)	quirinpa	gaearon
1	2015-08-07 10:05:26	@danmartinez101 @mmerickel One of the reasons I don't want to do this is because code splitting will be harder. People are likely to keep wanting the same structure, and will do hacks to make it work with code splitting. The current proposal works with code splitting with no modifications. I feel this is more opinionated than I'm willing to go. I'm happy to see this explored in alternative bindin…	gaearon	danmartinez101
1	2015-08-07 15:19:32	@gaearon Can you clarify what you mean by code splitting? My assumption by exposing the `dispatch` to the action getter was that this would help if you didn't want to do `<Provider actions={actions}>`. Maybe exposing a binder instead of dispatch works better which seems quite similar to what your original proposals have been above.	mmerickel	gaearon
631	2017-03-13 14:37:24	@data-doge Any chance you can reproduce that error with source maps enabled so we know what line of code is actually causing the problem? That stack trace is from a minified bundle. @jimbolla Any idea what's up here?	timdorr	jimbolla
629	2017-02-22 16:19:04	@jimbolla @timdorr If you plan to cut a new release, could you include this one with it? I could cut it separately myself too if you don't have the time. Thanks!	gaearon	timdorr
629	2017-02-22 16:19:04	@jimbolla @timdorr If you plan to cut a new release, could you include this one with it? I could cut it separately myself too if you don't have the time. Thanks!	gaearon	jimbolla
589	2016-12-30 02:22:49	@timdorr Thoughts on pushing a patch release for this and the other handful of fixes we have waiting to go out?	jimbolla	timdorr
589	2017-01-31 04:33:55	@jimbolla , @timdorr : following up on this at @davidkpiano 's request. It's Jim's code thus far, and Tim's been cutting releases (something I should go figure out for myself at some point, but don't have time to dig into atm). Are we good to go on this?	markerikson	timdorr
584	2017-01-10 01:05:07	@timdorr Any thoughts on pushing out a patch release?	jimbolla	timdorr
574	2016-12-14 16:58:41	@btd, Any insight on this?	jimbolla	btd
557	2016-11-30 15:38:46	Instead of using the `setState` callback, doing `notifyNestedSubs` in `componentDidUpdate` seems to avoid the cursor bug (#525) without the need for the compatibility setting BS. (I swear the first time I tried this, it didn't work; I must've screwed something up. /shruggie) I'll perf test this tonight when I'm at my home PC with all my test projects. Assuming that goes well, this is a much clean…	jimbolla	istarkov
543	2016-11-13 23:15:30	In order to satisfy a prerelease version, the major/minor/patch versions must match exactly. This change makes `react-redux` `yarn` friendly when used with `react@15.4.0-rc.4`. Without this change, you always fail a `yarn check`. cc: @gaearon @bestander.	zertosh	gaearon
541	2016-12-14 14:31:32	@timdorr Why is it closed? Should we stop our effort to release the typings inside react-redux repo?	bbenezech	timdorr
525	2016-10-19 17:26:35	Hmm. Pinging @gaearon and @timdorr for thoughts...	markerikson	gaearon
525	2016-10-19 17:26:35	Hmm. Pinging @gaearon and @timdorr for thoughts...	markerikson	timdorr
523	2017-02-18 08:19:27	@timdorr @jimbolla I've cleaned up the test and memoized the response of the factory. Also updated API docs. Do let me know if there is anything else you'd like me to do. Thanks!	neeharv	jimbolla
517	2016-10-14 02:01:37	Looks good to me. Second opinion, @markerikson or @timdorr?	jimbolla	timdorr
517	2016-10-14 02:01:37	Looks good to me. Second opinion, @markerikson or @timdorr?	jimbolla	markerikson
507	2016-09-28 16:59:52	There was some [good discussion](https://twitter.com/ryanflorence/status/779320581678174208) on Twitter (between @gaearon, @markerikson, @timdorr, @mjackson, @ryanflorence, et al.) about `connect`'s component implementing `shouldComponentUpdate`. If I understand correctly, the main issue being that any component wrapped in `connect` then blocks updates related to context changes, and this has an …	jimbolla	gaearon
507	2016-09-28 16:59:52	There was some [good discussion](https://twitter.com/ryanflorence/status/779320581678174208) on Twitter (between @gaearon, @markerikson, @timdorr, @mjackson, @ryanflorence, et al.) about `connect`'s component implementing `shouldComponentUpdate`. If I understand correctly, the main issue being that any component wrapped in `connect` then blocks updates related to context changes, and this has an …	jimbolla	timdorr
507	2016-09-28 16:59:52	There was some [good discussion](https://twitter.com/ryanflorence/status/779320581678174208) on Twitter (between @gaearon, @markerikson, @timdorr, @mjackson, @ryanflorence, et al.) about `connect`'s component implementing `shouldComponentUpdate`. If I understand correctly, the main issue being that any component wrapped in `connect` then blocks updates related to context changes, and this has an …	jimbolla	markerikson
490	2016-09-17 04:36:10	@markerikson Hey Mark, thanks for looking over react-redux-blackbox for me. I took a look at the new v5 react-redux, learned a lot about how to do perf testing, and the thought process that goes into accepting a major rewrite on a plugin. Anyways, before v5 is official rolled out, I thought I would add these minor changes to improve v4 performance (Things that I picked up on while writing blackbo…	l2silver	markerikson
490	2016-09-17 04:40:25	Hmm. Given the path we're on towards v5, I'm not sure there's much point in changing anything further with v4. Also, how specifically does this improve perf? Do you have some benchmarks and comparisons you can provide? How does this compare with v5? Tagging @jimbolla and @timdorr .	markerikson	timdorr
490	2016-09-17 04:40:25	Hmm. Given the path we're on towards v5, I'm not sure there's much point in changing anything further with v4. Also, how specifically does this improve perf? Do you have some benchmarks and comparisons you can provide? How does this compare with v5? Tagging @jimbolla and @timdorr .	markerikson	jimbolla
473	2016-08-27 14:29:33	Starting a list of things related getting v5 out the door. - [x] Unhide new features - currently they are hidden so that nobody starts using them, just in case we roll this back. I'll make a PR (#474) that will unhide them that can be merged in once we're confident that these changes will go live. - [x] Create release notes - needs to describe: still API compatible, synopsis of internal architect…	jimbolla	timdorr
473	2016-08-27 14:29:33	Starting a list of things related getting v5 out the door. - [x] Unhide new features - currently they are hidden so that nobody starts using them, just in case we roll this back. I'll make a PR (#474) that will unhide them that can be merged in once we're confident that these changes will go live. - [x] Create release notes - needs to describe: still API compatible, synopsis of internal architect…	jimbolla	markerikson
448	2016-07-31 01:55:49	Yeah, `mapState` and `mapDispatch` don't support that scenario directly. That's actually part of what prompted @jimbolla to start implementing a new approach to `connect()`. There are two ways you could do something like that right now: 1. Select the data using `mapState`, and have the component call `this.props.doStateDependentAction(this.props.someValueFromState)` 2. Select the data using `mapS…	markerikson	jimbolla
428	2016-07-06 11:50:26	Still makes sense to me to fix the current implementation in the short-term even if it ends up getting replaced in a month or so when the next major is released. Plus, the test introduced in #429 is a worthwhile addition to make sure #416 or any future work doesn't create a regression. I guess it's up to @gaearon as to whether #429 is worth merging or not...	andydavies92	gaearon
416	2016-06-24 03:53:41	# Update: Released as alpha! [See below](https://github.com/reactjs/react-redux/pull/416#issuecomment-239678590). You can now install this as `react-redux@next`: Please test it out! ## TL;DR Rewrote `connect`, same basic API plus advanced options/API, all tests pass, roughly 8x faster, more modular/extensible design # Overview I rewrote `connect` into modular pieces because I wanted to be able to…	jimbolla	markerikson
416	2016-06-24 18:51:44	Can I ask you to manually test Redux examples in the repo as well as some popular apps? @markerikson might suggest a few.	gaearon	markerikson
403	2016-06-09 00:52:50	Hmm. A couple thoughts: - I'm not really following exactly why that "double-connect" is necessary, as such. I get that you want state available in `mapDispatch`, and technically `mergeProps` _is_ the escape hatch that allow for that, but why is the "double-connect" needed? Feels like there's got to be some other way to do what you want. - Is there any reason why the component can't call the actio…	markerikson	acdlite
389	2016-05-25 00:35:32	@gaearon I tried to support the case when `mapDispatchToProps` is an object, but I can't seem to find a way. So far my entire type definition heavily relies on the magic type `$Diff<A, B>`. It's something flow uses internally to subtract DefaultProps from Props to get the external requirements. It turns out, that B has to be a strict subset of A for it to work. So `$Diff<{name: string}, {name: an…	nmn	gaearon
373	2016-05-04 09:07:51	@gaearon did you have time to check my PR? I've tried to run benchmarks of @mweststrate . Not sure to have done them correctly, but I actually see increased performances :) It's not huge, and maybe I did something wrong during the benchmark. Maybe you can run them yourself and confirm? I've published the benchmark app [before](http://slorber.github.io/connect-refactor/before.html) and [after](htt…	slorber	gaearon
373	2016-05-05 07:21:59	thanks :) I'm going on holiday 2 weeks until the 21 so you will have some time to check the code :) I'm confident globally but not really about the `checkMergedEquals` attribute that @tgriesser added. Don't really understand the usecase as all my tests are passing without using that, but it has probably be done for a good reason so...	slorber	tgriesser
368	2016-05-01 01:51:22	@gaearon it was quite hard and the code is not clean yet but I made all tests pass! You can take a look at [#373] At first I thought that I would never be able to make pass the last test related to the stale props when both parent/child are connected, because the transactionnal setState callback can be called multiple times in a single batch. I had to use a trick like that: @tgriesser I also succ…	slorber	tgriesser
354	2016-04-14 15:20:48	The new link here is wrong too, the repository simply doesn't exist anymore and we'll switch back to airbnb. See @gaearon's comment in #353 – thanks so much for notifying us of the issue and even submitting this PR though, we appreciate it a lot!	mxstbr	gaearon
349	2016-04-13 00:50:59	Hey @gaearon , Something I don't understand. Why the function `e1` and `_.get` are treated differently? Is it also due to different identity of function, or something else?	haohcraft	gaearon
348	2016-04-12 19:09:29	cc @slorber, @ellbee, @tgriesser who might be interested in this	gaearon	ellbee
348	2016-04-12 19:09:29	cc @slorber, @ellbee, @tgriesser who might be interested in this	gaearon	tgriesser
323	2016-03-20 18:24:31	cc @ellbee @faassen @erikras	slorber	ellbee
323	2016-03-20 18:24:31	cc @ellbee @faassen @erikras	slorber	erikras
323	2016-10-04 09:19:02	@jimbolla @gaearon @timdorr I suspect this will be doable in userland with `connectAdvanced` no?	slorber	timdorr
323	2016-10-04 09:19:02	@jimbolla @gaearon @timdorr I suspect this will be doable in userland with `connectAdvanced` no?	slorber	jimbolla
305	2016-03-01 16:27:27	Clarify that when an object is given, its action creators are automatically wrapped into a dispatch call. Only managed to figure it out after: - @gaearon 's twitter response https://twitter.com/dan_abramov/status/696033039953092608 - checking line https://github.com/reactjs/react-redux/blob/v4.4.0/src/components/connect.js#L38	grifotv	gaearon
292	2016-02-17 20:48:40	Prompted by https://github.com/reactjs/redux/issues/1415, please read the discussion there. We currently subscribe in `componentDidMount` but it runs from children first. This has a potential of introducing inconsistencies when a child receives some update state earlier than its parent that passes a state-dependent prop to it. Would subscribing the parents first fix the inconsistencies? Can we do…	gaearon	epeli
292	2016-02-17 20:48:40	Prompted by https://github.com/reactjs/redux/issues/1415, please read the discussion there. We currently subscribe in `componentDidMount` but it runs from children first. This has a potential of introducing inconsistencies when a child receives some update state earlier than its parent that passes a state-dependent prop to it. Would subscribing the parents first fix the inconsistencies? Can we do…	gaearon	acdlite
278	2016-02-02 21:54:49	This post is meant to be a start for a discussion. [Moved from here](https://github.com/rackt/redux/issues/1353#issuecomment-178781992) as @gaearon [suggested here](https://github.com/rackt/redux/issues/1353#issuecomment-178783973). ## Intro I'm interested in finding best practices on how to architect complex components implemented in React and Redux so that they are reusable as a whole in anothe…	sompylasar	gaearon
274	2016-01-28 16:19:18	@gaearon Thanks!!	e-jigsaw	gaearon
264	2016-08-15 06:51:55	@timdorr could you leave a comment why the task was closed? If it's a duplicate / resolved could you link to the related ticket or if it's a "wont fix" could you describe why?	vicapow	timdorr
264	2016-09-07 22:50:54	@timdorr For future reference, please comment with a reason for closing so we know what the intention was :wink:	gaearon	timdorr
253	2016-10-31 03:17:38	Actually, I have good news for you. Looking at the `next` branch, it seems that @jimbolla has already implemented such a check, here: [connectAdvanced.js#L67-L71](https://github.com/reactjs/react-redux/blob/6cb82a52ee6751f36ef1c2759ca083161ad3f2ff/src/components/connectAdvanced.js#L67-L71)	markerikson	jimbolla
249	2016-01-14 03:14:35	First off, thanks so much for Redux and the amazing tooling and introductory content around it. It's been awesome to learn how all of the parts fit together. I've been running into an issue while building out my first foray into a React/dux app dealing with action creators. I'm having to use `mapDispatch` a ton for just passing the same action creators into the `props` of each of my top-level com…	ianstormtaylor	gaearon
236	2016-01-07 17:25:23	OK, I got `react-redux 4.0.6` to work with `react-native`, it will be available in [example-react-native-redux](https://github.com/alinz/example-react-native-redux). There are couple of steps need to be done which I hide them at the moment in `package.json`'s `postscript`. Here's the details: 1. `react` module in `react-native/node_module` must be deleted. 2. `fbjs` module in `react-native/node_m…	alinz	gaearon
236	2016-01-07 17:39:09	I don't have any suggestions here. Feedback from people more knowledgeable in RN is welcome. Perhaps @ide or @spicyj could clarify the situation.	gaearon	ide
225	2015-12-22 12:15:39	This attempts to completely remove any internal side effects from `shouldComponentUpdate()` because is not in line with how React tells us to treat it and [may not even be called in certain cases, e.g. during hot reloading](https://github.com/rackt/react-redux/issues/224). I didn't touch any tests, and that they pass is a good sign because it means we didn't regress over #99 which is where those …	gaearon	epeli
224	2015-12-21 22:51:44	So this _is_ a bug. In particular it is caused by us recomputing child props inside `shouldComponentUpdate()` which is not at all guaranteed to run (for example, it won't run if the connect wrapper is `forceUpdate()`d which is exactly what `react-transform-hmr` does). This was introduced in #99. @epeli Can you look at this? Ideally we shouldn't care if `shouldComponentUpdate()` is called or not. …	gaearon	epeli
212	2015-12-12 18:04:50	@gaearon Do we want loose mode for IE8? React-Redux previously used it but this PR does not.	ellbee	gaearon
196	2015-11-24 20:34:00	This looks good to me. @epeli What do you think about this change? Any reason `storeState` was initialized to `null` in b6272698d2fc9ff7f67014b3e527579f738cd81d?	gaearon	epeli
194	2015-11-19 20:20:04	This started off from a discussion in https://github.com/rackt/redux/issues/980 As far as I can tell there is no way to get the information that I need from listeners using the approach suggested by @gaearon, but if we have the `handleChange` return some data for us then it's straightforward. The approach I took here is to have `handleChange` take an optional parameter which is a function that sh…	brentvatne	gaearon
194	2015-11-30 06:48:20	@epeli @gaearon - any feedback?	brentvatne	epeli
194	2015-11-30 06:48:20	@epeli @gaearon - any feedback?	brentvatne	gaearon
183	2015-11-11 01:26:01	I think we've concluded it's actually not possible to do the per-component memoization without a global LRU cache as @ellbee [mentions here](https://github.com/rackt/react-redux/pull/179#issuecomment-155565193), so this would be the next best thing. @acdlite I typically like to use a one layer deeper shallow `===`. I have a lot of connected components and selectors which have plain Arrays as retu…	tgriesser	ellbee
182	2015-11-11 00:24:53	Similar to `createSelectorCreator` in reselect, provides `createConnect` to optionally wrap `connect` providing a custom implementation of `shallowEqual`. @ellbee thoughts? Are there any other functions that might be worth allowing customization of?	tgriesser	ellbee
179	2015-11-09 00:00:31	Can you please elaborate on usage? I don't quite understand this. @ellbee Is there a way to solve this problem without changing React Redux API? I don't want it to “know” about the fact that user has Reselect, this feels wrong.	gaearon	ellbee
171	2015-10-30 22:47:09	Thanks for the report. I'd say you should file this with `redux-router`. By default it sets `router` state field to `null`, but I think it should have initial value before first change action. The app should never see `null` state there, I think, but `RESET` effectively gets us back to the initial state. The same error will occur if you “toggle” action in DevTools. @acdlite Ideas?	gaearon	acdlite
145	2015-10-14 18:30:09	@erikras Thoughts?	gaearon	erikras
145	2016-01-13 04:17:07	@gaearon I fiund thus question by you (on S.O.) and another one by @ide (i just commented on that too so i apologize for the inadvertent loop) grappling with the effecf of this same exact issue, which was not satisfied IMO with the batchedupdate answer (you are still going to have overhead that grows with the complexity of the component tree) https://github.com/rackt/redux/issues/125 http://stack…	idibidiart	ide
138	2015-10-08 23:36:59	I'm cool with using Recompose's `wrapDisplayName()` — true story, I copied the code for `getDisplayName()` from this repo — though I know Dan likes to keep the dependencies to a minimum. @gaearon?	acdlite	gaearon
123	2015-09-28 12:31:26	Hey guys, I'm developing an app with pretty complex form logic. I'm trying to follow the advice of @gaearon about Smart and Dumb components. My form is dynamic, and is constructed out of several `fieldsets`. The fieldsets that are being displayed are chosen based on user roles. Each fieldset has it's own validation logic and own actions to retrieve async data based on user input, in order to guid…	tounano	gaearon
99	2015-09-08 22:25:24	@epeli this brings us back to the way things were before #1 which as @gaearon says makes the worst case performance the default. I'm inclined to leave the existing behavior as is. If we did adopt this form I would hope that it be made optional and opt-in much like the 2nd arg props parameter to the first two connect arguments.	gnoff	gaearon
99	2015-09-08 23:08:29	> this brings us back to the way things were before #1 which as @gaearon says makes the worst case performance the default Not able apprehend right away every point made in #1 but I'd like hear why this would be the **worst** case compared to the current implementation because in it `mapState` is also executed always when the store changes. Also note the PureWrap optimization in this PR which pre…	epeli	gaearon
98	2015-09-13 06:38:17	PRs are always welcome. I don't use TS, don't think @gaearon does either. Hopefully someone out there using it will contribute	gnoff	gaearon
97	2015-09-07 11:13:29	@gaearon I've already posted a link to my project about a month ago under the Redux repository. That time it was called `redux-graphql`. I've did a lot of work to understand what it should be. Now I think of it as a React binding for Redux with Relay idea behind. Today I've ended up with some clunky readme, but I suppose it would be enough for you to get an idea Now its [adrenaline](https://githu…	gyzerok	gaearon
90	2015-09-03 19:28:53	This looks good to me. @gnoff what do you think?	gaearon	gnoff
76	2015-08-27 05:39:52	@gnoff The issue was more around distributable browser bundle than cdnjs. Is there a way currently to use it, that I am missing? cc @gaearon	vipulnsward	gaearon
59	2015-08-16 10:56:39	@gaearon	jhollingworth	gaearon
52	2015-08-11 19:32:02	cc @jhollingworth, @danharper, @ForbesLindesay who wanted to make this happen	gaearon	jhollingworth
28	2015-08-07 19:40:27	OK I introduced this bug while tweaking @gnoff's code. :-( Will push out a fix soon.	gaearon	gnoff
25	2015-08-07 11:09:38	This is based on #16, plus a few style tweaks I want to make + boring stuff like removing dead bones of deprecated APIs. Big thanks to @gnoff!	gaearon	gnoff
16	2015-07-31 06:38:22	Alright, Here's my take on the new connectDecorator API. Normal Args examples should all work from @gaearon 's comment in #1 https://github.com/gaearon/react-redux/issues/1#issuecomment-120729921 ### API ~~I didn't delete createConnector but I did move createConnectDecorator to createConnectDecoratorDeprecated until we can decide if we should just delete these.~~ the old Connector and connect dec…	gnoff	gaearon
