# Supplementary material for: Status, identity, and language: A study of issue discussions in GitHub
Source: PLoS One. 2019 Jun 14;14(6):e0215059. doi: 10.1371/journal.pone.0215059 (PMC6568400; doi:10.1371/journal.pone.0215059)
Supplement: S2 Data — (ZIP) [file pone.0215059.s003.zip › sample_46_projs_issues/reactjs_react-redux/issue_first_in.csv]

163	adamscybot	2015-11-04 13:31:56
551	BjornMelgaard	2016-11-27 18:43:18
179	ellbee	2015-11-09 17:46:40
179	gaearon	2015-11-09 00:00:31
538	bbenezech	2016-11-09 21:01:48
75	farzd	2015-11-06 13:52:12
599	MartinDawson	2017-01-08 16:23:36
599	neurosnap	2017-03-18 21:54:43
348	gaearon	2016-04-12 19:09:29
348	slorber	2016-04-12 23:07:55
348	joonhyublee	2016-04-25 04:57:08
466	jimbolla	2016-08-19 13:21:44
359	cpunion	2016-04-20 02:17:34
368	amccloud	2016-04-26 01:39:55
368	slorber	2016-05-01 00:27:11
269	mhodgson	2016-02-11 18:26:27
269	slorber	2016-01-29 17:29:03
269	jtadmor	2016-05-02 09:50:56
640	natashache	2017-03-03 23:49:02
513	patrikholcak	2016-11-27 14:54:18
193	shlinx	2017-01-23 04:39:57
193	Damnum	2017-01-27 12:23:03
193	marcuswhit	2015-11-24 23:39:12
306	emmenko	2016-03-05 08:42:31
223	allochi	2015-12-28 10:34:15
4	Tankpt	2016-04-21 08:24:29
48	constb	2015-08-11 08:06:02
145	gaearon	2015-10-14 18:30:09
145	idibidiart	2016-01-13 04:17:07
145	jdefontes	2015-10-15 14:03:14
60	thewillhuang	2016-01-17 23:41:32
60	gaearon	2015-08-17 15:39:46
652	arsenalol69	2017-03-20 15:59:07
416	ellbee	2016-07-03 17:09:11
416	OshotOkill	2016-08-14 18:11:45
416	gnoff	2016-07-05 18:23:20
416	gaearon	2016-06-24 18:51:44
416	chrisvasz	2016-09-28 17:33:28
416	psulek	2016-09-04 07:39:25
416	jimbolla	2016-06-24 03:53:41
416	Sinistralis	2016-07-03 01:44:12
416	timdorr	2016-07-25 19:09:44
416	markerikson	2016-06-25 00:12:59
416	max-mykhailenko	2016-08-13 13:40:38
416	slorber	2016-08-15 09:31:13
111	arcanis	2016-08-01 15:22:23
503	stevenmusumeche	2016-09-27 02:43:09
540	timdorr	2016-11-21 19:49:07
540	jimbolla	2016-11-15 20:53:00
540	gnoff	2016-11-21 05:48:40
622	TrevorHinesley	2017-02-16 12:58:48
610	iiitmahesh	2017-01-27 20:12:22
616	lukeapage	2017-02-05 20:05:59
29	hartzis	2015-08-07 20:57:18
29	gaearon	2015-08-07 19:52:25
628	jimbolla	2017-02-22 15:28:19
628	timdorr	2017-02-22 18:02:00
345	jisaacks	2016-08-14 15:33:46
1	aaronjensen	2015-07-12 05:39:19
1	jlongster	2015-07-14 15:04:00
1	gaearon	2015-07-12 14:40:19
1	acdlite	2015-07-12 02:13:49
1	ryancole	2015-07-12 04:53:35
1	emmenko	2015-07-12 09:17:51
1	skevy	2015-07-12 02:16:44
1	quirinpa	2015-07-27 12:09:36
1	mmerickel	2015-08-07 15:19:32
16	Keats	2015-08-02 18:03:47
16	quirinpa	2015-07-31 10:26:08
16	gnoff	2015-07-31 06:38:22
472	jimbolla	2016-08-25 19:13:15
407	jonkelling	2016-06-18 13:21:43
407	migueloller	2016-06-26 22:18:36
407	aweary	2016-06-21 20:19:47
407	jimbolla	2016-06-18 00:53:08
407	gnoff	2016-06-23 06:29:15
234	lauterry	2016-02-07 23:48:59
270	elado	2016-01-27 00:02:04
270	bochen2014	2016-09-20 06:19:47
571	toranb	2016-12-14 04:16:05
354	mxstbr	2016-04-14 15:20:48
120	pbreah	2015-09-26 01:18:01
465	vhmth	2016-08-18 17:49:55
170	davezuko	2015-11-11 00:03:48
196	gaearon	2015-11-24 20:34:00
405	jimbolla	2016-06-15 15:03:33
644	josepot	2017-03-08 05:42:42
355	jaysg	2016-10-17 18:32:39
294	kristoferjoseph	2016-02-23 18:19:48
351	DmitryAuine	2016-06-10 06:40:46
389	nmn	2016-05-25 00:35:32
325	renanvalentin	2016-03-22 01:03:49
325	flushentitypacket	2016-10-24 20:13:34
278	sompylasar	2016-02-02 21:54:49
116	gasi	2015-09-24 04:34:03
592	bdwain	2016-12-31 23:35:39
376	omerts	2016-05-09 19:18:31
185	gaearon	2016-02-02 11:58:30
72	gnoff	2015-08-25 16:56:29
496	naw	2016-09-23 16:00:10
388	olalonde	2016-05-22 23:06:26
118	vslinko	2015-09-28 16:59:26
322	srlopez	2016-03-21 21:02:20
625	jimbolla	2017-02-17 19:40:55
625	markerikson	2017-02-18 02:44:24
457	vhmth	2016-08-19 21:49:56
457	jimbolla	2016-08-20 04:59:35
457	Restuta	2016-08-16 06:19:19
204	conorhastings	2015-11-27 17:32:48
14	Keats	2015-07-31 09:20:03
14	jlogsdon	2015-07-31 13:48:44
14	gaearon	2015-07-31 09:31:46
28	gaearon	2015-08-07 19:40:27
79	gyzerok	2015-09-02 14:46:19
105	blakeembrey	2015-09-16 00:12:51
105	cesarandreu	2015-09-15 03:13:16
210	mihirsoni	2016-06-17 08:27:31
210	yn5	2016-05-24 10:37:40
210	gaearon	2016-05-24 11:14:29
210	markerikson	2016-09-07 02:12:33
210	naw	2016-09-06 22:15:10
210	chrishoage	2016-04-19 22:06:37
210	Matsemann	2016-08-24 11:57:53
210	jimbolla	2016-09-07 02:20:58
210	lsapan	2015-12-18 04:45:15
194	brentvatne	2015-11-19 20:20:04
609	oshalygin	2017-01-26 22:02:45
443	alsh76	2016-07-28 16:50:57
328	Lucas-Qi	2016-03-24 10:35:38
138	acdlite	2015-10-08 23:36:59
138	gaearon	2015-10-09 14:37:59
330	gaastonsr	2016-07-11 18:05:13
330	markerikson	2016-04-02 19:29:17
444	tomitrescak	2016-07-27 21:14:08
43	smashercosmo	2015-08-09 16:49:58
397	kissyRui	2016-06-02 02:11:47
620	nealoke	2017-02-11 17:14:28
224	gaearon	2015-12-21 22:51:44
237	acjay	2016-01-04 23:52:50
237	pke	2017-03-16 21:33:19
289	mnpenner	2017-01-18 02:08:07
289	lauterry	2016-03-01 18:18:32
413	erykpiast	2016-06-24 18:55:27
104	timdorr	2016-07-10 16:59:37
534	plandem	2017-01-10 12:43:26
490	l2silver	2016-09-17 04:36:10
490	markerikson	2016-09-17 04:40:25
434	fatfisz	2016-09-11 12:28:57
507	jimbolla	2016-09-28 16:59:52
507	timdorr	2016-10-24 16:04:01
506	roncohen	2016-09-28 13:43:37
347	Thorbenandresen	2016-09-14 15:34:55
161	jony89	2016-08-18 06:46:10
58	ghondar	2015-08-17 19:34:21
384	vitosamson	2016-05-18 20:14:52
136	aflatter	2015-10-28 17:25:32
307	mananvpanchal	2016-03-05 05:56:21
440	bretthadley	2016-07-22 15:18:44
15	aaronjensen	2015-07-30 23:56:43
174	kennetpostigo	2015-11-06 18:53:53
95	Agamennon	2015-09-06 22:36:05
575	verkholantsev	2016-12-14 19:11:05
602	iMoses	2017-01-19 17:25:03
159	natevw	2017-01-18 17:59:59
373	slorber	2016-05-04 09:07:51
631	timdorr	2017-03-13 14:37:24
100	despairblue	2015-09-10 22:37:02
483	alexlbr	2016-09-06 09:42:01
483	markerikson	2016-09-06 16:38:43
589	davidkpiano	2016-12-28 22:10:57
589	anru	2017-02-14 14:52:55
589	BerndWessels	2017-02-28 02:17:43
589	jimbolla	2016-12-30 02:22:49
589	markerikson	2017-01-31 04:33:55
541	bbenezech	2016-12-14 14:31:32
396	landabaso	2016-05-30 06:51:47
131	sabeurthabti	2015-09-29 20:32:18
236	alinz	2016-01-07 17:25:23
236	gaearon	2016-01-07 17:39:09
236	Emilios1995	2016-02-17 15:05:02
236	ranyefet	2016-02-04 16:04:00
236	skevy	2016-02-17 17:54:57
236	Purii	2016-01-07 18:41:35
265	gojohnnygo	2016-01-24 03:15:37
183	ellbee	2015-11-12 19:49:35
183	oyeanuj	2015-12-22 17:44:54
183	tgriesser	2015-11-11 01:26:01
183	gaearon	2015-11-11 01:14:51
183	compulim	2015-12-17 04:38:34
448	Mutefish0	2016-07-31 03:28:37
448	markerikson	2016-07-31 01:55:49
539	clindsey	2016-11-07 23:06:59
349	haohcraft	2016-04-13 00:50:59
285	mhodgson	2016-02-12 17:07:23
606	crimsonskyrem	2017-01-23 02:54:14
428	andydavies92	2016-07-06 11:02:41
123	tounano	2015-09-28 12:31:26
281	TomiS	2016-02-05 14:55:45
52	gaearon	2015-08-11 19:32:02
52	evgenyrodionov	2015-08-17 10:41:22
446	RubyZhuuu	2016-07-28 06:58:12
564	jimbolla	2016-12-10 20:23:52
475	wookiem	2016-08-28 14:13:12
158	zpratt	2015-10-18 05:38:41
25	gaearon	2015-08-07 11:09:38
41	gate5th	2017-03-06 23:55:36
45	jptaylor	2015-08-10 08:42:57
619	BerndWessels	2017-02-28 03:15:57
380	sevenLee	2016-05-16 14:02:15
171	gaearon	2015-10-30 22:47:09
309	moaazsidat	2016-03-22 16:58:12
452	foiseworth	2016-08-12 16:34:44
650	BTMPL	2017-03-14 17:09:40
433	bbenezech	2016-11-07 13:59:07
433	codeandcats	2016-11-07 11:34:21
433	Zalastax	2016-10-20 15:52:08
433	DaanDeMeyer	2016-09-06 09:19:38
648	jimbolla	2017-03-13 22:12:38
98	thomasboyt	2016-05-22 16:44:50
98	gnoff	2015-09-13 06:38:17
300	davibe	2016-03-04 23:33:26
305	grifotv	2016-03-01 16:27:27
543	zertosh	2016-11-13 23:15:30
460	fengliu222	2016-08-16 20:51:27
504	mafzst	2016-09-27 13:32:04
603	ipluser	2017-01-20 02:20:55
584	jimbolla	2017-01-10 01:05:07
264	vicapow	2016-08-15 06:51:55
264	gaearon	2016-09-07 22:50:54
424	realbugger	2016-07-01 21:42:52
274	e-jigsaw	2016-01-28 16:19:18
523	neeharv	2017-02-18 07:24:01
101	duro	2015-09-10 21:14:12
372	landabaso	2016-05-12 09:23:56
647	DanZeuss	2017-03-09 19:44:30
255	tnrich	2016-11-09 19:59:59
212	ellbee	2015-12-12 18:04:50
212	gaearon	2015-12-12 19:05:59
263	elado	2016-01-22 07:13:29
215	gajus	2016-02-11 19:10:03
175	omnidan	2015-11-05 16:03:38
90	gaearon	2015-09-03 19:28:53
510	markerikson	2016-10-05 00:31:00
510	jimbolla	2016-10-04 17:39:42
510	zhangk2000	2016-10-04 18:00:43
522	rubyruy	2016-10-13 21:26:44
522	markerikson	2016-10-13 21:27:13
217	mmahalwy	2015-12-18 05:42:55
59	jhollingworth	2015-08-16 10:56:39
525	markerikson	2016-10-19 17:26:35
525	timdorr	2016-11-09 17:56:03
525	gaearon	2016-10-26 13:28:46
525	Guria	2016-10-26 09:28:17
525	johnnycopperstone	2016-10-24 16:09:13
525	spicyj	2016-11-10 00:07:18
525	jimbolla	2016-10-19 17:22:53
517	jimbolla	2016-10-14 02:01:37
517	appden	2016-10-14 01:19:59
403	markerikson	2016-06-09 00:52:50
403	jimbolla	2016-06-08 22:49:37
403	gnoff	2016-06-09 16:36:01
582	tleunen	2016-12-21 16:53:59
582	markerikson	2016-12-21 17:44:42
99	epeli	2015-09-08 23:08:29
99	gnoff	2015-09-08 22:25:24
313	Robinnnnn	2016-04-15 13:11:06
313	jungejason	2016-04-14 17:29:34
502	a-koka	2016-12-19 16:51:21
108	rodryquintero	2016-02-10 17:14:44
108	jamiewinder	2015-09-15 16:20:17
469	mtomcal	2016-12-29 22:05:28
253	GreenAsJade	2016-10-30 22:23:02
253	markerikson	2016-10-31 03:17:38
76	vipulnsward	2015-08-27 05:39:52
88	gnoff	2015-09-02 21:34:24
103	KaroseLiu	2016-07-07 04:12:16
455	adamterlson	2016-08-15 06:42:21
455	timdorr	2016-08-15 02:31:22
182	tgriesser	2015-11-11 00:24:53
129	epeli	2015-10-12 15:48:59
249	ianstormtaylor	2016-01-14 03:14:35
97	gyzerok	2015-09-07 11:13:29
279	ellbee	2016-02-09 22:06:51
115	glenjamin	2016-04-18 18:58:50
473	ghigt	2016-12-08 08:56:16
473	gnoff	2016-12-07 21:50:34
473	jimbolla	2016-08-27 14:29:33
473	markerikson	2016-09-09 15:41:54
557	jimbolla	2016-11-30 15:38:46
292	chandlerprall	2016-02-18 05:07:50
292	matianfu	2016-02-26 13:26:28
292	josephsavona	2016-02-18 02:21:57
292	gaearon	2016-02-17 20:48:40
292	slorber	2016-04-30 14:33:09
488	timdorr	2016-10-05 00:32:39
290	aikoven	2016-02-17 04:53:42
290	ulfryk	2016-02-17 07:28:17
301	nicmesan	2016-09-15 14:54:17
208	mhodgson	2015-12-13 14:07:17
528	kzc	2016-10-22 21:47:24
629	gaearon	2017-02-22 16:19:04
102	tomascharad	2016-07-18 20:31:04
323	josepot	2017-03-08 06:26:28
323	slorber	2016-03-20 18:24:31
329	TigerC10	2016-06-13 18:45:46
498	btd	2016-09-24 05:36:20
150	marcuswhit	2015-11-18 04:49:17
228	slorber	2015-12-26 22:50:57
509	ynonp	2016-10-03 14:06:13
225	gaearon	2015-12-22 12:15:39
576	jcready	2016-12-17 16:44:25
574	btd	2016-12-14 17:02:50
574	jimbolla	2016-12-14 16:58:41
227	xcatliu	2015-12-23 11:36:02
