# Supplementary material for: Status, identity, and language: A study of issue discussions in GitHub
Source: PLoS One. 2019 Jun 14;14(6):e0215059. doi: 10.1371/journal.pone.0215059 (PMC6568400; doi:10.1371/journal.pone.0215059)
Supplement: S2 Data — (ZIP) [file pone.0215059.s003.zip › sample_46_projs_issues/segmentio_nightmare/issue_comments_REPLACECODE.csv]

issue_num	datetime	body	login	close_date
1061	2017-03-27 19:43:04	I am entering a value into a text box and then clicking on an anchor to submit data. When I do this Electron closes automatically. How do I keep Electron open and force it to follow the click to the new page?	snraets
1060	2017-03-27 16:18:03	The <S_CODE_TOKEN> object which is set on the window object, it contains the whole electron ipcRenderer on it, and it can be accessed by any website if they only want, every website have access to core electron features. Furthermore just a deletion of the <S_CODE_TOKEN> (set it to null in the websites code) will freeze the evaluate method. https://github.com/electron/electron/blob/master/docs/tut…	aight8
1060	2017-03-27 18:41:22	Maybe update the README.md with that link? I feel like this is a same concern as 'eval bash install scripts' you find online. Trust your source before you execute against it.	chtrinh
1059	2017-03-26 21:05:06	Hi! I'd like to be able to control the "download as" popup to select the filename for a downloaded file. I read that it's possible by listening to 'will-download' event. Is it supported by Nightmare?	lolownia
1059	2017-03-26 23:33:53	exactly the same problem.	aight8
1059	2017-03-27 21:09:50	[`nightmare-download-manager`](https://github.com/rosshinkley/nightmare-download-manager) or [`nightmare-inline-download`](https://github.com/rosshinkley/nightmare-inline-download) might help you solve this.	rosshinkley
1058	2017-03-24 12:03:19	<S_CODE_TOKEN> i can get console.log(1) without console.log(x) if i something wrong? how can i made this code to running out console.log(x)? THX!	ShuraChow
1058	2017-03-27 21:07:03	Two questions: one, why are you using `.use()`, and two, what is `x`?	rosshinkley
1057	2017-03-24 03:38:01	The page will load if I have the browser open, but then Electron is forced to close and wait() is ignored. If I disable JavaScript, the site remains open. Looks like the site is redirecting itself, and I need to follow the redirection. Also is it possible to spoof another browser, some sites are expecting me to enter a captcha value when I arrive. Thanks	snraets	2017-03-24 17:03:15
1056	2017-03-23 15:16:30	Would be nice if in this case wait would fail my tests. In my case I moved some code so that the variable in .wait argument became undefined. After that change, tests were passing without actually testing anything any more. So it is easy to render your tests useless with some small mistakes.	jakoivis
1055	2017-03-23 03:33:18	In case of show: true, the electron window is always on top. I checked for related issues and couldn't find anything. Is there a reason to keep it this way? If no, shouldn't it be 'alwaysOnTop: false' by default, or shouldn't there be a way to deactivate it?	quiuquio	2017-03-27 21:02:08
1055	2017-03-27 21:02:08	See #434 and #452. It has to do with preventing virtual desktop switching. You can deactivate `alwaysOnTop: false` by passing it in as an option. I'd leave the default as `true` there as it does fix a known problem.	rosshinkley	2017-03-27 21:02:08
1054	2017-03-20 09:04:32	Hi, I try to render the page http://mar.mil.br/ which contains this html: <S_CODE_TOKEN> However I have a `wait(5000)` in my code and it never ends. Which doesn't happen if I use `wait(800)`. Logs with wait 800: <S_CODE_TOKEN> And with wait 1000: <S_CODE_TOKEN> I don't put the whole log because it never ends. I also tried to set `waitTimeout` to 1200, but my wait doesn't timeout. The code I'm usi…	Khady
1054	2017-03-27 21:16:58	I'm betting you have a race condition with your `.evaluate()` - since the page is refreshing every 1s (per the `meta` block), your `.evaluate()` call may be executing against elements that don't exist (anymore or yet). Do you have a `.catch()` block? If so, what does it say?	rosshinkley
1054	2017-03-28 01:47:26	My evaluate is <S_CODE_TOKEN> I have a catch block, but it doesn't reach this block. It loops forever.	Khady
1053	2017-03-20 02:16:29	Is it possible for Nightmare (or by any other means E.g. JavaScript) to manipulate (inline or external) CSS styles, either before or after loading a web page? Below is an example of what I'm looking to achieve. If a CSS rule contains the `custom-property` I'd like to duplicate or alter the property name to become `new-property`. <S_CODE_TOKEN> <S_CODE_TOKEN>	adamdyson
1053	2017-03-27 20:47:00	The short answer is yes - you could certainly use `.evaluate()` and use `document.querySelector()` to get the DOM element, then you have the entirety of CSS to play with. Off the cuff: <S_CODE_TOKEN> (What I can't recall off the top of my head is if `delete` will actually delete the inline style. You might want to have a look at MDN.) Alternatively, you could also use `.inject()` to pull in, say,…	rosshinkley
1052	2017-03-19 18:27:45	Version: `"nightmare": "^2.10.0",` **Problem**: I'm clicking button continue, after which I should be redirected, this works sometimes, but sometimes I see next error: <S_CODE_TOKEN> my code part: <S_CODE_TOKEN>	mymtwcom
1052	2017-03-27 18:47:43	Open the electron browser and run it a couple of times like so: <S_CODE_TOKEN> You probably have to wait for form element to be loaded before you can actually type into the fields. More like than not there some lag and your nightmare execution is faster and it skips all the way to the wait action. or better yet just wait for each field before your type() <S_CODE_TOKEN>	chtrinh
1052	2017-03-27 19:00:41	@chtrinh I **waited already after click on submit for new element on page** > or better yet just wait for each field before your type() Not relevant to the issue	mymtwcom
1052	2017-03-27 20:34:07	This smells like a captcha. Have you used `show: true` or `.url()` to verify you're getting redirected to the same place every time?	rosshinkley
1052	2017-03-27 20:38:51	What @rosshinkley said might be the issue. > I waited already after click on submit for new element on page @mymtwcom: Is the form async loaded? That is what i was referring to. DOM elements might not be settled and you need to wait for it.	chtrinh
1052	2017-03-27 21:54:50	@rosshinkley yes, I used `show: true`. I used asserts that to know, that I'm currently on page that I need. `CAPTCHA`: No there no was captcha, cuz I used `show: true` that to make sure. read again plz my **problem** from issue: I'm clicking button continue, after which I should be redirected, **this works sometimes, but sometimes I see** next **error** Maybe my code will help to anybody reproduc…	mymtwcom
1052	2017-03-27 21:56:03	@chtrinh trouble not in registration form. Trouble with waiting for new page DOM loading	mymtwcom
1052	2017-03-27 23:23:36	@mymtwcom: again... `.wait('#ap_customer_name')` sometimes your form will load before you execute `type()`and since `type()` doesn't raise an exception you'll just hit `.wait('.nav-line-1')` and timeout. Nowhere in the code snippet are you waiting for the `<form>` to be load on the DOM. So sometimes you get lucky and sometimes you don't and your test fails.. which is the behavior you are seeing.	chtrinh
1051	2017-03-19 03:40:57	Hi. I have several network interfaces with various IP addresses. How can I make requests to site through these IPs? I can easily make request through proxy: <S_CODE_TOKEN> But how can I do this with the network interface IP that I need?	privilio
1050	2017-03-17 18:00:18	There is a website, where I want to type credentials using `nightmare`, log in and then click a button. <S_CODE_TOKEN> The problem is: button that should be clicked at the end (`#deal-of-the-day > div > div > div.dotd-main-book-summary.float-left > div.dotd-main-book-form.cf > div.float-left.free-ebook > a`) is not being clicked. It's probably because page needs some time to load. That's why I us…	piotrek-k
1050	2017-03-23 10:10:56	I had this very same problem and what helped me was setting `pollInterval` to `50` in the nightmare config. I'm not sure if this is a bug or some weird timing issue.	sbacic
1050	2017-03-23 10:44:40	I've only played with nightmare for a very short while, but I got the impression `click(selector)` will automatically wait for that selector to be available (I assumed with the same global timeout-value as wait() has). Seems verbose to have to place an identical `wait(selector_a)` before each and every `click(selector_a)`	ippa
1050	2017-03-23 16:53:36	I'm sure about your exact problem but wait(selector) or wait(fn) was not working properly for me until I adjusted the pollInterval. I'm reasonably sure that you don't have to call wait() before click() unless the click() selector is loaded dynamically.	sbacic
1050	2017-03-24 20:03:50	To add to my original post - I've gone over the tests and found this little gem: https://github.com/segmentio/nightmare/blob/master/test/index.js#L341 Apparently, wait can be made more reliable by adding a longer softTimeout value (I've been using 1000ms) as the second argument, eg: wait('a', 1000). Not sure why this isn't mentioned in the documentation.	sbacic
1050	2017-03-27 18:50:22	@sbacic: good find, didn't know about that option	chtrinh
1049	2017-03-17 13:42:24	I am trying the following code to take PDF of a page. <S_CODE_TOKEN> But I am getting the following PDF which does not have styling in it. What am I doing wrong .... [gmail.pdf](https://github.com/segmentio/nightmare/files/850691/gmail.pdf)	Vineeth-Mohan	2017-03-22 14:59:56
1049	2017-03-21 16:36:01	Nightmares PDF is simillar to printing. It will use `print` media selector. Try printing (or preview) your page on chrome and you'll see the same result.	iget-master	2017-03-22 14:59:56
1049	2017-03-22 14:59:56	Thanks @iget-master - I got a different direction to solve the issue.	Vineeth-Mohan	2017-03-22 14:59:56
1048	2017-03-17 09:57:39	My setup is: <S_CODE_TOKEN> to start the script, I run `npm test` to get that to run on headless linux, had to install Xvfb and run this command: <S_CODE_TOKEN> So then the test runs successfully. However, for some reason when I call it from motherapp.js as a spawned child process the test fails when nightmare is supposed to start, and exits without erro just "npm ERR!" Here is how motherapp.js s…	drschwabe	2017-03-20 03:32:48
1048	2017-03-20 03:32:48	Turns out, child exec is an event emitter. So instead of using spawn, I solved this with: <S_CODE_TOKEN> Not sure why spawn doesn't play nice with xfvb-run but exec works as shown above so all good.	drschwabe	2017-03-20 03:32:48
1047	2017-03-16 23:53:11	And thank you for a great project!	simonweil
1047	2017-03-17 20:55:24	I'm trying to do the same thing. I'm using a dropzone and can't seem to get images to upload. I've tried using nightmare-upload but that has failed as well.	brotzky
1046	2017-03-15 21:16:06	Hi, I'm trying to save a page as PDF, everything works fine except for the size: even choosing A4 size, my output pdf looks like zoomed-in. <S_CODE_TOKEN> When I print the same example on Chrome, it scale is fine. I'm pretty sure that I've seen a issue of this, but cannot found anymore!	iget-esoares
1046	2017-03-17 03:01:49	Can you provide a sample page where you see this issue?	rosshinkley
1045	2017-03-15 19:05:37	Hi, I'm trying to run nightmare.js over an PHP Script executed by nginx/PHP-FPM. Running the same command as root or any non www-data user works as expected. But when running over www-data user, if fails since www-data user don't have a home directory: <S_CODE_TOKEN> So I've tried changing Electron's path configuration as described to a folder that www-data has permissions (it's owner and 0777 ch…	iget-esoares
1045	2017-03-15 19:29:32	@iget-esoares As documented [here](https://github.com/electron/electron/blob/master/docs/api/app.md#appgetpathname) there are both `home` and `appData` valid values for the paths option. From the error you provided - `Error: Failed to get 'appData' path` - it seems like you might need to set that `appData` value in addition/instead of `home`.	johnferro
1045	2017-03-15 19:36:39	@johnferro I've tried both. My current -attempt- script now is: <S_CODE_TOKEN>	iget-esoares
1045	2017-03-15 19:56:35	Looking at line 122 of nightmare.js: <S_CODE_TOKEN> Seems like the arguments are only set after electron being initialized, so electron try to write at home directory and fails before nightmare set the home directory...	iget-esoares
1045	2017-03-15 20:05:27	Hmmmm, yeah looks like the paths are being set in the [runner](https://github.com/segmentio/nightmare/blob/master/lib/runner.js#L39) which would be after electron gets initialized.	johnferro
1045	2017-03-15 20:16:09	This can be workaround by changing php execution user or adding permissions to www-data user access /var/www. But this is a workaround, looks like a bad idea giving www-data user access to www folder.	iget-esoares
1045	2017-03-15 20:42:26	@iget-esoares Here's an [issue](https://github.com/electron/electron/pull/5237) to be aware of. I would think judging by that fix the initialization wouldn't be an issue but not 100% sure about that. Have you tried also explicitly setting the `userData` value to something else?	johnferro
1045	2017-03-15 20:45:34	I've found a way to solve this: Overriding the `$HOME` before calling nightmarejs: <S_CODE_TOKEN> So electron with try to write at this home path, not at user's home path. **Note:** This still being an issue since the path's set are not being used.	iget-esoares
1044	2017-03-14 19:56:16	So, I know why it actually doesn't fire one after the other but I can't find how to make it work this way :L I would like to: - get data from the page (evaluate) - do some calculations (with external node libs) - act on the the scroll for ex (window.scrollTo()) // I know this feature exists, just an example I've seen many examples from @rosshinkley, read the source code and also read a lot of iss…	gahabeen	2017-03-16 17:18:39
1044	2017-03-16 09:29:28	So, it works in the way that I'm able to **scrollTo** but I can't get the following actions to work. It get stucks at the first **test()**. Any idea why?	gahabeen	2017-03-16 17:18:39
1044	2017-03-16 16:45:59	Ok so, after some long hours of frustration and a couple of days, I just needed a couple of words from @rosshinkley to see what was wrong with my code. Let me explain how to extend Nightmare's features using co generator and even directly through Nightmare.prototypes. Standard way, using **nighmare.action(actionName, fn [, fn])** <S_CODE_TOKEN> Seems pretty neat and simple and it is - when you fi…	gahabeen	2017-03-16 17:18:39
1043	2017-03-14 18:03:40	I'm trying to debug the follow script, it works perfect till getting the download link but then fails. Please help! The same thing using the chrome / firefox browser works perfectly fine <S_CODE_TOKEN>	SantoshSrinivas79	2017-03-15 03:50:48
1043	2017-03-15 03:50:48	Solved! There was target "new" that was triggering the open box. solved using evaluate function ... example below: <S_CODE_TOKEN>	SantoshSrinivas79	2017-03-15 03:50:48
1042	2017-03-13 09:00:25	hi guys, the issue is about creating a custom preload script to hook alert message or confirm dialog from browser. main.js : <S_CODE_TOKEN> alertMessage.js (not do anything yet): <S_CODE_TOKEN> However, i got an error like: <S_CODE_TOKEN> Any ideas, I am appreciated. Thanks,	nquoctuan	2017-03-27 20:31:00
1042	2017-03-15 08:13:33	Use `path` module to solve your issue. The reason is your preload script is not getting proper paths while running in the browser unless specified. <S_CODE_TOKEN>	entrptaher	2017-03-27 20:31:00
1042	2017-03-15 10:02:11	hi @entrptaher, Thanks for your reply. Actually, the source code is to simplify the path. The thing is the script is able to load but get some issue with 'nightmare' which is inside the <S_CODE_TOKEN> Any other idea, thanks.	nquoctuan	2017-03-27 20:31:00
1042	2017-03-15 10:04:19	Well, I just gave you the idea. Simplify the path and it'll load without errors.	entrptaher	2017-03-27 20:31:00
1042	2017-03-15 19:19:42	I'm going to second @entrptaher's solution. The preload option gets passed as an option to the initialization of electron's browser window. As documented [here](https://github.com/electron/electron/blob/master/docs/api/browser-window.md#new-browserwindowoptions): "The value should be the absolute file path to the script." While it may appear that the script is loading properly because the error i…	johnferro	2017-03-27 20:31:00
1042	2017-03-27 20:31:00	Closing this as it seems resolved.	rosshinkley	2017-03-27 20:31:00
1041	2017-03-12 16:15:59	I have complex code inside evaluate, console.log is not useful inside evaluate.	iwxfer
1041	2017-03-15 09:46:43	Maybe something like this might be helpful. Maybe there is something we still have to explore. Maybe it's there but just not documented. :) ![2017-03-15 15_44_47](https://cloud.githubusercontent.com/assets/8284972/23942403/63aa83c2-0996-11e7-882b-f9b580f6e538.png) Then Each time I update the `runMe` file, it get's executed on that page in isolation. After I'm satisfied with results, I can change …	entrptaher
1040	2017-03-10 23:54:29		meesg	2017-03-17 11:06:56
1040	2017-03-17 03:04:51	"Before the page is fully loaded" may be a bit misleading. Before `dom-ready`? No. Before client-side scripts have finished rendering the page? Possibly. What are you trying to do?	rosshinkley	2017-03-17 11:06:56
1039	2017-03-10 10:00:35	nightmare fails when image files are there for a web page on headless linux. When <img> tags removed it works normally. So for continuous integration i am using <S_CODE_TOKEN> . Any better way or configuration to solve this problem.	aptro
1039	2017-03-10 20:12:46	Could you supply a repro or a minimum case for what you're trying to do?	rosshinkley
1038	2017-03-09 06:00:53	When I makes many nightmares, they are on one process, so I end one, they all end.	canhongpoxiao	2017-03-20 04:59:09
1038	2017-03-10 20:20:06	You could use multiple Nightmare instances instead. Using one instance for multiple concurrent operations is not supported.	rosshinkley	2017-03-20 04:59:09
1037	2017-03-08 23:16:48	I am getting this error, is it possible to get more information where it happens?	iwxfer	2017-03-17 04:37:07
1037	2017-03-09 20:19:48	I just discovered I can debug with `set DEBUG=nightmare & node spider.js`, but already don't have enough information to fix the issue. Any ideas? nightmare queuing process start +0ms nightmare queueing action "goto" for http://www.google.com +10ms nightmare queueing action "type" +23ms nightmare queueing action "click" +0ms nightmare queueing action "wait" +1ms nightmare queueing action "evaluate…	iwxfer	2017-03-17 04:37:07
1037	2017-03-10 03:49:16	usually happens when you select something that doesn't exist / can't be "focused" on. You also didn't have a catch clause after your then. Would be much better if you post code instead of just the error. It's trivial. We can help you more if we see some snippets.	jekku	2017-03-17 04:37:07
1037	2017-03-10 04:44:32	In your JS console, on this very page, try: <S_CODE_TOKEN>	jekku	2017-03-17 04:37:07
1037	2017-03-12 00:41:15	`type` was calling `focus`, I realized that because I run an example and make it fail on wait, evaluate, click, type and goto. I got the focus error when `type` error was introduced. So, my problem is solved, but I don't know how I can see the full stack trace, it would have helped a lot.	iwxfer	2017-03-17 04:37:07
1037	2017-03-17 04:37:07	Two things: One, you might want to execute with `DEBUG=*`. That will give you more helpful errors. Two, the problem here is there _won't_ be a "full stack trace". The function that does the evaluation is created, serialized, and reconstituted in the Electron instance, and as such, is sort-of-kind-of out of band. That said, there was a conversation sort of on this topic a while back in #646. Might…	rosshinkley	2017-03-17 04:37:07
1036	2017-03-08 17:08:52	When I enter: `npm install nightmare` in an empty directory, I get this error: `npm WARN enoent ENOENT: no such file or directory, open <directory_I'm_in/package.json>`. Why is this happening?	owenauch	2017-03-08 17:17:21
1035	2017-03-08 12:12:37	http://paste.ubuntu.com/24138046/ Trying to type something here but not working because that input has not any id value.Possible to type without using id value ? I did try this, .type('#inputEmail', 'gggggggggmail@gmail.com') but no luck.	b3mb4m	2017-03-09 09:34:29
1034	2017-03-08 04:29:03	When I type "npm install nightmare", installation is stuck like this and never proceed: <S_CODE_TOKEN> I almost wait 20 minutes, but nothing changed. I removed whole node_module and retried, but still same. I'm using - node v6.9.2 - npm v3.10.9	rico345100
1034	2017-03-08 08:23:36	Nah, it just working now. Looks like some kind of network issue.	rico345100
1034	2017-03-08 08:40:37	Sorry, I just re-run the install, same issues happens again. When I forcely stop install and re-install, it saids: > Electron failed to install correctly, please delete node_modules/electron and try installing again So remove node_modules and npm install, same problem continues. Oh, I forgot to mention it, I'm using MacOS 10.11.3 El Capitan.	rico345100
1034	2017-03-15 10:00:17	Can you try the following code and see when it's getting stuck? - `npm install --verbose --save nightmare` Also, you can try other package managers/wrappers like `yarn` and run either of the following commands, - `yarn add nightmare` - `yarn add --verbose nightmare` You don't have to share the whole log directly, you can see where it gets stuck and tell us.	entrptaher
1033	2017-03-07 21:28:36	subj	dimkir	2017-03-07 21:31:57
1033	2017-03-07 21:31:50	thanks!	reinpk	2017-03-07 21:31:57
1032	2017-03-06 22:40:25	I'm trying to capture screenshots for multiple pages from a node container. to test it out I have been running this code: <S_CODE_TOKEN> it works perfectly on my local machine. in docker I don't even get an error. it does nothing. I'm running on the official node:6.3.0 image. could this be some type of networking issue?	clement360	2017-03-13 15:08:41
1032	2017-03-10 04:05:26	The resolution to the screenshot issue in docker instance is found here: [https://github.com/segmentio/nightmare/issues/224#issuecomment-267195843](https://github.com/segmentio/nightmare/issues/224#issuecomment-267195843)	mstraughan86	2017-03-13 15:08:41
1031	2017-03-05 15:07:11	I have a code: <S_CODE_TOKEN> The element with selector `s1` is not present on the page when the `wait` is called, the `fn` each time it polls returns `false`. Then, when the element with `s1` selector added, `fn` returns `true` and poll for `fn` stops, but after that the `wait` fails with timeout. I expected that after `fn` return `true` the `wait` will continue successfully. Same with `wait(s1)…	novoxudonoser
1031	2017-03-17 03:20:45	That's how it should work, and I cannot recreate the behavior you're seeing. Can you provide a minimum repro?	rosshinkley
1030	2017-03-04 05:08:04	Not quite an issue per se, but this popped up in my headless env that I had to make accommodations for when rebuilding my docker images tonight. I started to get hangs complaining with `DEBUG=nightmare` that `127: command not found - you may not have electron installed correctly`. Further digging with `DEBUG=*` revealed electron was trying to load `libX11-xcb`, so I had to manually add that to my…	adityabansod
1029	2017-03-03 19:11:48	I am opening 2 instances under the same "partition" string, note I am not using persist: but reading nightmare and electron docs, equal partition should be enough to share session What's happening is - If I print cookies I see both share the same cookies, but If I do something like adding to cart in an ecommerce website: **What I expect**: both windows to show item in cart, like if I had 2 chrome…	shmatt05
1029	2017-03-07 17:30:08	Too many bugs stating the same problem, yet not fixed properly, https://github.com/segmentio/nightmare/issues?utf8=%E2%9C%93&q=persist, https://github.com/segmentio/nightmare/issues/1024 and more. I'm replying with additional test information on par with the OP provided details. <S_CODE_TOKEN> This code is supposed to persist, but the first window returns the desired output, second one remains em…	entrptaher
1029	2017-03-08 19:24:35	also getting the same issues with similar code	yeeezy
1029	2017-03-17 04:22:16	#1024 is different, for what it's worth: that's talking about a child window. Popups are, for now, not going to work (unless you create the windows yourself, like with `nightmare-window-manager`). See #593. Memory serving, partitioning has never worked particularly reliably, but I _thought_ that in your case @entrptaher that the `browser1` instance had to end to write the session to disk to then …	rosshinkley
1029	2017-03-17 07:26:33	Okay, so I tried this and it did not work. Yes, the whole session and cookies was supposed to work. Tried putting them into separate files. Did not work, tried in same file, did not work. <S_CODE_TOKEN> result <S_CODE_TOKEN> It might be a bug?	entrptaher
1028	2017-03-01 08:33:50	Now that node natively supports async/await (!) we can probably remove the internal queueing system and just have the actions return promises. This would definitely be a breaking change but *should* allow for more concurrency, so you could do things like this: <S_CODE_TOKEN>	matthewmueller
1028	2017-03-17 04:13:56	This would introduce an awful lot of lifting that the internal queue currently takes care of - two things that come to mind off the top of my head. One, starting Electron is a queued action, meaning the instance does not start Electron until the first action is called as a part of the queue, and we get that for (more or less) free. Wouldn't your approach mean all functions would have to check tha…	rosshinkley
1027	2017-03-01 00:25:01	So I'm trying out nightmare with the included test script, and and I keep getting stuck at on this point, TypeError: Cannot read property 'dock of undefined. Could not find any other similair issues. <S_CODE_TOKEN> I am thinking that the issue is with electron, with the line const app = require('electron').app because the issue pops up when app.dock gets called. Any ideas on how to resolve the is…	djmbritt	2017-03-01 02:15:09
1027	2017-03-01 02:15:09	I managed to fix it, I'm not completely sure why it's working now. But when I was playing around with the options: show and frame for setting up the nightmare instance it started working properly.	djmbritt	2017-03-01 02:15:09
1026	2017-02-28 18:27:02	I'm working on an app that automates logins. I've noticed that when nightmare/electron navigates to Zapier, https://zapier.com/app/login, the renderer process continues to increase its memory use, even when there is no navigation, and the process should be idling. Nightmare v2.9.1. I've run it both with the prebuilt electron binary and manually setting the electronPath to a new version, but the i…	micahsmith	2017-03-09 17:32:12
1026	2017-02-28 18:53:42	I've had similar issues with Chromium (and Chrome for that matter) bleeding memory. Slack and Gmail have traditionally been my go-to examples of this - leave them open for any extended period of time, and eventually the browser process will gobble up all of the available memory. I haven't had a real chance to dig into if it's a Chromium bug or a product bug, but I suspect Zapier may have a simila…	rosshinkley	2017-03-09 17:32:12
1026	2017-02-28 19:31:03	The same issue doesn't seem to happen in Chrome. I should also note that the bleed is quite fast: the usage seems to grow ~100M every few seconds. Is there any good workaround for this issue, or is it just the case that some sites are going to suck? I mean, worst case scenario, I can arrange to kill any electron processes that get to memory hungry, but I would prefer something more elegant. Thank…	micahsmith	2017-03-09 17:32:12
1026	2017-02-28 19:40:08	>The same issue doesn't seem to happen in Chrome. Mmm, that's troubling. >I should also note that the bleed is quite fast: the usage seems to grow ~100M every few seconds. That's even more troubling. When I've seen memory leaks, I'm talking on the order of megabytes an hour (if that), not an instant gobble. My knee-jerk would be to say "try Electron's latest," but you've already tried that. A qui…	rosshinkley	2017-03-09 17:32:12
1026	2017-03-01 15:03:01	I tried to reproduce the effect yesterday after AWS went down, but was not able. Then I tried again this morning, and I could reproduce it. I've tried changing some of the options, namely, turning `show` and `offscreen` to false, but the leak persists. Nevertheless, I'm going to include my default options, just for completeness. <S_CODE_TOKEN>	micahsmith	2017-03-09 17:32:12
1026	2017-03-08 14:45:11	I take it that you haven't been able to replicate, and after having tried to replicate it for several days in a row without success, I'm about to give up. My inclination at this point is to let Nightmare/Electron run every once in a while, and periodically check to see if the leak reoccurs. I would welcome any thoughts on best methods to log and debug any leaks in the future.	micahsmith	2017-03-09 17:32:12
1026	2017-03-09 17:32:12	Haven't been able to reproduce. I'm going to go ahead and close this.	micahsmith	2017-03-09 17:32:12
1025	2017-02-28 17:44:40	Enable confirm dialog to return default response or true if default response is undefined. In browser, confirm dialog default selection is 'ok' so makes sense that true should be returned by default.	rjanicek
1024	2017-02-28 07:46:39	The window opened by parent webpage are not inherited the proxy and authentication settings the parent has, so 401 is shown. nightmare .authentication(username, password) .goto(url + '/Login.aspx') .click('#MenuReport') .click('#MenuMain_lbRpt') .wait(2000) .type('#ucDateFrom_txtDate','01-08-2016') .type('#ucDateTo_txtDate','31-08-2016') .click('#btnGenerate') .catch(done) The popup has return 40…	zerg000000
1024	2017-03-17 04:24:59	Popups are not directly supported by Nightmare, and while I am certain the `preload` script doesn't get inherited with popup windows, I would not be surprised if other settings such as proxy are also not inherited.	rosshinkley
1023	2017-02-27 22:02:23	Just ran into this today. Would be interested in providing a solution if I could get some guidance from the dev team on where to look for a root cause. My issue is that after compiling my code with webpack nightmare.exists, nightmare.wait, nightmare.evaluate etc just hangs with no timeout. I guess something must be clashing in the way ipc is handled in webpack and in nightmare.js, because I can t…	tgemes
1022	2017-02-27 10:02:12	https://github.com/DefinitelyTyped/DefinitelyTyped/blob/master/nightmare/index.d.ts Who, Update, Help!	CatsMiaow	2017-03-27 21:10:23
1022	2017-02-28 04:25:05	This seems like an issue you should open with the `DefinitelyTyped` project, as we don't have any control over their typedefs.	stephenmathieson	2017-03-27 21:10:23
1022	2017-03-27 21:10:23	Closing as this is a `DefinitelyTyped` issue.	rosshinkley	2017-03-27 21:10:23
1021	2017-02-26 22:07:07	First off, I have to thank everyone who has worked on nightmare! Coming from phantom, it's been such a relief and pleasure to use so far. I'm currently working a project that performs a kind of breadth-first graph traversal to find broken links. I am creating (for now) eight Nightmare instances that make parallel/concurrent requests to perform the traversal. It works very well at the beginning, v…	louisscruz	2017-03-01 04:37:36
1021	2017-02-26 22:35:53	I just ran another test. When I use 20 workers, I get significantly further, but the processes all eventually hang. This time I got to this point (in my custom logs): <S_CODE_TOKEN> Looking at activity monitor, I'm going from about 7gb of used memory to 14gb of used memory by the end (out of my total of 16gb). This seems to confirm that it is indeed a memory issue.	louisscruz	2017-03-01 04:37:36
1021	2017-02-27 01:46:03	@louisscruz I'm just curious - what happens if you use different partitions? In your code, e.g.: <S_CODE_TOKEN> Would this consume more memory, or will it actually cause some speed up due to a separation of shared storages?	jekku	2017-03-01 04:37:36
1021	2017-02-27 06:58:46	@jekku When the partition name doesn't match the partition name of the initial login instance it can't proceed.	louisscruz	2017-03-01 04:37:36
1021	2017-02-28 06:09:44	This might be a different kind of issue. Here's an update: I've completely refactored my code and simultaneously set it so that the workers `end()` after a certain number of requests and are replaced by new instances. I figured that this would help out if there were some kind of a memory issue. However, it definitely didn't. Even when it is the case that there are fewer links and/or the ordering …	louisscruz	2017-03-01 04:37:36
1021	2017-02-28 07:26:55	I am very interested in your crawler with Electron/Nightmare . Do you share your code?	LeMoussel	2017-03-01 04:37:36
1021	2017-02-28 19:54:58	I haven't had a chance to dig into load testing Nightmare recently, and now you have me curious. I'll see if I can carve out some time to tinker with this at some point soon. I suspect you're _probably_ right, that this is a memory issue, but I haven't seen Nightmare start popping up windows unless they're generated from the site, and even then, I can't remember exactly the last time I saw that b…	rosshinkley	2017-03-01 04:37:36
1021	2017-02-28 20:16:33	@LeMoussel Here's my project: https://github.com/louisscruz/hub-crawl	louisscruz	2017-03-01 04:37:36
1021	2017-02-28 20:17:01	@rosshinkley Thanks for that! I'll give that a shot later today.	louisscruz	2017-03-01 04:37:36
1021	2017-03-01 04:37:36	@rosshinkley Wow, your `nightmare-download-manager` did it! It no longer hangs with the `ignoreDownloads: true`. There is still a drastic slowdown in performance throughout my crawler's run. With 24 workers, my last run, which was about 10 minutes long, started around 240 links per minute and ended at 110 links per minute. I'm curious how the shared session/partition affects this. Anyways, my ori…	louisscruz	2017-03-01 04:37:36
1020	2017-02-26 21:21:50	Is there any way to take s screenshot in jpg format returning to buffer? It is possible to specify format in path, but I don't want to save screenshot on disk.	novoxudonoser	2017-02-27 16:12:09
1020	2017-02-26 23:28:50	It say how right in the doc. https://github.com/segmentio/nightmare#user-content-screenshotpath-clip	jfmmm	2017-02-27 16:12:09
1020	2017-02-27 15:51:08	> If path is provided, it saves the image to the disk >> I don't want to save screenshot on disk	novoxudonoser	2017-02-27 16:12:09
1020	2017-02-27 16:03:07	JPGs are not supported yet, pending #950. If you want a PNG buffer, don't pass the path parameter. Something like: <S_CODE_TOKEN> _edit:_ spelling error	rosshinkley	2017-02-27 16:12:09
1020	2017-02-27 20:46:41	> If path is provided, it saves the image to the disk. **Otherwise it returns a Buffer of the image data.**	jfmmm	2017-02-27 16:12:09
1019	2017-02-26 18:49:25	I'm trying to send a pdf back as a buffer throught an express route, but I get an error and I'm pretty sure I'm doing this correctly. here my code: <S_CODE_TOKEN> <S_CODE_TOKEN> If I look inside actions.js it seem like it should go throught the second condition and set path as undefined and then this should call done() with a buffer instead of calling fs.writeFile and return and error because pat…	jfmmm	2017-02-28 04:12:50
1019	2017-02-26 19:35:44	don't know if it's a premise thing, but there a function in the third parameter. If I log arguments I get three thing even tho I'm only passing 2. <S_CODE_TOKEN> I fixed it for now by passing false as a third parameter so it push that weird function. <S_CODE_TOKEN> <S_CODE_TOKEN>	jfmmm	2017-02-28 04:12:50
1019	2017-02-27 16:00:37	I think the documentation is a little misleading here: the Nightmare `.pdf()` function does not take a callback as the second parameter. In your initial example, Nightmare is treating the options object you're passing in as the path, and the function you're passing in as the internal `done` callback. In the second, it's treating the options object correctly, but treating the function as the inter…	rosshinkley	2017-02-28 04:12:50
1019	2017-02-27 18:19:56	Make sense, thanks for the help. I'll close this later after testing it.	jfmmm	2017-02-28 04:12:50
1018	2017-02-25 15:33:21	By default, Nightmare does not want to use the existing process. This issue concerns the following issues, https://github.com/segmentio/nightmare/pull/967 https://github.com/segmentio/nightmare/issues/856 https://github.com/segmentio/nightmare/issues/835 ## What is the issue? If installed in the dist folder to run from an electron app, Nightmare runs fine under electron upto a certain electron ve…	entrptaher
1018	2017-03-07 16:11:00	Another solution is: <S_CODE_TOKEN> Add or remove `remote` if you are using nightmare in the renderer or just in the main process. --- I've been looking around with the console, and apparently what gets loaded by `require('electron')` is the electron object, and not the electron path. As the docs said, if you're calling electron from the Electron App, you won't get the electron .exe path, but the…	tomsotte
1018	2017-03-26 15:28:25	Just confirming that this works great, thanks! Simple example code to make it easy for others to test: <S_CODE_TOKEN>	josephrocca
1017	2017-02-25 00:14:36	for the last 15 + minutes, nothing is updating or changing . ![image](https://cloud.githubusercontent.com/assets/1026325/23325720/849d795c-fac5-11e6-91e1-d91d7fc1ab91.png) ![image](https://cloud.githubusercontent.com/assets/1026325/23325729/8eb6f102-fac5-11e6-81f2-d85096407d52.png)	jpca999	2017-02-27 17:31:12
1017	2017-02-27 17:31:11	i had this same issue on an airplane, worked fine once i was on low-latency ground internet. definitely an electron issue though, not a nightmare issue.	reinpk	2017-02-27 17:31:12
1017	2017-02-28 02:48:32	yes it strated working thx	jpca999	2017-02-27 17:31:12
1016	2017-02-24 21:35:02	I am getting this error the when visiting certain sites like: http://www.footlocker.com/product/model:236830/sku:S80686/adidas-ultra-boost-womens/ http://www.basspro.com/Lowrance-Hook4-Fishfinder/Chartplotter-with-Nautic-Insight-Pro-and-Cover/product/175348/	snraets	2017-02-27 16:14:59
1016	2017-02-24 21:37:46	Hm, can you provide more information? Is the Nightmare script running on a box behind a firewall or anything else that would prevent network requests? If not, could you provide a minimum repro script?	rosshinkley	2017-02-27 16:14:59
1016	2017-02-24 21:54:39	It's strange. I can visit the sites using Chrome, or Firefox. The error is this: earch failed: { message: 'navigation error', code: -138, details: 'ERR_NETWORK_ACCESS_DENIED', url: 'http://www.footlocker.com/product/model:236830/sku:S80686/adidas-ultra-boost-womens/' }	snraets	2017-02-27 16:14:59
1016	2017-02-24 21:58:01	Other sites work. https://www.bedbathandbeyond.com/store/product/samsonite-reg-aspire-xlite-21-5-inch-spinner-in-black/1060001276?categoryId=12325	snraets	2017-02-27 16:14:59
1016	2017-02-24 23:38:16	I think this is our network @ work. I tried at home and had no problem. Thanks for responding so quickly.	snraets	2017-02-27 16:14:59
1016	2017-02-27 16:14:59	Closing for the moment. Feel free to reopen/open a new issue if this crops up again.	rosshinkley	2017-02-27 16:14:59
1015	2017-02-24 17:26:10	Hi, I'm new with Nightmare and I need a help. I have a feature in my website that load more posts, 5 in 5. I need a way to click the button that load more posts, until it hide from my screen. Everytime that I click, it load more 5 posts. After all posts are loaded, it hide from my screen. Is it possible to simulate this feature? Thanks	marcelinhov2	2017-03-17 04:15:36
1015	2017-02-24 17:35:33	This is _very_ similar to #625. Modified from that issue slightly, and probably _way_ oversimplified: <S_CODE_TOKEN> Note this carries the same stipulations: This is _very_ naive, and if you're not careful, could end up causing a hang.	rosshinkley	2017-03-17 04:15:36
1014	2017-02-24 01:16:19	Rather than having to grant folks permissions, let's just let CI handle the `npm publish` stuff. I've added our [Segment's] default npm key as an env var, so everything should Just Work™	stephenmathieson	2017-02-24 01:56:31
1013	2017-02-23 14:56:17	OS Centos node version 4.0.0-pre nightmarejs latest version `# DEBUG=nightmare:*,electron:* node --harmony example.js` `**electron:stderr /tmp/phantomjs/phantomjs-2.1.1-linux-x86_64/node_modules/nightmare/node_modules/electron/dist/electron: error while loading shared libraries: libXss.so.1: cannot open shared object file: No such file or directory +0ms** ` How do I fix this error?	StanleyMilligan	2017-03-27 21:10:36
1013	2017-02-24 01:35:20	It looks like you're missing `libxss`? It looks like Atom also [had this problem](https://github.com/atom/atom/issues/13176), do any of the solutions there work?	rosshinkley	2017-03-27 21:10:36
1012	2017-02-23 10:56:57	[Please see this stackoverflow question](http://stackoverflow.com/questions/42398621/handle-multiple-users-requests-to-multiple-remote-web-forms-using-phantomjs?noredirect=1#comment71969732_42398621)	geethrsn	2017-02-27 07:05:26
1012	2017-02-24 01:32:26	Based on the example you posted, you're trying to re-use the same Nightmare instance across multiple requests. This won't work as if you have multiple requests come in, the actions for the later requests will be added to the currently executing context. This is further complicated because you're also `.end()`ing the instance, rendering the Nightmare instance unusable after the initial request. If…	rosshinkley	2017-02-27 07:05:26
1012	2017-02-27 07:05:26	It works. Thank you.	geethrsn	2017-02-27 07:05:26
1011	2017-02-22 19:23:24	**What are you trying to achieve?** There are some actions that I need to execute after running all tests in a feature. I am wondering if we already have something like "beforeFeature / afterFeature". **What do you get instead?** I've already analyzed the codeceptjs options _before/after_ and the _beforeSuite/afterSuite_. The first one doesn't work for my case because it executes once for each sc…	nayaramoura
1010	2017-02-22 17:53:56	I'm trying to diagnose an error on our continuous build server, and seeing the Electron console would really help. It appears that Nightmare allows listening for these events, but unfortunately they don't seem to be firing for any of the errors I'm seeing. I'd expect to see the 'BROWSER EVENT' line in my terminal a few times, one line each for those HTTP, websocket, and source map errors in the s…	keithkml	2017-02-24 19:20:27
1010	2017-02-24 02:23:43	Hm, I _think_ the `page` event - specifically with errors - is for on-page javascript errors (I can't remember offhand if it's parsing and uncaught exceptions or just uncaught exceptions). I don't think it will capture sourcemap parsing issues or websocket connection issues. For the `WebSocket`, I'm not sure you'll be able to capture the error short of writing a wrapper you can load up with prelo…	rosshinkley	2017-02-24 19:20:27
1010	2017-02-24 19:17:04	Wow thank you for doing so much research. I'll look into debugger. Feel free to close this since it sounds like it's not an issue with nightmare itself.	keithkml	2017-02-24 19:20:27
1010	2017-02-24 19:20:27	@keithkml If you come up with a custom action using the debugger, I'd be _very_ interested in seeing it. Also, I neglected to mention - if you go this route, you will likely not be able to use the debugger tray (or you'll have to be _very_ judicious about opening and closing it) as Chromium only allows one attachment to the debugger at any given time. I don't know that you'd hit that, but I thoug…	rosshinkley	2017-02-24 19:20:27
1009	2017-02-22 17:42:34	I noticed this issue while reading the docs	keithkml	2017-02-24 00:49:43
1009	2017-02-24 00:49:40	Nice catch, thanks!	stephenmathieson	2017-02-24 00:49:43
1008	2017-02-20 14:07:44	previous link is 404, replace it with correct link address	suniaoo	2017-02-24 00:48:38
1008	2017-02-24 00:48:34	Nice, thanks!	stephenmathieson	2017-02-24 00:48:38
1007	2017-02-20 10:52:07	I have CentOs7 running in Windows 10 via Virtualbox, and trying to install nightmare is giving me this error. <S_CODE_TOKEN> And here is the error log: <S_CODE_TOKEN> I can't tell what the issue issue, as I am new to installing JS libraries from npm/yarn registry	samayo
1007	2017-02-21 02:24:02	I can't get why you have to install it globally, tho. Can you try installing electron globally first, THEN install nightmare globally after - if you're in to the kind of stuff. I feel it's 'kinky' hehe. I just install it on the local folder of the app, always.	jekku
1007	2017-02-21 02:24:50	BTW this also happens to me before when office internet is slow (third world here). Perhaps a problem in the VMs connection bridge to the host, too.	jekku
1007	2017-02-21 02:26:25	Because in nodejs, ECONNRESET most probably means that the npm's end of the request/response cycle abruptly got closed on your local machine. Put simply, a connection problem.	jekku
1007	2017-02-21 15:57:03	So, what is the solution? Install electron separately?	samayo
1007	2017-02-22 07:39:42	Could be. I'm not too sure. But I really think it's between your VM's connection and npmjs.org	jekku
1007	2017-02-22 08:05:21	It can't be a connection problem as I can download pakckages like vue, bulma, font-awesome in the same way with no issues. let's just hope someone chimes in	samayo
1006	2017-02-20 04:54:21	I am making a bot that uses a proxy for each electron instance. I want to run them all in a background and when an instance reaches a certain page, it opens an electron window, so a user can make selections before the program continues. So how would I switch between show: false and true without losing cookies and other data? I was thinking of running multiple sessions in the background, then clos…	MajorHAX
1006	2017-02-24 03:46:10	You could define a custom action for this. Try something like... ```js var Nightmare = require('nightmare'); Nightmare.action('show', function(name, options, parent, win, renderer, done) { parent.respondTo('show', function(done) { win.show(); done(); }); done(); }, function(done) { this.child.call('show', done); }); Nightmare.action('hide', function(name, options, parent, win, renderer, done) { p…	rosshinkley
1005	2017-02-20 02:07:58	I am using nightmarejs to visit this url: http://www.pinbet88.com/en/ and then got this error: "Uncaught TypeError: Cannot read property 'stack' of null" from preload.js line 7.	tinyesp
1005	2017-02-24 03:55:47	This sounds like an error from the javascript on the page - the page errors get bubbled up from Electron through the preload script. There is an edge case, though, where I suppose the error could get emitted without an error with a stacktrace. I _thought_ there was a PR to account for this issue,but it's entirely possible my memory is faulty. It looks like that may be what you're hitting. To chec…	rosshinkley
1005	2017-02-24 04:04:56	Thanks for the replying. I tried to override the event listener and found it is a 'Script error'. However, I do not have this exception when using Chrome or Electron. Thanks.	tinyesp
1004	2017-02-17 06:04:02	I remember I did this on accident before but I can't seem to figure that out again. It was something like: <S_CODE_TOKEN> Or something like that. Does anyone know how to do this?	pfftdammitchris	2017-03-17 04:30:44
1004	2017-02-17 08:58:01	How did you get arrLinks????	jekku	2017-03-17 04:30:44
1004	2017-02-17 16:07:25	I forgot since I did like a million changes. But I found out how to recursively iterate through links now. This is the code for anyone who is interested: <S_CODE_TOKEN>	pfftdammitchris	2017-03-17 04:30:44
1004	2017-02-17 17:10:32	But now it freezes sometimes after the first iteration of the function Iterate_Containers() Why does it execute the first one fine but freezes on the rest of the iterations?	pfftdammitchris	2017-03-17 04:30:44
1004	2017-02-24 02:56:53	First things first: go read [Asynchronous Operations and Loops](https://github.com/rosshinkley/nightmare-examples/blob/master/docs/common-pitfalls/async-operations-loops.md). Your original post is a similar use case. As for why it freezes: I guess my first question would be, how many containers are there, and second, how are you ending the Nightmare instance? Finally, your recursion approach _cou…	rosshinkley	2017-03-17 04:30:44
1003	2017-02-16 21:06:05	Perhaps I'm doing something wrong. I'm not able to get console logs using nightmare. Take for example a webpage that outputs: <S_CODE_TOKEN> In nightmare: <S_CODE_TOKEN> The output will be: `>client logs: log this string` `>client logs: undefined`	keyscores	2017-02-16 21:09:48
1002	2017-02-15 17:12:01	Fix link to electron events documentation	busysumm3r
1001	2017-02-13 22:37:22	Hi there, Thank you for having such a great tool! I added a right-click menu (see video: https://kitchen.codebuffet.co/index.php/s/vyPPrgO8uH0icGA) that will allow you to select and inspect elements on the spot. I found this especially helpful when trying to test and slightly adjust your automated interaction with different pages. Hope all is well, have a nice day!	peterwilli
1001	2017-02-15 11:17:42	Would be nice to fix the tests, and to write tests for this change as well	jekku
1001	2017-02-15 15:33:31	@jekku just saw the checks have failed, thanks for noticing. I was a away to an event yesterday :) I'll get on it.	peterwilli
1000	2017-02-12 18:02:09	When I try to wait or type in a field with a colon symbol on the id, I receive the error: <S_CODE_TOKEN> And indeed my selector id is #numeroFormatDecorate:numero_format ... I tried to copy from chrome and the selector is #numeroFormatDecorate\3a numero_format .. But it also does not work. Any idea for this issue? (Sorry if I'm posting on the wrong channel but I could not find any community relat…	leordev	2017-02-12 18:03:20
1000	2017-02-12 18:03:20	oops... tried #numeroFormatDecorate\\3a numero_format and it worked... sorry!	leordev	2017-02-12 18:03:20
999	2017-02-10 12:06:43	Hello! I'd like to ask if what I written on the title is possible. Currently I cannot run the nightmare instance without the `.end()` attached to it, so I was unable to try what I wanted to do. Just to help: I'm creating a slack bot that calls the browser instance with arguments passed to it, fill a page with it, submit, take a screenshot, post the image on slack ( **captcha** ), get another user…	tloriato	2017-02-10 19:25:50
999	2017-02-10 12:14:41	Would something like: `.wait(askUserInput[path_of_the_captcha.png)` <S_CODE_TOKEN> works?	tloriato	2017-02-10 19:25:50
999	2017-02-10 14:02:14	Alright, I got it to **almost work**. The problem is that when requesting the screenshot to capture, the code always get the **previous** one, as it seems that: - or the screenshot it's only saved after the `.end()` - or it takes a whole lot of time to save the screenshot Can someone **help me?** <S_CODE_TOKEN>	tloriato	2017-02-10 19:25:50
998	2017-02-09 16:58:41	Is there any way to wait for event happen dynamically? Here's the scenario. 1) page loads 2) after page loads, you do authentication. 3) when you submit, page finishes loading (dom-ready), but the website itself is really complicated and it also loads other things dynamically (ajax calls inside iframes, other script loads another script and so on), which I have no clue how to wait for. wait(ms) i…	overflowz	2017-02-10 10:29:55
998	2017-02-09 21:18:02	since I hurry and having not much knowledge about internal stuff, does this action seems good (well, it would be much better with timeouts as well, but dunno how to do it). <S_CODE_TOKEN> I ask because I get logs such as: `nightmare:ipc Replacing responder named "waitForResource" +13ms`	overflowz	2017-02-10 10:29:55
998	2017-02-10 01:53:49	What you have is fine. You could probably accomplish a close approximation using the [asynchronous form of `.wait()`](https://github.com/segmentio/nightmare#evaluatefn-arg1-arg2). Waiting for a resource like you have it would be kind of tough without the action as you have it written, though. Answering your second question: that usually happens when you attach an action to Nightmare multiple time…	rosshinkley	2017-02-10 10:29:55
998	2017-02-10 10:29:55	well, I dag in documentation / examples and this action now works fine! (it is just missing timeouts though). <S_CODE_TOKEN>	overflowz	2017-02-10 10:29:55
997	2017-02-09 10:08:20	throw new Error('Electron failed to install correctly, please delete node_modules/' + path.basename(__dirname) + ' and try installing again');	cucygh
997	2017-02-14 21:28:33	once I had the same question. But after a certain time with a nightmare, I realized that he was not processed through webpack. If you want to make your code is not clear, you need to look for other solutions.	vshvydky
996	2017-02-09 00:23:25	You know when you visit a page in a website and view the source code, sometimes you see an element execute a javascript function? For example: `<button type="button" id="chocolate" onclick="EditShipment()">Click me</button>` Can I use nightmare to visit this page and execute EditShipment() ? And if so, is it possible to pass in our own arguments to that function's argument?	pfftdammitchris	2017-02-10 02:20:21
996	2017-02-09 01:49:00	Sure. If the code on the site is defined and written exactly as in your description, then we can assume that `EditShipment` exists within the global namespace. If that's really the case, you should be able to call `EditShipment` from within a normal nightmare `evaluate` function. Here's an example: <S_CODE_TOKEN>	urlysses	2017-02-10 02:20:21
996	2017-02-10 02:20:21	Looks good to me. Considering this issue closed. If you have any more qusetions, feel free to reopen/open a new issue.	rosshinkley	2017-02-10 02:20:21
995	2017-02-07 12:43:48		itomas	2017-02-09 14:18:25
995	2017-02-09 10:16:30	Why though?	jekku	2017-02-09 14:18:25
995	2017-02-10 03:14:29	Wouldn't hurt to keep up on the Electron version, especially if the tests pass. I'd be open to this.	rosshinkley	2017-02-09 14:18:25
994	2017-02-07 11:36:05	Hi ! I would like to get the last action done or should be done when my script timeout to be able to now what's wrong. And if possible do something before the timeout (like take a screenshot). Is this possible ? Thanks for this awesome library !	GautierT	2017-02-08 12:44:05
993	2017-02-06 21:13:01	**_The code (taken from example):_** <S_CODE_TOKEN> _**Output:**_ <S_CODE_TOKEN> **_How to deal with that?_**	tloriato	2017-02-10 12:15:03
993	2017-02-10 03:29:53	It looks like that site's SSL certificate is not valid. You can direct Nightmare to ignore bad certs, although it's not recommended. Try: <S_CODE_TOKEN> _edit:_ ctrl-enter is the worst.	rosshinkley	2017-02-10 12:15:03
993	2017-02-10 03:35:27	Thank you @rosshinkley . I'm gonna try it first thing in the morning, have to go right now (2am) Yes, apparently my government doesn't like spending money on certificates. (go brazil!) **It worked!**	tloriato	2017-02-10 12:15:03
992	2017-02-06 02:04:52	Native ES6 Promises are nice, but libraries like [Bluebird](npmjs.com/package/bluebird) offer a lot of nice additional features. I'd like to be able to specify which Promise library/factory nightmare uses internally to wrap return values from `.then()` and `.catch()` *(inspired by [mongoose.Promise](http://mongoosejs.com/docs/promises.html#plugging-in-your-own-promises-library))* ## Use Case <S_C…	itsjustcon	2017-02-24 00:51:57
992	2017-02-22 07:44:17	LGTM :)	jekku	2017-02-24 00:51:57
992	2017-02-24 00:51:51	Awesome work dude! Thanks!	stephenmathieson	2017-02-24 00:51:57
991	2017-02-05 02:41:09		TheLastTech	2017-02-10 03:38:45
991	2017-02-10 03:38:45	It does run on Windows, to the best of my knowledge. Closing until more information is given.	rosshinkley	2017-02-10 03:38:45
990	2017-02-04 13:16:40	The newest version of Nightmare (2.9.1) stops `nightmare.useragent('my-agent')` from working (i.e. you cannot override the default useragent). Downgraded to 2.9.0 and it works again.	schickling
990	2017-02-04 19:33:05	hmmm, in my nm 2.9.1 on windows action useragent works	vshvydky
990	2017-02-07 05:48:17	2.9.1 on archlinux latest works for me. It helps maybe if you can add details like your Operating system and its version :)	jekku
990	2017-02-07 10:07:39	Weird. I've tested it twice and removed `node_modules` each time. I'm on MacOS Sierra.	schickling
990	2017-02-10 03:55:18	More bizarre still, I don't think `.userAgent()` has been touched in some time (almost a year!). I'd say it might be an Electron issue, but there's not a version difference between 2.9.0 and 2.9.1. Anyone else with a Mac out there that can validate this issue?	rosshinkley
989	2017-02-03 18:50:30	I have checked that Nightmare follows 3xx redirections transparently (reporting 200 as status code). I think this behavior is right most part of the time. However, it would be useful if this behavior could be disabled optionally. AFAIK it's not possible to disable it right now, isn't it?. So, is there a workaround for this?. My use case is for a web site analyzer. However, I think it could also b…	d3ce1t	2017-02-04 13:36:07
989	2017-02-03 20:59:56	Actually you can solve it by using the **events**. <S_CODE_TOKEN> the result might be as follows: <S_CODE_TOKEN> Learn more about this here, - https://github.com/segmentio/nightmare#onevent-callback - and here, https://github.com/electron/electron/blob/master/docs/api/web-contents.md#event-did-get-redirect-request You can add multiple events before goto and make it prepare for something beforehan…	entrptaher	2017-02-04 13:36:07
989	2017-02-04 13:32:55	Thank you very much for your response. I think this is what I was looking for. It works perfectly :). P.S: I close this issue because by using this approach I can implement the described behavior.	d3ce1t	2017-02-04 13:36:07
988	2017-02-01 15:08:51	Almost for sure users that want to try the example test snippet are going to run into issues with the default mocha timeout in the CLI	sanbor
988	2017-02-03 07:17:18	@sanbor that is not the only case where test engineers should increase the mocha timeout for nightmare.js. It could also be possible that the operations being done on the browser are intentionally taking long.	jekku
988	2017-02-03 17:12:53	@jekku Right. Does that means that you think that it's a good idea to mention this but with a different wording? Thanks.	sanbor
988	2017-02-13 05:25:14	@sanbor yes	jekku
987	2017-01-31 21:57:14	Hi everyone, I'm trying to extract data from the url below. What am I doing wrong. Please help me. Any help would be appreciated `var Nightmare = require('nightmare'), nightmare = Nightmare(/*{ show: true }*/) /* nightmare.inject('js', 'node_modules/jquery/dist/jquery.js'); */ nightmare.goto('https://goo.gl/9z0sZv') .evaluate(function(){ var arr = [], linkler = $("a[href^='https://goo.gl/nY5ey1']…	gencharitaci
987	2017-02-01 10:28:12	<S_CODE_TOKEN>	vshvydky
986	2017-01-31 13:22:57	Hey guys. Does nightmare have any monitoring capabilities? I need to export the requests/responses as HAR, but can't seem to find any docs in how to. Regards!	lucaswxp	2017-02-09 19:34:15
986	2017-02-07 21:30:10	You'll need the `nightmare-har-plugin`. Then you can something like the following ([source](https://gist.github.com/justinph/0ffd7b7a443b82e4941636b65067ad1a)). <S_CODE_TOKEN>	IronistM	2017-02-09 19:34:15
986	2017-02-07 22:32:09	Ahh thanks!	lucaswxp	2017-02-09 19:34:15
986	2017-02-08 19:40:32	Sorry to bother, but I'm getting this from the console: "Not allowed to load local resource: chrome://version/?get-har" The script runs successfully, but should I worry about this error?	lucaswxp	2017-02-09 19:34:15
986	2017-02-08 19:56:34	I only noticed now, but HAR is not correct. I have the following entry: <S_CODE_TOKEN> Where is the body? It says it's 310 bytes, but no body is present?	lucaswxp	2017-02-09 19:34:15
986	2017-02-09 19:34:15	So for anyone stumbling into this, I have decided to use browsermob to capture my har content: https://github.com/lightbody/browsermob-proxy It acts as a proxy, produce reliable HAR and I can still use Nightmare if you loke.	lucaswxp	2017-02-09 19:34:15
985	2017-01-31 12:32:03	Hello. Please help. I do not understand what the problem is a nightmare. The essence of the application logic is as follows: in the database has a list of tasks for a nightmare, when measuring state is generated by the initialization process of a nightmare. The problem sludyuschem, at some point in time copies of a nightmare to stop responding and hang. On the counters in the database it can be s…	vshvydky
985	2017-02-01 11:42:05	use a temporary solution, it is not like this. <S_CODE_TOKEN>	vshvydky
985	2017-02-10 04:06:41	How are your Nightmare instances getting created? It looks like the instance isn't ever created based on your source. Also, what version are you using? Are you getting errors for the instances that are hanging?	rosshinkley
985	2017-02-10 07:52:51	Hi, Rosshinkley. For each job created another instance through let nightmare = Nightmare(config). Every nightmare is an instance of a large list of tasks, including the creation of screenshots, download files. I guess there are jobs that can potentially lock code on the browser side, after which the connection between the processes is terminated. I used .halt method, but it does not always help. …	vshvydky
985	2017-02-10 07:55:11	parsing error in the example given probation, I react to all exceptions nightmare if they occur. In my situation, the process is sometimes just stops without reference to a fault block.	vshvydky
984	2017-01-30 07:33:18	Hi , I am trying to load http://justmoviesonline.com/play.php?id=0Bx80UYxFGc5E0VqpWQ_hgz1ujPp/ inside Nightmare and the Problem is it is not executing the embedded Javascript which depends on the library that needs to be loaded before. Here is the Final HTML that gets loaded inside Nightmare: <S_CODE_TOKEN> In browser it loads up the final HTML after executing the script in <p> tag. But in nightm…	chattes
984	2017-01-31 19:18:26	You can use the method to wait	vshvydky
984	2017-02-03 21:20:39	Here is how you can do it simply, <S_CODE_TOKEN>	entrptaher
983	2017-01-28 22:15:40		amilajack
983	2017-02-13 05:57:18	I'm still a little on edge about this one. There will be a difference between <S_CODE_TOKEN> and <S_CODE_TOKEN> due to changes introduced by the latest versions of babel about the default export. Kindly double check which one of these would work with the example, the one we are presenting here could or could not be the faulty one.	jekku
983	2017-02-24 00:57:22	@jekku Babel inserts a function to handle this for us: <S_CODE_TOKEN>	stephenmathieson
983	2017-02-24 00:58:52	I do not see the benefit in this change. It seems like unnecessary cosmetic stuff, as functionally every example code block will work exactly the same.	stephenmathieson
983	2017-02-24 03:50:18	@stephenmathieson thanks for teaching me that. :) For me though, there could be some benefit on the es6 examples change - but it has subtle drawbacks as well. For people who need to be convinced to use this open source repository, it should be 'plug and play' as much as possible. Since not all ES6 features are available yet on the native engine without transpiling it from ES6 to ES5, they'd still…	jekku
982	2017-01-28 14:49:48	… Nightmares modified: lib/nightmare.js * Check typeof callback and set blank function if needed	noahtkeller
981	2017-01-28 10:27:48	I'm getting the following exception: <S_CODE_TOKEN> When running the following concurrent test (The game is built so it only starts when 3 concurrent users login): <S_CODE_TOKEN> When I observe the behavior on Atom using `show: true`, I see that indeed 3 browsers open, login with different usernames, and everything is as expected (except the test failing).	ripper234	2017-01-29 15:54:19
981	2017-01-28 14:45:49	This is occurring because it is attempting to execute the callback provided in the run block without a safety check. For a temporary work-around you can pass blank callbacks and it should work. <S_CODE_TOKEN>	noahtkeller	2017-01-29 15:54:19
981	2017-01-28 16:59:30	Awesome, thanks for the quick workaround + fix.	ripper234	2017-01-29 15:54:19
980	2017-01-28 08:19:14		ripper234	2017-01-28 16:52:26
980	2017-01-28 16:52:26	Sorry, irrelevant, I missed the link on the top.	ripper234	2017-01-28 16:52:26
979	2017-01-28 07:50:07	The main page does not mention the run() method. However several examples around the web, including #226 use run() as **the** way to run Nightmare tests. Can you add some doc to the readme about when to use it / not use it, and what are its limitations (e.g. I believe you can't call `run()` twice?)	ripper234	2017-02-10 04:29:14
979	2017-02-10 04:29:14	TL;DR: don't use `.run()`. It's a holdover from Nightmare 1.x. Use `.then()` instead. For a more protracted conversation with more information/links, see #575. Also, this [example](https://github.com/rosshinkley/nightmare-examples/blob/master/docs/beginner/callbacks.md) in `nightmare-examples` may be of some use. Merging with #575.	rosshinkley	2017-02-10 04:29:14
978	2017-01-27 19:57:35	I have the very simple code here <S_CODE_TOKEN> When run with [Jest](https://facebook.github.io/jest) this is the terminal output I receive: <S_CODE_TOKEN> It doesn't matter which function I use after the `goto` they give the same `TypeError: nightmare.someApiFunction is not a function`. This is exactly the package I need but it doesn't seem to work in my environment. Help 😫	ericadamski
978	2017-02-03 21:25:21	Perhaps it's because you are not calling `.then()` after `.end()` <S_CODE_TOKEN>	entrptaher
978	2017-02-06 14:21:03	Thank you @entrptaher I will try this out	ericadamski
978	2017-02-07 14:05:45	This still says that screenshot isn't a function. 😞	ericadamski
978	2017-02-07 22:47:59	Here is how I did this. package.json <S_CODE_TOKEN> nightmare.test.js <S_CODE_TOKEN> nightmare.js <S_CODE_TOKEN> The result: ![](https://i.imgur.com/X2ACH7M.png)	entrptaher
978	2017-02-10 03:12:31	@ericadamski how are you running async/await? Node 7 or Babel or...?	rosshinkley
978	2017-02-10 13:44:51	@rosshinkley I am using both Node 7, but also babel mostly for jsx and generators	ericadamski
977	2017-01-27 16:57:13	Instead of requesting a live page it would be ideal to push a locally generated html string to have electron render it. This will mainly be useful for css regression testing though a test runner like jest. I am very willing to help implement this but am unsure where to start.	ericadamski	2017-02-07 14:07:30
977	2017-02-06 18:31:46	I can't test if this works with nightmare at the moment but maybe [data URIs](https://developer.mozilla.org/en-US/docs/Web/HTTP/Basics_of_HTTP/Data_URIs) already function? Something like: <S_CODE_TOKEN> or (base64 converted): <S_CODE_TOKEN>	urlysses	2017-02-07 14:07:30
977	2017-02-07 13:53:51	@urlysses I will give this a try thank you!	ericadamski	2017-02-07 14:07:30
977	2017-02-07 14:07:30	@urlysses using a plain string data uri works! Thank you for the suggestion!	ericadamski	2017-02-07 14:07:30
977	2017-02-07 14:08:35	Thanks for checking @ericadamski. Glad I could help :--)	urlysses	2017-02-07 14:07:30
976	2017-01-27 15:31:31	Can we use all actions within a Nightmare custom action? I'm attempting to define a generic login action as the code is reused many times. Here is my custom action: <S_CODE_TOKEN> And an example of it being used in a test: <S_CODE_TOKEN> The action goes ahead as expected, and it even calls the callback in `then()` (i.e `login action done` is printed to terminal), but the chain of events stops the…	shennan
976	2017-02-21 14:37:10	Sounds like it might be the same as #959 -- see the discussion after the initial ticket	ysimonson
976	2017-02-24 03:36:45	Related, yes, but not the same. I think it's closer to #859 - the TL;DR is you shouldn't use `.action()` for defining custom chains. Use `.use()`.	rosshinkley
975	2017-01-26 22:11:59	The link in [this section](https://github.com/segmentio/nightmare#onevent-callback). I could not find the real one.	nknapp
975	2017-01-26 22:29:37	Here: https://github.com/electron/electron/blob/v1.4.4/docs/api/web-contents.md#instance-events Take note that not all events works. There just a few binded (12 or something like that)	navossoc
974	2017-01-26 18:44:02	Been scowering for a solution for 3 days now, none of theses worked or asisted: - [534](https://github.com/segmentio/nightmare/issues/534) - [953](https://github.com/segmentio/nightmare/issues/953) - [185](https://github.com/segmentio/nightmare/issues/185) I have compiled the electron binary in an ec2 instance and given its path to the electronPath config option, but I still recieve a `{ [Error: …	diit
974	2017-03-24 11:50:30	+1 I'm also interested in knowing how to set this up. I'm getting `nightmare electron child process exited with code 126: permission problem or command is not an executable - you may not have all the necessary dependencies for electron` @diit Did you ever figure this out?	sweinertjr
974	2017-03-24 12:34:22	Perhaps this is helpful: https://gist.github.com/dimkir/f4afde77366ff041b66d2252b45a13db	sweinertjr
973	2017-01-25 20:43:14	Hello, I've found out nightmare library yesterday and I find as a great tool. It's much simplier and faster than phantomjs. The biggest problem for me was creating many separate requests in easy way so I've created very small integration with nightmare https://github.com/itemsapi/website-to-json. It works like: <S_CODE_TOKEN> It is also easy to make many separate requests using promises: <S_CODE_…	cigolpl
972	2017-01-25 18:08:15	Hi. May I ask is that just me or anyone may face similar issue, I was trying to run nightmare code in my app but the following error returned : <S_CODE_TOKEN> I am using webpack under electron, version of nightmare is "2.9.1". Any idea? Thanks.	ryderlee
971	2017-01-25 15:18:21	Are there any plans to support coverage reporting? It would be neat if it supported sourcemaps and such. I've seen one place where someone was able to get code coverage [here](http://stackoverflow.com/questions/27156047/nightmare-js-and-code-coverage), but it seemed like a hack and pretty fragile.	ksmithut
970	2017-01-25 00:43:27	I'm running nightmare with on linux with `xvfb-run` and I'm able to get electron running but I get the following error after a page is loaded: `nightmare:log crashed [{},false] +0ms`. I'm starting the process with the following command: `DEBUG=nightmare:*,electron:* xvfb-run -a node index.js`. On OS X everything works as expected (without `xvfb-run`). And here's the logs (partially truncated): <S…	Chris911	2017-01-25 00:46:37
970	2017-01-25 00:46:37	Duplicate of https://github.com/segmentio/nightmare/issues/836	Chris911	2017-01-25 00:46:37
969	2017-01-24 17:45:03	Sorry about a high level question, but can I use this on web apps for mobile ? I currently use agousti ( golang) with different web drivers. So I am trying to work out how that and this fit together architecturally. So I am hoping you don't mind giving a quick explanation.	joeblew99
969	2017-02-10 04:37:51	Presumably, yes? It depends on what your needs are, but you can certainly set up the viewport and useragent to mimic a mobile device. Beyond that, Electron is more or less a full Chromium instance, so there may be some storage differences with what you see no the mobile (I can't think of one offhand, but it wouldn't surprise me). I don't feel like that necessarily answers your question - what are…	rosshinkley
968	2017-01-24 08:40:12	Facing a strange issue with this particular url. Almost every other Url I have tested is working. **.goto(url) is stuck , specified gotoTimeout does not work, default gotoTimeout of 30 sec also does not work, high memory used by Electron processes**: Here's the code outline: let pageurl = "http://www.gamestop.com/pc/consoles/alienware-steam-machine-i7-1tb/121863" // wrapped in promise -- return n…	kdgit1
968	2017-01-24 09:48:41	.. and nothing useful when run with DEBUG: nightmare queuing process start +4ms nightmare queueing action "goto" for http://www.gamestop.com/pc/consoles/alienware-steam-machine-i7-1tb/121863 +0ms nightmare queueing action "wait" +1ms nightmare queueing action "evaluate" +0ms nightmare running +0ms ( and it stays at this point - while memory usage continues to rise ) All I am looking for is an aut…	kdgit1
968	2017-01-24 10:39:25	Same here... Windows 10 x64 + Nightmare 2.9.1 + Electron 1.4.15 For now, I think you can try to create some workaround with: `.on("did-start-loading". ...);` And `nightmare.halt()`; It seems the electron renderer process hangs.	navossoc
968	2017-01-24 11:03:06	Just a tip for anyone who wants to fix this bug later. If you open electron.exe and type on the console: `window.location = "http://www.gamestop.com/pc/consoles/alienware-steam-machine-i7-1tb/121863"` The browser didn't hang and load the page correctly. So, maybe it's a startup switch flag or something with nightmare + IPC itself waiting for the "did-finish-load" event. --- EDIT --- Well, I backt…	navossoc
968	2017-01-24 17:15:36	Thanks **navossoc** - I'll try the workaround per your suggestion. Meanwhile - if anyone has dealt with this issue in the past / better approach / fix - that would certainly help.	kdgit1
968	2017-01-31 19:25:37	I also have lost an electron and sometimes hangs in the memory. complete nightmare at the same time does not work. I tried to change all the timeouts, without results.	vshvydky
968	2017-02-10 04:16:22	@navossoc the _unload_ bindings are preventing the page from fully loading? o_O That particular chunk was added so if you attempt to navigate away from a page, it prevents an unclickable modal dialog from cropping up, which would cause Nightmare to freeze. (Same goes for `alert`, `confirm`, etc.) Under Nightmare 2.9.1, I could not recreate the behavior you're seeing. Out of curiosity, what are yo…	rosshinkley
968	2017-02-10 11:01:43	@rosshinkley As far I have tested it, yes... My script was pretty simple, just a goto(), nothing more than that. I think @kdgit1 can give you more details about the issue. []'s	navossoc
968	2017-02-28 10:28:09	I have the same problem. I have to add code: setTimout(()= { nightmare.halt() , 600000} , but this can not solve the problem from base.	albus01
968	2017-03-20 10:05:36	I can also reproduce the issue if needed.	Khady
967	2017-01-22 17:24:02	This allows nightmare to run under an already executing electron application. Resolves #393.	Timer
967	2017-01-23 01:37:43	How do we test for isomorphism? Is it possible to write a test for this?	jekku
967	2017-01-23 01:56:06	@jekku I'm sure it's possible to test for isomorphism -- we'd just need to run the tests under electron in addition to node.	Timer
967	2017-01-23 02:00:28	Unfortunately, I don't have time right now to explore adding tests for this. I'm currently working on an application where time-to-market is critical and I needed nightmare to work under electron. This PR works for me and I have not explored all the caveats of using this method, but we can explore those at a later date. This PR was mainly opened for those individuals following #393 and who need a…	Timer
967	2017-02-14 17:40:56	@Timer please, how did you make it work on electron app? do you have some public electron app, that uses your fork? I tried something like this: <S_CODE_TOKEN> It returns a Promise and it never resolves. I just get 2 outputs: <S_CODE_TOKEN> Do I have to setup something more?	FrantisekGazo
967	2017-02-14 18:13:49	@FrantisekGazo it works for me with just that patch, are you running it from the main process? It needs to be on the main process not the renderer. Alternatively you can try my published version (which I depend on in prod), `eramthgin@2.9.3` and make sure you switch your require from `nightmare` to `eramthgin`.	Timer
967	2017-02-15 18:26:35	yes, that was the problem - I ran it from a renderer process. thanks @Timer But in the end I managed to do what I needed with [xray](https://github.com/lapwinglabs/x-ray).	FrantisekGazo
967	2017-02-15 18:35:53	Ah, neat. I need javascript etc to be executed so I can't switch. :(	Timer
967	2017-02-23 06:38:12	Hey @Timer I'am using your module `eramthgin`, I think I'm in the same case as you... works great. My question is do you see a flicker on your main window ? Even with `show:false` ... there's clearly a window that show and immediatly hides. Don't know if it's a dev-env problem, if this window is the dev-tools for the nightmare window ... don't know! Do you see something ? Or maybe you use it with…	marcelfalliere
967	2017-02-23 12:31:27	I use show false but I've never seen a flicker. I'm not sure what's causing that.	Timer
967	2017-02-24 09:30:25	It opens up the devtools for a brief time ... like for 800ms or so, the time for the nightmare.js to do its business. How I know ? Made a screen recording, and going image by image I see something this : ![screen shot 2017-02-24 at 10 25 59](https://cloud.githubusercontent.com/assets/388180/23297985/05e62f08-fa7c-11e6-8e05-8e5e575df80e.png) - background is the console - the green on the right is …	marcelfalliere
966	2017-01-21 03:59:28	I want to go back to previous page but I found that Nightmare does not load the previous page from disk cache. Instead it sends the previous page request to server which produces different results compared with Google Chrome. Clicking back in Google Chrome to load previous page: Status Code: 200 OK (from disk cache) Calling `back` in Nightmare to load previous page: Status Code: 200 OK Can I enab…	ericksli
965	2017-01-20 23:10:26	I want to make a rest service what will do nightmare actions on rest call. Is it ok to make new nightmare instanse with `nightmare = Nightmare();` on rest call? Do I need to end it somehow, or `nightmare.end()` will be ok? Is there any way to have for example pull of 10 redy to render pages and use them while requests are coming?	novoxudonoser	2017-03-17 03:25:25
965	2017-02-27 16:22:53	There are multiple questions here, I think. > Can Nightmare do multiple requests in parallel? No. Think of a Nightmare instance as a single tab on a web browser - it wouldn't make much sense to ask a tab to go to multiple locations at once, for example. > Is it ok to make new nightmare instanse with nightmare = Nightmare(); on rest call? Sure. > Do I need to end it somehow, or nightmare.end() wil…	rosshinkley	2017-03-17 03:25:25
965	2017-03-02 04:44:05	> Not exactly sure what you're asking here - are you asking if Nightmare could prerender pages for a request? Can you expand on this a bit? Is it a good practice to reuse nightmare ? First time I create Instance `nightmare = Nightmare();` and then I just use it for some work, after done I don't end it with `nightmare.end()` , I wait for new task, and then again. Will this be ok? Any problems like…	novoxudonoser	2017-03-17 03:25:25
965	2017-03-02 06:51:37	@novoxudonoser See issue "Multiple processes: windows open and hang" #1021 & @louisscruz Project [hub-crawl](https://github.com/louisscruz/hub-crawl)	LeMoussel	2017-03-17 03:25:25
965	2017-03-17 03:25:25	> Is it a good practice to reuse nightmare ? You can, but be mindful of ending the instance and sharing session/partition data. The way you have it set up, though, you're not reusing the same instance but creating a new instance every time, which is also fine. > Any problems like memory leaks? Great question, and the answer is probably. It largely depends on how careful the site you're hitting is…	rosshinkley	2017-03-17 03:25:25
964	2017-01-20 15:52:11	Sometimes when using screenshot method in top left corner a small dot is visible on captured image. After a short research I found out that a call to `DOM.highlightRect` command [here](https://github.com/segmentio/nightmare/blob/master/lib/frame-manager.js#L99) causes the problem.	ri0ter
964	2017-01-20 20:04:32	This is (kind of) by design - using `highlightRect` as opposed to touching the DOM directly solves a _lot_ more problems than it creates (see #927 and the issues referenced there). I wonder if the `HIGHLIGHT_STYLE` could be determined at runtime to mimic the top left pixel, or if this is a case where the highlighted pixel isn't fully rendered at screenshot time? Might be worth some experimentatio…	rosshinkley
964	2017-01-20 21:34:45	> I wonder if the HIGHLIGHT_STYLE could be determined at runtime to mimic the top left pixel I unfortunately can’t think of a reliable way to do this, BUT… we I think we could hold the callback until after the `DOM.hideHighlight` call is complete. Actually, I’m not sure why I didn’t do that to begin with.	Mr0grog
964	2017-01-20 22:50:24	I’m pretty sure the fix for this is the same fix as for #955 and will depend on the work being done in #945.	Mr0grog
964	2017-01-23 01:03:48	I'm kind new to this topic but what about using `invalidate()` method? As the documentation says it generates new frame and it seems to be the easiest solution. Is there anything wrong with it? I don't know how about other cases but I did tested it with my own and it seems to work.	ri0ter
964	2017-01-23 06:18:21	> I'm kind new to this topic but what about using `invalidate()` method? `invalidate()` only works when offline rendering is used (literally, it does nothing if not using offline rendering). It was explored in this changeset: https://github.com/segmentio/nightmare/commit/53dee8a2ad88ea656d2b48504dbe66ff5287d0ab That approach was thrown out because it comes with a whole host of other issues and do…	Mr0grog
963	2017-01-19 12:57:26	This is a suggestion for the ability to directly paste content in a field, instead of typing it out letter by letter.	coyotte508
963	2017-01-20 01:52:46	You mean to trigger a ctrl + v keypress? You can do that using existing functions in the API. If typing out letter by letter annoys you, you can use nightmare.insert(<String>).	jekku
963	2017-01-20 02:05:50	I think tho this would be useful in making tests for a webpage that disallows pasting to fields. A PR would be nice! :)	jekku
963	2017-01-20 15:55:54	Didn't know about `insert`... I tried it (replaced `type` with it) and it doesn't work, maybe I'm not selecting the precise selector and `.insert` would need that level of detail, or maybe it needs a `paste` or `keyboard event` (quite the custom design on the `input` in question...).	coyotte508
963	2017-01-20 20:07:18	@coyotte508 do you have a small example of your problem?	rosshinkley
963	2017-01-20 21:47:25	@rosshinkley Sorry, not a small one... https://gist.github.com/coyotte508/7bffdd66e251917c003bebe94ce343e3 It's inside a payment page. `.type` works but not `.insert`. I use the `nightmare-iframe-manager` plugin. The field itself is inside an iframe, maybe it's due to that too. The selector used for `.type` is the precise selector for the input (`#number`), not a parent.	coyotte508
962	2017-01-18 23:40:44	How can I run custom code while nightmare goes? For example I wan to make the extrnal rest call or call a script.	novoxudonoser
962	2017-01-20 20:21:06	Depends on where you need to make the call from. Are you trying to make the call from the Electron client (from the loaded page) or from your script? From your script, you could use `.then()`: <S_CODE_TOKEN> Doing so from the client is marginally more complicated, but you could easily inject something that handles HTTP requests for you (like jQuery, for example).	rosshinkley
962	2017-01-20 23:04:07	I also found god examle [here](http://stackoverflow.com/questions/37857545/nightmare-js-conditional-browsing): <S_CODE_TOKEN> Mabe add this too examples? It will be useful for beginners.	novoxudonoser
961	2017-01-18 22:26:39	<S_CODE_TOKEN> the page that I'm on is currently the file I need to save.... my-data.xml just returns html	thebetterjort	2017-03-24 18:13:34
961	2017-01-20 20:16:30	I _think_ that Electron will display XML data rendered with the pretty XML rendering guts built into Chromium, which would explain the "rendered" view you're getting with `document`. Try selecting out `webkit-xml-viewer-source-xml` - something like: <S_CODE_TOKEN>	rosshinkley	2017-03-24 18:13:34
961	2017-03-24 18:13:20	<S_CODE_TOKEN> Worked for me. Thank you.	thebetterjort	2017-03-24 18:13:34
960	2017-01-18 10:35:49	The Readme states <S_CODE_TOKEN> Is there a way to get console output from an injected function?	stuikomma	2017-03-07 15:43:05
960	2017-03-07 15:21:31	Maybe I am missing something? # Case 1 `app.js` <S_CODE_TOKEN> `inject.js` <S_CODE_TOKEN> Returns: <S_CODE_TOKEN> # Case 2 Running a function from within `.evaluate()` <S_CODE_TOKEN> Returns: <S_CODE_TOKEN> So, am I missing something?	entrptaher	2017-03-07 15:43:05
960	2017-03-07 15:43:05	True, I must have been doing something wrong. Thanks a lot for your examples!	stuikomma	2017-03-07 15:43:05
959	2017-01-16 16:37:59	Code from here: https://github.com/segmentio/nightmare/issues/887#issuecomment-269412280 <S_CODE_TOKEN> And i have error: <S_CODE_TOKEN> Why dont works? This is like example from main wiki "Defining a custom action with an Electron method"	necromind
959	2017-01-16 16:58:32	Solved. done must be first: <S_CODE_TOKEN> But this code anyway dont send press right key event.	necromind
959	2017-01-18 10:16:37	<S_CODE_TOKEN> This code from examples dont work too! App sleeps at clearCache point. HOW can i get access to **win.webContents** for using sendInputEvent. Help me pls.	necromind
959	2017-01-20 20:43:34	Your `clearCache` method takes a `message` parameter, but you're not passing anything to the call in your Nightmare chain. What happens if you try changing `function(message, done)` to just `function(done)`?	rosshinkley
959	2017-01-23 21:52:29	i have the same problem with the custom actions. I'm using the 2.9.1 and still have the problem for me. I try to use the example in the home page, but appears a error to me: "Unhandled promise rejection (rejection id: 1): Nothing responds to "clearCache".	gneccao
959	2017-02-07 14:59:46	+1. No custom action works for me either if it involves interacting with electron. I can't even get the `clearCache` custom action from [the documentation](https://github.com/segmentio/nightmare#nightmareactionname-electronactionelectronnamespace-actionnamespace) to work. Here's a test script (copy-pasted clearCache from doc): <S_CODE_TOKEN> What happens when I run `node actionstest.js`: a blank …	contobob
959	2017-02-10 03:36:20	@contobob What you have there will almost certainly not work: `win.webContents.session` does not exist until you navigate away from `default:blank`. (Why would you try to clear a session cache before it exists?) If you're having problems with those plugins, i would encourage you to open issues there.	rosshinkley
959	2017-02-10 14:30:31	Thanks for the reply @rosshinkley. Does that mean the docs in README.md should be updated? My test code was mainly a copy-paste of what can be found [here](https://github.com/segmentio/nightmare#nightmareactionname-electronactionelectronnamespace-actionnamespace) in the `clearCache` example. The doc puts `clearCache` before `goto`.	contobob
959	2017-02-13 19:54:39	Having the same issue. This is almost a copy-paste from the readme: <S_CODE_TOKEN> However, it works fine if you remove the bits that call/declare the action: <S_CODE_TOKEN>	ysimonson
959	2017-02-14 14:36:49	It's not an issue strictly with the placement of `clearCache` - granted that's probably wrong, even though it's in the readme. If you call `goto` before `clearCache`, it'll never get past `clearCache` - i.e. in this example, it'll print A, but not B or C. <S_CODE_TOKEN> IIRC, I saw the same issue w/ @rosshinkley's nightmare-upload. FWIW, on nightmare 2.9.1 as well.	ysimonson
959	2017-02-24 03:05:32	@ysimonson It _does_ print B and C, just not to `stdout` of the node process. Instead, those get printed (rightfully) to Electron's `stdout`. Consider your above script, but instead of running with `node example.js` you run with `DEBUG=electron* node example.js`. You'll see the following output: <S_CODE_TOKEN> ... which is precisely what you would expect to see. `B` when the action is created on …	rosshinkley
959	2017-02-24 03:14:54	Bah, I realized I didn't answer the question of why it's not calling back: It looks like the clearCache callback isn't getting called. I'll dig into that.	rosshinkley
959	2017-03-12 17:04:28	@rosshinkley Have a look into this, its been several months since we've found such issue. Nothing responds to such actions. :/ ![screenshot from 2017-03-12 22-59-35](https://cloud.githubusercontent.com/assets/8284972/23833958/328e77b4-0778-11e7-8106-fe6d1e8287a6.png)	entrptaher
959	2017-03-17 04:07:43	In this particular case, it looks like `webContents.session.clearCache` never calls back, and it's not immediately clear why. I'm inclined to say this is a bug with Electron: the source for [`clearCache`](https://github.com/electron/electron/blob/7f7df5a6dd083117bfa8175bf3ce1d52771eea6a/atom/renderer/api/atom_api_web_frame.cc#L236-L241) does not have a callback call, at least in my cursory look. …	rosshinkley
959	2017-03-27 01:14:54	Please fix. Is this package deprecated?	aight8
959	2017-03-27 03:09:15	@rosshinkley If you create custom actions, almost same kind of error happens no matter the callback.	entrptaher
959	2017-03-27 03:39:41	**IMPORTANT** I hope I can help - spend some hours on it now. - the action registration must be **BEFORE** you create your nightmare instance. - if you access for example the <S_CODE_TOKEN> property you must call the plugin after a page is loaded (means for example **AFTER** the <S_CODE_TOKEN>) - @entrptaher in your code this could be the problem how I see on the screen shot. The problem is that …	aight8
959	2017-03-27 03:49:21	Custom actions worked if I used it after a goto, but sometimes you need actions to do before going to any url. But what more important is that **all examples** from the docs are not working properly. Any action after goto works and any action before goto simply fails.	entrptaher
959	2017-03-27 03:51:23	Yes I know they should be removed all, temporarily. Currently not examples but broken code.	aight8
959	2017-03-27 03:59:40	This is what I had to do with all `done()` functions to make it working. Example code: https://gist.github.com/entrptaher/870246d824c10317edf72a0d4b86760e done inside parent, done inside the action and also done in the callbacks. It's a done-strophic problem :D	entrptaher
959	2017-03-27 21:50:54	>Custom actions worked if I used it after a goto, but sometimes you need actions to do before going to any url. I think I understand what the problem is now after seeing your example. When `Nightmare.action()` (on the prototype) is called, there's an action put on the prototypal queue to execute action methods on all created instances. Looking at your gist, it occurs to me there might be a bug wh…	rosshinkley
958	2017-01-16 13:46:11	I have a really weird problem while using NightmareJS to print PDF: A table header is repeated on the top of **the same page** where it's original ("source") occurrence, and not on the **next page** like expected. The Chrome print preview for this page doesn't show this behaviour. The table is properly defined with a `thead` etc. and is inside a `div.page` which has `page-break-after: always`. I …	krulik
958	2017-03-08 14:36:22	I have the same problem ![captura](https://cloud.githubusercontent.com/assets/11091851/23708041/de2fac9e-0414-11e7-8e89-b08add4dba66.PNG)	beastmike1
957	2017-01-15 21:21:23	I want to get a list of all network requests the page makes, specifically a list of all the images that are downloaded. Here is my attempt at getting network request data, but I'm very lost. <S_CODE_TOKEN>	jineshshah36	2017-02-10 03:43:26
957	2017-01-19 07:37:10	Something similar to the PhantomJS event "onResourceRequested". See http://phantomjs.org/network-monitoring.html	scottmas	2017-02-10 03:43:26
957	2017-01-19 15:28:25	Isn't that what `win.WebRequest.onCompleted` does? I'm more just confused about how to make it work in nightmare.js	jineshshah36	2017-02-10 03:43:26
957	2017-01-20 20:28:40	Depending on what your needs are, you _might_ want to have a look at [`onBeforeRequest`](https://github.com/electron/electron/blob/master/docs/api/web-request.md#webrequestonbeforerequestfilter-listener) instead. You may also want to have a look at [`nightmare-load-filter`](https://github.com/rosshinkley/nightmare-load-filter) as it might get you closer to what you're after. Are you planning on d…	rosshinkley	2017-02-10 03:43:26
957	2017-01-24 15:56:05	Interesting, I'll take a look, thanks!	jineshshah36	2017-02-10 03:43:26
957	2017-02-05 01:37:24	I don't know anything about the requests. But you can log all of the responses. I have just commented that in https://github.com/segmentio/nightmare/issues/784#issuecomment-277490918.	d3ce1t	2017-02-10 03:43:26
957	2017-02-10 03:43:26	Considering this resolved for the moment. If you have any more problems, feel free to reopen/open a new issue.	rosshinkley	2017-02-10 03:43:26
956	2017-01-15 18:42:50	I am using nightmarejs in my meteor project. I am using it inside my meteor methods in server. So, Its running fine. But i need jquery injected into the website. I placed the `jquery.js` in `/public/js/jquery.js` I can access this file using http://localhost:3000/js/jquery So, I used below: <S_CODE_TOKEN> But it seems that jquery is not working properly. Anyway, you guys have done a great job in …	Nisthar	2017-01-20 20:23:40
956	2017-01-16 05:59:39	Ok, I managed to locate the builded `jquery.js` file in `./../web.browser/app/js/jquery.js`. But don't know if there are any disadvantages in doing this way?	Nisthar	2017-01-20 20:23:40
956	2017-01-16 06:00:05	Its working now. Can close if there is no other solution.	Nisthar	2017-01-20 20:23:40
956	2017-01-20 20:23:40	That is one way, another is using a CDN instead. Going to go ahead and close for now.	rosshinkley	2017-01-20 20:23:40
955	2017-01-12 05:28:51	In a recent Nightmare script, I was consistently getting timeouts occurring and wound up writing #945 to resolve timeouts not cleaning up after themselves properly. This issue is mostly for @Mr0grog so they can debug issues on triggering frames in the said script. I made a minimal example here: https://gist.github.com/twolfson/b666177b87ae339f3ab2183c2be77690 Things I noticed: - Removing the `wai…	twolfson
955	2017-01-20 22:49:06	OK! Sorry I let this fall off my radar. #964 reminded me of it—and it turns out this issue and that one are related! It appears to be possible that the `DOM.highlightRect` and `DOM.hideHighlight` debugger calls can happen in rapid enough succession that no frames are generated (both operations happen before generating a frame, so nothing has “changed” visually, and so no frame is rendered). There…	Mr0grog
954	2017-01-11 16:52:57	How could I achieve passing arguments to a custom preload script? [This issue](https://github.com/electron/electron/issues/6504) on the electron repo suggests to send in query parameters to the visited url and then retrieve them from the preloaded script. I would like to avoid this approach as it would allow the scripts in the page to read those query parameters, not just me. Can I maybe use IPC …	ale316
954	2017-01-11 22:57:52	Uuuhf, I had almost given up. I found a way to pass arguments to the preload.js, it is far from elegant. You can define an electron action which defines an ipc listener for 'set-screen-params' on the renderer object, that returns whatever data you want to whoever send the 'set-screen-params' event. <S_CODE_TOKEN> Then in your preload file: <S_CODE_TOKEN>	ale316
954	2017-01-20 20:39:55	There isn't a _real_ clean way to pass arguments to the preload, I made a passing attempt at doing something like this in #374 (if I'm reading what you want correctly). I'm also not real clear on what you're trying to do: why are you using events for sending data from preload to your action?	rosshinkley
954	2017-03-19 21:04:21	I would like to have this option too, url params don't work for me, provided here action too. I ended up writing new script every time I open new session. In my case I have to initialize several options for the window object + local storage.	maksimlikharev
953	2017-01-11 14:09:16	Hi! I am having some issue trying to use nightmare inside an AWS Lambda. My code works great locally, but when I deploy (I use browserify to bundle my lambda package, otherwise it would be 150MB), I receive this error: `Electron failed to install correctly, please delete node_modules/electron and try installing again` Did you manage to run it on this environment? thanks cheers R	riccardo-89
953	2017-01-11 14:37:05	I couldn't get it to deploy because of electron's file size. I tried going back pre version 2.0 (before electron is used), but it didn't work either for me. I was going to try other scrapers, this looked feasible: http://casperjs.org Try this: https://github.com/narainsagar/node-casperjs-aws-lambda	ajagnanan
953	2017-01-12 09:07:29	thanks a lot @ajagnanan I will have a look into that, hope anyway that nightmare can be run somehow inside lambdas and that as solution is already out there :D thanks	riccardo-89
952	2017-01-11 11:36:52	So I managed to get nightmarejs up and running and it was working perfectly for a while and now it just works sometimes and with some websites not at all.. I didn't change anything in the code, they just started appearing the next day, I already rebooted, they still persist. Here is some output of the example: root@docker-512mb-fra1-01:~/node# xvfb-run --server-args="-screen 0 1024x768x24" node i…	harso121
952	2017-01-11 19:20:37	I had this issue with lubuntu. I installed a new version of chrome and it fixed.	leoalves
952	2017-01-11 19:23:55	I don't even have chrome installed though, as I'm just using the console	harso121
952	2017-01-12 04:54:20	Is this on sudo? Why?	jekku
952	2017-01-12 10:34:08	Someone said that it worked for him putting it on sudo, so I was trying it here, but the output is the same whether sudo or not..	harso121
952	2017-01-15 20:09:57	Same here. Doesn't happen all the time but in 1/3 cases. Any idea? This problem didn't occur in the past. Here is a docker image with our setup: https://github.com/graphcool/prep/blob/master/docker/Dockerfile	schickling
952	2017-01-31 19:35:04	all have the same problem, and developers are silent.	vshvydky
952	2017-02-10 04:01:47	Did something change on the source site?	rosshinkley
952	2017-02-10 12:49:29	same problem :( anybody know how to fix ?	mekasan
952	2017-02-14 07:41:50	@rosshinkley no, it did not.	harso121
952	2017-02-14 07:44:15	My problem was, when proxy die or site blocked this proxy in process..	mekasan
952	2017-03-02 20:10:49	I'm having the same issue. I extracted the HTML when the test fails, and the item I'm looking for is indeed present on the page. Anybody had any luck figuring this problem out?	gretro
951	2017-01-11 04:10:10	Is there a way to lookup multiple values and have them all be returned to the ending promise/callback? I find myself wanting to do things like this for succinctness: <S_CODE_TOKEN> Or is there another terse-ish way to do this?	ianstormtaylor	2017-01-11 07:46:45
951	2017-01-11 07:12:37	I rarely end up like this because I usually use async-await or generators. They look something like this: When wrapped in a generator function: <S_CODE_TOKEN> When wrapped in an async function: <S_CODE_TOKEN>	jekku	2017-01-11 07:46:45
951	2017-01-11 07:46:45	Thank you @jekku that's a much better API, I didn't realize that was possible!	ianstormtaylor	2017-01-11 07:46:45
951	2017-01-11 08:19:53	@ianstormtaylor please tell me if it worked. You can use babel for es6 and es7. :)	jekku	2017-01-11 07:46:45
951	2017-01-11 18:12:10	@jekku yup it worked! Thanks	ianstormtaylor	2017-01-11 07:46:45
951	2017-01-12 03:31:21	Alright! Happy hacking to Golden State - from Asia! :)	jekku	2017-01-11 07:46:45
950	2017-01-09 23:14:10	Hi, ive added support for a toJPEG() to nightmare since electron supports it too. for consistency ive added a toPNG(), while the current `screenshot()` is an alias of it. runner.js: added toJPEG Action.js * added toJPEG * alias screenshot with toPNG * Theres another change on the `toPNG` where if clip is a function, i check if the path is an object instead of checking if its a string when i am as…	kennuzzo
950	2017-01-10 00:00:09	Looks good, I would follow #135 though and just parse the file path and add an optional parameter for JPEG output quality (0-100). If no file extension then default to PNG for full backwards compatibility.	jimmaay
950	2017-01-12 12:19:21	As suggested, moved back everything into `.screenshot()` which behave the same for `png` and `jpeg`, similar to the `png` `.screenshot()` if we want the jpeg version, we need to pass a compression `.screenshot(90)`. Also added mime check on the tests to make sure that the buffer is an `image/jpeg` or `image/png`	kennuzzo
949	2017-01-09 22:10:10	Theres an ID to other elements like #btnMyWL that is easy to target and click on, but there is a button "Save" that has no id or class name to it. I can't target it to get it clicked.... I even did Array.from(document.querySelectorAll) and selected the specific save button (indexed 14), returned it from my evaluate function to my then function and tried to do the .click on it inside the then func…	pfftdammitchris	2017-01-20 21:01:47
949	2017-01-10 05:27:23	LADIES AND GENTLEMEN I FINALLY DID IT there was a attribute ng-click on it with SaveWatchList() so I did: .click("button[type=\"submit\"][ng-click=\"SaveWatchList()\"]") Impossible modals no more!	pfftdammitchris	2017-01-20 21:01:47
949	2017-01-20 21:01:47	Sounds fixed. :) Closing.	rosshinkley	2017-01-20 21:01:47
948	2017-01-09 14:47:04	In this code text "OK OK OK" appears in console at start script. How can make "use"-functions with rich logic within it. How i see "then" in "use"-function is wrong way. <S_CODE_TOKEN>	necromind
947	2017-01-09 13:03:34	Hello, I'm trying to create a function that creates the nightmare instance and does some work (I need it to always go to a site and run some script before running). So I've create a method the generates and returns a promise where it should return the working nightmare instance. However for some reason when passing the nightmare instance through the resolve it gets `undefined` on the other end. S…	aml11	2017-03-10 20:27:24
947	2017-02-07 18:30:15	I've also see same phenomenon.	JumpeiArashi	2017-03-10 20:27:24
947	2017-02-09 03:38:06	can you actually check what 'this' and 'nightmare' are inside that 'then' clause? my short speculation is that within that function, 'this' is actually 'nightmare', instead of 'nightmare'.	jekku	2017-03-10 20:27:24
947	2017-02-10 02:19:28	Isn't this because the Nightmare instance is a `.then()`able itself? If you're resolving nightmare after it's run a chain, it's trying to resolve the now-currently-empty action chain, which will resolve to `undefined`. Try wrapping the instance in an object literal, like `res({nightmare:nightmare})`. Would something like that work?	rosshinkley	2017-03-10 20:27:24
947	2017-02-10 04:53:08	Wrapping the nightmare like that is how I've been using it for awhile, it does indeed work around the problem. On Fri, 10 Feb 2017 at 4:19 Ross Hinkley <notifications@github.com> wrote: > Isn't this because the Nightmare instance is a .then()able itself? If > you're resolving nightmare after it's run a chain, it's trying to resolve > the now-currently-empty action chain, which will resolve to und…	aml11	2017-03-10 20:27:24
947	2017-03-05 12:44:46	wow! OK I'll try to wrap an object literal. thanks.	JumpeiArashi	2017-03-10 20:27:24
947	2017-03-07 15:38:16	Can't you just do this? <S_CODE_TOKEN> Or this, <S_CODE_TOKEN> Or even this, <S_CODE_TOKEN>	entrptaher	2017-03-10 20:27:24
947	2017-03-07 15:45:12	I'm trying to have a single nightmare instance and use it in all kinds of scenarios during my program's lifecycle. So I have a single "getInstance" which acts as a lazy getter to a static nightmare instance which needs to initialize only once, since nightmare takes time to initialize I return a promise.	aml11	2017-03-10 20:27:24
947	2017-03-07 15:56:25	Oh, that? You can do it this way, Declare nightmare variable first, then update the variable. <S_CODE_TOKEN> Or, like this, <S_CODE_TOKEN> There are always several ways to do the same thing. # A final example of everything combined <S_CODE_TOKEN> Result: ![image](https://cloud.githubusercontent.com/assets/8284972/23666670/e07d57ba-0385-11e7-9387-3469fde367ba.png)	entrptaher	2017-03-10 20:27:24
947	2017-03-10 20:27:24	@entrptaher Isn't that effectively the same thing as using (the admittedly not-well-documented) `.use()`? Anyway, seems like this issue is resolved for the moment. Closing.	rosshinkley	2017-03-10 20:27:24
946	2017-01-07 20:59:42	I have a piece of code, which grabs a page and saves it as a pdf. This works perfectly fine on my local machine (windows 10 with an I7 cpu). But when I run the app in windows server 2008 R2, electron.exe starts up and hits 100% cpu. There's a small chance that the page won't time out and it will grab the page, but more times than not, it will time out (gives an error that nightmare took more than…	shhtephe
946	2017-01-09 06:56:33	I'm just curious as to why you use that server and hardware. :) Following here.	jekku
946	2017-01-09 13:27:10	It's what they provided me with. I was originally setup with a centOs server, but I was having a really hard time getting nightmare to work, as it needed Xvfb to function. Like I said, I'm an absolute n00b, and couldn't get it to run properly (it would silently fail without any error). What would you recommend they spin up for a server? I can certainly pass it along, if you think it'll fix the is…	shhtephe
946	2017-01-10 01:12:00	@shhtephe lol we're both noobs but this is what I think - the containers in my Travis CI tests use Ubuntu Server edition. :) I think Xvfb or Xfce will be easier to set up there, so you can use nightmare.js. :grinning:	jekku
946	2017-01-10 01:33:32	@jekku So I asked the admins to turn up the ram on the VM box, and they bumped it from 2gb to 8gb, and the issue has been solved. Electron runs speedily and doesn't go past 5%. I don't know why having low memory would tank the CPU usage, but as I said, I'm a n00b. I suppose we can consider this "solved" as there's a reasonable workaround?	shhtephe
946	2017-01-10 01:46:12	@shhtephe that's awesome :D if we look closely, the windows VM might have been using some kind of swap partition. Modern browsers usually take up a lot of memory but I'm not sure how electron is benchmarked. I tried running chrome on a small box with 3gb and the processor usage is around 50 to 60 percent for 5 tabs. That sounds a bit congruent to your experience.	jekku
945	2017-01-07 11:24:07	I'm a new user of Nightmare but found an issue when recording multiple screenshots on a static page (i.e. one with no frame updates). I was recording multiple screenshots in series at different viewport sizes. - Nightmare was hanging indefinitely when hidden - Nightmare was hanging when visible until I moved my mouse over the content (thus generating a new frame for the debugger) After some sleut…	twolfson
945	2017-01-09 10:26:16	Thanks for the feedback @Mr0grog =) I left :+1: on comments I will definitely take care of and feedback on other ones for longer discussions. I'm going to wait until repo owners leave comments until I take care of the :+1:'d comments though (saves me time with less context switching)	twolfson
945	2017-01-10 01:28:16	@Mr0grog On a tangent, did we ever explore using `requestAnimationFrame` instead of trying to force a DOM redraw?	twolfson
945	2017-01-10 01:30:40	> @Mr0grog On a tangent, did we ever explore using requestAnimationFrame instead of trying to force a DOM redraw? Yes. It turned out not to trigger anything—it only schedules things for the next time a frame is prepared (before drawing).	Mr0grog
945	2017-01-10 01:32:07	Ah, alright. Worth asking about. Thanks =)	twolfson
945	2017-01-10 01:33:10	Haha, no worries, I would have definitely asked the same question if I were in your position :)	Mr0grog
945	2017-01-20 22:55:16	The fix for two other issues (#955, #964) depends on the changes here and is also in the same area of the codebase. There’s an outline for what needs to change in #955, but I don’t really want to do that work until this PR is mostly set to go because they *will* conflict.	Mr0grog
945	2017-03-23 09:54:33	I'm having this an issue with nightmare 2.10.0 that I believe is related to this PR. Specifically for taking screenshots with varying viewport sizes: Here's a debug log on a crashed run: <S_CODE_TOKEN> And here's a debug log when it finished successfully: <S_CODE_TOKEN> Will this PR fix my issue? If so, and idea when it might be merged? Thanks in advance, and let me know if I can provide more det…	cscanlin
945	2017-03-23 10:01:07	@cscanlin It looks similar to my problem so I would bet it would fix it. Since this PR hasn't been touched in 2 months and as @Mr0grog has previously suggested, we're probably going to be waiting for a while. I suggest working around it in the meantime by pointing to a fork. This can be done via `git` URLs in your `package.json`: https://docs.npmjs.com/files/package.json#git-urls-as-dependencies …	twolfson
945	2017-03-23 10:17:41	@twolfson That did the trick, thanks! On that note, I was also able to merge your branch with the master branch with 0 conflicts. Are there any other major roadblocks in getting this deployed? @Mr0grog, you said that this branch will actually open up the path for even more fixes (in addition to fixing this issue), so it seems like an easy win. Thoughts?	cscanlin
945	2017-03-23 16:57:10	@cscanlin I don’t think anybody who has commented here has any commit rights, so I dunno. It doesn’t seem like there should be any roadblocks here and I would *think* this should be high priority since it’s really easy to trigger it and hang Nightmare. _Paging @rosshinkley…_	Mr0grog
944	2017-01-06 04:23:19	I want to fetch all links on a website and then sequentially visit them. I have the following code: <S_CODE_TOKEN> For some reason it won't loop through the links. Can anybody give me a hint on how to solve this?	anthnyprschka
944	2017-01-06 04:48:06	@anthnyprschka the return of document.querySelector and document.querySelectorAll are not serializable. You have to do seomthing like <S_CODE_TOKEN> recommended for closing @rosshinkley	jekku
944	2017-01-06 04:49:07	Also it's weird to cast document.querySelectorAll on an ID selector, since that's only supposed to return 1 node. IDs should be unique per dom element. Are you sure about the structure of your scraping?	jekku
944	2017-01-06 05:04:49	Wow thanks @jekku !! The serialization was the problem. The '#id' was just for illustration, was actually selecting for a class. Sorry its late in Berlin. Thanks again for the quick help! PS. Wasn't really an issue of nightmare.js was it	anthnyprschka
944	2017-01-06 05:33:42	It's actually pretty common for similar questions to be asked around. Maybe you can PR to electron or nightmare so we can parse it? :)))))	jekku
944	2017-01-06 16:29:49	@jekku Haha sure you mean a pull request? What exactly? And is this the only way to send back data extracted from the site to my script? Seems like a workaround no? EDIT: Nevermind i think i got it now :)	anthnyprschka
944	2017-01-06 16:36:11	Btw just found this question on SO about it: http://stackoverflow.com/questions/30876927/nightmare-phantomjs-and-extracting-page-data	anthnyprschka
943	2017-01-04 06:11:29	Most probably due to Electron but when rendering fullpage PDF using the pageSize option, 2 pages are rendered in the PDF instead of just 1. The code below does the following - Load a page - Get the page width and height - Convert sizes to micron meters - Resize the viewport - Render full page PDF <S_CODE_TOKEN> While it happens with facebook.com, no issues are seen when rendering github.com. Look…	Mins	2017-01-16 05:50:32
943	2017-01-07 19:36:22	given that the pdf printing happens under the covers in electron, it's likely an electron issue: https://github.com/segmentio/nightmare/blob/master/lib/runner.js#L444	reinpk	2017-01-16 05:50:32
942	2017-01-02 21:55:03	I am trying to click an individual href element that are exactly the same as others (there are 4 total of these. Here is the element: <a href="#" ng-if="d.AvailableStatus != 'UNKNOWN'" ng-click="openDialog2('popuptempl1','/ImportAvailability/GetContainerInfoByContainerNumber',{Container_Nbr:d.WLContainerNumber, Terminal_Cd:d.TerminalCode},'Container Details')" class="ng-binding ng-scope">TCLUZZZZ…	pfftdammitchris	2017-01-07 19:37:12
942	2017-01-03 05:59:46	Use .evaluate().	jekku	2017-01-07 19:37:12
942	2017-01-04 04:58:55	I don't know why @urlysses deleted his answer, but using the css selector is a way better option than my initial answer	jekku	2017-01-07 19:37:12
942	2017-01-05 01:59:21	I tried using evaluate() but I dont know how to get it to return the value to my click() line. Or do I use click() inside the evaluate function before it gets returned?	pfftdammitchris	2017-01-07 19:37:12
942	2017-01-05 03:46:22	like @urlysses said, you can use css3 styled selectors. <S_CODE_TOKEN> not sure why he deleted his answer.	jekku	2017-01-07 19:37:12
942	2017-01-05 03:50:46	@jekku - @urlysses' answer would only work if the HREF attribute contained the text in question, not the text element under the anchor. In other words, the answer - while useful - didn't address the question. From here, @pfftdammitchris, I think you have two options off the top of my head. One: you could use `.evaluate()` and try to issue clicks directly. Something like: <S_CODE_TOKEN> This click…	rosshinkley	2017-01-07 19:37:12
942	2017-01-05 21:10:39	^ Those demonstrations were really helpful. If the website i'm scraping from is using the jquery library, am I able to select elements using jquery syntax? $("#fdfsdf").html() etc	pfftdammitchris	2017-01-07 19:37:12
942	2017-01-06 02:30:47	@pfftdammitchris yes. As long as you are sure that JQuery is always loaded. You can even use all the other functions of JQuery to perform interactions / manipulations within an evaluate call.	jekku	2017-01-07 19:37:12
942	2017-01-07 20:20:28	Sorry! Deleted my answer because I re-read the question and saw that I misunderstood the initial question. I should instead have edited with a more appropriate answer or update. Thanks @jekku and @rosshinkley.	urlysses	2017-01-07 19:37:12
941	2017-01-02 10:27:18	Seems like #865 took out these lines (sorry, my fault)	rstacruz	2017-01-02 20:52:58
941	2017-01-02 20:52:54	Thanks for the update.	rosshinkley	2017-01-02 20:52:58
940	2017-01-01 09:22:16	The following code works flawlessly without `screenshot()`, but for some reason the httpResponse is undefined when the `screenshot()` function is present. <S_CODE_TOKEN> Nightmare version is 2.9.0 Node version 6.9.1	Dnyg	2017-01-02 21:02:30
940	2017-01-01 13:55:04	Thanks to Daniel for raising the bug. I originally raised a question on StackOverflow which he answered by emitting the screenshot method. I have updated node to 7.3.0 just in case and the issue remains. I have also removed and re0installed nightmare a couple of times. The screenshot is rendered and then nightmare seem to stall I have run a debug and the output is below: Here's the code: `var Nig…	TheTechy	2017-01-02 21:02:30
940	2017-01-02 16:55:07	@Dnyg `httpResponse` is not defined because the parameters passed to `.then()` will be from the last action executed in the chain (with the exception of `.end()`) - in your case, `.screenshot()` (which doesn't return anything). If you need the HTTP response, you can break up your chain with another `.then()` to perform logic. Something like: <S_CODE_TOKEN> @TheTechy your code suffers from the sam…	rosshinkley	2017-01-02 21:02:30
940	2017-01-02 19:34:34	Hey Ross, Thanks for your answer. The code posted by Daniel originally was mine :) The update here works a treat and I get the then-able nature of Nightmare now. Thanks again for your help & please close the issue.	TheTechy	2017-01-02 21:02:30
940	2017-01-02 21:02:30	@TheTechy Ah, cool. :) No problem, happy to help.	rosshinkley	2017-01-02 21:02:30
939	2016-12-29 13:39:01		plcgi1
939	2017-01-02 16:58:08	Do you mean setting the OS in `User-Agent`? The can be set using [`.userAgent()`](https://github.com/segmentio/nightmare#useragentuseragent). Note you'll need to set the entire user agent string.	rosshinkley
938	2016-12-29 12:56:41	Simple code <S_CODE_TOKEN> Google analytics code works on site as i need from browser - but no statistics data if i got to my site from headless nightmarejs	plcgi1
937	2016-12-29 09:09:19	Hi, that's not really an issue I think but don't know where else to ask: Coming from phantomjs (but with poor general knowledge) I tried to run the Yahoo search example in a shell, on Windows, connected to an Ubuntu Server on which nightmare resides, the Ubuntu server runs in a VM. Result: No errors, but also no console output. Only the simplest hello-world-output worked. After hours of research …	R0byn	2017-01-02 17:07:23
937	2016-12-29 09:18:38	Quick question, what does the config say? Are you setting 'show' to true? Because I'm using nightmare for tests, and is being pushed to a CI (Which is similarly, a shell ONLY env). And it works.	jekku	2017-01-02 17:07:23
937	2016-12-29 09:31:22	With <S_CODE_TOKEN> it's the same: works on the Desktop but not in the remote shell.	R0byn	2017-01-02 17:07:23
937	2016-12-29 09:59:02	Understood. In the CI containers, I think they install Xfce / X server - something that has display capabilities. Try installing them to the shell OS and then run the nightmare script. This is called 'headless running' You can also check: https://github.com/segmentio/nightmare/issues/224 I suggest this issue to be closed @rosshinkley	jekku	2017-01-02 17:07:23
937	2016-12-29 11:50:52	Hmm... so in my case it would require to install Xfce or something similar on the Ubuntu server, right? Is there a way to get nightmare scripts running with this combination, while developing: - nightmare and nodejs reside on Ubuntu server with Xfce - Putty shell (connected to that Ubuntu server) is executed on Windos - want to manually test nightmare scripts in that Putty shell	R0byn	2017-01-02 17:07:23
937	2017-01-02 17:07:23	@R0byn as @jekku mentioned, give #224 a read. So starting from the top, explaining what you're seeing: > Result: No errors, but also no console output. In the future, try running with `DEBUG=nightmare*,electron*` or `DEBUG=*`. That will yield more verbose, useful output. > Then tried the example in a shell on the Ubuntu Desktop - voila! Worked! :-) This is because when you're under an Ubuntu desk…	rosshinkley	2017-01-02 17:07:23
936	2016-12-28 18:16:39	So I am new to Nightmare, I am trying to simply run a few checks on my staging environment and for whatever reason I am getting very inconsistent results. For the following code: <S_CODE_TOKEN> It runs everytime however, the .click('form button#go-button') is inconsistent. Soemtimes it clicks when the button is there and soemtimes it does not. Being as this is the very start of my app I cannot te…	dfenstermaker
936	2016-12-29 08:32:59	Maybe try waiting for it before clicking on it?	jekku
936	2016-12-29 22:34:58	@jekku I am confused, I am waiting for it before clicking: <S_CODE_TOKEN>	dfenstermaker
936	2017-01-02 17:12:02	@dfenstermaker in your original post, though, you said it was not clicking on `form button#go-button`. Is that button the problem, or is `tos-accept-button` the issue? If it's `form button#go-button`, what happens if you have `.wait('form button#go-button')` prior to the click? _edit:_ missed a closing apostrophe	rosshinkley
935	2016-12-26 05:35:44		joehua87	2016-12-30 18:28:33
935	2016-12-30 18:28:23	thanks!	reinpk	2016-12-30 18:28:33
934	2016-12-26 00:49:44	I have an issue similar to #555, but I'm not sure it's the same cause so I'm opening a new issue. I'm using `nightmare v2.9.0`. When the following code runs, it takes the screenshot, and "screenshot taken" is loaded to the console - but the window is never closed, `run()` is never called. If I enter a path like `nightmare.png` instead of the callback, it works. But the callback seems to freeze Ni…	tlshaheen
934	2016-12-29 10:10:12	Instead of specifying the 'done' callback exclusively, specify the path and a simple callback <S_CODE_TOKEN> Correct me if I'm wrong, but .end(), is also a thenable which you can use to do something like: <S_CODE_TOKEN>	jekku
934	2016-12-29 10:10:50	Please update me. I usually use async-await / generators for nightmareJS but I hope this works for you.	jekku
934	2017-01-02 17:19:25	`.screenshot()` does not take a function callback (at least, not anymore). What version of Nightmare are you using, @tlshaheen?	rosshinkley
934	2017-01-03 07:12:12	@rosshinkley https://github.com/segmentio/nightmare/blob/master/lib/actions.js#L600 I think the current branch still does. It just isn't documented. The top level callback is bubbled down as a callback to fs.writeFile.	jekku
934	2017-01-05 03:21:39	@jekku I don't think that does what you think it does, and now that you've pointed it out, I think I see the problem. You _can_ pass a function like that, but it will do exactly what @tlshaheen said - it will prevent downstream execution of the Nightmare chain. What that is looking for is the internal `done` callback as `.screenshot()` has optional parameters. To make things clearer, an example m…	rosshinkley
933	2016-12-23 01:52:55	Run this code: <S_CODE_TOKEN> node this.js <S_CODE_TOKEN>	yodfz
933	2016-12-29 10:18:51	What version of node are you running? Maybe try using catch after the .then.	jekku
932	2016-12-22 21:24:22	I've seen several threads and issues about mimicking a user hitting the enter or delete keys, but can't find anything about arrow keys. I've already tried converting the keycode values to hex ie. `40`, which is the down arrow on a Mac, would be `\u0028` I suppose, but that is `(`. I tried every variation I could find, including a hex value I found in some Apple native API, can't find anything tha…	nickforddesign
932	2017-01-02 17:29:17	Hm, the only way I can think of off the top of my head to do this is with an [accelerator](https://github.com/electron/electron/blob/master/docs/api/accelerator.md). Accelerators let you send keys like the arrow keys. Out of the box, I don't think Nightmare supports accelerators, but I think you could write something with `.action()` and [`webview.sendInputEvent()`](https://github.com/electron/el…	rosshinkley
931	2016-12-21 03:19:25	<S_CODE_TOKEN> wait is tiemout!!! I think wait `.js-alert` in `body`,continue next!!!please,tks!	yodfz
931	2016-12-21 03:38:40	I think this is a good site!!! https://stackoverflow.com because this is not the right place for your banters!!	jekku
931	2017-01-02 17:33:47	@yodfz not sure what you're expecting to happen here: if the `.js-alert` element does not exist, that function will never return, and eventually the wait timeout will be hit. You probably want an `else` statement to call `done()`, if I had to guess.	rosshinkley
930	2016-12-20 22:24:39	I have updated the link to the electron documentation to match the version that is specified in [package.json](https://github.com/segmentio/nightmare/blob/master/package.json) file. This is relevant since the electron 1.4.4 documentation describes the option of specifying a custom page size when generating PDF-files.	carlsa	2016-12-30 18:29:48
930	2016-12-30 18:29:45	thanks!	reinpk	2016-12-30 18:29:48
929	2016-12-19 21:39:35	In certain cases in angular, if there is a select box with an event listener that has no options populated and an event if dispatched, it will trigger change detection within angular, which will throw errors and cause electron to crash/freeze.	notVitaliy	2016-12-30 19:01:46
929	2016-12-30 19:01:46	happy to consider if there's a test case and comments on an updated PR, thanks!	reinpk	2016-12-30 19:01:46
929	2016-12-30 21:43:06	@reinpk What do you mean by test case? Like a unit-test? Or a codepen that shows the issue?	notVitaliy	2016-12-30 19:01:46
929	2016-12-31 21:10:27	yeah a unit test that shows it breaking in the old code, and fixed in the new code :)	reinpk	2016-12-30 19:01:46
929	2017-01-05 14:43:37	@reinpk This issue might be difficult to reproduce in a unit-test since it's an interaction between angular2 and nightmare, afaik. I'll do my best to isolate the underlying cause over the next couple weeks.	notVitaliy	2016-12-30 19:01:46
929	2017-01-06 02:02:24	👍	reinpk	2016-12-30 19:01:46
928	2016-12-19 14:20:54	duplicate of #923 Nobody replies at nightmare-download-manager repo so I'll still repost it here.	overflowz	2017-01-02 22:19:40
928	2016-12-19 14:42:31	also here's the snippet that triggers it. If I go directly on that url (same window) it does fine (but not in every case). but there's situations, where javascript generates URL and I have to click on the item itself and I just can't get out of this. <S_CODE_TOKEN>	overflowz	2017-01-02 22:19:40
928	2016-12-19 15:48:30	Can you set the partition to be persistent then? <S_CODE_TOKEN>	justinmchase	2017-01-02 22:19:40
928	2016-12-19 15:59:17	It's the same. <S_CODE_TOKEN> or <S_CODE_TOKEN> Still bubbles up download dialog. I think problem is in session itself.	overflowz	2017-01-02 22:19:40
928	2016-12-19 16:18:52	It works only when I set "partition: null". Tested also this example and does not work as well (from documentation). <S_CODE_TOKEN> EDIT: it just hangs. Output is: <S_CODE_TOKEN>	overflowz	2017-01-02 22:19:40
928	2017-01-02 22:19:40	Again: this is a bug with `nightmare-download-manager`. Moving the conversation [back](https://github.com/rosshinkley/nightmare-download-manager/issues/9).	rosshinkley	2017-01-02 22:19:40
927	2016-12-16 20:08:58	Since the initial implementation of `FrameManager`, Electron has added an API for Chromium's remote debugging protocol, which can visually highlight a portion of the page. This change uses that functionality to force a new frame to be rendered, which is much more reliable than the way Nightmare currently tries to force new frames to render by fiddling around with the DOM (see people experiencing …	Mr0grog	2017-01-02 20:48:06
927	2016-12-16 23:50:32	Note the offscreen rendering branch has window sizing issues as a result of an Electron bug (https://github.com/electron/electron/issues/8224), so it’s probably just untenable for now.	Mr0grog	2017-01-02 20:48:06
927	2016-12-17 03:01:22	One question: if you're using the remote debugging protocol, doesn't that mean you can't use the debugger (or have the development tray) open at the same time? If I'm not mistaken, this is the same issue that [`nightmare-upload`](https://github.com/rosshinkley/nightmare-upload) has. It's also entirely possible this got fixed in a more recent version of Electron. I guess what I'm beating around th…	rosshinkley	2017-01-02 20:48:06
927	2016-12-19 01:03:44	> if you're using the remote debugging protocol, doesn't that mean you can't use the debugger (or have the development tray) open at the same time? If I'm not mistaken, this is the same issue that nightmare-upload has. 😲 I was entirely unaware of that as an issue and hadn’t tested it. The good news is that if a user has opened the local debugger before screenshotting, screenshots still work (see …	Mr0grog	2017-01-02 20:48:06
927	2017-01-02 20:47:42	> :astonished: I was entirely unaware of that as an issue and hadn’t tested it. No worries. I just knew this was a stumbling block in the past, thought I'd bring it up. > I’ve added another commit that detaches the debugger as soon as we’re done, which seems to resolve that. I re-read what you had done and tinkered for a bit, I'm going to go ahead and say LGTM and that this should get included. T…	rosshinkley	2017-01-02 20:48:06
927	2017-01-03 00:58:58	Sweet! Glad this can improve things a little.	Mr0grog	2017-01-02 20:48:06
926	2016-12-16 11:04:04	Hello, Thank you for this awesome module ! Easier and faster than other solutions I have already tried. I have a question about nodeJS messages. Is it possible to do a `console.log` before `end()`, that will be printed in my NodeJS console? Above, an exemple of what I would like to do: <S_CODE_TOKEN> Thanks!	flexbrane	2016-12-16 17:11:11
926	2016-12-16 16:43:06	Yeah you can route logs to it via: <S_CODE_TOKEN>	justinmchase	2016-12-16 17:11:11
926	2016-12-16 17:11:11	Great, thank you!	flexbrane	2016-12-16 17:11:11
925	2016-12-14 23:08:42	I want to run evaluations with jQuery calls (way easier to grab things from DOM) but the issue is I did a <S_CODE_TOKEN> This tells me if jQuery is added or not but I don't want to run the <S_CODE_TOKEN> if there is already a version on because I don't need the chance that the rest of the page doesn't work. I know I "should" be safe if I just use the latest version of jQuery each time, but all I …	sjfricke	2016-12-29 00:45:52
925	2016-12-17 03:18:18	You can certainly do a conditional injection. From the hip, something like: <S_CODE_TOKEN> ... should be close. Is that what you had in mind?	rosshinkley	2016-12-29 00:45:52
925	2016-12-29 00:45:52	Thanks, I didn't realize that the evaluate was passed as a parameter to the next piped instruction like that.	sjfricke	2016-12-29 00:45:52
924	2016-12-07 02:50:02	I wrote a simple script that will set viewport and return width/height. See below: <S_CODE_TOKEN> It works well in Windows 7, when I test it, here's the result: * 1.txt <S_CODE_TOKEN> * 2.txt <S_CODE_TOKEN> <hr> But when I add a task in Windows 7 `task scheduler`, which call the same script. The result is: * 1.txt <S_CODE_TOKEN> * 2.txt <S_CODE_TOKEN> It's weird and I have no idea what's the issu…	martin-liu	2017-01-02 17:40:21
924	2016-12-17 03:57:39	Is your scheduled task running as the same user? Could he default window size be different for the user that runs the scheduled task, and that the page renders differently result in a different client size? What are you trying to do that this is an issue?	rosshinkley	2017-01-02 17:40:21
924	2016-12-19 00:19:57	I was using the same user. Actually I had a work around to achieve my requirement, but for this specific issue, I have no idea why it happens. > On Dec 16, 2016, at 7:57 PM, Ross Hinkley <notifications@github.com> wrote: > > Is your scheduled task running as the same user? Could he default window size be different for the user that runs the scheduled task, and that the page renders differently re…	martin-liu	2017-01-02 17:40:21
924	2017-01-02 17:40:19	Sounds like this issue is at least tentatively resolved, going to close it for now. If this crops up again, feel free to reopen.	rosshinkley	2017-01-02 17:40:21
924	2017-01-18 09:28:41	I also encountered a similar problem. I'm here to solve this. <S_CODE_TOKEN>	jeeinn	2017-01-02 17:40:21
923	2016-12-06 22:33:56	Whenever I'm using webPreferences.partition option with random string (without 'persist:' prefix), nightmare-download-manager always asks for download path to be saved instead of handling it automatically. Even by debugging, breakpoints are never hit as well. May I ask what's the problem? Any thoughts?	overflowz	2017-01-02 17:49:40
923	2016-12-19 13:11:34	Anyone?	overflowz	2017-01-02 17:49:40
923	2017-01-02 17:49:40	This is a bug with `nightmare-download-manager` most likely. I see you've already opened an [issue there](https://github.com/rosshinkley/nightmare-download-manager/issues/9), so let's move this conversation there.	rosshinkley	2017-01-02 17:49:40
922	2016-12-06 21:31:59	Hi, I have a docker image with xvfb installed (https://github.com/segmentio/nightmare/issues/224#issuecomment-225887320) And it's working. Now when my user hit a route on my nodejs/expressjs app a function running a nightmare script is called. <S_CODE_TOKEN> When i call the route once it's okay. But if multiple user call the route (2-3 users) i see a lot of timeout in `nightmare.wait()` function …	GautierT
922	2016-12-07 16:52:40	Before the `Error: .wait() timed out after 180000msec` nightmare report <S_CODE_TOKEN> And it seems to stop/hang all other electron process running on the machine.	GautierT
922	2016-12-17 03:49:52	Hm, do you get any output from Electron if you run with `DEBUG=nightmare*,electron*`? You _should_ be able to run multiple instances, but be wary of load - Nightmare is not cheap with respect to memory. Memory serving, an instance costs ~30mb without doing anything particularly useful. That said, I wonder if your script has a possible bug with how it handles session. Are there any logins or cache…	rosshinkley
922	2016-12-19 11:15:11	I will try with `DEBUG=nightmare*,electron*`. I already tried setting a random partition name for each instance (following @Mr0grog advice here : https://github.com/segmentio/nightmare/issues/493#issuecomment-265684086) But it doesn't change anything. I come back to you by the end of the week ! Thanks @rosshinkley	GautierT
921	2016-12-06 14:06:33	How to set cookies before loading the page? I need it for authtentication to load the page. If I set cookies before `.goto()` nightmare just exit process: <S_CODE_TOKEN>	stolendog
921	2016-12-16 00:49:21	It does not seem possible to `cookies.set(...)` before a page has been loaded. My workaround is to use a dummy `.goto('about:blank')` first, then setting the cookies in the following `.then()` block. Note that you **MUST** use the `url` parameter of the cookie if you are setting a cookie that is different than the current browser URL.	ewrogers
921	2016-12-17 03:07:38	@ewrogers is correct: `session` is not created until after you navigate somewhere. It might be worth having the discussion: should Nightmare navigate to `about:blank` first? I can't think of any side effects off the top of my head, but it might be worth sandboxing to see. Thoughts?	rosshinkley
921	2016-12-18 23:12:34	@rosshinkley Navigating to `about:blank` initially would work. Alternatively, you could have `cookies.set` check if a current `session` exists, and if not just treat it as a `.goto('about:blank').then(() => cookies.set(...))` instead.	ewrogers
921	2017-01-21 16:08:59	I ran into this issue as well. Although the reason I encountered it is that I could never get the partition persist under web preferences to work. Each subsequent (new) instance of Nightmare after the initial one, which was a login failed to pick up the cookies from the previous session... I'm not sure why at the moment.	thebentern
921	2017-01-24 00:40:16	Has anyone gotten this to work yet?	tmcleroy
921	2017-01-24 14:23:33	@tmcleroy As a temporary measure, I figured out a way around the issue by subscribing to the 'did-start-loading' event and throwing my cookies. I'm sure there are cleaner solutions. In particular I couldn't figure out how to pass in the url and cookies as params into my custom action so I used the node-persist package to write and the values out: <S_CODE_TOKEN> To use it: <S_CODE_TOKEN> If someon…	thebentern
921	2017-01-24 23:11:43	@thebentern Have you tried this? <S_CODE_TOKEN> I was playing with cookies today and I managed to set they as this: <S_CODE_TOKEN> **Environment:** > { electron: '1.4.15', > chrome: '53.0.2785.143', > nightmare: '2.9.1', > os: 'win32' }	navossoc
921	2017-03-23 04:46:03	@navossoc This seems to work, just add `url` property.	jasonmorita
920	2016-12-06 14:00:42	if I set custom headers here: `.goto(url, { 'mail': 'blabla@mail.com' })` it only used for url request, but not for other page's resources like async backend api calls. Is there any way to set headers for external resources calls ?	stolendog
920	2016-12-17 03:40:20	I think this is very, very close to #521. Is that what you're after?	rosshinkley
920	2017-01-28 05:15:49	I'm trying to figure out the code snippet here, my attempts fail/ breaks from jump street. <S_CODE_TOKEN> Trickery, it be either beneficial to get a sample or something a little more auto-magical , cause I'm unable to get the header to work otherwise.	kmacpher67
920	2017-02-10 04:33:52	Formatting appears to be a bit weird, but it looks like you're using the error-first callback for `onBeforeSendHeaders` with an error every time. Try passing `null` as the first parameter. It also looks like, at least at first blush, the action callback is never called, and the Nightmare-callable function is not defined. Is there a more complete example you can supply?	rosshinkley
920	2017-02-12 11:55:36	Let me see what I can do without revealing my client's details. I got the function callback to work properly in basic electron main.js sample. But still no luck on populating the request parameters so the page has them on the request. I don't think it's like this item, cause electron does the same thing. So I think it has to do with the http GET request on the server, even though I'm putting the …	kmacpher67
919	2016-12-05 23:04:16	The current behavior uses electron default, which creates a partition for storage which persists between instances. This makes sense for electron but not necessarily for primary use cases of Nightmare. This change sets the default partition to be a non-persistent partition but allows a user to opt back into persistence with simple configuration options. Fixes segmentio/nightmare#916 ## 4 new pass…	justinmchase	2016-12-17 06:11:00
919	2016-12-17 04:09:46	More as a reminder to self when I pull this in: A note will need to be added to the release notes as a _possibly_ breaking change. It's possible some folks out there are depending on this side effect, and it's probably worth mentioning. Otherwise, looks great. Thanks!	rosshinkley	2016-12-17 06:11:00
918	2016-12-05 15:33:46	I would like to build a plug-in for web page automation. The result I need to deliver is when user type a keyword on the plug-in, there will be a window popping up and showing the process of manipulating an [e-commerce website](www.taobao.com). The target user would be ordinary people who don't use terminal. Is it possible to run nightmare.js not through node on terminal but through other system …	BerlinaLI	2016-12-21 04:16:20
918	2016-12-17 04:23:20	Are you running the ecommerce site under Electron? If not, then no, this is probably not the solution you're really after. There are tools out there for giving site demonstrations and guidance. I have used [Hopscotch](http://linkedin.github.io/hopscotch/) with moderate success. (Others may have suggestions too, and if you do, please feel free to leave them!) Is that closer to what you have in min…	rosshinkley	2016-12-21 04:16:20
918	2016-12-21 04:16:20	Thanks for your response. In the end, I used jQuery for the plug-in. It works quite well as well.	BerlinaLI	2016-12-21 04:16:20
917	2016-12-05 03:33:27	I confronted a problem when I tried to log on the account. There is no command on nightmare.js for sliding a bar on a web page. I wonder if someone could shred me some light on this.	BerlinaLI
917	2016-12-05 03:38:05	Can you please make the question more specific? What does the page look like? how is the sliding bar triggered? What does it look like in the DOM tree? There is almost every command you need if you use .evaluate().	jekku
917	2016-12-05 03:58:30	I think use js code in evaluate to "sliding a bar " is a proper way. Evaluate function can run any js code to manipulate the page in the context of current page. Hope my advise helps.	duyongbo520
917	2016-12-05 04:09:49	This is the[ login page](https://login.taobao.com/member/login.jhtml?redirectURL=https%3A%2F%2Fwww.taobao.com%2F). The bar shows up quite spontenously. ![qq 20161205102637d](https://cloud.githubusercontent.com/assets/8443821/20873531/43cb38d2-bae3-11e6-8a66-4cd6996647e6.jpg) ![qq 20161205102637](https://cloud.githubusercontent.com/assets/8443821/20873532/45b40dcc-bae3-11e6-9a62-bbd2f7c0436c.jpg) …	BerlinaLI
917	2016-12-05 04:25:52	This is simple. Just click the span with that opens the slider <S_CODE_TOKEN> Once it slides out you can then fill in the following according to my findings| <S_CODE_TOKEN> By the way, I don't mean to be rude but these kinds of questions belong [HERE](https://www.stackoverflow.com). The issues that should be brought up here I think are architectural problems within nightmare, and how it can be im…	jekku
917	2016-12-05 04:26:51	I also highly recommend that you study how to do Inspect-element. Most modern browsers have it. You can't just say 'There is no command blablabla'. This is because of a lack of trying to understand and study the technology.	jekku
917	2016-12-05 04:31:53	[This extension](https://chrome.google.com/webstore/detail/daydream/oajnmbophdhdobfpalhkfgahchpcoali) can also help you. It will record actions you do in the browser and turn it into a nightmare script. Hope it helps in the futre, too.	jekku
917	2016-12-05 07:27:15	The slide bar requires visitor to press the button then drag it to the end of the bar which is similar to "slide to unlock" your mobile screen.	BerlinaLI
916	2016-12-02 18:50:16	<S_CODE_TOKEN> I got burned pretty hard by the fact that I am starting and stopping the browser and there is some state that is getting stored between instances and it was affecting my tests on subsequent runs. I would like to make a PR that automatically sets a partition by default. If a user wanted to persist state between tests they could set the partition to be `paritition: 'persist: whatever…	justinmchase	2016-12-17 06:10:59
916	2016-12-04 16:38:45	Same problems here. I don't want sessions to be shared across different instances. I was trying to find the 'incognito' mode too, but no luck.	overflowz	2016-12-17 06:10:59
916	2016-12-05 03:39:51	I've been doing 'nopersist' all the time in my main config to avoid Nightmare from persisting states. I use it in integration tests where tests should be initially stateless and also independent from all other tests.	jekku	2016-12-17 06:10:59
916	2016-12-05 21:57:45	@jekku Do you mean literally using the name `'nopersist'` as your partition name? I think you can use any name for the same effect but yeah that would work. I don't know of any other way to do it and you can get burned pretty hard if you don't.	justinmchase	2016-12-17 06:10:59
915	2016-12-02 01:08:47	To put it briefly, I've got an electron project and I'd like to use nightmare instances within this project. Is this possible? Currently I'm using a `<webview>` tag and [ipc](http://electron.atom.io/docs/api/ipc-renderer/) to do all my automation but it's a bit of a mess and nightmare is just so sleek in comparison so I'm hoping this is possible. For context, the reason I'm using electron is beca…	josephrocca
915	2016-12-04 11:58:06	Please search for existing issues before creating a new one, see: https://github.com/segmentio/nightmare/issues/856	Siilwyn
915	2016-12-04 12:23:53	Ah, thanks. Sorry about that	josephrocca
915	2017-03-26 15:03:22	For the benefit of those who arrive here via search, there's another thread here with potential workarounds until this is solved: https://github.com/segmentio/nightmare/issues/1018	josephrocca
914	2016-12-01 16:50:55	Looks like Codeship has [xvfb installed](https://twitter.com/codeship/status/389903312398479360) but I'm getting a `ENOENT: no such file or directory` error. [Here's a gist](https://gist.github.com/kjs3/c3163728d2779f7f7f30cd453196e787) with all the output. Is anyone else running on codeship or is there something obvious I'm missing?	kjs3	2016-12-01 18:18:56
914	2016-12-01 18:18:56	Sadly (because it's still a mystery what was happening) this just resolved itself. It had nothing to do with xvfb though which was actually evident from the logs. Seems like Electron postinstall wasn't being run or hadn't finished by the time tests were run. Tests suddenly just started working which makes me think Electron install finally finished on the VM? ¯\\_(ツ)_/¯	kjs3	2016-12-01 18:18:56
913	2016-12-01 11:35:43	The goal of my sketch is to get product information from an e-commerce website. The code is very similar to the yahoon example code but the result is always null. I tried to put console.log to debug and realized the mistake might lay in the querySelector. Below is the code if someone has the time to take a look. Really appreciate it. <S_CODE_TOKEN>	BerlinaLI	2016-12-17 04:13:09
913	2016-12-05 04:37:38	[Please use this wonderful website](https://www.stackoverflow.com) Next time for these kinds of questions. You are returning the anchor tag from your queryselector. Maybe you should return its href instead, or more meaningful string data. <S_CODE_TOKEN>	jekku	2016-12-17 04:13:09
913	2016-12-17 04:13:09	DOM elements and DOM element lists are not serializable. See [#567 (comment)](https://github.com/segmentio/nightmare/issues/567#issuecomment-209533871).	rosshinkley	2016-12-17 04:13:09
913	2016-12-19 04:09:20	@rosshinkley when I use element.src it return null, it's seems not work	canhongpoxiao	2016-12-17 04:13:09
913	2016-12-19 04:59:56	@canhongpoxiao this is not the venue for these kinds of questions. Go to Stackoverflow. You cannot directly call the property of the DOMElement. You need to something like .getAttribute('src')	jekku	2016-12-17 04:13:09
912	2016-11-29 17:08:47	I want to call through script TakeHeapSnapshot ![image](https://cloud.githubusercontent.com/assets/5361668/20720163/1f23cd6c-b699-11e6-84b4-7f94e7f9a3cd.png)	huangjianbo	2016-11-30 03:29:44
912	2016-11-30 03:29:20	https://github.com/electron/electron/issues/8094	huangjianbo	2016-11-30 03:29:44
911	2016-11-29 14:08:48	Any idea why #135 (the improved screenshot function) with multiple file formats was removed?	jimmaay
911	2016-12-16 00:54:26	That feature was based on functionality in PhantomJS. In 2015, Nightmare was rewritten to use Electron, which, at the time, didn’t have built-in support for outputting formats other than PNG. It does support some others now, though (see http://electron.atom.io/docs/api/native-image/) so you could write a PR to add support back in!	Mr0grog
911	2016-12-17 04:49:09	+1 on a PR for this.	rosshinkley
911	2017-01-09 23:53:50	HI, ive open PR #950 to support jpeg, looking forward for some feedback :)	kennuzzo
910	2016-11-29 11:24:51	We need to override timeout length in custom `wait` methods. Is there a way how to do it now? I don't mind providing a PR but when I opened `actions.js` and checked the `wait` method I didn't realize how does the `done` get in the arguments. Can you explain it to me?	zatziky	2016-12-22 16:35:48
910	2016-12-17 04:53:25	You can override the [base timeout](https://github.com/segmentio/nightmare#waittimeout-default-30s) for wait right now. Are you trying to add a timeout per call? `done` is always the last argument to an action - the top of the funciton has `var done = args[args.length-1];` - is that what you're asking about? _edit:_ had a bracket the wrong way. Price I pay for not previewing before commenting :|	rosshinkley	2016-12-22 16:35:48
910	2016-12-22 16:35:48	Yes, that was my question. Thx you, it's solved it. :D	zatziky	2016-12-22 16:35:48
909	2016-11-28 01:08:02		RafaelCosman	2016-12-17 06:10:27
909	2016-12-05 23:10:48	This change looks correct and very safe to merge.	justinmchase	2016-12-17 06:10:27
908	2016-11-27 10:58:09	Electron is ignoring `session.setProxy`, there is any issue with nightmare that doesn't let me change the proxy on the fly? Here is the action to change proxy: <S_CODE_TOKEN> I have tried with lots of combinations.	wiliame
908	2016-11-27 11:13:03	Ok, the action seems ok, I have tried it in a sandbox environment and is working ok. Electron is not ignoring `setProxy`. If you want change the proxy at runtime, it's enough to do: <S_CODE_TOKEN>	wiliame
908	2016-11-28 07:49:46	I'm trying now to change authentication with the same proxy. Now is not possible because the `authentication` add an `login` event, so if you don't change the proxy, the auth is not called. I'm going to try to clean password config and do something like: <S_CODE_TOKEN> Electron issue: https://github.com/electron/electron/issues/8089	wiliame
907	2016-11-26 10:07:33	I'd like a way to have Nightmare run headless and if a certain event happens, display the browser window. I've looked through the docs and some of the source code but can't seem to find a way. I know there is screenshot functionality, but I'd like to have the ability to interact with things. Thanks!	yourfavorite	2016-12-17 04:31:26
907	2016-11-28 08:18:44	@yourfavorite nightmare uses electron BrowserWindow: https://github.com/electron/electron/blob/master/docs/api/browser-window.md There are 2 functions: https://github.com/electron/electron/blob/master/docs/api/browser-window.md#winshow https://github.com/electron/electron/blob/master/docs/api/browser-window.md#winhide <S_CODE_TOKEN> So, if you want to call them, you can extend nightmare: <S_CODE_…	wiliame	2016-12-17 04:31:26
907	2016-11-28 18:50:38	This is great! Thanks @wiliame	yourfavorite	2016-12-17 04:31:26
907	2016-12-02 07:05:08	Thank you!	meeple142	2016-12-17 04:31:26
906	2016-11-26 00:02:21	When trying to change the viewport to a large value in order to do a full screenshot of a page on a somewhat heavy website the screen goes white and nightmare stops executing. Here's the code to cause it to crash on Windows 10 x64. <S_CODE_TOKEN>	jimmaay	2017-01-02 18:08:41
906	2016-11-27 18:22:54	When viewport is set to 16384 it works but 16385 it stops working. So there's a limit somewhere	jimmaay	2017-01-02 18:08:41
906	2016-11-27 21:09:46	Also it happens on any website even a blank one.	jimmaay	2017-01-02 18:08:41
906	2016-11-29 16:08:48	16384 = 2^14 so doesn't seem too random. some buffer deep in electron or chromium somewhere probably has a max length	reinpk	2017-01-02 18:08:41
906	2016-11-29 16:21:30	I tried looking through the electron source (which includes the source for chromium) for "16384" or "16" but couldn't find anything unfortunately. Do you know where in the source the limit would be?	jimmaay	2017-01-02 18:08:41
906	2016-12-17 04:44:54	This has to do with the max texture tile size that Chromium can render - the texture tile size is limited (in general) by the hardware you're running. It's _almost_ always 8k or 16k, and defaults to 16k. [You can see it here for yourself.](https://cs.chromium.org/chromium/src/cc/resources/resource_provider.cc?rcl=1464366759&l=448-454) You can also verify that if you're interested with [this gist]…	rosshinkley	2017-01-02 18:08:41
906	2016-12-17 04:56:28	That's great, you pinned it down fully. Regarding the plugin how would this work exactly? Is it a scroll based solution? Scroll based solutions will have issues with fixed elements usually	jimmaay	2017-01-02 18:08:41
906	2016-12-17 05:07:50	@jimmaay To be honest, it never got past a doodle in my notebook. (Ab)Using the viewport size and moving it around was going to be a first pass, but you're right - a fixed (or anchored) element would definitely throw a wrench in that. There are other rendering problems that could crop up with any sort of responsive layout, too, which is ultimately why I tabled the idea. Still, as a science experi…	rosshinkley	2017-01-02 18:08:41
906	2016-12-17 05:23:17	The scroll based solution is currently what I have to rely on at the moment, I do a loop of all elements with a computed position of fixed and change it to static before scrolling but as you said there are definitely many scenarios that this still doesn't cover. Is there a way to get a recompiled chromium with max_texture_size_ set to something larger to work on a virtual frame buffer like xvfb? …	jimmaay	2017-01-02 18:08:41
906	2016-12-17 05:55:19	> ...definitely many scenarios that this still doesn't cover. Hey, if it works for your needs... :) Beyond a doubt there are probably many we're not thinking of off the cuff. > Is there a way to get a recompiled chromium with max_texture_size_ set to something larger to work on a virtual frame buffer like xvfb? Oooh, good question - you'd have to patch the tilesize and get a working build of Chro…	rosshinkley	2017-01-02 18:08:41
906	2016-12-17 07:20:47	If I increase max_texture_size_ it looks like I'll probably hit some hardware limit. Right off the bat PhantomJS has a completely different way of rendering which is not easily translatable to chromium. Maybe I'll look into this more when I have time later on, it's too time consuming at the moment for someone with no knowledge on chromium or webkit development.	jimmaay	2017-01-02 18:08:41
906	2017-01-02 18:08:41	I'm going to close this issue for now as "not fixable" (at least without substantial effort).	rosshinkley	2017-01-02 18:08:41
905	2016-11-25 03:07:39	你好，我想问一下，我想试一下搜索新浪微博首页的搜索框，type的时候为什么提示cannot read property 'focus' of null，我觉得应该已经拿到input那个搜索框了啊。 <S_CODE_TOKEN>	neal1991	2016-11-25 04:11:39
905	2016-11-25 03:26:46	engurish plis	jekku	2016-11-25 04:11:39
905	2016-11-25 03:26:53	English	jekku	2016-11-25 04:11:39
905	2016-11-25 03:28:03	@neal1991 <S_CODE_TOKEN>	jekku	2016-11-25 04:11:39
905	2016-11-25 03:30:08	Instead of opening up issues here (Which should be architectural problem, or feature requests) that are about using this library, go to https://stackoverflow.com I find this kind of questioning stupid and pretty idiotic. First of all, not using a common language; secondly the point I raised above.	jekku	2016-11-25 04:11:39
905	2016-11-25 03:39:30	If I violate the rules here, I apology. But could you have the basic realization to respect each freshman. So you have the right to criticize anyone with these mean words. Who give you the right?	neal1991	2016-11-25 04:11:39
905	2016-11-25 03:41:16	Myself and my freedom of expression. I may be mean but I'm pointing you to the right place to ask questions.	jekku	2016-11-25 04:11:39
905	2016-11-25 03:58:16	You have your freedom of expression, so do I. If you were the administrator of this, you can close this issue or reminder me. Of course, it seems not. Moreover, as a normal guy, no one will just behave like you. May it is a basic rule for a developer. It seems that you do not have this.	neal1991	2016-11-25 04:11:39
905	2016-11-25 04:04:33	Basic rule of a developer? You set the rules now?	jekku	2016-11-25 04:11:39
905	2016-11-25 04:06:22	@neal1991 you can't say who behaves normally. Even Linus Torvalds, creator and maintainer of git and linux is more of an asshole then me. http://thenextweb.com/dd/2015/11/02/linux-creator-linus-torvalds-had-a-meltdown-over-a-pull-request-and-it-was-awesome/	jekku	2016-11-25 04:11:39
905	2016-11-25 04:09:17	@jekku Maybe you are born like this.	neal1991	2016-11-25 04:11:39
904	2016-11-23 13:09:42	I don't need to wait for images and assets, I need to call code at the dom-ready, but I can only listen for the event, not continue with the queue. There is any way to change the "done" policy for the goto function? It's possible to change this behaviour with a plugin? Or add a gotoDomReady function?	wiliame
904	2016-11-24 12:13:43	I added a new function called **gotoReady** that continues with the execution at dom-ready, without waiting for **did-stop-loading**. I don't know exactly why, but to continue with the execution at **dom-ready** you have to emit a **did-stop-loading** event. Anyone knows why? I haven't found nothing related with **did-stop-loading**. What I have modified from "goto" to "gotoReady": http://i.imgur…	wiliame
904	2016-11-24 12:50:17	The "gotoReady" only affects the page you are opening. But if you click in a submit button and the page changes alone, the next one will load only in "LOAD" event. Another option, is to call "did-stop-loading" at every "dom-ready". Is not the clean way to do it, but for me it's ok until I found a cleaner way to do it. The script, you must call **loadOnDOMReady** before the **goto**: https://gist.…	wiliame
904	2016-12-06 01:07:03	Without this, some sites don't load, such as http://eluniversal.com.mx/ .. actually I quickly tried your loadOnDOMReady script from https://github.com/segmentio/nightmare/issues/904#issuecomment-262769328 and it doesn't seem to help in this case either.	jamie-pate
904	2016-12-06 17:22:10	Actually it looks like I was starved for resources as several instances of electron were hung	jamie-pate
904	2016-12-06 17:25:19	@jamie-pate what do you mean? Sometimes you don't need to wait for "Load" event if you want to use something that is ready at DomReady event. For all my cases DomReady is the fastest method.	wiliame
904	2016-12-06 17:53:43	My use case is a crawler, which loops through many nightmare instances (one for each site) Unfortunately some sites seem to hang the browser. I thought it was an issue where the site was just perpetually loading and never *did-stop-loading* but now I think it's something else. The specific case I was looking at seems to work after restarting linux (I had to hard reset because electron just wouldn…	jamie-pate
904	2016-12-06 18:02:04	@jamie-pate google cloud instances works fine with electron. If your machine has 4 cores, sumon only 4 electron and reuse them, don't close them when finish requests so you will be consuming resources to spawn them again. Working with async.queue (or priority queue) helps. After crawling a webpage clear cookies, application data and goto "about:blank" so the next page don't get the previous refer…	wiliame
904	2016-12-06 19:41:13	I was under the impression that the workflow had to be similar to <S_CODE_TOKEN> So something like this would be better? <S_CODE_TOKEN> where PARALLEL is the number of concurrent instances. (I actually found 4 instances for 4 cores to be insufficient. N = cores * 3 is better for utilization since a lot of time is spent waiting for results from the wire)	jamie-pate
904	2016-12-06 22:51:11	@jamie-pate right, a lot of time is spent in waiting. N maybe must be based on CPU usage. Look, my crawler is something like this (i haven't tried the code): <S_CODE_TOKEN> So you don't have to call end() and close the instance.	wiliame
904	2016-12-06 23:01:04	Actually I handle the operations with block instructions: ![blocks](http://i.imgur.com/uUS1EIP.png) And there is a class called BrowserManager that instanciates Browser, a wrapper of Nightmare.	wiliame
904	2016-12-06 23:57:28	Mk, well I'm going to run with this for now and stop hijacking the issue thread ;) Thanks	jamie-pate
904	2016-12-17 04:03:33	A plugin is _probably_ the way to go here. If memory serves, I think there are circumstances where `dom-ready` never fires, but `did-finish-load` does. I remember having a conversation about this at one point but cannot find the issue offhand, so take that with a grain of salt. :) For what it's worth, if you're not interested in loading assets, you could also use a load filter like [`nightmare-lo…	rosshinkley
903	2016-11-22 13:58:38	Hi- I'm having an issue when opening an MHTML file with Electron, that was originally saved via Electron. It seems to just show me a blank white page. As an example: [Here is the MHTML for geico.com](https://s3.us-east-2.amazonaws.com/cdn.formulaic.io/uploads/html/-KX9_-osY2mLtxdct5vA-0.mhtml) Does Electron simply not support opening it's exported MHTML files, or am I missing something? It opens …	sweinertjr
903	2016-12-17 04:59:17	Looks like public access isn't granted for that asset... can you fix it? How are you trying to open the file? Can you provide an example?	rosshinkley
902	2016-11-22 07:54:20	Fixes #901 In my understanding, all exported actions are bound to the nightmare object on instantiate. So this will work fine. <S_CODE_TOKEN>	jekku	2016-12-15 03:09:12
902	2016-11-29 16:14:52	needs a test :)	reinpk	2016-12-15 03:09:12
902	2016-11-30 04:36:56	Oooh. Couldn't find one for the .url() so I thought this wouldn't need one. :D Okay I'll study your tests and make one.	jekku	2016-12-15 03:09:12
902	2016-11-30 08:23:08	Test added. Waiting for CI results and second review. Thanks. <3	jekku	2016-12-15 03:09:12
902	2016-11-30 08:37:52	Done. :)	jekku	2016-12-15 03:09:12
902	2016-12-01 09:50:04	Is there anything else that I need to add? :heart:	jekku	2016-12-15 03:09:12
902	2016-12-05 03:22:38	Hello. Am I still missing anything? :)	jekku	2016-12-15 03:09:12
902	2016-12-05 23:12:01	@jekku Maybe you could add a little section in the README for this new function also?	justinmchase	2016-12-15 03:09:12
902	2016-12-07 07:39:13	@justinmchase added. Thanks for the headsup. :up:	jekku	2016-12-15 03:09:12
902	2016-12-07 08:08:09	@reinpk @rosshinkley the failing test comes from a different feature.	jekku	2016-12-15 03:09:12
902	2016-12-09 06:17:28	:up:	jekku	2016-12-15 03:09:12
902	2016-12-12 03:08:32	:up:	jekku	2016-12-15 03:09:12
902	2016-12-15 02:33:09	:up:	jekku	2016-12-15 03:09:12
902	2016-12-15 03:09:28	hey sorry! will do a fresh release tomorrow. thanks for the PR!	reinpk	2016-12-15 03:09:12
902	2016-12-15 03:38:08	Thank you so much :heart:	jekku	2016-12-15 03:09:12
901	2016-11-22 07:46:43	Sure, I can use the .evaluate() function and return window.location.path, and maybe even polyfill it as an action using .action(). But can we get something clean such as nightmare.path() ?	jekku	2016-11-29 16:14:31
901	2016-11-29 16:14:31	would welcome a pull request!	reinpk	2016-11-29 16:14:31
901	2016-11-30 04:57:32	@reinpk already active :) Just gonna add a test	jekku	2016-11-29 16:14:31
900	2016-11-20 16:30:16	Fixes #899.	rosshinkley	2016-12-17 06:11:06
900	2016-11-25 03:34:57	Does this have breaking changes for anyone, boss?	jekku	2016-12-17 06:11:06
900	2016-12-05 23:17:12	Why not just consider it an error case to pass a function into end? How is that better / different from just chaining thens after end?	justinmchase	2016-12-17 06:11:06
900	2016-12-17 03:35:33	@jekku This probably should have gotten pulled in with the last release. I'll see to it that it gets pulled in with the next one. @justinmchase _mostly_ for previous version support/preventing breaking changes. In the future, support could be dropped. (This is _tangentially_ related to a conversation about `.run()` in #575.)	rosshinkley	2016-12-17 06:11:06
899	2016-11-20 15:13:32	Here's an example: Working ( notice the .end() call ) <S_CODE_TOKEN> NOT WORKING and freezing without doing anything <S_CODE_TOKEN> I assume because some Promise is not chained properly, I have no idea why this is happening.	saginadir	2016-12-17 06:11:06
899	2016-11-20 16:22:32	The `.end(fn)` method calls run, which kicks off the queue. The subsequent `.then()` is also trying to kick off the queue, but because it was cleared by the prior call to `.end(fn)`, Nightmare will immediately halt execution, causing the instance to effectively be hung. Curiously, there's no unit tests around handling `.end()` with a callback. I'll be fixing both problems (at least as a first pas…	rosshinkley	2016-12-17 06:11:06
899	2016-11-21 05:13:25	This issue is distantly related to this issue here https://github.com/segmentio/nightmare/issues/660 Seems like more control over the *end()* is what we need.	entrptaher	2016-12-17 06:11:06
898	2016-11-20 03:43:55	action parent function only takes one argument Fixes https://github.com/segmentio/nightmare/issues/897	mzuneska	2016-12-17 06:10:18
898	2016-12-17 06:05:06	Good eye. Thanks!	rosshinkley	2016-12-17 06:10:18
897	2016-11-20 00:53:15	I was just trying to recreate the [`clearCache` action in the README](https://github.com/segmentio/nightmare#extending-nightmare) and have been unable to get a simple mocha test to pass. Any help is appreciated. using: mocha 3.1.2 nightmare 2.8.1 node 4.2.4 Calling `DEBUG=nightmare mocha test.js` results in <S_CODE_TOKEN> test.js code ``` var Nightmare = require('nightmare'); Nightmare.action('cl…	mzuneska	2016-11-20 02:38:35
897	2016-11-20 02:38:35	The second function signature is incorrect. The code should read as the following. <S_CODE_TOKEN>	mzuneska	2016-11-20 02:38:35
896	2016-11-19 14:27:46	Well, hello. I'm trying to submit form, wait for page load (redirect) and continue work there, but whenever I try to click on element, nightmare does not wait for page reload, but instantly continues queued tasks. Could someone please add something like `waitForEvent('did-finish-loading')` feature? Or how can I do that? Thanks!	overflowz
896	2016-11-20 15:24:54	It depends on how the "reload" is happening. For all actions, the instance should wait for [`did-stop-loading`](https://github.com/segmentio/nightmare/blob/master/lib/runner.js#L153). I suspect your redirected-to page is finished loading, but perhaps is doing some continuing work asynchronously? Or, it could be that the redirect is not instant - you _might_ want to add a short wait between form s…	rosshinkley
896	2016-11-20 15:30:15	#481 is having exactly the same problem. While I tried the code snippet provided there, it does not help much. In examples, there's like goto(..).click(..).wait(..); <-- without this wait, it does not wait until form was submitted and does work instantly. What if I can't find pattern or I have two patterns, like authentication successful or not. What should I wait for? Anyways, I've managed it wi…	overflowz
895	2016-11-18 21:54:50	Is it possible to load a page from a HTML string instead of going to an url?	mehdyhaghy	2016-11-29 16:11:05
895	2016-11-20 16:32:18	Depends on what you mean - do you want to load the HTML as a page? If so, you can save the HTML as a file and have Nightmare `.goto()` that file, eg: <S_CODE_TOKEN>	rosshinkley	2016-11-29 16:11:05
895	2016-11-20 20:37:05	HTML string means: var str="<html><head><title>sample page</title></head><body> Sample content</body></html>"; now is there anyway to avoid disk io overhead and render this without writing it to a file?	mehdyhaghy	2016-11-29 16:11:05
895	2016-11-29 16:11:05	you could spin up a tiny node server at `localhost:8080` (or any other port) in the same test file that just returns the string: http://blog.modulus.io/build-your-first-http-server-in-nodejs and then `.goto('localhost:8080')`	reinpk	2016-11-29 16:11:05
894	2016-11-18 18:52:20	Hello, I tried many things to fix this (node versions, electron versions, adjusting code and so on). Example code: <S_CODE_TOKEN> I created this small example so people would be able to replicate issue. basically you log in to tumblr (I guess any heavy website would work, since tumblr has so many assets it's good example, but you need to loging) and you try to use goto to any url and it stops dis…	kvidzibo	2016-11-29 16:13:17
894	2016-11-18 21:02:54	issue can be solved by installing 32bit version of electron, not sure if it's nightmare or electron issue.	kvidzibo	2016-11-29 16:13:17
894	2016-11-29 16:13:17	quite sure this is an electron issue :/ sorry!	reinpk	2016-11-29 16:13:17
893	2016-11-18 17:29:01	The following code works with NightmareJS and NodeJS. However I don't want to just console.log my JSON result, but want to save my JSON result to a local file. I am aware of the .html option within Nightmare but I don't want the entire page and I want it in JSON format. Any help on saving ticketData to a local file? <S_CODE_TOKEN>	twclark0	2016-11-29 16:12:03
893	2016-11-20 16:45:37	It looks like you've done all of the heavy lifting already to get the data you want out - you don't need Nightmare to save the file for you, you could do it with the Node native [`fs`](https://nodejs.org/api/fs.html#fs_fs_writefile_file_data_options_callback) module. Something like this for a synchronous call: <S_CODE_TOKEN> Or the equivalent asynchronous call: <S_CODE_TOKEN>	rosshinkley	2016-11-29 16:12:03
892	2016-11-18 03:49:48	Does nightmare can work on centos which has no desktop? My system's version is Centos6.2 and node's version is 6.9.1. GCC is 4.8.5, nightmare's version is 2.8.0, electron's version is 1.2.5. When I run the yahoo's example on my centos server, it not works. I run with this cmd: DEBUG=nightmare*,electron* xvfb-run --server-args="-screen 0 1024x768x24" node yahoo_demo.js And the output is: <S_CODE_T…	albus01
892	2016-11-20 16:48:38	That looks like the Electron process is never starting. Could you paste the version of the Yahoo example you are using?	rosshinkley
892	2016-11-21 06:49:38	@rosshinkley <S_CODE_TOKEN> And now when I try again, it just stucks here: " DEBUG=nightmare*,electron* xvfb-run --server-args="-screen 0 1024x768x24 -extension RANDR" node yahoo_demo.js nightmare queuing process start +0ms nightmare queueing action "goto" for http://yahoo.com +4ms nightmare queueing action "type" +2ms nightmare queueing action "click" +0ms nightmare queueing action "wait" +1ms n…	albus01
892	2016-11-28 20:43:46	same issue, was working yesterday, no significant changes to my build since then (at least not to the nightmare part). Unsure if this is relevant, but at some point I accidentally left `show:true` when building/running, and got the same errors. <S_CODE_TOKEN> nightmare start: <S_CODE_TOKEN> my dockerfile: <S_CODE_TOKEN> entrypoint: <S_CODE_TOKEN>	brandonmp
892	2017-02-23 20:23:45	somebody found a workaround?	sacabuche
892	2017-03-21 23:14:27	A hint for debugging: You can try to call electron directly, which will usually yield a more detailed error message. In my case, the error was a missing library (libX11-xcb).	ejoebstl
891	2016-11-16 21:05:25	I am using this code: <S_CODE_TOKEN> It is working on every 1st run after I start the node process. Every subsequent run silently "fails". 1st run: nightmare queueing action "goto" for URL +8s nightmare queueing action "wait" +0ms nightmare queueing action "evaluate" +2ms nightmare running +1ms nightmare electron child process exited with code 0: success! +4s SUCCESS! It is doing the logic part! …	DennisKo
891	2016-11-20 15:07:22	After nightmare is finished running and you reached the .end() you have to create a new nightmare instance. I had the exact same issue several days ago and I solved it by writing a small class which returns a new nightmare instance every time. <S_CODE_TOKEN> and then you simply call `let nightmare = Nightmare.getnewNightmare()` remember to set the nightmare as null after you finished working with…	saginadir
890	2016-11-15 17:14:47		huttarichard	2016-11-15 17:16:23
889	2016-11-15 16:16:12	I am trying to bypass CSP in order to run some eval() code or spawn web workers. I found this issue on electron: https://github.com/electron/electron/issues/3430 which suggests using `webFrame.registerURLSchemeAsBypassingCSP(scheme)` http://electron.atom.io/docs/api/web-frame/#webframeregisterurlschemeasbypassingcspscheme I have tried to do that in a preloader script but it doesn't seem to affect…	zisismaras
889	2016-11-20 17:02:20	I'd be curious to see how you were trying to accomplish this with a preload. Also, silly question - did you try setting `webSecurity` to false?	rosshinkley
889	2016-11-20 19:12:46	Yes, i have `webSecurity` set to false. About the preloader, i followed the default preloader in the repo and i have this: <S_CODE_TOKEN> Not sure if what i am doing makes any sense, still pretty new to electron. I also tried to do the same on the server-side(main process?) but couldn't find a reference to the underlying electron instance in the nightmare object.	zisismaras
888	2016-11-14 23:26:25	I'm writing a Chrome extension that executes some tricky navigation/interaction flows via injected content scripts. I know Nightmare relies on `electron`, so I'm assuming it won't run out-of-the-box in a Chrome extension environment, but is there a practical way to use some part of the API to automate a regular Chrome instance w/ Nightmare from the `background`?	brandonmp
887	2016-11-14 16:40:11	Is there a way to access electron instance so that we could fire keaboard events: <S_CODE_TOKEN> The example is from https://github.com/electron/electron/issues/2269	zatziky	2017-01-02 17:16:47
887	2016-11-20 16:56:20	Is [`.action()`](https://github.com/segmentio/nightmare#nightmareactionname-electronactionelectronnamespace-actionnamespace) what you're after? That gives you the ability to define custom actions on the Electron instance.	rosshinkley	2017-01-02 17:16:47
887	2016-11-21 13:47:02	I wanted to handle an upload dialog and hoped there would be a way using electron directly. Is there another way?	zatziky	2017-01-02 17:16:47
887	2016-12-28 01:57:28	I'd also like to be able to access the webContents of the BrowserWindow instance if this is possible? I need it for the same purpose as @zatziky (simulating real keyboard inputs). And also simulating real pasting (but this also requires access to electron clipboard object): <S_CODE_TOKEN> **Edit:** Ahh, thank you @rosshinkley - I thought `.action()` only allowed javascript evaluation, but taking …	josephrocca	2017-01-02 17:16:47
887	2017-01-02 17:16:47	@zatziky upload dialogs are _very_ tricky, requiring tapping into the debugger API. There is a plugin for that: [`nightmare-upload`](https://github.com/rosshinkley/nightmare-upload). Sending keyboard events to Electron for upload dialogs won't work. @josephrocca Glad you got it figured out, and thank you for documenting your process! Highly appreciated. :) Considering both of the above issues are…	rosshinkley	2017-01-02 17:16:47
887	2017-01-06 14:47:51	@josephrocca I'm not able to get your action to work. Do you have a complete example? Help would be much appreciated	ecrmnn	2017-01-02 17:16:47
887	2017-01-06 15:04:26	@ecrmnn Here's the code with a 50ms timeout (not sure if this actually makes a difference, pretty sure it worked for me without the delay): <S_CODE_TOKEN> It works for me with tab and backspace, but not for enter/return (`\u000d`) for some reason. It sort of stumped me so I've moved onto another project for now. If you make any progress, please let me know! Would be really nice if nightmare had a…	josephrocca	2017-01-02 17:16:47
887	2017-01-06 15:36:58	@josephrocca Thanks. I'll try it out. I'm trying to trigger left and right arrow keys. Hopefully I'll get it working	ecrmnn	2017-01-02 17:16:47
887	2017-03-16 04:49:12	@josephrocca hey just wondering have you managed to get arrow keys working?	export-mike	2017-01-02 17:16:47
887	2017-03-17 23:43:23	No, sorry - bit of a mystery :/	josephrocca	2017-01-02 17:16:47
886	2016-11-12 08:38:16	With `nightmarejs` how to enter a file in a file input and confirm it? It's for automation of an attachment (e.g. in email). The file input I mean is this: [![enter image description here][1]][1] [1]: https://i.stack.imgur.com/7Usqa.png	zatziky	2017-01-02 21:04:16
886	2016-11-16 07:15:12	Up for this. This is important in testing websites. Unless there could be alternatives using native electron, or if nightmare exposes electron.dialog().	jekku	2017-01-02 21:04:16
886	2016-11-20 16:51:33	File uploads are not natively supported under Nightmare (or Electron for that matter). You _can_ do uploads by using the debugger API, which is what [`nightmare-upload`](https://github.com/rosshinkley/nightmare-upload) does. Does that plugin work for you?	rosshinkley	2017-01-02 21:04:16
885	2016-11-11 16:09:08	Hello! I was considering nightmare for a project that i will start and block in a very simple task, can you help me? <S_CODE_TOKEN> I wanted to wait for that progress bar to end and start evaluating stuff after that... What have i done wrong?	bertolo1988	2016-11-20 17:04:21
885	2016-11-15 10:26:12	The `.wait(selector)` only waits for given element to be present in the document. I assume you rather want to check if that element has expected text, using `.wait(fn)`, like this: <S_CODE_TOKEN>	CvX	2016-11-20 17:04:21
885	2016-11-18 00:00:49	It did not work for me. Have you tried @CvX ?	bertolo1988	2016-11-20 17:04:21
885	2016-11-18 00:17:40	Yup. Just make sure to **(1)** wait for a correct string (that's "Search complete"), and **(2)** in `evaluate()` return what you need. In example you've given you'll have to replace `.text` with `.textContent` (it's always a good idea to double-check your queries manually in DevTools 😃).	CvX	2016-11-20 17:04:21
884	2016-11-11 05:55:34	Hello, I am trying to run NightmareJS on Elastic Beanstalk and I keep having an issue with Electron. Error: EACCES: permission denied, mkdir '/tmp/deployment/application/node_modules/electron/electron-tmp-download-2233-1478789913678' Here are the full logs: https://gist.github.com/QuentinDela/49e824c5889e14e899eafbe850d23055 Would you have any ideas on how to fix this? Thanks,	QuentinDela	2017-02-14 14:04:00
884	2017-01-09 06:59:46	Please check the permissions of your /tmp folder. For all I know, to work around this, you can change the temp folder to something else that you own in unix.	jekku	2017-02-14 14:04:00
883	2016-11-10 14:06:29	Howdy! I'm just starting on Nightmare, looks promising, but our project is stuck at node 0.12 for some dependency issues. I'm wondering if it's possible to run it under 0.12 if you guys have some knowledge on a project that does that? I'm thinking that porting it with babel perhaps could work?	flockonus	2016-12-17 05:28:10
883	2016-11-20 17:12:26	Nightmare depends on native Promises as well as fat-arrow functions. Running under 0.12 isn't possible out of the box. You _might_ be able to use Babel (possibly in tandem with something else) to roll up Nightmare as a dependency, but I personally have not tried it.	rosshinkley	2016-12-17 05:28:10
883	2016-11-21 01:53:26	Thank you for the response. In this case it seems there is space for a `nightmare-babel` sort of package, but then it would be a different project. I might take some time off this December and be able to tackle it, but no guarantees atm. Feel free to close the issue by me	flockonus	2016-12-17 05:28:10
883	2016-12-17 05:28:09	Closing for now. Let me know if you get that put together, I'd be highly interested to see it!	rosshinkley	2016-12-17 05:28:10
882	2016-11-10 08:09:51	it too much size	kodermax	2016-11-20 17:14:16
882	2016-11-14 04:01:56	If what you mean is > "Can I use an external module of electron?" The answer is Yes, you can. Please consider to look at **Nightmare(options)** [options.electronpath](https://github.com/segmentio/nightmare#electronpath)	abdihaikal	2016-11-20 17:14:16
882	2016-11-20 17:14:16	If what you mean is > "Can I exclude Electron and have Nightmare still work?" The answer is no. Nightmare is a wrapper for Electron, and will not work without it.	rosshinkley	2016-11-20 17:14:16
881	2016-11-08 14:25:50	I would like to extend Nightmare with custom actions (e.g. login, load page x, etc.). I cannot understand how to do that. I basically copied Nightmare-swiftly: extend.js file: <S_CODE_TOKEN> index.js file: <S_CODE_TOKEN> This returns an error: <S_CODE_TOKEN> Could you help with that? Also, is it possible to access underlying electron object, and for example display notifications?	artuross	2016-11-08 14:49:59
881	2016-11-08 14:49:59	Got it working.	artuross	2016-11-08 14:49:59
881	2016-11-20 12:47:32	Can you please state how you fixed it? I want to do the same thing.	nick2012	2016-11-08 14:49:59
881	2017-03-16 17:40:12	@nick2012 when you just do `require('./extend.js')`, it comes back as an object with a `login` property. nightmare.use expects a function. the `.use` function doesn't add the function to the nightmare instance, so the use would be: nightmare .use(require('./extend').login('my-credentials')) .otherstuff	tforbus	2016-11-08 14:49:59
880	2016-11-08 11:26:13	I want to be able to send data from the client side to the main process. Is that possible?	IonicaBizau	2016-12-17 15:42:55
880	2016-11-20 17:18:43	Yes, with `.evaluate()` you can return data up to the calling client. For example: <S_CODE_TOKEN> Is that what you are after? For completeness, the title of your question talks about events, and if you're wanting to capture events you can use `.on()`. Any event emitted from Electron can be captured with that. If you want to define your own events, you might want to check out [`nightmare-custom-ev…	rosshinkley	2016-12-17 15:42:55
880	2016-11-20 19:41:12	I want the reverse: emitting from the client side to the main script. For example, I'd like in the `preload.js` to have something like: <S_CODE_TOKEN> And in the main process: <S_CODE_TOKEN> I guess that should be possible using the `ipc` module, right?	IonicaBizau	2016-12-17 15:42:55
880	2016-12-17 05:24:39	Yeah, that's the intent of `nightmare-custom-event` - did you take a look at that? I think that might be close to what you're after. I don't think the Nightmare runner re-emits all events from the Electron context, so I don't think your preload example would work out of the box. You'd have to patch together an `.action()` to do that, I think.	rosshinkley	2016-12-17 15:42:55
880	2016-12-17 15:42:54	Ah, right! Thanks!	IonicaBizau	2016-12-17 15:42:55
879	2016-11-08 10:15:33	when i use **plugin** in my code,i want a callback function or then function to run my code on Node. if i use callback，it doesn't work. i use then , and return nightmare.wait(),it will throw error	dcy0701
879	2016-11-20 17:19:50	Can you supply an example of what you're trying to do?	rosshinkley
878	2016-11-08 10:12:10	## Problem I'm trying to send a particular element on my page an Enter keydown event with the shiftKey down and as far as I'm aware that's impossible using only the unicode control codes which the .type() action allows presently. ## Solution Rather than forcing us to stick to predefined behaviour as per your spec, it would be great if we could instead pass our own KeyboardEvent objects into the .…	edisch
877	2016-11-08 09:39:47	Hello, I am a novice, and I have some questions to ask you. I put the logic in the configuration file in order to modify later, and here is my code: <S_CODE_TOKEN> And the output is: Promise { <pending> }. Can you tell me how to solve the problem?	albus01	2016-11-09 04:21:26
877	2016-11-08 09:57:47	nightmare.goto($path) returns a Promise object The promise is still pending when you try this `current = current[action].apply(current, arg);` or `console.log(current);` To fix this, wrap your for loop in a Promise resolution like so: <S_CODE_TOKEN> The `.end()` tells the nightmare crawler to stop crawling the page and the `.then()` resolves the Promise. This will definitely fix your Promise pend…	edisch	2016-11-09 04:21:26
877	2016-11-08 11:49:39	@edisch Thank you so much for anwser me, but it seems not work. The loop not work: `['then', function(res) { console.log('finish'); }]` not work, and `console.log(current);` also not work.	albus01	2016-11-09 04:21:26
877	2016-11-09 04:26:15	Solved.	albus01	2016-11-09 04:21:26
876	2016-11-08 02:05:25	Here is a similar issue that was fixed in Casper https://github.com/casperjs/casperjs/pull/620	rcaracaus
875	2016-11-06 21:25:46	Is any way to run Nightmare on nodejs on openshift hosting? On localhost everything work good.	EscApp2	2017-01-02 21:40:48
875	2016-11-23 13:11:31	yeah I am also having issues trying to run Nightmare on free openshift	yunicz	2017-01-02 21:40:48
875	2017-01-02 21:40:48	I suspect this is the same issue as #224. Merging.	rosshinkley	2017-01-02 21:40:48
874	2016-11-04 18:51:52	This issue very similar to issue #747: Electron and thus Nightmare hang when converting circular structure to JSON. The last version where this is not a problem is `2.4.1` then the versions `2.5.x` give the following error: <S_CODE_TOKEN> And up from version `2.6.0` it has the issue I described of freezing the whole process. The following snippet will reproduce this, beware that keeping the proce…	Siilwyn
873	2016-11-04 15:45:07	Similar to what this extension does: https://chrome.google.com/webstore/detail/redirect-path/aomidfkchockcldhbkggjokdkkebmdll	zero-master
872	2016-11-04 02:26:02	Fixes #848.	rosshinkley	2016-12-17 06:10:11
871	2016-11-03 15:02:15	I would like to open several Electron browser windows with a new session every time. Like if I have Chrome open a URL and sign in a user. Then I can open Chrome in private mode and have it ask me the login details again. I just need more than just 2 windows. Is it possible with NightmareJs? Is it even possible outside of NightmareJs and without VMs?	zatziky	2016-11-03 15:42:08
871	2016-11-03 15:42:08	I solved it by setting a different `userData` path for every session. <S_CODE_TOKEN>	zatziky	2016-11-03 15:42:08
870	2016-11-03 14:44:56	Executing `.goto([some_address].pdf)` makes Nightmare process hang: <S_CODE_TOKEN>	alyrik	2016-11-05 10:43:07
870	2016-11-03 15:45:11	And timer function in `runner.js`(197-208) is never called.	alyrik	2016-11-05 10:43:07
870	2016-11-03 16:12:54	All the same for pages with automatic download process, e.g. https://netbeans.org/downloads/start.html?filename=zip/netbeans-8.2-201609300101-src.zip	alyrik	2016-11-05 10:43:07
870	2016-11-04 02:46:35	It would seem that downloads are now causing a dialog box to appear (that I don't think was happening before?). This is preventing Nightmare from moving forward until the dialog box is dealt with. As a stopgap, you could use [`nightmare-download-manager`](https://github.com/rosshinkley/nightmare-download-manager) or [`nightmare-inline-download`](https://github.com/rosshinkley/nightmare-inline-dow…	rosshinkley	2016-11-05 10:43:07
870	2016-11-05 10:43:07	Ignoring downloads fixes the issue. Thank you!	alyrik	2016-11-05 10:43:07
870	2017-01-10 17:18:05	Why this issue has been closed? What if I don't want to "ignore downloads"? is there a way to make it work with nightmare? E.g. I need to click on a link (which triggers a PDF download) and check the response HTTP code is 200.	anperez78	2016-11-05 10:43:07
870	2017-01-20 20:52:04	@anperez78 Did you take a look at `nightmare-download-manager` or `nightmare-inline-download`?	rosshinkley	2016-11-05 10:43:07
869	2016-11-02 22:38:33	In Selenium, we can do it by using window_handles and switch_to_window method. Before clicking the link first store the window handle as `window_before = driver.window_handles[0]` after clicking the link store the window handle of a newly opened window as `window_after = driver.window_handles[1] `then execute the switch to window method to move to newly opened window `driver.switch_to_window(wind…	zero-master	2017-01-02 21:42:38
869	2016-11-04 03:00:18	The short answer is no, not out of the box. New `BrowserWindow` instances are created under Electron and are not created with all of the Nightmare sugar for interaction. (It's planned for a future release, see #593.) In the meantime, you can use [`nightmare-window-manager`](https://github.com/rosshinkley/nightmare-window-manager) to get some _very_ basic functionality.	rosshinkley	2017-01-02 21:42:38
868	2016-11-02 16:18:12	I can't provide the exact code to reproduce this but I wondered if someone might know why evaluate would return a boolean rather than the expected value (I am assuming this is on the `evaluate` sender and not the `then` receiver). I have a chain identical to the following sans actual implementation: <S_CODE_TOKEN>` localCollection in the `evaluateFn` is *always* as I expect it (console.log shows …	neilwashere
868	2016-11-04 03:32:14	I gave this a try with the following script: <S_CODE_TOKEN> ... and ran it with `for i in`seq 1 100`; do node script.js; done` to simulate running it 100 times. I couldn't reproduce this behavior. Does your function _always_ return `localCollection`? Is that array actually an array, or can it possibly be something like a DOM list?	rosshinkley
868	2016-11-04 11:28:49	Thanks for getting back to me. I am 100% sure the results are always an array. I am sorry that I can't provide some more concrete code but I do have some more news. I can't hammer the site in question that I am polling but I have just run 80 requests over a period of time, in batches of 20, with and without the electron browser - so run 20 with then 20 without, repeat. The failure rate due to `ev…	neilwashere
868	2017-03-23 10:41:28	After running into several more of these it turns out the behavior is more prevalent when running concurrent sessions. This is related to https://github.com/segmentio/nightmare/issues/727	neilwashere
867	2016-11-02 15:33:03	I think it would be useful to be able to wait, click, mouseover, etc... elements by their text content. I've only managed to implement clicking in an action so far: <S_CODE_TOKEN> If a function could be passed in place of a selector that would be eval'ed to grab the element to click/wait for, that would be pretty cool, too. <S_CODE_TOKEN> This would make it possible to write a custom succinct DSL.	jeffijoe	2017-01-02 21:48:11
867	2017-01-02 21:48:11	This would _probably_ be best served as a plugin as you've already mentioned. I'm adding this to the list of v3 nice-to-haves and merging this issue with that.	rosshinkley	2017-01-02 21:48:11
866	2016-11-02 10:23:19	I have a selector `.input-search` that is working for nightmare methods like `click()`, `insert()`, `type()` but whenever I try to run it in `evaluate()` the whole app freezes. Here is a sample code: <S_CODE_TOKEN> `then` and `catch` are never hit. The debug output says just this... > nightmare:actions .wait() for .input-search element +1ms > nightmare:actions .evaluate() fn on the page +24ms I h…	zatziky	2016-11-21 13:47:57
866	2016-11-02 10:34:39	Ok, I realized that this happens only on url `https://web.whatsapp.com`. Is it because it a Single Page Architecture (SPA)? I also had to use another `.click()` method to make a click (`nightmare-real-mouse`).	zatziky	2016-11-21 13:47:57
866	2016-11-02 13:11:09	The problem lies in: - `return document.querySelector('selector');` or - `console.log(document.querySelector('selector')` There should be a better log but debugging it for a while I didn't get the mechanism very well. I'll let someone more experienced to handle it... :)	zatziky	2016-11-21 13:47:57
866	2016-11-14 13:22:00	I'm getting the same thing on a React application. `console.log` doesn't print anything on the Dev Tools window either. My code is something like: <S_CODE_TOKEN>	matheus208	2016-11-21 13:47:57
866	2016-11-20 16:54:14	You cannot return DOM elements or lists of DOM elements. Any information returned from `.evaluate()` has to be serialized and passed over IPC. Try extracting information out of the DOM element(s) before passing the information back.	rosshinkley	2016-11-21 13:47:57
866	2016-11-21 13:47:57	Thx @rosshinkley	zatziky	2016-11-21 13:47:57
865	2016-11-02 00:37:37	Yahoo.com's home page took a very long time to work—for a moment I thought nightmare.js wasn't working! ![nightmare](https://cloud.githubusercontent.com/assets/74385/19912725/9777cb92-a0d7-11e6-8644-1a7ca6987a33.gif)	rstacruz	2016-12-30 18:46:41
865	2016-12-30 18:46:38	good idea, thanks :)	reinpk	2016-12-30 18:46:41
865	2017-01-02 17:37:00	Yeah I fixed whole merging ;) On Mon, Jan 2, 2017 at 2:25 AM Rico Sta. Cruz <notifications@github.com> wrote: > *@rstacruz* commented on this pull request. > > > > > ------------------------------ > > > > > In Readme.md > <https://github.com/segmentio/nightmare/pull/865#pullrequestreview-14833628> > : > > > > @@ -30,16 +30,13 @@ Many thanks to [@matthewmueller](https://github.com/matthewmueller) …	reinpk	2016-12-30 18:46:41
864	2016-11-01 11:16:58	Because the Nightmare instance is a thenable, the following will return a Promise that resolves to undefined: <S_CODE_TOKEN> This took me 20 minutes to figure out, so it might be worth ensuring that the Nightmare instance is resolved when awaited. :shipit:	jeffijoe
864	2017-01-09 09:07:56	Same here!!	Bnaya
864	2017-02-08 01:46:33	Same here :-( I think thenable object should return asynchronously something.	JumpeiArashi
864	2017-02-10 02:25:57	I don't know that this is possible (someone correct me if I'm wrong). This is tantamount to asking for a promise to come through a promise resolution unresolved itself, which (memory serving) breaks Promise standards. That said, I'd be open a PR either here or on [`nightmare-examples`](https://github.com/rosshinkley/nightmare-examples) noting it. Thoughts?	rosshinkley
863	2016-10-31 21:40:24	Otherwise, nightmare causes my program to hang for 30 secs (or whatever nightmare.options.waitTimeout is set to) before exiting.	bcherny
862	2016-10-31 20:09:14	Node Version: 4.2.3 Nightmare Version: 2.8.1 Mocha Version: 3.1.2 I was initially trying to return the result of a `document.querySelectorAll` query in the `evaluate` I now know that I shouldnt be doing this but I would expect something more descriptive than a timeout using the following command `mocha index.js` The following code will just hang and timeout, I would expect the `then` function to …	nguyenchr
862	2016-11-01 20:54:11	Quick notes before I have to stop looking at this for now: 1. The problem is in the IPC between the Electron process itself and the browser window process when JS is evaluated (i.e. in `win.webContents.executeJavaScript()`). 2. In @nguyenchr’s example above, the specific issue isn’t in the DOM node but in the jQuery metadata attached to it. Most specifically, it’s an AngularJS `$scope` object att…	Mr0grog
862	2016-11-04 02:53:16	@Mr0grog Would it be worth it to use something like [`json-stringify-safe`](https://www.npmjs.com/package/json-stringify-safe) to handle circular references when serializing data to pass over the IPC boundary?	rosshinkley
862	2016-11-04 18:29:53	> Would it be worth it to use something like json-stringify-safe to handle circular references I’d like to think no—the code that seems to be the culprit for the hang (introduced in Electron 1.3.5) is the code that is meant to null out circular refs and basically do exactly what json-stringify-safe does but without stringifying. Seems like it would be better to get that fixed at the source.	Mr0grog
861	2016-10-31 15:07:37	I'm using Nightmare in a VirtualBox vm running Linux Mint as a guest. I have to disable hardware acceleration in Google Chrome so my VM doesn't lockup. I have found that I also need to disable hardware acceleration in nightmare. I added <S_CODE_TOKEN> just before app.on('ready' ... in [runner.js](https://github.com/segmentio/nightmare/blob/master/lib/runner.js#L66) and that solved my issue.	TechplexEngineer	2017-01-02 21:49:47
861	2017-01-02 21:49:47	Closing for a viable solution, but thank you for bringing it up!	rosshinkley	2017-01-02 21:49:47
860	2016-10-30 01:26:18	There's a `mousedown`, but no `mouseup`!? This changes that ;)	dfrankland	2016-12-17 06:10:51
860	2016-10-30 01:29:08	~~I'll update with the tests and docs soon.~~ Done.	dfrankland	2016-12-17 06:10:51
859	2016-10-29 00:20:07	Hello, Today I have stumbled to create any custom action which does actions both on server and page context. I have spent the last three days trying every possible combination of Nightmare.action with evaluate and with evaluate_now, and .use(), with no success. My task is very simple: I need to create a custom action where I return a property from a dom element, and then use push to store this pr…	DjTester
859	2017-01-02 18:36:27	> In sketch, I do the following: Your `.use()` function calls `.then()`. That's almost certainly going to lead to unintended side effects with queue management, so I'm not terribly surprised you're seeing strange behavior. > For example: where is documentation for "use"? The awful truth about `.use()` is that it's _never_ been particularly well documented. The idea was to wrap up commonly used Ni…	rosshinkley
858	2016-10-28 06:55:29	Is that possible to generate pdf with custom page size other than A4, A3, Legal,Letter &Tabloid Thanks in advance	MaheshLivera	2017-01-02 17:35:46
858	2016-12-20 22:32:37	You can specify a custom page size by passing `pageSize:{height: <HEIGHT IN MICRONS>, width:<WIDTH IN MICRONS>}` an an option in the `.pdf(path, options)` function. This would generate a pdf file with 100 x 100 mm page size for example. `.pdf('test.pdf', {pageSize:{height: 100000, width:100000}})` I have proposed an update to the documentation in pull request #930 .	carlsa	2017-01-02 17:35:46
858	2017-01-02 17:35:46	Documentation has been merged, I'm going to consider this issue closed.	rosshinkley	2017-01-02 17:35:46
857	2016-10-27 19:21:11	Is there a proper way to chain evaluations? I tried to find some samples in the docs at no vail, most samples have only one evaluation but in my case I need to navigate through the application and evaluate the state of the UI. Restarting the application may not be a problem but would slow down the testing process since we would have to run through all the steps that have already "passed". <S_CODE…	helmutgranda
857	2016-10-28 01:33:20	The first `.then()` turns your Nightmare chain into a `Promise`. With that, you can return another Nightmare chain (which resolves to a Promise) and continue evaluation. Using your example, something like: <S_CODE_TOKEN>	rosshinkley
857	2016-10-29 19:16:31	@rosshinkley You said that the first `.then()` returns a `Promise`. Can this promise be converted to `bluebird` Promise so to be able to use `.each()` and others from specified library, at a later point in Nightmare chain? Something like this: <S_CODE_TOKEN>	gfot
857	2016-11-01 10:50:29	Just need chainable .then action, that returns nightmare instance, not promise. Some workaround, place asserts into custom actions: <S_CODE_TOKEN>	zerkalica
856	2016-10-27 15:08:21	Tried to use it within an (cljs) electron app, and when nightmare requires electron the return value is an object instead of being a string pointing to the electron binary. I guess that this is because it has already been loaded. When the spawn call occurs, it will never work because `electron_path` is borked.	mping
856	2016-10-28 21:04:55	Maybe you can do something like this in a electron resources/app folder. I mainly do it for a lot of apps. Might be unrefined, but it has been the fastest way for me till now. ### Make a folder structure like this, you already know how this is. ![](http://i.imgur.com/1lAUF9M.png) ### The package.json file can just have the nightmare as module. Just run `npm i` in current **_resources/app**_ folde…	entrptaher
856	2016-10-31 09:37:11	I was setting the `electronPath` manually, will give it a shot later. Thanks	mping
856	2016-12-04 12:27:47	Would be great if nightmare.js had official support for this. Is it technically feasible? Like, and option to pass an existing electron instance into the nightmare.js constructor? I don't know much about the inner workings of this stuff, so please excuse my ignorance.	josephrocca
856	2016-12-07 17:22:31	@entrptaher I did something similar to the stuff that you mentioned and it worked. Basically added a `package.json` in resources folder and put electron there, and installed the node module.	mping
856	2017-03-12 00:18:10	This might help someone... I managed to run `Nightmare` inside `Electron` using mentioned `package.json` with `nightmare` depencancy in `app` folder, and initing Nightmare like this: <S_CODE_TOKEN>	Overtorment
856	2017-03-12 00:21:32	@Overtorment Here is another random issue related to that. https://github.com/segmentio/nightmare/issues/1018	entrptaher
855	2016-10-27 08:10:17	I'm using nightmare to submit a form like this: <S_CODE_TOKEN> How can I wait for the new page to load after form submit?	balajmarius	2016-10-28 06:45:49
855	2016-10-27 17:50:37	Hey @balajmarius, this pretty much the exact same issue as #854; you might want to check there for a better understanding of the issue and possible solutions.	Mr0grog	2016-10-28 06:45:49
855	2016-10-28 06:45:49	Thanks!	balajmarius	2016-10-28 06:45:49
854	2016-10-27 04:11:16	In the below test case we load yahoo.com, fill in the search box with the word "test", click the search button and finally run some code within an `.evaluate()` to extract the page title. One would expect the page title to be "test - Yahoo Search Results" instead of the previous page's title of "Yahoo". However that is not the case, Apparently after a `.click()` nightmare does not wait for the pa…	bchr02	2016-10-27 21:34:39
854	2016-10-27 08:20:18	Well, this is kinda tough… Nightmare _does_ wait for pages to finish loading before executing each action. However, there’s a gap of 30ms or so (on my machine) between clicking the button and actually starting a navigation. Yahoo stops the default form submission on click and does it themselves, asynchronously, with JavaScript, so I’m guessing that’s the cause of the delay. That means there’s act…	Mr0grog	2016-10-27 21:34:39
854	2016-10-27 13:45:06	@Mr0grog Thank you for researching this. I think I found another solution, please check it out: <S_CODE_TOKEN> Basically, when you know you need to wait for the page to unload before moving on you would place `.waitforunload()` and nightmare will not move on until it is resolved. I think I should submit a pull request to add this feature natively. Please let me know your thoughts.	bchr02	2016-10-27 21:34:39
854	2016-10-27 14:27:15	One issue with this solution is that if the page never unloads the ~~waitTimeout~~ executionTimeout is not respected. I need to see how I can get around this.	bchr02	2016-10-27 21:34:39
854	2016-10-27 14:33:35	Okay, so returning the promise within an `.evaluate()` seems to work better because it still respects the executionTimeout (instead of the nightmare queue getting stuck). I wonder if this is a bug with `Nightmare.action`? Anyways, here is the revised code that works properly: <S_CODE_TOKEN>	bchr02	2016-10-27 21:34:39
854	2016-10-27 17:24:02	> `.evaluate()` seems to work better because it still respects the executionTimeout (instead of the nightmare queue getting stuck). I wonder if this is a bug with `Nightmare.action`? It’s a little unclear (especially given its name), but `executionTimeout` is specifically a timeout for the `evaluate` _action_ (not for anything else, and therefore not for `evaluate_now`). It definitely reads like …	Mr0grog	2016-10-27 21:34:39
854	2016-10-27 17:46:26	@Mr0grog Thank for the extra option but did you see my other solution here https://github.com/segmentio/nightmare/issues/854#issuecomment-256658926 which uses an `.evaluate()` instead of an action? I seem to like this the best because it's the cleanest and clearest solution, in my opinion.	bchr02	2016-10-27 21:34:39
854	2016-10-27 17:47:20	I did! I find the evaluate solution a little less clean and clear, personally ;)	Mr0grog	2016-10-27 21:34:39
854	2016-10-27 17:47:47	(Which is not to say that it’s bad! It’s just as valid and solves the problem well.)	Mr0grog	2016-10-27 21:34:39
854	2016-10-27 18:01:15	@Mr0grog it would be awesome if your non-event listener option within https://github.com/segmentio/nightmare/issues/854#issuecomment-256712828 could be added directly to nightmare. Care to send a pull request? 😄	bchr02	2016-10-27 21:34:39
853	2016-10-26 12:46:29	I want to track the loading of resources to the page, similar to casper's: `casper.on('resource.received', () => {})` Is it even possible to do with nightmare?	saginadir	2016-10-27 05:52:21
853	2016-10-26 17:36:37	Hi @saginadir, you can use the `did-get-response-details` event for this: <S_CODE_TOKEN>	Mr0grog	2016-10-27 05:52:21
853	2016-10-26 17:39:17	Nightmare surfaces most of the WebContents events from Electron: http://electron.atom.io/docs/api/web-contents/#instance-events	Mr0grog	2016-10-27 05:52:21
852	2016-10-26 00:14:39	I am running into an error, when including vanilla JS in nightmare.js. I want to make sure that every email in my array is inputted into the system. Is there an error glossary within nightmare.js? I keep running into this error: Nothing responds to "goto" whenever I run my code. I can't seem to find the root of the error even when running DEBUG. Here is my code: <S_CODE_TOKEN> I also have my log …	erichoonpark	2017-01-02 21:51:35
852	2016-10-28 02:07:09	Looping over Nightmare chains as you have it won't behave as you'd expect, and can cause unexpected problems. I suggest you read [Asynchronous Operations and Loops](https://github.com/rosshinkley/nightmare-examples/blob/master/docs/common-pitfalls/async-operations-loops.md). That might not solve all of the problem, but it will eliminate any strange behavior from looping on the same Nightmare inst…	rosshinkley	2017-01-02 21:51:35
851	2016-10-25 22:36:45	Isn't possible to have multiple evaluate() invocations? For example something like this: <S_CODE_TOKEN>	gfot	2016-10-26 07:34:41
851	2016-10-26 07:34:41	Just found this: https://github.com/rosshinkley/nightmare-examples/blob/master/examples/beginner/promises/multiple-steps.js that explains the how-to.	gfot	2016-10-26 07:34:41
850	2016-10-25 21:05:50	Hi there! I'm trying to collect some keywords from the amazon auto completion. Unfortunately the input field isn't active after .type() or .insert() is fired. Is there a workaround to keep the input field active? My first attempt: <S_CODE_TOKEN>	Raidus
849	2016-10-25 13:24:22	I found two missing characters within the code example for the newly added Promises within an evaluate section. Also, I removed done because including an extra parameter when using evaluate Promises will cause it to not work as a Promise and instead as a callback.	bchr02	2016-12-17 06:09:55
848	2016-10-24 19:55:50	When I return a promise from evaluate, everything works fine. However, when i specify one extra parameter in the function used as the first argument in evaluate, with the intent of calling it to signal completion of evaluate, the value is not passed to the next then in the chain. This works fine: <S_CODE_TOKEN> And this doesn't: <S_CODE_TOKEN>	rberner	2016-12-17 06:10:11
848	2016-11-04 02:24:25	This is because Nightmare uses the same callback style that Node uses where the first parameter is an (optional) error. Consider: <S_CODE_TOKEN> This will produce the output of "ERROR: working".	rosshinkley	2016-12-17 06:10:11
848	2016-11-04 17:39:02	So is there currently no way to run evaluate and receive back a value without it being taken as a error (without using a promise)?	rberner	2016-12-17 06:10:11
848	2016-12-17 05:38:12	I should have been clearer with my example. You certainly can also pass back an optional value. Consider: <S_CODE_TOKEN> ...will log "working".	rosshinkley	2016-12-17 06:10:11
847	2016-10-24 10:51:01		QuentinDela	2016-11-02 12:35:18
846	2016-10-22 18:27:44	I'm trying to write a proof of concept that: 1. Opens hacker news. 2. Searches for a link with a keyword in it. 3. Clicks link. Here's what I have so far: <S_CODE_TOKEN> I'm able to successfully find links that match a keyword, but I'm stuck on how to actually get nightmare to click on those links. Any tips? Should I be trying to extract the `href` and use `goto()` instead of `click()` here?	matthewmichihara	2016-11-04 03:41:38
846	2016-10-24 15:41:33	In your situation I would save the links to a database, then I'll make a cron job to get links from the database then I'll just use `nightmare.goto(urlFromDB)`	balajmarius	2016-11-04 03:41:38
846	2016-11-04 02:15:47	I think what you'd _probably_ want go the route of gathering the `href`s - the page you're gathering from will probably change, so you're not guaranteed that using `.click()` and `.back()` will be reliable. Your loop is almost there: you should be able to get the `href`s directly from the anchor DOM elements. You could also do something like: <S_CODE_TOKEN> The next issue you'll likely hit is loo…	rosshinkley	2016-11-04 03:41:38
846	2016-11-04 03:41:38	Thanks @rosshinkley. I can nest another `nightmare.goto(url)` call in the outer `then` block it seems and that seems to solve that.	matthewmichihara	2016-11-04 03:41:38
845	2016-10-21 22:42:19	I could never get the inject to work until I realized today that maybe you have to do it after the .goto(). I've been relying on raw javascript until today I really needed some more complex jquery. Could there be something in the documentation to say as much?	1mike12	2017-01-02 22:10:04
845	2016-10-28 02:19:38	There could be, I suppose, but why would you want to `.inject()` something into a page you were going to navigate _away_ from?	rosshinkley	2017-01-02 22:10:04
844	2016-10-21 13:17:10	@rosshinkley please how to run nightmare by pm2 or something like that on the server because nightmare use the electron and electron need graphic now i'm using `xvfb-run npm start` but this sol° needs that i stay connected by ssh to the server have you any suggest?	neutron92	2016-12-17 05:59:47
844	2016-10-22 03:27:55	There is the solution: https://github.com/segmentio/nightmare/issues/224#issuecomment-239335488	privilio	2016-12-17 05:59:47
844	2016-12-17 05:59:47	@privilio is right: start with #224. Closing this for now, feel free to reopen if you are still having an issue.	rosshinkley	2016-12-17 05:59:47
843	2016-10-21 02:18:38	we are testing a very old ui and those ids and css classes are not well defined. So I was looking to write xpath instead of id and class. It will help us to get xpath by chrome tool and add them in my script easily. we are not using co , vo Help is very much appreciated	ffoysal
842	2016-10-20 17:18:32	Fixes #822 and #833.	rosshinkley	2016-10-20 17:42:31
841	2016-10-20 16:50:53	Fixes #839, cleaning up `evaluate_now` arguments and adding some tests to make sure that attribute selectors work as well as preventing inadvertent injection with `.click()`.	rosshinkley	2016-10-20 17:42:41
840	2016-10-20 16:21:22	Steps to reproduce: <S_CODE_TOKEN> No errors outputted, and the following bug appears in Electron from `preload.js`: ![image](https://cloud.githubusercontent.com/assets/799038/19567789/17ae4036-96bd-11e6-883b-d4d18ae64225.png) Fix is a single line (ignore second line from other diff) https://github.com/segmentio/nightmare/compare/master...justinjmoses:master#diff-72b1e00ac76f0313032875e2182181bbR7	justinjmoses
839	2016-10-20 14:20:59	The CSS `[]` attribute selector, which worked nice with nightmare@2.7, now throws an “Unexpected number in JSON” error with the latest version 2.8.0. # Reproduction nightmare-test.js: <S_CODE_TOKEN> nightmare-test.html (and serve it with localhost:8080): <S_CODE_TOKEN> Terminal: <S_CODE_TOKEN> Related: https://github.com/tsg-ut/mnemo/pull/105 Thanks.	hakatashi	2016-10-20 17:42:41
839	2016-10-20 15:11:54	I've figured the problem out, will send a patch in an hour...	hakatashi	2016-10-20 17:42:41
839	2016-10-20 15:12:27	A change was made to allow for asynchronous execution when using `.evaluate()`, which `.click()` uses under the covers. This change parses the arguments to `.evaluate()`, which parses them, and I think that's causing the issue.	rosshinkley	2016-10-20 17:42:41
839	2016-10-20 15:51:09	fmm... the problem was unexpectedly sophisticated and > send a patch in an hour... was not possible. I found the selector string injected into "execute" template is wrongly escaped and causing syntax error. https://github.com/segmentio/nightmare/blob/master/lib/javascript.js#L19 So providing `'div[data-x="0"]'` the above line will be... <S_CODE_TOKEN> and making `0` into the unexpected number. I …	hakatashi	2016-10-20 17:42:41
839	2016-10-20 15:55:10	I'm in the throws of fixing this issue now. Yes, it has to do with how arguments to `evaluate_now` are parsed. I'll hopefully have something shortly, possibly including a fix for the arbitrary code injection. (Which, by the by, shouldn't really matter: that's what almost all of the Nightmare commands do.)	rosshinkley	2016-10-20 17:42:41
839	2016-10-20 16:32:54	Thanks. I agree this shouldn't really matter, but did hope this be fixed sooner to avoid potential risk for nightmare users. :)	hakatashi	2016-10-20 17:42:41
838	2016-10-20 10:24:38	I'm trying to run , but I keep getting this error: `(node:75110) UnhandledPromiseRejectionWarning: Unhandled promise rejection (rejection id: 1): Unexpected number in JSON at position 26` My Package.json: `{ "name": "loadspeed-tester", "version": "1.0.0", "private": true, "description": "tests the load speed using pingdom", "main": "main.js", "dependencies": { "bookshelf": "^0.10.1", "coffee-scri…	SnakeO	2017-01-02 22:11:32
838	2016-10-20 16:52:56	Answering your question, anything >=4.x will work. I suspect, though, you're hitting the same thing as #839, fixed in #841.	rosshinkley	2017-01-02 22:11:32
837	2016-10-19 22:31:23	Hello! I'm trying to goto page, wait for selector, then evaluate to get number of steps I will have to do (walk through pagination which is dynamically loaded with xhr by target website) and then run evaluate->click->wait->repeat as many times as required. Is it at all possible? It certainly doesn't seem possible since there's no way to get access to the result of evaluate function other than by …	kamiltrebunia	2016-10-20 10:02:33
837	2016-10-20 03:42:07	First and foremost: you don't have to call `.end()` before `.then()`. Use `.end()` when you want to shut the Electron instance down. Use `.then()` when you want to perform the actions that have been queued. Setting that aside, getting results from an asynchronously loaded page seems to come up fairly frequently. I'd suggest first giving ["Asynchronous Operations and Loops" in `nightmare-examples`…	rosshinkley	2016-10-20 10:02:33
837	2016-10-20 10:02:32	Thank you very much @rosshinkley. I didn't stumble upon nightmare-examples before. It's true that it's linked within a ToC, but by scrolling and reading through segmentio/nightmare README there was no such section, not even a link to it and I didn't pay attention to the ToC since I assumed I read it all. Also, there is not a single example of a code in a main README that would use `then` at least…	kamiltrebunia	2016-10-20 10:02:33
836	2016-10-18 21:52:52	I've jumped through most of the hoops to get NightmareJS setup on Heroku. It renders most images fine like it does in my local Windows environment. The problem only arises when I load MathJax into an instance of Nightmare on Heroku. Nightmare appears to load the files just fine, but then just crashes. With `debug=*` on, my output looks like this: <S_CODE_TOKEN> `nightmare:log crashed [{},false]` …	jussch	2016-10-21 16:20:05
836	2016-10-19 18:19:13	Heroku + Nightmare can get a little sketchy having to do with `/dev/shm` being too small, and as far as I know (I remember talking about this on Gitter, but can't dig out the conversation) it can't be adjusted. This was first mentioned [here in #497](https://github.com/segmentio/nightmare/issues/497#issuecomment-187517613). I wonder if you're hitting that limit?	rosshinkley	2016-10-21 16:20:05
836	2016-10-19 20:08:01	> You also may run into an issue with /dev/shm being too small, which manifests itself as Electron crashing after a few operations in Nightmare. This definitely sounds like the problem I'm having. I've tried adjusting the dyno size to no avail. Is there anyway I can confirm this is the issue?	jussch	2016-10-21 16:20:05
836	2016-10-20 03:28:37	I [found the original conversation](https://gitter.im/rosshinkley/nightmare?at=574b580aa78d5a256e38f3cd), and I _thought_ there was an outline on logs/testing for verifying that was the problem, but it's not jumping out at me. The dyno sizes don't affect the size of shared memory - that setting is locked by Heroku. Furthermore, memory serving, you don't have root access to change the shared memor…	rosshinkley	2016-10-21 16:20:05
836	2016-10-20 14:54:17	@jussch @rosshinkley I tried all sorts of acrobatics to make it work on heroku until I emailed their tech support and confirmed that dev/shm is fixed to 5mb on all dynos. Even though I couldn't prove that dev/shm was the problem (if you read the chromium issue part of the problem is that you don't get logs about the crash), I tested the same script that was crashing on heroku on the smallest VMs …	rickmed	2016-10-21 16:20:05
836	2016-10-21 16:20:05	Well that is unfortunate. NightmareJS has been doing wonders for me, especially over PhantomJS. Regardless, thanks for the help and for the info. I'll keep looking into it, but it doesn't appear to be a Nightmare issue, so I'll close this.	jussch	2016-10-21 16:20:05
836	2017-01-25 00:46:24	@jussch I'm running into the same issue. Wondering if you found a solution?	Chris911	2016-10-21 16:20:05
836	2017-01-31 22:50:08	@jussch Heroku just bumped the size of `/dev/shm/` on their dyno to allow headless browser test. https://devcenter.heroku.com/changelog-items/1085	Chris911	2016-10-21 16:20:05
836	2017-02-02 19:50:47	@Chris911 No I never found a solution, but thanks a bunch for the info! I'll give it another try.	jussch	2016-10-21 16:20:05
836	2017-02-02 19:52:55	@jussch I managed to get it to run with a few buildpacks but it was crashing after loading 1 webpage. I contacted Heroku and they said they were working on increasing `/dev/shm/` and that it should fix it. Personally decided to deploy on Google Cloud for now but might switch back to Heroku. Let me know if it works for you!	Chris911	2016-10-21 16:20:05
835	2016-10-17 18:15:16	Please how to end nightmare by separeted button i want to do a start and stop button PS: <S_CODE_TOKEN>	neutron92	2016-11-04 02:54:45
835	2016-10-19 18:32:46	I'm not entirely sure I understand the question. Nightmare can be ended with [`.end()`](https://github.com/segmentio/nightmare#end), and in the future interrupted with `.halt()` (see #788). The "button" part of your question confuses me: what are you trying to do?	rosshinkley	2016-11-04 02:54:45
835	2016-10-19 18:35:57	@rosshinkley i want to stop the nightmare by a button i want to do a button that start my script contains nightmare then when i want to stop the nightmare with an other button because in the server i can't see the electron to stop it did u undertand me now?	neutron92	2016-11-04 02:54:45
835	2016-10-19 18:38:20	Yes. I think in that case you'd want the `.halt()` API, which is as-yet not included.	rosshinkley	2016-11-04 02:54:45
835	2016-10-19 18:39:40	i got u ok thanks a lot for ur answer	neutron92	2016-11-04 02:54:45
835	2016-10-19 20:01:33	@rosshinkley do you know maybe when `.halt()` API will be included ? We need it for project of ours. If that will not be soon, do you suggest any solutions ? Peace!	shtefcs	2016-11-04 02:54:45
835	2016-10-28 21:40:13	I don't know about the halt() function but basically I did another workaround. Creating a nightmare window without calling end() Then add a button to call only the end() Maybe you wanted a pause button too. But I suppose this one was the best thing I could come of with. Here is something else to help you understand my perspective. First I do this to run nightmare inside electron, https://github.c…	entrptaher	2016-11-04 02:54:45
835	2016-10-29 19:36:46	@entrptaher Wow, tnx a lot for trying to help mate, really appreciate! I will need to wait someone to do this for me, cause current guy who was doing this left the work. @entrptaher how can I get in contact with you ? My email is stefan@vanila.io, so you can reach me there or join our internal chat on https://chat.vanila.io	shtefcs	2016-11-04 02:54:45
835	2016-10-29 19:50:51	Thank you @entrptaher	jelenajjo	2016-11-04 02:54:45
835	2016-10-29 21:55:17	Glad to be of help.	entrptaher	2016-11-04 02:54:45
834	2016-10-16 15:27:38	I'm using nightmare to navigate between various pages and log page errors. Due to the asynchronous nature of `url().then()` I need a way to get the URL at the time of the page error. Would something like this be acceptable? https://github.com/segmentio/nightmare/compare/master...justinjmoses:master If so, I'd be happy to write up a PR with test coverage.	justinjmoses
834	2016-10-19 18:42:57	I can't think of a reason to not include it off the top of my head, and the change is pretty innocuous. If you're willing to pull together the PR + tests, I'd say go for it. :)	rosshinkley
834	2016-10-19 18:47:34	It's looking like it doesn't fix the problem. I played with some edge cases and it seems possible that the electron browser has moved on to a new URL by the time the event is handled. I need to dig deeper to find a thorough solution.	justinjmoses
834	2016-10-19 19:52:13	Ah, I think I misunderstood the problem you're trying to solve. You're after something blocking, I take it? That's trickier, but there are a couple of options. You could manually block using `.wait()`, which would solve your asynchronicity problem. Or if you really want to get crazy, you could take a look at implementing a soft-blocking action to wait for your page errors, akin to how [`nightmare…	rosshinkley
834	2016-10-19 20:06:09	Actually I don't want to block per se. I'm happy for nightmare to continue its merry way, I'd just like to make sure I know where the error came from, even if electron has moved on to another page already.	justinjmoses
833	2016-10-13 15:29:39	npm WARN deprecated electron-prebuilt@1.4.3: electron-prebuilt has been renamed to electron. For more details, see http://electron.atom.io/blog/2016/08/16/npm-install-electron	xcarpentier	2016-10-31 17:53:40
833	2016-10-17 09:36:49	What's a good workaround for getting this to work -- can we make a change in package.json?	SnakeO	2016-10-31 17:53:40
833	2016-10-31 14:57:22	I think this was fixed here https://github.com/segmentio/nightmare/commit/68b40a8ea605997ac4f38ca75b0db0bbca76f708	TechplexEngineer	2016-10-31 17:53:40
833	2016-10-31 17:53:40	Cool thanks !	xcarpentier	2016-10-31 17:53:40
832	2016-10-13 15:25:49	how can i pass a function in parameter of .evaluate allways i have null puu.sh/rHtgK/89af757a71.png i want to scrape a website and every data collected saved in mongo no return in the .evaluate any one can help me	neutron92	2017-01-02 18:40:29
832	2016-10-19 18:53:30	To be clear: are you trying to pass an actual function to evaluate? Something like: <S_CODE_TOKEN> _edit:_ I didn't keep my naming conventions straight. Oops.	rosshinkley	2017-01-02 18:40:29
832	2016-10-28 20:14:38	I'm trying the same, <S_CODE_TOKEN> That result will undefined	cagataycali	2017-01-02 18:40:29
832	2016-10-30 08:55:41	@cagataycali, maybe thats not the problem you are trying to solve. If you are trying to use download manager, then probably you should try their example first. <S_CODE_TOKEN> If you want to pass something to evaluate, you have to pass it as @rosshinkley showed above. But, from your example, it's not exactly clear what are you trying to do. The actual code might be more helpful.	entrptaher	2017-01-02 18:40:29
832	2017-01-02 18:40:29	@cagataycali In addition, you're not passing values to `.evaluate()` to print. From the hip, this should work: <S_CODE_TOKEN> You may want to give [variable lifting](https://github.com/rosshinkley/nightmare-examples/blob/master/docs/common-pitfalls/variable-lifting.md) a read. Going to close this due to age and I think possibly being solved.	rosshinkley	2017-01-02 18:40:29
831	2016-10-13 02:48:00	Sorry I think it is very simple issue for you But I don't understand. I tried to make simple code <S_CODE_TOKEN> however It doesn't work why do that? could you like me to check about wrong code? I totally feel like an idiot.	ghost	2016-10-14 07:38:21
831	2016-10-14 07:39:13	I solve the problem var Nightmare = require('nightmare'); var nightmare = Nightmare({ show: true }); nightmare .goto('https://www.google.com') .type('#lst-ib', 'funny cats') // <-this .click('form[action*="/search"] [type=submit]') .wait('#main') .then(function (result) { console.log(result) }) .catch(function (err) { console.log(err); });	ghost	2016-10-14 07:38:21
830	2016-10-12 22:11:56	I have a use case where I need to know what was on the page when a page's waitTimeout is exceeded, but I can't seem to figure how to get the last html of the page from within a .catch(). Anyone have any ideas? Maybe nightmare can be updated so catch() includes an additional parameter with the html? thoughts anyone? For example: <S_CODE_TOKEN>	bchr02	2016-10-27 16:33:12
830	2016-10-12 23:34:03	seems like https://github.com/segmentio/nightmare/pull/819 would help me get around this issue (once merged).	bchr02	2016-10-27 16:33:12
830	2016-10-19 19:24:25	I don't _think_ you would need #819 to handle this, but I'm not sure I'm clear on what you're asking. Do you want the URL of the page that excepted, or are you looking to pull information from the page that excepted? Taking a stab in the dark, would something like this help? <S_CODE_TOKEN>	rosshinkley	2016-10-27 16:33:12
830	2016-10-19 19:53:08	@rosshinkley Thank you for helping. I am looking to pull the information (html) from the page that excepted, not the URL.	bchr02	2016-10-27 16:33:12
830	2016-10-19 19:56:48	I basically want a snap shot, so to speak, as html of what was on the browser window at the point when the wait timeout expired.	bchr02	2016-10-27 16:33:12
830	2016-10-20 03:51:48	You can still use the same approach, and you've got options, depending on what you want to do: use `.evaluate()` to return the HTML back, or use `.html()` to save the error state off. Using `.evaluate()`: <S_CODE_TOKEN> Using `.html()`: <S_CODE_TOKEN>	rosshinkley	2016-10-27 16:33:12
830	2016-10-20 04:04:57	I will try this. Thank you!	bchr02	2016-10-27 16:33:12
830	2016-10-24 22:38:46	@rosshinkley I tried to use your .evaluate() method as you had suggested, but none of the code within the final .then() (where the html should be) executes.	bchr02	2016-10-27 16:33:12
830	2016-10-24 22:55:42	I think it's because the electron windows is already closed once the code within the catch runs.	bchr02	2016-10-27 16:33:12
830	2016-10-25 16:32:28	Okay I created another approach that works using evaluate's new Promise support - @rosshinkley thanks for adding that by the way. So here is what I did. I created a wait function that takes three parameters. 1. The element id to check for 2. waitTimeout (this is optional) 3. pollInterval (this is optional) Once you declare a wait variable with the new wait function code provided below, when using…	bchr02	2016-10-27 16:33:12
830	2016-10-25 19:54:41	The approach I mentioned above works great, however one issue I have seen with some websites is if the page transitions away even after the did-stop-loading event. When that happens the custom wait function that is supposed to be running within the client get's lost. Adding a `.wait(1000)` before the other wait gets around this however at the cost of speed. I wish there was a better way that nigh…	bchr02	2016-10-27 16:33:12
830	2016-10-27 07:05:29	FWIW, @rosshinkley's suggestion should work, _except_ you need to make sure not to call `end()` before your `catch` runs: <S_CODE_TOKEN> So it doesn’t have to be nearly so complicated as your asynchronous `wait` above.	Mr0grog	2016-10-27 16:33:12
830	2016-10-27 16:33:12	@Mr0grog Thanks for the thorough explanation and for the corrected code. This is great!	bchr02	2016-10-27 16:33:12
830	2016-10-27 21:34:06	@Mr0grog Thanks again for helping me. I wanted you to know that I ended up making some refinement to your code above because I didn't understand: - why there is a `catch()` immediately followed by another `catch()` - why the last `catch()` is followed by a `then()` - what the purpose of `.goto('about:blank')` when this could be captured in a `catch()` So here is the code structure that I ended up…	bchr02	2016-10-27 16:33:12
830	2016-10-27 22:54:31	Ah, there are important answers for all of these questions :) > ## why there is a `catch()` immediately followed by another `catch()`? An important part of this is that the first catch _returns another promise,_ so the second catch can handle any errors from it. For example, you have: <S_CODE_TOKEN> But you could also do this for a little less nesting: <S_CODE_TOKEN> This also has the benefit of …	Mr0grog	2016-10-27 16:33:12
830	2016-10-28 01:10:33	Poking a head in: Thank you @Mr0grog: > except you need to make sure not to call end() before your catch runs... Editing mistake on my part. Thanks for the second set of eyes.	rosshinkley	2016-10-27 16:33:12
830	2016-10-28 22:23:41	Heh, no worries @rosshinkley. I made a similar copy/paste error in my first reply too, only saved by the fact that it didn't break the code :P	Mr0grog	2016-10-27 16:33:12
830	2016-10-29 03:00:54	@Mr0grog thanks for explaining	bchr02	2016-10-27 16:33:12
829	2016-10-12 17:05:04	How can I proxy the HTTPs requests? https://github.com/electron/electron/issues/7564	IonicaBizau
829	2016-10-20 17:50:27	I'm not sure what you're asking here - are you asking how to set up a proxy? Or what proxy to use? For the latter, [`node-http-proxy`](https://github.com/nodejitsu/node-http-proxy) is a good place to start.	rosshinkley
829	2016-10-20 17:58:33	I did check that out but it doesn't allow me to modify the content from response. I'm wondering if it's possible to proxy the https requests and change the content of the responses for specific urls.	IonicaBizau
829	2016-12-17 05:45:26	Hm, You could probably use a similar approach to #521 to patch request data coming back - does that help, or are you trying to modify data from `.goto()`?	rosshinkley
829	2016-12-17 15:42:08	@rosshinkley I was trying to modify the content of a script served over HTTPs. Still, I don't really have a solution for this, but I found a workaround for my case. Would be curious how do modify that, tho.	IonicaBizau
829	2016-12-20 05:16:23	Hi There, I am having the same issue. It appears that that proxy feature works for 'http' requests but not for 'https' requests through the same proxy. I am using a proxy service where I know I am able to, when using curl, visit both 'https' and 'http' pages through the same proxy. However with this simple code which is similar to the examples given in the API readme: <S_CODE_TOKEN> I get the fol…	mashaalmemon
829	2016-12-20 17:32:35	It is interesting to compare the output from the failed attempt to access an 'https' page vs a successful attempt to access an 'http' page: <S_CODE_TOKEN> You'll notice from debugging output that authentication (or the 'loginListener' set in the nightmare.js runner) is executed after 'did-start-loading' whereas in the failed example the login listener is not called. I've ruled out a certificate p…	mashaalmemon
828	2016-10-12 05:47:07	I was wondering if it's possible to use Electron's <webView>s to load the webpages and adding/removing those tags dynamically inside a single BrowserWindow to handle async requests, (like if each webview was a single instance). I just came across Nightmare while I was researching a way to scrap from Electron, the thing is that I want to scrap lots of links (+100 links, yeah, like data-mining), my…	danielnieto	2017-01-02 22:12:53
828	2016-10-19 19:13:06	Short answer is yes, it's definitely on the list of things to try, and I'd point you at #593 for more information. Longer answer: it's very possible to manage multiple `BrowserWindow`s from a single Electron instance, and should be reasonably straightforward to do with Nightmare. It would solve situations where you're time-bound (like yours, as you noted, launching new Chromium instances takes qu…	rosshinkley	2017-01-02 22:12:53
828	2016-10-21 16:27:10	oh, great!... in the meantime I created a project precisely for these kind "scrapping" needs: [Scrapman](https://github.com/danielnieto/scrapman) it is based on Electron as well, but it uses the technique described above, btw, I couldn't ever imagine all the painful process needed to communicate Node -> electron(main) -> electron(render) -> shadow DOM with only async messages! I had to create ano…	danielnieto	2017-01-02 22:12:53
828	2017-01-02 22:12:53	Merging this conversation into #593.	rosshinkley	2017-01-02 22:12:53
827	2016-10-11 16:07:55	Is it possible to evaluate a script before loading any resources?	IonicaBizau	2016-10-26 15:02:11
827	2016-10-19 18:58:12	No, I don't think so. Memory serving, `webContents` hasn't been created yet, so there's nothing to call `executeJavascript()` on. What are you trying to do? There might be another angle.	rosshinkley	2016-10-26 15:02:11
827	2016-10-20 02:11:59	I ended by manually editing the `lib/preload.js` script and setting up an npm script which overrides is after install. By having a Google Maps map on the page, with markers, I want to click the first marker on the page. The easiest solution I found was to intercept the `addListener` method from Google Maps and collect the markers, and then to click the first marker. Any ideas how we could do it?	IonicaBizau	2016-10-26 15:02:11
827	2016-10-26 14:57:30	> I ended by manually editing the lib/preload.js script and setting up an npm script which overrides is after install. So you know, on the README there is a [section](https://github.com/segmentio/nightmare#custom-preload-script) for overriding the preload. Like this: <S_CODE_TOKEN> Just be sure to copy the content of the current preload.js into your custom one.	bchr02	2016-10-26 15:02:11
827	2016-10-26 15:02:09	Yes I saw that these days, and I set up a script to generate js files and bundle the things in them. Works pretty smoothly. :grin: Thanks!	IonicaBizau	2016-10-26 15:02:11
827	2016-10-26 15:19:30	so have a script that takes whatever the now current lib/preload.js and combines in your custom code? Can you show me the code? I was thinking about doing this.	bchr02	2016-10-26 15:02:11
827	2016-10-26 16:46:33	@bchr02 Sure! Pretty much a proof of concept, not tested (pasting things from my code): <S_CODE_TOKEN>	IonicaBizau	2016-10-26 15:02:11
827	2016-10-26 18:59:53	@IonicaBizau Thank you!	bchr02	2016-10-26 15:02:11
826	2016-10-11 15:47:54	I'm confused, on some places I've found it uses Electron and in others it says it's a wrapper for PhantomJS... what's correct?	danielnieto	2016-10-12 00:53:19
826	2016-10-11 17:40:46	It uses Electron.	amokan	2016-10-12 00:53:19
826	2016-10-12 00:08:41	Nightmare used to use PhantomJS under the hood before the release of the v2, when it switched to Electron. You can use the old [1.8.2 version](https://github.com/segmentio/nightmare/tree/1.8.2) if you want to use Phantom instead.	jgrancher	2016-10-12 00:53:19
826	2016-10-12 00:53:19	Thank you	danielnieto	2016-10-12 00:53:19
825	2016-10-11 03:01:01	Earlier today I ran into this issue: https://github.com/segmentio/nightmare/issues/824 I resolved it by creating a modified `preload.js` that prevents the browser from setting any `unload` or `beforeunload` handlers. This pull request includes my modified `preload.js` along with two tests that ensure that it works.	Fauntleroy	2016-12-17 06:23:51
825	2016-12-17 06:21:59	This looks like the same issue that alert, confirm, etc poses. I'll fix the test conflict and pull it in.	rosshinkley	2016-12-17 06:23:51
824	2016-10-11 01:33:06	When trying to `.end()` a nightmare instance the process will hang forever if there is a `confirm` dialog on page exit. The confirm dialog is also not visible. Code: <S_CODE_TOKEN> My view of the electron window: ![screen shot 2016-10-10 at 6 29 43 pm](https://cloud.githubusercontent.com/assets/507047/19255990/d89529d4-8f17-11e6-8a70-d1f84d72fd8f.png) Is there some way to forcefully close the nig…	Fauntleroy	2017-01-02 22:13:17
824	2016-10-11 02:18:26	I have isolated the issue. It seems that Google Forms is setting the `unload` event and preventing navigation with the special `unload` confirm dialog. I have a temporary fix right now: - Hijack `window.addEventListener` and silently kill attempts to bind `unload` events - Make `window.onunload` and `window.onbeforeunload` unwritable properties I'll probably submit a pull req after I've cleaned u…	Fauntleroy	2017-01-02 22:13:17
824	2016-10-19 19:01:39	For what it's worth, you could instead prop up a custom preload to handle the `confirm` case manually. By default, the confirm handler returns the default response, which in this case is _probably_ to stay on the page.	rosshinkley	2017-01-02 22:13:17
824	2016-10-19 19:08:23	@rosshinkley in this case, `window.confirm` isn't the issue, it's the `unload` and `onbeforeunload` handlers. I managed to fix it with a custom `preload.js` script, which I've submitted in a pull request here: https://github.com/segmentio/nightmare/pull/825	Fauntleroy	2017-01-02 22:13:17
824	2017-01-02 22:13:17	Fixed with #825. Closing.	rosshinkley	2017-01-02 22:13:17
823	2016-10-10 06:18:56	I have an image that changes on every download that is downloaded by electron (I can see it in the browser window). Is there any way to programmatically access this image without redownloading it? Thanks!	ak5	2017-01-02 22:14:05
823	2016-10-10 16:43:09	I don't know a direct way to access to cached file, but you can use [screenshotpath-clip](https://github.com/segmentio/nightmare#screenshotpath-clip) Check #107 for discussion.	efernandesng	2017-01-02 22:14:05
823	2016-10-11 02:52:38	Hey thanks, this seems like a doable workaround, it would be nicer to get the image from the cache though (it's there somewhere, no?) I'll play with this later today though, thanks!	ak5	2017-01-02 22:14:05
823	2016-11-27 09:50:43	See also the PR & plugin listed here: https://github.com/segmentio/nightmare/pull/358	avimar	2017-01-02 22:14:05
822	2016-10-06 08:52:14	Electron has been renamed "electron" and package is being deprecated.	marcoscaceres	2016-10-20 17:42:31
822	2016-10-06 08:53:44	this is emitting warnings on TravisCI and I guess anytime someone `npm install`s	marcoscaceres	2016-10-20 17:42:31
821	2016-10-05 18:26:15	Not sure whose end this is on, so I'm raising it both places. Probably them, but, happens in my setup in installing your stuff. <S_CODE_TOKEN>	StoneCypher
821	2016-10-05 18:31:50	https://github.com/electron-userland/electron-prebuilt/issues/199	StoneCypher
820	2016-10-04 20:03:23	If the element being typed or inserted into is removed from the DOM before the blur call is made (which can happen if the element is removed on a key event), an exception is raised. `blurSelector` now makes sure the element still exists before making the blur call. Also added a debug message if the selector does not exist after focusing. Partially fixes #762.	rosshinkley	2016-10-20 04:30:48
819	2016-10-04 19:58:37	This PR is intended to let you run `.evaluate()`d functions that are asynchronous, either with callbacks or with promises. For callbacks, if the `.evaluate()`d function's arity is one less than the passed in parameters, it'll assume the last argument to the function is the callback. If the return value is a `then`able, it'll call `then()` to wait for promise fulfillment. Otherwise, the call will …	rosshinkley	2016-10-20 04:56:11
819	2016-10-09 12:16:08	This feature would be really awesome!	xat	2016-10-20 04:56:11
819	2016-10-12 23:41:44	@rosshinkley this pull request is great! Thank you. It will help me with https://github.com/segmentio/nightmare/issues/830	bchr02	2016-10-20 04:56:11
819	2016-10-20 04:16:08	Including. Thanks for the feedback. :)	rosshinkley	2016-10-20 04:56:11
818	2016-10-02 14:00:24	Found a small typo :).	numaer	2016-10-20 04:29:21
818	2016-10-20 04:15:33	Thanks for the correction!	rosshinkley	2016-10-20 04:29:21
817	2016-10-02 00:12:51	It looks like with /deep/ combinator being deprecated it is not easy to use nightmare with shadow dom elements	mmacedoeu
816	2016-09-30 22:17:03	this example <S_CODE_TOKEN> is giving this error <S_CODE_TOKEN>	andyfen
816	2016-10-04 20:56:28	I'm guessing based on the output that you're on MacOS, and to that end, there's a known issue with some versions of OSX that limit the maximum file handles to something like 256. I think that might be what you're hitting? Try running `ulimit -n` and report back what your limit is.	rosshinkley
816	2016-10-05 06:16:28	yup 256,	andyfen
815	2016-09-29 13:37:19	Fix `visible` action to check against the current viewport using `getBoundingClientRect`. You can check [here](http://stackoverflow.com/a/7557433/6409) for more information.	ligaz	2016-10-20 15:18:07
815	2016-10-14 14:41:57	@rosshinkley what's the state of this PR? Do you plan to merge it or you are afraid it will be breaking change?	ligaz	2016-10-20 15:18:07
815	2016-10-19 18:47:21	Last I saw, the tests for `.visible()` were broken. I haven't had a chance to really dig into it since. At first blush, this looks like a reasonable change, and also looks like it adds a check for elements that are floated off into oblivion, which is a welcome addition. I'll take a closer look when I have a chance, but on the face of it, this looks good.	rosshinkley	2016-10-20 15:18:07
815	2016-10-20 04:14:50	On slightly closer inspection: what about elements that are bigger than the viewport? Doesn't this assume that to be visible, the bottom (and rightmost edge) of the element has to be in view? I don't think a call to `.visible()` implies the _entire_ element is visible. In fact, all `.visible()` really implies is that the element is on the page and rendered. Changing that would be a _substantial_ …	rosshinkley	2016-10-20 15:18:07
815	2016-10-20 07:24:06	The definition of `visible` (at least mine) is that the user can interact with the element in the current viewport. This implies that if the element is bigger than the viewport but some parts of it are present in the viewport it should be `visible`. _Doesn't this assume that to be visible, the bottom (and rightmost edge) of the element has to be in view?_ - Yes. Thinking twice about it maybe we s…	ligaz	2016-10-20 15:18:07
815	2016-10-20 14:25:35	> The definition of visible (at least mine) is that the user can interact with the element in the current viewport. This implies that if the element is bigger than the viewport but some parts of it are present in the viewport it should be visible. I don't think what you have will work like that. Specifically: <S_CODE_TOKEN> ... will dictate that the bottom and rightmost edge _must_ be in the view…	rosshinkley	2016-10-20 15:18:07
815	2016-10-20 15:18:07	Thanks, I'm closing this PR for now.	ligaz	2016-10-20 15:18:07
814	2016-09-29 10:28:12	I implemented a custom action 'realClick' from [another issue](https://github.com/segmentio/nightmare/issues/639#issuecomment-219873334), and it works great the first time. Upon the second usage (using the same selectors, later in the test), nothing happens. I've tried this out in a few different test suites, and just curious how this could be occurring. <S_CODE_TOKEN>	adamjcsmith	2017-01-02 21:25:44
814	2016-09-29 18:29:02	It looks like you're trying to call `.action()` on a Nightmare instance instead of the Nightmare prototype. Is that the case? Setting that aside, I suspect your custom action does not work the first time, either: the callback `cb` gets called with an error. (It doesn't serialize nicely from the client code because `Error` isn't easily serializable, but that's left to #646.) Poking around in your …	rosshinkley	2017-01-02 21:25:44
813	2016-09-28 21:53:43	I'm trying to use .cookies.get() and .cookies.set() but it doesn't seem to be working. <S_CODE_TOKEN> The .cookies.get() works fine and I can console.log() and get the expected values. However, when I do .cookies.set() it seems that nothing happens.	ScottHelme
813	2016-10-16 02:59:49	Can somebody comment on this? I am running into the same issue. Thanks	lucamartinetti
813	2016-10-16 11:37:25	I still haven't made any progress with this.	ScottHelme
813	2016-10-24 15:06:00	The same with you @ScottHelme . Anyone help?	albus01
813	2016-10-25 09:01:17	Still no solution on my end.	ScottHelme
813	2017-03-10 21:53:57	I was able to hack around this by just refreshing the page ``` nightmare .goto(url) .cookies.set({ name: 'xxxxxxxx', value: 'xxxxxxxx', path: '/' }) .refresh()	armynante
812	2016-09-28 14:40:14	Since there is a support for plugins implemented, it would be nice to have a list of available ones. Initially a list of plugins with short description (and as a bonus with github stars count) could serve well.	typekpb
811	2016-09-28 11:08:28	I want to open new windows for each instance nightmare. Eg: <S_CODE_TOKEN> Resut : `Example Domain` I want to expected result as async: `GitHub` `Example Domain` `GitLab` Can you help me? Thank you~	truthtaicom	2016-09-28 11:30:19
810	2016-09-28 06:30:59	I'm in a situation, that on script re-run are previously inserted input fields prefilled with old values. So calling: <S_CODE_TOKEN> or <S_CODE_TOKEN> makes the value to be appended only. Any chance to overwrite? Currently I'm workarounding it with: <S_CODE_TOKEN>	typekpb	2017-01-02 21:26:18
810	2016-09-28 09:02:50	I think this is the desired behaviour. Following the philosophy of that, maybe you should try to insert backspace characters.	marcelfalliere	2017-01-02 21:26:18
810	2016-09-28 09:16:52	@marcelfalliere OK you're right, what works for me is to do: <S_CODE_TOKEN> however it could be handy to have some API way to do that, either some boolean flag for replace, or some clear method.	typekpb	2017-01-02 21:26:18
810	2016-09-29 17:43:53	In addition to sending backspace characters as @marcelfalliere said, you can send empty or falsey values to `.type()` and `.insert()` to clear the selector. I do have a question: > ...on script re-run are previously inserted input fields prefilled with old values. Meaning that the values are there between runs to the same site?	rosshinkley	2017-01-02 21:26:18
810	2016-09-29 19:48:17	@rosshinkley > I do have a question: > > > ...on script re-run are previously inserted input fields prefilled with old values. > > Meaning that the values are there between runs to the same site? correct	typekpb	2017-01-02 21:26:18
809	2016-09-26 20:43:38	Hi guys, Trying to leverage `nightmare` in order to be able to convert an svg to a png. For some reason the following gets stuck on the `screenshot` action: <S_CODE_TOKEN> Logs: <S_CODE_TOKEN> using `pdf` instead of `screenshot` does not get stuck. Any idea what may be causing this?	mikeys	2017-01-02 21:01:04
809	2016-09-28 13:51:02	Check this out https://github.com/segmentio/nightmare/issues/761	daniel3d	2017-01-02 21:01:04
809	2016-09-29 14:33:11	@daniel3d is right: `.end()` queues the ending action, it still needs to be executed with a `.then()`. Setting that aside, and this is kind of offtopic: I'm not certain Nightmare is the best tool for converting SVGs to PNGs. Have you considered using something like [ImageMagick](http://imagemagick.org/script/index.php)? `convert` will give you _much_ more flexibility for image manipulation.	rosshinkley	2017-01-02 21:01:04
809	2016-09-29 21:05:09	@rosshinkley unfortunately not for SVGs :)	mikeys	2017-01-02 21:01:04
809	2016-12-16 20:12:00	Anyone here experiencing timeouts may want to give the #927 a try. There’s also second approach to solving this over on https://github.com/mr0grog/nightmare/tree/screenshot-with-offscreen-rendering that you might give a try.	Mr0grog	2017-01-02 21:01:04
809	2017-01-02 21:01:04	Considering this fixed with #927. Closing.	rosshinkley	2017-01-02 21:01:04
808	2016-09-25 10:30:32	Title says it all: <S_CODE_TOKEN> Any thoughts? EDIT: I can't even end nightmare instance after then (I know that documentation says it too), but it limits me a lot. <S_CODE_TOKEN> By this design, I'm really limited and don't have enough control over page though.	overflowz	2016-09-29 12:00:07
808	2016-09-29 01:44:15	In your last `then()` block, you need to call one more `then()` after `end()` (it's in the documentation). This should work: <S_CODE_TOKEN>	trakout	2016-09-29 12:00:07
808	2016-09-29 12:00:04	Alright, thanks.	overflowz	2016-09-29 12:00:07
807	2016-09-25 03:39:30	This adds a document for [mouseover(selector)](https://github.com/segmentio/nightmare/blob/2c3284723bc5c7d82a64ac8130af3b84774e4d54/lib/actions.js#L126-L137).	38elements	2016-10-20 04:29:10
807	2016-10-20 04:00:23	Ah, this must have gotten overlooked. Thanks!	rosshinkley	2016-10-20 04:29:10
806	2016-09-24 18:55:59	I am using nightmare.js (awesome work by the way) to detect variables attached to the window object by some script. So the setup is pretty basic. I have a web server serving a simple html file. Notice the `var beforeKeys = Object.keys(window)` **thepage.html** <S_CODE_TOKEN> The way this page is used, with nightmare, is like so : <S_CODE_TOKEN> The injected scripts, at `scriptPath`, looks like th…	marcelfalliere	2017-01-02 21:26:58
806	2016-10-04 15:18:35	Hm, are any of the variables you're testing for defined on the global/window scope _before_ your injection? I can recreate this behavior if the variables are defined prior to `.inject()`, as then they would already exist on the global scope. It's worth pointing out that your consideration is not exactly the same thing as the test you've written. In your test, the `init()` function is injected aft…	rosshinkley	2017-01-02 21:26:58
805	2016-09-23 20:16:15	Hi guys, why the way to loading/render pages more fast ? Have parameters for this ? thx a lot.	jonatasfreitasv	2016-10-20 17:52:19
805	2016-09-29 14:47:18	That depends on what you mean. If you've got assets - large images, for example - you could tap into `session.webRequest.onBeforeRequest()` to filter content that could slow your load process down. There's a [plugin that you might find useful](https://github.com/rosshinkley/nightmare-load-filter) that does this. As for speeding up the actual rendering process, that's internal to Chromium - I don'…	rosshinkley	2016-10-20 17:52:19
805	2016-10-25 19:44:48	Thx a lot @rosshinkley	jonatasfreitasv	2016-10-20 17:52:19
804	2016-09-23 17:19:06	I need to access new window from nightmare and manipulate it as I do in main window. Is that even possible? <S_CODE_TOKEN> basic html: <S_CODE_TOKEN> EDIT: Don't get me wrong, I've searched same questions here, but isn't there any workaround? If not, can I just block opening new window and load the new page into the current one? EDIT2: I've noticed, that if you specify `show: false` opening new t…	overflowz	2017-01-02 21:29:11
804	2016-09-29 17:48:55	Out of the box? no. Dealing with multiple instances of `BrowserWindow` isn't currently supported in Nightmare. (Memory serving, it's one of the features talked about for a future version in #593.) You can _kind_ of skirt this issue now, but it depends largely on what you need. I'd suggest checking out [`nightmare-window-manager`](https://github.com/rosshinkley/nightmare-window-manager). It's limi…	rosshinkley	2017-01-02 21:29:11
804	2016-09-29 20:13:40	Thanks for the reply! I've tried nightmare-window-manager too, but still I'm facing second issue. no matter if I specify `show: false` new window always opens up visible.	overflowz	2017-01-02 21:29:11
804	2017-01-02 21:29:11	Moving this to nightmare-window-manager.	rosshinkley	2017-01-02 21:29:11
803	2016-09-23 11:22:04	Trying to work through the example. But nothing really happens and it appears the Electron process never really starts judging by the debug output. File: <S_CODE_TOKEN> This is the DEBUG output: <S_CODE_TOKEN> I'm running with the following: - MacBook Pro with OS X El Capitan (`10.11.6`) - Node `6.3.1`, npm `3.10.3` (installed through nvm `0.29.0`) Same happens on nightmare versions `2.6.1` and `…	spoike	2016-09-23 12:20:35
803	2016-09-23 12:20:35	I just realized the error. Nightmare doesn't run anything until you execute the run with: - `yield`ing the chain (which needs to be inside a generator function) - having a `.run()` at the end of the chain - using `.then()` at the end of the chain	spoike	2016-09-23 12:20:35
803	2016-11-03 08:16:26	> - `yield`ing the chain (which needs to be inside a generator function) > - having a `.run()` at the end of the chain > - using `.then()` at the end of the chain This should go in the API docs in my opinion Edit: Also worth adding `.run` expects a **callback**, leaving it empty will result in `TypeError: Cannot read property 'apply' of undefined` It took me way too long to realize that. And anot…	sol-invictus481	2016-09-23 12:20:35
802	2016-09-23 10:37:26	I have two randomly appearing errors after tests passed: ![screenshot-6](https://cloud.githubusercontent.com/assets/3906376/18780021/047799dc-8195-11e6-8849-4c32ed47eb97.png) ![screenshot-5](https://cloud.githubusercontent.com/assets/3906376/18780019/00ce95d8-8195-11e6-8d2f-b94e7b449956.png) Any advice, what do I doing wrong? Basically tests are look like this: `describe('Homepage', () => { it('r…	erisnuts
802	2016-09-28 13:22:38	Can you share the full test how do you access nightmare variable in the .then() function? and what is the problem you are trying to solve by using this nightmare.end(); ...... [.end() must be called before the .then()... ](https://github.com/segmentio/nightmare/issues/761)	daniel3d
801	2016-09-22 20:34:35	Finally got round to producing a minimum case for the weird debug behaviour mentioned in #405. Looks like it probably is due to a non-character escape after all. I'm using nightmare version `2.7.0` on node `6.4.0`. I get this weird debug output: <S_CODE_TOKEN> <S_CODE_TOKEN> Here's the full debug log: <S_CODE_TOKEN> Note the indentation is different for the weird line.	willclarktech
800	2016-09-21 22:06:26	Fixes ReferenceError when called in Strict Mode. see issue #799	sram1337	2016-10-20 04:29:01
800	2016-10-20 03:59:46	At some moment, we should _probably_ prop up linting as a part of the build process (see long-standing #364), but I won't hold up this PR for that. Including. Thanks!	rosshinkley	2016-10-20 04:29:01
799	2016-09-21 22:00:05	Calling `nightmare.wait('#someID')` while executing in Strict Mode (ie `node --use_strict`) causes the following error: <S_CODE_TOKEN> I will include code that can reproduce the error below. The issue is that `wait` calls an `eval` which tries to create a variable in the local scope, and then use that variable. actions.js:375 <S_CODE_TOKEN> When executing in Strict Mode, `eval` can't create local…	sram1337	2016-10-20 17:52:45
799	2016-10-20 17:52:45	Fixed with merged PR, closing.	rosshinkley	2016-10-20 17:52:45
798	2016-09-20 10:36:22	well. I have read the doc. As it said, we can use `.on('page', function(type, message))` to listen the page event. well. I can print the alert message in the iTerm now. But how could I print the message through the browser alert widow?	CommanderXL	2016-10-20 17:55:15
798	2016-10-04 20:36:40	I'm not entirely sure what you're asking: do you want to show the alert window? If so, that would require [overriding the preload script](https://github.com/segmentio/nightmare#custom-preload-script). Note, though, that `alert`, `confirm`, and `prompt` will cause Nightmare to hang if you actually show the dialog boxes.	rosshinkley	2016-10-20 17:55:15
798	2016-10-20 17:55:15	Closing for lack of activity. If this is still an issue, feel free to reopen/open a new issue.	rosshinkley	2016-10-20 17:55:15
797	2016-09-19 23:40:17	Could you please provide a file upload example ?	mmacedoeu	2016-09-21 21:45:07
797	2016-09-21 21:35:29	I believe file upload was removed and implemented as a plugin. Here's the plugin + example: https://www.npmjs.com/package/nightmare-upload Issue inquiring about upload removal: https://github.com/segmentio/nightmare/issues/235	sram1337	2016-09-21 21:45:07
796	2016-09-18 18:05:32		antpaw	2016-10-20 04:29:44
796	2016-10-20 03:57:14	All for removing unnecessary dependencies. Thanks!	rosshinkley	2016-10-20 04:29:44
795	2016-09-17 22:18:21	This might be a good fix for any site that has issues with the code injection. Fix for #791	drew-wallace	2016-12-30 18:51:05
795	2016-12-30 18:50:55	seems slightly bizarre that this is necessary, but browsers ¯\_(ツ)_/¯ thanks!	reinpk	2016-12-30 18:51:05
794	2016-09-16 19:29:58	Seeing nightmare hang on certain webpages where as those same pages load fine running in plain electron (same version) <S_CODE_TOKEN> <S_CODE_TOKEN>	ecandino	2017-01-05 03:54:15
794	2017-01-02 21:32:23	Are you (or anyone else) still having this issue?	rosshinkley	2017-01-05 03:54:15
794	2017-01-05 20:27:10	@rosshinkley yes still seeing this issue. Using electron 1.3.4 and nightmare 2.7.0 work fine.	ecandino	2017-01-05 03:54:15
793	2016-09-15 19:36:46	I've been trying to get my nightmare script to click on an element, which opens up a modal dialog. Can never get the dialog to actually open, so the click essentially does nothing. I have tried - `.click('img#elementid')` ..but nothing happens in either the console or the rendered browser - `.evaluate(function() { $('img#elementid').click(); })` (That jQuery statement works in the browser.) ..but…	shanewignall	2017-01-02 21:33:16
793	2016-10-04 20:20:09	Sometimes `.click()` does not do what you might expect. It may be worth giving #619 a read. Setting that aside, when and where dose `window.showModalDialog` get added?	rosshinkley	2017-01-02 21:33:16
793	2016-11-08 15:48:24	@rosshinkley Sorry about the delay, and thanks for the response! It's added in that evaluate function I pasted above. That's the 'onClick' method that gets called the button is clicked. Still stumped on this.. I will give 619 a read	shanewignall	2017-01-02 21:33:16
793	2016-11-20 17:26:33	> It's added in that evaluate function I pasted above. Possible I'm just blind, but `window.showModalDialog` is not added in the code you've posted. It gets called but not added, which is why I was wondering where it got added.	rosshinkley	2017-01-02 21:33:16
793	2017-01-02 21:33:16	Closing for inactivity. If you're still having this problem, feel free to reopen.	rosshinkley	2017-01-02 21:33:16
792	2016-09-15 11:33:29	**tldr** Any plans to support WebDriver protocol? We currently screenshot-test our web app the following way: [Gemini utility](https://github.com/gemini-testing/gemini) ⇔ [PhantomJS](http://phantomjs.org) Or: [Gemini utility](https://github.com/gemini-testing/gemini) ⇔ Selenium server ([homebrew](https://github.com/Homebrew/homebrew-core/blob/master/Formula/selenium-server-standalone.rb)) ⇔ [Phan…	shamrin
792	2016-11-22 02:50:50	+1	jessyZu
791	2016-09-14 21:59:41	OS: Windows 10 node: 5.10.1 nightmare: 2.7.0 electron: electron-v1.3.6-win32-x64 Navigate to wells fargo and try to do anything. <S_CODE_TOKEN> The electron window will come up with wellsfargo.com loaded and do nothing. Open the console and you will see two errors, both saying `__nightmare is not defined` I tested the yahoo search example and it worked fine. My guess is that it's forgetting the i…	drew-wallace	2016-12-30 18:51:17
791	2016-09-17 20:41:14	I changed both of the ipc declarations in javascript.js to: <S_CODE_TOKEN> And it works now.	drew-wallace	2016-12-30 18:51:17
791	2016-09-17 22:15:19	Making a PR...	drew-wallace	2016-12-30 18:51:17
791	2016-10-04 03:33:42	huh, _5300_WellsFargoEmployees also returns undefined	1mike12	2016-12-30 18:51:17
791	2016-12-30 18:51:17	merged PR	reinpk	2016-12-30 18:51:17
790	2016-09-12 16:08:52	I am loading a page and I have a bad path to a local script (which I can fix). But while I was debugging this problem my test was failing due to a wait timeout. It turned out that I was getting a 404 during the page load and I did not get any error messages despite attaching to the `'page'` and `'log'` functions. What is the right way to detect 404's during page load?	justinmchase	2016-10-04 15:27:22
790	2016-09-18 19:50:22	Non-200 codes are not treated as errors - pages that respond with non-200 codes might be expected behavior. [`.goto()`'s return](https://github.com/segmentio/nightmare#gotourl-headers) will include metadata about the page load, including the response code. A quick off-the-cuff example: <S_CODE_TOKEN>	rosshinkley	2016-10-04 15:27:22
790	2016-09-18 20:52:38	Perfect, thanks. On Sun, Sep 18, 2016, 2:50 PM Ross Hinkley notifications@github.com wrote: > Non-200 codes are not treated as errors - pages that respond with non-200 > codes might be expected behavior. > > .goto()'s return https://github.com/segmentio/nightmare#gotourl-headers > will include metadata about the page load, including the response code. A > quick off-the-cuff example: > > var night…	justinmchase	2016-10-04 15:27:22
790	2016-09-21 14:29:35	Im not sure this is clear in the documentation because it states <S_CODE_TOKEN> Maybe providing an example with this basic usage provided in @rosshinkley's comment would make it easier to understand?	Oted	2016-10-04 15:27:22
790	2016-09-29 14:18:35	Hm, I think I see what you're saying, @Oted. The problem here is defining what a "load success" is. Any page that completes the HTTP request - be it an HTTP success (eg, a 200) or an HTTP failure (eg, a 404) - is considered a successful request. The documentation should be worded more carefully to make that clearer. _Edit:_ I take back what I said, and shouldn't have fired totally from the hip: t…	rosshinkley	2016-10-04 15:27:22
789	2016-09-09 07:05:27	I tried the clearCache custom electron action example but not working, the script just hanged at the call of clearCache action, what could cause this? Thx	rullyramanda	2016-09-10 02:40:29
789	2016-09-09 08:45:43	use nightmare.cookies.clearAll() it's work	vshvydky	2016-09-10 02:40:29
789	2016-09-09 09:17:07	So that function is also clear the browser (in this case Electron) cache? because what i want to achieve is to clear the browser cache not the cookies though.	rullyramanda	2016-09-10 02:40:29
789	2016-09-09 10:19:19	<S_CODE_TOKEN>	vshvydky	2016-09-10 02:40:29
789	2016-09-10 02:40:24	ok, thanks for the code i'll try to apply it in my code	rullyramanda	2016-09-10 02:40:29
788	2016-09-08 19:52:20	Adds an api to forcibly kill the child process immediately, as discussed here: https://gitter.im/rosshinkley/nightmare?at=57d17dcb68f483b41cb0491a	nickstanish	2016-10-20 04:30:22
788	2016-10-20 03:55:23	This looks great. Thanks!	rosshinkley	2016-10-20 04:30:22
787	2016-09-08 14:39:31	sory	vshvydky	2016-09-09 13:19:11
786	2016-09-07 16:15:28	Hi, I'm trying to pass address from forEach loop, and its not working, maybe this is bad idea from its background, please share any ideas. the code i'm using: <S_CODE_TOKEN> On the error I catching it says [object Object] Thanks :)	VZnode	2016-09-08 13:47:35
785	2016-09-07 15:44:44		vitorgalvao	2016-10-20 04:28:48
785	2016-10-20 04:28:41	Thanks for the eyes!	rosshinkley	2016-10-20 04:28:48
784	2016-09-07 09:08:54	Hello, Went through electron docs but it's still not obvious how to intercept all ajax responses? I would need something like: http://api.jquery.com/ajaxcomplete/ Thanks!	barczaG
784	2017-02-05 01:33:00	I think you can do it by using 'did-get-response-details' event. <S_CODE_TOKEN> But I don't know if it's possible to read the actual response data. More info: - http://electron.atom.io/docs/api/web-contents/ - https://github.com/segmentio/nightmare/#onevent-callback	d3ce1t
784	2017-02-10 03:50:30	For what it's worth, you could also capture it from preload using something like (from @nickstanish): <S_CODE_TOKEN>	rosshinkley
783	2016-09-07 08:08:31	Hello @reinpk , I am the member of [cdnjs](https://github.com/cdnjs/cdnjs) project. We want to host this library. But there is a question want to ask. I want to confirm which file is needed to be grab. I think the main file is `lib/nightmare.js` on [npm](https://www.npmjs.com/package/nightmare). And are there any other dependency file also needed under `lib/` on npm? Please help me confirm that. …	kennynaoh	2017-01-02 21:33:35
782	2016-09-06 18:17:04	`Nightmare.action()` does not work as I would've expected it to, where `done` is always the last argument. <S_CODE_TOKEN> <S_CODE_TOKEN> results in: <S_CODE_TOKEN> After looking at [actions.js](https://github.com/segmentio/nightmare/blob/2.7.0/lib/actions.js#L55-L62), we can see that the args are backwards in `evaluate_now()`. The correct version would be: <S_CODE_TOKEN>	stevenvachon
782	2016-09-09 21:29:49	Defining multiple arguments is a bit weirder: <S_CODE_TOKEN>	stevenvachon
782	2016-09-09 21:44:24	Optional arguments are even weirder: <S_CODE_TOKEN>	stevenvachon
782	2016-11-01 10:16:28	I also had to add a `return` for values to get passed back: <S_CODE_TOKEN>	jeffijoe
781	2016-09-06 12:59:17	modified: lib/actions.js - Set soft timeout if second argument passed with fn is typeof number modified: test/index.js - Added test for .wait(fn, timeout) - Test fails if no timeout is passed - Added test for .wait(fn, timeout, fnArgs...) - Test fails if no timeout is passed	noahtkeller	2017-01-28 14:48:14
781	2016-09-06 13:04:30	This only works if the number of arguments passed to the .wait() method is at least 2 greater than the number of arguments that the wait fn accepts. The following will timeout after nightmare's waitTimeout is reached: <S_CODE_TOKEN> Where this will soft timeout after 1500msec <S_CODE_TOKEN> This will also soft timeout <S_CODE_TOKEN>	noahtkeller	2017-01-28 14:48:14
781	2016-09-07 11:30:34	The tests are passing locally, and it's showing failed on a part I don't think I interfered with.	noahtkeller	2017-01-28 14:48:14
781	2017-01-28 14:48:14	Stale	noahtkeller	2017-01-28 14:48:14
780	2016-09-05 22:50:44	Adding `document.evaluate()` before regular `document.querySelector()` calls, transparently handling XPath expressions. Could be an initial implementation to target #775 Thanks, Gustavo	gjmveloso	2016-12-30 19:53:34
780	2016-09-13 17:20:10	Hi @rosshinkley, Can you help me on this? I'm receiving the method `cssLookup` is not defined and I'm pretty sure I'm missing something obvious. An outside eye could help me a lot.	gjmveloso	2016-12-30 19:53:34
780	2016-10-20 04:27:44	A quick look at this - you're trying to call `cssLookup` from within an `evaluate_now`ed function when the function is defined outside of the evaluated context. That closed-over scope is not carried to the evaluation as it crosses the IPC boundary. (See [here](https://github.com/rosshinkley/nightmare-examples/blob/master/docs/common-pitfalls/variable-lifting.md) for a slightly longer explanation.…	rosshinkley	2016-12-30 19:53:34
780	2016-10-20 15:23:02	Hi @rosshinkley, Thanks for your response. XPath is the only available option to select elements by the inner text, for instance. It's widely used on Selenium space, for example. Thanks, Gustavo	gjmveloso	2016-12-30 19:53:34
780	2016-11-02 15:11:11	Please make this happen 😄	jeffijoe	2016-12-30 19:53:34
780	2016-12-30 19:53:34	@gjmveloso as @rosshinkley mentioned we've decided to keep css lookup for minimal simplicity. if there's a super clean, tested and ready-to-go PR may reconsider!	reinpk	2016-12-30 19:53:34
779	2016-09-04 07:40:22	Thanks for this library, it's really awesome. I've had to deal with a new use case recently, and I didn't see any example related. So my question is: Can I use Nightmare, somehow, to post some data through the HTTP body? Example of what I'd like, using the [request](https://www.npmjs.com/package/co-request) library: <S_CODE_TOKEN>	jgrancher
779	2016-09-05 15:35:25	Depends on what you mean. If you're trying to issue a `POST` from the client, you could use `.evaluate()` and `XMLHttpRequest` (or use/`.inject()` your tool of choice) to issue the request. Could you provide more information about your use case?	rosshinkley
779	2016-09-06 01:02:08	@rosshinkley I've got two options: - Going from a "Page A" and filling a form. Once submitted, it leads me to "Page B", which is a results page. - Or going straight to "Page B", but with a 'POST' method, and some Body `form-data` parameters. This will also lead me to the "Page B" results. Screenshot from Postman: <img width="905" alt="postman" src="https://cloud.githubusercontent.com/assets/55174…	jgrancher
779	2016-10-26 13:57:48	I have a similar problem, have to write a bunch of tests to cover some functionality of a project we're working on and being able to do this would make the login step much faster, particularly given that we want to run every test in as isolated a fashion as possible.	gregrafferty
779	2017-01-28 14:07:03	method post is not part of "header" the original question has it correctly. I suppose if one could figure out actions maybe some serious hackery could be done there. really needs to be a new verb method in Nightmare class itself. Change or create new methods for .GET .POST .DELETE .PUT .SEARCH implement accordingly. It seems like this is a core electron problem. https://discuss.atom.io/t/add-http…	kmacpher67
778	2016-09-02 23:39:36	Hi there, I'm trying to run nightmare example but no luck at all. This is what I have so far: <S_CODE_TOKEN> This fails and says Error: Expected {} to equal 'github.com' Trying out the example posted in the readme timeouts.	hyalkaf	2016-09-05 23:07:02
778	2016-09-05 15:31:32	Promises are asynchronous. `breadcrumb` is equal to the Nightmare instance with the queued actions when you run `expect`. Also, the way you have your Mocha method set up, it will expect your tests to be synchronous. With that in mind, let's modify your test case. Something like: <S_CODE_TOKEN> It's also worth pointing out that the test was originally using `mocha-generators`, and in cleaning up t…	rosshinkley	2016-09-05 23:07:02
778	2016-09-05 23:06:59	Thank you so much :).	hyalkaf	2016-09-05 23:07:02
778	2016-09-05 23:13:57	The example you gave worked fine but when I try it on a different test I still get the timeout. Here is my code: <S_CODE_TOKEN> I'm trying to login to Wordpress but it timeouts	hyalkaf	2016-09-05 23:07:02
778	2016-09-05 23:42:10	Without digging into it too deeply, you may want to consider adding a `.catch()` block. Something like: <S_CODE_TOKEN> Otherwise, use `DEBUG` and see if that doesn't give you some useful output.	rosshinkley	2016-09-05 23:07:02
778	2016-09-08 03:49:06	This is what the DEBUG flag is showing: nightmare queuing process start +0ms nightmare queueing action "viewport" +2ms nightmare queueing action "goto" for http://example.org/wp-login.php +2ms nightmare queueing action "wait" +0ms nightmare queueing action "type" +0ms nightmare queueing action "type" +0ms nightmare queueing action "click" +0ms nightmare queueing action "wait" +0ms nightmare queue…	hyalkaf	2016-09-05 23:07:02
777	2016-09-02 23:03:48	Because 0 is falsy, type() and insert() evaluate the `text || '' == ''` case instead of actually typing the value. Hence `type(selector, 0)` clears the selector. The workaround is to `type(selector, '0')`.	yoz	2016-10-20 17:56:06
777	2016-09-05 18:49:09	This is (I'd think) expected behavior. The documentation could probably be a little clearer, stating that `.type()` and `.insert()` _should_ take strings, but don't necessarily have to (eg, `.type('#someInput', true)` types the string "true" the selected element). Both functions do their best with what they are given. To that end, I don't think it's a particularly great idea to enforce only strin…	rosshinkley	2016-10-20 17:56:06
776	2016-09-01 15:58:15	Hi I am encountering the following error when I bundled the system.config in my HTML Script using a gulp-task. angular2.js:23925 EXCEPTION: TypeError: Cannot read property 'indexOf' of undefined Can someone tell me where I am breaking.	kodali2446	2016-10-20 17:56:28
776	2016-10-04 20:39:05	Are you trying to bundle Nightmare into an Angular2 application? I'm not exactly clear on what the problem is. Could you provide more information?	rosshinkley	2016-10-20 17:56:28
776	2016-10-20 17:56:28	Closing for inactivity. If this is still an issue, feel free to reopen/open a new issue.	rosshinkley	2016-10-20 17:56:28
775	2016-09-01 15:01:59	Hi, I was thinking on how we can add XPath selectors support on nightmare.js and I'd tried the easy path - relying directly on `$x()` helper, available on Chrome. Not sure why it's not working within Electron/webContents. Thoughts? Thanks, Gustavo	gjmveloso	2016-09-05 19:30:22
775	2016-09-05 18:30:06	According to the [Command Line API Reference](https://developers.google.com/web/tools/chrome-devtools/debug/command-line/command-line-reference): > This API is only available from within the console itself. You cannot access the Command Line API from scripts on the page. In other words, `$x()` isn't available from an evaluation context. You could use `document.evaluate()`, it takes an XPath expre…	rosshinkley	2016-09-05 19:30:22
774	2016-09-01 13:58:42	I have a loop containing a setTimeout inside the nightmare.evaluate function. It seems that there is a race condition where the nightmare.end() function executes faster than nightmare.evaluate. How can I prevent that from happening ? Note that I am not using multiple evaluates , all methods I use only once.	ChristosChristofidis	2016-10-20 17:57:10
774	2016-09-05 15:21:59	`.evaluate()` is intended to be synchronous, at least for now. I suspect that may be at least part of your problem. There is a [plugin](https://www.npmjs.com/package/nightmare-evaluate-with-callback) that takes care of this, as well as an in-progess PR (#573) to try to address it.	rosshinkley	2016-10-20 17:57:10
774	2016-10-20 17:57:10	#819 should solve this problem. Closing.	rosshinkley	2016-10-20 17:57:10
773	2016-09-01 11:55:54	Opening this issue to let you know about a new package that I've created that allows deferred returns against evaluates. We're using this so that we can test that ajax requests return valid data packages, but it could be used for any custom "waitUntil..." type of action. https://www.npmjs.com/package/nightmare-evaluate-with-callback	caseygoodhew	2016-09-05 19:28:34
773	2016-09-05 19:28:34	I was _really_ hoping to get something similar into core with #573. If you want to pick that up and run with it, great - otherwise, I'm going to try to pick it up and submit a solution as time permits. In the meantime, though, thank you. This will help many outstanding problems.	rosshinkley	2016-09-05 19:28:34
772	2016-09-01 08:14:52	It seems that nightmare is not running unless I chain a `.then()` (or other promise 'handler') at the end of the promises chain. I can see the actions get queued, but not ran. Is this expected behaviour?	thewizarodofoz	2016-10-20 17:57:53
772	2016-09-05 13:34:54	code example: <S_CODE_TOKEN> This code doesn't run Nightmare, unless I change `runScript()` to `runScript().then(...)` (or put a `then()` after the last nightmare function in `doSomething()`.	thewizarodofoz	2016-10-20 17:57:53
772	2016-09-05 15:46:52	Yes, this is expected behavior. Nightmare actions, as you noted, are queued but not run until `.then()` is executed.	rosshinkley	2016-10-20 17:57:53
772	2016-10-10 20:11:30	Wow, just lost 15 min trying to figure out why nightmare is not starting and exiting the script without any log. 😄	mateusz-no	2016-10-20 17:57:53
771	2016-08-30 22:21:28	Is it possible to user Nightmare with webpack to create a script that can be used for web automation tasks in a regular browser? I have poked around but not sure what the best approach is here. Currently, I use a JQuery script bundled up using Webpack, but looking for an alternative.	rkpatel33	2017-01-02 21:36:15
771	2016-08-31 14:59:46	No, not possible. Nightmare works with electron (which exposes chrome APIs to node)	albinekb	2017-01-02 21:36:15
770	2016-08-30 15:48:09	On some sites I have noticed that the .goto() call times out when visiting certain urls while running on headless linux. I followed advice on another thread and setup xvfb on my ubuntu server, and when running scripts most succeed, however I have noticed that some sites appear to never load. I have set `DEBUG=nightmare*` and see that I receive 200 codes from the server, and I see it loads all the…	noahtkeller
770	2016-08-31 00:31:38	It consistently fails when loading this resource in headless: <S_CODE_TOKEN> Which returns the following <S_CODE_TOKEN> I updated the test script to try the following, but it did no good: <S_CODE_TOKEN>	noahtkeller
770	2016-09-05 17:37:59	Hm, I can't reproduce the issue with 2.6.1 on my headless setup. I don't _think_ it's a security problem, and what's truly unfortunate is that the code is the generic networking timeout. What version are you using on your headless setup, and how are you executing headlessly?	rosshinkley
770	2016-09-06 12:24:29	Starting with: `xvfb-run --server-args="-screen 0 1920x1080x24" node test.js` Versions: `nightmare 2.6.1` `electron-prebuilt 1.3.4` `node 6.3.1` && `node 4.4.4` `Ubuntu 14.04.5 LTS`	noahtkeller
769	2016-08-30 14:55:09	I need to wait for "DOMContentLoaded" + images, so I need the full "load" event. Having difficulty finding a way to make it work. These didn't work: <S_CODE_TOKEN> <S_CODE_TOKEN>	stevenvachon	2016-09-05 16:42:28
769	2016-08-30 15:17:12	Hmm, it turns out that my issue was not with a "load" event, but with `documentElement.offsetHeight` calculations. Doing `wait(50)` fixes it -- so it's just an old browser issue. My original question stills stands though. This needs to be documented somewhere at least, so it might as well be here.	stevenvachon	2016-09-05 16:42:28
769	2016-09-05 16:18:43	Nightmare, by default, will wait for the [`did-stop-loading`](https://github.com/electron/electron/blob/master/docs/api/web-contents.md#event-did-stop-loading) event. This event is typically emitted once the page is "finished" loading (be it from the original 20x completing or `stop` being called). At that point, the page should already be in a ready state. (Should. If it isn't, or you have a a c…	rosshinkley	2016-09-05 16:42:28
769	2016-09-05 16:42:28	Thanks!	stevenvachon	2016-09-05 16:42:28
769	2016-10-11 18:31:05	I'm actually having a similar issue. I have found that using the above `wait` function _does_ work, but not consistently on a headless linux setup. The reason I am not simply relying on nightmare's idea of when the page is finished loading is that in my testing, the `did-stop-loading` event is fired once there is a significant (but small) amount of time after any assets (scripts, css, iframes) re…	cwhenderson20	2016-09-05 16:42:28
769	2016-10-27 04:17:18	@rosshinkley In regards to your comment https://github.com/segmentio/nightmare/issues/769#issuecomment-244780554: > Nightmare, by default, will wait for the did-stop-loading event. This event is typically emitted once the page is "finished" loading (be it from the original 20x completing or stop being called). At that point, the page should already be in a ready state. (Should. If it isn't, or yo…	bchr02	2016-09-05 16:42:28
768	2016-08-29 16:23:37	Fixes #761.	rosshinkley	2016-09-05 19:22:10
767	2016-08-27 20:13:40	At least that's what I think is happening. Here's a very simple snippet that works for most sites. For the login page below, however, Nightmare just hangs after the page renders: <S_CODE_TOKEN> If you open the console you can see a JS error: <S_CODE_TOKEN> Is this a problem in Nightmare or Electron? Is there anything I can do to work around it?	scytalezero	2016-09-06 21:07:35
767	2016-08-29 16:15:03	This seems like a Windows-specific problem with Electron, but nothing is jumping out at me in the Electron repository (or `electron-prebuilt`, for that matter). To be clear, the above works for the Google goto, but not the login? What if you point it to a different version of `electron-prebuilt` with [`electronPath`](https://github.com/segmentio/nightmare#electronpath)?	rosshinkley	2016-09-06 21:07:35
767	2016-08-29 18:13:42	Right, it works for the commented out Google page but not the one I have active. I did go back through the electron-prebuilt tags and it looks like this problem is Electron-specific and was introduced in v1.2.6 and remains a problem at the current version (v1.3.4). Should I report this over on their repo? If so, do you think the snippet above would be sufficient as a recreation? Thanks for the he…	scytalezero	2016-09-06 21:07:35
767	2016-09-03 15:35:31	I raised this issue with the Electron project. I'll either close or post more information here once I hear from them.	scytalezero	2016-09-06 21:07:35
767	2016-09-05 17:40:59	Sorry for the delay, @scytalezero - yes, I'd go ahead and report it at Electron, which it looks like you've already done. :) Would you mind linking to it here?	rosshinkley	2016-09-06 21:07:35
767	2016-09-06 19:17:37	Sure! [Here is the issue.](https://github.com/electron/electron/issues/7071)	scytalezero	2016-09-06 21:07:35
767	2016-09-06 21:07:35	Someone from the Electron team has pointed out that the problem seems to be caused by a redefinition of String.prototype.startsWith() done by this specific site. So, bad on them, and I'm closing both issues. Thanks for your time on this.	scytalezero	2016-09-06 21:07:35
766	2016-08-26 13:31:52	Bellow is simple example that I am trying to make work, but no success. It don't have much sense and purpose. I am just trying to figure out how to make script go to some another page and then execute some function inside `.evaluate()` if possible. Or if can't be done inside `.evaluate()` , what is the way and best practice? <S_CODE_TOKEN>	jelenajjo	2016-08-30 08:42:54
766	2016-08-29 16:06:33	Cross-site `.evaluate()` calls aren't going to work: the evaluated function is executed in the current page's context. In other words, as soon as you `.click()` on one of those links, you'll lose your evaluation context. Also, `.evaluate()` calls are currently designed to be synchronous, although there has been some work to make `.evaluate()` calls asynchronous (see #573). Based on your snippet, …	rosshinkley	2016-08-30 08:42:54
766	2016-08-30 08:42:54	@rosshinkley Thanks! :) [asynchronous operations and loops](https://github.com/rosshinkley/nightmare-examples/blob/master/docs/common-pitfalls/async-operations-loops.md) explanation helped me understand. Script above is super basic, just to test this. Not much sense in there. :D Thanks again!	jelenajjo	2016-08-30 08:42:54
765	2016-08-24 16:41:44	I try example in README but meet this error when don't run under `sudo`: <S_CODE_TOKEN>	imcvampire	2016-09-18 17:32:55
764	2016-08-24 12:10:24	I'm trying to figure out a way to discover the url that resulted in a timeout when running nightmare. I'm scraping a website that is very slow and i'm receiving lots of timeouts on my requests. The ideal solution would be if .wait() returned a exception array that contained the actual error and the url that resulted in a timeout. Here's the code setInterval(function () { if (i <= limit) { var nig…	nilsonivano	2016-10-20 17:58:38
764	2016-09-05 17:52:37	In your `.catch()` block, you're trying to use jQuery from within your script, which isn't going to work. You have access to the failed URL - you're creating it in `.goto(endpointPsicos + i)`. Couldn't you push that + the error?	rosshinkley	2016-10-20 17:58:38
764	2016-10-20 17:58:38	Closing for inactivity. If this is still an issue, feel free to reopen/open a new issue.	rosshinkley	2016-10-20 17:58:38
763	2016-08-23 19:06:14	Is there a way to mock the geolocation api? Thanks! Jon	jontonsoup	2016-08-24 14:28:11
763	2016-08-23 22:06:22	Yes, simply like that: <S_CODE_TOKEN>	qsdqdqdsqd	2016-08-24 14:28:11
763	2016-08-24 14:28:11	Thanks!	jontonsoup	2016-08-24 14:28:11
762	2016-08-18 19:54:51	After doing a click on a button, this error is logged in the console, and nothing happens - the page just hangs. I'm wondering if this has something to do with the encoding on the page.. the button is a 'submit' form button from the Atlassian AUI framework. Any way to fix this issue?	shanewignall	2016-10-20 04:30:48
762	2016-08-19 21:39:17	Interesting. I just started using it and the same thing just happened to me. Unfortunately, I can't dig into it right now. But I'm afraid it is not related to clicking the button but most likely the blur event fired by leaving the previous form field. I don't know I'm only guessing. I'll continue to investigate, the API in this thing seems really cool, and Electron should be fine for my tests. Th…	jhenriquez	2016-10-20 04:30:48
762	2016-08-19 21:55:32	@shanewignall Quick update, yup. Just as I thought. In my case, the selector for the field was wrong. the querySelector was not matching anything. The interesting part is why it all the way in the blur event, and not in the while trying to put values in the element. Hope this helps you, too.	jhenriquez	2016-10-20 04:30:48
762	2016-08-22 17:20:35	@jhenriquez Thanks for the info! I'll see if I can find the issue with the previous field..	shanewignall	2016-10-20 04:30:48
762	2016-08-22 19:38:26	@jhenriquez so one of my issues was just having to use a 'wait' in a certain place. This allowed for the button to actually switch back to the parent form.. but then I still get the blur event error. After that happens, again, the script hangs. This is driving me nuts. The button that is clicked makes the form disappear, so the user sees the parent form, which is then focused on again. Why would …	shanewignall	2016-10-20 04:30:48
762	2016-08-22 20:12:42	@shanewignall Well, my use case was way simpler I'm afraid :sweat_smile: but then again I believe it seems to be similar in nature. In my case I was only filling a form and clicking submit. Yet, my field selectors where actually incorrect. So, my selectors were not returning any elements so when nightmare tried to move from field one, to let's say field two (calling blur() on field one) the resul…	jhenriquez	2016-10-20 04:30:48
762	2016-08-29 15:31:08	`.click()` will blur the currently active element, which I'd _think_ should be the body if nothing has been selected. From MDN: > When there is no selection, the active element is the page's &lt;body&gt; or null. I know there are some OS differences with how this works, but I'd hope that Electron behaves the same across platforms. I suppose it's possible AUI modifies this value, although it seems…	rosshinkley	2016-10-20 04:30:48
762	2016-08-29 21:17:30	@rosshinkley Thanks for the response. I added a .wait('body') before and after the button click. Unfortunately, I still get the blur event about a second after the script clicks the button that makes the little inline-dialogue form disappear. I noticed that between clicking the button and the blur event error, a little banner appears and disappears on the page that just tells the user that the fo…	shanewignall	2016-10-20 04:30:48
762	2016-09-26 07:57:32	I've also been skewered by this, with a selector for a form field that didn't exist. The call to document.activeElement.blur(); in the nightmare .click() handler sucked me in, assuming it was the culprit. It was a red herring, it was indeed an incorrect selector in a call to .insert() that caused it. I'm dropping this here in case it helps anyone in the mean time, until/if/when a fix for the deep…	eddiesholl	2016-10-20 04:30:48
762	2016-10-04 16:32:46	I did some digging with Chrome/Electron specifically: if you remove the active element from the DOM, the active element will point to the `body`. The only way to get the active element to refer to null (at least in my experimentation) is to delete the `body` from the `html` tag. (I sincerely doubt you're doing that.) @willclarktech pointed out in [this issue](https://github.com/willclarktech/elm-…	rosshinkley	2016-10-20 04:30:48
761	2016-08-17 15:54:21	You will get an error when taking a screenshot if the path to the file does not exist. If an error occurs it appears that the queue will not be completed and nightmare will never be ended. Here's a sample of code that would cause it <S_CODE_TOKEN> even if i prevent the call to .type with promises, the instance is never ended <S_CODE_TOKEN> Version Info - nightmare 2.6.1 - node: 6.3.1	nickstanish	2016-09-05 19:22:10
761	2016-08-18 18:20:44	realized `.end()` needs to be followed with `.then(() => {})` for it to actually run. Can we get some better documentation and examples? The documentation currently says this about `.end` > Complete any queue operations, disconnect and close the electron process.	nickstanish	2016-09-05 19:22:10
760	2016-08-17 15:01:54	Hi everyone. I've been working with Nightmare last 2 weeks in order to implement a crawler which works in this way: we have a lot of links (~48k), split them on bunches (10-50 links per bunch) and run it in cycles. So in one cycle we have from 10 to 50 links => we have 10 - 50 Nightmare instances. We decided to use Promise.all() in order to increase the speed of crawling by parallelizing. In each…	pkantsedalov
760	2016-08-17 16:32:03	FYI, I've updated my nightmare code to use what was recommended in #688 which has helped quite a bit -- I haven't seen a hung nightmare in ~12/18 hours or so. Would love to see your PR merged as I had opened #759 around a similar issue with less detailed analysis and no proposed fixes. :-). Thanks!	adityabansod
760	2016-08-17 21:26:23	Hi @adityabansod. About [#688](https://github.com/segmentio/nightmare/issues/688): its OK only for orphaned electron processes which really could cause a leak, but my crawler clears everything between cycles with <S_CODE_TOKEN> This code being wrapped in try...catch cleans everything fine. By the way, the proposed solution in #688 isn't OK due to the Nightmare's architecture, cause after `end()` …	pkantsedalov
760	2016-08-22 09:12:52	After my latest experiments I've at least found that the problem described in [#688](https://github.com/segmentio/nightmare/issues/688) is really hard to solve without electron fix of orphan process. I think a sort of temporary solution could be a timer run in [.end()](https://github.com/segmentio/nightmare/blob/master/lib/nightmare.js#L370) method before [endInstance()](https://github.com/segmen…	pkantsedalov
759	2016-08-15 22:32:36	I am doing some browser automation and there are times where code I'm executing in the target page (e.g. an `.evaluate()`) dies. Best I can tell there's no way to timeout waiting for an `.evaluate` to come back, so the entire nightmare queue/promise chain kinda just hangs until I notice and kill it. Any suggestions? My set up looks like: <S_CODE_TOKEN> I've tried to wrap a `setTimeout` with a `th…	adityabansod	2016-10-20 18:00:59
759	2016-08-16 15:44:53	Another options/idea here would be to have a timeout on a `queue` so one could specify how long the entire set of queue'ed commands could run?	adityabansod	2016-10-20 18:00:59
759	2016-08-22 18:11:51	I'm having an identical problem, would love to know if anyone came up with a workaround. Right now I'm messing with splitting up the chain into steps and having a Promise.all after a certain amount of time to see if I can pinpoint an evaluate that never finishes.	GWP	2016-10-20 18:00:59
759	2016-08-22 18:13:19	@GWP this ended up solving the problem for me (as a workaround): https://github.com/segmentio/nightmare/issues/688#issuecomment-238473332	adityabansod	2016-10-20 18:00:59
759	2016-10-20 18:00:59	FWIW, asynchronous evaluate is now possible with #819. Between that and #688, I _think_ this is resolved. Feel free to reopen/open a new issue if not.	rosshinkley	2016-10-20 18:00:59
758	2016-08-14 03:15:29	As-is the test will time out.	dunn	2016-10-24 16:51:42
758	2016-08-14 03:21:11	Actually the test still doesn't work; it "passes" no matter what. Any idea what the problem there is?	dunn	2016-10-24 16:51:42
758	2016-08-14 12:38:45	Since it's a generator you need to yield at the beginning of the chain. Also, you will no longer need the done() callback, or done variable in the generator declaration. <S_CODE_TOKEN> With no yield keyword there the generator function completes before the nightmare chain and because no assertion errors are thrown it passes. With yield there it halts execution until the completion of the chain, a…	noahtkeller	2016-10-24 16:51:42
758	2016-08-14 15:28:36	Awesome; PR updated. Thanks!	dunn	2016-10-24 16:51:42
758	2016-08-26 01:21:44	FYI—all the examples in the readme used to use generators and were explicitly changed to _not_ use them several months ago. Which is to say, it might be better to make this PR just use promises. (Though it sounds like it still would've needed fixing anyway!)	Mr0grog	2016-10-24 16:51:42
758	2016-08-29 14:32:18	I agree with @Mr0grog. The examples should probably use plain promises to minimize external dependencies.	rosshinkley	2016-10-24 16:51:42
758	2016-08-29 16:13:26	Gotcha. I might have time to update this later in the week, but if anyone wants to take care if it first, please do.	dunn	2016-10-24 16:51:42
758	2016-10-24 16:51:42	I ended up not using Nightmare for the project that prompted this, so I'm not going to have time to rewrite and test the example code.	dunn	2016-10-24 16:51:42
757	2016-08-13 19:30:45	Still not sure what exactly is causing the problem but it seams when you kill() the process is not giving time to electron.app to quit gracefully and that is not allowing the cookies/session to be saved. More info can be found here: [Quit gracefully when Ctrl-C is pressed in console #5273](https://github.com/electron/electron/issues/5273) Fixes bug: [Nightmare persist partition on windows bug #75…	daniel3d	2016-09-05 19:22:05
757	2016-08-31 15:01:22	What's the status here?	albinekb	2016-09-05 19:22:05
757	2016-08-31 15:20:13	Im using it in the moment with this modifications so i can persist session between 2 electron windows. I have noted some of the issues i think will fix but nobody have replied yet.	daniel3d	2016-09-05 19:22:05
757	2016-09-05 19:21:19	This change seems reasonable to me, and I wonder if it might effect the outstanding issues with orphaned processes? Anyway, including. Thanks!	rosshinkley	2016-09-05 19:22:05
756	2016-08-12 10:36:17	modified: lib/actions.js - map .wait(selector, timeout)->args[1] to this.options.waitTimeout if typeof === 'number'	noahtkeller	2016-09-05 19:22:00
756	2016-08-29 14:26:47	A couple of explicit tests for this would be nice. One handling the timeout, one handling the element existing before the timeout should be sufficient. Thoughts?	rosshinkley	2016-09-05 19:22:00
756	2016-08-30 13:56:58	Sure, I will write them up in a bit.	noahtkeller	2016-09-05 19:22:00
756	2016-08-30 16:16:59	@rosshinkley I have added the test for timeout when no element exists, and it passes. Above you mention "one handling the element existing before the timeout", this test existed already for the .wait(selector) call, so for the .wait(selector, timeout) call I just added a non-existent selector and 150ms to ensure it still passes, it does not pass if I just wait for the ul. Is there another specifi…	noahtkeller	2016-09-05 19:22:00
756	2016-09-05 16:02:09	@noahtkeller I think this is probably sufficient for now. Thanks!	rosshinkley	2016-09-05 19:22:00
755	2016-08-11 15:18:38	I was having problems to get Nightmare and Electron app to share a [persist partition](https://github.com/segmentio/nightmare/issues/754) It turn out is a bug for some reason in windows environment you need to use app.quit() in order to save the persist partition by adding this code <S_CODE_TOKEN> to runner.js it fixes the problem it may be related with other issues	daniel3d	2016-09-05 19:29:28
755	2016-08-11 16:53:44	Actually only this don't fix the problem it seams the way Nightmare is kilning the process on .end() is not the best way of closing electron process. ignore the first comment code i posted the one bellow seams to work i cannot find any issue with Nightmare and persist partition works now :cookie: in runner.js after line 69 <S_CODE_TOKEN> and in the nightmare.js replace line 211 with this <S_CODE_…	daniel3d	2016-09-05 19:29:28
755	2016-09-05 19:29:28	This should have been fixed with #757, I think. Closing.	rosshinkley	2016-09-05 19:29:28
754	2016-08-10 17:25:07	Hi im trying to use Nightmare to login to gmail in the background on my electron app But i cannot get it to work what is happening i cannot make nightmare and electron to use the same partition here is the setup <S_CODE_TOKEN> I was not sure if is a problem with electron that why i try sharing the partition with webiews and they work without a problem. <S_CODE_TOKEN> i also try setting up electro…	daniel3d	2016-08-11 15:13:35
753	2016-08-09 10:59:39	In the documentation I found no reference to the Electron installation, is the prebuild electron from npm supposed to be used? Can I send a PR to improve the readme?	darioghilardi	2016-08-09 11:09:18
753	2016-08-09 11:09:18	Nevermind, it appears the "electron not found issue" is related to the fact I don't have the correct headless setup, as reported here #602 .	darioghilardi	2016-08-09 11:09:18
752	2016-08-08 09:42:29	Using nightmare 2.6.0, electron seems to load nightmare but then stops running. Can provide Dockerfile which reproduces it fully. <S_CODE_TOKEN>	rrva	2016-08-10 14:28:14
752	2016-08-08 14:13:00	Working workaround is: <S_CODE_TOKEN>	rrva	2016-08-10 14:28:14
752	2016-08-08 16:22:43	Reproduction would be nice. I can't reproduce locally.	rosshinkley	2016-08-10 14:28:14
752	2016-08-08 21:13:19	Use https://github.com/rrva/nightmare-752-repro to reproduce	rrva	2016-08-10 14:28:14
752	2016-08-10 11:58:00	Cannot reproduce using that repo: <S_CODE_TOKEN>	albinekb	2016-08-10 14:28:14
752	2016-08-10 13:18:18	@albinekb: To reproduce, you have to use the instructions in the README, i.e. run it in the environment provided in the Dockerfile. For example, this uses node v5.12.0 if this matters.	rrva	2016-08-10 14:28:14
752	2016-08-10 13:24:41	Since others have trouble reproducing I suspect it is something in my environment, thats why I provided the Dockerfile which reproduces it. There is nothing nonstandard about the environment, it uses the official node:5 docker image and adds the library dependencies which electron needs. When using nodejs 6.x image, I instead get problems when the dependency electron-prebuilt is installed: https:…	rrva	2016-08-10 14:28:14
752	2016-08-10 13:44:23	When looking at the require error in electron-userland/electron-prebuilt#178 and here, it seems like it's not a problem with nightmare, maybe it's a problem with the prebuilt electron/electron itself. But most likely it's something with your setup since it works fine on macOS & Ubuntu (headless on amazon)?	albinekb	2016-08-10 14:28:14
752	2016-08-10 13:44:57	Seems like your npm isn't installing all dependencies...	LinusU	2016-08-10 14:28:14
752	2016-08-10 13:45:52	If you do a clean install, with your dockerfile and run `npm ls` in the project, and diff that with an install that's not in docker I think you'll see your problem 😃	albinekb	2016-08-10 14:28:14
752	2016-08-10 14:26:43	The problem was that the application was installed in / and installing it in a separate directory fixed it. See below changes. Was totally related to my env, so not a bug, closing. https://github.com/rrva/nightmare-752-repro/pull/1/files `npm ls -json` looked identical to my eyes both inside and outside the docker env though. Thanks.	rrva	2016-08-10 14:28:14
752	2016-08-17 21:34:59	Great that you got it working @rrva 😊	albinekb	2016-08-10 14:28:14
751	2016-08-05 02:30:31	version: 2.5.3 I run the program with the command `xvfb-run -a -s '-screen 0, 1024x768x24' node index.js`. At some time, it will be blocked in `wait` forever. It turns out that electron process was died, and the debug log shows - <S_CODE_TOKEN> I'm curious how to capture this, so I can kill the main process? The supervisor, a process control system will restart it for me. Thanks in advanced！	flisky	2017-01-02 21:38:08
751	2016-08-08 16:32:06	Hm, try upgrading to 2.6.0, I think this may have been fixed by coincidence by fixing how Nightmare reacts to closing the Electron window. If that doesn't solve it, it's possible a solution to #688 may fix your issue.	rosshinkley	2017-01-02 21:38:08
751	2016-08-09 03:16:05	Will try it and keep you updated, thanks!	flisky	2017-01-02 21:38:08
751	2016-08-11 02:15:45	I can confirm that my app is blocked in wait forever after running for like 15-30min, it never gets a timeout after submitting a form that is stuck by webserver with latest 2.6.1 release	Snake4life	2017-01-02 21:38:08
751	2016-08-29 03:27:48	@Snake4life , you may give this code a try - <S_CODE_TOKEN>	flisky	2017-01-02 21:38:08
751	2016-08-29 16:32:12	thanks Im gonna try it out	Snake4life	2017-01-02 21:38:08
750	2016-08-04 08:38:57	Possibly noob question (sorry)... but I just can't explain this behavior: <S_CODE_TOKEN> <S_CODE_TOKEN> Any clues what's going on?	ivan-kleshnin
750	2016-08-08 16:26:23	@ivan-kleshnin What version of Nightmare are you using? When I run your second example with 2.6.0, I get the expected behavior of typing in `#email`.	rosshinkley
750	2016-08-10 11:26:54	OS: OSX, NodeJS: 6.2.2 Nighmare: 2.6.0 --- Full test snippet: <S_CODE_TOKEN> With such settings 100% runs end up filling the wrong field. With other settings I observed random behavior for each run. Sometimes it even was one character in one field and two subsequent in another field! I believe this is somehow related to React and DOM timings but dunno who exactly.	ivan-kleshnin
749	2016-08-03 16:50:39	I'm using the screenshot function to grab some images for a selection of webpages. I use `document.documentElement` to retrieve the height of the page in an attempt to capture a screenshot of the full page, however the document's height returned from the `evaluate` function is different to the value returned in devtools when I manually execute it on the webpage. It results in the addition of a la…	dcgauld
749	2016-09-05 19:00:05	I'd be curious to know what operating system and version of Nightmare you're running. Electron (and Chromium) misbehave beyond the texture size limit (see #616 and possibly #695) - is it possible you're hitting that?	rosshinkley
749	2016-09-19 21:20:11	Perhaps the `.wait(1000)` isn't long enough? Try using a `.then()` instead, or perhaps you need an otherwise unnecessarily long content height algorithm: https://github.com/segmentio/nightmare/issues/726#issuecomment-244961028	stevenvachon
748	2016-08-03 03:31:03	I should have paid closer attention to 721: it broke the link to CircleCI. Fixing.	rosshinkley	2016-08-03 04:21:20
747	2016-08-03 00:30:09	Builds for #746 were failing in CI—it turns out this is because JSON serialization is failing from circular references. This is not the first time we’ve seen exceptions on serializing the raw event data, so I’m opting for just removing it altogether here. There’s very little meaningful information that actually comes with them to begin with.	Mr0grog	2016-08-03 02:18:45
747	2016-08-03 00:42:53	@rosshinkley Whatever you did in https://github.com/segmentio/nightmare/pull/653/commits/03f43fc0b63640d1d05f46434545fcb82c9b2c6a seems to have stopped working for Node 6 :( (must be that libnotify no longer depends on Node 6?) Would it be better to `nvm install` in the `pre` scripts?	Mr0grog	2016-08-03 02:18:45
747	2016-08-03 00:53:26	@Mr0grog hm, that's odd. I'm curious what changed, but in this case, I _imagine_ fixing it first might be simpler. And yeah, I think a modification to the circle yaml to run `nvm install` for possibly all three versions in the `pre` would work. Thoughts?	rosshinkley	2016-08-03 02:18:45
747	2016-08-03 00:57:45	> I'm curious what changed, but in this case, I imagine fixing it first might be simpler. With the events? TBH, I don’t really want to do the dig-through-the-event-and-find-all-the-problems-and-patch-them-then-lobby-electron-for-a-fix-then-see-this-break-later dance again. It seems prone to having serialization issues, and I don’t think that should be a problem Electron cares about—there’s great …	Mr0grog	2016-08-03 02:18:45
747	2016-08-03 01:01:01	> With the events? TBH, I don’t really want to do the dig-through-the-event-and-find-all-the-problems-and-patch-them-then-lobby-electron-for-a-fix-then-see-this-break-later dance again. Ha, I was referring to the Circle setup, but I'm +1 on this too. I don't _really_ care all that much about including the event data, because as you said, we're not really using the data to begin with. (I also have…	rosshinkley	2016-08-03 02:18:45
747	2016-08-03 01:09:18	D’oh, sorry to unload when you weren’t even asking about that. > Haven't we had this conversation before? Yep, way back in #576 :P	Mr0grog	2016-08-03 02:18:45
747	2016-08-03 01:14:02	> D’oh, sorry to unload when you weren’t even asking about that. Don't worry about it, I wasn't being terrifically clear. > Yep, way back in #576 :P Good gravy. Well, it's good to know my memory isn't totally failing.	rosshinkley	2016-08-03 02:18:45
746	2016-08-03 00:02:48	This fixes #740. We used to only listed for `did-fail-load` events to signal failure because they were always emitted in any kind of failure. In Electron v1.2.6, some kinds of provisional failures stopped emitting `did-fail-load`, so we now also need to listen for `did-fail-provisional-load`.	Mr0grog	2016-08-08 16:42:46
746	2016-08-03 00:31:18	See #747 to address test failures in CI—it’s an issue with electron events (again), not an issue with the changes here. Posted it separately because it’ll affect any new PRs :\	Mr0grog	2016-08-08 16:42:46
746	2016-08-03 01:16:03	Rebased on #747 for passing tests.	Mr0grog	2016-08-08 16:42:46
746	2016-08-03 05:18:46	It looks like the `resetChanges` method from 8015fe0 splices the `cookies` namespace out of existence, causing those tests to fail. Otherwise, +1. Thanks, @Mr0grog :)	rosshinkley	2016-08-08 16:42:46
746	2016-08-03 14:51:23	D'oh. Could swear I ran the whole suite locally and didn't see that, but there's no way it couldn't have happened :P Guess I’m going to have to make that reset algorithm a lot more complicated. Obviously not germane here, but I wonder if plugins should be made to be either a) uninstallable or b) instance-only.	Mr0grog	2016-08-08 16:42:46
746	2016-08-04 03:37:00	@rosshinkley Looks like the fix is passing the tests now. A merge and release will be appreciated.	voidmonk	2016-08-08 16:42:46
745	2016-08-01 15:55:07	Title says it all. Very interested in this.	reggi	2016-10-20 18:01:34
745	2016-08-02 12:02:45	I suppose you can use the [`webContents new-window`](https://github.com/electron/electron/blob/master/docs/api/web-contents.md#event-new-window) event.	voidmonk	2016-10-20 18:01:34
745	2016-08-08 15:26:55	Short version: Out of the box, for now, you can't. Longer version: It's on the docket for v3 (see #593), but for now, depending on your needs, I wrote a [plugin](https://github.com/rosshinkley/nightmare-window-manager) to try to address the most _basic_ of requirements (read: what I needed at the time).	rosshinkley	2016-10-20 18:01:34
745	2016-10-20 18:01:34	Closing for lack of activity. If this is still a problem, feel free to reopen/open a new issue.	rosshinkley	2016-10-20 18:01:34
744	2016-08-01 09:04:44	Hi, my company is trying to choose a test framework. Nightmare looks great. It provides promises, ES6, await. But the docs don't state if it's headless - i.e. does it open an instance of Electron for every test? (Like Selenium opens Firefox for each test). Or is Electron just Javascript that runs in memory (like Phantom.js & Casper.js which I imagine is much faster because it doesn't have to open…	RichardJECooke	2016-10-20 18:02:55
744	2016-08-01 12:38:44	Oh no, I ran an example an it opens a whole Electron window :( So it's not headless. Please put this in the docs. Now I can't run it in Docker to have automated tests.	RichardJECooke	2016-10-20 18:02:55
744	2016-08-01 12:45:59	Ahhh, now I see: > Pass { show: true } to the nightmare constructor to have it create a visible, rendered window that you can watch what's happening. It would be cool if at the top of your readme you changed this line: `var nightmare = Nightmare({ show: true })` to `var nightmare = Nightmare({ show: true }) //use false for headless testing (e.g. in Docker)`	RichardJECooke	2016-10-20 18:02:55
744	2016-08-02 12:05:26	You can run it headless using xvfb or xvfb-run. See #224.	voidmonk	2016-10-20 18:02:55
744	2016-08-02 12:11:49	Are you saying if I don't have `show: true` and don't use xvfb it's still not headless?	RichardJECooke	2016-10-20 18:02:55
744	2016-08-08 15:21:34	@RichardJECooke Whether or not you have `show: true` when running under Docker does not make it headless or headed. It makes the rendering on the framebuffer (most likely `Xvfb`) render as though it were visible. Nightmare isn't _truly_ headless: it requires an Electron instance to work, which in turn requires a framebuffer to render properly (at least, for now). Setting that aside: if you set `s…	rosshinkley	2016-10-20 18:02:55
744	2016-09-01 19:06:44	@RichardJECooke perhaps this docker image https://hub.docker.com/r/smtx/nightmarejs-webservice/ helps you build your nightmare app inside a docker container. Here is the Dockerfile: https://hub.docker.com/r/smtx/nightmarejs-webservice/~/dockerfile/	smtx	2016-10-20 18:02:55
744	2016-09-10 16:04:50	> https://github.com/segmentio/nightmare/issues/744#issuecomment-236570644 @RichardJECooke I agree, having that information there would be helpful. I just started using the example and noticed it opened a window, which is great while debugging but when I did a search on README.md for headless or hide, to my surprise I did not get an answer. So, having this would have saved me some time from conti…	bchr02	2016-10-20 18:02:55
744	2016-10-09 06:19:52	If it requries X, it's not headless.	fake-name	2016-10-20 18:02:55
744	2016-10-20 18:02:55	I think this is resolved. If not, feel free to reopen/open a new issue.	rosshinkley	2016-10-20 18:02:55
743	2016-07-30 15:42:57	Backs out #677 in favor of making the type interval an option.	rosshinkley	2016-08-03 04:21:11
742	2016-07-30 06:56:29	`.wait(selector)` is helpful to wait for an element to appear dynamically in the page upon completion of page loading and the execution of the scripts. So when that element appears, we continue the execution down the nightmare queue. But sometimes we want to `.wait(ms)` in case our `selector` element did not appear rather than throwing exception after `waitTimeout` has passed (default 30 sec). Th…	nashwaan	2016-09-05 19:22:02
741	2016-07-30 06:41:20	I think this is a common question but I could not find a clear answer. <S_CODE_TOKEN> This doesn't work. In most of the examples in Readme.md, `.end()` is called before `.then()`, but if i do that then nightmare instance is shut down before having the chance to execute the next `.goto()`.	nashwaan	2016-09-05 19:31:34
741	2016-07-30 16:01:22	Give [asynchronous operations and loops](https://github.com/rosshinkley/nightmare-examples/blob/master/docs/common-pitfalls/async-operations-loops.md) a read - that should help you get started.	rosshinkley	2016-09-05 19:31:34
740	2016-07-29 05:33:38	The process hangs after the 'did-stop-loading' event if the response' HTTP status code is 304 (not modified). I simulated the HTTP 304 response using httpbin (https://httpbin.org/status/304). Here's the Nightmare debug log: <S_CODE_TOKEN> There's no timeout or further signal until the process is stopped (Ctrl+C), and then it displays: <S_CODE_TOKEN> Any clues as to why the process hangs this way.	voidmonk	2016-08-08 16:42:46
740	2016-07-29 23:25:46	Is your nightmare script what you showed over on #737? If so, it’s not hanging at all; because of the provisional load failure, `goto` is returning an error. You’re missing the `catch()` clause (or a second argument to handle errors in `then()`), which would get the error from `goto`. It’s just firing an error you’re not handling :P (Nightmare _probably_ should be better about logging unhandled e…	Mr0grog	2016-08-08 16:42:46
740	2016-07-30 00:36:55	Tried with `catch()` but on HTTP 304 it still hangs without any error or further message (until Ctrl+C): <S_CODE_TOKEN>	voidmonk	2016-08-08 16:42:46
740	2016-07-30 16:26:04	@voidmonk Out of curiosity, what version of nightmare are you using? @Mr0grog is right, the provisional load failure is causing an exception. In your last comment, that exception is handled, and should work fine (although your `.then()` that handles the status code will not be called).	rosshinkley	2016-08-08 16:42:46
740	2016-07-31 00:59:40	@rosshinkley Using Nightmare 2.5.3 (latest on npm I suppose). Tested a bit more, but HTTP 304 is still hanging, and it doesn't raise any exception. All other HTTP errors invoke `catch` via `Promise.reject` in the first `then`.	voidmonk	2016-08-08 16:42:46
740	2016-07-31 18:10:36	@voidmonk Hmmm, v2.5.3 does not hang for me using the exact same code you pasted above (save substituting `'https://httpbin.org/status/304'` for `url`). Are you sure that’s exactly the code you’re using?	Mr0grog	2016-08-08 16:42:46
740	2016-08-01 00:43:02	@Mr0grog Yeah, same code. It times-out, but doesn't end gracefully. Try running it verbose: `DEBUG=* node 304test.js`. You'll see that there's no activity after `did-stop-loading` event, until it eventually times-out. I think the expected behaviour for a 304 response should be for the Nightmare process to be terminated instantly (as Chrome does to the request) rather than wait endlessly & timeout…	voidmonk	2016-08-08 16:42:46
740	2016-08-01 01:59:15	Based on #474 and #487, I could get the process to end: <S_CODE_TOKEN> It works when executed from the command-line, but when run within the `http` module (`http.createServer` handler) it halts execution but doesn't seem to kill the process.	voidmonk	2016-08-08 16:42:46
740	2016-08-01 05:59:48	> It times-out, but doesn't end gracefully Sorry, I guess I should have been more clear: it ends gracefully and immediately for me—there's no timeout. What platform and electron version are you using?	Mr0grog	2016-08-08 16:42:46
740	2016-08-01 06:07:45	@Mr0grog That's strange. It just hangs for me on HTTP 304 until timeout. I'm using: Ubuntu 14.04.2 LTS on AWS Node.js v6.3.0 Electron (electron-prebuilt) v1.3.1 Nightmare v2.5.3	voidmonk	2016-08-08 16:42:46
740	2016-08-01 07:27:20	Tried the same code on another VM (Ubuntu 14.04.1 LTS on Azure, Node.js v6.3.1), but same problem -- process hangs after `did-stop-loading` and then times-out after 30 seconds. Beats me. By the way, I'm running it headless via xvfb-run: <S_CODE_TOKEN> It doesn't run without xvfb: <S_CODE_TOKEN> I also see these warnings. Don't think they're related to this issue: <S_CODE_TOKEN>	voidmonk	2016-08-08 16:42:46
740	2016-08-02 12:16:22	Tried a third time in a Docker cloud container (Ubuntu 14.04.1, Node.js v5.10.0), but same problem. This doesn't look like an isolated issue.	voidmonk	2016-08-08 16:42:46
740	2016-08-02 16:16:35	Oh, interesting, looks like my Electron build was [very] out of date. Will have to see what they changed in the navigation events :\	Mr0grog	2016-08-08 16:42:46
740	2016-08-02 16:23:54	Yep, broke a little over a month ago because of https://github.com/electron/electron/pull/6201 (in Electron 1.2.6, one release newer than Nightmare requires)	Mr0grog	2016-08-08 16:42:46
740	2016-08-02 23:44:21	@Mr0grog Ah ok. So it this a bug in Electron or Nightmare? Any workaround to it?	voidmonk	2016-08-08 16:42:46
740	2016-08-03 00:32:57	@voidmonk It’s more a bug in Nightmare than anything else, but only caused because Electron changed its behavior ¯\_(ツ)_/¯ No workaround that I can think of, sorry. #746 fixes it, though.	Mr0grog	2016-08-08 16:42:46
740	2016-08-03 00:54:05	@Mr0grog Thanks for looking into it, and for the quick fix! Hoping for it to be merged and released to npm soon.	voidmonk	2016-08-08 16:42:46
740	2016-08-03 05:18:33	Updated to Nightmare v2.6.0 (Electron 1.3.2) which seems to include the fix. Now the test code ([same as above](#issuecomment-236326180)) logs: <S_CODE_TOKEN> And then it still hangs -- doesn't end the process, nor shows any other message, until timeout.	voidmonk	2016-08-08 16:42:46
740	2016-08-03 05:20:28	@voidmonk The fix wasn't included as it has a test issue that needs to be addressed. As soon as it's fixed, I'll pull it in and cut another release.	rosshinkley	2016-08-08 16:42:46
740	2016-08-03 05:23:08	@rosshinkley Oh ok, no worries. Thanks again. I'll await the next release.	voidmonk	2016-08-08 16:42:46
740	2016-08-31 13:50:32	Any news about that issue ? Running nightmare 2.6.1 + electron 1.3.4 and still have that issue. Thanks	geostant	2016-08-08 16:42:46
740	2016-09-05 16:05:01	@geostant I'd suggest opening a new issue with a minimum repro case.	rosshinkley	2016-08-08 16:42:46
740	2016-09-06 01:52:08	@geostant I cannot reproduce with nightmare 2.6.1 or later with electron 1.3.4 or later. Using the @voidmonk's example code from https://github.com/segmentio/nightmare/issues/740#issuecomment-236467461 . If you can provide a reproducible test case, I’ll look at it. Otherwise I can’t seem to get the behavior you are seeing.	Mr0grog	2016-08-08 16:42:46
740	2016-09-06 01:52:52	And as @rosshinkley noted, better to open a new issue when you have reproducible example :)	Mr0grog	2016-08-08 16:42:46
740	2016-09-06 11:39:06	It seems that it was an issue with headless server while trying to set "show: true" which is impossible obviously :)	geostant	2016-08-08 16:42:46
739	2016-07-29 04:50:45		mortonfox	2016-08-03 02:15:37
738	2016-07-28 09:31:41	Not an issue but an announcement that we have added Nightmare as a running backend for [CodeceptJS](http://codecept.io/nightmare/) testing framework. We are using one API for Selenium and Nightmare tests so you can easily switch between drivers. One of the major technical improvements that CodeceptJS allows to use not only CSS but XPath locators in tests. It was pretty complicated but it works. T…	DavertMik	2016-09-05 19:26:11
738	2016-09-05 19:26:11	Nice! Thanks for the update!	rosshinkley	2016-09-05 19:26:11
737	2016-07-28 08:48:41	Hey guys, I'm trying to check the `goto` request's HTTP status code before evaluating the results: <S_CODE_TOKEN> But I keep getting the error: <S_CODE_TOKEN> Any idea why an error is thrown? It works if the `then` function (which checks the status code) after `goto` is removed.	voidmonk	2016-08-09 07:32:22
737	2016-07-28 22:34:45	Someone with more knowledge than I have might be able to provide a better explanation, but you're running into this issue because the `then` function is returning a promise, not the instance of nightmare that has the `wait` function. The second example shown here describes chaining multiple steps together: https://github.com/rosshinkley/nightmare-examples/blob/master/docs/beginner/promises.md	johnferro	2016-08-09 07:32:22
737	2016-07-29 01:28:19	Thanks @johnferro. An internal chain of steps worked, but it doesn't seem right (`wait` won't be queued etc): <S_CODE_TOKEN> Hopefully @rosshinkley or someone with a better understanding of Nightmare can confirm the validity and object disposal.	voidmonk	2016-08-09 07:32:22
737	2016-07-29 22:57:50	Some notes: <S_CODE_TOKEN> `goto` _always_ returns an object, whether there was success or error, so you can just `if (gotoStatus.code !== 200)` You should also add a `.catch(error => { /* do something */ })` after the `.then()` handler in case the `goto` fails (e.g. you are offline, the server doesn't respond, the request times out, too many redirects, etc) and in case there are other errors in …	Mr0grog	2016-08-09 07:32:22
737	2016-07-29 23:11:57	Another nice thing you can do to tidy up your code is make a plugin for rejecting responses based on status code: <S_CODE_TOKEN>	Mr0grog	2016-08-09 07:32:22
737	2016-07-29 23:16:45	Thanks @Mr0grog, that looks much cleaner. On a related note, the process hangs if response code is HTTP 304: issue #740. Any clues on that one?!	voidmonk	2016-08-09 07:32:22
737	2016-07-29 23:31:08	Actually, nevermind my second comment; it won’t work. I was working on something that would enable that at one point, but I guess I never got around to finishing it and submitting a PR. :\ The first example is still all good, though.	Mr0grog	2016-08-09 07:32:22
736	2016-07-27 17:02:31	I am working on moving from Phantom JS to Nightmare in an effort to get more CSS compatibility on my pages. As a high-level view, my Nightmare instance lives inside a Docker container and listens for data to be pushed onto a queue. Once that data is pushed, I pull some data (including a string of HTML) out of the queue, alter the page a bit using Cheerio, and then turn the data into a HTML Data U…	ryanvincent29	2017-01-02 21:01:30
736	2016-07-30 16:17:58	Silly question: have you tried running with `DEBUG=*` to see if that has any helpful information?	rosshinkley	2017-01-02 21:01:30
736	2016-07-30 16:18:19	(Also: Possibly related to #405.)	rosshinkley	2017-01-02 21:01:30
736	2016-08-02 14:22:27	Yeah, I run it with DEBUG=*, it outputs 2 lines indicating the initialization of Nightmare, but then I stop getting output from that debug path for the remainder of the program.	ryanvincent29	2017-01-02 21:01:30
736	2017-01-02 21:01:30	Considering this fixed with #927. If you're still having this problem with that change, feel free to reopen.	rosshinkley	2017-01-02 21:01:30
735	2016-07-25 14:19:16	This is a _censored_ gist https://gist.github.com/antonellopasella/0efa1fe935a4fbcc5b561b0699e809df If can be useful, contact me on gitter and I can provide a couple proxy+auth for testing Thanks!	antonellopasella	2017-01-02 21:38:41
735	2016-08-10 19:36:09	how can I force the proxy to stay when page is changing by a link?	Snake4life	2017-01-02 21:38:41
735	2016-08-29 15:01:31	@Snake4life The proxy server is set up for every request from Electron. Are you not seeing that behavior?	rosshinkley	2017-01-02 21:38:41
735	2016-08-29 16:05:13	oh yeah sorry forget my question I fixed it thanks!	Snake4life	2017-01-02 21:38:41
734	2016-07-22 11:46:04	Hi everybody. I have a question. I haven't found the way how set up Nightmare's logs output to be saved to file, not to be displayed in the console. It seems that I could listen to the [specific Electron's events and work with them](https://github.com/segmentio/nightmare#onevent-callback), but my I'm interested in this one: **nightmare:log**. Could I catch it or something? Thanks in advance.	pkantsedalov	2016-07-25 07:04:33
734	2016-07-22 21:59:07	Could you do something like `DEBUG_FD=3 DEBUG=nightmare*,electron* node my-script.js 3>log.txt`?	rosshinkley	2016-07-25 07:04:33
734	2016-07-22 22:01:31	(Alternatively, I think you should be able to use `nightmare.on('log', fn)` to capture log messages.)	rosshinkley	2016-07-25 07:04:33
734	2016-07-25 07:04:33	Thanks a lot!	pkantsedalov	2016-07-25 07:04:33
733	2016-07-21 05:26:54	- fix link to contents.openDevTools function - fix misspelling of 'detach' - specify that 'detach' must be the value of the 'mode' property (see electron doc for confirmation)	jamesmanning	2016-08-03 02:16:28
732	2016-07-19 21:21:28	I am currently attempting to take a screenshot using **Nightmare JS** where it also includes the dropdown (`<option>`) of a `<select>`. In order to get the dropdown to appear, I use the [**nightmare-real-mouse package**](https://github.com/Mr0grog/nightmare-real-mouse) to click the `<select>`. Locally, I have verified that this click will open the select (I set `show:true` on initialization of th…	ryanvincent29	2016-09-05 19:31:43
732	2016-07-30 16:38:43	Correct me if I'm wrong: isn't the default `<select>` control an OS-level control (or at best, an application control)? It's not necessarily rendered by the web frame - meaning that I don't think it will show up with `.screenshot()`.	rosshinkley	2016-09-05 19:31:43
731	2016-07-19 10:57:54	Hello. How can I disable the loading of images on the page, we analyze?	vshvydky	2016-07-19 11:12:22
731	2016-07-19 11:12:22	problem solved	vshvydky	2016-07-19 11:12:22
731	2016-08-21 16:58:41	@vshvydky How did you do it? I tried: <S_CODE_TOKEN> but images are still loaded... (unless they are cached?) Thanks	sebastienbarre	2016-07-19 11:12:22
731	2016-08-21 17:06:56	My bad, this had to be: <S_CODE_TOKEN>	sebastienbarre	2016-07-19 11:12:22
730	2016-07-18 19:30:59	Currently Click() clicks the first instance of a class/element/selector. Is there a way to click all of the elements at once? ie, click all of the check boxes with the same element at one, or all of one type of button at once, instead of it clicking the first one in in order in source.	Stankye	2016-09-05 19:32:53
730	2016-07-19 07:46:23	Alternatively, I suggest you do so: .... .evalutate() { let elems = document.querySelectorAll('div.click'); elems.forEach(function(elem){ elem.click(); }); return "sucsess"; }	vshvydky	2016-09-05 19:32:53
730	2016-07-20 00:55:52	code snippet not working, hmm. Any other suggestions?	Stankye	2016-09-05 19:32:53
730	2016-07-24 21:42:09	@Stankye: @vshvydky's answer is on the right track, but unfortunately won't work: `document.querySelectorAll` returns a DOM element collection, which like `arguments` isn't actually an array. From the hip, something like: <S_CODE_TOKEN> ...might work. If I'm reading the [spec](https://www.w3.org/TR/DOM-Level-2-HTML/html.html#ID-2651361) right, though (and it is _entirely_ possible I'm not), that …	rosshinkley	2016-09-05 19:32:53
730	2016-09-05 19:32:53	Closing for inactivity. If this is still an issue, feel free to reopen/submit a new issue.	rosshinkley	2016-09-05 19:32:53
729	2016-07-18 12:19:54	Hi there! Apologies if this is the wrong place to put this, wasn't sure whether to do so here (due to the README) or segmentio/nightmarejs.org (where the site code lives). I use Nightmare lots and it's the first thing I recommend to journalists wanting a resilient tool for scraping poorly-built websites. That said, the documentation tends to throw people — the syntax on nightmarejs.org uses gener…	aendrew
729	2017-03-17 11:07:09	or at least put the link for the @rosshinkley's examples into the official readme: https://github.com/rosshinkley/nightmare-examples it would have saved me few headaches :)	vagnerj
729	2017-03-20 10:18:17	For what it's worth, I wrote a Medium post about Nightmare awhile back: https://hackernoon.com/nightmarishly-good-scraping-with-nightmare-js-and-async-await-b7b20a38438f	aendrew
728	2016-07-15 15:39:56	Adds an identifier to javascript responder events for electron code invocations. Should fix: https://github.com/segmentio/nightmare/issues/727	cchamplin
728	2016-11-27 06:46:38	👍	ft232r
728	2016-12-30 19:08:06	happy to consider, but the tests are failing: https://circleci.com/gh/segmentio/nightmare/918	reinpk
728	2017-01-26 06:20:34	Ah, so this is why everything is blowing up! `nightmare` doesn't support concurrency. 👎 @cchamplin do you plan on reviving this PR or should I pick up the torch? 😄 edit: https://github.com/Timer/nightmare/commit/803732b1b33936500b1a6918efc1f067b5253bad	Timer
727	2016-07-14 22:02:41	I'm experiencing issues where I'm not able to perform Nightmare calls inside of an event callback. Specifically if I have a setup like: <S_CODE_TOKEN> <S_CODE_TOKEN> The result of exists and the result of url are often times mixed up (url will get "true", and exists will get a url). Is there a way around this, or a proper was to perform nightmare actions inside of an event callback?	cchamplin
726	2016-07-14 17:04:46	I'm trying to take an screenshot of 375x667 (in order to simulate an iPhone 6 capture) with the code below, but the screenshot is taken as a wrong size of 359x608 and also is showing scrollbar (can scrollbar be hidden?) Enviroment: - Windows 10 - Node v6.2.2 - Nightmare.version: 2.5.3 <S_CODE_TOKEN> **Image Generated** ![test](https://cloud.githubusercontent.com/assets/17678220/16848350/c9000f7a-…	fdagostino	2016-08-08 17:03:45
726	2016-07-15 01:58:12	try <S_CODE_TOKEN>	notsunohito	2016-08-08 17:03:45
726	2016-07-15 02:07:35	Thanks Shuichiro, this solves the screenshot size issue. Now is taking the screenshot at 375x667 but the scrollbar is still shown and included in this size. Is there any way to hide the scrollbar? Or any way to add the width of the scrollbar so I can take screenshot of 375+scrolllbar_widthx667? El Thursday, July 14, 2016, Shuichiro Kamiya notifications@github.com escribió: > try > > Nightmare({ >…	fdagostino	2016-08-08 17:03:45
726	2016-07-15 03:24:20	I don't think you can hide the scrollbars with Electron [before DOM ready](https://github.com/electron/electron/issues/3534). Out of curiosity, could you use `-webkit-scrollbar` set to `display:none` to hide the scrollbar? It will still be there before `dom-ready`, but I _think_ you can hide it: <S_CODE_TOKEN> Would something like that work for you?	rosshinkley	2016-08-08 17:03:45
726	2016-07-15 21:09:00	Beautiful! this seems to work! 2016-07-15 0:24 GMT-03:00 Ross Hinkley notifications@github.com: > I don't think you can hide the scrollbars with Electron before DOM ready > https://github.com/electron/electron/issues/3534. > > Out of curiosity, could you use -webkit-scrollbar set to display:none to > hide the scrollbar? It will still be there before dom-ready, but I _think_ > you can hide it: > >…	fdagostino	2016-08-08 17:03:45
726	2016-08-08 17:03:45	Closing as this seems to be resolved.	rosshinkley	2016-08-08 17:03:45
726	2016-08-29 20:36:43	`frame`, `show` and `useContentSize` are not documented in the readme and do not appear to do anything with v2.6.1	stevenvachon	2016-08-08 17:03:45
726	2016-09-05 17:59:25	They are not documented in the readme because they are not internal to Nightmare, they're internal to Electron's `BrowserWindow`. What do you mean "don't appear to do anything"?	rosshinkley	2016-08-08 17:03:45
726	2016-09-06 14:06:59	@rosshinkley They did not auto-size the viewport to the content. Instead I had to do all of this: <S_CODE_TOKEN>	stevenvachon	2016-08-08 17:03:45
725	2016-07-14 03:58:03	Hi everyone, when i run example.js <S_CODE_TOKEN> I have some error : <S_CODE_TOKEN> I appreciate any help you can give!	sapuit	2016-07-14 14:05:39
725	2016-07-14 13:47:10	Silly question: what version of Node are you running?	rosshinkley	2016-07-14 14:05:39
725	2016-07-14 14:05:19	i upgrade the last version , i fixed it, Thanks a lot!	sapuit	2016-07-14 14:05:39
725	2016-08-01 08:07:50	I am having the same problem. node --version v0.10.36 But still getting this error. PLEASE ADVICE	varsano	2016-07-14 14:05:39
725	2016-08-08 15:13:09	@varsano Upgrade NodeJS. Nightmare will not work with anything <4.x.	rosshinkley	2016-07-14 14:05:39
725	2017-01-28 10:07:42	Hey, First of all thanks allot for you answer, it got lost in my tons of emails and i already managed by my self. Now that i see you answer i run into a problem when scrapping a webpage: i scroll to the bottom of the page and every scroll actually triggers a request with a response and i want to store this response without any luck screenshot: [image: Inline images 1] [image: Inline images 2] how…	varsano	2016-07-14 14:05:39
724	2016-07-13 21:40:38	Hi. i have some issue with running form filling in for loop. The problem is that i can't enable DevTool because i'm using "nightmare-upload" it wont work if i will enable DevTools. So i can't see is there any error in console or something else. It's running several times and stopping/freezing on some page. My question : is there any option to get all messages, events, errors with listening only o…	hovosanoyan	2017-01-02 21:10:24
724	2016-07-14 13:46:38	> is there any option to get all messages, events, errors with listening only one event so i can see what is happening on the page. Try running your script with `DEBUG=nightmare*,electron*` if you're not already. That might have some useful information. > After some more investigation i detected that it's stopping on .wait(selector) function. Is it the same one every time? > I checked and the cal…	rosshinkley	2017-01-02 21:10:24
724	2016-07-14 14:35:13	hi, thanks for respond. Yeah i'm already using DEBUG flags. But can't get information about my issue. It's every time in same page but the count of loops is different so once it may stop on 15 another time it will stop on 5. And what about callback i meant the <S_CODE_TOKEN> in **action.js** line : 405 . I think this is the same issue #251 I tried with .wait(milliseconds) and it's working, so my …	hovosanoyan	2017-01-02 21:10:24
723	2016-07-13 19:32:42	Tried it on multiple sites, different elements, the element is being acquired, but the return is an empty object.	xmen4u	2016-07-25 20:50:42
723	2016-07-14 13:34:33	I'm guessing you're trying to return `DOMElement.getBoundingClientRect()` from `.evaluate()`? I suspect that the properties of DOM object you get back are not enumerable, and as such, aren't getting serialized. Try explicitly returning an object with the properties you want.	rosshinkley	2016-07-25 20:50:42
723	2016-07-14 18:53:21	@rosshinkley correct, that is what i'm trying to do. However, i've also tried explicitly doing that, by Object.keys it, however in both cases the return is an empty array [object]. Unless you meant something completely different.	xmen4u	2016-07-25 20:50:42
723	2016-07-21 18:40:53	anyone?	xmen4u	2016-07-25 20:50:42
723	2016-07-22 21:36:39	@xmen4u Could you post an example? I want to be sure we're on the same page.	rosshinkley	2016-07-25 20:50:42
723	2016-07-22 22:16:02	@rosshinkley: sure: `nightmare.viewport(800,600).goto(url)wait().evaluate(()=>document.getElementById('selector').getBoundingClientRect()).then(bounds=>console.log(bounds. .... )).catch(...)` where the console.log can be specific or JSON.stringify, i've tested both.	xmen4u	2016-07-25 20:50:42
723	2016-07-22 23:32:50	Again, the `DOMRect` that `getBoundingClientRect()` returns won't serialize nicely, and won't cross the IPC boundary between Electron and Nightmare. You'll lose the properties and be left with an empty object. The easiest way to fix this is to return an object with the properties off of the `DOMRect` that you want. Something like: <S_CODE_TOKEN> I apologize this wasn't clear before.	rosshinkley	2016-07-25 20:50:42
723	2016-07-24 03:27:05	@rosshinkley Thank you so much! this seems to work!	xmen4u	2016-07-25 20:50:42
723	2016-12-09 23:22:15	Do you guys would happen to know in which unit these coordinates are returned? The bounding rectangle I'm getting is distorted vertically...	sebastienbarre	2016-07-25 20:50:42
723	2016-12-17 02:57:38	@sebastienbarre Memory serving, they're in pixels... you _might_ want to open a new issue (if you haven't already) with an example.	rosshinkley	2016-07-25 20:50:42
722	2016-07-13 16:20:32	I have 4 divs, each 100px tall. I set the viewport height to 400px. The viewport should be the same height as the 3 divs combined, but the last div is cutoff. I noticed the amount cutoff is the same height of the window control bar at the top of the window. In other words, it would seem that `.viewport()` sets the height of the window not the height of the viewport. ![Screenshot](https://i.imgsaf…	asakusuma	2016-08-08 17:02:21
722	2016-07-14 13:26:03	This is a known quirk, for lack of a better word. The underlying implementation calls [`BrowserWindow.setSize()`](http://electron.atom.io/docs/api/browser-window/#winsetsizewidth-height-animate). It's been touched on in [#593](https://github.com/segmentio/nightmare/issues/593#issuecomment-216927915) as a breaking change, and also talked about in [#596](https://github.com/segmentio/nightmare/issue…	rosshinkley	2016-08-08 17:02:21
722	2016-08-08 17:02:21	Also worth pointing out: setting `webPreferences.useContentSize` to `true` will force the render area to be the size that `.viewport()` sets. With that, I think this issue is resolved. If you're still having problems, feel free to reopen/open a new issue.	rosshinkley	2016-08-08 17:02:21
721	2016-07-12 21:55:44		amilajack	2016-08-03 02:15:50
720	2016-07-12 21:17:22	I'm creating a custom action and I want to call another action in an 'evaluate_now' manner. Is there any way to do this? e.g. I'd like to do something like this... <S_CODE_TOKEN> I appreciate any help you can give!	caseygoodhew	2016-08-08 17:00:36
720	2016-07-14 13:18:33	I think you'd be better off defining your custom action (if you need one) and then using [`.use()`](https://github.com/segmentio/nightmare#useplugin). That will let you queue multiple actions together, which I think is ultimately what you're after. The problem with defining actions within actions is that the action you define (`something` in your example) will add actions to the queue - but inste…	rosshinkley	2016-08-08 17:00:36
720	2016-08-08 17:00:36	Closing for inactivity. If this is still a problem, feel free to reopen/open a new issue.	rosshinkley	2016-08-08 17:00:36
719	2016-07-12 06:46:55	I used examlpe.js for assembly testing. Create a configuration file webpack.config.js: ` 'use strict'; module.exports = { entry: './example.js', output: { filename: 'bundle.js', path: './built' }, resolveLoader: { modulesDirectories: [ '/node_modules' ] }, node: { fs: "empty", child_process: "empty" } } ` launched webpack I got the following error: ` ERROR in ../electron/index.js Module not found…	vshvydky
719	2016-08-26 07:50:31	+1	starInEcust
719	2017-03-24 18:34:02	+1	thebetterjort
718	2016-07-09 19:24:17	Fixes #678.	rosshinkley	2016-08-03 03:55:07
717	2016-07-09 19:23:10	Fixes #492.	rosshinkley	2016-08-03 03:54:47
716	2016-07-09 19:20:41	Fixes #450. Also serves as an excuse to clean up the `self` and `self.options` references.	rosshinkley	2016-08-03 03:54:30
715	2016-07-09 04:41:08	Hi all, I would like to scrap multi-site with one restful api, I use express to implement it. But I only triggered nightmare successfully in first time with my api, when I call again my api I can't trigger nightmare any more :( Have any idea? another question, in below case, I need to instantiate new Nightmare object individually , so that I can scrap three different site, have any smarter way to…	sevenLee	2016-08-08 16:59:52
715	2016-07-09 15:18:44	> But I only triggered nightmare successfully in first time with my api, > when I call again my api I can't trigger nightmare any more It looks like you're defining your instances outside of `getScrap()`, then calling `.end()` inside of `getScrap()`, which will end and destroy the Nightmare/Electron instances. Once they are ended, they can no longer be used. Try moving the creation of your Nightm…	rosshinkley	2016-08-08 16:59:52
715	2016-07-09 15:31:47	Thanks a lot! it could work now and I will check nightmare-example. about cheerio, because I am familiar jquery, it is handy to me. It means the performance is better when I use css queries in `.evaluate()`?	sevenLee	2016-08-08 16:59:52
715	2016-07-09 18:02:27	Performance-wise, you might see a slight improvement. You would be cutting out the time it takes for the IPC to respond with the HTML and the time it takes `cheerio` to parse the HTML document. If jQuery is your tool of choice, you could also use [`.inject()`](https://github.com/segmentio/nightmare/#injecttype-file) to add jQuery to the page so it's available when you use `.evaluate()` (if jQuery…	rosshinkley	2016-08-08 16:59:52
715	2016-08-08 16:59:52	Closing for inactivity. If you're still having issues, feel free to reopen/open a new issue.	rosshinkley	2016-08-08 16:59:52
714	2016-07-08 17:09:58	Fix #696. Changes: 1. Adds error when authentication fails 2. Adds the ability to end a Nightmare chain from an event that happens out-of-band using the `die` event 3. Allows for credentials to be reset mid-stream.	rosshinkley	2016-08-03 03:34:02
713	2016-07-07 19:20:50	When I use .click('#submitLink') to submit a form, I would like to get the response headers...but I cannot find a way to do this with nightmare. Am I missing something? Any help is appreciated...thanks, Brian	btknorr	2016-08-08 16:59:07
713	2016-07-08 19:17:03	I think the [`did-get-response-details` event](https://github.com/electron/electron/blob/master/docs/api/web-contents.md#event-did-get-response-details) should have what you're after. Something like: <S_CODE_TOKEN>	rosshinkley	2016-08-08 16:59:07
713	2016-08-08 16:59:07	Closing for inactivity. If this is still a problem, feel free to reopen/open a new issue.	rosshinkley	2016-08-08 16:59:07
712	2016-07-06 22:20:56	I've got an automated test-suite for a few paypal actions, manually testing stuff works (ie put an URL in the browser, complete the transaction), but going through nightmare/elector child processes closes from to time (based on what A/B testing bucket my test had fallen in). Logs for the build: https://semaphoreci.com/makeomatic/ms-payments/branches/fix-updated-transport/builds/1 Code for the tes…	AVVS	2016-12-07 17:40:39
712	2016-07-08 18:34:33	@AVVS are those files available publicly? The links you provided all 404. Maybe you could post the relevant parts here or in a gist?	rosshinkley	2016-12-07 17:40:39
712	2016-07-08 18:42:27	@rosshinkley restored branch so you can see the code, logs are also available again on this same build	AVVS	2016-12-07 17:40:39
712	2016-07-09 18:24:22	At first blush, I suspect the selector you're typing into does not exist. It may be worth checking with `.exists()` first, and if it does not exist, throwing an exception. Error handling/reporting could stand some improvement (see #646).	rosshinkley	2016-12-07 17:40:39
712	2016-07-09 19:01:59	I'll check it. Thanks for pointing out	AVVS	2016-12-07 17:40:39
712	2016-07-26 12:42:46	@AVVS Most crashes in electron in my experience are due to invalid selectors, run electron with the verbose flag, it should reveal invalid selectors (or whatever else is making it crash).	inakianduaga	2016-12-07 17:40:39
712	2016-08-08 16:58:27	@AVVS Is this resolved?	rosshinkley	2016-12-07 17:40:39
712	2016-08-09 15:26:18	@rosshinkley not yet, still playing with this. Please leave this issue opened and I'll let you know	AVVS	2016-12-07 17:40:39
712	2016-12-07 17:22:42	@inakianduaga : how to run electron with verbose flag ?	GautierT	2016-12-07 17:40:39
712	2016-12-07 17:40:39	@rosshinkley recent versions seem fine & thanks for the tips	AVVS	2016-12-07 17:40:39
712	2016-12-17 03:24:42	@AVVS No problem, glad you got it sorted.	rosshinkley	2016-12-07 17:40:39
711	2016-07-04 21:34:59	Is it possible to re-inject (manually or otherwise) previously injected files when the electron app refreshes due to file change (via watcher). The goal being to inject test files every time I update them (without having to restart nightmare).	dwelle	2016-07-11 19:25:55
711	2016-07-08 17:46:21	Instead of using `.inject()` (which is what I'm assuming you're using?), you _might_ want to define a [custom preload](https://github.com/segmentio/nightmare#custom-preload-script) for your test suite.	rosshinkley	2016-07-11 19:25:55
711	2016-07-11 19:25:43	Great, thanks for help. For others, here's the MWP to append a file: <S_CODE_TOKEN> But, you may want to copy/paste the default contents of [preload](https://github.com/segmentio/nightmare/blob/master/lib/preload.js), too, as stated.	dwelle	2016-07-11 19:25:55
710	2016-07-03 01:27:06	I did some research on switching to an iframe and found a package someone made for it. Unfortunately, this package is outdated. I would like to switch to an iframe based on both the index and the name of the frame. Thanks.	div3rse	2016-07-05 05:37:03
710	2016-07-08 17:43:23	@diverse-soles Out of curiosity, what library were you using?	rosshinkley	2016-07-05 05:37:03
710	2016-07-09 10:21:40	@rosshinkley https://www.npmjs.com/package/nightmare-iframe https://github.com/segmentio/nightmare/issues/203	div3rse	2016-07-05 05:37:03
709	2016-07-02 14:52:55	What about if I have the follow test case: <S_CODE_TOKEN>	goddyZhao	2016-07-09 17:58:50
709	2016-07-06 12:23:50	$.ajax has a setting named `async`, you can set up to "false". Maybe it works :dancer:	icaromh	2016-07-09 17:58:50
709	2016-07-07 12:02:36	Thanks @icaromh for your information. Actually ajax is just an example, I actually want to know how to handle the async case, because with phantomjs, if you execute a javascript function on the page you open, there is an API called `window.callPhantom` to communicate with the phantom process outside, so the async handler won't be a problem. I just want to ask whether there are corresponding solut…	goddyZhao	2016-07-09 17:58:50
709	2016-07-08 18:31:05	@goddyZhao This is one of the things that #573 was attempting to address. Currently, there is no way to allow for asynchronous actions in `.evaluate()` out of the box.	rosshinkley	2016-07-09 17:58:50
709	2016-07-09 17:58:50	Merging into #552.	rosshinkley	2016-07-09 17:58:50
708	2016-07-01 01:53:35	Hello! I would like to know how I could improve the code quality of this example script. My main programming language isn't JavaScript so I am a bit lost about how I could make it better. This example Nightmare script goes to `accounts.google.com/signin` and sign a Google account. The script also checks if an element exist and if it not exists then the script will log an error so It can notify me…	alfonsomga	2016-07-05 22:12:58
708	2016-07-05 22:12:58	Solved.	alfonsomga	2016-07-05 22:12:58
708	2016-11-02 21:07:53	Can you share how you solved this? I'm also trying to loop over several exists() checks	pinguinoholdings	2016-07-05 22:12:58
708	2016-11-02 21:11:17	@pinguinoholdings check out this [repo](https://github.com/rosshinkley/nightmare-examples), maybe it can help you.	alfonsomga	2016-07-05 22:12:58
708	2016-11-02 21:13:34	Thanks, I've been pounding through that all night. My code is working similar to yours, but it has a lot of nested .then() clauses that I'm hoping to clean up	pinguinoholdings	2016-07-05 22:12:58
708	2016-11-02 22:29:23	Thanks @alfonsomga My use case was logging into a site, and then clicking through an unknown number of "OK" button prompts before I could get to the page I was looking for. Being an unknown number, I couldn't make it work by nesting .then() statements, not to mention how to exit the check. This is most likely not the most elegant solution, but it works. For anyone following along later, hopefully…	pinguinoholdings	2016-07-05 22:12:58
708	2016-11-02 23:01:43	@pinguinoholdings I would recommend you to use [vo control flow library](https://github.com/matthewmueller/vo) to achieve it. Here's an example code: <S_CODE_TOKEN> As you can see it's pretty simple and straightforward.	alfonsomga	2016-07-05 22:12:58
708	2016-11-02 23:06:10	By the way if you use vo control flow library you will can do things like: <S_CODE_TOKEN> I'm sure this will make your _life easier_!	alfonsomga	2016-07-05 22:12:58
707	2016-06-30 22:29:10	If the page load fails, the error will be an object **wit** the following properties	leonstafford	2016-07-08 22:09:41
707	2016-07-01 16:36:30	Thanks for another pair of eyes!	rosshinkley	2016-07-08 22:09:41
706	2016-06-30 21:06:49	Hey - this project is awesome! I am, however, having a bit of trouble with the .pdf functionality. I have set breakpoints in the callback for the internal pdf action function, and it does return an error - however that error is just a blank object - nothing in it. I've been trying multiple options and such to try to get this to work, or to at lest return an actionable error, but come up empty... …	bradleygore	2016-07-01 23:27:33
706	2016-07-01 18:10:34	Two problems afoot here. Let's address the immediate problem first: why it's crashing. You have specified a `pageSize` of `letter`, which [according to the Electron docs](https://github.com/electron/electron/blob/master/docs/api/web-contents.md#webcontentsprinttopdfoptions-callback) should be capital-L `Letter`. The page size is (evidently) case-sensitive as `letter` crashes on my Ubuntu 16.04 im…	rosshinkley	2016-07-01 23:27:33
706	2016-07-01 22:00:52	@rosshinkley Oh man - I totally overlooked the casing being off... that solved it - so sorry to have bugged you for that. Thanks a ton for your excellent help!!!	bradleygore	2016-07-01 23:27:33
705	2016-06-30 20:03:00	Addresses issue #704, also removes "it.only" from unit tests (assuming that was unintentional). I admit that I'm not sure what to write for a unit test here. If you can give me some guidance, that would great. Otherwise, existing tests pass, and a test run on my machine appears to use the TZ environment variable. Thanks!	rfink	2016-08-03 02:16:56
705	2016-07-01 17:36:02	> also removes "it.only" from unit tests (assuming that was unintentional). Yes, it was unintentional. Streams got crossed. (This was also fixed in #697, fwiw.) > I admit that I'm not sure what to write for a unit test here. If you can give me some guidance, that would great. I think the easiest thing to do would be to use a custom `.action()` action to pull the environment variable from Electron…	rosshinkley	2016-08-03 02:16:56
705	2016-07-08 17:35:37	Thanks! I'll get that going.	rfink	2016-08-03 02:16:56
705	2016-07-08 18:42:08	So what I'm finding, is that the "env" object doesn't get attached to the ChildProcess object in a way that node can access it (i.e. this.child.env, this.proc.env, or this.proc._handle.env). Unless I'm missing something, it might be hidden under the covers in V8. Do you have any other suggestions?	rfink	2016-08-03 02:16:56
705	2016-07-08 18:46:25	You should be able to pull `env` off of `process` like you might for any ordinary process, I think. Off the cuff: <S_CODE_TOKEN> ... should be enough to at least make sure you can get the environment variables back.	rosshinkley	2016-08-03 02:16:56
705	2016-07-08 18:59:09	That's great, thanks! That makes a lot of sense, I had to learn a little how the process communication was working. I really appreciate your help and patience.	rfink	2016-08-03 02:16:56
705	2016-07-08 19:20:48	No problem! :) One minor nit: could you remove the `console.log`?	rosshinkley	2016-08-03 02:16:56
705	2016-07-10 01:21:02	Whoops - my mistake. Removed. Thanks!	rfink	2016-08-03 02:16:56
704	2016-06-30 16:26:17	I'm actually not 100% sure if this works, but would it be possible to allow environment variables to be set for the child process? I would like to set TZ to change the timezone that electron is running on. I can create a pull requests if needed.	rfink	2016-08-08 16:46:22
704	2016-08-08 16:46:22	This should have been fixed with #705. Closing.	rosshinkley	2016-08-08 16:46:22
703	2016-06-30 07:41:11	I have an issue with a web application we develop in our company: There are presented the first results of a search and to see more results you have to scroll down. As there are many indexes to choose, there is a second scrollbar. And I wanted Nightmare to scroll down to the bottom of the page until no more results are presented. But it was not possible to scroll down. I tried to reproduce it wit…	felix185	2016-07-04 06:47:04
703	2016-07-01 20:48:09	`.scroll()` [scrolls on the window](https://github.com/segmentio/nightmare/blob/master/lib/actions.js#L494), not on the components contained in them. That being said, you should be able to use `.evaluate()` and [`Element.scrollTop`](https://developer.mozilla.org/en-US/docs/Web/API/Element/scrollTop) to accomplish what you're trying to do. If I'm reading your source, you're trying to scroll to the…	rosshinkley	2016-07-04 06:47:04
703	2016-07-04 06:47:04	@rosshinkley Thank you very much for your help.	felix185	2016-07-04 06:47:04
702	2016-06-29 12:37:40	Fix #700	coyotte508	2016-07-08 22:09:51
701	2016-06-28 01:48:39	I'm trying to load 1 URL, then select all items from a select menu, to download multiple bank statements. I'm following the guide [here](https://github.com/rosshinkley/nightmare-examples/blob/master/docs/common-pitfalls/async-operations-loops.md) to loop using reduce. partial code: <S_CODE_TOKEN> After this runs, there is one file in the tmp folder, and it corresponds to the first select Option. …	cdock1029	2016-07-08 21:05:02
701	2016-07-08 19:33:48	At first blush, what you have looks like it should work. Out of curiosity, if you print the index and directory in the then starting with `.then(info => { ...`, what does that result in? What download library are you using?	rosshinkley	2016-07-08 21:05:02
701	2016-07-08 20:53:21	I did a little digging, and assuming you're using `nightmare-inline-download`, this is a bug in that library. The download handler never gets removed, meaning the first download handler will always handle the download, assigning it the same path. Fix for that shortly.	rosshinkley	2016-07-08 21:05:02
701	2016-07-08 21:05:02	Merging into rosshinkley/nightmare-inline-download#6. If that's not the library you're using, feel free to reopen this issue.	rosshinkley	2016-07-08 21:05:02
701	2016-07-11 19:40:47	It was, thanks!	cdock1029	2016-07-08 21:05:02
700	2016-06-27 16:46:02	[The custom preload docs](https://github.com/segmentio/nightmare#custom-preload-script) have `__nightmare.ipc = require('ipc')`, which should read `__nightmare.ipc = require('electron').ipcRenderer`.	rosshinkley	2016-07-08 22:09:51
699	2016-06-27 14:02:31	Can I change the screen resolution in nightmarejs? For example, how it works in Casperjs: <S_CODE_TOKEN> Already more than 4 hours trying to figure out. Thank you!	Firues	2016-08-08 16:47:59
699	2016-07-01 18:26:41	I'm not certain, but I don't think so, at least not directly. Electron's screen resolution depends on the framebuffer it's rendering to. You could use something like `xvfb-run` to alter the framebuffer (#224 touches on this, although for an entirely different reason). What are you trying to accomplish?	rosshinkley	2016-08-08 16:47:59
699	2016-08-08 16:47:59	Closing for lack of response from OP. Feel free to reopen/open a new isuse if this is still a problem and you have more information.	rosshinkley	2016-08-08 16:47:59
698	2016-06-26 11:49:11	Hey, I'm using nightmare to build scrapers, till now it went pretty well with fast response website - however I've encountered a very slow response website which give me timeouts on wait for elements (it's set to 30 seconds). I know that I can change the wait timeout, however I'm trying to figure out a better way to solve it as a static timeout isn't the great solution when it fluctuating. Thanks…	geostant	2016-08-08 16:58:00
698	2016-07-01 17:20:24	I'm not exactly sure I understand the problem you're trying to solve. Are you asking if `.wait()` could accept a timeout per-call?	rosshinkley	2016-08-08 16:58:00
698	2016-08-08 16:58:00	I _think_ the intent of this is the same as #742. Merging.	rosshinkley	2016-08-08 16:58:00
697	2016-06-25 20:07:22	Fixes #694, also removes an errant `.only()` in the test suite.	rosshinkley	2016-07-08 22:09:28
697	2016-06-27 07:07:05	LGTM	LinusU	2016-07-08 22:09:28
697	2016-06-27 10:12:05	LGTM	albinekb	2016-07-08 22:09:28
696	2016-06-23 14:45:56	Hi, For now, it looks like the nightmare is hanged if the http authenticate with wrong password and need to wait navigation timeout. Thanks, Tim	snakewa	2016-08-03 03:34:02
696	2016-07-08 17:11:34	Looking at the current implementation of `.authentication()` and the documentation for the [`login` event](https://github.com/electron/electron/blob/master/docs/api/web-contents.md#event-login), the actual authentication happens out-of-band with respect to the Nightmare action chain. There also isn't a login failure event exposed by Electron. This makes handling error cases tough. The best soluti…	rosshinkley	2016-08-03 03:34:02
695	2016-06-22 11:30:27	I was trying out rosshinkley's solution in [#328](https://github.com/segmentio/nightmare/issues/328#issuecomment-159311982) for taking full screenshots, that is, where the height adjusts to the measured dimensions of the `body`-element. As a test, I ran it against BBC.com, which in console returns: <S_CODE_TOKEN> But the returned screenshot is 987px wide and 1025px high. I saw in some other issue…	OleVik
695	2016-07-01 19:52:52	Is this possibly the same problem as #596?	rosshinkley
695	2016-07-01 21:43:00	Seemingly not, as the resulting screenshot is limited to a "standard" viewport, not affected by scaling. There is no zooming or proportionally dubious screenshots, rather just the absence of a variable height. The outcome width is as expected, but the outcome height is 1025px where it should be 7119px.	OleVik
695	2016-07-07 16:35:55	+1 I have the same issue too (with almost equal code) on windows 7 x64. But I getting the page size with following method: <S_CODE_TOKEN>	antixrist
695	2016-07-08 17:41:15	@OleVik Specifically, I was referring to the scrollbar/title et al eating into the pixel count. I think that might be _part_ of the problem. The buffer height being incorrect is distressing. I know there is a problem where you cannot create a window larger than the display size on Windows (see electron/electron#4932 and possibly electron/electron#5053), but resetting the viewport (which calls `Br…	rosshinkley
695	2016-07-13 12:15:30	Running the same script as above, but with `yield nightmare.viewport(dimensions.width, 4000)`, the resulting image is 987x1025.	OleVik
695	2016-07-30 16:15:03	@OleVik Out of curiosity, what happens if you try to snap a screenshot of say, `.viewport(4000,4000)`? A while back, I wrote a quick and dirty [gist](https://gist.github.com/rosshinkley/b5fb5061073756e926b791a66d62b24b) that spit out the max texture size - I wonder if that could be ported to use opengl and freeglut for Windows?	rosshinkley
695	2016-07-31 12:25:41	With `yield nightmare.viewport(dimensions.width, 4000)` the output image is 1914x1025, and the console output `{ height: 7469, width: 997 }`. So seems like a texture limit, not quite sure how to port that gist to Windows, but it would be very handy to be able to take unconstrained screenshots.	OleVik
695	2016-08-08 15:10:10	Hm, that's ... odd. I would not expect a texture tile to be rectangular. This makes me wonder if it's something perhaps Windows-specific. What version of Windows are you running?	rosshinkley
695	2016-08-08 17:04:40	Not sure which details matter most, but: Windows 10 64-bit, DirectX 12 on Nvidia GeForce GT 540M (driver v353.62). Resolution is 1920x1080, and since the graphics are integrated (Intel HD Graphics 3000) its current resolution is reported by Speccy as 1536x864 pixels.	OleVik
695	2016-10-05 08:04:41	I found electron option code. https://github.com/electron/electron/blob/master/docs/api/browser-window.md#new-browserwindowoptions Try this code, `var nightmare = new Nightmare({ maxHeight:2000, maxWidth:2000 });`	mkmkku
695	2016-11-25 16:35:27	var nightmare = new Nightmare({ maxHeight:2000, maxWidth:2000 }); **almost** fixed it for me. It's only getting 95% of the screenshot now even with max-height being extremely large and the actually screenshot being nowhere near the max height. For some reason the viewport still does not expand all the way to the height specified.	jimmaay
695	2017-01-12 22:56:34	@jimmaay/@OleVik, can you try var nightmare = new Nightmare({ minHeight:7119, minWidth:1000 }); It worked for me.	BhavinPatel04
695	2017-01-12 23:39:32	@BhavinPatel04 It is indeed much closer to the expected output than before. Using Nightmare v2.9.1, running the same script as before but with <S_CODE_TOKEN> The returned image is 1914px wide and 7060px high. Apart from the small error margins in dimension, which presumably could be offset with higher `min`-properties, there is a fairly large discrepancy with set `width` and `height`. When I add …	OleVik
695	2017-01-13 00:50:29	Yeah I ended up changing maxHeight to 16384, anything higher will cause #906	jimmaay
694	2016-06-22 11:30:04	I use `xvfb-maybe` to run electron in Docker but since 2.5.1, it seems to crash with no further indication. `nightmare@2.5.1`: <S_CODE_TOKEN> `nightmare@2.5.2`: <S_CODE_TOKEN> Reverting to 2.5.0 solves the problem.	oncletom	2016-07-08 22:09:28
694	2016-06-22 13:33:40	What OS? We have seen the same issue on Ubuntu 16.04, it has nothing to do with nightmare but is a problem in electron 1.x.x, which nightmare upgraded to in `2.5.1`	albinekb	2016-07-08 22:09:28
694	2016-06-22 13:34:30	`nightmare electron child process exited with code null: undefined +21ms` I saw this as well on Ubuntu 16.04, it seems like the electron binary is exiting with a SIGSEGV right away. Could you try just starting electron (`./node_modules/electron-prebuilt/dist/electron`) and post the output?	LinusU	2016-07-08 22:09:28
694	2016-06-22 13:40:52	It uses an old Ubuntu: <S_CODE_TOKEN> Sadly when I run the following, nothing gets returned: <S_CODE_TOKEN>	oncletom	2016-07-08 22:09:28
694	2016-06-22 20:05:35	There is an issue in electron repo that looks related https://github.com/electron/electron/issues/6186	bahmutov	2016-07-08 22:09:28
694	2016-06-23 09:40:58	This is fixed with electron `1.2.5` and `electron-prebuilt` is released. So run `npm install` again and it should work 😄 close? @oncletom	albinekb	2016-07-08 22:09:28
694	2016-06-23 09:48:54	Please bump the dependency in Nightmare before closing	LinusU	2016-07-08 22:09:28
694	2016-06-24 15:58:25	I confirm the problem is solved thanks the new release of electron. Thank you all for your help :-)	oncletom	2016-07-08 22:09:28
694	2016-06-25 19:19:24	Reopening until Electron dependency is bumped.	rosshinkley	2016-07-08 22:09:28
694	2016-07-23 02:58:58	I am getting this error too. Nightmare: 2.5.3 Electron prebuilt: 1.2.8 Ubuntu 14.04 in docker container `electron:stderr Xlib: extension "RANDR" missing on display ":1".`	trompx	2016-07-08 22:09:28
694	2016-07-30 15:53:00	@trompx `XRANDR` being missing is not that big of a deal; unless you're explicitly loading it with `Xvfb` (or whatever X buffer you're using), that line is going to show up, serving as a warning that you will not be able to resize and rotate your buffer. The original problem with this thread had to do with how Electron was being started, and on certain flavors of Linux, was crashing, which would …	rosshinkley	2016-07-08 22:09:28
693	2016-06-21 14:22:13	It seems like evaluate can sometimes hang and never resolve the promise if the page is navigating at the same time that the evaluation is happening. In our application we are constantly running a polling function that will check in what state we are in, on a page that is reloading from time to time to show new data. The code looks something like this: <S_CODE_TOKEN> In some cases the function sim…	LinusU
693	2016-06-25 23:45:17	Hm, out of curiosity, what version of Nightmare are you using? I thought that if the page was loading, Nightmare would wait for the artificial `did-change-is-ready` event before continuing from a `did-stop-loading` event. In other words, a race condition while loading shouldn't be possible because the action chain _should_ be blocked. I'd love to see a minimum case if you could throw one together…	rosshinkley
693	2016-08-08 16:55:48	@LinusU Bumping this thread - did you either get this resolved or put together a test case?	rosshinkley
693	2016-08-09 08:37:41	Sorry for the radio silence, I never managed to solve it but I worked around it by not running evaluate in a loop :) I have still to put together a test case, time has been tight as always...	LinusU
693	2016-09-27 18:25:22	I just resolved race condition in `navit`. Assuming that the electron wrapper is written the same way, I decided to write here in case you're having the similar issue. The problem was: during initial page load, `webContents.executeJavaScript` never actually executes (it never returns a callback if you're using `executeJavaScript(code, callback)` interface, the same I imagine is true for events). …	rlidwka
693	2016-10-25 16:56:54	+1 . Evaluate sometimes files if page is navigating. Workaround was to ensure somehow that page is not navigating (eg. wait on some fix selector)	barczaG
693	2017-02-15 23:11:05	Experiencing this mostly on production (free/slow Heroku dyno). This definitely feels like a race condition. My workaround was to wrap every `evaluate` call (or function like `wait` which can use evaluate internally) and perform `nightmare.wait('html')` before attempting the _real_ wait/evaluate call. **EDIT**: Turns out this workaround does improve the success rate but not to 100%. Still getting…	nfarina
692	2016-06-20 19:52:55	Fixes #689. - moves timeout defaults to parent process - adds a non-ending route to the test server - uses `did-stop-loading` instead of `did-finish-loading` as the former is called regardless of load success or not - adds an optional page transition timeout called `loadTimeout` that forces the `webContents` to stop after a given time.	rosshinkley	2016-06-21 03:24:50
691	2016-06-20 19:49:15	Based on several prior conversations toward moving Nightmare to a `.then()` based API, Nightmare has been updated to reflect that, but the readme has not been as well kept.	rosshinkley	2016-06-21 03:24:28
690	2016-06-20 08:02:52	Hello! Since new versions of `electron` (in our case `electron-prebuilt`) is released pretty often, have you thought about using [greenkeeper](https://greenkeeper.io/)? This would save some manual-work time and make sure nightmare is updated with the latest `electron`.	albinekb
690	2016-06-21 02:00:35	That's a great idea. I'll look into it.	rosshinkley
689	2016-06-18 04:46:02	I've spent hours debugging why scripts intermittently do not complete. I added 'heartbeat' messaging between main and child process and some granular logging to figure out what is happening. It seems clear that in a situation where there is a failure for the page to complete loading, Nightmare has no timeout and error throw. For example, I have a .click('a[....]') which results in a new page load…	TimNZ	2016-06-21 03:24:50
689	2016-06-18 04:47:04	I think you need an global timeout mechanism	TimNZ	2016-06-21 03:24:50
688	2016-06-17 06:03:14	I already called .end() function somehow there is a electron still running in the task. Anyone has a great idea how can i solve this issue? This issue bothering almost 1 month I can't find any solution. Thanks	AaronTrazona
688	2016-06-20 17:47:01	Could you post a small example that reproduces the problem?	rosshinkley
688	2016-06-22 19:56:43	Basically, what I did make a lot of instances of nightmare until the nightmare stuck up when I stopped the process the electron still running in background even though I already stopped the process.	AaronTrazona
688	2016-08-03 05:54:25	@AaronTrazona or @rosshinkley, it has been about a month since there was activity on this thread. ny further headway made on this? On my end, I have electron processes hanging around when my app is idle and nightmare.end() has been called. Was any route cause or solution found?	mashaalmemon
688	2016-08-03 06:34:12	Nightmare is killing the main process it launches via child_process.spawn, and intermittently renderer processes are being orphaned after the kill() I have a script that runs periodically purging abandoned electron.exe processes as I have a long running service based app using nightmare. It is fairly easily re-produceable. I've had it happen even just launch electron.exe manually and then killing…	TimNZ
688	2016-08-03 15:05:37	@TimNZ that makes a whole lot of sense. I've experienced this on MacOSX as well as on linux (specifically running in a docker instance so the flavour of linux is the one that the official "node:6.2.2" is based on). Hopefully there is a solution that can be used cross platform. I am attempting to use nightmare in a production environment but can't until this problem is solved.	mashaalmemon
688	2016-08-08 15:43:57	@TimNZ If I'm understanding the problem properly (and it is _thoroughly_ possible I am not), this would mean either that `ChildProcess.kill()` isn't actually killing the child process, meaning Electron isn't honoring `SIGTERM`, or there is some edge case for ending the process that isn't handled properly. (The latter seems _far_ more likely.) I am curious to see a reproduction - that would be mos…	rosshinkley
688	2016-08-08 20:34:47	Ross, details here: https://github.com/electron/electron/issues/6120 It's orphaned Renderer/Helper processes, not Main. As I said I don't think it is a Nightmare issue, and at this stage think it may have only been happening on Windows. I haven't investigated further either since about Electron 1.2.3 since the app I deployed runs just fine in conjunction with an hourly script to kill orphaned ren…	TimNZ
688	2016-08-09 07:18:15	In my testing as well, I've noticed that if Nightmare is run in a service/daemon or HTTP server, Electron instances don't get killed by `nightmare.end()` alone. One workaround that works, is to disconnect & kill the child process explicitly (see code below): <S_CODE_TOKEN> It seems to me that this issue is to do with Nightmare. In a service/daemon model, the final process termination of Nightmare…	voidmonk
688	2016-09-06 08:44:04	Do you have example app to be tested the #757 maybe have fixed the issue.	daniel3d
688	2016-09-20 10:35:25	This issue was not fixed by #757 .	rafalneves
688	2016-09-28 13:25:25	@rafalneves Can you give more info your comment is not really constructive what did you test what is not fixed?	daniel3d
688	2016-09-28 20:13:10	I just replied to the previous comment. I tried to run the latest code (that includes #757 commited code) and I run into same problem (electron instances are not destroyed). Right now I'm using the fix proposed by @voidmonk that solved the issue. I was using debian 8. Was an sporadic need, so I didn't test it anywhere else. If I can assist you more, let me know.	rafalneves
688	2016-12-20 12:06:18	I have figured out this bug in my code, but do not know exactly why. Electron instances is not destroyed in this example: <S_CODE_TOKEN> Here is working example: <S_CODE_TOKEN>	itomas
688	2016-12-20 21:55:17	@itomas i'm unable to reproduce the issue > Electron instances is not destroyed after executing the script you provided. Electron is closed correctly only thing I had to do to make it run was to add `.then()` otherwise the script is not working try running this on your machine and let me know if you still experiencing the same issue. <S_CODE_TOKEN> `os` Microsoft Windows [Version 6.3.9600] - Wind…	daniel3d
687	2016-06-16 16:22:51	Add useful information found in issue #665 for devs looking for proxy info.	agrberg	2016-07-08 22:09:16
687	2016-06-16 16:25:43	I'm not married to the changes in the first two commits so if you don't like them, I'm happy to drop them.	agrberg	2016-07-08 22:09:16
687	2016-06-21 02:08:48	Keeping the documentation consistent: could you move the `.evaluate()` and `.then()` methods to be inline?	rosshinkley	2016-07-08 22:09:16
687	2016-06-21 02:34:38	By the by, the first two commits: +1. Those are logical changes.	rosshinkley	2016-07-08 22:09:16
687	2016-06-21 13:45:18	Sure thing. I intended that to reduce the duplication but it's minimal and might make things easier on the reader. One sec and I'll have an update.	agrberg	2016-07-08 22:09:16
687	2016-06-21 13:51:57	@rosshinkley updated, thanks for the review	agrberg	2016-07-08 22:09:16
687	2016-07-08 22:07:15	Awesome. Thanks! :)	rosshinkley	2016-07-08 22:09:16
686	2016-06-16 11:02:59	Hi all, im new in using nightmarejs. and i just install the node & nightmare just today im assume the version are pretty new i have an automation on do some specific action within some website. the problem is, when i do click the button to login to that website. naturally, it will popup a new window. in program( java script), when i do command click("submit1"), the browser are now closed, the pop…	aldwinrafferty	2016-07-09 17:56:01
686	2016-06-20 18:02:48	I'm not sure I follow: when you click `#submit1`, the browser you click in closes? Have you tried this with `.catch()`? Also, are you sure the popup does not appear? (The base Nightmare window is set to be always on top. Try moving it around to see if the popup is hidden.) It's worth noting that Nightmare does not work with multiple windows by default. I wrote a [plugin](https://github.com/rosshi…	rosshinkley	2016-07-09 17:56:01
686	2016-07-09 17:56:01	Closing for lack of activity. If this is still an issue, feel free to reopen/open a new issue.	rosshinkley	2016-07-09 17:56:01
685	2016-06-15 17:29:13		cdock1029	2016-06-21 03:24:01
684	2016-06-13 15:08:21	Fixes #680 and #682.	rosshinkley	2016-06-21 03:24:14
683	2016-06-13 06:34:05		littleweb	2016-07-09 17:53:38
683	2016-06-15 04:04:42	Interacting with a Flash application is going to be difficult with Nightmare. What are you trying to do?	rosshinkley	2016-07-09 17:53:38
683	2016-06-21 12:41:48	I need this too. Not because I need to directly interact with a flash app, but because the web page I load need flash to work. (e.g load spotify with nightmare)	Wykks	2016-07-09 17:53:38
683	2016-07-01 18:45:26	For what it's worth, you _can_ load [Flash in Electron](https://github.com/electron/electron/blob/master/docs/tutorial/using-pepper-flash-plugin.md). Something like the following should work: <S_CODE_TOKEN> You should see the Flash intro animation letting you know it is working properly.	rosshinkley	2016-07-09 17:53:38
683	2016-07-09 17:53:38	Closing for lack of response from the OP. If this is still an issue, feel free to reopen/submit a new issue.	rosshinkley	2016-07-09 17:53:38
683	2016-07-10 13:44:47	Sorry for the delay ! It's working perfectly, thanks ! :)	Wykks	2016-07-09 17:53:38
682	2016-06-12 14:47:00	When nighmare instance have not used it have no process attached and process property. As the result process termination handler as the event reaction trying to detach process using not existing attribute what is producing slightly misleading error. The least impact fix seems to become aware that process attribute does not exists. /Users/justaman/projects/ifetch/node_modules/nightmare/lib/nightma…	mrjj	2016-07-09 17:52:13
682	2016-06-13 12:50:36	Thanks @mrjj but I think we still doesn't have a _workaround_ on this, right?	gjmveloso	2016-07-09 17:52:13
682	2016-06-13 22:43:48	@gjmveloso, please, see my answer in related bug #680	mrjj	2016-07-09 17:52:13
682	2016-07-09 17:52:13	Fixed in #684. Closing.	rosshinkley	2016-07-09 17:52:13
681	2016-06-12 03:22:38	OS X 10.11.5 Node 6.2.0 Electron 1.2.2 Got an issue where running the main example the Electron process will sit at 99% for ages and the example may or may not eventually complete. Runs fine in a Windows 2008 VM hosted on MS Azure What's the best way to debug this?	TimNZ	2016-06-21 05:11:35
681	2016-06-15 03:51:31	My first gutcheck would be to run the example script with `DEBUG=*` to see if Electron has any useful output. (My guess is probably not, but it's worth a try.) Do you have different results running with showing the Electron instance using [`{show: true}`](https://github.com/electron/electron/blob/master/docs/api/browser-window.md#new-browserwindowoptions)? If you write an example against a simple…	rosshinkley	2016-06-21 05:11:35
681	2016-06-21 05:11:35	Feels like an Electron issue. No issue in other Win 2008/Win 7 VM environments.	TimNZ	2016-06-21 05:11:35
680	2016-06-11 00:37:18	Hi, I've started playing around with Nightmare on **Windows** and I'm receiving the _TypeError: Cannot read property 'connected' of undefined_ error every time I try to run my basic code: <S_CODE_TOKEN> > TypeError: Cannot read property 'connected' of undefined > at endInstance (C:\Code\test\node_modules\nightmare\lib\nightmare.js:178:20) > at emitOne (events.js:96:13) > at process.emit (events.j…	gjmveloso	2016-06-21 03:24:14
680	2016-06-13 15:30:52	This is related to #682, but I also don't think your source will do what you intend. Nightmare is asynchronous, queuing actions in a chain until `.then()`, `.run()` or `.end()` is called. Your `if` statement will always run the `else` condition, and produce undesirable outputs. From the hip, written to use `.then()`: <S_CODE_TOKEN> ... of course, this depends on what `doLogin()` does. It might ma…	rosshinkley	2016-06-21 03:24:14
680	2016-06-13 22:47:13	The root cause is that there were no process created, because you didn't finalise your request; This code will work: <S_CODE_TOKEN> Have a nice day!	mrjj	2016-06-21 03:24:14
680	2016-06-14 00:06:17	Thanks for your help @mrjj and @rosshinkley - I'd completed forgot about the _asynchronous_ thing. But I think I'm still doing something wrong :cry: Here is my complete code: <S_CODE_TOKEN> I'm receiving the following error message: > TypeError: browser.goto(...).title(...).evaluate(...).exists(...).then(...).then > (...).end is not a function > at Object.<anonymous> (C:\Code\test\app.js:16:6) > …	gjmveloso	2016-06-21 03:24:14
679	2016-06-10 04:24:55	I want to download CSV with Nightmare and [Nightmare-download-manager](https://github.com/rosshinkley/nightmare-download-manager). Target site generated new window when use '.click' for download. `<input confirm="Download CSV. \n Is it ok ?" onclick="window.open('/customers/apply/inbox.csv?', '_blank');" style="float:right;margin-right:16px;_margin-right:8px;" type="button" value="Download CSV" /…	rluisr	2016-12-17 04:13:49
679	2016-06-20 18:37:15	There are two different questions here: one, can the download plugin be applied to other windows; and two, if the target of the click event can be changed. Answering the first: Nightmare will not handle popup windows by default. I wrote a prototype [plugin](https://github.com/rosshinkley/nightmare-window-manager) to show how it could be handled, but your example has the added complexity of trying…	rosshinkley	2016-12-17 04:13:49
679	2016-08-08 16:55:12	@rluisr Did you get this resolved?	rosshinkley	2016-12-17 04:13:49
679	2016-12-04 15:20:53	Had the same issue, overwriting the `onclick` or `target` solved it for me.	Siilwyn	2016-12-17 04:13:49
679	2016-12-17 04:13:49	Thanks, @Siilwyn. Going to consider this resolved, closing.	rosshinkley	2016-12-17 04:13:49
678	2016-06-08 18:13:59	`nightmare.cookies.clear()` only clears cookies for the current website. It'd be handy to be able to clear all cookies, so you know you start with a fresh start no matter what tests you ran with the electron browser before. My precise use case is I want to clear all cookies after payment, and the payment processor & store both have different domains obviously so I have to make a bit of extra code…	coyotte508	2016-08-03 03:55:07
678	2016-06-13 11:39:16	<S_CODE_TOKEN> If you use a different partition each time you'll be sure that you get a "clean" browser, as the default is a persistent partition.	albinekb	2016-08-03 03:55:07
678	2016-06-13 12:52:25	Also worth pointing out: there is an API for [clearing data](https://github.com/electron/electron/blob/master/docs/api/session.md#sesclearstoragedataoptions-callback) exposed by Electron, but the method isn't directly exposed in Nightmare. You could use `.action()`, but I think `webSession.clearStorageData()` should probably be core. Thoughts?	rosshinkley	2016-08-03 03:55:07
677	2016-06-08 14:55:56	closes https://github.com/segmentio/nightmare/issues/469 I've tested my tests with `0` timeout on the `.type()` function and can't report any keystrokes being emitted in the wrong order. Using the `setTimeout(fn, 0);` hack to defer the event to the next event loop of JavaScript should be just fine. I was tempted to make this timeout a configurable variable to aid debugging without making test sui…	kylewelsby	2016-06-21 03:23:39
677	2016-07-26 21:26:14	Well this introduces problems when the page doesn't expect things to be typed instantly (like when filling card expiry in paypal's interface)	coyotte508	2016-06-21 03:23:39
677	2016-07-26 22:57:35	It would be ideal to add the timeout duration as a attribute. Kind Regards _Kyle Welsby - MeKyle Ltd_ mobile: +44 (0) 7575 790 552 email: kyle@mekyle.com twitter: @halfcube http://twitter.com/halfcube site: mekyle.com skype: halfcubeuk On 26 July 2016 at 22:32, coyotte508 notifications@github.com wrote: > Well this introduces problems when the page doesn't expect things to be > typed instantly (l…	kylewelsby	2016-06-21 03:23:39
676	2016-06-08 12:43:41	Sample code: <S_CODE_TOKEN> Expected behavior: the page refreshes every 5000 ms. Observed behavior: the page doesn't refresh (but the logged messages still show). I'm aware that `refresh()` would work in this instance but sometimes it's not known whether the page we want to get the latest data from is already the current page. And such information is hard to get as there's no easy way to directly…	coyotte508
676	2016-06-08 15:59:36	A workaround to achieve the desired behavior at the moment is doing `url = `${baseUrl}#${counter++}`` (as the correct way to achieve the behavior is much too verbose).	coyotte508
676	2016-06-09 12:52:40	> Observed behavior: the page doesn't refresh (but the logged messages still show). When the URLs match, you're right - [nothing happens](https://github.com/segmentio/nightmare/blob/master/lib/runner.js#L171-L172). > I'm aware that refresh() would work in this instance but sometimes it's not known whether the page we want to get the latest data from is already the current page. I'm not sure I fol…	rosshinkley
676	2016-06-09 14:39:56	Extracting the information is straightforward, but chaining is not. Instead of having: <S_CODE_TOKEN> If not using the hack (page + "#..."), the code becomes: <S_CODE_TOKEN> And objectively speaking, I don't see why the current behavior is like it is. I used `zombiejs` before which admittedly is not a reference, but looking at phantomjs' `.open()` they too seem to load the page anyway. Without th…	coyotte508
675	2016-06-08 07:25:29	Just read about chrome is actively implementing the headless mode, do you have plan to incorporate it into nightmare? https://bugs.chromium.org/p/chromium/issues/detail?id=546953#c54	mko-io	2016-06-08 13:05:37
675	2016-06-08 13:05:37	Yes, provided Electron supports it. This has been an ongoing discussion at electron/electron#228 as well as the tail end of #224.	rosshinkley	2016-06-08 13:05:37
674	2016-06-06 14:12:36	I am new to nightmare and electron's api. I want to access the underlying electron browser to show a image that i scrape using nightmare. Can someone show me an example?	Nisthar	2016-08-08 16:55:01
674	2016-06-08 00:03:22	I'm a little confused by your question, and would like to clarify - are you trying to save an image from a page?	rosshinkley	2016-08-08 16:55:01
674	2016-06-08 09:06:05	No, I am trying to get the source of an image and use the source to display an image in a new electron window. On Wed, Jun 8, 2016 at 5:33 AM, Ross Hinkley notifications@github.com wrote: > I'm a little confused by your question, and would like to clarify - are > you trying to save an image from a page? > > — > You are receiving this because you authored the thread. > Reply to this email directly…	Nisthar	2016-08-08 16:55:01
674	2016-06-08 15:26:03	@rosshinkley I just want to open an additional electron window to display the scraped image.	Nisthar	2016-08-08 16:55:01
674	2016-07-09 18:47:48	Currently, you cannot open a new browser window from Nightmare. #593 has it as a possible future improvement. For now, you could write a plugin to do such a thing - [`nightmare-window-manager`](https://github.com/rosshinkley/nightmare-window-manager) might be a place to start. It supports window control, but does not support opening a new window (yet).	rosshinkley	2016-08-08 16:55:01
674	2016-08-08 16:55:01	Closing for inactivity. If you still need help with this, feel free to reopen and provide more information about what you've tried.	rosshinkley	2016-08-08 16:55:01
673	2016-06-05 21:48:10	Hi guys! How about "Referer" header? Usage: <S_CODE_TOKEN> Result: ![headers](https://habrastorage.org/files/4ca/d21/34a/4cad2134ae524cc6b1a581ed9eeef0c2.png)	antixrist	2016-06-21 03:23:17
673	2016-06-08 01:44:57	Could you include tests, please? I think that a test verifying the header is set in Express and perhaps another verifying that Electron is returning the correct referrer from `.goto()` would be sufficient. Somewhat offtopic, I'm not sure how I feel diverging (or diverging more?) from [`webContents.loadURL()`](https://github.com/electron/electron/blob/master/docs/api/web-contents.md#webcontentsloa…	rosshinkley	2016-06-21 03:23:17
672	2016-06-05 03:07:09		joffychim	2016-07-09 17:29:13
672	2016-06-07 23:59:04	Could you provide a sample of what you're trying to do?	rosshinkley	2016-07-09 17:29:13
672	2016-06-10 14:03:30	as the subject, i may cancel the automation when it is typing and kill the process	joffychim	2016-07-09 17:29:13
672	2016-06-10 14:51:46	Hm, you can end the process with `.end()`, but not until after other actions in the chain have finished. Are you asking if you can interrupt the chain to kill the process? That would not be advisable. You _could_ kill the Electron process manually using `nightmare.proc.kill()`, but that will put the Nightmare instance into a state where the behavior is not well defined.	rosshinkley	2016-07-09 17:29:13
672	2016-07-09 17:29:13	Closing for lack of activity/information. If this is still a problem, feel free to reopen/submit a new issue.	rosshinkley	2016-07-09 17:29:13
671	2016-06-02 14:53:01	`nightmare.type('#password', 'aJk3é;KDja2')` only types `aJk3;KDja2` skipping the `é`.	bob6664569
671	2016-06-06 13:10:44	idem here, problem with accent. With insert thats work	Hesiode
671	2016-06-06 13:33:13	It seems that the characters must be sent as unicode combinations to sendInputEvent method of Electron to avoid the limitations of the Accelerator's API (see Issue #549). Maybe it could be automatically added.	bob6664569
671	2016-06-06 17:09:51	Hi ! Same problem here too :)	warka0
670	2016-06-02 11:20:21	Closes: #632	albinekb	2016-06-08 02:19:56
670	2016-06-08 08:07:33	Thanks!!	albinekb	2016-06-08 02:19:56
669	2016-05-31 05:48:56	I am trying to run the example code: <S_CODE_TOKEN> Its returning an error `Cannot read property 'blur' of null` in the console. Any solutions?	Nisthar	2016-06-07 23:43:12
669	2016-06-07 23:39:09	In versions prior to 2.5.0, this (cryptic) error generally meant that one of your selectors was not finding the specified element. I think Yahoo runs some form of A/B or has different page characteristics based on the requester. This problem has cropped up before (#116, #490, and I think there were some others). The Readme version of the example was patched in 2.4.0, the [runnable example](https:…	rosshinkley	2016-06-07 23:43:12
669	2016-06-07 23:42:55	Thanks. I had encountered it in my code too when there is no selector found. On Jun 8, 2016 5:09 AM, "Ross Hinkley" notifications@github.com wrote: > In versions prior to 2.5.0, this (cryptic) error generally meant that one > of your selectors was not finding the specified element. I think Yahoo runs > some form of A/B or has different page characteristics based on the > requester. This problem h…	Nisthar	2016-06-07 23:43:12
669	2016-11-29 06:13:28	I am running the example code on c9,io, a virtual machine for ubuntu. The example.js does not return anything. Could someone review what the problem here? I am a total beginner for node.js and c9 so the issue might lie in some very simple process. ![qq 20161129141240](https://cloud.githubusercontent.com/assets/8443821/20698718/f11e9c40-b63d-11e6-96ad-dcbb443af18f.jpg) ![qq 20161129141223](https:/…	BerlinaLI	2016-06-07 23:43:12
669	2016-12-17 04:55:15	@BerlinaLI I have a suspicion you might be hitting #224. Thoughts?	rosshinkley	2016-06-07 23:43:12
668	2016-05-30 22:32:28	Hi, How does one skip all the previous tests when writing a new test? Currently I have about 20 nightmare tests that take about 2000ms each. Whenever I save my file they have to rerun from the beginning. Is there some sort of flag or something that will skip the previous tests and only run the new one? Something of that sort. Thanks	brotzky	2016-07-09 17:35:16
668	2016-05-31 01:19:38	You can use an [exclusive test](https://mochajs.org/#exclusive-tests) - eg, `describe.only` or `it.only`. If you're using `mocha-generators`, there is a [known bug](https://github.com/vdemedes/mocha-generators/issues/2) with `it.only`. There's a [PR](https://github.com/vdemedes/mocha-generators/pull/4) to fix it that you could pull down and link to, if you were so inclined. (`describe.only` works…	rosshinkley	2016-07-09 17:35:16
668	2016-05-31 03:51:27	Thank you, I will try it out.	brotzky	2016-07-09 17:35:16
668	2016-07-09 17:35:15	Considering this issue resolved. If you're still having problems with `.only()`, feel free to reopen/open a new issue.	rosshinkley	2016-07-09 17:35:16
668	2016-07-12 16:24:08	Sorry for the late response. The issue has been resolved once we upgraded some npm deps. Thanks for the reply/support!	brotzky	2016-07-09 17:35:16
667	2016-05-30 18:12:53	<S_CODE_TOKEN> nightmare.exist('input[type="hidden"][value="12"]').then(exists => { // i want to click the submit button. })	kuyoonjo	2016-06-08 02:23:31
667	2016-05-30 19:16:40	solved by: <S_CODE_TOKEN> nightmare is awesome ^^. But need more documents.	kuyoonjo	2016-06-08 02:23:31
667	2016-06-08 02:23:31	Looks like this issue is resolved, closing.	rosshinkley	2016-06-08 02:23:31
666	2016-05-30 11:07:52	The fix for this bug in Electron was released with version 0.37.7 and we currently depend on `^0.37.7` so this should be safe to remove.	LinusU	2016-06-08 02:19:44
665	2016-05-28 21:31:21	Is there a code example where the proxy, and proxyAuth options are working. I spent a few hours trying to get it work, but could not. I tried maybe 100 different variations of the syntax as the documentation is not really clear about this, and about half did not return any errors, the remaining code ran fine, but the IP did not change to the one set in the proxy settings. After every attempt I ch…	mikkokotila	2016-07-09 17:34:35
665	2016-05-31 04:53:10	I don’t think any of those are actually valid switches (you can see the whole list at http://peter.sh/experiments/chromium-command-line-switches). I think the switch you want is `proxy-server`: <S_CODE_TOKEN> I don’t know if you can set the auth info in the URL (e.g. `http://user:pass@1.proxy.com:80`) or if you would need to use the `authentication()` action, e.g: <S_CODE_TOKEN> Alternatively, yo…	Mr0grog	2016-07-09 17:34:35
665	2016-05-31 10:31:23	Thank you. I had tried that as well. I tried again and neither of the examples you change anything i.e. I could change the switch (proxy-server) to lkjlkj-weioruweoriu and the code still runs the rest of the program. It seems to me that for some reason the switches part is totally ignored at the moment, because it can be changed to anything without any effect on the rest of code. Thank you for th…	mikkokotila	2016-07-09 17:34:35
665	2016-06-07 23:28:11	> I had tried that as well. I tried again and neither of the examples you change anything i.e. I could change the switch (proxy-server) to lkjlkj-weioruweoriu and the code still runs the rest of the program. Hm, setting `proxy-sever` to a bogus URL (or even a malformed URL) causes provisional load and load failures, at least with 2.5.0. Out of curiosity, what version of Nightmare are you running?…	rosshinkley	2016-07-09 17:34:35
665	2016-06-10 00:06:55	@rosshinkley : you need to use authentication() with setting 'proxy-server' (with out user + password)	xmen4u	2016-07-09 17:34:35
665	2016-06-10 06:43:43	@xmen4u can you clarify, is this what should work, or something that you have actually effectively worked with? In case it's the latter, can you please provide exact code example and I will test it also. I got the proxy authentication to work on Electron, but would prefer to use Nightmare if possible. At the moment, given that there are no specific detailed answers to this issue, unless someone p…	mikkokotila	2016-07-09 17:34:35
665	2016-06-10 18:01:38	This works just fine for me: <S_CODE_TOKEN> Granted, that proxy does not require auth, but it is clearly proxying.	Mr0grog	2016-07-09 17:34:35
665	2016-06-10 19:12:58	@mikkokotila: <S_CODE_TOKEN> Works well. Changing the proxy during run-time is an issue i couldn't figure out how.	xmen4u	2016-07-09 17:34:35
665	2016-06-16 16:24:06	Thanks @xmen4u for the answer and @mikkokotila for already posting what I needed help with. I've added this information to the Read me for others to find more easily in PR #687.	agrberg	2016-07-09 17:34:35
665	2016-07-09 17:34:35	With #687 being merged in, I'm going to consider this issue resolved.	rosshinkley	2016-07-09 17:34:35
664	2016-05-27 15:59:58	Fixes #663.	rosshinkley	2016-05-27 16:19:50
664	2016-05-27 16:53:50	Awesome :raised_hands:	LinusU	2016-05-27 16:19:50
663	2016-05-27 13:57:04	Only `.on` is implemented, it would be nice if there where a way to stop listening to events, or only listen to the first event.	LinusU	2016-05-27 16:19:50
662	2016-05-26 11:42:23	Is there a way to make page actions based on extracted data? I'm interacting with an asp.net webforms application so after i load the page and perform the search, I have to use that Nightmare instance to do all of the remaining scraping as none of the "links" are true urls they are javascript ajax calls which update portions of the page. The only way I can find to operate on scraped data from .ev…	TechplexEngineer	2016-05-26 18:45:12
662	2016-05-26 15:48:27	Sure! The `.then()` function will have as its arguments the results of the previous method: <S_CODE_TOKEN> As another example, you may want to have a look at `nightmare-example`'s ["Running Multiple Steps" example](https://github.com/rosshinkley/nightmare-examples/blob/master/docs/beginner/promises.md#running-multiple-steps).	rosshinkley	2016-05-26 18:45:12
662	2016-05-26 18:41:11	Perfect! I didn't realize there was an examples repo! This is exactly what I was looking for: <S_CODE_TOKEN>	TechplexEngineer	2016-05-26 18:45:12
661	2016-05-26 09:26:17	What is the intended use case for `.use(fn)`? I had hoped that it could be used to add actions to nightmare instances, but I haven't gotten that to work since it seems that I can only add actions on the global Nightmare class. Maybe I'm just missing something...	LinusU	2017-01-02 21:08:23
661	2016-05-26 16:07:13	> What is the intended use case for .use(fn)? `.use()` is intended to wrap a group of actions to make adding compound actions to Nightmare a little easier and readable. Note that it doesn't add callable actions directly to the instance itself. (In other words, you can't call `nightmare.myAction(...)`, but you can call `nightmare.use(myAction(...))`.) > I had hoped that it could be used to add act…	rosshinkley	2017-01-02 21:08:23
661	2016-05-26 18:24:14	I'm trying to build a module for dealing with `<select>` elements, and I want an easy way for other people to consume the library. At first, I thought that `.action` was an instance method and thus I wrote my readme as this: <S_CODE_TOKEN> ## Usage <S_CODE_TOKEN> <S_CODE_TOKEN> I don't like the idea of encouraging my users to patch the _global_ `Nightmare` object, as that is considered a bad prac…	LinusU	2017-01-02 21:08:23
661	2016-05-26 19:51:31	[In the development of `.action()`](https://github.com/segmentio/nightmare/pull/425#issuecomment-171139723), I had originally thought about adding functionality per instance, but this was abandoned for simplicity's sake. Is allowing a type to modify it's own prototype bad practice? (Debatable.) I think `.action()` is _probably_ better suited to your use-case. It shouldn't step on other libraries …	rosshinkley	2017-01-02 21:08:23
661	2016-05-31 14:39:25	For what it's worth: I've thrown together a [`.action()`](https://github.com/rosshinkley/nightmare-examples/blob/master/docs/beginner/action.md) and [`.use()`](https://github.com/rosshinkley/nightmare-examples/blob/master/docs/beginner/use.md) examples over at [`nightmare-examples`](https://github.com/rosshinkley/nightmare-examples).	rosshinkley	2017-01-02 21:08:23
661	2016-05-31 15:04:54	Nice! That helped me understand what `.use` was intended for. I don't know if this should be encouraged at all but I've been extending the prototype manually so that I can get support for plugins in a nice way, not sure if I want to release anything using this though, but this is what it looks like: **`nightmare-select.js`** <S_CODE_TOKEN> **`usage.js`** <S_CODE_TOKEN> This way I won't ever clobb…	LinusU	2017-01-02 21:08:23
661	2016-05-31 15:24:27	That's _really_ what `.action()` was intended for. You could rewrite your `selectHasOption` and `selectOptionWithText` as `.action()`s. From the hip: <S_CODE_TOKEN> Under the covers, Nightmare amends the prototype with the action you specify.	rosshinkley	2017-01-02 21:08:23
[truncated: 3,346 more rows]
