# Supplementary material for: Status, identity, and language: A study of issue discussions in GitHub
Source: PLoS One. 2019 Jun 14;14(6):e0215059. doi: 10.1371/journal.pone.0215059 (PMC6568400; doi:10.1371/journal.pone.0215059)
Supplement: S2 Data — (ZIP) [file pone.0215059.s003.zip › sample_46_projs_issues/segmentio_nightmare/issue_first_in.csv]

857	gfot	2016-10-29 19:16:31
374	rosshinkley	2015-12-07 18:15:12
762	shanewignall	2016-08-29 21:17:30
887	josephrocca	2016-12-28 01:57:28
151	rclai	2015-06-11 16:26:27
421	rosshinkley	2016-04-18 19:43:26
627	ivawzh	2016-05-09 13:10:54
610	mingsterism	2016-04-29 01:50:01
643	rosshinkley	2016-05-19 15:23:37
643	Mr0grog	2016-05-18 16:08:16
780	reinpk	2016-12-30 19:53:34
780	gjmveloso	2016-09-13 17:20:10
300	matthewmueller	2015-10-20 21:33:00
359	rosshinkley	2015-12-04 01:03:54
154	ravisuhag	2015-03-23 11:54:09
1001	peterwilli	2017-02-15 15:33:31
368	matthewmueller	2015-12-05 20:03:46
368	danielstjules	2015-12-07 19:17:36
612	JWMarchant	2016-05-03 15:35:56
612	Mr0grog	2016-05-03 23:41:12
612	rosshinkley	2016-04-29 20:02:32
142	apfelfabrik	2015-03-09 09:14:37
27	reinpk	2014-10-05 20:53:08
809	mikeys	2016-09-29 21:05:09
809	rosshinkley	2016-09-29 14:33:11
350	s0m3on3	2015-11-20 17:07:22
587	mashaalmemon	2016-12-14 23:59:20
346	rosshinkley	2015-11-18 19:30:11
346	olegatro	2015-11-18 23:37:17
1044	gahabeen	2017-03-14 19:56:16
538	rosshinkley	2016-03-30 03:57:34
967	Timer	2017-01-23 01:56:06
535	CrashyBang	2016-03-16 20:19:29
223	felixcrive	2016-01-05 14:34:09
4	reinpk	2014-04-07 16:44:14
249	FredXue	2015-09-25 16:02:04
399	matthewmueller	2015-12-21 18:56:17
447	inversion	2016-05-15 09:40:10
447	rosshinkley	2016-04-14 03:57:41
200	reinpk	2015-07-26 18:32:12
200	matthewmueller	2015-08-15 05:33:27
432	rehael	2016-07-08 17:58:59
978	ericadamski	2017-02-10 13:44:51
819	bchr02	2016-10-12 23:41:44
120	dtothefp	2015-03-23 03:47:42
946	shhtephe	2017-01-10 01:33:32
794	ecandino	2017-01-05 20:27:10
503	moroshko	2016-02-25 22:19:21
173	nylen	2015-04-29 18:34:17
55	lumberj	2014-10-15 18:28:42
622	rosshinkley	2016-05-05 18:43:03
599	Mr0grog	2016-04-25 21:41:01
680	gjmveloso	2016-06-14 00:06:17
256	FdezRomero	2015-10-01 15:37:49
47	bfagundez	2014-10-14 16:57:13
495	kyungw00k	2016-02-19 07:53:46
628	atomless	2016-05-10 13:21:50
628	LinusU	2016-05-11 08:31:20
345	alfonsomga	2015-11-16 00:06:54
309	rosshinkley	2016-04-03 01:36:00
309	fr-	2015-11-03 13:30:11
337	inversion	2015-12-03 16:44:05
545	Mr0grog	2016-04-25 19:55:49
545	rosshinkley	2016-04-23 22:51:04
665	xmen4u	2016-06-10 00:06:55
129	paulsez	2014-12-03 14:29:04
242	antpaw	2015-09-25 14:27:28
242	mpangrazzi	2015-09-24 21:24:26
472	magicdawn	2016-02-12 08:55:20
375	matthewmueller	2015-12-22 22:22:49
375	rosshinkley	2016-04-14 16:52:52
375	joychester	2016-04-15 02:22:52
468	Mr0grog	2016-02-09 18:05:44
468	Zn4rK	2016-02-22 23:00:55
468	rosshinkley	2016-02-10 14:03:56
367	rosshinkley	2015-12-10 15:54:59
373	SerjoPepper	2015-12-18 10:42:02
373	nquoctuan	2017-03-13 08:50:29
377	rosshinkley	2016-01-19 01:09:19
377	jviotti	2016-01-18 23:28:51
354	fentas	2015-12-02 19:02:05
354	rosshinkley	2015-12-03 16:58:04
548	rosshinkley	2016-04-15 20:02:31
548	yoz	2016-04-15 20:06:48
524	rosshinkley	2016-03-01 20:08:50
952	harso121	2017-02-14 07:41:50
465	Crazometer	2016-02-12 04:31:35
405	contra	2016-04-13 18:36:57
405	matthewmueller	2015-12-23 19:42:30
405	rosshinkley	2016-04-13 18:36:14
405	willclarktech	2016-08-29 15:09:58
824	Fauntleroy	2016-10-19 19:08:23
59	lambtron	2014-11-29 04:06:25
54	reinpk	2014-10-20 06:02:22
379	matthewmueller	2016-01-06 18:43:05
527	rosshinkley	2016-04-18 20:07:40
527	Mr0grog	2016-03-03 03:28:38
401	matthewmueller	2015-12-22 18:24:59
282	LarryBattle	2015-10-19 00:03:12
109	sperand-io	2014-11-09 23:00:15
109	kytwb	2014-12-10 05:51:52
934	jekku	2017-01-03 07:12:12
934	rosshinkley	2017-01-05 03:21:39
829	IonicaBizau	2016-12-17 15:42:08
832	entrptaher	2016-10-30 08:55:41
438	matthewmueller	2016-01-18 21:50:23
438	joychester	2016-01-20 02:58:50
382	SantoshSrinivas79	2015-12-23 12:10:10
382	matthewmueller	2015-12-21 18:55:34
382	rosshinkley	2015-12-21 15:41:45
964	rosshinkley	2017-01-20 20:04:32
592	rosshinkley	2016-05-27 20:02:38
592	trusktr	2016-05-27 21:02:44
927	Mr0grog	2016-12-19 01:03:44
565	rosshinkley	2016-04-15 00:28:26
565	Mr0grog	2016-04-15 00:19:21
892	albus01	2016-11-21 06:49:38
846	matthewmichihara	2016-11-04 03:41:38
901	jekku	2016-11-30 04:57:32
496	tiangolo	2016-04-11 16:16:14
496	rosshinkley	2016-04-25 02:00:39
496	Mr0grog	2016-04-25 17:11:22
328	matthewmueller	2015-12-18 01:04:00
121	UnclaimedPants	2014-11-29 06:34:48
332	santeriv	2016-01-05 08:23:43
332	darthcloud	2015-11-20 18:25:25
602	Mr0grog	2016-04-26 20:49:15
602	rosshinkley	2016-04-27 17:30:38
602	jamesaspence	2016-04-26 20:13:05
784	rosshinkley	2017-02-10 03:50:30
391	matthewmueller	2015-12-22 04:55:51
391	rosshinkley	2015-12-22 05:30:52
391	bjrmatos	2015-12-23 23:40:35
177	reinpk	2015-08-17 06:12:42
1052	mymtwcom	2017-03-27 21:54:50
1052	chtrinh	2017-03-27 20:38:51
118	reinpk	2015-08-17 06:23:54
118	sperand-io	2014-11-16 21:50:24
322	davis	2016-04-08 18:34:48
687	agrberg	2016-06-21 13:51:57
514	fritx	2016-03-25 08:14:19
422	borisschapira	2016-04-03 19:01:05
95	reinpk	2014-11-01 23:51:41
248	edasque	2015-10-21 21:55:11
348	ns-jdripps	2015-12-02 17:24:59
456	AveVlad	2016-01-27 15:08:24
756	noahtkeller	2016-08-30 16:16:59
779	jgrancher	2016-09-06 01:02:08
531	Velissel	2016-03-16 23:26:45
531	rclai	2016-03-16 18:58:26
579	Mr0grog	2016-04-18 03:23:57
579	rosshinkley	2016-04-26 13:37:55
338	matthewmueller	2015-12-03 16:13:54
338	inversion	2015-11-25 09:23:07
312	scarletsky	2015-12-05 16:09:56
224	edasque	2015-12-10 15:13:56
224	pastawoua	2015-09-20 12:55:51
224	sriducati	2015-12-22 16:26:21
224	notsentient	2015-09-30 05:34:11
224	scarletsky	2016-01-06 04:57:02
224	rickmed	2016-06-06 17:00:44
905	neal1991	2016-11-25 04:09:17
674	Nisthar	2016-06-08 15:26:03
618	kud	2016-05-04 15:10:16
640	Mr0grog	2016-05-17 00:12:44
640	rosshinkley	2016-05-20 15:38:33
441	jviotti	2016-01-19 12:25:39
983	jekku	2017-02-24 03:50:18
983	stephenmathieson	2017-02-24 00:57:22
361	inversion	2015-12-03 16:27:49
361	maxfriedmann	2016-04-27 06:17:27
554	Mr0grog	2016-04-11 14:44:51
554	pci	2016-04-06 07:58:48
554	rosshinkley	2016-04-11 14:54:20
596	rosshinkley	2016-04-25 14:44:55
596	Mr0grog	2016-04-25 19:03:24
793	shanewignall	2016-11-08 15:48:24
420	rosshinkley	2016-01-05 17:37:24
397	chrisgeo	2015-12-21 12:13:54
726	stevenvachon	2016-09-06 14:06:59
936	dfenstermaker	2016-12-29 22:34:58
558	rosshinkley	2016-04-23 22:59:00
558	Mr0grog	2016-04-18 17:51:26
558	yoz	2016-04-18 18:01:08
543	johncornell	2016-03-25 14:01:53
344	daniel3d	2016-08-11 09:18:37
827	IonicaBizau	2016-10-26 16:46:33
963	rosshinkley	2017-01-20 20:07:18
963	coyotte508	2017-01-20 21:47:25
426	jviotti	2016-01-07 12:20:21
101	dtothefp	2014-11-04 23:01:06
493	GautierT	2016-12-08 10:01:43
274	rosshinkley	2016-03-30 02:54:22
274	fritx	2016-03-30 03:39:28
559	rosshinkley	2016-04-08 21:38:33
830	rosshinkley	2016-10-28 01:10:33
830	Mr0grog	2016-10-27 07:05:29
830	bchr02	2016-10-19 19:53:08
769	bchr02	2016-10-27 04:17:18
572	rosshinkley	2016-04-16 15:26:35
854	bchr02	2016-10-27 13:45:06
184	rosshinkley	2016-03-30 02:47:01
844	neutron92	2016-10-21 13:17:10
810	typekpb	2016-09-29 19:48:17
417	joshgummersall	2016-01-14 22:03:54
993	tloriato	2017-02-10 03:35:27
638	atomless	2016-05-18 15:32:25
203	tiangolo	2016-08-04 14:18:25
758	rosshinkley	2016-08-29 14:32:18
99	Hermanya	2014-11-11 17:01:18
575	Mr0grog	2016-04-15 16:52:24
575	ripper234	2017-02-11 05:28:52
402	SantoshSrinivas79	2015-12-23 17:34:57
922	GautierT	2016-12-19 11:15:11
835	neutron92	2016-10-19 18:35:57
835	shtefcs	2016-10-19 20:01:33
42	bprodoehl	2014-10-15 06:07:27
117	mickaelandrieu	2014-11-12 15:20:58
360	matthewmueller	2015-12-01 23:15:18
501	rosshinkley	2016-05-31 14:11:43
501	Mr0grog	2016-04-15 00:41:06
866	zatziky	2016-11-21 13:47:57
693	rosshinkley	2016-08-08 16:55:48
865	reinpk	2017-01-02 17:37:00
515	moroshko	2016-03-05 12:33:38
783	kennynaoh	2016-09-07 08:08:31
521	michalbe	2016-03-01 08:58:53
398	dingziran	2015-12-25 03:04:19
398	Velissel	2016-03-04 06:09:07
319	Zn4rK	2016-04-03 01:47:23
553	Mr0grog	2016-04-07 17:07:04
553	rosshinkley	2016-04-07 14:18:07
363	highvoltag3	2016-09-09 20:36:34
363	matthewmueller	2015-12-03 17:09:38
363	Kreozot	2015-12-05 13:21:04
363	rosshinkley	2016-09-18 20:01:07
862	rosshinkley	2016-11-04 02:53:16
944	jekku	2017-01-06 04:48:06
944	anthnyprschka	2017-01-06 05:04:49
723	xmen4u	2016-07-14 18:53:21
448	adrianparr	2016-01-21 21:53:14
968	navossoc	2017-02-10 11:01:43
988	sanbor	2017-02-03 17:12:53
209	reinpk	2015-08-31 03:25:35
815	ligaz	2016-10-14 14:41:57
416	erch	2016-03-31 07:21:55
606	mingsterism	2016-04-28 01:32:06
959	entrptaher	2017-03-12 17:04:28
959	ysimonson	2017-02-14 14:36:49
959	contobob	2017-02-10 14:30:31
123	bchr02	2015-02-26 15:47:47
123	ybak	2014-11-25 13:07:09
445	Mr0grog	2016-04-06 07:31:48
62	fbm-static	2014-10-22 04:31:29
62	execmd	2014-10-22 06:09:06
15	reinpk	2014-05-11 00:46:44
15	queckezz	2014-04-20 18:04:24
102	dtothefp	2014-11-15 22:37:28
752	rrva	2016-08-10 13:18:18
306	matthewmueller	2015-12-03 22:34:06
494	rosshinkley	2016-03-30 03:27:24
518	kokujin	2016-03-03 14:36:05
706	bradleygore	2016-07-01 22:00:52
564	JWMarchant	2016-05-20 09:03:15
564	rosshinkley	2016-05-27 19:58:58
564	catblade	2016-06-14 16:28:20
295	laychopy	2015-10-21 23:52:03
295	matthewmueller	2015-10-19 21:02:26
645	Mr0grog	2016-05-18 16:40:15
544	justinmchase	2016-03-24 23:36:36
544	rosshinkley	2016-04-02 22:22:28
498	pci	2016-04-19 15:44:26
498	moroshko	2016-02-24 05:10:28
498	rosshinkley	2016-04-23 20:31:16
498	sebastienbarre	2016-12-09 05:17:29
1021	louisscruz	2017-02-27 06:58:46
836	rickmed	2016-10-20 14:54:17
568	rosshinkley	2016-04-14 15:43:28
568	fritx	2016-04-18 02:30:20
619	rosshinkley	2016-05-18 16:47:23
619	Mr0grog	2016-05-06 18:54:13
619	dsowsy	2016-05-10 18:42:44
619	maiopirata	2016-05-06 21:41:58
464	Max93	2016-02-05 16:46:33
805	jonatasfreitasv	2016-10-25 19:44:48
703	felix185	2016-07-04 06:47:04
452	migueloller	2016-01-28 16:24:49
650	Mr0grog	2016-05-20 15:35:36
650	rosshinkley	2016-05-20 15:28:18
650	oliviervaillancourt	2016-05-20 01:16:05
937	jekku	2016-12-29 09:59:02
937	rosshinkley	2017-01-02 17:07:23
491	Mr0grog	2016-02-17 17:45:51
491	matthewmueller	2016-02-18 03:03:30
491	rosshinkley	2016-02-17 14:59:34
298	matthewmueller	2015-10-20 20:05:53
298	tejasmanohar	2015-10-20 22:33:14
484	boxtown	2017-03-13 20:32:46
135	lambtron	2014-12-12 01:50:32
135	stevenmiller888	2014-12-12 03:15:40
921	ewrogers	2016-12-18 23:12:34
900	rosshinkley	2016-12-17 03:35:33
546	rosshinkley	2016-04-11 05:50:23
546	Mr0grog	2016-04-07 21:30:39
546	kuraga	2016-04-09 10:17:01
358	sepehrs	2015-12-03 16:57:11
358	felixcrive	2015-12-09 17:53:25
358	Kreozot	2015-12-05 10:14:09
358	yhuard	2015-11-30 13:50:11
477	max-l	2016-02-15 12:56:30
636	atomless	2016-05-18 15:31:16
740	voidmonk	2016-07-31 00:59:40
740	rosshinkley	2016-07-30 16:26:04
740	Mr0grog	2016-09-06 01:52:52
371	pkawiak	2015-12-07 19:50:02
603	shri3k	2016-04-26 21:35:53
617	albinekb	2016-05-05 11:54:31
617	rosshinkley	2016-05-05 13:40:36
688	mashaalmemon	2016-08-03 05:54:25
424	designerx2	2016-01-05 19:29:27
942	urlysses	2017-01-07 20:20:28
942	rosshinkley	2017-01-05 03:50:46
463	raypatterson	2016-02-03 18:34:25
945	Mr0grog	2017-01-10 01:30:40
945	twolfson	2017-01-09 10:26:16
945	cscanlin	2017-03-23 10:17:41
126	nickmerwin	2015-04-03 20:54:33
126	sean-hill	2015-04-03 21:08:48
126	kytwb	2015-01-26 03:36:10
951	ianstormtaylor	2017-01-11 07:46:45
712	AVVS	2016-07-08 18:42:27
336	matthewmueller	2015-12-09 20:11:03
92	dtothefp	2014-11-04 23:10:25
238	catdad	2016-07-12 20:51:34
320	Namek	2015-11-11 00:45:29
320	matthewmueller	2015-10-27 19:11:10
385	rhysd	2015-12-18 02:01:32
114	brunowego	2015-10-09 15:11:32
522	kokujin	2016-03-03 15:10:39
537	kuraga	2016-03-17 10:43:21
1010	rosshinkley	2017-02-24 19:20:27
505	moroshko	2016-02-27 00:07:53
505	kokujin	2016-02-26 13:05:32
133	sperand-io	2014-12-07 23:14:02
250	fritx	2015-09-26 02:41:50
902	jekku	2016-12-07 07:39:13
902	justinmchase	2016-12-05 23:12:01
525	rosshinkley	2016-04-03 03:53:49
525	antpaw	2016-05-31 14:18:34
766	jelenajjo	2016-08-30 08:42:54
629	chrisgeo	2016-05-10 16:28:32
913	canhongpoxiao	2016-12-19 04:09:20
218	bchr02	2015-09-14 00:30:32
502	rosshinkley	2016-04-15 19:09:31
632	albinekb	2016-06-02 11:11:15
632	rosshinkley	2016-05-31 15:50:18
425	matthewmueller	2016-01-06 19:29:47
425	rosshinkley	2016-01-07 17:18:16
605	mingsterism	2016-04-28 01:21:52
461	kyungw00k	2016-02-22 06:33:38
469	jviotti	2016-02-11 18:34:45
222	pastawoua	2015-09-19 00:20:10
790	Oted	2016-09-21 14:29:35
76	reinpk	2014-10-22 14:39:54
729	vagnerj	2017-03-17 11:07:09
729	aendrew	2016-07-18 12:19:54
334	thibaudcolas	2015-11-05 15:28:34
837	kamiltrebunia	2016-10-20 10:02:32
365	rosshinkley	2015-12-04 02:10:19
955	twolfson	2017-01-12 05:28:51
929	notVitaliy	2016-12-30 21:43:06
549	suhaotian	2016-04-08 17:32:48
450	joychester	2016-07-10 07:34:35
639	timotgl	2016-05-18 07:58:37
140	zachfeldman	2015-01-26 00:39:46
499	rosshinkley	2016-04-23 22:37:28
366	rosshinkley	2015-12-04 16:53:36
435	matthewmueller	2016-01-14 17:13:49
395	felixcrive	2015-12-21 17:07:34
395	dingziran	2015-12-19 05:21:45
557	AaronTrazona	2016-04-28 01:12:15
104	gwintrob	2014-11-10 00:18:17
104	reinpk	2014-11-11 06:44:40
555	mackermedia	2016-12-19 21:37:16
555	bahlo	2016-04-11 09:11:50
611	kud	2016-05-02 10:08:46
488	icaromh	2016-02-16 20:45:07
301	matthewmueller	2015-12-04 06:39:32
301	rosshinkley	2015-12-04 02:21:21
746	voidmonk	2016-08-04 03:37:00
746	rosshinkley	2016-08-03 05:18:46
631	Muyv	2016-05-19 03:38:42
34	reinpk	2014-10-13 01:00:54
50	atian25	2014-10-22 05:53:35
916	justinmchase	2016-12-05 21:57:45
747	Mr0grog	2016-08-03 00:42:53
747	rosshinkley	2016-08-03 00:53:26
586	rosshinkley	2016-04-20 17:56:46
586	Mr0grog	2016-04-21 01:22:08
107	bahlo	2014-11-10 11:08:08
487	matthewmueller	2016-02-18 03:15:25
641	albinekb	2016-05-18 13:09:52
641	LinusU	2016-05-18 14:36:33
220	matthewmueller	2015-09-14 22:04:39
220	sperand-io	2015-09-14 22:05:59
235	IonicaBizau	2016-01-26 15:48:25
509	kokujin	2016-03-06 13:02:02
409	rosshinkley	2016-03-30 03:14:01
479	rosshinkley	2016-02-23 00:06:15
479	Mr0grog	2016-02-22 23:51:03
479	mikeys	2016-12-11 12:28:21
589	Mr0grog	2016-04-22 17:20:39
737	voidmonk	2016-07-29 01:28:19
148	bchr02	2015-08-25 18:51:24
574	rosshinkley	2017-01-02 21:19:34
710	div3rse	2016-07-09 10:21:40
