# Supplementary material for: Status, identity, and language: A study of issue discussions in GitHub
Source: PLoS One. 2019 Jun 14;14(6):e0215059. doi: 10.1371/journal.pone.0215059 (PMC6568400; doi:10.1371/journal.pone.0215059)
Supplement: S2 Data — (ZIP) [file pone.0215059.s003.zip › sample_46_projs_issues/segmentio_nightmare/issue_comments_mentioned_NOCODE_FULLBODY.csv]

issue_num	datetime	body	login	mention_login
1052	2017-03-27 19:00:41	@chtrinh I **waited already after click on submit for new element on page** > or better yet just wait for each field before your type() Not relevant to the issue	mymtwcom	chtrinh
1052	2017-03-27 20:38:51	What @rosshinkley said might be the issue. > I waited already after click on submit for new element on page @mymtwcom: Is the form async loaded? That is what i was referring to. DOM elements might not be settled and you need to wait for it.	chtrinh	mymtwcom
1052	2017-03-27 20:38:51	What @rosshinkley said might be the issue. > I waited already after click on submit for new element on page @mymtwcom: Is the form async loaded? That is what i was referring to. DOM elements might not be settled and you need to wait for it.	chtrinh	rosshinkley
1052	2017-03-27 21:54:50	@rosshinkley yes, I used `show: true`. I used asserts that to know, that I'm currently on page that I need. `CAPTCHA`: No there no was captcha, cuz I used `show: true` that to make sure. read again plz my **problem** from issue: I'm clicking button continue, after which I should be redirected, **this works sometimes, but sometimes I see** next **error** Maybe my code will help to anybody reproduc…	mymtwcom	rosshinkley
1052	2017-03-27 21:56:03	@chtrinh trouble not in registration form. Trouble with waiting for new page DOM loading	mymtwcom	chtrinh
1052	2017-03-27 23:23:36	@mymtwcom: again... `.wait('#ap_customer_name')` sometimes your form will load before you execute `type()`and since `type()` doesn't raise an exception you'll just hit `.wait('.nav-line-1')` and timeout. Nowhere in the code snippet are you waiting for the `<form>` to be load on the DOM. So sometimes you get lucky and sometimes you don't and your test fails.. which is the behavior you are seeing.	chtrinh	mymtwcom
1050	2017-03-27 18:50:22	@sbacic: good find, didn't know about that option	chtrinh	sbacic
1049	2017-03-22 14:59:56	Thanks @iget-master - I got a different direction to solve the issue.	Vineeth-Mohan	iget-master
1045	2017-03-15 19:29:32	@iget-esoares As documented [here](https://github.com/electron/electron/blob/master/docs/api/app.md#appgetpathname) there are both `home` and `appData` valid values for the paths option. From the error you provided - `Error: Failed to get 'appData' path` - it seems like you might need to set that `appData` value in addition/instead of `home`.	johnferro	iget-esoares
1045	2017-03-15 19:36:39	@johnferro I've tried both. My current -attempt- script now is:	iget-esoares	johnferro
1045	2017-03-15 20:42:26	@iget-esoares Here's an [issue](https://github.com/electron/electron/pull/5237) to be aware of. I would think judging by that fix the initialization wouldn't be an issue but not 100% sure about that. Have you tried also explicitly setting the `userData` value to something else?	johnferro	iget-esoares
1042	2017-03-15 10:02:11	hi @entrptaher, Thanks for your reply. Actually, the source code is to simplify the path. The thing is the script is able to load but get some issue with 'nightmare' which is inside the Any other idea, thanks.	nquoctuan	entrptaher
1042	2017-03-15 19:19:42	I'm going to second @entrptaher's solution. The preload option gets passed as an option to the initialization of electron's browser window. As documented [here](https://github.com/electron/electron/blob/master/docs/api/browser-window.md#new-browserwindowoptions): "The value should be the absolute file path to the script." While it may appear that the script is loading properly because the error i…	johnferro	entrptaher
1029	2017-03-17 04:22:16	#1024 is different, for what it's worth: that's talking about a child window. Popups are, for now, not going to work (unless you create the windows yourself, like with `nightmare-window-manager`). See #593. Memory serving, partitioning has never worked particularly reliably, but I _thought_ that in your case @entrptaher that the `browser1` instance had to end to write the session to disk to then …	rosshinkley	entrptaher
1021	2017-02-27 01:46:03	@louisscruz I'm just curious - what happens if you use different partitions? In your code, e.g.: Would this consume more memory, or will it actually cause some speed up due to a separation of shared storages?	jekku	louisscruz
1021	2017-02-27 06:58:46	@jekku When the partition name doesn't match the partition name of the initial login instance it can't proceed.	louisscruz	jekku
1021	2017-02-28 20:16:33	@LeMoussel Here's my project: https://github.com/louisscruz/hub-crawl	louisscruz	LeMoussel
1021	2017-02-28 20:17:01	@rosshinkley Thanks for that! I'll give that a shot later today.	louisscruz	rosshinkley
1021	2017-03-01 04:37:36	@rosshinkley Wow, your `nightmare-download-manager` did it! It no longer hangs with the `ignoreDownloads: true`. There is still a drastic slowdown in performance throughout my crawler's run. With 24 workers, my last run, which was about 10 minutes long, started around 240 links per minute and ended at 110 links per minute. I'm curious how the shared session/partition affects this. Anyways, my ori…	louisscruz	rosshinkley
1010	2017-02-24 19:20:27	@keithkml If you come up with a custom action using the debugger, I'd be _very_ interested in seeing it. Also, I neglected to mention - if you go this route, you will likely not be able to use the debugger tray (or you'll have to be _very_ judicious about opening and closing it) as Chromium only allows one attachment to the debugger at any given time. I don't know that you'd hit that, but I thoug…	rosshinkley	keithkml
1001	2017-02-15 15:33:31	@jekku just saw the checks have failed, thanks for noticing. I was a away to an event yesterday :) I'll get on it.	peterwilli	jekku
993	2017-02-10 03:35:27	Thank you @rosshinkley . I'm gonna try it first thing in the morning, have to go right now (2am) Yes, apparently my government doesn't like spending money on certificates. (go brazil!) **It worked!**	tloriato	rosshinkley
988	2017-02-03 07:17:18	@sanbor that is not the only case where test engineers should increase the mocha timeout for nightmare.js. It could also be possible that the operations being done on the browser are intentionally taking long.	jekku	sanbor
988	2017-02-03 17:12:53	@jekku Right. Does that means that you think that it's a good idea to mention this but with a different wording? Thanks.	sanbor	jekku
988	2017-02-13 05:25:14	@sanbor yes	jekku	sanbor
983	2017-02-24 00:57:22	@jekku Babel inserts a function to handle this for us:	stephenmathieson	jekku
983	2017-02-24 03:50:18	@stephenmathieson thanks for teaching me that. :) For me though, there could be some benefit on the es6 examples change - but it has subtle drawbacks as well. For people who need to be convinced to use this open source repository, it should be 'plug and play' as much as possible. Since not all ES6 features are available yet on the native engine without transpiling it from ES6 to ES5, they'd still…	jekku	stephenmathieson
978	2017-02-06 14:21:03	Thank you @entrptaher I will try this out	ericadamski	entrptaher
978	2017-02-10 03:12:31	@ericadamski how are you running async/await? Node 7 or Babel or...?	rosshinkley	ericadamski
978	2017-02-10 13:44:51	@rosshinkley I am using both Node 7, but also babel mostly for jsx and generators	ericadamski	rosshinkley
977	2017-02-07 13:53:51	@urlysses I will give this a try thank you!	ericadamski	urlysses
977	2017-02-07 14:07:30	@urlysses using a plain string data uri works! Thank you for the suggestion!	ericadamski	urlysses
977	2017-02-07 14:08:35	Thanks for checking @ericadamski. Glad I could help :--)	urlysses	ericadamski
974	2017-03-24 11:50:30	+1 I'm also interested in knowing how to set this up. I'm getting `nightmare electron child process exited with code 126: permission problem or command is not an executable - you may not have all the necessary dependencies for electron` @diit Did you ever figure this out?	sweinertjr	diit
968	2017-02-10 04:16:22	@navossoc the _unload_ bindings are preventing the page from fully loading? o_O That particular chunk was added so if you attempt to navigate away from a page, it prevents an unclickable modal dialog from cropping up, which would cause Nightmare to freeze. (Same goes for `alert`, `confirm`, etc.) Under Nightmare 2.9.1, I could not recreate the behavior you're seeing. Out of curiosity, what are yo…	rosshinkley	navossoc
968	2017-02-10 11:01:43	@rosshinkley As far I have tested it, yes... My script was pretty simple, just a goto(), nothing more than that. I think @kdgit1 can give you more details about the issue. []'s	navossoc	kdgit1
968	2017-02-10 11:01:43	@rosshinkley As far I have tested it, yes... My script was pretty simple, just a goto(), nothing more than that. I think @kdgit1 can give you more details about the issue. []'s	navossoc	rosshinkley
967	2017-01-23 01:56:06	@jekku I'm sure it's possible to test for isomorphism -- we'd just need to run the tests under electron in addition to node.	Timer	jekku
967	2017-02-14 17:40:56	@Timer please, how did you make it work on electron app? do you have some public electron app, that uses your fork? I tried something like this: It returns a Promise and it never resolves. I just get 2 outputs: Do I have to setup something more?	FrantisekGazo	Timer
967	2017-02-14 18:13:49	@FrantisekGazo it works for me with just that patch, are you running it from the main process? It needs to be on the main process not the renderer. Alternatively you can try my published version (which I depend on in prod), `eramthgin@2.9.3` and make sure you switch your require from `nightmare` to `eramthgin`.	Timer	FrantisekGazo
967	2017-02-15 18:26:35	yes, that was the problem - I ran it from a renderer process. thanks @Timer But in the end I managed to do what I needed with [xray](https://github.com/lapwinglabs/x-ray).	FrantisekGazo	Timer
967	2017-02-23 06:38:12	Hey @Timer I'am using your module `eramthgin`, I think I'm in the same case as you... works great. My question is do you see a flicker on your main window ? Even with `show:false` ... there's clearly a window that show and immediatly hides. Don't know if it's a dev-env problem, if this window is the dev-tools for the nightmare window ... don't know! Do you see something ? Or maybe you use it with…	marcelfalliere	Timer
965	2017-03-02 06:51:37	@novoxudonoser See issue "Multiple processes: windows open and hang" #1021 & @louisscruz Project [hub-crawl](https://github.com/louisscruz/hub-crawl)	LeMoussel	novoxudonoser
963	2017-01-20 20:07:18	@coyotte508 do you have a small example of your problem?	rosshinkley	coyotte508
963	2017-01-20 21:47:25	@rosshinkley Sorry, not a small one... https://gist.github.com/coyotte508/7bffdd66e251917c003bebe94ce343e3 It's inside a payment page. `.type` works but not `.insert`. I use the `nightmare-iframe-manager` plugin. The field itself is inside an iframe, maybe it's due to that too. The selector used for `.type` is the precise selector for the input (`#number`), not a parent.	coyotte508	rosshinkley
959	2017-02-10 03:36:20	@contobob What you have there will almost certainly not work: `win.webContents.session` does not exist until you navigate away from `default:blank`. (Why would you try to clear a session cache before it exists?) If you're having problems with those plugins, i would encourage you to open issues there.	rosshinkley	contobob
959	2017-02-10 14:30:31	Thanks for the reply @rosshinkley. Does that mean the docs in README.md should be updated? My test code was mainly a copy-paste of what can be found [here](https://github.com/segmentio/nightmare#nightmareactionname-electronactionelectronnamespace-actionnamespace) in the `clearCache` example. The doc puts `clearCache` before `goto`.	contobob	rosshinkley
959	2017-02-14 14:36:49	It's not an issue strictly with the placement of `clearCache` - granted that's probably wrong, even though it's in the readme. If you call `goto` before `clearCache`, it'll never get past `clearCache` - i.e. in this example, it'll print A, but not B or C. IIRC, I saw the same issue w/ @rosshinkley's nightmare-upload. FWIW, on nightmare 2.9.1 as well.	ysimonson	rosshinkley
959	2017-02-24 03:05:32	@ysimonson It _does_ print B and C, just not to `stdout` of the node process. Instead, those get printed (rightfully) to Electron's `stdout`. Consider your above script, but instead of running with `node example.js` you run with `DEBUG=electron* node example.js`. You'll see the following output: ... which is precisely what you would expect to see. `B` when the action is created on the instance, f…	rosshinkley	ysimonson
959	2017-03-12 17:04:28	@rosshinkley Have a look into this, its been several months since we've found such issue. Nothing responds to such actions. :/ ![screenshot from 2017-03-12 22-59-35](https://cloud.githubusercontent.com/assets/8284972/23833958/328e77b4-0778-11e7-8106-fe6d1e8287a6.png)	entrptaher	rosshinkley
959	2017-03-27 03:09:15	@rosshinkley If you create custom actions, almost same kind of error happens no matter the callback.	entrptaher	rosshinkley
959	2017-03-27 03:39:41	**IMPORTANT** I hope I can help - spend some hours on it now. - the action registration must be **BEFORE** you create your nightmare instance. - if you access for example the property you must call the plugin after a page is loaded (means for example **AFTER** the ) - @entrptaher in your code this could be the problem how I see on the screen shot. The problem is that it fails silently because exc…	aight8	entrptaher
953	2017-01-12 09:07:29	thanks a lot @ajagnanan I will have a look into that, hope anyway that nightmare can be run somehow inside lambdas and that as solution is already out there :D thanks	riccardo-89	ajagnanan
952	2017-02-14 07:41:50	@rosshinkley no, it did not.	harso121	rosshinkley
951	2017-01-11 07:46:45	Thank you @jekku that's a much better API, I didn't realize that was possible!	ianstormtaylor	jekku
951	2017-01-11 08:19:53	@ianstormtaylor please tell me if it worked. You can use babel for es6 and es7. :)	jekku	ianstormtaylor
951	2017-01-11 18:12:10	@jekku yup it worked! Thanks	ianstormtaylor	jekku
947	2017-03-10 20:27:24	@entrptaher Isn't that effectively the same thing as using (the admittedly not-well-documented) `.use()`? Anyway, seems like this issue is resolved for the moment. Closing.	rosshinkley	entrptaher
946	2017-01-10 01:12:00	@shhtephe lol we're both noobs but this is what I think - the containers in my Travis CI tests use Ubuntu Server edition. :) I think Xvfb or Xfce will be easier to set up there, so you can use nightmare.js. :grinning:	jekku	shhtephe
946	2017-01-10 01:33:32	@jekku So I asked the admins to turn up the ram on the VM box, and they bumped it from 2gb to 8gb, and the issue has been solved. Electron runs speedily and doesn't go past 5%. I don't know why having low memory would tank the CPU usage, but as I said, I'm a n00b. I suppose we can consider this "solved" as there's a reasonable workaround?	shhtephe	jekku
946	2017-01-10 01:46:12	@shhtephe that's awesome :D if we look closely, the windows VM might have been using some kind of swap partition. Modern browsers usually take up a lot of memory but I'm not sure how electron is benchmarked. I tried running chrome on a small box with 3gb and the processor usage is around 50 to 60 percent for 5 tabs. That sounds a bit congruent to your experience.	jekku	shhtephe
945	2017-03-23 10:01:07	@cscanlin It looks similar to my problem so I would bet it would fix it. Since this PR hasn't been touched in 2 months and as @Mr0grog has previously suggested, we're probably going to be waiting for a while. I suggest working around it in the meantime by pointing to a fork. This can be done via `git` URLs in your `package.json`: https://docs.npmjs.com/files/package.json#git-urls-as-dependencies …	twolfson	Mr0grog
945	2017-03-23 10:01:07	@cscanlin It looks similar to my problem so I would bet it would fix it. Since this PR hasn't been touched in 2 months and as @Mr0grog has previously suggested, we're probably going to be waiting for a while. I suggest working around it in the meantime by pointing to a fork. This can be done via `git` URLs in your `package.json`: https://docs.npmjs.com/files/package.json#git-urls-as-dependencies …	twolfson	cscanlin
945	2017-03-23 10:17:41	@twolfson That did the trick, thanks! On that note, I was also able to merge your branch with the master branch with 0 conflicts. Are there any other major roadblocks in getting this deployed? @Mr0grog, you said that this branch will actually open up the path for even more fixes (in addition to fixing this issue), so it seems like an easy win. Thoughts?	cscanlin	Mr0grog
945	2017-03-23 10:17:41	@twolfson That did the trick, thanks! On that note, I was also able to merge your branch with the master branch with 0 conflicts. Are there any other major roadblocks in getting this deployed? @Mr0grog, you said that this branch will actually open up the path for even more fixes (in addition to fixing this issue), so it seems like an easy win. Thoughts?	cscanlin	twolfson
945	2017-03-23 16:57:10	@cscanlin I don’t think anybody who has commented here has any commit rights, so I dunno. It doesn’t seem like there should be any roadblocks here and I would *think* this should be high priority since it’s really easy to trigger it and hang Nightmare. _Paging @rosshinkley…_	Mr0grog	cscanlin
944	2017-01-06 04:48:06	@anthnyprschka the return of document.querySelector and document.querySelectorAll are not serializable. You have to do seomthing like recommended for closing @rosshinkley	jekku	anthnyprschka
944	2017-01-06 05:04:49	Wow thanks @jekku !! The serialization was the problem. The '#id' was just for illustration, was actually selecting for a class. Sorry its late in Berlin. Thanks again for the quick help! PS. Wasn't really an issue of nightmare.js was it	anthnyprschka	jekku
944	2017-01-06 16:29:49	@jekku Haha sure you mean a pull request? What exactly? And is this the only way to send back data extracted from the site to my script? Seems like a workaround no? EDIT: Nevermind i think i got it now :)	anthnyprschka	jekku
942	2017-01-05 03:50:46	@jekku - @urlysses' answer would only work if the HREF attribute contained the text in question, not the text element under the anchor. In other words, the answer - while useful - didn't address the question. From here, @pfftdammitchris, I think you have two options off the top of my head. One: you could use `.evaluate()` and try to issue clicks directly. Something like: This clicks directly on t…	rosshinkley	pfftdammitchris
942	2017-01-05 03:50:46	@jekku - @urlysses' answer would only work if the HREF attribute contained the text in question, not the text element under the anchor. In other words, the answer - while useful - didn't address the question. From here, @pfftdammitchris, I think you have two options off the top of my head. One: you could use `.evaluate()` and try to issue clicks directly. Something like: This clicks directly on t…	rosshinkley	jekku
942	2017-01-06 02:30:47	@pfftdammitchris yes. As long as you are sure that JQuery is always loaded. You can even use all the other functions of JQuery to perform interactions / manipulations within an evaluate call.	jekku	pfftdammitchris
942	2017-01-07 20:20:28	Sorry! Deleted my answer because I re-read the question and saw that I misunderstood the initial question. I should instead have edited with a more appropriate answer or update. Thanks @jekku and @rosshinkley.	urlysses	rosshinkley
942	2017-01-07 20:20:28	Sorry! Deleted my answer because I re-read the question and saw that I misunderstood the initial question. I should instead have edited with a more appropriate answer or update. Thanks @jekku and @rosshinkley.	urlysses	jekku
940	2017-01-02 16:55:07	@Dnyg `httpResponse` is not defined because the parameters passed to `.then()` will be from the last action executed in the chain (with the exception of `.end()`) - in your case, `.screenshot()` (which doesn't return anything). If you need the HTTP response, you can break up your chain with another `.then()` to perform logic. Something like: @TheTechy your code suffers from the same issue - the a…	rosshinkley	TheTechy
940	2017-01-02 16:55:07	@Dnyg `httpResponse` is not defined because the parameters passed to `.then()` will be from the last action executed in the chain (with the exception of `.end()`) - in your case, `.screenshot()` (which doesn't return anything). If you need the HTTP response, you can break up your chain with another `.then()` to perform logic. Something like: @TheTechy your code suffers from the same issue - the a…	rosshinkley	Dnyg
940	2017-01-02 21:02:30	@TheTechy Ah, cool. :) No problem, happy to help.	rosshinkley	TheTechy
937	2017-01-02 17:07:23	@R0byn as @jekku mentioned, give #224 a read. So starting from the top, explaining what you're seeing: > Result: No errors, but also no console output. In the future, try running with `DEBUG=nightmare*,electron*` or `DEBUG=*`. That will yield more verbose, useful output. > Then tried the example in a shell on the Ubuntu Desktop - voila! Worked! :-) This is because when you're under an Ubuntu desk…	rosshinkley	jekku
937	2017-01-02 17:07:23	@R0byn as @jekku mentioned, give #224 a read. So starting from the top, explaining what you're seeing: > Result: No errors, but also no console output. In the future, try running with `DEBUG=nightmare*,electron*` or `DEBUG=*`. That will yield more verbose, useful output. > Then tried the example in a shell on the Ubuntu Desktop - voila! Worked! :-) This is because when you're under an Ubuntu desk…	rosshinkley	R0byn
936	2016-12-29 22:34:58	@jekku I am confused, I am waiting for it before clicking:	dfenstermaker	jekku
936	2017-01-02 17:12:02	@dfenstermaker in your original post, though, you said it was not clicking on `form button#go-button`. Is that button the problem, or is `tos-accept-button` the issue? If it's `form button#go-button`, what happens if you have `.wait('form button#go-button')` prior to the click? _edit:_ missed a closing apostrophe	rosshinkley	dfenstermaker
934	2017-01-02 17:19:25	`.screenshot()` does not take a function callback (at least, not anymore). What version of Nightmare are you using, @tlshaheen?	rosshinkley	tlshaheen
934	2017-01-03 07:12:12	@rosshinkley https://github.com/segmentio/nightmare/blob/master/lib/actions.js#L600 I think the current branch still does. It just isn't documented. The top level callback is bubbled down as a callback to fs.writeFile.	jekku	rosshinkley
934	2017-01-05 03:21:39	@jekku I don't think that does what you think it does, and now that you've pointed it out, I think I see the problem. You _can_ pass a function like that, but it will do exactly what @tlshaheen said - it will prevent downstream execution of the Nightmare chain. What that is looking for is the internal `done` callback as `.screenshot()` has optional parameters. To make things clearer, an example m…	rosshinkley	jekku
934	2017-01-05 03:21:39	@jekku I don't think that does what you think it does, and now that you've pointed it out, I think I see the problem. You _can_ pass a function like that, but it will do exactly what @tlshaheen said - it will prevent downstream execution of the Nightmare chain. What that is looking for is the internal `done` callback as `.screenshot()` has optional parameters. To make things clearer, an example m…	rosshinkley	tlshaheen
931	2017-01-02 17:33:47	@yodfz not sure what you're expecting to happen here: if the `.js-alert` element does not exist, that function will never return, and eventually the wait timeout will be hit. You probably want an `else` statement to call `done()`, if I had to guess.	rosshinkley	yodfz
929	2016-12-30 21:43:06	@reinpk What do you mean by test case? Like a unit-test? Or a codepen that shows the issue?	notVitaliy	reinpk
929	2017-01-05 14:43:37	@reinpk This issue might be difficult to reproduce in a unit-test since it's an interaction between angular2 and nightmare, afaik. I'll do my best to isolate the underlying cause over the next couple weeks.	notVitaliy	reinpk
927	2016-12-19 01:03:44	> if you're using the remote debugging protocol, doesn't that mean you can't use the debugger (or have the development tray) open at the same time? If I'm not mistaken, this is the same issue that nightmare-upload has. 😲 I was entirely unaware of that as an issue and hadn’t tested it. The good news is that if a user has opened the local debugger before screenshotting, screenshots still work (see …	Mr0grog	rosshinkley
922	2016-12-19 11:15:11	I will try with `DEBUG=nightmare*,electron*`. I already tried setting a random partition name for each instance (following @Mr0grog advice here : https://github.com/segmentio/nightmare/issues/493#issuecomment-265684086) But it doesn't change anything. I come back to you by the end of the week ! Thanks @rosshinkley	GautierT	rosshinkley
921	2016-12-17 03:07:38	@ewrogers is correct: `session` is not created until after you navigate somewhere. It might be worth having the discussion: should Nightmare navigate to `about:blank` first? I can't think of any side effects off the top of my head, but it might be worth sandboxing to see. Thoughts?	rosshinkley	ewrogers
921	2016-12-18 23:12:34	@rosshinkley Navigating to `about:blank` initially would work. Alternatively, you could have `cookies.set` check if a current `session` exists, and if not just treat it as a `.goto('about:blank').then(() => cookies.set(...))` instead.	ewrogers	rosshinkley
921	2017-01-24 14:23:33	@tmcleroy As a temporary measure, I figured out a way around the issue by subscribing to the 'did-start-loading' event and throwing my cookies. I'm sure there are cleaner solutions. In particular I couldn't figure out how to pass in the url and cookies as params into my custom action so I used the node-persist package to write and the values out: To use it: If someone can help me figure out how t…	thebentern	tmcleroy
921	2017-01-24 23:11:43	@thebentern Have you tried this? I was playing with cookies today and I managed to set they as this: **Environment:** > { electron: '1.4.15', > chrome: '53.0.2785.143', > nightmare: '2.9.1', > os: 'win32' }	navossoc	thebentern
921	2017-03-23 04:46:03	@navossoc This seems to work, just add `url` property.	jasonmorita	navossoc
916	2016-12-05 21:57:45	@jekku Do you mean literally using the name `'nopersist'` as your partition name? I think you can use any name for the same effect but yeah that would work. I don't know of any other way to do it and you can get burned pretty hard if you don't.	justinmchase	jekku
913	2016-12-19 04:09:20	@rosshinkley when I use element.src it return null, it's seems not work	canhongpoxiao	rosshinkley
913	2016-12-19 04:59:56	@canhongpoxiao this is not the venue for these kinds of questions. Go to Stackoverflow. You cannot directly call the property of the DOMElement. You need to something like .getAttribute('src')	jekku	canhongpoxiao
907	2016-11-28 08:18:44	@yourfavorite nightmare uses electron BrowserWindow: https://github.com/electron/electron/blob/master/docs/api/browser-window.md There are 2 functions: https://github.com/electron/electron/blob/master/docs/api/browser-window.md#winshow https://github.com/electron/electron/blob/master/docs/api/browser-window.md#winhide So, if you want to call them, you can extend nightmare: And then: There is some…	wiliame	yourfavorite
907	2016-11-28 18:50:38	This is great! Thanks @wiliame	yourfavorite	wiliame
906	2016-12-17 05:07:50	@jimmaay To be honest, it never got past a doodle in my notebook. (Ab)Using the viewport size and moving it around was going to be a first pass, but you're right - a fixed (or anchored) element would definitely throw a wrench in that. There are other rendering problems that could crop up with any sort of responsive layout, too, which is ultimately why I tabled the idea. Still, as a science experi…	rosshinkley	jimmaay
905	2016-11-25 03:28:03	@neal1991	jekku	neal1991
905	2016-11-25 04:06:22	@neal1991 you can't say who behaves normally. Even Linus Torvalds, creator and maintainer of git and linux is more of an asshole then me. http://thenextweb.com/dd/2015/11/02/linux-creator-linus-torvalds-had-a-meltdown-over-a-pull-request-and-it-was-awesome/	jekku	neal1991
905	2016-11-25 04:09:17	@jekku Maybe you are born like this.	neal1991	jekku
904	2016-12-06 17:25:19	@jamie-pate what do you mean? Sometimes you don't need to wait for "Load" event if you want to use something that is ready at DomReady event. For all my cases DomReady is the fastest method.	wiliame	jamie-pate
904	2016-12-06 18:02:04	@jamie-pate google cloud instances works fine with electron. If your machine has 4 cores, sumon only 4 electron and reuse them, don't close them when finish requests so you will be consuming resources to spawn them again. Working with async.queue (or priority queue) helps. After crawling a webpage clear cookies, application data and goto "about:blank" so the next page don't get the previous refer…	wiliame	jamie-pate
904	2016-12-06 22:51:11	@jamie-pate right, a lot of time is spent in waiting. N maybe must be based on CPU usage. Look, my crawler is something like this (i haven't tried the code): So you don't have to call end() and close the instance.	wiliame	jamie-pate
902	2016-12-05 23:12:01	@jekku Maybe you could add a little section in the README for this new function also?	justinmchase	jekku
902	2016-12-07 07:39:13	@justinmchase added. Thanks for the headsup. :up:	jekku	justinmchase
902	2016-12-07 08:08:09	@reinpk @rosshinkley the failing test comes from a different feature.	jekku	reinpk
901	2016-11-30 04:57:32	@reinpk already active :) Just gonna add a test	jekku	reinpk
900	2016-12-17 03:35:33	@jekku This probably should have gotten pulled in with the last release. I'll see to it that it gets pulled in with the next one. @justinmchase _mostly_ for previous version support/preventing breaking changes. In the future, support could be dropped. (This is _tangentially_ related to a conversation about `.run()` in #575.)	rosshinkley	jekku
900	2016-12-17 03:35:33	@jekku This probably should have gotten pulled in with the last release. I'll see to it that it gets pulled in with the next one. @justinmchase _mostly_ for previous version support/preventing breaking changes. In the future, support could be dropped. (This is _tangentially_ related to a conversation about `.run()` in #575.)	rosshinkley	justinmchase
892	2016-11-21 06:49:38	@rosshinkley And now when I try again, it just stucks here: " DEBUG=nightmare*,electron* xvfb-run --server-args="-screen 0 1024x768x24 -extension RANDR" node yahoo_demo.js nightmare queuing process start +0ms nightmare queueing action "goto" for http://yahoo.com +4ms nightmare queueing action "type" +2ms nightmare queueing action "click" +0ms nightmare queueing action "wait" +1ms nightmare queuei…	albus01	rosshinkley
887	2016-12-28 01:57:28	I'd also like to be able to access the webContents of the BrowserWindow instance if this is possible? I need it for the same purpose as @zatziky (simulating real keyboard inputs). And also simulating real pasting (but this also requires access to electron clipboard object): **Edit:** Ahh, thank you @rosshinkley - I thought `.action()` only allowed javascript evaluation, but taking a proper look a…	josephrocca	zatziky
887	2016-12-28 01:57:28	I'd also like to be able to access the webContents of the BrowserWindow instance if this is possible? I need it for the same purpose as @zatziky (simulating real keyboard inputs). And also simulating real pasting (but this also requires access to electron clipboard object): **Edit:** Ahh, thank you @rosshinkley - I thought `.action()` only allowed javascript evaluation, but taking a proper look a…	josephrocca	rosshinkley
887	2017-01-02 17:16:47	@zatziky upload dialogs are _very_ tricky, requiring tapping into the debugger API. There is a plugin for that: [`nightmare-upload`](https://github.com/rosshinkley/nightmare-upload). Sending keyboard events to Electron for upload dialogs won't work. @josephrocca Glad you got it figured out, and thank you for documenting your process! Highly appreciated. :) Considering both of the above issues are…	rosshinkley	zatziky
887	2017-01-02 17:16:47	@zatziky upload dialogs are _very_ tricky, requiring tapping into the debugger API. There is a plugin for that: [`nightmare-upload`](https://github.com/rosshinkley/nightmare-upload). Sending keyboard events to Electron for upload dialogs won't work. @josephrocca Glad you got it figured out, and thank you for documenting your process! Highly appreciated. :) Considering both of the above issues are…	rosshinkley	josephrocca
887	2017-01-06 14:47:51	@josephrocca I'm not able to get your action to work. Do you have a complete example? Help would be much appreciated	ecrmnn	josephrocca
887	2017-01-06 15:04:26	@ecrmnn Here's the code with a 50ms timeout (not sure if this actually makes a difference, pretty sure it worked for me without the delay): It works for me with tab and backspace, but not for enter/return (`\u000d`) for some reason. It sort of stumped me so I've moved onto another project for now. If you make any progress, please let me know! Would be really nice if nightmare had a `sendKeys` sor…	josephrocca	ecrmnn
887	2017-01-06 15:36:58	@josephrocca Thanks. I'll try it out. I'm trying to trigger left and right arrow keys. Hopefully I'll get it working	ecrmnn	josephrocca
887	2017-03-16 04:49:12	@josephrocca hey just wondering have you managed to get arrow keys working?	export-mike	josephrocca
885	2016-11-18 00:00:49	It did not work for me. Have you tried @CvX ?	bertolo1988	CvX
881	2017-03-16 17:40:12	@nick2012 when you just do `require('./extend.js')`, it comes back as an object with a `login` property. nightmare.use expects a function. the `.use` function doesn't add the function to the nightmare instance, so the use would be: nightmare .use(require('./extend').login('my-credentials')) .otherstuff	tforbus	nick2012
877	2016-11-08 11:49:39	@edisch Thank you so much for anwser me, but it seems not work. The loop not work: `['then', function(res) { console.log('finish'); }]` not work, and `console.log(current);` also not work.	albus01	edisch
870	2017-01-20 20:52:04	@anperez78 Did you take a look at `nightmare-download-manager` or `nightmare-inline-download`?	rosshinkley	anperez78
866	2016-11-21 13:47:57	Thx @rosshinkley	zatziky	rosshinkley
865	2017-01-02 17:37:00	Yeah I fixed whole merging ;) On Mon, Jan 2, 2017 at 2:25 AM Rico Sta. Cruz <notifications@github.com> wrote: > *@rstacruz* commented on this pull request. > > > > > ------------------------------ > > > > > In Readme.md > <https://github.com/segmentio/nightmare/pull/865#pullrequestreview-14833628> > : > > > > @@ -30,16 +30,13 @@ Many thanks to [@matthewmueller](https://github.com/matthewmueller) …	reinpk	rstacruz
862	2016-11-01 20:54:11	Quick notes before I have to stop looking at this for now: 1. The problem is in the IPC between the Electron process itself and the browser window process when JS is evaluated (i.e. in `win.webContents.executeJavaScript()`). 2. In @nguyenchr’s example above, the specific issue isn’t in the DOM node but in the jQuery metadata attached to it. Most specifically, it’s an AngularJS `$scope` object att…	Mr0grog	nguyenchr
862	2016-11-04 02:53:16	@Mr0grog Would it be worth it to use something like [`json-stringify-safe`](https://www.npmjs.com/package/json-stringify-safe) to handle circular references when serializing data to pass over the IPC boundary?	rosshinkley	Mr0grog
857	2016-10-29 19:16:31	@rosshinkley You said that the first `.then()` returns a `Promise`. Can this promise be converted to `bluebird` Promise so to be able to use `.each()` and others from specified library, at a later point in Nightmare chain? Something like this:	gfot	rosshinkley
856	2016-12-07 17:22:31	@entrptaher I did something similar to the stuff that you mentioned and it worked. Basically added a `package.json` in resources folder and put electron there, and installed the node module.	mping	entrptaher
856	2017-03-12 00:21:32	@Overtorment Here is another random issue related to that. https://github.com/segmentio/nightmare/issues/1018	entrptaher	Overtorment
855	2016-10-27 17:50:37	Hey @balajmarius, this pretty much the exact same issue as #854; you might want to check there for a better understanding of the issue and possible solutions.	Mr0grog	balajmarius
854	2016-10-27 13:45:06	@Mr0grog Thank you for researching this. I think I found another solution, please check it out: Basically, when you know you need to wait for the page to unload before moving on you would place `.waitforunload()` and nightmare will not move on until it is resolved. I think I should submit a pull request to add this feature natively. Please let me know your thoughts.	bchr02	Mr0grog
854	2016-10-27 17:46:26	@Mr0grog Thank for the extra option but did you see my other solution here https://github.com/segmentio/nightmare/issues/854#issuecomment-256658926 which uses an `.evaluate()` instead of an action? I seem to like this the best because it's the cleanest and clearest solution, in my opinion.	bchr02	Mr0grog
854	2016-10-27 18:01:15	@Mr0grog it would be awesome if your non-event listener option within https://github.com/segmentio/nightmare/issues/854#issuecomment-256712828 could be added directly to nightmare. Care to send a pull request? 😄	bchr02	Mr0grog
853	2016-10-26 17:36:37	Hi @saginadir, you can use the `did-get-response-details` event for this:	Mr0grog	saginadir
846	2016-11-04 03:41:38	Thanks @rosshinkley. I can nest another `nightmare.goto(url)` call in the outer `then` block it seems and that seems to solve that.	matthewmichihara	rosshinkley
844	2016-12-17 05:59:47	@privilio is right: start with #224. Closing this for now, feel free to reopen if you are still having an issue.	rosshinkley	privilio
837	2016-10-20 10:02:32	Thank you very much @rosshinkley. I didn't stumble upon nightmare-examples before. It's true that it's linked within a ToC, but by scrolling and reading through segmentio/nightmare README there was no such section, not even a link to it and I didn't pay attention to the ToC since I assumed I read it all. Also, there is not a single example of a code in a main README that would use `then` at least…	kamiltrebunia	rosshinkley
836	2016-10-20 14:54:17	@jussch @rosshinkley I tried all sorts of acrobatics to make it work on heroku until I emailed their tech support and confirmed that dev/shm is fixed to 5mb on all dynos. Even though I couldn't prove that dev/shm was the problem (if you read the chromium issue part of the problem is that you don't get logs about the crash), I tested the same script that was crashing on heroku on the smallest VMs …	rickmed	jussch
836	2016-10-20 14:54:17	@jussch @rosshinkley I tried all sorts of acrobatics to make it work on heroku until I emailed their tech support and confirmed that dev/shm is fixed to 5mb on all dynos. Even though I couldn't prove that dev/shm was the problem (if you read the chromium issue part of the problem is that you don't get logs about the crash), I tested the same script that was crashing on heroku on the smallest VMs …	rickmed	rosshinkley
836	2017-01-25 00:46:24	@jussch I'm running into the same issue. Wondering if you found a solution?	Chris911	jussch
836	2017-01-31 22:50:08	@jussch Heroku just bumped the size of `/dev/shm/` on their dyno to allow headless browser test. https://devcenter.heroku.com/changelog-items/1085	Chris911	jussch
836	2017-02-02 19:50:47	@Chris911 No I never found a solution, but thanks a bunch for the info! I'll give it another try.	jussch	Chris911
836	2017-02-02 19:52:55	@jussch I managed to get it to run with a few buildpacks but it was crashing after loading 1 webpage. I contacted Heroku and they said they were working on increasing `/dev/shm/` and that it should fix it. Personally decided to deploy on Google Cloud for now but might switch back to Heroku. Let me know if it works for you!	Chris911	jussch
835	2016-10-19 18:35:57	@rosshinkley i want to stop the nightmare by a button i want to do a button that start my script contains nightmare then when i want to stop the nightmare with an other button because in the server i can't see the electron to stop it did u undertand me now?	neutron92	rosshinkley
835	2016-10-19 20:01:33	@rosshinkley do you know maybe when `.halt()` API will be included ? We need it for project of ours. If that will not be soon, do you suggest any solutions ? Peace!	shtefcs	rosshinkley
835	2016-10-29 19:36:46	@entrptaher Wow, tnx a lot for trying to help mate, really appreciate! I will need to wait someone to do this for me, cause current guy who was doing this left the work. @entrptaher how can I get in contact with you ? My email is stefan@vanila.io, so you can reach me there or join our internal chat on https://chat.vanila.io	shtefcs	entrptaher
835	2016-10-29 19:50:51	Thank you @entrptaher	jelenajjo	entrptaher
832	2016-10-30 08:55:41	@cagataycali, maybe thats not the problem you are trying to solve. If you are trying to use download manager, then probably you should try their example first. If you want to pass something to evaluate, you have to pass it as @rosshinkley showed above. But, from your example, it's not exactly clear what are you trying to do. The actual code might be more helpful.	entrptaher	cagataycali
832	2016-10-30 08:55:41	@cagataycali, maybe thats not the problem you are trying to solve. If you are trying to use download manager, then probably you should try their example first. If you want to pass something to evaluate, you have to pass it as @rosshinkley showed above. But, from your example, it's not exactly clear what are you trying to do. The actual code might be more helpful.	entrptaher	rosshinkley
832	2017-01-02 18:40:29	@cagataycali In addition, you're not passing values to `.evaluate()` to print. From the hip, this should work: You may want to give [variable lifting](https://github.com/rosshinkley/nightmare-examples/blob/master/docs/common-pitfalls/variable-lifting.md) a read. Going to close this due to age and I think possibly being solved.	rosshinkley	cagataycali
830	2016-10-19 19:53:08	@rosshinkley Thank you for helping. I am looking to pull the information (html) from the page that excepted, not the URL.	bchr02	rosshinkley
830	2016-10-24 22:38:46	@rosshinkley I tried to use your .evaluate() method as you had suggested, but none of the code within the final .then() (where the html should be) executes.	bchr02	rosshinkley
830	2016-10-25 16:32:28	Okay I created another approach that works using evaluate's new Promise support - @rosshinkley thanks for adding that by the way. So here is what I did. I created a wait function that takes three parameters. 1. The element id to check for 2. waitTimeout (this is optional) 3. pollInterval (this is optional) Once you declare a wait variable with the new wait function code provided below, when using…	bchr02	rosshinkley
830	2016-10-27 07:05:29	FWIW, @rosshinkley's suggestion should work, _except_ you need to make sure not to call `end()` before your `catch` runs: So it doesn’t have to be nearly so complicated as your asynchronous `wait` above.	Mr0grog	rosshinkley
830	2016-10-27 16:33:12	@Mr0grog Thanks for the thorough explanation and for the corrected code. This is great!	bchr02	Mr0grog
830	2016-10-27 21:34:06	@Mr0grog Thanks again for helping me. I wanted you to know that I ended up making some refinement to your code above because I didn't understand: - why there is a `catch()` immediately followed by another `catch()` - why the last `catch()` is followed by a `then()` - what the purpose of `.goto('about:blank')` when this could be captured in a `catch()` So here is the code structure that I ended up…	bchr02	Mr0grog
830	2016-10-28 01:10:33	Poking a head in: Thank you @Mr0grog: > except you need to make sure not to call end() before your catch runs... Editing mistake on my part. Thanks for the second set of eyes.	rosshinkley	Mr0grog
830	2016-10-28 22:23:41	Heh, no worries @rosshinkley. I made a similar copy/paste error in my first reply too, only saved by the fact that it didn't break the code :P	Mr0grog	rosshinkley
830	2016-10-29 03:00:54	@Mr0grog thanks for explaining	bchr02	Mr0grog
829	2016-12-17 15:42:08	@rosshinkley I was trying to modify the content of a script served over HTTPs. Still, I don't really have a solution for this, but I found a workaround for my case. Would be curious how do modify that, tho.	IonicaBizau	rosshinkley
827	2016-10-26 16:46:33	@bchr02 Sure! Pretty much a proof of concept, not tested (pasting things from my code):	IonicaBizau	bchr02
827	2016-10-26 18:59:53	@IonicaBizau Thank you!	bchr02	IonicaBizau
824	2016-10-19 19:08:23	@rosshinkley in this case, `window.confirm` isn't the issue, it's the `unload` and `onbeforeunload` handlers. I managed to fix it with a custom `preload.js` script, which I've submitted in a pull request here: https://github.com/segmentio/nightmare/pull/825	Fauntleroy	rosshinkley
819	2016-10-12 23:41:44	@rosshinkley this pull request is great! Thank you. It will help me with https://github.com/segmentio/nightmare/issues/830	bchr02	rosshinkley
813	2016-10-24 15:06:00	The same with you @ScottHelme . Anyone help?	albus01	ScottHelme
810	2016-09-28 09:16:52	@marcelfalliere OK you're right, what works for me is to do: however it could be handy to have some API way to do that, either some boolean flag for replace, or some clear method.	typekpb	marcelfalliere
810	2016-09-29 17:43:53	In addition to sending backspace characters as @marcelfalliere said, you can send empty or falsey values to `.type()` and `.insert()` to clear the selector. I do have a question: > ...on script re-run are previously inserted input fields prefilled with old values. Meaning that the values are there between runs to the same site?	rosshinkley	marcelfalliere
810	2016-09-29 19:48:17	@rosshinkley > I do have a question: > > > ...on script re-run are previously inserted input fields prefilled with old values. > > Meaning that the values are there between runs to the same site? correct	typekpb	rosshinkley
809	2016-09-29 14:33:11	@daniel3d is right: `.end()` queues the ending action, it still needs to be executed with a `.then()`. Setting that aside, and this is kind of offtopic: I'm not certain Nightmare is the best tool for converting SVGs to PNGs. Have you considered using something like [ImageMagick](http://imagemagick.org/script/index.php)? `convert` will give you _much_ more flexibility for image manipulation.	rosshinkley	daniel3d
809	2016-09-29 21:05:09	@rosshinkley unfortunately not for SVGs :)	mikeys	rosshinkley
805	2016-10-25 19:44:48	Thx a lot @rosshinkley	jonatasfreitasv	rosshinkley
794	2017-01-05 20:27:10	@rosshinkley yes still seeing this issue. Using electron 1.3.4 and nightmare 2.7.0 work fine.	ecandino	rosshinkley
793	2016-11-08 15:48:24	@rosshinkley Sorry about the delay, and thanks for the response! It's added in that evaluate function I pasted above. That's the 'onClick' method that gets called the button is clicked. Still stumped on this.. I will give 619 a read	shanewignall	rosshinkley
790	2016-09-21 14:29:35	Im not sure this is clear in the documentation because it states Maybe providing an example with this basic usage provided in @rosshinkley's comment would make it easier to understand?	Oted	rosshinkley
790	2016-09-29 14:18:35	Hm, I think I see what you're saying, @Oted. The problem here is defining what a "load success" is. Any page that completes the HTTP request - be it an HTTP success (eg, a 200) or an HTTP failure (eg, a 404) - is considered a successful request. The documentation should be worded more carefully to make that clearer. _Edit:_ I take back what I said, and shouldn't have fired totally from the hip: t…	rosshinkley	Oted
780	2016-10-20 15:23:02	Hi @rosshinkley, Thanks for your response. XPath is the only available option to select elements by the inner text, for instance. It's widely used on Selenium space, for example. Thanks, Gustavo	gjmveloso	rosshinkley
780	2016-12-30 19:53:34	@gjmveloso as @rosshinkley mentioned we've decided to keep css lookup for minimal simplicity. if there's a super clean, tested and ready-to-go PR may reconsider!	reinpk	rosshinkley
780	2016-12-30 19:53:34	@gjmveloso as @rosshinkley mentioned we've decided to keep css lookup for minimal simplicity. if there's a super clean, tested and ready-to-go PR may reconsider!	reinpk	gjmveloso
779	2016-09-06 01:02:08	@rosshinkley I've got two options: - Going from a "Page A" and filling a form. Once submitted, it leads me to "Page B", which is a results page. - Or going straight to "Page B", but with a 'POST' method, and some Body `form-data` parameters. This will also lead me to the "Page B" results. Screenshot from Postman: <img width="905" alt="postman" src="https://cloud.githubusercontent.com/assets/55174…	jgrancher	rosshinkley
769	2016-10-27 04:17:18	@rosshinkley In regards to your comment https://github.com/segmentio/nightmare/issues/769#issuecomment-244780554: > Nightmare, by default, will wait for the did-stop-loading event. This event is typically emitted once the page is "finished" loading (be it from the original 20x completing or stop being called). At that point, the page should already be in a ready state. (Should. If it isn't, or yo…	bchr02	rosshinkley
767	2016-09-05 17:40:59	Sorry for the delay, @scytalezero - yes, I'd go ahead and report it at Electron, which it looks like you've already done. :) Would you mind linking to it here?	rosshinkley	scytalezero
766	2016-08-30 08:42:54	@rosshinkley Thanks! :) [asynchronous operations and loops](https://github.com/rosshinkley/nightmare-examples/blob/master/docs/common-pitfalls/async-operations-loops.md) explanation helped me understand. Script above is super basic, just to test this. Not much sense in there. :D Thanks again!	jelenajjo	rosshinkley
762	2016-08-19 21:55:32	@shanewignall Quick update, yup. Just as I thought. In my case, the selector for the field was wrong. the querySelector was not matching anything. The interesting part is why it all the way in the blur event, and not in the while trying to put values in the element. Hope this helps you, too.	jhenriquez	shanewignall
762	2016-08-22 17:20:35	@jhenriquez Thanks for the info! I'll see if I can find the issue with the previous field..	shanewignall	jhenriquez
762	2016-08-22 19:38:26	@jhenriquez so one of my issues was just having to use a 'wait' in a certain place. This allowed for the button to actually switch back to the parent form.. but then I still get the blur event error. After that happens, again, the script hangs. This is driving me nuts. The button that is clicked makes the form disappear, so the user sees the parent form, which is then focused on again. Why would …	shanewignall	jhenriquez
762	2016-08-22 20:12:42	@shanewignall Well, my use case was way simpler I'm afraid :sweat_smile: but then again I believe it seems to be similar in nature. In my case I was only filling a form and clicking submit. Yet, my field selectors where actually incorrect. So, my selectors were not returning any elements so when nightmare tried to move from field one, to let's say field two (calling blur() on field one) the resul…	jhenriquez	shanewignall
762	2016-08-29 21:17:30	@rosshinkley Thanks for the response. I added a .wait('body') before and after the button click. Unfortunately, I still get the blur event about a second after the script clicks the button that makes the little inline-dialogue form disappear. I noticed that between clicking the button and the blur event error, a little banner appears and disappears on the page that just tells the user that the fo…	shanewignall	rosshinkley
762	2016-08-29 21:17:30	@rosshinkley Thanks for the response. I added a .wait('body') before and after the button click. Unfortunately, I still get the blur event about a second after the script clicks the button that makes the little inline-dialogue form disappear. I noticed that between clicking the button and the blur event error, a little banner appears and disappears on the page that just tells the user that the fo…	shanewignall	jhenriquez
760	2016-08-17 21:26:23	Hi @adityabansod. About [#688](https://github.com/segmentio/nightmare/issues/688): its OK only for orphaned electron processes which really could cause a leak, but my crawler clears everything between cycles with This code being wrapped in try...catch cleans everything fine. By the way, the proposed solution in #688 isn't OK due to the Nightmare's architecture, cause after `end()` invocation `dis…	pkantsedalov	adityabansod
759	2016-08-22 18:13:19	@GWP this ended up solving the problem for me (as a workaround): https://github.com/segmentio/nightmare/issues/688#issuecomment-238473332	adityabansod	GWP
758	2016-08-29 14:32:18	I agree with @Mr0grog. The examples should probably use plain promises to minimize external dependencies.	rosshinkley	Mr0grog
756	2016-08-30 16:16:59	@rosshinkley I have added the test for timeout when no element exists, and it passes. Above you mention "one handling the element existing before the timeout", this test existed already for the .wait(selector) call, so for the .wait(selector, timeout) call I just added a non-existent selector and 150ms to ensure it still passes, it does not pass if I just wait for the ul. Is there another specifi…	noahtkeller	rosshinkley
756	2016-09-05 16:02:09	@noahtkeller I think this is probably sufficient for now. Thanks!	rosshinkley	noahtkeller
752	2016-08-10 13:18:18	@albinekb: To reproduce, you have to use the instructions in the README, i.e. run it in the environment provided in the Dockerfile. For example, this uses node v5.12.0 if this matters.	rrva	albinekb
752	2016-08-17 21:34:59	Great that you got it working @rrva 😊	albinekb	rrva
751	2016-08-29 03:27:48	@Snake4life , you may give this code a try -	flisky	Snake4life
750	2016-08-08 16:26:23	@ivan-kleshnin What version of Nightmare are you using? When I run your second example with 2.6.0, I get the expected behavior of typing in `#email`.	rosshinkley	ivan-kleshnin
747	2016-08-03 00:53:26	@Mr0grog hm, that's odd. I'm curious what changed, but in this case, I _imagine_ fixing it first might be simpler. And yeah, I think a modification to the circle yaml to run `nvm install` for possibly all three versions in the `pre` would work. Thoughts?	rosshinkley	Mr0grog
746	2016-08-03 05:18:46	It looks like the `resetChanges` method from 8015fe0 splices the `cookies` namespace out of existence, causing those tests to fail. Otherwise, +1. Thanks, @Mr0grog :)	rosshinkley	Mr0grog
746	2016-08-04 03:37:00	@rosshinkley Looks like the fix is passing the tests now. A merge and release will be appreciated.	voidmonk	rosshinkley
744	2016-08-08 15:21:34	@RichardJECooke Whether or not you have `show: true` when running under Docker does not make it headless or headed. It makes the rendering on the framebuffer (most likely `Xvfb`) render as though it were visible. Nightmare isn't _truly_ headless: it requires an Electron instance to work, which in turn requires a framebuffer to render properly (at least, for now). Setting that aside: if you set `s…	rosshinkley	voidmonk
744	2016-08-08 15:21:34	@RichardJECooke Whether or not you have `show: true` when running under Docker does not make it headless or headed. It makes the rendering on the framebuffer (most likely `Xvfb`) render as though it were visible. Nightmare isn't _truly_ headless: it requires an Electron instance to work, which in turn requires a framebuffer to render properly (at least, for now). Setting that aside: if you set `s…	rosshinkley	RichardJECooke
744	2016-09-01 19:06:44	@RichardJECooke perhaps this docker image https://hub.docker.com/r/smtx/nightmarejs-webservice/ helps you build your nightmare app inside a docker container. Here is the Dockerfile: https://hub.docker.com/r/smtx/nightmarejs-webservice/~/dockerfile/	smtx	RichardJECooke
744	2016-09-10 16:04:50	> https://github.com/segmentio/nightmare/issues/744#issuecomment-236570644 @RichardJECooke I agree, having that information there would be helpful. I just started using the example and noticed it opened a window, which is great while debugging but when I did a search on README.md for headless or hide, to my surprise I did not get an answer. So, having this would have saved me some time from conti…	bchr02	RichardJECooke
740	2016-07-30 16:26:04	@voidmonk Out of curiosity, what version of nightmare are you using? @Mr0grog is right, the provisional load failure is causing an exception. In your last comment, that exception is handled, and should work fine (although your `.then()` that handles the status code will not be called).	rosshinkley	Mr0grog
740	2016-07-30 16:26:04	@voidmonk Out of curiosity, what version of nightmare are you using? @Mr0grog is right, the provisional load failure is causing an exception. In your last comment, that exception is handled, and should work fine (although your `.then()` that handles the status code will not be called).	rosshinkley	voidmonk
740	2016-07-31 00:59:40	@rosshinkley Using Nightmare 2.5.3 (latest on npm I suppose). Tested a bit more, but HTTP 304 is still hanging, and it doesn't raise any exception. All other HTTP errors invoke `catch` via `Promise.reject` in the first `then`.	voidmonk	rosshinkley
740	2016-07-31 18:10:36	@voidmonk Hmmm, v2.5.3 does not hang for me using the exact same code you pasted above (save substituting `'https://httpbin.org/status/304'` for `url`). Are you sure that’s exactly the code you’re using?	Mr0grog	voidmonk
740	2016-08-01 00:43:02	@Mr0grog Yeah, same code. It times-out, but doesn't end gracefully. Try running it verbose: `DEBUG=* node 304test.js`. You'll see that there's no activity after `did-stop-loading` event, until it eventually times-out. I think the expected behaviour for a 304 response should be for the Nightmare process to be terminated instantly (as Chrome does to the request) rather than wait endlessly & timeout…	voidmonk	Mr0grog
740	2016-08-01 06:07:45	@Mr0grog That's strange. It just hangs for me on HTTP 304 until timeout. I'm using: Ubuntu 14.04.2 LTS on AWS Node.js v6.3.0 Electron (electron-prebuilt) v1.3.1 Nightmare v2.5.3	voidmonk	Mr0grog
740	2016-08-02 23:44:21	@Mr0grog Ah ok. So it this a bug in Electron or Nightmare? Any workaround to it?	voidmonk	Mr0grog
740	2016-08-03 00:32:57	@voidmonk It’s more a bug in Nightmare than anything else, but only caused because Electron changed its behavior ¯\_(ツ)_/¯ No workaround that I can think of, sorry. #746 fixes it, though.	Mr0grog	voidmonk
740	2016-08-03 00:54:05	@Mr0grog Thanks for looking into it, and for the quick fix! Hoping for it to be merged and released to npm soon.	voidmonk	Mr0grog
740	2016-08-03 05:20:28	@voidmonk The fix wasn't included as it has a test issue that needs to be addressed. As soon as it's fixed, I'll pull it in and cut another release.	rosshinkley	voidmonk
740	2016-08-03 05:23:08	@rosshinkley Oh ok, no worries. Thanks again. I'll await the next release.	voidmonk	rosshinkley
740	2016-09-05 16:05:01	@geostant I'd suggest opening a new issue with a minimum repro case.	rosshinkley	geostant
740	2016-09-06 01:52:08	@geostant I cannot reproduce with nightmare 2.6.1 or later with electron 1.3.4 or later. Using the @voidmonk's example code from https://github.com/segmentio/nightmare/issues/740#issuecomment-236467461 . If you can provide a reproducible test case, I’ll look at it. Otherwise I can’t seem to get the behavior you are seeing.	Mr0grog	geostant
740	2016-09-06 01:52:08	@geostant I cannot reproduce with nightmare 2.6.1 or later with electron 1.3.4 or later. Using the @voidmonk's example code from https://github.com/segmentio/nightmare/issues/740#issuecomment-236467461 . If you can provide a reproducible test case, I’ll look at it. Otherwise I can’t seem to get the behavior you are seeing.	Mr0grog	voidmonk
740	2016-09-06 01:52:52	And as @rosshinkley noted, better to open a new issue when you have reproducible example :)	Mr0grog	rosshinkley
737	2016-07-29 01:28:19	Thanks @johnferro. An internal chain of steps worked, but it doesn't seem right (`wait` won't be queued etc): Hopefully @rosshinkley or someone with a better understanding of Nightmare can confirm the validity and object disposal.	voidmonk	johnferro
737	2016-07-29 23:16:45	Thanks @Mr0grog, that looks much cleaner. On a related note, the process hangs if response code is HTTP 304: issue #740. Any clues on that one?!	voidmonk	Mr0grog
735	2016-08-29 15:01:31	@Snake4life The proxy server is set up for every request from Electron. Are you not seeing that behavior?	rosshinkley	Snake4life
731	2016-08-21 16:58:41	@vshvydky How did you do it? I tried: but images are still loaded... (unless they are cached?) Thanks	sebastienbarre	vshvydky
730	2016-07-24 21:42:09	@Stankye: @vshvydky's answer is on the right track, but unfortunately won't work: `document.querySelectorAll` returns a DOM element collection, which like `arguments` isn't actually an array. From the hip, something like: ...might work. If I'm reading the [spec](https://www.w3.org/TR/DOM-Level-2-HTML/html.html#ID-2651361) right, though (and it is _entirely_ possible I'm not), that will only work …	rosshinkley	vshvydky
730	2016-07-24 21:42:09	@Stankye: @vshvydky's answer is on the right track, but unfortunately won't work: `document.querySelectorAll` returns a DOM element collection, which like `arguments` isn't actually an array. From the hip, something like: ...might work. If I'm reading the [spec](https://www.w3.org/TR/DOM-Level-2-HTML/html.html#ID-2651361) right, though (and it is _entirely_ possible I'm not), that will only work …	rosshinkley	Stankye
728	2017-01-26 06:20:34	Ah, so this is why everything is blowing up! `nightmare` doesn't support concurrency. 👎 @cchamplin do you plan on reviving this PR or should I pick up the torch? 😄 edit: https://github.com/Timer/nightmare/commit/803732b1b33936500b1a6918efc1f067b5253bad	Timer	cchamplin
726	2016-09-06 14:06:59	@rosshinkley They did not auto-size the viewport to the content. Instead I had to do all of this:	stevenvachon	rosshinkley
725	2016-08-08 15:13:09	@varsano Upgrade NodeJS. Nightmare will not work with anything <4.x.	rosshinkley	varsano
725	2017-01-28 10:07:42	Hey, First of all thanks allot for you answer, it got lost in my tons of emails and i already managed by my self. Now that i see you answer i run into a problem when scrapping a webpage: i scroll to the bottom of the page and every scroll actually triggers a request with a response and i want to store this response without any luck screenshot: [image: Inline images 1] [image: Inline images 2] how…	varsano	varsano
723	2016-07-14 18:53:21	@rosshinkley correct, that is what i'm trying to do. However, i've also tried explicitly doing that, by Object.keys it, however in both cases the return is an empty array [object]. Unless you meant something completely different.	xmen4u	rosshinkley
723	2016-07-22 21:36:39	@xmen4u Could you post an example? I want to be sure we're on the same page.	rosshinkley	xmen4u
723	2016-07-22 22:16:02	@rosshinkley: sure: `nightmare.viewport(800,600).goto(url)wait().evaluate(()=>document.getElementById('selector').getBoundingClientRect()).then(bounds=>console.log(bounds. .... )).catch(...)` where the console.log can be specific or JSON.stringify, i've tested both.	xmen4u	rosshinkley
723	2016-07-24 03:27:05	@rosshinkley Thank you so much! this seems to work!	xmen4u	rosshinkley
723	2016-12-17 02:57:38	@sebastienbarre Memory serving, they're in pixels... you _might_ want to open a new issue (if you haven't already) with an example.	rosshinkley	sebastienbarre
712	2016-07-08 18:34:33	@AVVS are those files available publicly? The links you provided all 404. Maybe you could post the relevant parts here or in a gist?	rosshinkley	AVVS
712	2016-07-08 18:42:27	@rosshinkley restored branch so you can see the code, logs are also available again on this same build	AVVS	rosshinkley
712	2016-07-26 12:42:46	@AVVS Most crashes in electron in my experience are due to invalid selectors, run electron with the verbose flag, it should reveal invalid selectors (or whatever else is making it crash).	inakianduaga	AVVS
712	2016-08-08 16:58:27	@AVVS Is this resolved?	rosshinkley	AVVS
712	2016-08-09 15:26:18	@rosshinkley not yet, still playing with this. Please leave this issue opened and I'll let you know	AVVS	rosshinkley
712	2016-12-07 17:22:42	@inakianduaga : how to run electron with verbose flag ?	GautierT	inakianduaga
712	2016-12-07 17:40:39	@rosshinkley recent versions seem fine & thanks for the tips	AVVS	rosshinkley
712	2016-12-17 03:24:42	@AVVS No problem, glad you got it sorted.	rosshinkley	AVVS
710	2016-07-09 10:21:40	@rosshinkley https://www.npmjs.com/package/nightmare-iframe https://github.com/segmentio/nightmare/issues/203	div3rse	rosshinkley
709	2016-07-07 12:02:36	Thanks @icaromh for your information. Actually ajax is just an example, I actually want to know how to handle the async case, because with phantomjs, if you execute a javascript function on the page you open, there is an API called `window.callPhantom` to communicate with the phantom process outside, so the async handler won't be a problem. I just want to ask whether there are corresponding solut…	goddyZhao	icaromh
709	2016-07-08 18:31:05	@goddyZhao This is one of the things that #573 was attempting to address. Currently, there is no way to allow for asynchronous actions in `.evaluate()` out of the box.	rosshinkley	goddyZhao
708	2016-11-02 21:11:17	@pinguinoholdings check out this [repo](https://github.com/rosshinkley/nightmare-examples), maybe it can help you.	alfonsomga	pinguinoholdings
708	2016-11-02 22:29:23	Thanks @alfonsomga My use case was logging into a site, and then clicking through an unknown number of "OK" button prompts before I could get to the page I was looking for. Being an unknown number, I couldn't make it work by nesting .then() statements, not to mention how to exit the check. This is most likely not the most elegant solution, but it works. For anyone following along later, hopefully…	pinguinoholdings	alfonsomga
708	2016-11-02 23:01:43	@pinguinoholdings I would recommend you to use [vo control flow library](https://github.com/matthewmueller/vo) to achieve it. Here's an example code: As you can see it's pretty simple and straightforward.	alfonsomga	pinguinoholdings
706	2016-07-01 22:00:52	@rosshinkley Oh man - I totally overlooked the casing being off... that solved it - so sorry to have bugged you for that. Thanks a ton for your excellent help!!!	bradleygore	rosshinkley
703	2016-07-04 06:47:04	@rosshinkley Thank you very much for your help.	felix185	rosshinkley
695	2016-07-08 17:41:15	@OleVik Specifically, I was referring to the scrollbar/title et al eating into the pixel count. I think that might be _part_ of the problem. The buffer height being incorrect is distressing. I know there is a problem where you cannot create a window larger than the display size on Windows (see electron/electron#4932 and possibly electron/electron#5053), but resetting the viewport (which calls `Br…	rosshinkley	OleVik
695	2016-07-30 16:15:03	@OleVik Out of curiosity, what happens if you try to snap a screenshot of say, `.viewport(4000,4000)`? A while back, I wrote a quick and dirty [gist](https://gist.github.com/rosshinkley/b5fb5061073756e926b791a66d62b24b) that spit out the max texture size - I wonder if that could be ported to use opengl and freeglut for Windows?	rosshinkley	OleVik
695	2017-01-12 22:56:34	@jimmaay/@OleVik, can you try var nightmare = new Nightmare({ minHeight:7119, minWidth:1000 }); It worked for me.	BhavinPatel04	jimmaay
695	2017-01-12 22:56:34	@jimmaay/@OleVik, can you try var nightmare = new Nightmare({ minHeight:7119, minWidth:1000 }); It worked for me.	BhavinPatel04	OleVik
695	2017-01-12 23:39:32	@BhavinPatel04 It is indeed much closer to the expected output than before. Using Nightmare v2.9.1, running the same script as before but with The returned image is 1914px wide and 7060px high. Apart from the small error margins in dimension, which presumably could be offset with higher `min`-properties, there is a fairly large discrepancy with set `width` and `height`. When I add in `maxHeight:2…	OleVik	BhavinPatel04
695	2017-01-12 23:39:32	@BhavinPatel04 It is indeed much closer to the expected output than before. Using Nightmare v2.9.1, running the same script as before but with The returned image is 1914px wide and 7060px high. Apart from the small error margins in dimension, which presumably could be offset with higher `min`-properties, there is a fairly large discrepancy with set `width` and `height`. When I add in `maxHeight:2…	OleVik	mkmkku
694	2016-06-23 09:40:58	This is fixed with electron `1.2.5` and `electron-prebuilt` is released. So run `npm install` again and it should work 😄 close? @oncletom	albinekb	oncletom
694	2016-07-30 15:53:00	@trompx `XRANDR` being missing is not that big of a deal; unless you're explicitly loading it with `Xvfb` (or whatever X buffer you're using), that line is going to show up, serving as a warning that you will not be able to resize and rotate your buffer. The original problem with this thread had to do with how Electron was being started, and on certain flavors of Linux, was crashing, which would …	rosshinkley	trompx
693	2016-08-08 16:55:48	@LinusU Bumping this thread - did you either get this resolved or put together a test case?	rosshinkley	LinusU
688	2016-08-03 05:54:25	@AaronTrazona or @rosshinkley, it has been about a month since there was activity on this thread. ny further headway made on this? On my end, I have electron processes hanging around when my app is idle and nightmare.end() has been called. Was any route cause or solution found?	mashaalmemon	rosshinkley
688	2016-08-03 05:54:25	@AaronTrazona or @rosshinkley, it has been about a month since there was activity on this thread. ny further headway made on this? On my end, I have electron processes hanging around when my app is idle and nightmare.end() has been called. Was any route cause or solution found?	mashaalmemon	AaronTrazona
688	2016-08-03 15:05:37	@TimNZ that makes a whole lot of sense. I've experienced this on MacOSX as well as on linux (specifically running in a docker instance so the flavour of linux is the one that the official "node:6.2.2" is based on). Hopefully there is a solution that can be used cross platform. I am attempting to use nightmare in a production environment but can't until this problem is solved.	mashaalmemon	TimNZ
688	2016-08-08 15:43:57	@TimNZ If I'm understanding the problem properly (and it is _thoroughly_ possible I am not), this would mean either that `ChildProcess.kill()` isn't actually killing the child process, meaning Electron isn't honoring `SIGTERM`, or there is some edge case for ending the process that isn't handled properly. (The latter seems _far_ more likely.) I am curious to see a reproduction - that would be mos…	rosshinkley	TimNZ
688	2016-09-28 13:25:25	@rafalneves Can you give more info your comment is not really constructive what did you test what is not fixed?	daniel3d	rafalneves
688	2016-09-28 20:13:10	I just replied to the previous comment. I tried to run the latest code (that includes #757 commited code) and I run into same problem (electron instances are not destroyed). Right now I'm using the fix proposed by @voidmonk that solved the issue. I was using debian 8. Was an sporadic need, so I didn't test it anywhere else. If I can assist you more, let me know.	rafalneves	voidmonk
688	2016-12-20 21:55:17	@itomas i'm unable to reproduce the issue > Electron instances is not destroyed after executing the script you provided. Electron is closed correctly only thing I had to do to make it run was to add `.then()` otherwise the script is not working try running this on your machine and let me know if you still experiencing the same issue. `os` Microsoft Windows [Version 6.3.9600] - Windows 8.1 `node` …	daniel3d	itomas
687	2016-06-21 13:51:57	@rosshinkley updated, thanks for the review	agrberg	rosshinkley
682	2016-06-13 12:50:36	Thanks @mrjj but I think we still doesn't have a _workaround_ on this, right?	gjmveloso	mrjj
682	2016-06-13 22:43:48	@gjmveloso, please, see my answer in related bug #680	mrjj	gjmveloso
680	2016-06-14 00:06:17	Thanks for your help @mrjj and @rosshinkley - I'd completed forgot about the _asynchronous_ thing. But I think I'm still doing something wrong :cry: Here is my complete code: I'm receiving the following error message: > TypeError: browser.goto(...).title(...).evaluate(...).exists(...).then(...).then > (...).end is not a function > at Object.<anonymous> (C:\Code\test\app.js:16:6) > at Module._comp…	gjmveloso	rosshinkley
680	2016-06-14 00:06:17	Thanks for your help @mrjj and @rosshinkley - I'd completed forgot about the _asynchronous_ thing. But I think I'm still doing something wrong :cry: Here is my complete code: I'm receiving the following error message: > TypeError: browser.goto(...).title(...).evaluate(...).exists(...).then(...).then > (...).end is not a function > at Object.<anonymous> (C:\Code\test\app.js:16:6) > at Module._comp…	gjmveloso	mrjj
679	2016-08-08 16:55:12	@rluisr Did you get this resolved?	rosshinkley	rluisr
679	2016-12-17 04:13:49	Thanks, @Siilwyn. Going to consider this resolved, closing.	rosshinkley	Siilwyn
674	2016-06-08 15:26:03	@rosshinkley I just want to open an additional electron window to display the scraped image.	Nisthar	rosshinkley
669	2016-12-17 04:55:15	@BerlinaLI I have a suspicion you might be hitting #224. Thoughts?	rosshinkley	BerlinaLI
665	2016-06-10 00:06:55	@rosshinkley : you need to use authentication() with setting 'proxy-server' (with out user + password)	xmen4u	rosshinkley
665	2016-06-10 06:43:43	@xmen4u can you clarify, is this what should work, or something that you have actually effectively worked with? In case it's the latter, can you please provide exact code example and I will test it also. I got the proxy authentication to work on Electron, but would prefer to use Nightmare if possible. At the moment, given that there are no specific detailed answers to this issue, unless someone p…	mikkokotila	xmen4u
665	2016-06-10 19:12:58	@mikkokotila: Works well. Changing the proxy during run-time is an issue i couldn't figure out how.	xmen4u	mikkokotila
665	2016-06-16 16:24:06	Thanks @xmen4u for the answer and @mikkokotila for already posting what I needed help with. I've added this information to the Read me for others to find more easily in PR #687.	agrberg	xmen4u
665	2016-06-16 16:24:06	Thanks @xmen4u for the answer and @mikkokotila for already posting what I needed help with. I've added this information to the Read me for others to find more easily in PR #687.	agrberg	mikkokotila
656	2016-05-22 15:50:15	@kuyoonjo Be sure you're calling `.then()` after `.end()`. That will run the queued actions (if any) and end Nightmare gracefully.	rosshinkley	kuyoonjo
656	2016-05-22 15:50:53	@kuyoonjo also, if you have a more complete example, I'd like to see it. I might be able to help more that way.	rosshinkley	kuyoonjo
650	2016-05-20 15:28:18	@oliviervaillancourt Part one looks great, thanks for fixing that. Part two I'd _probably_ leave as simply `example.js`. The example is in the root of the project directory and is (I think) fairly obvious which example we're referring to. The only remaining thing I can think of is possibly changing the README to say `example.js` instead of `yahoo.js` under the Examples heading on line 55 (which i…	rosshinkley	oliviervaillancourt
650	2016-05-20 15:35:36	Oh, ha, paths, didn’t even think about how those would be different on Windows when I noted it in #643 :( Probably agree with @rosshinkley there.	Mr0grog	rosshinkley
650	2016-05-20 15:54:52	Sounds good to me. I can make the change later on today and update the PR (I guess this is doable, I've never tried to update a PR before) Thanks On Fri, May 20, 2016 at 11:35 AM, Rob Brackett notifications@github.com wrote: > Oh, ha, paths, didn’t even think about how those would be different on > Windows when I noted it in #643 > https://github.com/segmentio/nightmare/pull/643 :( > Probably agr…	oliviervaillancourt	rosshinkley
650	2016-05-20 15:55:51	@oliviervaillancourt just make another commit on the same branch and it’ll automatically get picked up :)	Mr0grog	oliviervaillancourt
650	2016-05-20 17:07:44	Thanks Rob, I'll try that tonight. On Fri, May 20, 2016 at 11:55 AM, Rob Brackett notifications@github.com wrote: > @oliviervaillancourt https://github.com/oliviervaillancourt just make > another commit on the same branch and it’ll automatically get picked up :) > > — > You are receiving this because you were mentioned. > Reply to this email directly or view it on GitHub > https://github.com/segm…	oliviervaillancourt	oliviervaillancourt
650	2016-05-21 00:38:48	Hey @rosshinkley and @Mr0grog, I think I've updated this PR with the outcome of the discussion by simply stating `example.js` on line 55. Let me know if you feel this should be done otherwise. Thanks for your help	oliviervaillancourt	Mr0grog
650	2016-05-21 00:38:48	Hey @rosshinkley and @Mr0grog, I think I've updated this PR with the outcome of the discussion by simply stating `example.js` on line 55. Let me know if you feel this should be done otherwise. Thanks for your help	oliviervaillancourt	rosshinkley
650	2016-05-27 16:09:49	Looks great. Marking for inclusion. Thanks for the effort, @oliviervaillancourt!	rosshinkley	oliviervaillancourt
643	2016-05-18 16:08:16	Hi @oliviervaillancourt, the selectors in the README were specifically chosen to be more robust against the regular changes Yahoo makes and they do still work: https://github.com/segmentio/nightmare/pull/613 It looks to me like it’s just `example.js` that is out of date (my bad; I completely failed to update it in the above PR.)	Mr0grog	oliviervaillancourt
643	2016-05-19 00:51:36	@oliviervaillancourt Right, your issues are with: - README should say to run `node node_modules/nightmare/example.js` - The actual content of `example.js` doesn’t match the example in the README Both of those things totally need to be fixed! :thumbsup: on your PR changing those. I was only trying to say that it probably shouldn’t change the example code (changing the shell command is good) that i…	Mr0grog	oliviervaillancourt
643	2016-05-19 15:23:37	@oliviervaillancourt just to +1 what @Mr0grog was saying: _please_, by all means, keep going. The more contributors, the more people we have involved, the better. :)	rosshinkley	Mr0grog
643	2016-05-19 15:23:37	@oliviervaillancourt just to +1 what @Mr0grog was saying: _please_, by all means, keep going. The more contributors, the more people we have involved, the better. :)	rosshinkley	oliviervaillancourt
641	2016-05-18 14:36:33	@Mr0grog Thanks for the comments!	LinusU	Mr0grog
640	2016-05-20 15:38:33	@Mr0grog I saw. :) Doing my best to be thorough. This looks good. +1 to you sir.	rosshinkley	Mr0grog
639	2016-05-18 07:58:37	@Mr0grog your example works perfectly, but using `realClick` on a React button still doesn't work for some reason. I either get 'parent doesn't respond to .realClick' or just nothing happens. But thank you for the investigation nonetheless 👍	timotgl	Mr0grog
638	2016-05-17 19:19:49	@atomless since you’re using Ava (I think?), you could do something like:	Mr0grog	atomless
638	2016-05-18 15:32:25	@Mr0grog nice idea! Thanks.	atomless	Mr0grog
636	2016-05-18 15:31:16	Hi @Mr0grog - well, that's a good thought, but the thing is I can run `Object.keys(...)` without error from everywhere in my test scripts with no error at all. I only get the error when it's run from within a function in a `wait()` or `evaluate()` call.	atomless	Mr0grog
636	2016-05-18 17:16:35	@Mr0grog yep - you must be right. I find it quite surprising that Ava's babel transpiler would mess with Object.keys though!	atomless	Mr0grog
635	2016-05-22 16:40:43	@RoryJShevin Can you post a minimum reproduction of this problem? Also, what version of Nightmare are you using? I've tried to reproduce this problem with a ~15mb and ~500mb page and cannot.	rosshinkley	RoryJShevin
632	2016-05-31 15:50:18	@LinusU It works fine with 1.0.x and (memory serving) 1.1.x, but some of the tests involving `webSecurity` break with 1.2.x. I believe it's symptoms of electron/electron#5712, which have been fixed but as yet unreleased (at least with `electron-prebuilt`). I'm comfortable upgrading to a non-breaking version in the meantime, barring protest. Thoughts?	rosshinkley	LinusU
632	2016-06-02 11:11:15	@rosshinkley @LinusU `1.2.1` is now released in `electron-prebuilt` https://www.npmjs.com/package/electron-prebuilt I ran the tests with `1.2.1` and everything passes 🎉	albinekb	rosshinkley
632	2016-06-02 11:11:15	@rosshinkley @LinusU `1.2.1` is now released in `electron-prebuilt` https://www.npmjs.com/package/electron-prebuilt I ran the tests with `1.2.1` and everything passes 🎉	albinekb	LinusU
632	2016-06-07 09:45:28	ping @rosshinkley @matthewmueller	albinekb	rosshinkley
632	2016-06-07 23:42:09	@albinekb This will get pulled into the next version. :)	rosshinkley	albinekb
631	2016-05-13 17:22:55	@Muyv This is an issue in `electron-prebuilt` and I believe it’s already been filed: https://github.com/electron-userland/electron-prebuilt/issues/125 (but you should make sure that bug matches what you’re experiencing)	Mr0grog	Muyv
631	2016-05-18 17:10:25	@Muyv Is this resolved?	rosshinkley	Muyv
631	2016-05-19 03:38:42	@rosshinkley Nope, maybe this issue is WINDOWS-only, I tried to do it in CentOS, eveything goes well.	Muyv	rosshinkley
631	2016-05-19 03:53:32	@Mr0grog Thx, It seems a compatibility problem of `electron-prebuilt`. In fact I've already used another Phantomjs bridge to realize my requirements.	Muyv	Mr0grog
629	2016-05-10 16:28:32	Thanks @Mr0grog. I'll go and give it a try again. Thanks for your help.	chrisgeo	Mr0grog
629	2016-05-11 16:50:06	Hey @Mr0grog, Sorry for opening this up again, but looking at the promise example, I'm not positive generators would work inside of it. Here's an example based on your suggestion: It's possible for my use-case that using the generator form may be better altogether because I have other actions that need to occur after `.then`, an example building off the original, - Login fails, fail and take scre…	chrisgeo	Mr0grog
628	2016-05-10 13:21:50	@Mr0grog Thanks. Yes, I can see I should have provided more context with my question. Specifically, I am using Nightmare.js with the testing framework [Ava](https://github.com/sindresorhus/ava) - (incidentally Nightmare and Ava almost feel made for each other!). I am writing a series of functional tests for my app, that run in serial and tend to each perform a small action and/or then test a sing…	atomless	Mr0grog
628	2016-05-11 08:31:20	I agree with @Mr0grog, and I think that it would be weird API-wise if `wait` returned a `Promise<bool>`. I've been using Ava with Nightmare as well and a just to `await browser.wait(...)`, it will throw an error if the promise is rejected.	LinusU	Mr0grog
628	2016-05-11 09:07:14	@Mr0grog yes, you are correct that you could choose not to use the assertion and it would still work - although I'd still like to attempt to have a descriptive fail message - unfortunately when ava times out the error message is not shown even with the assertion :(	atomless	Mr0grog
628	2016-05-13 14:49:07	@LinusU Bingo - set Ava's timeout so that it's longer than the 30s Nightmare.js wait timeout and I now get the proper test failure message when the wait times out. Thanks!	atomless	LinusU
628	2016-05-13 16:59:48	@atomless you can also reduce how long `wait` waits if you need: Would only wait 5 seconds.	Mr0grog	atomless
628	2016-05-13 17:06:47	@Mr0grog even better - thanks!	atomless	Mr0grog
628	2016-05-18 17:06:28	@atomless Is this issue resolved?	rosshinkley	atomless
628	2016-06-01 03:56:41	@atomless Is not more easy use `JSDOM` instead `Nightmare` for your test? But if you really want use `AVA` + `Nightmare` you can use `test.cb` **Example**	lagden	atomless
627	2016-05-09 13:10:54	@rosshinkley Thanks for the answer. Your fork looks awesome, just one thing I cannot get pagination to works. Is there anything special I need to config?	ivawzh	rosshinkley
620	2016-07-01 16:21:08	@dcshapiro What version of node and nightmare?	rosshinkley	dcshapiro
620	2016-07-01 18:14:12	@dcshapiro [Nightmare requires 4.x or higher.](https://github.com/segmentio/nightmare#node-versions) See also #621. I _think_ you might still be able to get away with using 0.12.x and `--harmony`, but your mileage may vary.	rosshinkley	dcshapiro
619	2016-05-06 18:54:13	@maiopirata your code above seems perfectly correct. What are you expecting to have happen? Do you have a `click` event listener on the `div` or on an element that contains it? When you dispatch a simulated event this way, an element _inside_ the div at the given position _will not receive the event._ This will also not automatically trigger the relevant `mousedown` and `mouseup` events, so if yo…	Mr0grog	maiopirata
619	2016-05-06 18:54:13	@maiopirata your code above seems perfectly correct. What are you expecting to have happen? Do you have a `click` event listener on the `div` or on an element that contains it? When you dispatch a simulated event this way, an element _inside_ the div at the given position _will not receive the event._ This will also not automatically trigger the relevant `mousedown` and `mouseup` events, so if yo…	Mr0grog	rosshinkley
619	2016-05-06 21:41:58	Thank you @Mr0grog for your answer. I will definitely test webContents, it seems that this is the point. Thank you also that you show me bounds.left, top.. It would have saved me a lot of time knowing it some days before. I will let you know soon	maiopirata	Mr0grog
619	2016-05-10 18:42:44	I'm trying to do similar as well. I want to write automation tests for canvas drawing and need to do mousemove/mousedown/mouseup at a specific coordinate (x,y). Is there any reason _not_ to attempt to expose a method like sendEvent that PhantomJS has? http://phantomjs.org/api/webpage/method/send-event.html For this specific use case, I was able to get sendEvent working with PhantomJS events, but …	dsowsy	rosshinkley
619	2016-05-10 21:47:48	@rosshinkley do you have any idea why the `click()` (and `mouseover/mousedown`) action doesn’t use `sendInputEvent`? Assuming no, since according to git, they pretty much appeared out of whole cloth, but asking just in case. Seems like upgrading them to use `sendInputEvent` would be more “correct,” though it would change behavior slightly. (Maybe a good v3 change?)	Mr0grog	rosshinkley
619	2016-05-18 06:08:23	If it helps anyone here, I wrote a little example plugin for how to use `sendEvent` over on #639. @dsowsy for your case, just throw some `mousemove` events in between the `mousedown` and `mouseup`: It would be good to get a sense if this approach actually works for you and others experiencing issues before spending the effort cleaning it up for adding to core.	Mr0grog	dsowsy
619	2016-05-18 16:47:23	> @rosshinkley do you have any idea why the click() (and mouseover/mousedown) action doesn’t use sendInputEvent? Assuming no, since according to git, they pretty much appeared out of whole cloth, but asking just in case. I _suspect_ it's because `sendInputEvent` wasn't a part of the Electron API when 2.x was initially released. (The release dates differ by something like 10 days, memory serving.)…	rosshinkley	rosshinkley
618	2016-05-04 15:10:16	This is perfect @rosshinkley. Thank you for your clear explanation and your time. I appreciate it. :)	kud	rosshinkley
617	2016-05-05 11:54:31	@rosshinkley @mingsterism Using `Array.from()` is a nicer way to do this ;)	albinekb	mingsterism
617	2016-05-05 11:54:31	@rosshinkley @mingsterism Using `Array.from()` is a nicer way to do this ;)	albinekb	rosshinkley
617	2016-05-05 13:40:36	@albinekb Ah, true. Thanks for pointing that out.	rosshinkley	albinekb
612	2016-04-29 19:51:40	@JWMarchant it might be helpful to see the logs with `nightmare:*` instead of just `nightmare:actions` — anything happening in the electron process goes under `nightmare:log`, so there might be some good details missing in your debug output above. I wouldn’t _think_ this is related to #405 since you are stilling seeing the window just hanging around open, so it’s not crashing.	Mr0grog	JWMarchant
612	2016-04-29 20:02:32	@Mr0grog true. The reason i roped #405 in as a "maybe" was because it didn't _always_ crash the process, sometimes it would hang with no useful info. It's possible that was hitting two different problems.	rosshinkley	Mr0grog
612	2016-05-03 13:22:55	@JWMarchant For what its worth, you can specify a file descriptor with `DEBUG_FD`. Something like: `DEBUG_FD=3 DEBUG=nightmare:* node myNightmareScript.js 3>output.txt`. For completeness, could you also run with `ELECTRON_ENABLE_LOGGING=true` and `ELECTRON_ENABLE_STACK_DUMPING=true`? Also, if I'm not mistaken, your source will run up to ten URLs together at the same time - the second parameter to…	rosshinkley	JWMarchant
612	2016-05-03 15:35:56	@rosshinkley, here's a separate log file this https://drive.google.com/a/conversion.com/file/d/0B5HUOoRm9YUbR1FtaVphZjR6TWc/view - thanks for that useful tip! Unfortunately I couldn't recreate the issue when running `async.queue` with `1` as the concurrency parameter, so the log file is showing it as `10` so perhaps that may be it? Ideally I'd like to run Nightmare multiple times as I want to scr…	JWMarchant	rosshinkley
612	2016-05-03 23:41:12	Ok, I’ve only gotten this to reproduce a few times, but it seems like the issue is well below Nightmare or Electron—the HTTP request for the initial HTML content of the page never actually closes and finishes, so we never move on to evaluating the JS that gets `window`. I’m not sure if this is something funky with Treehouse’s server (I _only_ observed this behavior with Treehouse), with Chromium,…	Mr0grog	rosshinkley
611	2016-05-02 10:08:46	Thank you @rosshinkley.	kud	rosshinkley
611	2016-05-04 11:02:00	@kud Or you can use Nightmare v1.8.2, which does have file upload functionality, but uses PhantomJS instead of Electron. https://github.com/segmentio/nightmare/tree/1.8.2 😉	lukehorvat	kud
611	2016-05-04 11:03:06	Interesting. Thanks @lukehorvat.	kud	lukehorvat
610	2016-04-28 20:10:12	@mingsterism on wikipedia.org, the CSS selector doesn't find any elements. The space operator in selectors "a b" means "an element b with an element a ancestor". You might have intended `.central-featured-lang,lang1` In the Chrome console you can try `$$(mySelector)` to see what gets returned from a querySelectorAll. I'm not sure what's going on with the yahoo.com example, because there is no #ma…	yoz	mingsterism
610	2016-04-29 01:50:01	@yoz thanks for the advise. I followed your direction on the wikipedia selectors. Turns out, it was a (dot) i had to put in. `.central-featured-lang.lang1`. However, I still cant get the actual href element using CSS selectors. It gives me the entire line. I posted the question on stackoverflow as well. http://stackoverflow.com/questions/36928172/how-to-get-href-text-using-css-selectors For .wait…	mingsterism	yoz
607	2016-04-30 00:57:13	@shesmu no, it doesn’t. Are you referring to #602, or are you seeing that error independently (and do you have a reproducible test case)? I can see, where that error is happening, but can’t see how the conditions that cause it would ever be true. I’d love to know if you have a way to make it reliably happen.	Mr0grog	shesmu
606	2016-04-28 01:32:06	@rosshinkley I got the output below. Any ideas on the error?	mingsterism	rosshinkley
606	2016-04-28 03:37:04	@rosshinkley I posted a new issue on the followup of the error. Appreciate your help. Thanks very much.	mingsterism	rosshinkley
605	2016-04-28 01:21:52	@rosshinkley Thanks for the clarification.	mingsterism	rosshinkley
603	2016-04-26 21:35:53	Ahh, that actually clarifies things quite a bit. Apparently `:first` [isn't supported](https://developer.mozilla.org/en-US/docs/Web/CSS/:first) and I happened to be testing only that. 😿 Found alternative to it by using `:first-child`. Thanks, @Mr0grog	shri3k	Mr0grog
602	2016-04-26 20:13:05	@Mr0grog Just tried that. Getting this error now: `electron:stderr /vagrant/code/node_modules/electron-prebuilt/dist/electron: error while loading shared libraries: libgtk-x11-2.0.so.0: cannot open shared object file: No such file or directory +0m`	jamesaspence	Mr0grog
602	2016-04-26 21:52:10	@Mr0grog Do I need to? I was working under the assumption that nightmare would start the virtual display itself. Maybe that was my problem.	jamesaspence	Mr0grog
602	2016-04-27 16:30:19	@Mr0grog It literally just sits, printing nothing. Switching to `DEBUG=nightmare node workbench.js` shows me the nightmare log, which looks something like this: I also get this error now: EDIT: Never mind, now the original debug command is returning errors as well. Following output: EDIT 2: We're back to nothing after I tweaked my code again. No output, process just hangs forever. This outputs no…	jamesaspence	Mr0grog
602	2016-04-27 17:30:38	That's .... baffling. @yoz might have been on the right track, but the suggestion there looks like it would work for npm2, not npm3. If you look at `node_modules/electron-prebuilt/dist`, does `electron` exist there? I'd also be curious if you explicitly installed `electron-prebuilt` and/or explicitly set [`electronPath`](https://github.com/segmentio/nightmare#electronpath) if that might have any …	rosshinkley	yoz
602	2016-05-19 11:04:28	I have the same issue, the weird thing is it works perfectly on my laptop, but within my vps I got the `general error - you may need xvfb` error. I am not using `xvfb` in my code, as I did not use it on my laptop and it worked. Is the use of `xvfb` needed on virtual servers ? If yes, could you explain why? Thanks a lot :-) EDIT: I ran the code provided by @jamesaspence and it's working, but i'm s…	paulintrognon	jamesaspence
602	2016-05-19 15:11:31	@paulintrognon You might want to take a look at #224. The short version is that Electron requires a framebuffer to render, and when you're running headlessly on Linux, running `Xvfb` satisfies that requirement.	rosshinkley	paulintrognon
596	2016-04-25 19:03:24	There’s no super-easy way, but, as @rosshinkley noted, I wrote a short description of what you can do to counterract this [at the bottom of #498](https://github.com/segmentio/nightmare/issues/498#issuecomment-210710684). You could use a similar mechanism to [set the window’s content area](http://electron.atom.io/docs/v0.37.7/api/browser-window/#winsetcontentsizewidth-height-animate) instead of us…	Mr0grog	rosshinkley
595	2016-05-04 14:43:55	@yotamlaufer Awesome, thank you.	rosshinkley	yotamlaufer
593	2017-03-17 03:41:27	@overflowz The main holdup right now is that `preload` is not honored by windows not created by instantiating a new `BrowserWindow` internal to Electron, specifically with `window.open()`. See electron/electron#2605. I haven't dug into it, but it _might_ be skirted with some `preload` magic on the main Electron window. At the time, it felt like an _awful_ lot of work for something that might end …	rosshinkley	overflowz
592	2016-05-27 20:02:38	@trusktr did @Mr0grog's suggestions work for you?	rosshinkley	trusktr
592	2016-05-27 20:02:38	@trusktr did @Mr0grog's suggestions work for you?	rosshinkley	Mr0grog
592	2016-05-27 21:02:44	@rosshinkley I haven't tried it yet. Seems like it will though. I'll re-open if I get around to it (or if anyone reading tries and it doesn't work, they can re-open too).	trusktr	rosshinkley
587	2016-12-14 23:59:20	@yoz, that answer was right on the money. I was troubleshooting very unpredictable behaviour in a docker vs on my Mac and traced it to exactly this issue. Many thanks.	mashaalmemon	yoz
586	2016-04-21 01:22:08	> I'm wondering now is if instead of exiting, the Nightmare instance should be put into an error state where any further calls would cause exceptions as the IPC parts are no longer reliable. I definitely think this would be great. But some thoughts: there are two different kinds of `uncaughtException` handlers and I think the story is a little different for each. 1. Exceptions in the child (elect…	Mr0grog	demongloom
586	2016-04-21 01:22:08	> I'm wondering now is if instead of exiting, the Nightmare instance should be put into an error state where any further calls would cause exceptions as the IPC parts are no longer reliable. I definitely think this would be great. But some thoughts: there are two different kinds of `uncaughtException` handlers and I think the story is a little different for each. 1. Exceptions in the child (elect…	Mr0grog	rosshinkley
579	2016-04-26 13:37:55	@Mr0grog Good. I'm considering opening a branch off of master for v3 parts. Would you be willing to complete this PR and put it against that branch? Thoughts on doing such a thing?	rosshinkley	Mr0grog
579	2016-04-29 18:55:48	@rosshinkley do you want a new PR pointing to another branch, or should this still be going to master? (per discussion the other day about whether this is v2.4 or v3 feature)	Mr0grog	rosshinkley
575	2017-02-11 05:28:52	@rosshinkley writes in #979 > TL;DR: don't use .run(). It's a holdover from Nightmare 1.x. Use .then() instead. If that's indeed the case, let's decide this & close this issue. My 2 cents, without getting into the whole history here, is the syntax of `run()` is nice, and I don't really understand why it can't/shouldn't be a wrapper. But whether it is supported or isn't supported, a decision one w…	ripper234	rosshinkley
574	2017-01-02 21:19:34	Closing as this as like @Mr0grog said, that isn't _really_ what Nightmare is intended for. There may be a future where this is doable, but not for now.	rosshinkley	Mr0grog
573	2016-04-23 21:02:39	@lzrski Off the cuff, I'd say have the Nightmare process to wait for the promise to be settled, yes. If it's rejected, I'd think it should handle it like `.evaluate()`: bubble the rejection all the way up. A failure is a failure. Thoughts? As for the fulfillment value, I think it should work like how `.wait(fn)` works - the waited-for value should resolve to `true` to stop waiting. Fortunately, y…	rosshinkley	lzrski
573	2016-06-24 11:14:29	Hey, sorry for abandoning this conversation. It's because my first child was recently born and I was quite occupied with this wonderful if somewhat difficult change in my life :) @carebdayrvis thanks for asking. Any help is appreciated. Back to the topic. It seams that `waitFn()` calculates the time elapsed by just adding 250ms after every tick. This way it ignores the time that the evaluation on…	lzrski	carebdayrvis
572	2016-04-15 18:30:47	@lzrski I have also been having problems with Nightmare + devtools options spontaneously flaking. It looks like a segfault internal to Electron, just like #563. I'll have to carve out some time to see what the details are.	rosshinkley	lzrski
572	2016-04-16 15:26:35	@Mr0grog Thank you for putting in the legwork. Hopefully that electron issue will be resolved soon.	rosshinkley	Mr0grog
568	2016-04-14 15:43:28	@fritx As I understand it, the internal projects at Segment are all kind of lumped together under the `segmentio` account. To prevent possible security problems, and to avoid [permission issues](https://gitter.zendesk.com/hc/en-us/articles/200178971-You-want-write-access-on-my-private-repos-Are-you-insane-), we'll be using the room for my fork for the time being. There is work being done at Segme…	rosshinkley	fritx
568	2016-04-18 02:30:20	@rosshinkley sounds great! Awesome! :+1:	fritx	rosshinkley
565	2016-04-15 00:19:21	Extra minor note here (sorry I completely missed you posting this PR, @rosshinkley): it might be nice if the two new scripts got sequestered into their own directory since they aren’t really part of the tests per se. Maybe `/scripts` or `/test/scripts`?	Mr0grog	rosshinkley
565	2016-04-15 00:28:26	@Mr0grog Ah, that's no problem. I pulled it in because I was getting frustrated with documentation-only PRs failing in CircleCI. Irritation-driven acceptance is a thing, right? Kidding aside, that's not a bad call. I'll put it on the list. :)	rosshinkley	Mr0grog
564	2016-04-23 23:03:44	@silenceisgolden Can you upgrade to 2.3.4 and see if you're still getting this issue? I wonder if it has to do with #375 or possibly #553.	rosshinkley	silenceisgolden
564	2016-05-20 03:52:57	@JWMarchant Have you found a solution? I'm seeing the same problem. It has something to do with the foreach loop. If you run the loop once you don't see the error.	misbach	JWMarchant
564	2016-05-20 09:03:15	Hi @misbach. Not yet, no, but in my other issue (#612) @rosshinkley and @Mr0grog seemed to be onto something and there is a pull request (#640) that might solve this.	JWMarchant	rosshinkley
564	2016-05-20 09:03:15	Hi @misbach. Not yet, no, but in my other issue (#612) @rosshinkley and @Mr0grog seemed to be onto something and there is a pull request (#640) that might solve this.	JWMarchant	misbach
564	2016-05-21 02:02:52	@JWMarchant @misbach does using the branch for #640 alleviate this issue for you?	Mr0grog	misbach
564	2016-05-21 02:02:52	@JWMarchant @misbach does using the branch for #640 alleviate this issue for you?	Mr0grog	JWMarchant
564	2016-05-27 19:58:58	@JWMarchant @misbach @Mr0grog for what it's worth, #640 has been released with 2.5.0.	rosshinkley	Mr0grog
564	2016-05-27 19:58:58	@JWMarchant @misbach @Mr0grog for what it's worth, #640 has been released with 2.5.0.	rosshinkley	misbach
564	2016-05-27 19:58:58	@JWMarchant @misbach @Mr0grog for what it's worth, #640 has been released with 2.5.0.	rosshinkley	JWMarchant
564	2016-05-31 16:29:27	Hi @rosshinkley & @Mr0grog, Unfortunately it seems I'm still getting the error. Here is my code: The command I ran was: `DEBUG_FD=3 DEBUG=nightmare:* ELECTRON_ENABLE_LOGGING=true ELECTRON_ENABLE_STACK_DUMPING=true node nightmare.js 3>debug.log`. My package.json: And the log file: [https://drive.google.com/file/d/0B_3Tmwogoca7eWRYQWo5cFhfVXc/view?usp=sharing](https://drive.google.com/file/d/0B_3Tm…	JWMarchant	Mr0grog
564	2016-05-31 16:29:27	Hi @rosshinkley & @Mr0grog, Unfortunately it seems I'm still getting the error. Here is my code: The command I ran was: `DEBUG_FD=3 DEBUG=nightmare:* ELECTRON_ENABLE_LOGGING=true ELECTRON_ENABLE_STACK_DUMPING=true node nightmare.js 3>debug.log`. My package.json: And the log file: [https://drive.google.com/file/d/0B_3Tmwogoca7eWRYQWo5cFhfVXc/view?usp=sharing](https://drive.google.com/file/d/0B_3Tm…	JWMarchant	rosshinkley
564	2016-06-10 18:48:28	@JWMarchant as noted over on #640, does using memory partitions and/or randomly named partitions for each instance solve the problem for you? If not, we at least know you are likely experiencing a different issue than the one on #640. To use memory partitions, construct a Nightmare instance like: To get a unique partition every time, do something like:	Mr0grog	JWMarchant
564	2016-06-14 16:28:20	Thank you @Mr0grog. This is amazingly helpful in helping me make sure I'm properly cleaning everything up. I've glazed through the nightmare code, but methinks I need to spend a good while staring at it as it is non-trivial code. Partitions did not fix it. BUT when I inspect the .running flag on the nightmares, it is sometimes still true. I'm doing each goto with something like this code snippet:…	catblade	Mr0grog
564	2016-06-14 17:47:43	> Do the promises or the .then not force the nightmare to finish running? They do, but not synchronously. If you code is something like: Then you’ll probably wind up with your full pool used up and in a `running` state halfway through the loop—the loop is synchronous, but the running of the nightmare queues is not. Instead, you might do something like: That way, you’re not trying to grab an insta…	Mr0grog	JWMarchant
564	2016-07-08 17:24:59	#640 is merged, #612 is closed, and it seems like @catblade's issue is resolved, so I'm going to go ahead and close this issue.	rosshinkley	catblade
563	2016-04-14 17:02:29	@lunow if that's true, it's likely got a different cause. Could you open a new issue with a minimal reproduction case?	rosshinkley	lunow
559	2016-04-08 21:38:33	@djdavidi I'd be open to including a bit about unicode characters.	rosshinkley	djdavidi
559	2016-04-12 17:31:41	@Mr0grog I meant to do that yesterday after 2.3.1 and got sidetracked. Closing.	rosshinkley	Mr0grog
558	2016-04-18 17:51:26	@yoz ah, that’s frustrating. It sounds like the issues in Electron are fairly thorny. I get wanting to be able to continue on after Nightmare fails, but I’m pretty sure Nightmare really does not handle the underlying Electron process failing very gracefully. A lot more would need to be done to fix that if you want it to be safe to not just exit the process when Electron fails. It would probably b…	Mr0grog	yoz
558	2016-04-18 18:01:08	@Mr0grog yes, unfortunately it's a pretty difficult bug to reproduce. I would look into it if I had an easier time with that. But I think the easiest for me is to downgrade my version of electron-prebuilt to 0.36.8.	yoz	Mr0grog
558	2016-04-23 22:59:00	@yoz electron/electron#4733 was fixed/reclosed in electron/electron#5233, which should be in the release of `electron-prebuilt` Nightmare is on as of 2.3.4. Can you upgrade and see if this issue still exists?	rosshinkley	yoz
558	2017-03-10 20:14:37	@GautierT I think this is in reference to rosshinkley/nightmare-download-manager#14, picking up this conversation there.	rosshinkley	GautierT
557	2016-04-23 22:52:38	@AaronTrazona Are you still having this problem?	rosshinkley	AaronTrazona
557	2016-04-28 01:12:15	@rosshinkley sorry, im busy lately thanks im good.	AaronTrazona	rosshinkley
557	2016-12-23 10:12:32	@AaronTrazona: how do you do, in order to make it work?	flexbrane	AaronTrazona
555	2016-04-11 05:34:26	@bahlo I had some time today and attempted to reproduce your issue, but could not. Here’s what I tried: (Also, upon looking at this again, I realize you haven’t stumbled over the looping problem at all because you don’t call `then()` in the loop. Sorry for my not-so-careful reading there.) Anyway, in my very simple and generalized case, everything seems to work. The main reason screenshotting mig…	Mr0grog	bahlo
555	2016-04-11 09:11:50	@Mr0grog Thank you so much for this. I will try and report back :+1:	bahlo	Mr0grog
555	2016-12-06 11:13:33	@bahlo : Hi ! What was your config for Docker ? I have the same issue and i would like to resolve it for docker. Thanks	GautierT	bahlo
555	2016-12-07 11:10:46	@GautierT As I said before, I moved away from Docker since it wouldn't work (I found a bug in chromium with some value not high enough in Docker, but don't know which anymore). Works fine in the VM though 👍	bahlo	GautierT
555	2016-12-07 18:24:06	@bahlo i tried in VM and have the same problem that in docker. When i launch the same script 4-5 times at the same time some of them finish successfully and some of them crash or timeout or get stuck in `nightmare:log altering page to force rendering`...	GautierT	bahlo
555	2016-12-15 18:09:26	@bahlo : I'm running into this same issue. Can you provide an example of how you manually triggered the callback for `requestFrame` ?	mackermedia	bahlo
555	2016-12-16 16:05:52	@bahlo : Nevermind. I found it in your fork ;) https://github.com/bahlo/nightmare/commit/31b17abdf53931cec87cca27b5e2d1f226b611df#diff-bc4eacf94ad1a8e7c9bea8b6b6451251R53	mackermedia	bahlo
555	2016-12-16 17:19:44	Update: The solution that worked for @bahlo (in his fork above) doesn't work for me. In my case, I'm wanting to take a screenshot of a particular rectangle on the page. It appears that manually calling that callback doesn't allow nightmare enough time to move the page to the specified rectangle before taking the screenshot. Still digging for a solution.	mackermedia	bahlo
555	2016-12-19 21:37:16	@Mr0grog : thanks a ton for your effort! It looks like your commit using the debugger highlighting has solved this hanging process issue for me. I did notice that once in awhile it seems like the rectangle that I'm passing in (for size & location of screenshot to be captured) is sometimes off. Perhaps that's related to the Electron window size bug you mentioned there?	mackermedia	Mr0grog
555	2016-12-19 22:27:17	@mackermedia Awesome! > I did notice that once in awhile it seems like the rectangle that I'm passing in (for size & location of screenshot to be captured) is sometimes off. Perhaps that's related to the Electron window size bug you mentioned there? That sounds like a problem. It shouldn’t be related to the window size bug; that was a problem with my experimental `screenshot-with-offscreen-render…	Mr0grog	mackermedia
554	2016-04-06 07:58:48	Hi @Mr0grog, that's for the feedback. I thought about adding a test, but didn't as you're not meant to do anything after an uncaughtException in user space. However I've looked through some of your tests and seen you have some (rather nice!) tests using child processes so I'll have a go at encapsulating a test.	pci	Mr0grog
554	2016-04-11 08:12:10	@Mr0grog No problem, it was only because we introduced an error into our test framework that we found this bug, so you're in good company! Do you want this rebased into one commit?	pci	Mr0grog
554	2016-04-11 14:54:20	I'd leave it as-is, I like having the history, and this isn't all that noisy. I don't see a real need for a rebase. (I also don't _really_ know what would be considered "most correct," but that's the stand I'm taking, at least for now.) I do have commit rights on github and publish rights on npm. (Hooray!) I'll be putting together a milestone + release ... soonish. At a minimum, I'd like to get t…	rosshinkley	Mr0grog
554	2016-04-11 16:05:14	@Mr0grog fair enough. Can always cut another patch when #553 is done. Will do as time permits.	rosshinkley	Mr0grog
553	2016-04-07 14:18:07	@Mr0grog re your previous comment: like I said, my knowledge there was limited. Thanks for setting me straight. :) I _really_ like `.goto()` returning information about the request. One question about that, and this may be silly: I see in your tests that [valid redirects are okay](https://github.com/segmentio/nightmare/pull/553/files#diff-910eb6f57886ca16c136101fb1699231R233), but it doesn't chec…	rosshinkley	Mr0grog
553	2016-04-07 17:07:04	9cfef7c should mitigate one of the issues I saw repeated on Circle last night: trying to load an unknown protocol seems to hang. It doesn’t do so locally, nor does it if I SSH into the Circle box and manually run the tests from the command line. Not sure what’s different when Circle does its test run, but ¯\_(ツ)_/¯ This doesn’t fix the intermittent "should fail properly if request handler is pres…	Mr0grog	rosshinkley
553	2016-04-12 14:24:54	@Mr0grog Thank you for all of the work you've done for this. :)	rosshinkley	Mr0grog
553	2016-04-15 17:34:18	@rosshinkley I think this is good to go. All green and no webRequest stuff.	Mr0grog	rosshinkley
553	2016-04-15 18:58:50	@Mr0grog _Awesome._ I'll put this out as soon as I can carve the time out.	rosshinkley	Mr0grog
550	2016-04-23 22:51:53	@khafan246 Are you still having this issue?	rosshinkley	khafan246
549	2016-04-08 17:32:48	@rosshinkley thank you	suhaotian	rosshinkley
549	2016-04-08 21:35:00	@suhaotian Turns out I was wrong. Sending `\u54c8` _will_ send the correct character. So either using `.insert()` or `.type()` with unicode encodings should work.	rosshinkley	suhaotian
548	2016-04-15 20:02:31	@yoz Any updates? By the by, the tests were fixed with a makefile/shell script stopgap in #565.	rosshinkley	yoz
548	2016-04-15 20:06:48	@rosshinkley Sorry, got caught up in other work - I think it makes sense to add focus/blur events when clearing inputs, too. Will hopefully get to that later today.	yoz	rosshinkley
548	2016-04-16 15:34:14	@yoz I understand. Thanks for putting it together!	rosshinkley	yoz
546	2016-04-07 21:30:39	I know this has been sitting for a bit but wanted to make a minor note here. @wyqydsyq you should be able to make your final `then()` to end the test work by simply _returning_ `t.end()`, like so: As @rosshinkley noted, “`.end()` puts another action in the action queue, same as anything else,” so just calling `.end()` at the end queues up the end action, but never executes it. Returning a thennab…	Mr0grog	wyqydsyq
546	2016-04-07 21:30:39	I know this has been sitting for a bit but wanted to make a minor note here. @wyqydsyq you should be able to make your final `then()` to end the test work by simply _returning_ `t.end()`, like so: As @rosshinkley noted, “`.end()` puts another action in the action queue, same as anything else,” so just calling `.end()` at the end queues up the end action, but never executes it. Returning a thennab…	Mr0grog	rosshinkley
546	2016-04-09 10:17:01	@rosshinkley @Mr0grog your explanations are very helpful but you confuse `t.end()` and `window.end()`. I won't check your code snippets but this works, @wcjohnson11 :	kuraga	Mr0grog
546	2016-04-09 10:17:01	@rosshinkley @Mr0grog your explanations are very helpful but you confuse `t.end()` and `window.end()`. I won't check your code snippets but this works, @wcjohnson11 :	kuraga	rosshinkley
546	2016-04-09 10:23:19	P.S. @rosshinkley , Add `queue` argument to callbacks, maybe? And why result of `nightmare.then(cb)` isn't chainable? Is it good that `TypeError: nightmare.goto(...).wait(...).exists(...).then(...).end is not a function`?	kuraga	rosshinkley
546	2016-04-11 00:37:56	@kuraga Augh, sorry. Did not read carefully :( Either way, `.then(function() { return nightmare.end(); })` (or `.then(() => nightmare.end())` if you have fat arrow support) will do what you want. Hopefully that, at least, was clear! As an even more concise bonus, since `tape.end()` takes a potential error as its first argument, you can _probably_ (I haven’t tested this) do `nightmare.end(t.end)` …	Mr0grog	kuraga
546	2016-04-11 05:50:23	Oh boy, I didn't read carefully either. I apologize. Good catch, @kuraga. > P.S. @rosshinkley , Add queue argument to callbacks, maybe? And why result of nightmare.then(cb) isn't chainable? It is... insofar as `.then()` returns a native promise, and can chain promise methods off of it (eg, another `.then()`). > Is it good that TypeError: nightmare.goto(...).wait(...).exists(...).then(...).end is …	rosshinkley	kuraga
546	2016-04-11 05:50:23	Oh boy, I didn't read carefully either. I apologize. Good catch, @kuraga. > P.S. @rosshinkley , Add queue argument to callbacks, maybe? And why result of nightmare.then(cb) isn't chainable? It is... insofar as `.then()` returns a native promise, and can chain promise methods off of it (eg, another `.then()`). > Is it good that TypeError: nightmare.goto(...).wait(...).exists(...).then(...).end is …	rosshinkley	rosshinkley
546	2016-04-11 18:26:35	@rosshinkley @Mr0grog @wyqydsyq Hm, but for `.evaluate` it really doesn't work!	kuraga	Mr0grog
546	2016-04-11 18:26:35	@rosshinkley @Mr0grog @wyqydsyq Hm, but for `.evaluate` it really doesn't work!	kuraga	wyqydsyq
546	2016-04-11 18:26:35	@rosshinkley @Mr0grog @wyqydsyq Hm, but for `.evaluate` it really doesn't work!	kuraga	rosshinkley
546	2016-04-11 18:40:56	@kuraga Does your expectation (`expect(text).to.match(/Информация об узле 1:/)`) fail? If so, `console.log(3)` _shouldn’t_ be called, because that’s in a success handler. The failed expectation will throw an exception, which will cause the promise returned by the `then` that it’s in to _reject_ instead of resolve. So if that’s your problem, you should probably: or	Mr0grog	kuraga
546	2016-04-11 19:23:39	@wyqydsyq you also can use [`t.plan()`](https://github.com/substack/tape#tplann)	kuraga	wyqydsyq
546	2016-04-13 04:47:25	@wyqydsyq I'm considering this issue resolved. If you have any more questions, feel free to reopen/open a new issue.	rosshinkley	wyqydsyq
545	2016-04-23 22:51:04	Not sure that it matters, but you might want to also override [the Electron path](https://github.com/segmentio/nightmare#electronpath). I don't _think_ the paths changed from 0.36.x to 0.37.x, so @Mr0grog's directions should work, but it can't hurt to be sure. You may also want to run your application with `ELECTRON_ENABLE_LOGGING` in tandem with `DEBUG=nightmare:*,electron:*`. That might give yo…	rosshinkley	Mr0grog
545	2016-04-25 19:55:49	Regardless, since it’s a crash in Electron, getting the crash report would help a lot. It’s extremely hard to know what’s causing the crash without either a reproducible test case or knowledge of what Electron is actually doing when it crashes (from the crash report). If you can’t get the crash report from the system, you can also try setting `ELECTRON_ENABLE_STACK_DUMPING` (not just `ELECTRON_EN…	Mr0grog	rosshinkley
545	2016-04-25 20:09:08	@Mr0grog This is about a thousand miles offtopic, but would it be worth implementing a crash report server internal to Nightmare so the child Electron instance submits crash reports directly to the parent process?	rosshinkley	Mr0grog
544	2016-03-27 23:15:33	@rosshinkley Ok will do!	justinmchase	rosshinkley
544	2016-04-02 22:22:28	Thanks, @justinmchase. Merging.	rosshinkley	justinmchase
543	2016-03-25 14:01:53	Thanks @rosshinkley, it's all clearer now. I still have some doubts about the general behaviour of the framework: when I try to do some action after an evaluate-then couple, I get an error. So what if I want to do some stuff, then evaluate something on the page, then continue the navigation (i.e. go to a second link of the site with goto)? This is useful if I want to use always the same Electron …	johncornell	rosshinkley
543	2016-03-30 03:43:49	@johncornell No problem. Closing.	rosshinkley	johncornell
542	2016-05-24 16:56:34	@xpiqu With #548 included, can you give this another try?	rosshinkley	xpiqu
541	2016-04-08 21:43:46	@sanathko I think so. A little more research (and some later issues, notably #549 and #559) shows that you could also include a unicode character. Something like `.type('#demobox', 'typing text line 1\u000d')`.	rosshinkley	sanathko
541	2016-04-13 04:48:18	@sanathko I'm considering this issue closed. If you have more problems with this, feel free to reopen/open a new issue.	rosshinkley	sanathko
538	2016-03-30 03:57:34	@brrd I'm sorry, I must have missed #475. @justinmchase Agreed, closing as duplicate.	rosshinkley	brrd
538	2016-03-30 03:57:34	@brrd I'm sorry, I must have missed #475. @justinmchase Agreed, closing as duplicate.	rosshinkley	justinmchase
537	2016-03-17 10:43:21	@rosshinkley big thanks about explanation! > > if I can use Nightmare with vanilla NodeJS and without Mocha. > > Of course! As of Node 4.x, promises are natively supported. I meant "without `mocha-generators`, `mocha`, `co` and `vo`". > Please note that the examples are using the `mocha-generators` package for Mocha, which enables the support for generators. Is this description wrong here? Do you…	kuraga	rosshinkley
537	2016-03-17 19:43:39	@kuraga No problem. > I meant "without mocha-generators, mocha, co and vo". You don't need `co` or `vo` to run Nightmare. ES6 promises are native - meaning no library is required - and work fine. You _can_ run [Nightmare with callbacks](https://github.com/rosshinkley/nightmare-examples/blob/master/docs/beginner/callbacks.md), but it's not directly supported. Maybe I don't understand what the prob…	rosshinkley	kuraga
537	2016-03-18 18:08:25	> No, it does not. If you use vo or co or mocha-generators, it takes care of that for you. If you wanted to use `yield` and `.then()` in vanilla JS with no dependencies, you'd have to manage the promise chain yourself. That's exactly I wanted to hear. Remember my words: > > Please note that the examples are using the `mocha-generators` package for Mocha, which enables the support for generators. …	kuraga	rosshinkley
535	2016-03-16 20:19:29	Hey @rosshinkley, Thank you, yeah sorry I removed my SO question should have updated here I actually did not have my `.dev` domain added to me ehosts and Chromes `.dev` magic was working for me but electron obviously does not do that. Sorry for the question felt like a fool when I figured it out. Cheers, Otis.	CrashyBang	rosshinkley
535	2016-03-16 20:21:45	@CrashyBang Ahhh, okay. That makes sense. Glad you got it sorted out.	rosshinkley	CrashyBang
534	2016-03-14 03:22:18	Xvfb is how we use Nightmare in-house. it's not nearly as complicated as its been made out to be either. I can help you get it setup if you like @mwiegant	stephenmathieson	mwiegant
533	2016-06-15 03:31:24	@rmoriz There is _some_ of that in [`nightmare-examples`](https://github.com/rosshinkley/nightmare-examples). The Nightmare documentation is lean, to be sure, but much of that is intentional.	rosshinkley	rmoriz
532	2016-03-16 21:22:17	@nick2012 At a glance, the linked article should work fine. Glad you got that sorted. For your source, you're trying to write the file inside of an `.evaluate()` call, which runs in the Electron instance, not in your source. Evaluated functions are stringified, transmitted to the wrapped Electron instance, and rebuilt using the `Function` constructor. The variable lifting you're doing with `fs` w…	rosshinkley	nick2012
531	2016-03-16 18:54:09	I don't think you can transfer cookies across domains. The [current specification](http://tools.ietf.org/html/rfc6265) that most browsers honor says the domain requested from the browser must match the cookie's origin domain or be a subdomain. I'm paraphrasing, of course, but that's the spirit. [This article on the current state of cookie domains](http://bayou.io/draft/cookie.domain.html) does a …	rosshinkley	rclai
531	2016-03-16 18:54:09	I don't think you can transfer cookies across domains. The [current specification](http://tools.ietf.org/html/rfc6265) that most browsers honor says the domain requested from the browser must match the cookie's origin domain or be a subdomain. I'm paraphrasing, of course, but that's the spirit. [This article on the current state of cookie domains](http://bayou.io/draft/cookie.domain.html) does a …	rosshinkley	Velissel
531	2016-03-16 18:58:26	@rosshinkley I figured it out, this issue is not relevant to me anymore. I used the persistence options.	rclai	rosshinkley
531	2016-03-16 19:09:30	@rclai Ah, okay. Good to know. Thanks for the response. :)	rosshinkley	rclai
531	2016-03-16 23:26:45	@rosshinkley, problem is even with .something.abc.com, it does not work. What I wanted to do is as simple as set cookies before I start anything, but still can not find out a way	Velissel	rosshinkley
531	2016-03-17 02:16:45	@rosshinkley, the procedure is like this, I firstly go to google, then try to set cookies of a session I extracted from something.abc.com so that multiple newly opened instances will have the same session when I change those instances to something.abc.com, but it fails all the time no matter if domain is .something.abc.com or something.abc.com. I tried it with phantomJS, it works with dot prefixe…	Velissel	rosshinkley
531	2016-03-17 21:05:32	> ... I firstly go to google, then try to set cookies of a session I extracted from something.abc.com so that multiple newly opened instances will have the same session when I change those instances to something.abc.com... @Velissel I understand you want to preload the cookies before navigation, but I don't think Nightmare allows for adding cookies _prior_ to navigation. I still don't think addin…	rosshinkley	Velissel
531	2016-04-04 01:02:23	> Could you expand on this? What exactly isn't working? If I get purpose of persist partition correct, the scenario I am having is like this: 1. start an instance with partition set as 'persist:SAHRED_SESSION' 2. open www.example.com 3. type credentials to login 4. page is redirected to something.example.com and cookies for session is set at this point 5. start another instance with partition set…	Velissel	Velissel
530	2016-03-17 15:19:06	No problem. @nubunto, do you mind closing this issue since you’ve got it figured out?	Mr0grog	nubunto
527	2016-04-18 05:04:37	> > I'd prefer to err on the side of compliance over not. Thoughts? > > I would generally agree. But since @matthewmueller didn’t write any docs and didn’t invite any discussion or review of the feature, I didn’t want to make an assumption about whether the non-compliant behavior was intended or just a bug. Since this has sat for more than a month with no feedback from @matthewmueller , I’m going…	Mr0grog	rosshinkley
527	2016-04-18 20:07:40	> If that’s cool with you, @rosshinkley. The implications are minor and, I think, an improvement. 👍 Absolutely. Please, go ahead.	rosshinkley	rosshinkley
525	2016-04-03 03:53:49	@antpaw Yeah, there are intermittent failures I haven't gotten to the bottom of. Have you had any luck?	rosshinkley	antpaw
525	2016-05-24 16:55:18	@antpaw Have you given this a try with later versions? I wonder if you're hitting the `Xvfb` hang from #561.	rosshinkley	antpaw
525	2016-05-31 14:18:34	@rosshinkley hey, i've just checked the 2.5.0 version, it still hangs without any logs. the highest version it works for me is 2.1.3	antpaw	rosshinkley
525	2016-05-31 14:21:56	@antpaw Do you have `DEBUG` output? What version of Node are you running?	rosshinkley	antpaw
524	2016-03-08 14:57:25	> So the fix is as simple as inserting a newline after the injected file’s source code: @Mr0grog Ah, thank you. I haven't had time to double back and take a look at why the versions that are excepting were causing syntax errors. > So the fix is as simple as inserting a newline after the injected file’s source code: Simple, yes - this makes me wonder how common a practice it is to _end_ a minified…	rosshinkley	Mr0grog
524	2016-03-22 16:45:47	@Mr0grog A bit late, but I've added [a first draft](https://github.com/rosshinkley/nightmare-examples/blob/master/docs/known-issues/globally-defined-variables.md) of the globally defined variables example.	rosshinkley	Mr0grog
522	2016-03-03 15:10:39	Nice! Thanks for your patience and time @rosshinkley	kokujin	rosshinkley
521	2016-03-01 08:58:53	Thanks @rosshinkley . The app I'm automating uses jQ for all of the requests so I just added this snippet that forces every XHReq to contain those headers, what is close to what you proposed. Anyway, is there a chance to have a feature like this in Nigthmare? Or how to achieve this in Electron?	michalbe	rosshinkley
518	2016-03-03 14:36:05	Thanks @rosshinkley	kokujin	rosshinkley
515	2016-03-05 12:33:38	Thanks @rosshinkley. Your answers are very helpful!	moroshko	rosshinkley
514	2016-03-25 08:14:19	@justinmchase yeah, sorry for this.. this does make a change of the `inject` usage. They have `result` returned with `func1();func2();result`. If they want to have a function injected like yours, maybe they could use `evaluate` instead?	fritx	justinmchase
509	2016-03-06 13:02:02	Once again, thanks @rosshinkley. Actually, I think your firs example was more what I was looking for. May I clarify? I would like to test processes, for example a questionnaire or a wizard: I would like to evaluate the outcome after each step, in most cases a click and log the output to the console. I am still having problems with the snippet, even with your fork	kokujin	rosshinkley
509	2016-04-02 23:13:02	@kokujin #476 has been merged. Could you upgrade to 2.3.0?	rosshinkley	kokujin
507	2016-02-26 16:56:38	@csysmans no problem. After I walked away, I realized I also hadn't mentioned that this could be pretty readily accomplished using `.evaluate()`. Anyway, glad you found a solution. :)	rosshinkley	csysmans
505	2016-02-26 13:05:32	Thanks @rosshinkley, but the flag is just to open the devTools drawer but not detach it. Correct?	kokujin	rosshinkley
505	2016-02-26 15:00:46	@kokujin No, the latest update will accept either `true` (to show the devtools) or an options hash that gets passed directly to `webContents.openDevTools()`. For example: ...would detach the devtools window.	rosshinkley	kokujin
505	2016-02-27 00:07:53	@rosshinkley Thanks a lot for #506! Let's leave this issue open until #506 is merged. At least, for now, I can patch it in `node_modules` to debug things :)	moroshko	rosshinkley
505	2016-02-29 16:31:33	@kokujin #506 hasn't been accepted, and as such, is not a part of Nightmare. If you absolutely need it, you could use the [branch on my fork](https://github.com/rosshinkley/nightmare/tree/505) instead. For the nightmare dependency, you could have an entry in your `package.json` like: Alternatively, you could fork Nightmare yourself and pull the changes in from that branch on my fork.	rosshinkley	kokujin
505	2016-03-01 22:14:09	Great! Thanks @rosshinkley	kokujin	rosshinkley
503	2016-02-25 22:19:21	Thanks @rosshinkley! I should have guessed this. Now, the error has gone, but the action still doesn't work: This works fine: What am I missing here?	moroshko	rosshinkley
503	2016-02-26 05:21:26	Thanks a lot @rosshinkley. This was very insightful!	moroshko	rosshinkley
502	2016-04-15 19:09:31	@Mr0grog Yeah, this may be a case of me trying to do an awful lot of work to save someone (me, if I can be totally selfish) ten seconds of setup grief. As time permits, I'll throw together a proposal on running Xvfb internally to Nightmare. Sound good?	rosshinkley	Mr0grog
502	2016-04-29 20:44:18	@Mr0grog Yes, at least for the moment. I should probably go ahead and create a PR for it, but I know there are still some problematic tests. Anyway! > Maybe start xvfb separately Well, it is. Kind of. Right now, each new Nightmare instance creates an Xvfb instance as well as an Electron instance (so Xvfb, Electron and Nightmare instances area all 1:1:1). They are created together, and in my opini…	rosshinkley	Mr0grog
501	2016-04-15 00:41:06	> The only cases I can maybe see this being useful is with .screenshot(), .pdf() or .html(). Even at that, it's only the most trivial of cases of each. On the one hand, even the most trivial cases should arguably be accompanied by a callback—you want to handle, or at least be notified of, failures. However, I think it's useful to make things super simple for someone just getting started with Nigh…	Mr0grog	rosshinkley
501	2016-04-15 19:44:24	@h2non this patch would be awesome if you want to add some logging of errors to the default `fn` (unless you disagree with that notion). Thanks for writing it!	Mr0grog	h2non
501	2016-05-31 04:29:54	> that's how all the bundled libs with Node.js work (e.g. fs) Maybe they used to and no longer do? Or I'm misunderstanding what you meant, @LinusU. I just tried the following in Node 4.4, 5.11, and 6.2; none of them threw an error:	Mr0grog	LinusU
501	2016-05-31 14:11:43	@LinusU Are you referring to `*sync` methods and when they except, maybe?	rosshinkley	LinusU
499	2016-04-03 03:51:41	@the-t-in-rtf Any progress on the PR suggestion?	rosshinkley	the-t-in-rtf
499	2016-04-23 22:37:28	I agree with @yoz. I think #548 fixes this, and as such, I'm closing this issue.	rosshinkley	yoz
498	2016-02-24 05:10:28	@rosshinkley Thanks a lot for this! Just wondering, why `.wait(1000)` is required before taking the screenshot?	moroshko	rosshinkley
498	2016-02-25 11:37:07	@rosshinkley Ah! So, once #479 is merged, we'll no longer need the `.wait(1000)`?	moroshko	rosshinkley
498	2016-02-25 19:53:41	@moroshko That's right. Once #479 is fixed, no more "magic" wait calls. @mousemke #272 was opened to petition for a gitter room, you might want to go give that some support. :) Addressing your question: that's curious. Is that the case for _any_ screenshot, or only screenshots taken with getting the body dimensions first?	rosshinkley	mousemke
498	2016-02-25 19:53:41	@moroshko That's right. Once #479 is fixed, no more "magic" wait calls. @mousemke #272 was opened to petition for a gitter room, you might want to go give that some support. :) Addressing your question: that's curious. Is that the case for _any_ screenshot, or only screenshots taken with getting the body dimensions first?	rosshinkley	moroshko
498	2016-04-03 03:51:04	@mousemke Are you still having this issue?	rosshinkley	mousemke
498	2016-04-16 01:56:24	@mousemke sorry if this is obvious and you already thought of it, but are you on a device with a retina or other high-res display, like a Chromebook pixel, Retina MacBook Pro, etc? Electron will definitely give you a screenshot with “double the pixels” (or something else if you have a more than 2x display). The viewport dimensions you set are in “effective pixels” or “CSS pixels,” not device pixe…	Mr0grog	mousemke
498	2016-04-19 15:44:26	Able to reproduce on a high-dpi device: the screenshot is 2x the height/width set in nightmare. @Mr0grog's reasoning about the source seems valid.	pci	Mr0grog
498	2016-04-23 20:31:16	@Mr0grog @pci Of course! High device resolution! That makes sense. With that last mystery solved, I'm closing this issue as I think it has been fully resolved.	rosshinkley	Mr0grog
498	2016-04-23 20:31:16	@Mr0grog @pci Of course! High device resolution! That makes sense. With that last mystery solved, I'm closing this issue as I think it has been fully resolved.	rosshinkley	pci
498	2016-12-09 05:17:29	@Mr0grog I'm struggling on this one, how do you access WebFrame to do the zooming, from `evaluate()` ? I get a `webFrame is not defined`. Thx	sebastienbarre	Mr0grog
498	2016-12-09 14:25:53	@Mr0grog `force-device-scale-factor` did the trick -- many thanks.	sebastienbarre	Mr0grog
496	2016-03-14 18:51:13	Me too @erikdonohoo. I guess Segmentio folks are too busy to develop the project further, but they could al least merge PRs...	tiangolo	erikdonohoo
496	2016-03-14 18:54:42	In the meantime, maybe you could try it @erikdonohoo and @rclai to see if you find any bug or misbehavior... You could clone my fork, checkout to the branch with the fix and copy the code to your project's `node_modules` directory to test it... I guess if someone from the Segmentio team sees that others have tested this PR and agree that it's working it will be easier for them to merge it....	tiangolo	erikdonohoo
496	2016-03-14 18:54:42	In the meantime, maybe you could try it @erikdonohoo and @rclai to see if you find any bug or misbehavior... You could clone my fork, checkout to the branch with the fix and copy the code to your project's `node_modules` directory to test it... I guess if someone from the Segmentio team sees that others have tested this PR and agree that it's working it will be easier for them to merge it....	tiangolo	rclai
496	2016-03-15 16:31:54	It works great @tiangolo, thanks for this. I haven't seen any issues so far.	rclai	tiangolo
496	2016-03-16 21:00:24	@rclai I'm glad it's working! And thanks for testing it :smile: --- For your issue / suggestion, I guess there are these approaches: 1. The user checks if the IFrame exists before entering in it, maybe using `.exists()`: https://github.com/segmentio/nightmare#existsselector 2. Nightmare checks if the IFrame exists before entering in it, and only proceeds if the IFrame exists. 3. Nightmare checks …	tiangolo	rclai
496	2016-03-16 21:56:18	@rclai: It modifies internal stuff (quite "core" internal stuff). It changes the preloaded JS sent to the browser. I actually first tried creating a plug-in, but it wouldn't work without changing the core, or I would have had to override every method (and every future method) in Nightmare... BTW, debugging tip (related to the internal stuff): It saves the root document object in `__nightmare.root…	tiangolo	rclai
496	2016-03-18 13:01:11	Great! Thanks @mbernabeu for testing it!	tiangolo	mbernabeu
496	2016-04-11 16:11:39	@tiangolo I think this would be better served as a plugin for Nightmare. Thoughts?	rosshinkley	tiangolo
496	2016-04-11 16:16:14	@rosshinkley, I tried that first but it's impossible as it modifies internal stuff. Check the full answer to that same question 4 comments above: https://github.com/segmentio/nightmare/pull/496#issuecomment-197568154	tiangolo	rosshinkley
496	2016-04-11 16:42:20	@tiangolo I saw the comment, thanks for the pointer. I'm not entirely convinced it's not possible to turn this into a plugin. Unlike, say, popups that make a new `BrowserWindow` which won't have _any_ of the Nightmare sugar baked in, the IFrames you're dealing with should still be in the same context. I can see with modifying preload this might not be possible. I'd have to play around with this P…	rosshinkley	tiangolo
496	2016-04-11 19:06:52	@rosshinkley, I tried at first all the ideas I had to make it a plug-in, but I had to throw all that code away and start from scratch because I found that I had to modify deeper functionality in Nightmare. If you find a way to get that same behavior with a plug-in I would love to know how. @Mr0grog that's a good point, not **every** action would work. I think the first approach would be to docume…	tiangolo	Mr0grog
496	2016-04-11 19:06:52	@rosshinkley, I tried at first all the ideas I had to make it a plug-in, but I had to throw all that code away and start from scratch because I found that I had to modify deeper functionality in Nightmare. If you find a way to get that same behavior with a plug-in I would love to know how. @Mr0grog that's a good point, not **every** action would work. I think the first approach would be to docume…	tiangolo	rosshinkley
496	2016-04-25 00:04:41	I finally had some time to circle back to this. The short version is you _can_ do this with a plugin, but not without overriding the `evaluate_now` method on the prototype. The `document` (really, `window.top.document`) variable isn't settable (which is I'm guessing why @tiangolo had trouble with the plugin route). Because of that, you can't set the `document` variable from within a regular plugi…	rosshinkley	tiangolo
496	2016-04-25 02:00:39	I should have reread the _entire_ thread before posting: [@Mr0grog covers issues](https://github.com/segmentio/nightmare/pull/496#issuecomment-208445167) more comprehensively than I did. (Price of being in a hurry, apologies.) I still think there are almost certainly other corner cases, though. As time permits, I'll set up some test cases to verify what @Mr0grog outlined. Setting that aside, it f…	rosshinkley	Mr0grog
496	2016-04-25 17:11:22	> Could you list all the caveats that you find that haven’t been talked through here? - Globals variables (both built-ins and ones from scripts in the page in the frame). I think this is, far and away, the biggest thing. If people are expecting `evaluate` to execute code in the iframe, which is exactly the expectation this sets up, they would very reasonably expect to be able to access all the gl…	Mr0grog	rosshinkley
496	2016-06-09 11:47:41	Thank you @rosshinkley and @Mr0grog for paying attention to this. I see that there are several issues that would be hard to deal with in trying to integrate this into Nightmare. And probably the way to go would be a new module as the one @rosshinkley built that patches `evaluate_now`. Nevertheless, I'm being unable to use @rosshinkley's https://github.com/rosshinkley/nightmare-iframe-manager, its…	tiangolo	Mr0grog
496	2016-06-09 11:47:41	Thank you @rosshinkley and @Mr0grog for paying attention to this. I see that there are several issues that would be hard to deal with in trying to integrate this into Nightmare. And probably the way to go would be a new module as the one @rosshinkley built that patches `evaluate_now`. Nevertheless, I'm being unable to use @rosshinkley's https://github.com/rosshinkley/nightmare-iframe-manager, its…	tiangolo	rosshinkley
496	2016-06-09 12:34:10	@tiangolo I'd suggest opening issues at nightmare-iframe-manager. (Looking at it offhand, I'd bet there's a problem with the Nightmare version. I put the plugin together more as a proof of concept than anything.) Time permitting, I'll see if I can fix the glaring problems. If you could report the issue(s) you had there, that would help tremendously.	rosshinkley	tiangolo
496	2016-06-09 12:59:03	OK, get it @rosshinkley. Are you planning on uploading it later to NPM? Do you want to keep it just as a proof of concept or do you want to keep developing it? Or do you want me to fork it, try to fix my issues and then upload to NPM?	tiangolo	rosshinkley
496	2016-06-12 03:49:01	For the other Nightmare users in this thread that wanted this functionality (with all the risky security concerns already mentioned), using @rosshinkley's plug-in is working now. His plug-in is based on this PR and even improves the functionality. Check his documentation at: https://github.com/rosshinkley/nightmare-iframe-manager (Make sure to update your code as the names and meaning of the meth…	tiangolo	Mr0grog
496	2016-06-12 03:49:01	For the other Nightmare users in this thread that wanted this functionality (with all the risky security concerns already mentioned), using @rosshinkley's plug-in is working now. His plug-in is based on this PR and even improves the functionality. Check his documentation at: https://github.com/rosshinkley/nightmare-iframe-manager (Make sure to update your code as the names and meaning of the meth…	tiangolo	rosshinkley
495	2016-09-28 01:53:23	@skysilence See https://github.com/kyungw00k/nightmare-webrequest-addon/blob/master/README.md first	kyungw00k	skysilence
494	2016-03-30 03:27:24	@Mr0grog Ooh, that's not great. I'd +1 for a PR.	rosshinkley	Mr0grog
493	2016-12-08 08:38:51	@GautierT I think you might be a bit mixed up here—nothing on this issue is about problems running multiple instances of Nightmare at once (in fact doing so *solves* the issues here; this is about doing multiple sets of actions with *one* Nightmare instance). Your problem sounds a lot like #612. One thing you might want to try is using random partition names or memory partitions, like so: If that…	Mr0grog	GautierT
493	2016-12-08 10:01:43	@Mr0grog : Ok. Sorry for the miss understanding.. ! My current partition setting is `webPreferences: { partition: 'nopersist' }, ` and i haven't set `session`. I will try with a random partition number !	GautierT	Mr0grog
493	2016-12-08 18:37:39	@GautierT No worries! I hope you get it figured out.	Mr0grog	GautierT
491	2016-02-17 22:14:26	@Mr0grog no problem. I apologize if I zapped any of your efforts, but I saw #490 this morning and figured that since I was in there, I may as well patch up the other stuff you pointed out. As for not including external libraries: I agree. Adding additional dependencies with their own quirks and learning curve only serves to make the learning process more difficult. I use `vo` when it's convenient…	rosshinkley	Mr0grog
491	2016-02-17 23:59:25	@rosshinkley Oh, no, you didn't zap any of my efforts at all; no worries! I held off on making any changes in that area since it sounded like @matthewmueller was making a bunch ideological changes that aren't written down anywhere, so I figured I'd wait to hear back or see what he did before _I_ tried to actually do anything more. > Recommending using .then(), though? Always? That makes me ... un…	Mr0grog	rosshinkley
491	2016-02-18 03:03:30	thanks @rosshinkley for the fixes – though i'm a bit surprised about the id change since I tested this two days ago. I wonder if yahoo is doing something weird with rendering. --- @Mr0grog you mentioned a lot here so let me address a few things: **1. I apologize about the API change** I changed my mind about returning a promise, mostly because you can now use Promises natively in latest node, so …	matthewmueller	Mr0grog
491	2016-02-18 03:03:30	thanks @rosshinkley for the fixes – though i'm a bit surprised about the id change since I tested this two days ago. I wonder if yahoo is doing something weird with rendering. --- @Mr0grog you mentioned a lot here so let me address a few things: **1. I apologize about the API change** I changed my mind about returning a promise, mostly because you can now use Promises natively in latest node, so …	matthewmueller	rosshinkley
491	2016-02-18 17:28:03	I realize that this PR is closed, but I feel compelled (and somewhat responsible) to respond to the commentary. I'm going to _try_ to respond to both of your comments. (This is going to be a bit of a missive; strap in for a long read.) > Oh, no, you didn't zap any of my efforts at all; no worries! I'm relieved. :) Duplicate work is the worst kind of work. > Well… we could focus on run or end inst…	rosshinkley	matthewmueller
491	2016-02-18 17:28:03	I realize that this PR is closed, but I feel compelled (and somewhat responsible) to respond to the commentary. I'm going to _try_ to respond to both of your comments. (This is going to be a bit of a missive; strap in for a long read.) > Oh, no, you didn't zap any of my efforts at all; no worries! I'm relieved. :) Duplicate work is the worst kind of work. > Well… we could focus on run or end inst…	rosshinkley	rosshinkley
491	2016-02-18 17:28:03	I realize that this PR is closed, but I feel compelled (and somewhat responsible) to respond to the commentary. I'm going to _try_ to respond to both of your comments. (This is going to be a bit of a missive; strap in for a long read.) > Oh, no, you didn't zap any of my efforts at all; no worries! I'm relieved. :) Duplicate work is the worst kind of work. > Well… we could focus on run or end inst…	rosshinkley	Mr0grog
491	2016-02-18 18:49:15	Technical notes first, feelingsy stuff about how stuff gets done second: > while running parallel operations on a single page should Just Work™, running parallel operations across multiple domains with a single Nightmare instance won't work. Exactly! The issues at the end of #465 are all on the same page and should just work, but don’t. The major underlying issue is that communication between Nig…	Mr0grog	rosshinkley
491	2016-03-04 19:50:30	@Mr0grog I didn't have a _great_ place to put this, but this seems the most logical. I decided to pull together an external [examples project](https://github.com/rosshinkley/nightmare-examples) as to not pollute the Nightmare package with extraneous libraries. That said it's (I hope) close to what we had originally discussed. So far it has basic usage on `vo`, `co`, promises and semantic callback…	rosshinkley	matthewmueller
491	2016-03-04 19:50:30	@Mr0grog I didn't have a _great_ place to put this, but this seems the most logical. I decided to pull together an external [examples project](https://github.com/rosshinkley/nightmare-examples) as to not pollute the Nightmare package with extraneous libraries. That said it's (I hope) close to what we had originally discussed. So far it has basic usage on `vo`, `co`, promises and semantic callback…	rosshinkley	Mr0grog
491	2016-03-04 21:45:12	@rosshinkley cool! I’ve been a little busy this week, but will definitely check it out.	Mr0grog	rosshinkley
488	2016-02-16 20:45:07	Oh! Thanks a lot @rosshinkley :+1:	icaromh	rosshinkley
487	2016-02-18 03:15:25	thanks @Mr0grog !	matthewmueller	Mr0grog
484	2017-03-13 20:32:46	@matthewmueller You wouldn't happen to have the benchmarking code would you? I did some basic benchmarking on a 2016 Macbook Pro between Nightmare (using Electron) and Capybara with PoltergeistJS (Ruby interface to PhantomJS), and Nightmare is usually around 1.5x - 2.5x slower for me	boxtown	matthewmueller
484	2017-03-17 17:09:36	@boxtown weird maybe phantom has improved a lot since these were run. Don't have the old code on me, but you can probably just download nightmare 1.x and nightmare 2.x to run them side by side. @abacaj if you can use a headless browser with a fake DOM implementation, then you should. Last I checked zombie was still using jsdom, you could improve that further with cheerio. Nightmare is built for s…	matthewmueller	abacaj
484	2017-03-17 17:09:36	@boxtown weird maybe phantom has improved a lot since these were run. Don't have the old code on me, but you can probably just download nightmare 1.x and nightmare 2.x to run them side by side. @abacaj if you can use a headless browser with a fake DOM implementation, then you should. Last I checked zombie was still using jsdom, you could improve that further with cheerio. Nightmare is built for s…	matthewmueller	boxtown
481	2017-01-16 10:07:56	Just a quick fix for https://github.com/segmentio/nightmare/issues/481#issuecomment-184709699 on @sintanial code `self.optionWaitTimeout` should be `self.options.waitTimeout` See: https://github.com/segmentio/nightmare/pull/716/commits/384b752604ed1450a0bda996feba20566dad736f	navossoc	sintanial
481	2017-03-24 01:01:09	@sintanial thanks for this code example. Works fine. :D	cicerohen	sintanial
479	2016-02-22 23:51:03	@rosshinkley No reason not to bump the version as far as I'm aware. Figured I'd go for safety first, though, since I didn't know if there was any policy around Electron versions.	Mr0grog	rosshinkley
479	2016-02-23 00:06:15	@Mr0grog I can't find it with a cursory search, but I'm almost positive the version has been upped to accommodate changes like this before. There are plenty of issues surrounding version changes where Electron changed some sort of internal convention (preference names like `web-preferences` to `webPreferences`, for example). I think I'd still rather manage the version bump fallout over managing v…	rosshinkley	Mr0grog
479	2016-02-23 05:00:37	@rosshinkley Makes sense, thanks for the feedback. Bumped the version and eliminated all the `CAN_UNSUBSCRIBE` stuff in f4499d0ff5145a6082c7630dfba51c100a760d1f. :thumbsup:	Mr0grog	rosshinkley
479	2016-12-11 12:28:21	@Mr0grog I'm using the `FrameManager` code and from time to time I still experience problems with incomplete/blank captures. Perhaps it has to do with the fact that we rely on the first `buffer` event, but I've noticed that sometimes I get 2 and more events (depends on the complexity of the item being rendered?) I've noticed that adding `beginFrameSubscription(debounce(receiveFrame, frameDebounce…	mikeys	Mr0grog
477	2016-02-15 07:57:13	Hey @max-l, it looks like the problem you're having is actually a change in Vo, not Nightmare. In Vo version 2 (just released yesterday!), it says: "In the first version return values were passed on to the next function by default. In this version the default uses fixed arguments you pass in when you call vo." So, you have to use the `pipeline()` method to get the v1 style behavior: The docs on N…	Mr0grog	max-l
477	2016-02-15 12:56:30	@Mr0grog thanks for that quick response, it works !	max-l	Mr0grog
472	2016-02-12 08:55:20	@rosshinkley Oh, I get this https://github.com/segmentio/nightmare/blob/2.1.6/lib/nightmare.js#L309-L319 the Nightmare instance is implicitly using `then` to perform a fake Promise instance. so it can be yield to a flow control tool like co or vo. And this is weird & should be documented.	magicdawn	rosshinkley
472	2016-02-29 17:13:01	@kanethal Out of curiosity, what version of `co` are you using?	rosshinkley	kanethal
472	2016-03-01 02:38:25	@kanethal yeah, that's a full example, and will log the page title ![image](https://cloud.githubusercontent.com/assets/4067115/13415848/4297e634-df99-11e5-8588-546eb9bcf5a4.png) maybe you are using an old verison of co(before v4.0 probably)~	magicdawn	kanethal
472	2016-03-02 20:43:03	I had grabbed a fresh version I thought... I'll double check when I get home. On Feb 29, 2016 7:38 PM, "Tao" notifications@github.com wrote: > @kanethal https://github.com/kanethal yeah, that's a full example, and > will log the page title > > [image: image] > https://cloud.githubusercontent.com/assets/4067115/13415848/4297e634-df99-11e5-8588-546eb9bcf5a4.png > > maybe you are using an old veriso…	kanethal	kanethal
469	2016-02-11 18:34:45	@matthewmueller I wanted to speed it up. How much do you think we could increase the speed without compromising the ordering?	jviotti	matthewmueller
468	2016-02-10 14:03:56	@Mr0grog Glad to finally have an answer to that question, and good eye for finding that issue! Especially good to know it's not a framebuffer-dependent issue. I agree: anything to make the behavior deterministic. I do have an edge-case question, though - in my read of the documentation, the `beginFrameSubscription` callback is called for any display event. If the screenshot is taken well after th…	rosshinkley	Mr0grog
468	2016-02-10 17:18:52	@matthewmueller Great, I'll try and put together a PR this week. @rosshinkley That is a really good question! I will poke around and see what I can see. In the worst case, twiddling with something on the page, such as adding and removing an element, ought to work to trigger it.	Mr0grog	matthewmueller
468	2016-02-10 17:18:52	@matthewmueller Great, I'll try and put together a PR this week. @rosshinkley That is a really good question! I will poke around and see what I can see. In the worst case, twiddling with something on the page, such as adding and removing an element, ought to work to trigger it.	Mr0grog	rosshinkley
468	2016-02-11 01:52:06	Spent a little time on this today and discovered: 1. If the page is all settled and idle, the callback won't be fired (as you surmised @rosshinkley), so we do have to do something to the page to trigger it. That something has to affect the render tree—adding comment nodes, empty text nodes, etc. won't do it. Happily, adding a transparent 1x1 div to the top left corner of the page (even if the top…	Mr0grog	rosshinkley
468	2016-02-22 23:00:55	@Mr0grog Would [window.requestAnimationFrame()](https://developer.mozilla.org/en-US/docs/Web/API/window/requestAnimationFrame) trigger the render tree?	Zn4rK	Mr0grog
465	2016-02-12 04:31:35	@Mr0grog, thanks for poking your head in here. I can see the use case for the point above but I'm kind of confused on the implementation. When I ran you're example I found tried swapping around the order of the waits and found the second always fired first, probably related to both occuring in the same event loop. In Australia we get a regionalized version of yahoo anyway, so the example might wo…	Crazometer	Mr0grog
463	2016-02-03 18:34:25	Yep, that was it, thanks @rosshinkley. Next time I'll make sure to upgrade before reporting anything.	raypatterson	rosshinkley
461	2016-02-22 06:33:38	@yoshi95 I added `nightmare.webRequest.onBeforeRequest` in PR #495 @matthewmueller In order to make plugin like this, I think some apis are needed which can access electron side api or event message receiver written in `runner.js` just like [this](https://github.com/segmentio/nightmare/pull/495/files#diff-b3b53682a18f203ac8d29b0e277cad26R353) which is the same as the way of cookie api.	kyungw00k	matthewmueller
461	2016-02-22 06:33:38	@yoshi95 I added `nightmare.webRequest.onBeforeRequest` in PR #495 @matthewmueller In order to make plugin like this, I think some apis are needed which can access electron side api or event message receiver written in `runner.js` just like [this](https://github.com/segmentio/nightmare/pull/495/files#diff-b3b53682a18f203ac8d29b0e277cad26R353) which is the same as the way of cookie api.	kyungw00k	yoshi95
461	2016-02-23 00:10:11	@kyungw00k the API you're requesting is done. For more information, read through #391 and #425.	rosshinkley	kyungw00k
461	2016-02-23 01:45:13	@rosshinkley the API will be available to use after #391 is completed, right?	kyungw00k	rosshinkley
461	2016-02-23 01:48:57	@kyungw00k Correct.	rosshinkley	kyungw00k
461	2016-04-25 15:31:08	@yoshi95 now, you can use `webRequest.onBeforeRequest` handler with [nightmare-webrequest-addon](https://github.com/kyungw00k/nightmare-webrequest-addon)	kyungw00k	yoshi95
460	2016-03-11 08:11:47	@paranoiq1 can you provide the updates to your above code that allowed you fix this please? I think I have a similar problem	SantoshSrinivas79	paranoiq1
456	2016-01-27 15:08:24	@rosshinkley Thank you very much!	AveVlad	rosshinkley
455	2016-01-28 05:59:16	thanks @the-t-in-rtf !	matthewmueller	the-t-in-rtf
452	2016-01-28 16:24:49	@matthewmueller it works! (I npm installed the current release, so I'm unsure if @emars fix was reflected in that.) --- Aside: While testing it I ran the Yahoo! example in the readme and it doesn't work anymore because the class for the submit button isn't present. `getElementsByClassName` returns an empty list in this case.	migueloller	matthewmueller
452	2016-01-28 16:24:49	@matthewmueller it works! (I npm installed the current release, so I'm unsure if @emars fix was reflected in that.) --- Aside: While testing it I ran the Yahoo! example in the readme and it doesn't work anymore because the class for the submit button isn't present. `getElementsByClassName` returns an empty list in this case.	migueloller	emars
451	2016-01-25 12:24:35	@chocolait Out of curiosity, what version of node are you using?	rosshinkley	chocolait
450	2016-07-10 07:34:35	Hi, @rosshinkley , measuring page load time is the case i can think of currently which matters most for the accuracy to the test numbers.	joychester	rosshinkley
448	2016-01-21 21:53:14	@shri3k I have `"nightmare": "^2.0.7"` in my package.json file. @rosshinkley When I run it I never get a response back and the PNG screenshot doesn't get created. Do you mean run it like ... `$ DEBUG=app bin/www` I want it to run headlessly. I have changed it to `new Nightmare({ show: false })` but it hasn't made any difference. I know the route is matched and running ok, as I have put `console.l…	adrianparr	rosshinkley
448	2016-01-21 21:53:14	@shri3k I have `"nightmare": "^2.0.7"` in my package.json file. @rosshinkley When I run it I never get a response back and the PNG screenshot doesn't get created. Do you mean run it like ... `$ DEBUG=app bin/www` I want it to run headlessly. I have changed it to `new Nightmare({ show: false })` but it hasn't made any difference. I know the route is matched and running ok, as I have put `console.l…	adrianparr	shri3k
448	2016-04-03 03:42:36	@adrianparr Are you still having this issue?	rosshinkley	adrianparr
448	2016-04-03 06:27:44	@rosshinkley I think you were right. I am having the same issue as #224. I managed to get it working locally, but I need it to run on Digital Ocean (headlessly. It appears I'm not the only one having problems with this, judging by the thread on #224.	adrianparr	rosshinkley
448	2016-04-11 13:13:38	@adrianparr Ah, okay. Closing and merging with #224.	rosshinkley	adrianparr
447	2016-04-14 03:57:41	@inversion I'm definitely in favor of the change, but it needs to be updated to be current. Would you mind updating this?	rosshinkley	inversion
447	2016-05-15 09:40:10	@rosshinkley now updated	inversion	rosshinkley
447	2016-05-18 17:21:56	Thanks, @inversion!	rosshinkley	inversion
445	2016-04-06 07:31:48	@inversion I think the issue you were trying to solve here was fixed when @matthewmueller changed `.then()` to return a promise: https://github.com/segmentio/nightmare/commit/54f81d3dd9e6e4dad861f749a4a3064e2ce98dd0 If so, it would probably help to close this PR.	Mr0grog	matthewmueller
445	2016-04-06 07:31:48	@inversion I think the issue you were trying to solve here was fixed when @matthewmueller changed `.then()` to return a promise: https://github.com/segmentio/nightmare/commit/54f81d3dd9e6e4dad861f749a4a3064e2ce98dd0 If so, it would probably help to close this PR.	Mr0grog	inversion
441	2016-01-19 12:25:39	@matthewmueller Renamed `showDock` to `dock`!	jviotti	matthewmueller
438	2016-01-18 21:50:23	looks great. thanks @emars !	matthewmueller	emars
438	2016-01-19 10:57:38	@squirmy , yep it is kind a negative case to have timeout wait value >= the option WaitTimeout i tested :) currently it has an issue without setting it as you mentioned(hanging from my side with 2.1.3 release). I would suggest that we can have a default value of option WaitTimeout(30000ms for example), or user can overwrite it in options explicitly.	joychester	squirmy
438	2016-01-20 02:58:50	@emars Thank you for fixing this! :+1:	joychester	emars
435	2016-01-14 17:13:49	awesome, thanks @emars !	matthewmueller	emars
432	2016-07-08 17:14:22	@rehael I'd be curious if NTLM causes the [`login` event](https://github.com/electron/electron/blob/master/docs/api/web-contents.md#event-login) to be fired. I suspect the answer is no - which would explain why `.authenticate()` doesn't work - but I'd appreciate it if you (or someone else) would double-check.	rosshinkley	rehael
432	2016-07-08 17:58:59	@rosshinkley I'm fairly sure I've tried `.on('login', …)` but let's wait until Monday when I check this at work. Nb. I've had exactly the same problem with Casper/Phantom.	rehael	rosshinkley
426	2016-01-07 12:20:21	@matthewmueller I'm shipping an electron app which uses Nightmare under the hood, and thus a new electron icon is shown in the dock for a while, which looks very awkward. > i'm just a little apprehensive with hiding it right now just because it's nice to know if you accidentally opened up a ton of processes. I see, this issue hit me a few times already. What about allowing a custom opt-in option …	jviotti	matthewmueller
425	2016-01-06 19:29:47	@rosshinkley thanks for putting this together! I really have to think about this one a bit. After I get back from holiday vacation, I will take a closer look. My initial thoughts: > This amends the instance, not the prototype. I did this largely because Nightmare does not share Electron instances between Nightmare instances. It didn't seem sensible to force the prototype to have Nightmare actions…	matthewmueller	rosshinkley
425	2016-01-07 17:18:16	@matthewmueller no problem, happy (at least to try) to help. > This could be confusing with how .action works, but is sort of inline with .use. I'm not crazy about having all these sorta different, but obscure ways to extend nightmare. I think it was discussed a bit in #379. I thought something eerily similar, and I actually had a point about that originally that got edited out as I couldn't make…	rosshinkley	matthewmueller
425	2016-01-08 04:48:10	@matthewmueller This update keeps the additions of the extensions together, as well as consolidates `.action()` and `.plugin()` into a single `.action()` function. I've also kept the order of parameters similar to `.evaluate()` where the (optional) client method comes before the Nightmare action. There are a couple of differences (and possible pitfalls?) in this update. For starters, to keep the …	rosshinkley	matthewmueller
425	2016-01-13 02:40:22	@matthewmueller When I wrote that sentence about possible pitfalls, I had two things in mind: 1. I was changing how `.plugin()` behaved considerably - originally, you could add Electron functionality piecemeal. This meant the execution time/complexity to add Electron extensions was only as big as the instance required, whereas now, actions for _every_ plugin are queued for every instance before e…	rosshinkley	matthewmueller
425	2016-01-18 22:57:23	@matthewmueller I went ahead and added the debug, and also went ahead and merged in the recent changes. Special thanks to @emars for fixing the build, something I just hadn't had time to do. :)	rosshinkley	matthewmueller
425	2016-01-21 21:16:00	@matthewmueller I've gone ahead and thrown together a couple of proposed plugins: [additional events](https://github.com/rosshinkley/nightmare-custom-event) (from #376) and [download management](https://github.com/rosshinkley/nightmare-download-manager) (from #382). From that, I got to use this PR for "real" applications, and as such, made a couple of touchups to include options in the Electron m…	rosshinkley	matthewmueller
424	2016-01-05 19:29:27	@rosshinkley , Yes.. that is very helpful. thank you for pointing it out. It appears multiple instances of Nightmare are fired up, I'm not sure I understand how Nightmare retains it's page scope yet fire up multiple instances. Oddly it is currently returning results of only 12 of the 14 result pages for me at this point. I attempted searching a different term with greater than 100 page results an…	designerx2	rosshinkley
424	2016-01-05 20:45:38	@designerx2 I think there are two problems here. The first is one I should have thought of and missed in my haste. The example in #402 - and the one you're showing here - is naive and will miss the last page (if there is a "last" page) as the `#pnnext` button won't exist. The second has to do with how Google shows pages. I added a `scrollTo` to look at the pages before clicking `#pnnext`, and at …	rosshinkley	designerx2
422	2016-04-03 19:01:05	Thanks a lot, @rosshinkley, what a great bunch of plugins, that's awesome!	borisschapira	rosshinkley
421	2016-04-18 19:43:26	> sending Electron’s stdout/stderr to debug channels like electron:log/election:error Yep. I'd agree. :) Frankly, for now, I think we _should_ keep it simple, routing electron's stdout/stderr through DEBUG. > I’m somewhat skeptical that a new, heavier logging tool needs to come along for the ride, but can definitely see ways that doing so might be helpful. I am too, and I apologize if I didn't ma…	rosshinkley	Mr0grog
421	2016-04-18 20:18:52	@Mr0grog Yeah, it's getting a _bit_ into the weeds. :) > One simpler thing to do might be just having more granular logging channels, e.g. browser events, script execution, runner actions, queueing, process management, etc. One could potentially manage just as well by message type as by severity. For sure. It's a little bit more of a hassle to set up DEBUG rules to get exactly what you want, but …	rosshinkley	Mr0grog
420	2016-01-05 17:37:24	@antpaw Ah, I see. I must have misread the original diff. It looked like in passing it was adding the `page-*` events back. At any rate, I think you are correct. The parent process should listen to `page`. +1. :) One nit: I think the page handler should handle variable arguments. Something like: ... or if the `page-*` convention should be kept for `debug`, something like: Re testing, the tests fo…	rosshinkley	antpaw
419	2016-04-11 13:12:46	@kanethal Do you have `ELECTRON_ENABLE_LOGGING` set? It might be worth to check your environment variables against [the Electron environment variable flags](https://github.com/electron/electron/blob/master/docs/api/environment-variables.md).	rosshinkley	kanethal
419	2016-04-11 13:19:28	I hadn't explicitly set any conditions like this. It's possible they are enabled in the nightmare package? I'm using v2.0.2. Thank you so much for the link, I had been trying to find these flags. On Apr 11, 2016 6:12 AM, "Ross Hinkley" notifications@github.com wrote: > @kanethal https://github.com/kanethal Do you have > ELECTRON_ENABLE_LOGGING set? It might be worth to check your environment > va…	kanethal	kanethal
419	2016-04-11 13:29:48	@kanethal No problem! As for them being enabled for 2.0.2, I don't think so. I don't see the same behavior. I'd be curious if you'd get the same behavior with a different version. Could you upgrade to 2.3.0 and run it again?	rosshinkley	kanethal
419	2016-04-11 13:34:33	I'd be happy to try! On Apr 11, 2016 6:29 AM, "Ross Hinkley" notifications@github.com wrote: > @kanethal https://github.com/kanethal No problem! > > As for them being enabled for 2.0.2, I don't think so. I don't see the > same behavior. I'd be curious if you'd get the same behavior with a > different version. Could you upgrade to 2.3.0 and run it again? > > — > You are receiving this because you …	kanethal	kanethal
419	2016-04-23 22:33:46	@kanethal Did you have any luck with an upgrade?	rosshinkley	kanethal
419	2016-04-23 23:34:01	Hi Ross, I believe there had been some semantic changes between the two versions, and was going to have to reconfigure the scraping script and haven't had time to focus on that. I'm sorry, I wish I had time to play with it some more! On Apr 23, 2016 5:33 PM, "Ross Hinkley" notifications@github.com wrote: > @kanethal https://github.com/kanethal Did you have any luck with an > upgrade? > > — > You …	kanethal	kanethal
417	2016-01-14 22:03:54	@matthewmueller is there any timeframe on when this fix will be released? I noticed it's not included in the latest NPM release.	joshgummersall	matthewmueller
416	2016-03-30 03:15:51	@erch Are you still experiencing this problem?	rosshinkley	erch
416	2016-03-31 07:21:55	@rosshinkley : thanks for the inquiry , I switched the project to my linux box and it works on it. I suppose that there was a issue with my windows node js installation. Eric	erch	rosshinkley
416	2016-04-03 03:39:45	@erch Thanks for the response, sounds like it's resolved. If this crops up again, feel free to reopen/open a new issue.	rosshinkley	erch
410	2016-11-27 10:55:25	@catblade have you found how to change proxies on the fly? I'm going to open a issue for that.	wiliame	catblade
410	2016-11-28 17:13:23	@wiliame There is a way. I'll get you a code snippet this evening.	catblade	wiliame
410	2016-11-28 17:31:07	@catblade thanks, I figured it out. https://github.com/segmentio/nightmare/issues/908 I'm now trying to figure this other one: https://github.com/electron/electron/issues/8089	wiliame	catblade
409	2016-03-30 03:14:01	I believe this was fixed in #487. @contra can you verify?	rosshinkley	contra
405	2015-12-23 19:42:30	@contra can you try again, this time with `DEBUG=nightmare*`? That may help with debugging this issue. May also be a memory leak.	matthewmueller	contra
405	2016-04-13 18:36:14	@contra Are you still experiencing this problem?	rosshinkley	contra
405	2016-04-13 18:36:57	@rosshinkley I don't think it was ever fixed, I'm not using this for anything right now though.	contra	rosshinkley
405	2016-07-10 04:09:40	@rosshinkley Did you push a fix for the problem? I don't think it disappeared on its own. You said earlier you were able to reproduce it, is it still happening for you?	contra	rosshinkley
405	2016-07-22 21:23:17	@contra I haven't been able to reliably reproduce without a networking issue. I'll see if I can dig out the test script and try it again against the current version.	rosshinkley	contra
405	2016-08-08 16:41:02	@contra To cut out networking issues, I propped up a server locally to issue requests to (responding with plaintext), then issued 100k sequential requests to that service with a single Nightmare instance. Nightmare did not hang. I'm thinking about propping up a minimal HTML payload, then adding javascript and/or HTML and running requests against that to see if it's a caching issue or a memory iss…	rosshinkley	contra
405	2016-08-08 17:06:18	@rosshinkley Well, it's probably more than 100k requests total from the instance itself. I opened 10k requests, and each page probably had ~100 resources on it (CSS, JS, Images, etc.). You should try sending 100k requests to a more suitable test that doesn't load instantly to rule out race conditions (https://mail.google.com/ ?)	contra	rosshinkley
405	2016-08-08 17:14:34	@contra I'm trying to keep the tests local because I _have_ gotten some aberrant behavior with flaky networks. (The kind of stuff that is bordering on impossible to reproduce without infrastructure that I just haven't had time to play with yet.) That's why I was tinkering with the idea of making generated payloads that would simulate multiple assets of varying sizes. I'd also prefer to keep whate…	rosshinkley	contra
405	2016-08-08 17:31:56	@rosshinkley Understandable, try delaying the response from your server by a couple of seconds: `setTimeout(() => res.status(200).end(), 5000)` I was 99% sure it had something to do with a race condition while waiting for requests to finish. If you have a repo w/ your test case I can try to modify it to reproduce.	contra	rosshinkley
405	2016-08-29 14:51:48	@contra I haven't had time to address this as yet, but I'll post here when I build a working test case. :)	rosshinkley	contra
405	2016-08-29 15:09:58	@rosshinkley Don't think I've introduced any backspaces or non-character escapes myself, but I'll see if I can put together a minimal case to reproduce the weird logging.	willclarktech	rosshinkley
403	2015-12-22 21:43:55	@sriducati you do realize how OSS works, right? People are donating thousands of their hours to provide a solution to something that they think someone might find useful and instead of you putting the same effort like others to fix an issue are instead completely demeaning the project? I get utterly disgusted when I see these reactions.	shri3k	sriducati
402	2015-12-23 17:34:57	Thank you @rosshinkley	SantoshSrinivas79	rosshinkley
401	2015-12-22 18:24:59	thanks @naturalethic !	matthewmueller	naturalethic
399	2015-12-21 18:56:17	awesome, thanks @rosshinkley!	matthewmueller	rosshinkley
398	2015-12-25 03:04:19	@rosshinkley Could the second method used to share session between different machines?	dingziran	rosshinkley
398	2016-01-04 23:00:21	@dingziran _Great_ question. I'd suspect the answer to that is not a clear "yes" or "no" - it'd probably depend on how strict the site-in-question's security policy is and if it does any sort of request origin validation. I'll put this one on the list, though. It's probably worth a peek. :)	rosshinkley	dingziran
398	2016-03-04 06:09:07	@rosshinkley I am new to nightmare, could you please explain how to use partition to share session between multiple instance of nightmare?	Velissel	rosshinkley
398	2016-03-04 13:50:28	@Velissel I took a minute to take another look at this. Provided your instances share partition information, session information is shared across instances. However, if you open an instance, log in, and open a second instance with the same persistence data before closing the first, the session information doesn't appear to be shared (or the data from the first session isn't persisted or shareable…	rosshinkley	Velissel
398	2016-03-27 03:17:28	@rosshinkley, In my case, persist does not keep session no matter if I start second instance after or before close of first one	Velissel	rosshinkley
397	2015-12-21 12:13:54	@yoz The results are the same, a yield is only needed when you want to return the result. You could run the script in this incarnation as well and it will yield the same result: Output: Now, when you remove the ending `wait(100)`, it does throw the exception but the process hangs without exiting:	chrisgeo	yoz
395	2015-12-19 05:21:45	@matthewmueller maybe it is not caused by inject The below code will stop during the second yield. Ans also "Uncaught ReferenceError: __nightmare is not defined"	dingziran	matthewmueller
395	2015-12-21 08:13:24	@dingziran Oh, I think it might be electron renaming it's options, try `webPreferences`.	matthewmueller	dingziran
395	2015-12-21 17:07:34	@dingziran @matthewmueller Matt you are right, it wasn't working for me and I renamed the web preferences and it did work. Thanks.	felixcrive	matthewmueller
395	2015-12-21 17:07:34	@dingziran @matthewmueller Matt you are right, it wasn't working for me and I renamed the web preferences and it did work. Thanks.	felixcrive	dingziran
393	2017-01-22 05:18:53	@bjrmatos hi there! I just ran across a situation where I am required to have nightmare run inside an already executing electron application, and I noticed you said you might have experimented with this. I was wondering if you had anything working/WIP that I could use as a base -- otherwise I am going to implement this shortly! Thanks!	Timer	bjrmatos
393	2017-01-22 07:29:59	Nevermind! I managed to get nightmare to use the already running electron instance. Sorry for bugging you @bjrmatos.	Timer	bjrmatos
393	2017-01-22 12:48:05	@Timer Could you share a link to how you managed to do that? I have an idea for a project that will need to do just that. (nightmare using electron instance)	yourfavorite	Timer
393	2017-01-22 16:10:43	@yourfavorite I need to do some tweaking and I'll push it to my fork of nightmare. I broke the existing functionality of running within node and always assumed to not launch electron. Once I have the changes working for both use cases I'll drop a line on this thread. :)	Timer	yourfavorite
393	2017-01-22 17:24:20	@yourfavorite see https://github.com/segmentio/nightmare/pull/967 👍	Timer	yourfavorite
391	2015-12-22 04:55:51	@rosshinkley i don't see a way you'd be able to pass `parent`, it's transferring over IPC and parent isn't serializable. The reason for doing the require is that we could basically tell the electron process to require a file on it's own. I don't like the solution all that much, but I haven't come up with a better one.	matthewmueller	rosshinkley
391	2015-12-22 05:30:52	@matthewmueller did I misunderstand? I thought the intent was passing paths to require over IPC (or possibly, as command-line arguments akin to `paths`) and requiring them in the electron process, not vice-versa. No IPC serialization required. Parent should then be passable. I'll need to take another pass at this when I'm fresh and have coffee. I'll try to carve out some time.	rosshinkley	matthewmueller
391	2015-12-23 15:41:55	@matthewmueller I should have been more specific, and the naming conventions are also probably not helping: in `runner`, `parent` is defined as the IPC process. Re ideas for implementation (I still need to carve out time to experiment): how do you want them? Should I make a branch on my fork and link to it, set up a PR with "proposal" in the header, or something else? What would you prefer? --- @…	rosshinkley	matthewmueller
391	2015-12-23 15:41:55	@matthewmueller I should have been more specific, and the naming conventions are also probably not helping: in `runner`, `parent` is defined as the IPC process. Re ideas for implementation (I still need to carve out time to experiment): how do you want them? Should I make a branch on my fork and link to it, set up a PR with "proposal" in the header, or something else? What would you prefer? --- @…	rosshinkley	bjrmatos
391	2015-12-23 19:31:59	@rosshinkley yah, terrible names haha, should probably change them to `node_process`, `electron_process`, and ... `render_process` (?). yah, I'd like to see what you have in mind. PR or commenting in this issue seem reasonable. Would be nice to see some example code, like how a dev would extend it.	matthewmueller	rosshinkley
391	2015-12-23 23:40:35	@rosshinkley my intention never was to discard using `nigthmare` as a node module :smile: however for tasks in scale the current state of `nigthmare` is not very efficient, i'm just trying to support a way to run `nigthmare` that let me scale in other ways	bjrmatos	rosshinkley
385	2015-12-18 02:01:32	@matthewmueller Thanks!	rhysd	matthewmueller
382	2015-12-18 17:59:05	@subcontact hmmm.. that's a tough one, have you tried getting it to work with the current PR?	matthewmueller	subcontact
382	2015-12-21 15:41:45	@matthewmueller Thank you for your reply, and I'm sorry I couldn't get back to this sooner. Also, apologies in advance for the missive. Responding to your feedback: > By default ignore all downloads Seems reasonable to me. I can do that as time permits. > If someone wants to download something, provide nightmare.download(selector|url) which returns a buffer. if a buffer is not possible, support p…	rosshinkley	matthewmueller
382	2015-12-21 15:41:45	@matthewmueller Thank you for your reply, and I'm sorry I couldn't get back to this sooner. Also, apologies in advance for the missive. Responding to your feedback: > By default ignore all downloads Seems reasonable to me. I can do that as time permits. > If someone wants to download something, provide nightmare.download(selector|url) which returns a buffer. if a buffer is not possible, support p…	rosshinkley	subcontact
382	2015-12-21 18:55:34	@rosshinkley thanks for the detailed response! > I don't understand what you're asking, what should the selector provided do? Click? As for providing a URL, would that be a simple get? And with the buffer, no, I don't think that is possible. Electron supplies the filepath and a method to override the filepath. Yah, you're right, when I proposed that I was thinking about it in terms of what the cl…	matthewmueller	subcontact
382	2015-12-21 18:55:34	@rosshinkley thanks for the detailed response! > I don't understand what you're asking, what should the selector provided do? Click? As for providing a URL, would that be a simple get? And with the buffer, no, I don't think that is possible. Electron supplies the filepath and a method to override the filepath. Yah, you're right, when I proposed that I was thinking about it in terms of what the cl…	matthewmueller	rosshinkley
382	2015-12-22 02:00:24	@matthewmueller no problem. :) Thanks for yours as well! Tying up some loose ends: > I was proposing this to handle `wait('downloads-complete')` piece that you added in this PR. Haven't investigated how that would work internally though. Yeah, I understand the need, and also buy `.wait('downloads-complete')` is problematic. Totally off the cuff: I think that enforcing one download per `.download(…	rosshinkley	matthewmueller
382	2015-12-23 12:10:10	@rosshinkley since the merge of this PR seems to be on hold. would you be able to provide some example to download a file using the internals? Sorry, I am new to both electron and nightmare	SantoshSrinivas79	rosshinkley
379	2016-01-06 18:43:05	yah, i agree with @rosshinkley. `use` let you bundle a set of actions together, while `action` defines a new method. let me know if this is unclear and maybe i can clear it up in the docs	matthewmueller	rosshinkley
379	2016-12-28 02:19:50	I agree with @shadowmint; there definitely needs to be more documentation for passing parameters to custom actions. There's almost nothing in the documentation that I could find, and the actual way you need to do it is not super intuitive - a bad combination. **Edit:** Also, I just found this which is helpful for passing parameters with non-electron actions: https://github.com/rosshinkley/nightma…	josephrocca	shadowmint
377	2016-01-18 23:28:51	@matthewmueller I just implemented a `showDock` option: https://github.com/segmentio/nightmare/pull/441	jviotti	matthewmueller
377	2016-01-18 23:35:12	@matthewmueller BTW, is there an existing issue to specifically tackle the open electron processes problem when an error occurs? I'd love to collaborate on that one.	jviotti	matthewmueller
377	2016-01-19 01:09:19	@jviotti #409 is _somewhat_ related, is that what you had in mind?	rosshinkley	jviotti
375	2015-12-22 22:22:49	@contra ahh, are you seeing it hang forever if the initial page load fails? right now it's only initialized when you call `.wait()` before a click or something. that should be fixed.	matthewmueller	contra
375	2016-04-14 16:52:52	@contra Depending on the kind of page load failure, #553 _might_ address your issue. @joychester I wrote two quick test cases: **nonexistent element** **function that never returns true** Both error out with the appropriate error message after 30s. Can you provide a minimal example that causes nightmare to hang?	rosshinkley	joychester
375	2016-04-14 16:52:52	@contra Depending on the kind of page load failure, #553 _might_ address your issue. @joychester I wrote two quick test cases: **nonexistent element** **function that never returns true** Both error out with the appropriate error message after 30s. Can you provide a minimal example that causes nightmare to hang?	rosshinkley	contra
375	2016-04-15 02:22:52	Hi, @rosshinkley , your case works fine from my side too, but my test pages is not kind of different with yours :) my page will load the page content async(like SPA application), so if i write wait method like following, it will hang forever: however, if i hard-wait for the page loaded complete, then the wait() works fine until it timedout(10 seconds in my case) Seems, nightmare API does not supp…	joychester	rosshinkley
375	2016-04-15 14:47:49	@joychester Ah! Thank you for providing an example. I can reproduce the behavior you're seeing. I'll dig into it and see what is going on.	rosshinkley	joychester
375	2016-04-15 21:26:47	@joychester A quick look yields that `webBrowser.evaluateJavaScript` is hanging once in a while and not calling back. Electron doesn't have any errors when it happens. This problem is not unique to StubHub - it happens with Yahoo and Youtube as well. I'm not 100% sold that waiting for an element created after DOM content loaded is the cause, or that the site is an SPA. (As an aside, I can hack ar…	rosshinkley	joychester
375	2016-04-16 01:01:06	@rosshinkley , Thanks for your info , is that possible to be an issue with Electron? hack way may not elegant, but once you have more insights, please let us know :)	joychester	rosshinkley
375	2016-04-17 01:03:02	Thanks @rosshinkley for all your effort and investigation! then we need to wait for Electron permanent fixes.	joychester	rosshinkley
375	2016-04-20 13:52:58	they are pretty good team to get things resolved fast, and thank you @Mr0grog and @rosshinkley for chasing them :)	joychester	rosshinkley
375	2016-04-20 13:52:58	they are pretty good team to get things resolved fast, and thank you @Mr0grog and @rosshinkley for chasing them :)	joychester	Mr0grog
374	2015-12-09 18:55:56	@matthewmueller Ah, yeah, grouping them makes a lot of sense. I'll pull that together as time permits. As for overwriting the preload: the template-generated preload would be overwritten every time. The template is internal to Nightmare. As such, the internal changes to preload should be picked up if any are made. Ultimately, what I am reaching for is the default exception behavior for prompt and…	rosshinkley	matthewmueller
374	2015-12-10 19:56:05	@matthewmueller I may have gotten a _bit_ overzealous (and these changes almost certainly step on #337's logging changes), but I've grouped all of the page-\* events into one unified event. I also tried to update the documentation to be clear-ish on what to expect with `on('page', type ...` using the jsdoc-like format. (Offtopic, is there a documentation standard to follow? Is this tangentially r…	rosshinkley	matthewmueller
374	2015-12-10 22:01:25	@matthewmueller thank you. :) Responding to your questions: 1. Yeah, the other reason I went the templated route was because of precedent, but regardless, this is a good question. Spitballing an idea off the top of my head: could the internal preload script be in its own file, read off disk, have the `{{!src}}` token spliced in, and have that be used in the place of `exports.preload`? That would …	rosshinkley	matthewmueller
374	2015-12-11 04:19:57	@matthewmueller This was an itch I had to scratch: I went ahead and pulled together the `require` approach described above. Is this close to what you had in mind?	rosshinkley	matthewmueller
373	2015-12-18 10:42:02	@matthewmueller I expected a more elegant solution, eg blocking scripts loading by domain or hostname, this way works in PhantomJS.	SerjoPepper	matthewmueller
373	2017-03-13 08:50:29	Hi @matthewmueller , I am not really sure the issue that I create a custom preload script to capture alert message. Actually I follow the site that you provided, but no chance.	nquoctuan	matthewmueller
373	2017-03-17 03:47:18	@nquoctuan I'm _almost_ positive that the path for `preload` has to be fully qualified. What happens if you change that to `preload: require('path').resolve('alertMessage.js')`?	rosshinkley	nquoctuan
372	2015-12-27 15:34:16	@hovosanoyan #410 will let you set proxy settings, etc. through [Chrome's command line switches](https://github.com/segmentio/nightmare#switches). Hope it helps!	juanpaulo	hovosanoyan
371	2015-12-07 19:50:02	Thank you for your time @rosshinkley. Unfortunately it means that I will either have to switch to barebone Electron or deal with this issue in forked Nightmare. It would be nice to know if there is some long term plan to support those usecases or if the idea is not even considered to be included in Nightmare's source.	pkawiak	rosshinkley
371	2015-12-08 04:27:58	@pkawiak no problem. I can't imagine this particular issue is going away as there are already a couple of other open download questions akin to this one. Plus, willfully not supporting a common browser activity would be sort of silly. As for inclusion, I'm sure a PR to take care of the obvious download cases would be welcome.	rosshinkley	pkawiak
371	2015-12-11 20:30:26	@pkawiak I didn't mean to step on your toes, but I've put together (a hopefully reasonable?) PR #382 to handle downloads. I'd like to get your feedback. :)	rosshinkley	pkawiak
368	2015-12-05 20:03:46	thanks @danielstjules! i think the API should be `nightmare.header()` and then support the following: `header(header, value)` `header(obj)` what do you think? the rest looks good!	matthewmueller	danielstjules
368	2015-12-07 19:17:36	@matthewmueller Sounds good, updated!	danielstjules	matthewmueller
368	2015-12-08 04:26:41	thanks @danielstjules !	matthewmueller	danielstjules
367	2015-12-10 15:54:59	@matthewmueller I have a couple of questions for you. One, is it acceptable that `.bind()` accepts _only_ a name, and not data (like say, jQuery's bind)? Two, `.unbind()` removes all of the named event listeners, introducing the (probably wrong) assumption that unbinding a custom event should remove all of the child process listeners for that name. Is this closer to what you had in mind? Thoughts?	rosshinkley	matthewmueller
367	2015-12-10 21:20:40	@matthewmueller Sure, making the event handler an option in the function call, or having `unbind` remove the parent listener makes sense. It's also probably worth pointing out that I don't think you can fully wall this off from `.on()` - the ad hoc events will still be listenable. In other words, ... should still be valid, if a bit misleading. Alternatively, and for completeness, ... would also s…	rosshinkley	matthewmueller
367	2015-12-12 20:29:21	@matthewmueller I've gone ahead and put in the optional handlers for custom events. I've added enforcement of only one child emitter per name. This prevents situations where custom events can have more than one emitter. (This also clears up my question from above.) I've also added some extra logic around how `unbind` works: `.unbind('sample-event')` will remove the event listeners on the parent a…	rosshinkley	matthewmueller
365	2015-12-04 18:23:52	@yoz I thought about this when I was going through this last night, and decided that I'd address your immediate problem first. I'm planning to look at confirm and prompt as time permits.	rosshinkley	yoz
363	2015-12-03 17:09:38	@Kreozot haha, yah i was thinking about that... not sure how it'd look unless we break the API. I guess we could maybe do: Almost wondering if it just makes more sense to just use an object, which wouldn't break the API: --- Also, how does this handle multiple elements on different parts of the page by the way?	matthewmueller	Kreozot
363	2015-12-05 13:21:04	@matthewmueller Please take a look.	Kreozot	matthewmueller
363	2016-09-18 20:01:07	@highvoltag3 I'm still open to this PR, but the source is well out of date and would need to be updated. Additionally, I don't think @matthewmueller's comments were ever addressed.	rosshinkley	highvoltag3
363	2016-09-18 20:01:07	@highvoltag3 I'm still open to this PR, but the source is well out of date and would need to be updated. Additionally, I don't think @matthewmueller's comments were ever addressed.	rosshinkley	matthewmueller
361	2015-12-03 16:27:49	Hi @matthewmueller - I'm currently using it to implement drag and drop as well. (I've made an action which can drag and drop from/to page pixel positions, and you can also pass DOM selectors or functions to evaluate in the page context for it to determine those positions). Internally it uses mouseDown/Move/Up and could also use touchStart/Move/End for mobile simulation. I'd like to contribute tha…	inversion	matthewmueller
361	2016-04-27 06:17:27	Hi @inversion, I stumbled over this issue since I also need some drag and drop functionality. Have you released anything in that direction? Maybe a drag and drop action/plugin?	maxfriedmann	inversion
361	2016-04-27 08:20:57	Hi @maxfriedmann - I haven't got anything released for it yet, but the approach I took is basically sending the input events `mouseDown mouseMove (several) mouseUp`. The issues to consider are finding the start and end co-ordinates, choosing where to pick up the element and where to drop it (e.g. if you are trying to drop something that needs to be entirely in a target area, or if there are other…	inversion	maxfriedmann
359	2015-12-04 01:03:54	@yoz ah, I see. I don't think you'll have great luck with `inject` then, either. Both `inject` and `evaluate` are (at least in my read) the same under the covers. Pondering out loud: since alerts are blocking, should they be caught and emitted as alert events to Nightmare, similar to how `console.log` works?	rosshinkley	yoz
358	2015-11-30 13:50:11	I was working on the same feature and was about to push it when I saw your PR. This is a much needed feature, I hope it will be merged soon. Thank you @Kreozot for your work! FYI here's my own implementation: But your solution seems at least as good	yhuard	Kreozot
358	2015-12-02 15:57:16	@yhuard :+1: scrollToSelector PR is coming	Kreozot	yhuard
358	2015-12-02 17:21:07	+1 for @sepehrs' suggestion: `screenshotSelector` should not violate the principle of least surprise. If you ask for a picture of a specific element, you should get a shot of the whole element. I completely agree with splitting the underlying functionality into their own functions, then having `screenshotSelector` be a wrapper for those functions That being said, there are corner cases that I hav…	rosshinkley	sepehrs
358	2015-12-02 23:17:27	@rosshinkley I've already thought of that and ended up thinking that resizing the viewport is dangerous: it can have side effects that the user didn't expect. For example, if an element is too big for, let's say, a medium screen but is hidden on large screen and we apply the resizing, the element may disappear. We define the viewport at beginning because we want to test the rendering with that vi…	yhuard	rosshinkley
358	2015-12-03 16:18:33	@yhuard @sepehrs Like I said, I had mixed (and admittedly, mostly negative) feelings about resizing the viewport. I agree that it's not a great idea, but mileage may vary with elements that extend beyond the viewport.	rosshinkley	yhuard
358	2015-12-03 16:18:33	@yhuard @sepehrs Like I said, I had mixed (and admittedly, mostly negative) feelings about resizing the viewport. I agree that it's not a great idea, but mileage may vary with elements that extend beyond the viewport.	rosshinkley	sepehrs
358	2015-12-03 16:57:11	@rosshinkley the reason i didn't mind to much about the reszing of the viewport is the point @yhuard made about css selector but also a genuine use case could be that you want to see how the element looks on a specific device. if for example you are taking a screenshot of a header on mobile. you can see exactly what the above the fold content is.	sepehrs	yhuard
358	2015-12-03 16:57:11	@rosshinkley the reason i didn't mind to much about the reszing of the viewport is the point @yhuard made about css selector but also a genuine use case could be that you want to see how the element looks on a specific device. if for example you are taking a screenshot of a header on mobile. you can see exactly what the above the fold content is.	sepehrs	rosshinkley
358	2015-12-09 17:53:25	Oh, That's good news for me! Thanks @matthewmueller !	felixcrive	matthewmueller
358	2015-12-10 14:49:39	@matthewmueller I will give it a try this morning and I will let you know. The selector I want to capture is an external iframe. This is great. Thanks!	felixcrive	matthewmueller
358	2015-12-10 16:19:47	@matthewmueller It did work, thanks a lot!	felixcrive	matthewmueller
358	2015-12-10 16:34:29	@matthewmueller Is there a way to capture an image if the evaluation of the page returns true?	felixcrive	matthewmueller
358	2015-12-17 22:05:36	@felixcrive, sorry i'm not sure what you mean, do you mind showing me what you mean?	matthewmueller	felixcrive
354	2015-12-02 19:02:05	Hm. This is not really sutiable for my usecase. I want to be able to trigger a "log time" process giving status updates on the go. @rosshinkley Your example only (my perspective) would work (my use case) if I would trigger the process and then check in a certain interval if there is any update. - no "live data". I had a quick look through the source an found this Can't I utilize somehow `__nightm…	fentas	rosshinkley
354	2015-12-02 20:42:47	@fentas Ah, I see. Using `yield` and `evaluate` in this manner probably wouldn't work then. :) I also take it you're trying to go beyond using `console.log` and the `DEBUG` environment variable? If so, I'm not sure you can set up ad hoc events with `__nightmare.ipc.send`. My gut instinct is no, as the event from `ipc` needs to be emitted up through the Electron process to Nightmare. I don't _thin…	rosshinkley	fentas
354	2015-12-03 16:58:04	@matthewmueller I (embarrassingly) missed the `ipc.send`. That's handy. I think I'm on the same train of thought - I was tinkering with adding user-customizable events to accomplish what @fentas needed and have at least some of the basic mechanics down. As time permits, I'll see if I can pull together the changes + documentation required. :)	rosshinkley	matthewmueller
354	2015-12-03 16:58:04	@matthewmueller I (embarrassingly) missed the `ipc.send`. That's handy. I think I'm on the same train of thought - I was tinkering with adding user-customizable events to accomplish what @fentas needed and have at least some of the basic mechanics down. As time permits, I'll see if I can pull together the changes + documentation required. :)	rosshinkley	fentas
354	2016-04-03 01:47:01	@fentas Custom eventing is now a plugin: [nightmare-custom-event](https://github.com/rosshinkley/nightmare-custom-event). I'm going to go ahead and close this item. If you have any more questions, feel free to reopen/open another issue.	rosshinkley	fentas
350	2015-11-20 16:51:15	@s0m3on3 You shouldn't have to remove the event listener, that's the purpose of using [`EventEmitter.once`](https://nodejs.org/api/events.html#events_emitter_once_event_listener). The listener should remove itself when the event handler is called. Were you able to recreate the original issue? _EDIT_: I misread your suggestion. You're suggesting removing the other event listeners when any `javascr…	rosshinkley	bollywood-coder
350	2015-11-20 16:51:15	@s0m3on3 You shouldn't have to remove the event listener, that's the purpose of using [`EventEmitter.once`](https://nodejs.org/api/events.html#events_emitter_once_event_listener). The listener should remove itself when the event handler is called. Were you able to recreate the original issue? _EDIT_: I misread your suggestion. You're suggesting removing the other event listeners when any `javascr…	rosshinkley	s0m3on3
350	2015-11-20 17:07:22	@rosshinkley yes, i recreated. "listener should remove itself when the **event handler is called**". if i will emit only `response` event, handlers for `error` & `log` from every `.evaluate()` will wait for `error` & `log` event	s0m3on3	rosshinkley
350	2015-11-20 17:22:09	@s0m3on3 I meant the original issue of having node complain about the EventEmitter leak. I can't reproduce it locally, even though my event emitter listener limit is also set to 10 (which is the nodejs default). And yes, see my edit: I misinterpreted what I read the first time. That is my fault, and I apologize. :) @s0m3on3 is correct, and as a quick sanity check, I threw together an emitter watc…	rosshinkley	bollywood-coder
350	2015-11-20 17:22:09	@s0m3on3 I meant the original issue of having node complain about the EventEmitter leak. I can't reproduce it locally, even though my event emitter listener limit is also set to 10 (which is the nodejs default). And yes, see my edit: I misinterpreted what I read the first time. That is my fault, and I apologize. :) @s0m3on3 is correct, and as a quick sanity check, I threw together an emitter watc…	rosshinkley	s0m3on3
350	2015-11-20 18:52:35	@s0m3on3 thanks for the fix in the code! those once emitters can be tricky if not all of them are called ;) glad i could help you guys to find an issue.	bollywood-coder	s0m3on3
349	2016-07-08 17:16:25	@yonatanmn Everything passed from Nightmare to Electron is serialized, and functions do not serialize nicely. If you find that you need methods in `.evaluate()` commonly, you may want to look into defining a custom preload.	rosshinkley	yonatanmn
348	2015-12-02 17:24:59	Yup, after updating everything is working. Thanks @rosshinkley!	ns-jdripps	rosshinkley
346	2015-11-18 23:37:17	@rosshinkley Thanks! I will try use your fork.	olegatro	rosshinkley
346	2015-12-03 16:32:29	@inversion Far and away better than my implementation. Thanks!	rosshinkley	inversion
345	2015-11-16 15:43:10	@alfonsomga seems like the `web-preferences.partition` [option](http://electron.atom.io/docs/v0.34.0/api/browser-window/#new-browserwindow-options) of `BrowserWindow` is what you need	bjrmatos	alfonsomga
345	2015-11-16 17:32:58	@alfonsomga I've hit this too, and as a note for others who are headscratching (and me in the future), the @bjrmatos link has the options as being dash separated instead of camel-cased. This is because the documentation that is linked to in the Nightmare documentation is on the Electron master branch, and as such, is unreleased (see [here](https://github.com/atom/electron/issues/3431)). The optio…	rosshinkley	alfonsomga
345	2015-11-16 17:32:58	@alfonsomga I've hit this too, and as a note for others who are headscratching (and me in the future), the @bjrmatos link has the options as being dash separated instead of camel-cased. This is because the documentation that is linked to in the Nightmare documentation is on the Electron master branch, and as such, is unreleased (see [here](https://github.com/atom/electron/issues/3431)). The optio…	rosshinkley	bjrmatos
345	2015-11-16 18:09:49	Thanks! @bjrmatos @rosshinkley	alfonsomga	bjrmatos
345	2015-11-16 18:09:49	Thanks! @bjrmatos @rosshinkley	alfonsomga	rosshinkley
345	2015-11-16 20:46:16	@bjrmatos @alfonsomga Have either of you tried using an in-memory or non-default partition? I tried it on a whim just now, and it looks like as soon as I try to override `web-preferences` evaluate hangs. The session gets created, and if you set up DEBUG, you can watch everything execute right up until evaluate, but evaluate never finishes.	rosshinkley	alfonsomga
345	2015-11-16 20:46:16	@bjrmatos @alfonsomga Have either of you tried using an in-memory or non-default partition? I tried it on a whim just now, and it looks like as soon as I try to override `web-preferences` evaluate hangs. The session gets created, and if you set up DEBUG, you can watch everything execute right up until evaluate, but evaluate never finishes.	rosshinkley	bjrmatos
345	2015-11-16 21:11:58	@rosshinkley +1 it isn't working at all here, when I added `'web-preferences':{partition: 'persist:foo123'}` some functions like `.type()`, `.click()`stopped working. ![dd](https://i.imgur.com/JUCt5Ij.png) It didn't type the password & email and also didn't click on the login button...	alfonsomga	rosshinkley
345	2015-11-17 05:33:16	@alfonsomga After some tinkering, I figured out what is happening. The `defaults` library - which is used to merge passed options with default options - does not merge deeply. When we were passing in options to `web-preferences`, the existing options - the parts that load most of the sugar that allows Nightmare to work - were getting overwritten. I've gone ahead and submitted a fix, pending appro…	rosshinkley	alfonsomga
345	2015-11-17 11:23:17	@rosshinkley Thanks, it works now :+1:	alfonsomga	rosshinkley
344	2016-08-11 09:18:37	@rosshinkley Hi for some reason the partition is not working for me https://github.com/segmentio/nightmare/issues/754	daniel3d	rosshinkley
342	2015-12-18 01:07:40	@ilabvb did you get this resolved?	matthewmueller	ilabvb
341	2015-11-11 16:55:09	@fmaruki thanks - yes, adding `require('mocha-generators').install();` resolved it. Seems like the readme should include that line?	simonsez	fmaruki
340	2016-04-08 17:41:52	@nathan-martinez Are you still experiencing this problem? If so, you might want to take a look at [`.header()`](https://github.com/segmentio/nightmare/blob/master/lib/nightmare.js#L195-L200). That allows you to set headers directly. (There isn't documentation for it, I opened #551 for that.)	rosshinkley	nathan-martinez
339	2016-04-14 03:59:17	@lexifdev With the additions to `.action()` with #425, this could be implemented as a plugin. Feel free to open up an issue or join the gitter room if you have questions. Closing.	rosshinkley	lexifdev
338	2015-11-25 09:23:07	@matthewmueller are there any autoformatter settings for the project? If we could standardise them it would help.	inversion	matthewmueller
338	2015-12-02 16:57:09	Spacing updated @matthewmueller	inversion	matthewmueller
338	2015-12-03 16:13:54	@inversion yep, good call. planning on adding standard.	matthewmueller	inversion
338	2015-12-03 16:28:48	now on master, thanks @inversion !	matthewmueller	inversion
337	2015-12-03 16:44:05	Hi @matthewmueller , the use case for us is that our application logs messages to error, warn, info, log depending on severity and these are useful to capture in our tests (we're mainly using nightmare for UI testing). I think a nicer implementation would be a generic `console` event which captures all console output but also adds a `type` or similar field indicating the 'level' (dir, trace, info…	inversion	matthewmueller
336	2015-12-09 20:11:03	Thanks for the PR @inversion ! I incorporated these changes in #376	matthewmueller	inversion
334	2015-11-05 15:28:34	Hey @inversion, I was trying to use the `page-error` event and it took me a while to realise that while documented in the README, it is not yet available in the last published release. I had to install from GitHub in order to use it: `npm install --save nightmare@segmentio/nightmare#e556285`. Hope that helps.	thibaudcolas	inversion
332	2015-11-24 00:25:23	@darthcloud I agree that it's something that is (in general) missing from headless solutions, and that it is pretty important. To that end, I spent some time tinkering with `will-download`, and there are a couple of things I'd love to hear your (and others') thoughts on. 1. I know I'm stating the obvious, but this would require an upgrade to `electron-prebuilt`. 2. You have to do what you're goin…	rosshinkley	darthcloud
332	2016-01-05 08:23:43	@rosshinkley :+1: for sharing fork and a how-to-gist and +1 for feature	santeriv	rosshinkley
332	2016-01-05 17:42:35	@santeriv This is a _bit_ out of date. I redid the solution for `will-download` and submitted a PR (#382), but it's been closed pending adding Electron extensions (#391). If you want to use a fork to handle `will-download`, I'd suggest using that one for the time being. There are examples in the test suite to show how to use it. :)	rosshinkley	santeriv
328	2015-12-18 01:04:00	thanks @rosshinkley for the example :-)	matthewmueller	rosshinkley
324	2015-11-02 06:42:00	thanks @Zn4rK, that's 100% correct!	reinpk	Zn4rK
323	2016-04-03 03:32:09	@chentsulin @TonyWang031 Depending on the version of jQuery being injected, they could end with sourcemap comments, which would cause the end of the calling function that encapsulates the injected script to be commented out, causing a runtime error. I would be willing to bet this is what you were hitting, given the unminified version worked but the minified version wouldn't. The template was fixe…	rosshinkley	chentsulin
323	2016-04-03 03:32:09	@chentsulin @TonyWang031 Depending on the version of jQuery being injected, they could end with sourcemap comments, which would cause the end of the calling function that encapsulates the injected script to be commented out, causing a runtime error. I would be willing to bet this is what you were hitting, given the unminified version worked but the minified version wouldn't. The template was fixe…	rosshinkley	TonyWang031
322	2016-04-08 17:34:05	Upon further investigation, I can't recreate this behavior. Doing something like: @edasque @smallcar88 @davis Are you still experiencing problems with `.evaluate()` and fat-arrow functions?	rosshinkley	davis
322	2016-04-08 17:34:05	Upon further investigation, I can't recreate this behavior. Doing something like: @edasque @smallcar88 @davis Are you still experiencing problems with `.evaluate()` and fat-arrow functions?	rosshinkley	edasque
322	2016-04-08 17:34:05	Upon further investigation, I can't recreate this behavior. Doing something like: @edasque @smallcar88 @davis Are you still experiencing problems with `.evaluate()` and fat-arrow functions?	rosshinkley	smallcar88
322	2016-04-08 18:34:48	@rosshinkley i haven't used nightmare in a long time, but yes it was with fat arrow functions, thought it shouldn't have mattered either way because I was transpiling down to es5 before running...	davis	rosshinkley
322	2016-04-13 01:53:58	@davis Hm, I'd be curious what transpiler you were using - it _should_ have worked. At any rate, the ES6 features you needed are now supported out of the box with Node 4+, so I'm going to consider this issue closed. If you continue to have this problem, feel free to reopen/open a new issue.	rosshinkley	davis
321	2015-10-30 14:14:07	That's it! Thanks @chrisgeo.	thibaudcolas	chrisgeo
320	2015-11-11 00:45:29	@reinpk it's just one line!	Namek	reinpk
320	2015-11-25 00:16:59	Okay going to merge this as it seems like it's helping out a lot of folks. Haven't dug into the internals yet, but I'm sure we can make changes if issues crop up. Great work @fr- !	matthewmueller	fr-
319	2016-04-03 01:43:51	@Zn4rK #425 is in as of 2.3.0. Are you planning on publishing a `.waitForUrl()` plugin?	rosshinkley	Zn4rK
319	2016-04-03 01:47:23	@rosshinkley Yes! I'll get on it tomorrow or monday - and closing this with a link when I'm done.	Zn4rK	rosshinkley
319	2016-04-08 17:42:18	@Zn4rK Awesome!! Thanks!	rosshinkley	Zn4rK
314	2016-04-11 13:37:32	@emgould Everything there looks fine to me. Are you still having this problem with later versions of Nightmare?	rosshinkley	emgould
313	2015-10-29 18:48:49	Aha, thanks @juliangruber!	dbkaplun	juliangruber
313	2015-10-29 23:11:49	@juliangruber nice!	matthewmueller	juliangruber
312	2015-12-05 16:09:56	@reinpk I've try to capture `did-get-response-details` event, but I got EVERY response of the resources(js, css, images...) in the page. I only want the main page's response info. Is there any way to do this?	scarletsky	reinpk
312	2015-12-05 19:47:27	@scarletsky as far as i know you'd need to filter for the resource you are looking for yourself	matthewmueller	scarletsky
309	2016-04-03 01:36:00	@kevinprotoss @fr- Could you use `.header()` to accomplish this?	rosshinkley	fr-
309	2016-04-03 01:36:00	@kevinprotoss @fr- Could you use `.header()` to accomplish this?	rosshinkley	kevinprotoss
306	2015-12-03 22:34:06	thanks @antpaw !	matthewmueller	antpaw
304	2015-10-21 16:57:34	Oh jeez, of course, thanks @LarryBattle. I added the `require('mocha-generators').install();` line and the tests are now failing. I've tried to get an example that passes, pulling in updated selectors from the yahoo search, but I'm not able to get anything to work. Are there updated examples using Mocha that pass?	nkanderson	LarryBattle
304	2016-04-08 17:16:09	@nicolekanderson Did you get this sorted out? If not, have a look at [Nightmare's test suite](https://github.com/segmentio/nightmare/blob/master/test/index.js). @miaomi Hm, the errors look like `electron-prebuilt` is either not installed or didn't install properly. Try wiping `node_modules` and running `npm install` again. @WMeldon It's best practice to end the Nightmare instance when you're done…	rosshinkley	WMeldon
304	2016-04-08 17:16:09	@nicolekanderson Did you get this sorted out? If not, have a look at [Nightmare's test suite](https://github.com/segmentio/nightmare/blob/master/test/index.js). @miaomi Hm, the errors look like `electron-prebuilt` is either not installed or didn't install properly. Try wiping `node_modules` and running `npm install` again. @WMeldon It's best practice to end the Nightmare instance when you're done…	rosshinkley	miaomi
301	2015-12-04 02:21:21	@matthewmueller FWIW, there's a decent looking [jsperf](https://jsperf.com/bind-vs-closure-setup/49). According to that, it looks like the `bind` method is significantly slower. Is that close to what you had in mind?	rosshinkley	matthewmueller
301	2015-12-04 06:39:32	@rosshinkley yep this is exactly what i was looking for: ![img](https://cldup.com/LwkeRajv9Q.png) even though it's a micro optimization, i don't think using `self` is much worse syntactically. closing for now, thanks guys!	matthewmueller	rosshinkley
300	2015-10-20 21:33:00	Thanks @antpaw !	matthewmueller	antpaw
298	2015-10-20 22:33:14	@matthewmueller i'd recommend #303 instead. you may have more make tasks later but `npm test` is very common (as the shortcut is even there from `npm run-script` / `npm run` test)... so best to support that. i think many CI systems default to this, too.	tejasmanohar	matthewmueller
298	2015-10-20 23:07:26	@tejasmanohar yep, i like that more. I think we should keep the makefile, but the other stuff looks good!	matthewmueller	tejasmanohar
298	2015-12-03 17:04:28	thanks @LarryBattle this is on master now!	matthewmueller	LarryBattle
297	2015-10-23 15:04:55	@CatTail `.evaluate()` internally waits for the `did-finish-load` event before running. So you can replace the `.wait()` with `.evaluate()`, like this: It's a little bit hacky because the internal implementation can change, but it should work.	FdezRomero	CatTail
297	2016-02-16 14:49:09	@CatTail if still relevant, i solved this issue in this ticket https://github.com/segmentio/nightmare/issues/481	sintanial	CatTail
295	2015-10-21 23:52:03	@matthewmueller Yes, you should change the example, because you want start try it out and you got this error it's frustrating at the beginning.	laychopy	matthewmueller
292	2015-10-19 09:13:07	Thanks @danhalliday for the reply, the issue was something completely different in the code with illegal values, sorry I forgot to remove this issue.	souly1	danhalliday
289	2015-10-18 23:16:33	@LarryBattle That was my bad. I tried both of your solutions, but it gives me `undefined`. I am not sure why exactly it is breaking.	rahul-desai3	LarryBattle
289	2015-10-19 00:11:31	@LarryBattle I tried your example but it gave me `undefined` in the console, just like before. Here is my code: https://gist.github.com/rahul-desai3/8ee6f5322e17a34116ba	rahul-desai3	LarryBattle
289	2015-10-19 18:06:56	@LarryBattle That works very well on my local. However, when I put this on Heroku, it doesnt. Here is what I get:	rahul-desai3	LarryBattle
289	2015-10-25 19:44:34	thanks! gonna close as a duplicate of #224 as @LarryBattle mentioned	reinpk	LarryBattle
287	2015-10-16 09:29:55	thanks @LarryBattle - I definitely do not want to use cheerio as I need to fill in forms, click buttons etc. on the remote page before parsing it. I am looking into [SpookyJS](https://github.com/SpookyJS/SpookyJS) as well as into nightmare, but with nightmare I am not able to evaluate s simple value and extract it back into express at this time. I do understand the purpose of generating values, i…	tmaximini	LarryBattle
285	2015-10-19 05:34:43	@LarryBattle Ah, sorry for missing the arguments in evaluate(). However, it still doesn't work.	FredXue	LarryBattle
285	2015-10-21 02:42:46	Great! it works. I really need to practice JS coding more. LOL. Really appreciate your help! @LarryBattle	FredXue	LarryBattle
282	2015-10-19 00:03:12	@matthewmueller Could you provide a test example?	LarryBattle	matthewmueller
282	2015-11-11 00:09:22	@Namek from what I can see there are multiple issues at the same time that also but not _exclusively_ manifest themselves in warnings about about too many registered `uncaughtException` event listeners: 1. The most obvious one is of course, that the event listeners are registered on `process` (which is _global_) whenever a new Nigthmare instance is created and them not being removed after an inst…	fr-	Namek
282	2016-02-06 15:32:50	Still getting this using the latest version. `Emitter.defaultMaxListeners = 0;` in the ipc.js as recommended by @EmiPhil is the only way I could get these errors to stop, even using the latest version. `process.setMaxListeners(0);` did not work. I'm on win 10, node v5.5	Crazometer	EmiPhil
280	2015-10-11 17:50:21	@danhalliday , thanks! Let's mention in docs?	kuraga	danhalliday
278	2016-04-03 01:23:28	@jney Is this still an issue?	rosshinkley	jney
275	2015-10-10 15:53:00	+1 @riston , any news? @segmentio , can you help us, please?	kuraga	riston
275	2015-10-11 18:49:22	@kuraga did you get the example working, I switched to your suggested `mocha-generators` library which seems to at least output errors. I am not sure why spawning an electron process fails ?	riston	kuraga
275	2016-07-08 17:19:42	@nhducit Memory serving, the default Mocha timeout is something like 2s. The test suite sets this to [10s](https://github.com/segmentio/nightmare/blob/master/test/mocha.opts#L2). It might be more helpful to put an example mocha command to run with the test options. Thoughts?	rosshinkley	nhducit
274	2016-03-30 02:54:22	@fritx Could you use [`.insert()`](https://github.com/segmentio/nightmare#insertselector-text) instead? That sends text directly to the specified selector.	rosshinkley	fritx
274	2016-03-30 03:39:28	Hey, @rosshinkley, i'm afraid not. I need to somehow trigger the inputbox to react the action. "Insert" does not trigger any event, but "Paste" does. Paste can also bring images too (if copied).	fritx	rosshinkley
274	2016-04-08 17:09:45	@fritx Are you thinking of something like [`webContents.paste()`](https://github.com/electron/electron/blob/master/docs/api/web-contents.md#webcontentspaste)?	rosshinkley	fritx
267	2015-10-05 16:44:34	@jppope To get an older version back you can do `npm remove nightmare` and then `npm install nightmare@2.0.5 --save`. Replace `2.0.5` with your desired version. I also had an error like this when using the old syntax with v2, maybe that's the problem.	FdezRomero	jppope
267	2015-10-13 03:51:10	I think I figured it out. Looking at this line: https://github.com/segmentio/nightmare/blob/master/lib/nightmare.js#L162 It looks like the `run` method is expecting a callback, and if you don't pass one in it seems to be causing the error above. Changing to this fixed it for me, alternatively you should probably pass in a done function from a testing framework for instance, I bet thats the intent…	tscanlin	jppope
262	2015-10-01 16:52:12	Hi @toppetoppe, I was having some issues with the loading of XHR/AJAX calls and using the option `show: true` when creating the Nightmare instance helped me debug, as you can see the window and how the page is loading with the console on the side. Hope it helps, maybe you just need to wait longer.	FdezRomero	toppetoppe
262	2015-10-13 14:44:24	@toppetoppe This has nothing to do with Nightmare, but have you tried running the code directly in the Dev Tools console? Maybe there is another element matching your selector and `querySelector()` is returning only the first one in the DOM.	FdezRomero	toppetoppe
262	2015-10-25 19:54:54	@toppetoppe i modified your example slightly and ran it locally: with the following output:	reinpk	toppetoppe
256	2015-10-01 15:37:49	@matthewmueller Sure thing. In the following example, the `debug` message is never shown (using thenables instead of generators): In this other snippet, both `getTitle` and `.screenshot()` are never executed: Hope it helps. I'm currently using version 2.0.5 because with 2.0.6 it doesn't even get passed the first `.evaluate()`. I know you're all putting time and effort into this and I'm thankful, …	FdezRomero	matthewmueller
256	2015-10-01 18:26:07	@FdezRomero – haha isn't nightmare a great name for a software library? It would be helpful to specify and document the async interface for nightmare. Whether it is consumed by a generator function or some other pattern is outside the scope of nightmare. Using a `.run` method seems like the simplest solution. You would end up with an API that looks like: Which could then be consumed in a number o…	nichoth	FdezRomero
256	2015-10-02 12:18:58	Hi @matthewmueller, I think I found the issue I was having with the undocumented use of `.then()`. I was chaining several actions like this (omitting the parameters for clarity): And saw that the next action didn't hook up with the previous part of the chain. I think this is why the `.then()` after the `.screenshot()` didn't run. Please correct me if I'm wrong as I'm still trying to get the inner…	FdezRomero	matthewmueller
251	2016-04-08 17:08:18	@FdezRomero @CatTail @kazinov @tjokimie I cannot reproduce this problem. Has this issue been resolved?	rosshinkley	kazinov
251	2016-04-08 17:08:18	@FdezRomero @CatTail @kazinov @tjokimie I cannot reproduce this problem. Has this issue been resolved?	rosshinkley	FdezRomero
251	2016-04-08 17:08:18	@FdezRomero @CatTail @kazinov @tjokimie I cannot reproduce this problem. Has this issue been resolved?	rosshinkley	tjokimie
251	2016-04-08 17:08:18	@FdezRomero @CatTail @kazinov @tjokimie I cannot reproduce this problem. Has this issue been resolved?	rosshinkley	CatTail
251	2017-03-10 20:19:02	@deffwe If you have a minimum repro, post it and I'll reopen this issue to take a look.	rosshinkley	deffwe
250	2015-09-26 02:41:50	@matthewmueller ok. - No, forget the missing semicolon. ~~I meant it was I that had [missed a semicolon](https://github.com/segmentio/nightmare/pull/250/files#diff-9dcc65cc4a6c14eb4f81fbe4005301d0R41) in my PR commit, but just leave it ;)~~ (cleaned) - Yes, with `node-integration` turned off: - Electron won't expose node stuff like `module/exports` to the web. - So we could correctly load any web…	fritx	matthewmueller
250	2015-09-26 03:11:42	@matthewmueller once this problem solved, in #249 i'd suggest we replace `google.com` with `github.com`, and it'd get to work. ;) and my [project](https://github.com/fritx/wxbot) is gonna switch back to nightmare.	fritx	matthewmueller
250	2015-09-26 05:08:55	cool, thanks much! @matthewmueller	fritx	matthewmueller
249	2015-09-25 16:02:04	@fritx 以后遇到问题可以交流交流！	FredXue	fritx
248	2015-10-21 20:42:41	@edasque you mean if something is happning inside .evaluate() ? there is a `.on('javascript')` callback for js-erros and you can start your script with `DEBUG=nightmare:log` to see the logs. btw my pr was merged, so this can be closed https://github.com/segmentio/nightmare/pull/300	antpaw	edasque
248	2015-10-21 21:55:11	@antpaw are you sure it's DEBUG=nightmare:log ? This does nothing here. Is it just the normal DEBUG=nightmare ?	edasque	antpaw
247	2015-09-25 16:49:39	related #242 @Nisthar now you can try with the new version just released	fritx	Nisthar
242	2015-09-24 21:24:26	@matthewmueller Thanks for the hint. I've tried to listen to `error` event on `nightmare` on an example very similar to @antpaw's one, but with no luck (didn't see any errors). I was expecting something like `$ is not defined`.	mpangrazzi	matthewmueller
242	2015-09-24 21:24:26	@matthewmueller Thanks for the hint. I've tried to listen to `error` event on `nightmare` on an example very similar to @antpaw's one, but with no luck (didn't see any errors). I was expecting something like `$ is not defined`.	mpangrazzi	antpaw
242	2015-09-25 14:27:28	@matthewmueller I've created this issue with a testcase #248 please help me :)	antpaw	matthewmueller
238	2016-04-14 04:01:21	@ndamjan Are you still experiencing this problem with more recent versions of Nightmare?	rosshinkley	ndamjan
238	2016-07-12 20:51:34	@rosshinkley I have this problem with the latest version installed today. Interestingly enough, this happens on an Ubuntu box and a Mac, but on Windows, it's fine. I've come to expect the opposite usually.	catdad	rosshinkley
235	2016-01-26 15:48:25	@rosshinkley True... Saw these issues too. :+1:	IonicaBizau	rosshinkley
231	2015-09-19 05:18:59	@quicksilver7 we're seeing the same things, as in, mocha never run the tests. Could you please post the solutions you've found (a jsbin or similar would go a long way) thank you	TheSoftwareFarm	quicksilver7
231	2015-09-21 15:51:32	@TheSoftwareFarm I created [a repository](https://github.com/quicksilver7/nightmarejs-examples). You can clone it an it should work fine. I tried explaining what I had to do to get it working there.	quicksilver7	TheSoftwareFarm
231	2015-09-22 10:04:39	thank you @quicksilver7	TheSoftwareFarm	quicksilver7
224	2015-09-19 00:15:35	@richard5mith i'm not very familiar with `xvfb`, by `xvfb-run` do you mean the instructions i provided? or is there a simpler way? I think it's starting a server (`Xvfb -ac -screen scrn 1280x2000x24 :9.0 &`), which is something I'd like to avoid. or at least have a good way to clean up after we quit.	matthewmueller	richard5mith
224	2015-09-19 23:30:37	@richard5mith thanks for that, runs for me now on my build server!	pastawoua	richard5mith
224	2015-09-20 12:55:51	@matthewmueller that might help: https://github.com/shippableImages/minBase/blob/master/ubu1204/01base/containerSetup.sh https://github.com/shippableImages/minBase/blob/master/ubu1204/01base/xvfb.sh Using the shippable container to run nightmare and mocha.	pastawoua	matthewmueller
224	2015-09-21 05:56:47	@matthewmueller I've narrowed it down to `apt-get update && apt-get install -y xvfb x11-xkb-utils xfonts-100dpi xfonts-75dpi xfonts-scalable xfonts-cyrillic x11-apps clang libdbus-1-dev libgtk2.0-dev libnotify-dev libgnome-keyring-dev libgconf2-dev libasound2-dev libcap-dev libcups2-dev libxtst-dev libxss1 libnss3-dev gcc-multilib g++-multilib` Hope that helps!	pastawoua	matthewmueller
224	2015-09-30 05:34:11	@matthewmueller https://github.com/Rob--W/node-xvfb might be of use for controlling the xvfb server.	notsentient	matthewmueller
224	2015-09-30 11:53:14	@notsentient Jabin, Simply Wall St looks outstanding. Good find on the xvfb module.	dylanvalade	notsentient
224	2015-10-14 10:39:40	same issue there. @dylanvalade did you find out how to make it work ?	jney	dylanvalade
224	2015-10-14 13:22:50	@jney Unfortunately, I had to change my plan. Using Phantom now and this explains the setup. http://stackoverflow.com/questions/22116673/cannot-find-module-phantomjs-in-heroku/32853675#32853675 After this Linux issue gets sorted out I would much rather use Nightmare.	dylanvalade	jney
224	2015-12-04 18:47:01	@deinwort which version of CentOS and NodeJS are you using ?	younes200	deinwort
224	2015-12-10 15:13:56	For those not familiar with Docker, here is the step by step once you've installed it (it needs a 64 bit modern distro & kernel). In the nightmare source directory (from this repo), create a file named Dockerfile which has the content at the bottom of this post (@matthewmueller I had to make some edits, including replacing `FROM node:5` with `FROM node:4.2` for version pinning since 5.x is not LT…	edasque	matthewmueller
224	2015-12-10 16:06:41	@edasque thanks for the detailed instructions! the command i'm just trying to get working is this: or with `xvfb-run --server-args="-screen 0 1024x768x24"` being an `ENTRYPOINT` --- _edit:_ though come to think of it, the dockerfile you provided is deployable to heroku/dokku on it's own. just looking for a couple ways to make this as easy to use as possible.	matthewmueller	edasque
224	2015-12-22 16:12:51	I have had no problem here. Have you tried the Docker approach @sriducati?	edasque	sriducati
224	2015-12-22 16:15:17	@edasque thats the only step left bcos iam new to docker... I tried almost all steps.. trust me,each and every dependencies i fixed for electron,scanned whole internet to fix this issue... spent 2-3 days.. but still not working...	sriducati	edasque
224	2015-12-22 16:26:21	@matthewmueller I am sorry if my comment was offencive .I was very happy with nightmare when working on windows but suddenly all my app stopped working without any error messages... its really very hard...just don't know what to do now...	sriducati	matthewmueller
224	2015-12-22 16:28:26	@sriducati did you try using DEBUG=nightmare ? I think there might be a way to alter the verbosity but I can't recall.	edasque	sriducati
224	2015-12-22 16:31:02	@edasque ya i tried debug mode below is the result... [root@server ~]# DEBUG=nightmare node --harmony cnn.js nightmare queueing action "goto" for http://cnn.com +0ms nightmare queueing action "evaluate" +21ms nightmare running +3ms	sriducati	edasque
224	2015-12-22 16:31:47	@sriducati `nightmare` is base on [electron](http://electron.atom.io/) which doesn't have a good support on linux speciality with headlessly window. Best way to debug this on linux is to run first electron : `./node_modules/nightmare/node_modules/electron-prebuilt/dist/electron` In most case, it's a dep/library missing. Docker solution may be a the best way for now.	younes200	sriducati
224	2015-12-22 16:33:37	@younes200 thank you, tried your method as well...result is empty ... again the same prob when we try to run nightmare.. no errors.. no output :(	sriducati	younes200
224	2015-12-24 11:11:38	@sriducati could you please post your results here to help others too ;)	younes200	sriducati
224	2015-12-24 12:49:23	@matthewmueller , @edasque , @younes200 Thank you all...After changing many operating sys versions... found simple fix Ubuntu 12.04 64-bit ;) Its running on OpenVz VPS , No docker used... It would be great if anyone could replay to https://github.com/segmentio/nightmare/issues/411 , I can write a complete help guide to install in VPS ...	sriducati	matthewmueller
224	2015-12-24 12:49:23	@matthewmueller , @edasque , @younes200 Thank you all...After changing many operating sys versions... found simple fix Ubuntu 12.04 64-bit ;) Its running on OpenVz VPS , No docker used... It would be great if anyone could replay to https://github.com/segmentio/nightmare/issues/411 , I can write a complete help guide to install in VPS ...	sriducati	edasque
224	2015-12-24 12:49:23	@matthewmueller , @edasque , @younes200 Thank you all...After changing many operating sys versions... found simple fix Ubuntu 12.04 64-bit ;) Its running on OpenVz VPS , No docker used... It would be great if anyone could replay to https://github.com/segmentio/nightmare/issues/411 , I can write a complete help guide to install in VPS ...	sriducati	younes200
224	2016-01-06 04:57:02	@matthewmueller Why not put the solution/workaround in README ?	scarletsky	matthewmueller
224	2016-03-07 10:17:51	I have the same problem as @huemans, I couldn't make PM2, xvfb and Nightmare play well together. Any ideas?	FdezRomero	huemans
224	2016-03-18 11:45:40	@huemans @FdezRomero did you solve that problem? I'm trying to run my nightmare app with PM2 but I can't make it work.	gabrielperales	FdezRomero
224	2016-03-18 11:45:40	@huemans @FdezRomero did you solve that problem? I'm trying to run my nightmare app with PM2 but I can't make it work.	gabrielperales	huemans
224	2016-03-18 12:00:18	@gabrielperales No, I haven't found a solution yet. The next thing I was planning to try is the [Headless](https://www.npmjs.com/package/headless) module, a wrapper for Xvfb directly from Node. But I don't know if it will play well with Nightmare. Let me know if you try it!	FdezRomero	gabrielperales
224	2016-03-18 12:33:55	@FdezRomero Thank you for your answer. I have tried headless module... but it doesn't seems to work. I'll keep trying	gabrielperales	FdezRomero
224	2016-03-18 14:46:14	@FdezRomero @huemans I could do it with this module [node-xvfb](https://github.com/Rob--W/node-xvfb). I have done a test example [here](https://github.com/gabrielperales/nightmareHeadlessTest/blob/master/index.js) .	gabrielperales	FdezRomero
224	2016-03-18 14:46:14	@FdezRomero @huemans I could do it with this module [node-xvfb](https://github.com/Rob--W/node-xvfb). I have done a test example [here](https://github.com/gabrielperales/nightmareHeadlessTest/blob/master/index.js) .	gabrielperales	huemans
224	2016-03-18 14:55:25	I've got nightmare working in headless mode with code similar to the example from @gabrielperales. However, I do not think the code will work with pm2 (atleast I wasn't able to	SantoshSrinivas79	gabrielperales
224	2016-03-18 17:08:34	@SantoshSrinivas79 I have tried my code once... and I think it worked, I'll try it again later to be sure	gabrielperales	SantoshSrinivas79
224	2016-03-23 10:15:15	@gabrielperales - works perfectly, thank you!	sagistrauss	gabrielperales
224	2016-03-28 07:25:39	@benogle Unfortunately I don't think anyone have made it work on heroku. I tried a lot, but never did make it work. Now I follow this issue to see if anyone does i the future. Maybe when Chromium gets better at running headless.	freeall	benogle
224	2016-05-16 17:34:34	hey @benschwarz , how did you make it work with heroku? which dyno size were you using? mine is crashing after a certain (very small) amount of actions queued? I think I'm running into the whole heroku /dev/shm being too small (5 mb in heroku I believe, which is useless). Also, I'm getting electron:stderr Xlib: extension "RANDR" missing on display ":99"., not sure if relevant...	rickmed	benschwarz
224	2016-05-16 18:27:45	@rickmed I found it to be pretty unstable too (admittedly, on the 512m dyno), I decided to use phantomjs instead. I'd love to have used electron and nightmare, but instead I shipped phantomjs and had no issues since. I'm sure there is a simple reason that this is happening on heroku environments, but I just didn't have the time to spend on it.	benschwarz	rickmed
224	2016-06-06 17:00:44	This is not a nightmare issue but an electron (chromium really) issue. @rosshinkley maybe this should be closed? @hhsadiq I'll try to help you via stackoverflow. EDITED: for anyone interested in the answer: http://stackoverflow.com/questions/37625327/how-to-run-nightmare-js-on-google-appengine-for-node-js/37663861#37663861	rickmed	hhsadiq
224	2016-06-07 23:57:54	@rickmed I was planning on closing it with the resolution of #502 (where Nightmare would take care of the framebuffer for you, at least until Chromium's headless features trickle into Electron), but the details of that have proven much more difficult than I had anticipated. It's not even as simple as "just use Xvfb" as [_sometimes_ this causes Chromium to hang](https://github.com/segmentio/nightm…	rosshinkley	rickmed
224	2016-08-12 00:49:57	@huemans, @FdezRomero, @gabrielperales, @SantoshSrinivas79 . To get nightmare working headlessly with pm2, you just need to wrap your mind around what Xvfb does, what xvfb-run does, how they interact with your node process, and how this interaction is facilitated. Going to give you an idea of the basics and then tell you how to get this all going in pm2. Forgive me if I am oversimplifying things:…	mashaalmemon	gabrielperales
224	2016-08-12 00:49:57	@huemans, @FdezRomero, @gabrielperales, @SantoshSrinivas79 . To get nightmare working headlessly with pm2, you just need to wrap your mind around what Xvfb does, what xvfb-run does, how they interact with your node process, and how this interaction is facilitated. Going to give you an idea of the basics and then tell you how to get this all going in pm2. Forgive me if I am oversimplifying things:…	mashaalmemon	FdezRomero
224	2016-08-12 00:49:57	@huemans, @FdezRomero, @gabrielperales, @SantoshSrinivas79 . To get nightmare working headlessly with pm2, you just need to wrap your mind around what Xvfb does, what xvfb-run does, how they interact with your node process, and how this interaction is facilitated. Going to give you an idea of the basics and then tell you how to get this all going in pm2. Forgive me if I am oversimplifying things:…	mashaalmemon	huemans
224	2016-08-12 00:49:57	@huemans, @FdezRomero, @gabrielperales, @SantoshSrinivas79 . To get nightmare working headlessly with pm2, you just need to wrap your mind around what Xvfb does, what xvfb-run does, how they interact with your node process, and how this interaction is facilitated. Going to give you an idea of the basics and then tell you how to get this all going in pm2. Forgive me if I am oversimplifying things:…	mashaalmemon	SantoshSrinivas79
223	2016-01-04 20:33:52	@felixcrive the fix I referenced above should be fixed in electron 0.36.0 - does it work if you use the `electronPath` option with that newer electron?	yoz	felixcrive
223	2016-01-05 14:34:09	@yoz I doesn't work I have electron-prebuilt@0.36.2 and Nightmare@2.1.2 pointing to electronPath.	felixcrive	yoz
222	2015-09-19 00:20:10	@matthewmueller can this be merged in please?	pastawoua	matthewmueller
222	2015-10-06 03:07:45	@matthewmueller @reinpk is there an issue with the code, anything you want me to change, would be helpful to merge so I don't use my forked version in production.	pastawoua	matthewmueller
222	2015-10-06 10:57:29	@pastawoua at least the `input` or `change` event you dispatch is missing some properties like `keyCode`, etc? it's not certain, and it might probably make something broken	fritx	pastawoua
222	2015-10-06 11:50:16	@fritx keyCode is not fired on `input` or on `change` events. fyi, casperjs implementation: https://github.com/n1k0/casperjs/blob/master/modules/clientutils.js#L899 similar code than on the `check` method, not as robust as #244 but an easy fix for now.	pastawoua	fritx
222	2015-10-06 15:00:56	@pastawoua wrote a nice solution that works for me. But if you want to follow the code style, then check this: So, focus() and blur() are unnecessary. At least while you're implementing the real cool things (sendKeys or simkey and a lot of more) please accept the pull request so we can use nightmare for testing. Thanks	rianby64	pastawoua
222	2015-10-13 08:19:35	@zerkalica I can confirm that `evaluate()` function works for Angular 2 forms as well.	danhalliday	zerkalica
222	2015-10-13 08:42:18	@zerkalica nice that info! Have you tried to type some text in a field? I know that $digest in Angular 1.4\* listens only events. So, the current version indeed types something but this is not enough. A change event should be fired. The solution given by @pastawoua is enough for me.	rianby64	zerkalica
222	2015-10-13 08:42:18	@zerkalica nice that info! Have you tried to type some text in a field? I know that $digest in Angular 1.4\* listens only events. So, the current version indeed types something but this is not enough. A change event should be fired. The solution given by @pastawoua is enough for me.	rianby64	pastawoua
222	2015-10-13 08:49:21	@zerkalica Yes, I have a full end-to-end test for my Angular 2 app working using Nightmare. I work around the digest/diffing by `wait()`ing for DOM elements. It works surprisingly well (much easier than setting up Protractor, and less tightly coupled to Angular, too). Eg:	danhalliday	zerkalica
222	2015-10-13 09:00:17	@danhalliday Thanks a lot! I hope this kind of workarounds will be temporary. Soon we'll be able to call type(...) and go ahead with the next step.	rianby64	danhalliday
222	2015-10-13 09:07:08	@zerkalica Cool!	rianby64	zerkalica
220	2015-09-14 22:05:59	![](https://cloudup.com/ciR3atmYpAp+) :dancer: Amazing work on V2 @matthewmueller!	sperand-io	matthewmueller
219	2015-09-26 22:45:12	Hi, @idrakimuhamad. It seems that we could achieve this using "--ignore-certificate-errors" switch, passing it through app.commandLine.appendSwitch in runner.js. I suggest new feature request in nightmare to provide such api for setting more advance options for electron. Associated electron issue: https://github.com/atom/electron/issues/1221 Also your example is a bit unclear – for me it looks li…	yura415	idrakimuhamad
219	2015-09-29 02:18:27	Hey thanks @yura415 I'll try that out. My example of course, aren't complete. I've only showing the important part of the code, excluding the `module.exports` etc	idrakimuhamad	yura415
218	2015-09-14 01:31:18	Hi @matthewmueller thanks for the reply and for the example. Ultimately, I would like to use the nightmare api to interface with new windows. Regardless of whether this repo decides to support this, the fact is some websites may spawn new windows on their own. When this happens, the windows are shown (instead of running headless) which is not the desired effect... Like you said, we may need to op…	bchr02	matthewmueller
209	2015-08-31 03:25:35	awesome thanks @danielstjules! we're working on v2 #200 and will try to pull this in there as well to accelerate tests :)	reinpk	danielstjules
207	2015-08-19 23:15:36	@mattyhead I'm currently in PhantomJS 1.9.0. I've wanted to upgrade to 2.0 but haven't yet. And yes, I have been able to make selection with `.select`. You can play with it [here](https://ide.c9.io/shriek/nightmare).(had to scour the Internet to find classic dropdown) (just let me know your username and I'll give you access to write as well). Anyway, often times your selector might return an arra…	shri3k	mattyhead
203	2015-08-11 16:48:41	Where would this be added @rclai please?	molinto	rclai
203	2015-09-08 01:16:19	Thanks @rclai I've created a plugin from your code: https://www.npmjs.com/package/nightmare-iframe	avioli	rclai
203	2016-08-04 14:18:25	@RichardJECooke here's the summary. - The first approach commented here doesn't work anymore with the latest versions. - I wrote the PR, it got rejected. - @rosshinkley used parts of that PR to create an improved version of the functionality as an external plug-in. Right now, the best you can do is use @rosshinkley's https://github.com/rosshinkley/nightmare-iframe-manager. Go there and check his …	tiangolo	RichardJECooke
200	2015-08-15 05:33:27	Just pushed up a branch for `v2`. I could use some help finishing up some of the remaining tasks: - [x] port over the remaining actions - [ ] add some examples - [x] write some tests Unfortunately, I cannot create a PR because the commit history is completely different. I could just write on top of all the old files though. cc/ @reinpk @amillet89	matthewmueller	reinpk
200	2015-08-15 19:27:59	awesome @matthewmueller just pushed some updates with a structure for testing based on the old tests, as well as circleci setup, and adding the `.back()` action... will push it a bit further this afternoon	reinpk	matthewmueller
200	2015-08-17 01:20:03	Nice work @reinpk! Can't wait to see this release in the wild.	matthewmueller	reinpk
199	2015-08-17 06:14:26	thanks @li-xinyang in v2 we're moving to electron and testing so far shows that it's significantly faster, see #200.	reinpk	li-xinyang
198	2015-07-31 19:24:52	@rclai are you sure? I don't think `use()` gets a chance to modify the nightmare task queue after `run()` has started. @fpinzn I had the same issue. I monkey-patched [`Nightmare.prototype.run`](https://github.com/segmentio/nightmare/blob/master/lib/index.js#L59-L76) to take an additional suppressTeardown param and additionally to not call this.setup if this.page was defined.	abe-winter	fpinzn
198	2015-07-31 19:24:52	@rclai are you sure? I don't think `use()` gets a chance to modify the nightmare task queue after `run()` has started. @fpinzn I had the same issue. I monkey-patched [`Nightmare.prototype.run`](https://github.com/segmentio/nightmare/blob/master/lib/index.js#L59-L76) to take an additional suppressTeardown param and additionally to not call this.setup if this.page was defined.	abe-winter	rclai
198	2015-07-31 20:16:27	@rclai It doesn't @abe-winter I think that's pretty useful if you check there's an open pull request for exactly that https://github.com/segmentio/nightmare/pull/59 The same guy that did the pull request created this https://github.com/johntitus/node-horseman which seems like a substantial improvement over nightmare. At the end I just went the trivial way: no flow control login inside the nightma…	fpinzn	abe-winter
198	2015-07-31 20:16:27	@rclai It doesn't @abe-winter I think that's pretty useful if you check there's an open pull request for exactly that https://github.com/segmentio/nightmare/pull/59 The same guy that did the pull request created this https://github.com/johntitus/node-horseman which seems like a substantial improvement over nightmare. At the end I just went the trivial way: no flow control login inside the nightma…	fpinzn	rclai
198	2015-08-17 06:15:27	@abe-winter @fpinzn in v2 we're moving to using generators and an explicit `.end()` method, which should bring the benefit of stronger flow control.	reinpk	fpinzn
198	2015-08-17 06:15:27	@abe-winter @fpinzn in v2 we're moving to using generators and an explicit `.end()` method, which should bring the benefit of stronger flow control.	reinpk	abe-winter
184	2016-03-30 02:47:01	@fritx @a7madgamal @luatnd Is this still an issue since the move to Electron?	rosshinkley	luatnd
184	2016-03-30 02:47:01	@fritx @a7madgamal @luatnd Is this still an issue since the move to Electron?	rosshinkley	a7madgamal
184	2016-03-30 02:47:01	@fritx @a7madgamal @luatnd Is this still an issue since the move to Electron?	rosshinkley	fritx
182	2015-06-11 16:55:49	@rclai Definitely! When the `wait` function times out, it emits a `timeout` event that can be handled using the [`Nightmare.on` method](https://github.com/segmentio/nightmare#onevent-callback). All `.on()` calls must happen before the first `.goto()` so consider it more of a configuration step. Here's a brief example using `on` to handle a `wait(selector)` timeout. Note the default timeout for `w…	maxshenfield	rclai
178	2016-04-08 14:05:21	@lvyachao You could use [`.inject()`](https://github.com/segmentio/nightmare#injecttype-file) to add jQuery to a page and then use `.evaluate()` to execute DOM actions. There's a [unit test](https://github.com/segmentio/nightmare/blob/master/test/index.js#L231-L247) that injects jQuery to get specific tags, as a reference. You could even go a step further and use [`.action()`](https://github.com/…	rosshinkley	lvyachao
177	2015-08-17 06:12:42	thanks @Zirak! sorry for the delay... this pull request and others like it were influential in the work that @matthewmueller put into v2... which uses generators and an explicit `.end()` method. should solve the same problem in a slightly different way. thanks!	reinpk	Zirak
176	2015-05-05 11:17:49	@nylen Thanks for your feedback. After a couple of days I came up with a conclusion that this project is not actively maintained. FWIW we decided to switch to [navit](https://github.com/nodeca/navit) which is designed for testing right from the start.	inca	nylen
175	2015-04-29 21:24:57	@nylen Thanks! I've also included a [small test in PR](https://github.com/inca/nightmare/blob/56d3bb262d0a887f232c297ac587741c065a0c8a/test/index.js#L743) to illustrate a potential use case with `localStorage`, but it could really be anything.	inca	nylen
171	2016-03-30 02:43:53	@shri3k @rauchg Is this still an issue?	rosshinkley	rauchg
171	2016-03-30 02:43:53	@shri3k @rauchg Is this still an issue?	rosshinkley	shri3k
171	2016-04-08 13:57:23	Taking a closer look at this: `.wait(selector)` now will time out after some period of time. @shri3k's example is problematic, at least with the Electron implementation: a single Nightmare instance wraps one Electron instance, meaning in general you should not try to do parallel operations on the same instance. Those actions will enter into a race condition and (probably) behave poorly. Due to th…	rosshinkley	shri3k
163	2015-03-13 03:48:06	@puzrin hey, I'll try out your suggestions this weekend. Thanks.	shri3k	puzrin
162	2015-03-12 04:02:06	@petecoop, I'm not sure if there's a plugin for `NoScript` like `YSlow` for `phantomjs` but if OP can find that plugin then s/he should be able to load it just like [`YSlow`](http://yslow.org/phantomjs/)	shri3k	petecoop
162	2015-03-14 06:10:12	@petecoop, That's in fact quite possible in `nightmare`. Just did a quick test and seems to me that it's working. @MakoMakox, plug the following lines in `/lib/actions.js` and see if that helps. This is just a quick test to see if it's working and if everyone agrees with this, I or anyone can send a PR. The usage of this would be:-	shri3k	petecoop
162	2015-03-14 06:10:12	@petecoop, That's in fact quite possible in `nightmare`. Just did a quick test and seems to me that it's working. @MakoMakox, plug the following lines in `/lib/actions.js` and see if that helps. This is just a quick test to see if it's working and if everyone agrees with this, I or anyone can send a PR. The usage of this would be:-	shri3k	MakoMakox
154	2015-03-23 11:54:09	@reinpk Thanks, i have setup default to what it is in production now.	ravisuhag	reinpk
153	2015-08-17 06:07:18	thanks @rrrene but the page seems a bit simplistic without restructuring our inline docs to match the way it picks up headers as methods. happy to reconsider down the road, but not a priority right now, sorry!	reinpk	rrrene
151	2015-06-11 16:23:27	@jfrumar How did you extract the cookie header information?	rclai	jfrumar
151	2015-06-11 16:26:27	@azurelogic how would you do the same thing you did but on a asp.net web form page where there are different submit buttons (and the entire page is a form, that's how asp.net pages are)? One of those submit buttons submits the form and serves you the file. What I'm trying to figure out is how to do the `XMLHttpRequest` but when that specific submit button was clicked. **Edit**: Figured it out, wh…	rclai	azurelogic
149	2015-08-17 06:36:31	hey @serv unfortunately no idea here :/ if you have an example where we could repro that would be awesome though... ideally we can verify that the switch to electron in v2 eliminates the problem.	reinpk	serv
148	2015-08-25 18:51:24	@reinpk Can the feature to interact with new window be added to v2?	bchr02	reinpk
148	2015-09-13 19:02:40	@reinpk that's too bad. I was hoping for this feature to come now with v2 out. I wish I understood more on how you are using electron in place of phantomjs. Maybe then I would understand why you say that you don't think it's possible. Any chance you can explain at a high level how you are using electron? It's my understanding that electron is used to package applications...	bchr02	reinpk
148	2015-09-14 04:12:17	@reinpk BrowserWindow.getAllWindows() returns an array of all the BrowserWindow object references. Surely this could be used to incorporate some sort of interaction with newly generated windows. cc @matthewmueller	bchr02	reinpk
142	2015-03-09 09:14:37	For me, it was an app that would not register for the click events after registering for touch. @RainerAtSpirit: If it really is the same issue, you could do one of the following: 1. Register for click events instead of touch on the application side or 2. Actually create touch events via nightmares JS injection into the browser or 3. Trigger the click hanlders programatically w/o true browser eve…	apfelfabrik	johntitus
142	2015-03-09 09:14:37	For me, it was an app that would not register for the click events after registering for touch. @RainerAtSpirit: If it really is the same issue, you could do one of the following: 1. Register for click events instead of touch on the application side or 2. Actually create touch events via nightmares JS injection into the browser or 3. Trigger the click hanlders programatically w/o true browser eve…	apfelfabrik	RainerAtSpirit
140	2015-01-26 00:39:46	@reinpk it seems a little preemptive to not respond to a ticket for almost a month and then close it without giving the opener any chance to post sample code, just putting it out there. This is an old issue and I've since found an alternate solution so I don't have any sample code for you anymore, but I would have about a month ago =). Thanks for your work!	zachfeldman	reinpk
135	2014-12-12 03:15:40	@lambtron LGTM! Why is it failing though?	stevenmiller888	lambtron
126	2014-12-08 18:07:01	@Quentin01 while that may fix the immediate problem, it doesn't trigger the "real" UI event.	imsky	Quentin01
126	2015-01-26 03:36:10	@reinpk Gist available here: https://gist.github.com/kytwb/de153003ef2c211774b9	kytwb	reinpk
126	2015-02-18 13:15:01	More experiments: - I experienced a very slow (> 20s) `type()` (and maybe `wait()`) on Linux as well with _any_ version of Phantomjs (tested 1.9.0, 1.9.2, 1.9.7, 1.9.8, 2.0.1-devel) - I confirm that reverting back to nightmare 1.6.1 made the performance be acceptable again, and starting from 1.6.2 it starts to be slow as hell (which may confirm @Quentin01's bisect) Fwiw here's the problematic par…	jbbarth	Quentin01
126	2015-02-25 09:14:25	Going to use @jbbarth fork while waiting for a fix.	kytwb	jbbarth
126	2015-02-26 04:05:02	@johntitus That fixed it for me. Problem is shoe is a dependence of phantom so would require to fork nightmare, fork phantom, fork shoe, fix, then cascade reference all the patched forks in each package.json. Good find though!	kytwb	johntitus
126	2015-04-03 20:54:33	:+1: can confirm @johntitus's solution worked.	nickmerwin	johntitus
126	2015-04-03 21:08:48	@johntitus solution did work, but it stinks for us because I'd have to go in manually update all the node_modules on my production server...and then once they refresh with a `npm install` I'd have to do it again :frowning:	sean-hill	johntitus
123	2014-11-29 17:50:33	hey @ybak i just tested your script locally and it executes for me in about 4 seconds... since i have two-factor auth enabled i end up on the two-factor auth code page, but it successfully passes the first step of the login process with my own credentials in about 4 seconds. could you try running it as `DEBUG=* node test.js` so that we see more internal output? and then also add the timeout handl…	reinpk	ybak
123	2015-02-26 15:47:47	I am experiencing the same issues on windows with the slowness. @johntitus I tried your suggestion at it worked! much faster now. Hopefully this can be addressed, so this wont be necessary, though.	bchr02	johntitus
121	2014-11-29 04:03:41	Hey @UnclaimedPants, Thanks for contributing. Just out of curiosity, how did you plan to use `.post()` and Nightmare in general?	lambtron	UnclaimedPants
121	2014-11-29 06:34:48	@lambtron I use `.post()` to use the http post method, for example, when posting data to a server. At the moment I'm using Nightmare for testing, and validating a web application (that requires posting data).	UnclaimedPants	lambtron
121	2014-12-03 18:52:08	@lambtron Further, I use it to submit forms, and also post data to web applications. Nightmare is great for integration testing, and also for testing the availability of applications, by scripting login tests, and feature testing.	UnclaimedPants	lambtron
120	2015-03-23 03:47:42	@reinpk Any news on this, or should we file an issue elsewhere? I've had my Nightmare version constrained for far too long, and there have been many updates in `node phantom` module. I'm also working to switch to PhantomJS 2.0.0 which surprising worked fine if I was on Nightmare 1.6.0 but upgraded old Nightmare package.json to 0.7.2 of https://github.com/sgentle/phantomjs-node. Even the simple Op…	dtothefp	reinpk
120	2015-03-23 14:32:53	@reinpk I've actually pinpointed the problem to this PR https://github.com/segmentio/nightmare/pull/100/files that switches the `type` action to implement the `sendEvent` Phantom method. I'm not sure if this is a problem with `phantomjs-node`'s implementation of `sendEvent` or a problem in PhantomJS itself, but for now would you consider reverting as it doesn't seem worthwhile to have such a smal…	dtothefp	reinpk
120	2015-03-23 14:32:53	@reinpk I've actually pinpointed the problem to this PR https://github.com/segmentio/nightmare/pull/100/files that switches the `type` action to implement the `sendEvent` Phantom method. I'm not sure if this is a problem with `phantomjs-node`'s implementation of `sendEvent` or a problem in PhantomJS itself, but for now would you consider reverting as it doesn't seem worthwhile to have such a smal…	dtothefp	rosslavery
120	2015-05-27 14:51:29	@reinpk do I need to contribute something to revert this change, or would you like to do it? I'm tired of pulling from a fork of Nightmare just because of this small issue	dtothefp	reinpk
120	2015-06-26 18:00:43	@reinpk addressed it here https://github.com/segmentio/nightmare/pull/195. Sorry ended up having a bit of a "gitmare" and screwed up a couple PR's which I had to close. Would be great to get this merged as soon as you have a change.	dtothefp	reinpk
117	2014-11-26 19:23:50	Hey @mickaelandrieu, I'm Andy and I'm helping maintain this library. We built Nightmare with the intention of automating browser tasks, so we aim to keep the exposed methods simple and few. However, it appears that many people are using Nightmare for browser testing. We're considering building a nightmare-testing library that will do just that, while keeping this library simple and for building A…	lambtron	mickaelandrieu
117	2014-11-26 19:47:46	Hi @lambtron, I think we don't need to make another testing library (casperjs'one was a mistake from his creator opinion) but maybe we can work on how to ease the use of major testing libraries (mocha/chai/jasmine/jest) with nigthmarejs. Then specials plugins/helpers dedicated to use cases like REST consuming/testing can be developped (and I will give a hand). Like you, I don't want a big API but…	mickaelandrieu	lambtron
117	2014-11-29 00:08:54	Hey @mickaelandrieu, Good points. There are many people using Nightmare for user testing and I think there can be more work done in making it easier for them to do so. Targeting the big testing libraries is a great start. Maybe we can spec out the interface of how users would use Nightmare with Mocha or Jasmine and work from there? Agree to keep Nightmare simple with many useful middlewares that …	lambtron	mickaelandrieu
114	2015-10-09 15:11:32	Thanks @reinpk :+1:	brunowego	reinpk
109	2014-12-10 05:51:52	@reinpk @sperand-io ?	kytwb	reinpk
109	2014-12-10 05:51:52	@reinpk @sperand-io ?	kytwb	sperand-io
107	2014-11-10 11:08:08	Hey! I needed this too, so I just forked it and built it. I'm planning to create pull request but am still figuring out how to test the `clipRect` method in my spare time. If you want to build it yourself, @reinpk, you may find this helpful: https://github.com/bahlo/nightmare/compare/zoom-factor	bahlo	reinpk
107	2014-11-11 09:41:56	@johntitus The thing is, that we may need to crop again after zooming. So we'd need at least an own option (maybe both?) As I said, my fork is almost done. I just need to test the `clipRect` method.	bahlo	johntitus
107	2014-11-11 13:33:45	@bahlo I don't see what's the problem with testing the clipRect method. use .getBoundingClientRect() to get the rect options from an dom element. ex: document.querySelector('selector').getBoundingClientRect() . Or maybe I didn't understood correctly why you can't finish your fork. Let me know. Thanks.	MakoMakox	bahlo
107	2014-11-11 14:09:37	@bahlo Oh great can't wait to use it xoxo. Sorry if I sounded rude and for my impatience .	MakoMakox	bahlo
104	2014-11-10 00:18:17	Thanks @reinpk. You da boss! :thumbsup:	gwintrob	reinpk
104	2014-11-11 06:44:40	fixed that test is passing now :) thanks @pdelanauze shipped with nightmare@1.6.5	reinpk	pdelanauze
102	2014-11-15 22:37:28	@reinpk sorry for the delay. Here is an example repo. It actually doesn't demonstrate this behavior because something you have merged in recently has fixed the problem: https://github.com/dtothefp/nightmare-timeout-test-example/tree/master If you switch to an older version of Nightmare you will see the behavior I'm talking about: If you previously ran `npm i` be sure to https://github.com/dtothef…	dtothefp	reinpk
101	2014-11-05 01:18:41	@kevva you know what the problem is, when I installed Nightmare, my version of node-phantom was 0.6.6. Therefore, that line with path isn't in my version, must be a new update. Think it has to do with Nightmare's package.json having a tilde instead of a carrot, so if we want this PR to work for all users either we should send a PR fixing the package.json or merge this PR http://stackoverflow.com/…	dtothefp	kevva
99	2014-11-11 17:01:18	@reinpk I don't think that wikipedia has transparent or `visibility: hidden;` elements on the page, so I'm not sure how to test these cases. Also, yahoo supports i18n, so when I go to yahoo from Canada I get 'Yahoo Canada' in the title, and because of that some tests fail. It would be nice to have less 'real-world' testing environment. Some local page would work. It would also speed up testing (i…	Hermanya	reinpk
84	2015-08-17 06:11:14	thanks @Max93! sorry i never got to this with v1... it looks like an interesting abstraction for other events... what events were you interested in? closing for now but may bring the idea into v2 with more info here. thanks!	reinpk	Max93
82	2014-11-02 00:41:26	@leesei added :)	reinpk	leesei
76	2014-10-22 08:17:43	@fbm-static It is inconvenient when we must pass similar arguments to different engines.	execmd	fbm-static
76	2014-10-22 08:39:46	@execmd Right.	fbm-static	execmd
76	2014-10-22 14:39:54	@fbm-static that wouldn't be a good abstraction though, that just reveals all the underlying complexity @johntitus that sounds reasonable, updated with both of those added	reinpk	fbm-static
76	2014-10-22 14:39:54	@fbm-static that wouldn't be a good abstraction though, that just reveals all the underlying complexity @johntitus that sounds reasonable, updated with both of those added	reinpk	johntitus
62	2014-10-22 04:31:29	@reinpk what exactly do you want to happen. I think they look better that way.	fbm-static	reinpk
62	2014-10-22 06:09:06	@reinpk options and arguments have different purposes. Each arguments element must be passed as string to the phantomjs, but options - as whole object.	execmd	reinpk
60	2014-11-12 11:04:14	@ryanmcdermott this is just "wrong". CasperJS is the first and the _only_ testing tool that supports both phantomJS and SlimerJS, and TrifleJS has been developped using the CasperJS testsuite. So, at this point this is a missing feature of nightmareJS that is already implemented in CasperJS ;) Then, :+1: nightmareJS is a very promising project !	mickaelandrieu	ryanmcdermott
55	2014-10-15 18:28:42	@johntitus thanks for clearing that up. That's what I thought. I copied that from the example, and I couldn't figure out why "page" is being passed into that first function.	lumberj	johntitus
54	2014-10-20 06:02:22	thanks @securingsincity and @fearphage	reinpk	securingsincity
50	2014-10-22 05:53:35	`phantom-node` seems only offer `phantom.addCookie: (name, value, domain, cb=->)` , not `page.addCookie` 1. maybe had to modify `index.js` to set `this.ph=instance` 2. `self.ph.addCookie('test', 'testValue', cookies[0].domain, callback)` seems need `async` to iterator so wait for @reinpk ~	atian25	reinpk
47	2014-10-14 16:57:13	@johntitus if I run `make test` at the directory-- I get a response from my GNU make: `make: *** No rule to make target 'test'. Stop.` I believe I need a Makefile, but again: what command should it run?	bfagundez	johntitus
42	2014-10-15 06:07:27	@reinpk What's the outlook on supporting PhantomJS 2.0.0? Do you have any idea how much effort would be involved, and how much the Phantom devs have actually been changing the interfaces? 1.9.7 does a pretty terrible job of rendering interactive D3.js, and my attempts at bridging the gap in my app between what D3 wants and what 1.9.7 supports haven't worked out so far. So far interactive D3.js lo…	bprodoehl	reinpk
42	2014-10-20 13:01:00	@mariodu The problem lies in a package that nightmare depends on. I have created a ticket under that project here: https://github.com/sgentle/phantomjs-node/issues/208 @fernandopasik are you sure the problem isn't in your code? I'm not finding "x.options" anywhere in nightmare or phantomjs-node.	bprodoehl	fernandopasik
42	2014-10-20 13:01:00	@mariodu The problem lies in a package that nightmare depends on. I have created a ticket under that project here: https://github.com/sgentle/phantomjs-node/issues/208 @fernandopasik are you sure the problem isn't in your code? I'm not finding "x.options" anywhere in nightmare or phantomjs-node.	bprodoehl	mariodu
42	2015-03-23 03:11:54	I've forked [Node PhantomJS](https://github.com/Medium/phantomjs) and hacked around with it to install the only "stable" version for Mac of Phantom 2.0.0 I could find: Version I'm using: https://github.com/eugene1g/phantomjs/releases/download/2.0.0-bin/phantomjs-2.0.0-macosx.zip Fork: https://github.com/dtothefp/phantomjs So, you could just `require` the binary path @bprodoehl it looks like you h…	dtothefp	bprodoehl
36	2015-03-08 10:00:50	Thanks @jfrumar, will do! I've created a [v1.0 milestone](https://github.com/petecoop/phantasma/milestones/v1.0.0) with the issues I aim to complete before going 1.0	petecoop	jfrumar
36	2015-03-12 00:29:26	Hey @jfrumar, I've just released v1.0 as I've met my original goals - check it out https://github.com/petecoop/phantasma Open an issue if you've got any feedback	petecoop	jfrumar
35	2014-10-20 10:35:59	Actually using PhantomJS is the better solution for webscraping since merely parsing the HTML returned by the server won't work but for the most simple web applications. You want the JS to run and to contribute to building the page. There are many web applications you cannot web scrape without such a solution. I have been using CasperJS to do just that before finding Nightmare (all my code is sti…	edasque	jwmarshall
34	2014-10-13 01:00:54	this is looking sweet other than a few nits. could you rebase and squash the commits as well? thanks @johntitus!	reinpk	johntitus
34	2014-10-15 07:21:15	thanks @johntitus!	reinpk	johntitus
15	2014-05-11 00:46:44	thanks @queckezz! good idea here, going to eliminate the `done` parameter and just internalize that into the `.use()` method.	reinpk	queckezz
4	2014-04-07 16:44:14	thanks @queckezz! just noticed that while i made the changes yesterday i forgot to push (also added `.agent()`) i'll close now that i've pushed/published.	reinpk	queckezz
1044	2017-03-14 19:56:16	So, I know why it actually doesn't fire one after the other but I can't find how to make it work this way :L I would like to: - get data from the page (evaluate) - do some calculations (with external node libs) - act on the the scroll for ex (window.scrollTo()) // I know this feature exists, just an example I've seen many examples from @rosshinkley, read the source code and also read a lot of iss…	gahabeen	rosshinkley
1044	2017-03-16 16:45:59	Ok so, after some long hours of frustration and a couple of days, I just needed a couple of words from @rosshinkley to see what was wrong with my code. Let me explain how to extend Nightmare's features using co generator and even directly through Nightmare.prototypes. Standard way, using **nighmare.action(actionName, fn [, fn])** Seems pretty neat and simple and it is - when you finally get out i…	gahabeen	rosshinkley
965	2017-03-02 06:51:37	@novoxudonoser See issue "Multiple processes: windows open and hang" #1021 & @louisscruz Project [hub-crawl](https://github.com/louisscruz/hub-crawl)	LeMoussel	louisscruz
964	2017-01-20 20:04:32	This is (kind of) by design - using `highlightRect` as opposed to touching the DOM directly solves a _lot_ more problems than it creates (see #927 and the issues referenced there). I wonder if the `HIGHLIGHT_STYLE` could be determined at runtime to mimic the top left pixel, or if this is a case where the highlighted pixel isn't fully rendered at screenshot time? Might be worth some experimentatio…	rosshinkley	Mr0grog
959	2017-03-27 03:39:41	**IMPORTANT** I hope I can help - spend some hours on it now. - the action registration must be **BEFORE** you create your nightmare instance. - if you access for example the property you must call the plugin after a page is loaded (means for example **AFTER** the ) - @entrptaher in your code this could be the problem how I see on the screen shot. The problem is that it fails silently because exc…	aight8	types
959	2017-03-27 21:50:54	>Custom actions worked if I used it after a goto, but sometimes you need actions to do before going to any url. I think I understand what the problem is now after seeing your example. When `Nightmare.action()` (on the prototype) is called, there's an action put on the prototypal queue to execute action methods on all created instances. Looking at your gist, it occurs to me there might be a bug wh…	rosshinkley	types
955	2017-01-12 05:28:51	In a recent Nightmare script, I was consistently getting timeouts occurring and wound up writing #945 to resolve timeouts not cleaning up after themselves properly. This issue is mostly for @Mr0grog so they can debug issues on triggering frames in the said script. I made a minimal example here: https://gist.github.com/twolfson/b666177b87ae339f3ab2183c2be77690 Things I noticed: - Removing the `wai…	twolfson	Mr0grog
945	2017-01-09 10:26:16	Thanks for the feedback @Mr0grog =) I left :+1: on comments I will definitely take care of and feedback on other ones for longer discussions. I'm going to wait until repo owners leave comments until I take care of the :+1:'d comments though (saves me time with less context switching)	twolfson	Mr0grog
945	2017-01-10 01:28:16	@Mr0grog On a tangent, did we ever explore using `requestAnimationFrame` instead of trying to force a DOM redraw?	twolfson	Mr0grog
945	2017-01-10 01:30:40	> @Mr0grog On a tangent, did we ever explore using requestAnimationFrame instead of trying to force a DOM redraw? Yes. It turned out not to trigger anything—it only schedules things for the next time a frame is prepared (before drawing).	Mr0grog	Mr0grog
945	2017-03-23 16:57:10	@cscanlin I don’t think anybody who has commented here has any commit rights, so I dunno. It doesn’t seem like there should be any roadblocks here and I would *think* this should be high priority since it’s really easy to trigger it and hang Nightmare. _Paging @rosshinkley…_	Mr0grog	rosshinkley
944	2017-01-06 04:48:06	@anthnyprschka the return of document.querySelector and document.querySelectorAll are not serializable. You have to do seomthing like recommended for closing @rosshinkley	jekku	rosshinkley
942	2017-01-04 04:58:55	I don't know why @urlysses deleted his answer, but using the css selector is a way better option than my initial answer	jekku	urlysses
942	2017-01-05 03:46:22	like @urlysses said, you can use css3 styled selectors. not sure why he deleted his answer.	jekku	urlysses
942	2017-01-05 03:50:46	@jekku - @urlysses' answer would only work if the HREF attribute contained the text in question, not the text element under the anchor. In other words, the answer - while useful - didn't address the question. From here, @pfftdammitchris, I think you have two options off the top of my head. One: you could use `.evaluate()` and try to issue clicks directly. Something like: This clicks directly on t…	rosshinkley	urlysses
937	2016-12-29 09:59:02	Understood. In the CI containers, I think they install Xfce / X server - something that has display capabilities. Try installing them to the shell OS and then run the nightmare script. This is called 'headless running' You can also check: https://github.com/segmentio/nightmare/issues/224 I suggest this issue to be closed @rosshinkley	jekku	rosshinkley
922	2016-12-19 11:15:11	I will try with `DEBUG=nightmare*,electron*`. I already tried setting a random partition name for each instance (following @Mr0grog advice here : https://github.com/segmentio/nightmare/issues/493#issuecomment-265684086) But it doesn't change anything. I come back to you by the end of the week ! Thanks @rosshinkley	GautierT	Mr0grog
902	2016-12-07 08:08:09	@reinpk @rosshinkley the failing test comes from a different feature.	jekku	rosshinkley
887	2016-12-28 01:57:28	I'd also like to be able to access the webContents of the BrowserWindow instance if this is possible? I need it for the same purpose as @zatziky (simulating real keyboard inputs). And also simulating real pasting (but this also requires access to electron clipboard object): **Edit:** Ahh, thank you @rosshinkley - I thought `.action()` only allowed javascript evaluation, but taking a proper look a…	josephrocca	shadowmint
865	2017-01-02 17:37:00	Yeah I fixed whole merging ;) On Mon, Jan 2, 2017 at 2:25 AM Rico Sta. Cruz <notifications@github.com> wrote: > *@rstacruz* commented on this pull request. > > > > > ------------------------------ > > > > > In Readme.md > <https://github.com/segmentio/nightmare/pull/865#pullrequestreview-14833628> > : > > > > @@ -30,16 +30,13 @@ Many thanks to [@matthewmueller](https://github.com/matthewmueller) …	reinpk	matthewmueller
865	2017-01-02 17:37:00	Yeah I fixed whole merging ;) On Mon, Jan 2, 2017 at 2:25 AM Rico Sta. Cruz <notifications@github.com> wrote: > *@rstacruz* commented on this pull request. > > > > > ------------------------------ > > > > > In Readme.md > <https://github.com/segmentio/nightmare/pull/865#pullrequestreview-14833628> > : > > > > @@ -30,16 +30,13 @@ Many thanks to [@matthewmueller](https://github.com/matthewmueller) …	reinpk	rosshi
844	2016-10-21 13:17:10	@rosshinkley please how to run nightmare by pm2 or something like that on the server because nightmare use the electron and electron need graphic now i'm using `xvfb-run npm start` but this sol° needs that i stay connected by ssh to the server have you any suggest?	neutron92	rosshinkley
836	2016-10-20 03:28:37	I [found the original conversation](https://gitter.im/rosshinkley/nightmare?at=574b580aa78d5a256e38f3cd), and I _thought_ there was an outline on logs/testing for verifying that was the problem, but it's not jumping out at me. The dyno sizes don't affect the size of shared memory - that setting is locked by Heroku. Furthermore, memory serving, you don't have root access to change the shared memor…	rosshinkley	rickmed
815	2016-10-14 14:41:57	@rosshinkley what's the state of this PR? Do you plan to merge it or you are afraid it will be breaking change?	ligaz	rosshinkley
784	2017-02-10 03:50:30	For what it's worth, you could also capture it from preload using something like (from @nickstanish):	rosshinkley	nickstanish
783	2016-09-07 08:08:31	Hello @reinpk , I am the member of [cdnjs](https://github.com/cdnjs/cdnjs) project. We want to host this library. But there is a question want to ask. I want to confirm which file is needed to be grab. I think the main file is `lib/nightmare.js` on [npm](https://www.npmjs.com/package/nightmare). And are there any other dependency file also needed under `lib/` on npm? Please help me confirm that. …	kennynaoh	reinpk
780	2016-09-13 17:20:10	Hi @rosshinkley, Can you help me on this? I'm receiving the method `cssLookup` is not defined and I'm pretty sure I'm missing something obvious. An outside eye could help me a lot.	gjmveloso	rosshinkley
762	2016-10-04 16:32:46	I did some digging with Chrome/Electron specifically: if you remove the active element from the DOM, the active element will point to the `body`. The only way to get the active element to refer to null (at least in my experimentation) is to delete the `body` from the `html` tag. (I sincerely doubt you're doing that.) @willclarktech pointed out in [this issue](https://github.com/willclarktech/elm-…	rosshinkley	willclarktech
747	2016-08-03 00:42:53	@rosshinkley Whatever you did in https://github.com/segmentio/nightmare/pull/653/commits/03f43fc0b63640d1d05f46434545fcb82c9b2c6a seems to have stopped working for Node 6 :( (must be that libnotify no longer depends on Node 6?) Would it be better to `nvm install` in the `pre` scripts?	Mr0grog	rosshinkley
737	2016-07-29 01:28:19	Thanks @johnferro. An internal chain of steps worked, but it doesn't seem right (`wait` won't be queued etc): Hopefully @rosshinkley or someone with a better understanding of Nightmare can confirm the validity and object disposal.	voidmonk	rosshinkley
729	2016-07-18 12:19:54	Hi there! Apologies if this is the wrong place to put this, wasn't sure whether to do so here (due to the README) or segmentio/nightmarejs.org (where the site code lives). I use Nightmare lots and it's the first thing I recommend to journalists wanting a resilient tool for scraping poorly-built websites. That said, the documentation tends to throw people — the syntax on nightmarejs.org uses gener…	aendrew	rosshinkley
729	2017-03-17 11:07:09	or at least put the link for the @rosshinkley's examples into the official readme: https://github.com/rosshinkley/nightmare-examples it would have saved me few headaches :)	vagnerj	rosshinkley
710	2016-07-08 17:43:23	@diverse-soles Out of curiosity, what library were you using?	rosshinkley	diverse-soles
677	2016-07-26 22:57:35	It would be ideal to add the timeout duration as a attribute. Kind Regards _Kyle Welsby - MeKyle Ltd_ mobile: +44 (0) 7575 790 552 email: kyle@mekyle.com twitter: @halfcube http://twitter.com/halfcube site: mekyle.com skype: halfcubeuk On 26 July 2016 at 22:32, coyotte508 notifications@github.com wrote: > Well this introduces problems when the page doesn't expect things to be > typed instantly (l…	kylewelsby	halfcube
658	2016-05-23 19:12:26	Fixes #350: Ensures extra event listeners are removed when done/error is called, also allows for >1 log event per `javascript` call. All credit should go to @s0m3on3 for the original fix. (Also, I _thought_ this had already been submitted, but I can't find the original.)	rosshinkley	s0m3on3
656	2016-05-22 16:03:51	Thank you Ross, You are genius. At moment, everything is OK. BTW, this is my Repo using nightmare.js https://github.com/kuyoonjo/google-auto-oauth2 On May 22, 2016, at 4:50 PM, Ross Hinkley <notifications@github.com<mailto:notifications@github.com>> wrote: @kuyoonjohttps://github.com/kuyoonjo also, if you have a more complete example, I'd like to see it. I might be able to help more that way. — Y…	kuyoonjo	kuyoonjohttps
650	2016-05-20 01:16:05	@Mr0grog @rosshinkley, Thanks for encouraging me to contribute. I hope I got it right this time. I closed #643 and created this one based on the latest. Let me know if I did it wrong or if you have questions. Olivier	oliviervaillancourt	rosshinkley
650	2016-05-20 01:16:05	@Mr0grog @rosshinkley, Thanks for encouraging me to contribute. I hope I got it right this time. I closed #643 and created this one based on the latest. Let me know if I did it wrong or if you have questions. Olivier	oliviervaillancourt	Mr0grog
650	2016-05-20 15:28:18	@oliviervaillancourt Part one looks great, thanks for fixing that. Part two I'd _probably_ leave as simply `example.js`. The example is in the root of the project directory and is (I think) fairly obvious which example we're referring to. The only remaining thing I can think of is possibly changing the README to say `example.js` instead of `yahoo.js` under the Examples heading on line 55 (which i…	rosshinkley	Mr0grog
645	2016-05-18 16:40:15	Fixes #642. Ultimately, I think it would be better to reject with an instance of `TypeError` (with the same message), but that requires properly serializing and deserializing errors over IPC, which is a non-trivial task (would love to hear your thoughts on this, @rosshinkley). I wanted to get the immediate problem solved first.	Mr0grog	rosshinkley
641	2016-05-18 13:09:52	Ping @Mr0grog 😃	albinekb	Mr0grog
640	2016-05-17 00:12:44	This helps to alleviate the problems noted in #612 (and hinted at in other issues as well), but does not solve the core problem (deadlocking on a disk cache shared between Electron processes). This turned out to require a much bigger change than one might expect—Nightmare checks whether the window is ready to receive actions (i.e. whether it is loading) between every action, but since we can now …	Mr0grog	rosshinkley
632	2016-06-07 09:45:28	ping @rosshinkley @matthewmueller	albinekb	matthewmueller
622	2016-05-05 18:43:03	Arising from a conversation over #595, there should be a better test beyond mere construction for `switches`. One possibility that @Mr0grog suggested is a test-only plugin that hooks into the Electron machinery to ensure the switches are set.	rosshinkley	Mr0grog
619	2016-05-19 01:15:58	> Given that it seems to be causing enough problems, I'd be open to moving it into core. Thoughts? Well, it sounds like there are either some bugs with it or it is not solving the problem: https://github.com/segmentio/nightmare/issues/639#issuecomment-219953581 It needs feedback from @timotgl or I or someone should do some testing w/ React. I wouldn’t want to change this part of core if it doesn’…	Mr0grog	timotgl
612	2016-05-11 00:24:43	More diggin’: I believe the issue is related to caching/sessions/user data: - I occasionally get the exact same crash in Chromium’s disk cache backend creating an entry when running this (specifically, in `disk_cache::BackendImpl::CreateEntryImpl`) and - The hanging requests appear to be exclusively requests Chromium is attempting to serve from cache. Treehouse happens to use ETags and set relati…	Mr0grog	inversion
602	2016-04-26 20:49:15	> xvfb is installed and the newest version Is it running? _Generally_ you want to start Xvfb as a daemon process. Alternatively, you can `xvfb-run [xvfb args] node your-nightmare-script.js` Additionally, if you don’t have a system well-configured for running headlessly, there are a bunch of other things you’ll want to ensure are configured and running properly. Check out the scripts in `nightmare…	Mr0grog	rosshinkley
599	2016-04-25 21:41:01	A quick note on this: getting the versions for Electron/Chromium requires running Electron, so this either needs to be an async call or it will be a potentially slow, blocking call (the first time; we can cache it after that). Any thoughts on which approach is better, @rosshinkley?	Mr0grog	rosshinkley
596	2016-04-25 14:44:55	For the double size: this has to do with high-resolution display. Viewport dimensions are in browser pixels, not device pixels (thanks to @Mr0grog for pointing out the difference). For more information, read [the bottom of #498](https://github.com/segmentio/nightmare/issues/498#issuecomment-189156529). For the proportional scaling, I'm not sure. It might be symptoms of the same quirk.	rosshinkley	Mr0grog
589	2016-04-22 17:20:39	This is one of several issues @fr- noted in #282. It is also important because the registered listener could cause the Nightmare instance to be retained even if there are no other references to it, which means instances can never be garbage collected. This also removes the uncaught exception listener on the parent process, as mentioned in https://github.com/segmentio/nightmare/issues/586#issuecom…	Mr0grog	fr-
586	2016-04-20 17:56:46	This came up in #558, and I'll quote @Mr0grog: > So… it would be a very bad idea not to exit the process at this point. Electron’s underlying IPC machinery is now in a bad state, so further communication between the your node.js process and the “browser” is not reliable. I'm wondering now is if instead of exiting, the Nightmare instance should be put into an error state where any further calls wo…	rosshinkley	Mr0grog
579	2016-04-18 03:23:57	This addresses one aspect of #493. It should make IPC between the user’s process and the Electron process a) “safe” in that simultaneous calls can’t cause incorrect results and b) simpler. It’s based on discussion with @rosshinkley in issue #493. The main idea here is that Nightmare’s IPC objects gain two methods, each to be used in opposite processes: - `ipc.respondTo(name, responder)` Registers…	Mr0grog	rosshinkley
575	2016-04-15 16:52:24	This is spawned from discussion on #501. @rosshinkley notes: > `.run()` is really intended for internal use and usage isn't directly supported. Should it be? 1. `run` is not documented, it’s not the “official” API, and nothing internal ever calls it except `end`, which could just as easily call `then` instead. If `run` isn’t intended for external usage, it should be removed (or at least deprecate…	Mr0grog	rosshinkley
571	2016-04-23 23:04:12	@mxmz- Are you still having this issue?	rosshinkley	mxmz-
571	2016-08-08 16:53:23	@mxmz- Did you get this resolved?	rosshinkley	mxmz-
571	2016-08-08 17:02:44	Hey Ross, I didnt get that resolved at the time and now do not work on the project anymore. But if no-one else is having it maybe it can be closed for now On Monday, 8 August 2016, Ross Hinkley notifications@github.com wrote: > @mxmz- https://github.com/mxmz- Did you get this resolved? > > — > You are receiving this because you were mentioned. > Reply to this email directly, view it on GitHub > h…	maksimluzik	mxmz-
565	2016-04-12 22:01:21	Changes the makefile to run tests under an `xfvb` wrapper called `bb-xvfb` under one or more the following conditions: - `make test` is executed on CircleCI. - `make test` is executed on a box where `xvfb` is running. - `make test` is executed in an environment where the `HEADLESS` variable is set and not equal to `1`. (Disclaimer: my ability with GNU Make is pitiful, any pointers on how to make …	rosshinkley	tullmann
564	2016-05-20 09:03:15	Hi @misbach. Not yet, no, but in my other issue (#612) @rosshinkley and @Mr0grog seemed to be onto something and there is a pull request (#640) that might solve this.	JWMarchant	Mr0grog
554	2016-04-11 14:44:51	I'm not a committer, so that's above my pay grade. @matthewmueller’s your man (or maybe @rosshinkley; it seems like he might have the commit bit now and is much more active).	Mr0grog	matthewmueller
554	2016-04-11 14:44:51	I'm not a committer, so that's above my pay grade. @matthewmueller’s your man (or maybe @rosshinkley; it seems like he might have the commit bit now and is much more active).	Mr0grog	rosshinkley
546	2016-04-09 10:17:01	@rosshinkley @Mr0grog your explanations are very helpful but you confuse `t.end()` and `window.end()`. I won't check your code snippets but this works, @wcjohnson11 :	kuraga	wcjohnson11
544	2016-03-24 23:36:36	- [ ] @reinpk - [ ] @matthewmueller - [ ] @rosshinkley This works very similar to the screenshot or pdf actions, except it saves the page as html to disk. Its a pretty straight forward pass through to the corresponding electron api.	justinmchase	reinpk
544	2016-03-24 23:36:36	- [ ] @reinpk - [ ] @matthewmueller - [ ] @rosshinkley This works very similar to the screenshot or pdf actions, except it saves the page as html to disk. Its a pretty straight forward pass through to the corresponding electron api.	justinmchase	matthewmueller
544	2016-03-24 23:36:36	- [ ] @reinpk - [ ] @matthewmueller - [ ] @rosshinkley This works very similar to the screenshot or pdf actions, except it saves the page as html to disk. Its a pretty straight forward pass through to the corresponding electron api.	justinmchase	rosshinkley
527	2016-03-03 03:28:38	In attempting to explain the behavior of `run` and `then` for #516, I realized the details of how Nightmare’s `then` method works means you can’t just say “works like `promise.then`.” The difference is minor and the likelihood of it tripping someone up is probably low, but it could still happen, especially given the promise-y expectations the method’s name sets up. Since `then` is now the preferr…	Mr0grog	rosshinkley
527	2016-03-05 07:53:47	> Looking over my original notes and sandbox, I'm not entirely sure how I got to the "eats exceptions" conclusion. I’m betting that might be at least partially my fault; I think I said something to that effect in my description on #516. _In fact,_ that is exactly what I thought was happening at the time, before I sat down to really think about it when writing this very issue. The original title w…	Mr0grog	matthewmueller
527	2016-04-18 05:04:37	> > I'd prefer to err on the side of compliance over not. Thoughts? > > I would generally agree. But since @matthewmueller didn’t write any docs and didn’t invite any discussion or review of the feature, I didn’t want to make an assumption about whether the non-compliant behavior was intended or just a bug. Since this has sat for more than a month with no feedback from @matthewmueller , I’m going…	Mr0grog	matthewmueller
524	2016-03-01 20:08:50	Fixes #523 (if #476 is also included). I'm not _real_ clear on why the injection was done twice to begin with, and perhaps @reinpk could shed some light on that? On top of fixing that, I went through every version of jQuery core to determine which work with `.inject()` and which don't. This may help address #323. The following versions of jQuery _are not_ injectable with Nightmare (most throw syn…	rosshinkley	reinpk
495	2016-02-19 07:53:46	I added the [`webRequest` API](https://github.com/atom/electron/blob/master/docs/api/session.md#seswebrequest) feature which is related to #461. Please consider the way of working except name of api. Still, I prefer to make this as a plugin like the way of @rosshinkley [made](https://github.com/rosshinkley/nightmare-load-filter).	kyungw00k	rosshinkley
491	2016-02-17 14:59:34	Fixes #490, addresses @Mr0grog's comments from #482. Also removes `vo` from the CNN example based on [@matthewmueller's comment](https://github.com/segmentio/nightmare/pull/482#issuecomment-184525044). That being said: why the move to excise `vo`? Is it to remove the external dependency? I still think showing an example of using `vo` or `co` with `yield` is helpful. Thoughts?	rosshinkley	matthewmueller
491	2016-02-17 14:59:34	Fixes #490, addresses @Mr0grog's comments from #482. Also removes `vo` from the CNN example based on [@matthewmueller's comment](https://github.com/segmentio/nightmare/pull/482#issuecomment-184525044). That being said: why the move to excise `vo`? Is it to remove the external dependency? I still think showing an example of using `vo` or `co` with `yield` is helpful. Thoughts?	rosshinkley	Mr0grog
491	2016-02-17 17:45:51	Thanks! Wasn't sure if any maintainers (is that just @matthewmueller?) were going to do anything about that since nobody replied on that thread. My 2¢: I think it's good to have the main examples rely on as few third-party libraries (like vo) as possible—there's a surpising amount of friction added to getting started when you have to learn a second tool in order to learn the once you want to use.…	Mr0grog	matthewmueller
491	2016-02-17 23:59:25	@rosshinkley Oh, no, you didn't zap any of my efforts at all; no worries! I held off on making any changes in that area since it sounded like @matthewmueller was making a bunch ideological changes that aren't written down anywhere, so I figured I'd wait to hear back or see what he did before _I_ tried to actually do anything more. > Recommending using .then(), though? Always? That makes me ... un…	Mr0grog	matthewmueller
468	2016-02-09 18:05:44	In trying to use Nightmare for doing some screen captures of highly dynamic web pages, I've discovered that the screenshots are often out-of-sync with the state of the web page being captured. After a lot of investigation, it turns out that this is actually an underlying issue in Electron—it generates a screenshot by simply copying from Chrome's backing store, which is not actually guaranteed to …	Mr0grog	rosshinkley
464	2016-02-05 16:46:33	This pull is like #84 I creating another pull request because i deleted the oldest one(don't ask me why please). Past the response from @reinpk "thanks @Max93! sorry i never got to this with v1... it looks like an interesting abstraction for other events... what events were you interested in? closing for now but may bring the idea into v2 with more info here. thanks!" Thanks again @reinpk	Max93	reinpk
464	2016-02-05 16:46:33	This pull is like #84 I creating another pull request because i deleted the oldest one(don't ask me why please). Past the response from @reinpk "thanks @Max93! sorry i never got to this with v1... it looks like an interesting abstraction for other events... what events were you interested in? closing for now but may bring the idea into v2 with more info here. thanks!" Thanks again @reinpk	Max93	Max93
452	2016-01-28 05:57:57	thanks! @MiguelOller can you test this in your environment?	matthewmueller	MiguelOller
425	2016-01-18 22:57:23	@matthewmueller I went ahead and added the debug, and also went ahead and merged in the recent changes. Special thanks to @emars for fixing the build, something I just hadn't had time to do. :)	rosshinkley	emars
414	2016-01-28 05:47:59	hey guys, sorry for the delay on this, i know this is not in a great state right now. I tested out `sendInput` and it looks like `sendInput` will not work as I was hoping. it will send `input` events, but not `keydown`, `keyup` and `keypress` events. You can read more about it here: https://github.com/atom/electron/issues/3930#issuecomment-172671004 The goal is to make it as much like pressing ke…	matthewmueller	zcbenz
405	2016-08-08 16:41:02	@contra To cut out networking issues, I propped up a server locally to issue requests to (responding with plaintext), then issued 100k sequential requests to that service with a single Nightmare instance. Nightmare did not hang. I'm thinking about propping up a minimal HTML payload, then adding javascript and/or HTML and running requests against that to see if it's a caching issue or a memory iss…	rosshinkley	LikeJasper
382	2015-12-23 18:29:01	@AspireToCodeBetter TL;DR: At present, you'd have to fork Nightmare and roll your own. There is currently work being done to add extensions to the Electron process that Nightmare wraps (#391), one of the benefits of this being the ability to attach a handler to `will-download`. The reason this PR was ultimately closed is because there are several use-cases for `will-download`, leading me to belie…	rosshinkley	AspireToCodeBetter
375	2016-04-16 17:49:26	@Mr0grog set me straight: it does have to do with iframes and timing. Quote: > If you call WebContents’s executeJavaScript() method after the main frame finishes loading, but while a subframe is loading, the JS will never get executed and the call will never complete (unless you navigate the main frame to some new page). See electron/electron#5183 for details.	rosshinkley	Mr0grog
374	2015-12-07 18:15:12	This takes care of @yoz's question from PR #365 regarding `confirm` and `prompt`: by default, they will both emit their respective events and throw an exception. This prevents unwanted behavior on the page (eg, by prompt/confirm returning default values), as well as prevents Nightmare from hanging on modal dialogs. This also is a partial answer to my question #366. Rather than overriding the Nigh…	rosshinkley	yoz
374	2015-12-09 18:55:56	@matthewmueller Ah, yeah, grouping them makes a lot of sense. I'll pull that together as time permits. As for overwriting the preload: the template-generated preload would be overwritten every time. The template is internal to Nightmare. As such, the internal changes to preload should be picked up if any are made. Ultimately, what I am reaching for is the default exception behavior for prompt and…	rosshinkley	yoz
371	2015-12-05 20:16:28	@fmaruki, @darthcloud and myself touched on this in #332. I didn't pull together a PR because I wasn't too keen on polluting options with download rules and I was/I am _pretty_ certain my implementation and approach were not good. Since then, I haven't set aside time to take a second (hopefully longer) look. Adding an event handler in this way might work. It side-steps the immediate action proble…	rosshinkley	fmaruki
371	2015-12-05 20:16:28	@fmaruki, @darthcloud and myself touched on this in #332. I didn't pull together a PR because I wasn't too keen on polluting options with download rules and I was/I am _pretty_ certain my implementation and approach were not good. Since then, I haven't set aside time to take a second (hopefully longer) look. Adding an event handler in this way might work. It side-steps the immediate action proble…	rosshinkley	darthcloud
366	2015-12-04 16:53:36	@yoz asked a good question about overriding preload functionality in #359, and as an extension, I have a question of my own: Is there a use case for adding custom parts inside of Nightmare's preload? Preload could be a template, but I think this would require writing the compiled preload script to disk (Electron expects a file path for preload, at least in my read of the documentation). Electron …	rosshinkley	yoz
365	2015-12-04 02:10:19	Sets up the `page-alert` event for alerts, preventing alerts from blocking the process. Should fix #359. Thoughts? /cc @yoz	rosshinkley	yoz
363	2016-09-09 20:36:34	Dear, @rosshinkley just wondering is there any reason for this PR's to still be awaiting merge? Thanks you! :)	highvoltag3	rosshinkley
360	2015-12-01 23:15:18	Adds support for getting and setting cookies. Originally, I wanted to just export `.cookie(...)` (as discussed in #241), but electron has a lot of power to query all the cookies or query for certain cookies on urls. I didn't want to intentionally limit their API. I decided to use sub-properties because it's going to get messy if we have a ton of top-level methods, so instead of: It looks like: Th…	matthewmueller	reinpk
358	2015-12-05 10:14:09	@matthewmueller, I think you can merge this now if you don't have any suggestions. After making "path" parameter optional it became impossible to overload original "screenshot" function by checking parameter type as I mentioned in our discussion in #363. So I think this PR is ready to be merged.	Kreozot	matthewmueller
353	2015-12-03 18:48:41	thanks @atonparker !	matthewmueller	atonparker
348	2015-12-02 17:22:49	@drippsj For the sake of completeness, this was fixed with 2.0.8, which was released about a week ago.	rosshinkley	drippsj
346	2015-11-18 19:30:11	For what's worth, I hastily threw together a `rightClick` action on [my fork](https://github.com/rosshinkley/nightmare/blob/rightclick/lib/actions.js#L84-L132). It _technically_ works, at least in my local sandboxes. I'm not super-comfortable with issuing a PR, as I'm not sure `contextmenu` is really the correct way for client-side javascript to generate/handle right-click events. Thoughts? /cc @…	rosshinkley	reinpk
345	2015-11-16 00:06:54	Ping top 3 contributors @reinpk @matthewmueller @johntitus	alfonsomga	reinpk
345	2015-11-16 00:06:54	Ping top 3 contributors @reinpk @matthewmueller @johntitus	alfonsomga	matthewmueller
345	2015-11-16 00:06:54	Ping top 3 contributors @reinpk @matthewmueller @johntitus	alfonsomga	johntitus
334	2015-11-09 11:31:59	Cheers @ThibWeb	inversion	ThibWeb
333	2015-11-05 00:47:44	I'm happy that you made it work! Yield is like a return that can continue after the asynchronous operation is done. There must be someone wrapping the function to call it again as a callback once the result is set, so it can continue execution. I usually use Co for this job, a library that I learned while programming with Koa.js. Vo looks like an sophisticated alternative to Co, I still don't kno…	fmaruki	rdsubhas
332	2015-11-20 18:25:25	The new will-download functionality in Electron is really interesting, in Issue #151 @fritx provided some example of using it. Adding support for download would be important in Nightmare IMHO it's something missing in most headless browser automation solution.	darthcloud	fritx
320	2015-10-27 19:11:10	Wow. This would explain a lot of the inconsistencies. I _think_ we should be good on the onload stuff since we're injecting JS at the bottom of the page, but can you think of any case where not waiting for the `onload` event could break things? /cc @reinpk	matthewmueller	reinpk
309	2015-11-03 13:30:11	I've got a feature branch that implements passing options to goto. With this you can add headers to your request. @reinpk if you think this is an appropriate pull request, let me know. Here's the branch: https://github.com/fr-/nightmare/commit/21fb1eb597ad85981333583ec7dc33098ea309e2	fr-	reinpk
304	2016-04-08 17:16:09	@nicolekanderson Did you get this sorted out? If not, have a look at [Nightmare's test suite](https://github.com/segmentio/nightmare/blob/master/test/index.js). @miaomi Hm, the errors look like `electron-prebuilt` is either not installed or didn't install properly. Try wiping `node_modules` and running `npm install` again. @WMeldon It's best practice to end the Nightmare instance when you're done…	rosshinkley	nicolekanderson
298	2015-10-20 20:05:53	personally like having the makefile for `make test`, but it's kind of frivolous for this case anyway. thoughts @reinpk ?	matthewmueller	reinpk
295	2015-10-19 21:02:26	You have to wrap it in `co` or `vo` @reinpk maybe we should change this to avoid confusion	matthewmueller	reinpk
282	2015-11-10 17:16:13	My research: as @fr stated it's about a long test run but I believe it's related to number of tests rather than physical time (to be specific). In my case commenting one `.click(..., ...)` or `.type()` made it work without warning, but uncommenting any one of these made the warning occur again - tested many times. Adding `.wait(100)` doesn't bring the warning. What's more interesting (another bug…	Namek	fr
275	2015-10-10 15:53:00	+1 @riston , any news? @segmentio , can you help us, please?	kuraga	segmentio
249	2015-09-25 15:59:02	@FredXue 嗨，我哭了	fritx	FredXue
240	2015-09-22 17:05:58	no worries man, we were all new to this stuff at one time 1) vo uses a technique called [currying](https://medium.com/@kbrainwave/currying-in-javascript-ce6da2d324fe). Comes from functional programming, and allows you to progressively build up functions before executing. The reason this is useful is that it allows for you to easily compose pipelines together: `vo(vo(...), [vo(...), vo(...)])(done…	matthewmueller	kbrainwave
240	2015-09-22 17:20:22	Thanks so much Matt. I'm happy to say that after digging way down into the previous issues you guys have already responded to and reading over the test material I have a working version of my script!! I'm so excited :) I'd be happy to submit some of the learning process I went through to get up and running if you think it would help your other novice users! Thanks again. Dan. On Sep 22, 2015 10:0…	kanethal	kbrainwave
224	2016-06-06 17:00:44	This is not a nightmare issue but an electron (chromium really) issue. @rosshinkley maybe this should be closed? @hhsadiq I'll try to help you via stackoverflow. EDITED: for anyone interested in the answer: http://stackoverflow.com/questions/37625327/how-to-run-nightmare-js-on-google-appengine-for-node-js/37663861#37663861	rickmed	rosshinkley
222	2015-10-06 03:07:45	@matthewmueller @reinpk is there an issue with the code, anything you want me to change, would be helpful to merge so I don't use my forked version in production.	pastawoua	reinpk
220	2015-09-14 22:04:39	![img](https://cldup.com/tabP9ckSa6.png) ^ Update description @reinpk when you have a chance :-D	matthewmueller	reinpk
218	2015-09-14 00:30:32	@reinpk While trying to find a way to accomplish https://github.com/segmentio/nightmare/issues/148 even though you closed it here: https://github.com/segmentio/nightmare/issues/148#issuecomment-139900939 I was reading the electron [window-open.md api documentation](https://github.com/atom/electron/blob/master/docs/api/window-open.md) and noticed that it said: > When window.open is called to creat…	bchr02	reinpk
207	2015-08-24 20:28:49	@sinkingshriek Thanks! I'll downgrade a bit and see what I get.	mattyhead	sinkingshriek
203	2016-08-04 14:18:25	@RichardJECooke here's the summary. - The first approach commented here doesn't work anymore with the latest versions. - I wrote the PR, it got rejected. - @rosshinkley used parts of that PR to create an improved version of the functionality as an external plug-in. Right now, the best you can do is use @rosshinkley's https://github.com/rosshinkley/nightmare-iframe-manager. Go there and check his …	tiangolo	rosshinkley
200	2015-07-26 18:32:12	we're starting to consider major improvements that could be made in v2 of nightmare. the proposal is to move from phantomjs to electron, and move the api to use generators. ## speed some of the most vexing issues with nightmare (e.g. #199 and #192) _seem_ to boil down to underlying issues in phantomjs. @matthewmueller has done some experimentation with [atom/electron](https://github.com/atom/elec…	reinpk	matthewmueller
200	2015-08-15 05:33:27	Just pushed up a branch for `v2`. I could use some help finishing up some of the remaining tasks: - [x] port over the remaining actions - [ ] add some examples - [x] write some tests Unfortunately, I cannot create a PR because the commit history is completely different. I could just write on top of all the old files though. cc/ @reinpk @amillet89	matthewmueller	amillet89
183	2015-05-27 18:23:20	@t-suwa proposed this fix in #179, just creating a PR for easy merging. I'm running into this problem on CircleCI. Their artifacts directories have extra periods in them, and this currently breaks any use of `screenshot()` when trying to save to them.	af	t-suwa
177	2015-08-17 06:12:42	thanks @Zirak! sorry for the delay... this pull request and others like it were influential in the work that @matthewmueller put into v2... which uses generators and an explicit `.end()` method. should solve the same problem in a slightly different way. thanks!	reinpk	matthewmueller
176	2015-04-29 21:05:29	As explained in #175, I extracted the `exec` method which runs the queue on already initialized Nightmare instance. I also took the liberty of removing `@api private` from `setup` and `teardownInstance`, since these methods should now be exposed for this style of working with Nightmare. I'd also rename `teardownInstance` into `teardown`, but I decided to leave this one up to the core team. I'd al…	inca	api
175	2015-04-29 20:58:50	Opening an issue to explain upcoming PR. It would be handy to be able to work with a single PhantomJS instance multiple times (queue some things, run them, do some stuff, queue some more things, run again, etc.). For example in a typical BDD-style spec someone would want to do this: The funny thing is that it's super-easy to support this flow, all we have to do is: - extract a method which actual…	inca	api
173	2015-04-29 18:34:17	@reinpk thoughts? Error handling seems like an important feature that nightmare lacks.	nylen	reinpk
148	2015-09-14 04:12:17	@reinpk BrowserWindow.getAllWindows() returns an array of all the BrowserWindow object references. Surely this could be used to incorporate some sort of interaction with newly generated windows. cc @matthewmueller	bchr02	matthewmueller
135	2014-12-12 01:50:32	- add documentation stating that file extension is required in `path` - add error handling for supported file types: http://phantomjs.org/api/webpage/method/render.html /cc @sperand-io @stevenmiller888	lambtron	sperand-io
135	2014-12-12 01:50:32	- add documentation stating that file extension is required in `path` - add error handling for supported file types: http://phantomjs.org/api/webpage/method/render.html /cc @sperand-io @stevenmiller888	lambtron	stevenmiller888
133	2014-12-07 23:14:02	lgtm! @reinpk @lambtron @stevenmiller888	sperand-io	reinpk
133	2014-12-07 23:14:02	lgtm! @reinpk @lambtron @stevenmiller888	sperand-io	stevenmiller888
133	2014-12-07 23:14:02	lgtm! @reinpk @lambtron @stevenmiller888	sperand-io	lambtron
129	2014-12-03 14:29:04	Hello @reinpk, I'm trying a very simple test but the result is not what I've expected. var Nightmare = require('nightmare'); new Nightmare() .goto('http://www.mypage.com/login') .type('input[name=username]', 'myusername') .type('input[name=password]', 'mypassword') .click('input.button') .wait() .screenshot('test.jpg') .run(function(err, Nightmare){ console.log('Done.'); }); I suppose that the ge…	paulsez	reinpk
123	2014-11-25 13:07:09	Hi, @reinpk: I'm using nightmare do integration tests, but I find out it's really slow to do page navigation, especially when there are muliple "click and wait" combinations. for example, this codes here failed sometimes for timeout reason on my computer. By using casperjs, the same logic spend less than 15 seonds. Maybe it's the internal nodule:phantmjs's problem. Hope you can solve this problem…	ybak	reinpk
118	2014-11-16 21:50:24	Total agreement from the folks here at [Segment](http://segment.com). @stevenmiller888 and I are going to dive into this starting this week.	sperand-io	stevenmiller888
118	2015-08-17 06:23:54	fixed a while ago by the indomitable @dominicbarnes	reinpk	dominicbarnes
117	2014-11-12 15:20:58	Hi @reinpk, I'm part of casperjs team and I look at your project since months. As you may notice, casperjs project is a little bit inactive... we don't have time to realy maitain it for now. Imo, casperjs has some cons: - not realy nodejs supported - testing api / exporter is so coupled to the main/casper api - a lot of weird behaviors casperjs have also some pros: - the best docs ever (realy, I …	mickaelandrieu	reinpk
117	2014-11-26 19:47:46	Hi @lambtron, I think we don't need to make another testing library (casperjs'one was a mistake from his creator opinion) but maybe we can work on how to ease the use of major testing libraries (mocha/chai/jasmine/jest) with nigthmarejs. Then specials plugins/helpers dedicated to use cases like REST consuming/testing can be developped (and I will give a hand). Like you, I don't want a big API but…	mickaelandrieu	n1k0
114	2014-11-10 11:13:00	Hey, I want to make a screenshot from a website which embeds its fonts via `@font-face`, but they're not loaded. I will set up a demonstration and post it here. Have a great day and keep up the good work! :octocat:	bahlo	font-face
113	2014-11-29 18:47:37	@dzignus what are the specific parts of the API you're missing?	reinpk	dzignus
113	2014-11-29 22:51:42	@dzignus if you need all the CasperJS API, the best way will be to use ... CasperJS. Anyway, I think nightmare can provide more plugins, inspirated by CasperJS API.	mickaelandrieu	dzignus
109	2014-11-09 23:00:15	@reinpk :)	sperand-io	reinpk
101	2014-11-04 23:01:06	This PR addresses issue https://github.com/segmentio/nightmare/issues/92 and PR https://github.com/segmentio/nightmare/pull/94. @kevva @reinpk I agree that it would be nice to specify the phantom binary path rather than globally installing Phantom via Homebrew or some other method. @kevva I tested out your solution and believe I found a problem in that the `path` property in the `options` should …	dtothefp	reinpk
101	2014-11-04 23:01:06	This PR addresses issue https://github.com/segmentio/nightmare/issues/92 and PR https://github.com/segmentio/nightmare/pull/94. @kevva @reinpk I agree that it would be nice to specify the phantom binary path rather than globally installing Phantom via Homebrew or some other method. @kevva I tested out your solution and believe I found a problem in that the `path` property in the `options` should …	dtothefp	kevva
95	2014-11-01 23:51:41	split out from the other changes in #78, thanks @johntitus	reinpk	johntitus
92	2014-11-04 23:10:25	@kevva @reinpk this doesn't work. See https://github.com/segmentio/nightmare/pull/101 phantomPath: specify a different custom path to PhantomJS, default not set.	dtothefp	reinpk
92	2014-11-04 23:10:25	@kevva @reinpk this doesn't work. See https://github.com/segmentio/nightmare/pull/101 phantomPath: specify a different custom path to PhantomJS, default not set.	dtothefp	kevva
87	2014-10-27 02:48:28	cc @woohoowebs https://developer.mozilla.org/en-US/docs/Web/API/event.initEvent	reinpk	woohoowebs
76	2014-10-22 06:55:16	@execmd @fbm-static does this take on the same idea solve the use case as #62? i think it will be easier to abstract engines down the road #60, and hides the specifics of phantomjs for people who find nightmare before they ever try to use phantom :)	reinpk	fbm-static
76	2014-10-22 06:55:16	@execmd @fbm-static does this take on the same idea solve the use case as #62? i think it will be easier to abstract engines down the road #60, and hides the specifics of phantomjs for people who find nightmare before they ever try to use phantom :)	reinpk	execmd
59	2014-11-29 04:06:25	Seems like a valid use case. @reinpk Thoughts?	lambtron	reinpk
54	2014-10-20 06:02:22	thanks @securingsincity and @fearphage	reinpk	fearphage
27	2014-10-05 20:53:08	cc @lambtron	reinpk	lambtron
22	2014-07-24 18:32:57	@visionmedia what processes are still running, phantomjs processes?	reinpk	visionmedia
15	2014-04-20 18:04:24	I tried to fix https://github.com/segmentio/nightmare/issues/10. Not really sure if this is the right way but it's the simplest I have come up with. Basically we just run each plugin seperate and call the next function in the main queue when the given plugin is done. Would love to hear what you think and if it makes sense to `.run()` each plugin. @reinpk	queckezz	reinpk
7	2014-04-08 05:22:05	good suggestions @ianstormtaylor, just released those changes, thanks!	reinpk	ianstormtaylor
