# Supplementary material for: Status, identity, and language: A study of issue discussions in GitHub
Source: PLoS One. 2019 Jun 14;14(6):e0215059. doi: 10.1371/journal.pone.0215059 (PMC6568400; doi:10.1371/journal.pone.0215059)
Supplement: S2 Data — (ZIP) [file pone.0215059.s003.zip › sample_46_projs_issues/blueimp_jQuery-File-Upload/issue_comments_REPLACECODE.csv]

issue_num	datetime	body	login	close_date
3476	2017-03-02 12:26:26		Danter7	2017-03-02 15:35:59
3476	2017-03-02 12:32:29	Thanks for your contribution @Danter7 I'll merge this, but you'll also have to bump the `blueimp-load-image ` optional dependency to version `2.12.2`, else there won't be a separate `scale` module.	blueimp	2017-03-02 15:35:59
3475	2017-02-24 11:33:51	The moving of scaling into a separate module in blueimp-load-image (https://github.com/blueimp/JavaScript-Load-Image/commit/cad8a5af578969681d9ce5261db53650204cce86) seems to break scaled uploads: > TypeError: t.scale is not a function. (In 't.scale(a,i)', 't.scale' is undefined) This pegs that dependency at a lower version so things continue to work until it's fixed. (you don't seem to have a bu…	autopulated	2017-02-24 13:15:39
3475	2017-02-24 13:15:39	Thanks for your contribution @autopulated That was actually an issue in [JavaScript Load Image](https://github.com/blueimp/JavaScript-Load-Image/commit/57e634af79738c46b25df71a12282763721a072c) and has been fixed with version `v2.12.2`. Regarding the closed issue tracker: This was a deliberate decision as the number of support requests drowned out any deliberate issue reports and made maintaining…	blueimp	2017-02-24 13:15:39
3475	2017-02-24 18:15:57	OK, thanks! Can't blame you for that.	autopulated	2017-02-24 13:15:39
3474	2017-02-09 16:39:09	as `$.parseJSON` is deprecated in jQuery 3.x	evil-shrike	2017-02-09 17:22:47
3474	2017-02-09 17:29:21	Thanks for your contribution, @evil-shrike. To not break compatibility with old browsers (supported by older jQuery Versions), I've added a change that only uses `JSON.parse` if it's available, else `jQuery.parseJSON`.	blueimp	2017-02-09 17:22:47
3473	2017-01-29 15:56:44	I would like to add increment number concatenated with file name, to extract and use that variable for inserting other array variables in the database.This I will use it for the array position. I have exhausted all my resource and cannot do it. I someone can help me I will appreciate a lot.	chrbono	2017-02-02 20:29:12
3473	2017-02-02 20:29:12	Please do not misuse the pull request feature. For support, please see here: https://github.com/blueimp/jQuery-File-Upload#support	blueimp	2017-02-02 20:29:12
3472	2017-01-27 11:46:55	Updates Docs adds more hints for server setup in htaccess file	flobee	2017-02-02 20:28:26
3472	2017-01-29 13:02:36	Hi if you want new Coding Style (CS) you may check this commit which is not in this pull request: https://github.com/flobee/jquery-file-upload/commit/be620e9f4333f2225bcf4318af2ca6db89fdf0cf	flobee	2017-02-02 20:28:26
3472	2017-02-02 20:28:26	Thanks for your pull request @flobee. Unfortunately I don't see the benefit of those contributions. Maybe this would be better suited in a fork? If there's an exact topic that this set of changes is about, I'll gladly add it to the Wiki.	blueimp	2017-02-02 20:28:26
3472	2017-02-03 17:11:48	Hi, the pull request shows changes for this: https://github.com/blueimp/jQuery-File-Upload/pull/3472/commits/8d8b42bb8084982b2070a0d5a6fd657b6bca08ff If this is not a benifit people maybe get lost :-/ All other listed here are not included. I'm not often send pull request, so maybe misunderstanding. I forked already your project but will leave it as good as i can as is :-) Except coding style. Th…	flobee	2017-02-02 20:28:26
3472	2017-02-06 10:31:53	You can keep the coding style or any other aspect in your fork whichever way you want. :) I've added a note about the Apache Headers module to .htaccess file here: https://github.com/blueimp/jQuery-File-Upload/commit/fa04f7b0f8e04a15e397a6797c14a491c5d07fa4 As a recommendation, if you want maintainers to include your pull requests it's better to keep them atomic, with one set of focused changes.	blueimp	2017-02-02 20:28:26
3471	2017-01-23 13:22:20	I'm not sure if this should fit in the master branch or in one of the wiki pages, but it is a useful function I think. I'm also not sure if this is the way to go, yet. Any help would be appreciated, as I'm trying to learn the structure of this module. I used to do python, so the javascript syntax is quite new to me and I might be wrong.	gabn88	2017-02-02 19:37:12
3471	2017-02-02 19:37:11	Thanks @gabn88 This is better suited for the Wiki, so I've added it to the list of forks here: https://github.com/blueimp/jQuery-File-Upload/wiki#forks	blueimp	2017-02-02 19:37:12
3470	2017-01-13 15:06:53	The fileupload submit process uses promises internally. This promise chain is not exposed in the public API and the developer has to use event subscription to know when an upload has succeeded or failed. In order to simplify the async handling of the submit() response I expose the result of applyOnQueue as a $q promise. This way a developer can write fileupload.submit().then(...) as an alternativ…	rlucha	2017-01-13 16:36:10
3470	2017-01-13 16:36:04	Thanks for your contribution, @rlucha!	blueimp	2017-01-13 16:36:10
3469	2017-01-09 04:55:34	Signed-off-by: Randy Barlow <randy@electronsweatshop.com>	bowlofeggs	2017-01-13 16:32:22
3469	2017-01-13 16:32:18	Thanks!	blueimp	2017-01-13 16:32:22
3468	2017-01-09 04:50:46	Signed-off-by: Randy Barlow <randy@electronsweatshop.com>	bowlofeggs	2017-01-13 16:30:55
3468	2017-01-13 16:30:51	Thanks @bowlofeggs	blueimp	2017-01-13 16:30:55
3467	2017-01-07 14:44:34	Occurs Character error with file name with accent, example: São Paulo => SÃ£o Paulo. Only in Windows file system. There is a option to change UTF-8 to Windows 1252 ?	saulodecarlo	2017-01-13 15:57:10
3467	2017-01-13 15:57:10	Please do not misuse the pull request feature for support requests. Please also see https://github.com/blueimp/jQuery-File-Upload/wiki/Frequently-Asked-Questions#is-there-a-problem-uploading-files-with-non-ascii-characters-php-windows-server for an answer to your question.	blueimp	2017-01-13 15:57:10
3466	2016-12-22 11:10:24	Hi ! for example I try to change with this : <S_CODE_TOKEN> My goal is to change the directory destination to and other directory but It does not work by setting option in UploadHandler juste with upload (I've created the directory) I've tried just do rename files to upload It still does not work When I try to upload I've got this error : Internal Server Error (500) Thx for advance, Regards,	DigitalCoder	2016-12-23 10:27:43
3466	2016-12-23 10:27:43	To find the root cause for your error, please have a look at your server logs for this 500 error, they will likely explain the issue. Also, please do not misuse the pull request feature for support requests. This project is actively maintained, but there is no official support channel. If you have a question that another developer might help you with, please post to [Stack Overflow](http://stacko…	blueimp	2016-12-23 10:27:43
3465	2016-12-20 02:36:09	Fixed path jquery-ui/ui/widget. jquery-ui : 1.12.1	exabugs	2016-12-20 12:20:56
3465	2016-12-20 12:21:03	Thanks @exabugs !	blueimp	2016-12-20 12:20:56
3464	2016-11-19 17:04:36	This only applies to users with javascript disabled as the styling is otherwise overwritten by bootstrap. 200px size was introduced in 76ca40b044b7660f17a77ff82f7fcf14b51878a8 which mentions #2635 but the issue appears to be no longer available so I don't know what the point of the incredibly large size was. For reference, this is how the demo looks with JS disabled: ![screenshot from 2016-11-19 …	tribut	2016-11-20 14:52:50
3464	2016-11-20 14:54:10	Thanks @tribut. There's a separate file where I fixed this issue.	blueimp	2016-11-20 14:52:50
3463	2016-11-15 13:03:17	Please review the guidelines for contributing to this repository.	umeshkrishna	2016-11-15 13:04:16
3463	2016-11-15 13:03:29	Please review the guidelines for contributing to this repository.	umeshkrishna	2016-11-15 13:04:16
3462	2016-11-06 18:57:19	Added backend restrictions on number of file uploads allowed in single request. when singleFileUploads: false > User can override number of maximum files on client side. So a server check is required. For solving the purpose and adding more reliability added a server side check which can be bundled with front end checks, and if front end checks fail or user tries to fiddle the javascript to bypas…	saurabh-sharma	2016-11-07 14:06:18
3462	2016-11-06 19:05:19	Error message updated for `'max_files_upload_allowed' => 'Maximum number of file uploads exceeded'`	saurabh-sharma	2016-11-07 14:06:18
3462	2016-11-07 14:06:18	Thanks for your contribution, @saurabh-sharma Unfortunately, I don't think this is a good approach, as you only limit the number of parts in the multipart POST message, which doesn't have any perceivable benefit. Users can still send an arbitrary number of files by sending multiple POST requests for example. Without any user identification, it will not be possible to limit the number of files upl…	blueimp	2016-11-07 14:06:18
3462	2016-11-07 17:09:57	Thanks for the reply @blueimp I am not talking about the max number of files that can be uploaded in a directory, but I did mean about enforcing 1 file limit per upload, which can't be trusted from the client side! User can just fiddle the script and just skip the single file upload limit. I agree with you on this one: > Users can still send an arbitrary number of files by sending multiple POST r…	saurabh-sharma	2016-11-07 14:06:18
3462	2016-11-07 17:17:48	I understand that your pull request adds a restriction to limit the number of files handled in a single request. I simply see no benefit in doing so. e.g. to limit request size, it's much better to use server settings, e.g. in Nginx or Apache, before it's handled by PHP and already consumes processing cycles. If you found a serious vulnerability, you can either contact me in private via https://b…	blueimp	2016-11-07 14:06:18
3461	2016-11-04 16:19:16	Sorry if this the wrong place to post. In using the basic-plus demo code, I was having an issue with the `fail` callback option getting triggered, in spite of a successful upload, displaying > File upload failed. After some digging I found the php handler was not sending back an `error`. Adding `$file->error = $error;` before validation in `handle_file_upload()` seems to have solved my problem.	CQPosts	2016-11-05 13:01:49
3461	2016-11-05 12:55:42	How the hell i can upload a photo just by giving him the image url with this great script ? I searched over web about this and after a week i give up, really no solution about ?	madeureka	2016-11-05 13:01:49
3461	2016-11-05 13:01:49	@CQPosts @madeureka Please do not misuse the pull request features. And please understand that I do not offer any support for this project anymore: https://github.com/blueimp/jQuery-File-Upload#support	blueimp	2016-11-05 13:01:49
3461	2016-11-15 13:06:21	thanks	umeshkrishna	2016-11-05 13:01:49
3459	2016-10-25 21:02:38	This PR builds upon https://github.com/blueimp/jQuery-File-Upload/pull/3446. I think all the major CommonJS situations are covered.	niksy	2016-10-26 12:15:28
3459	2016-10-26 12:15:32	Thanks @niksy !	blueimp	2016-10-26 12:15:28
3458	2016-10-18 05:23:31	I am jquery file upload in my site https://www.carsangrah.com/sell-my-used-car/ this form is not getting submitted unless i upload a file. Please let me know the solution. Thanks	hemantprakash123	2016-10-18 08:23:59
3458	2016-10-18 08:23:59	jQuery File Upload is not a generic form uploader and will not upload form data without a file. P.S.: Please do not misuse the pull request feature. If you have a question that another developer might help you with, please post to [Stack Overflow](http://stackoverflow.com/questions/tagged/blueimp+jquery+file-upload) and tag your question with `blueimp jquery file upload`.	blueimp	2016-10-18 08:23:59
3457	2016-10-15 07:30:34	Currently, file uploader leaves the event handlers active when "destroy" option is called. This leads to various errors in scenarios when file uploader object is created/destroyed on the fly. This commit fixes this bug by hooking the "destroy" option with the jQuery UI widget dismantling process.	AllSeeingEye	2016-10-17 08:18:22
3457	2016-10-17 08:18:28	Thanks, @AllSeeingEye !	blueimp	2016-10-17 08:18:22
3456	2016-09-05 10:10:21	Added ability: - to randomise final uploaded filenames - specify whether file extension is used or not on the randomised filename Modified the code - http://stackoverflow.com/a/26101744/1337766 to better suit my needs	timwiel	2016-10-02 17:29:25
3456	2016-09-07 09:39:46	Additional considerations: Filesystem limitations: http://serverfault.com/questions/95444/storing-a-million-images-in-the-filesystem/95454#95454 Security: https://www.reddit.com/r/PHP/comments/2dn8t3/file_uploading_best_practices_and_handling_in_php/cjr89eu	richard512	2016-10-02 17:29:25
3456	2016-10-02 17:29:25	Thanks for your contribution, @timwiel I've added your repository to the wiki (under forks). I hope it's fine for you that I prefer your work as a fork, as I don't see an imminent need to add the randomised file names feature to the master branch. I'm only maintaining this project and will not develop it any further. This is especially true regarding the server-side code, which originally was onl…	blueimp	2016-10-02 17:29:25
3455	2016-09-03 18:57:27	Gives a more easily understandable error message when there's a file permission problem	richard512	2016-10-02 17:14:45
3455	2016-09-03 19:04:50	**Most likely fix** for these errors, for an Apache server running Linux: <S_CODE_TOKEN>	richard512	2016-10-02 17:14:45
3455	2016-09-03 20:39:48	Just added the ability to detect mime types and to create thumbnails for uploaded videos.	richard512	2016-10-02 17:14:45
3455	2016-10-02 17:14:45	Thanks a lot for your contribution, @richard512 Those are all nice features and I've added your repository to the [wiki](https://github.com/blueimp/jQuery-File-Upload/wiki) (under forks). I hope it's fine for you that I prefer your work as a fork, as I want to keep my maintainer workload small and adding video thumbnail support would open up another swath of potential issues. Thanks a lot though!	blueimp	2016-10-02 17:14:45
3455	2017-02-09 03:56:20	upload to upload video file getting error : Empty file upload result	myselfgaurav	2016-10-02 17:14:45
3455	2017-02-09 06:11:43	myselfgaurav: My first guesses would be that either there aren't proper file permissions in the upload dir or the uploaded file is bigger than what the server is configured to allow. What does it do when you try to upload other, smaller files?	richard512	2016-10-02 17:14:45
3455	2017-02-09 20:50:19	thanks i checked my server upload max file size if 150 mb , i was uploading file of 600 mb , but i think data is sent in chuk format so upload should work , do i have to do some setting to enable file chunking please guide	myselfgaurav	2016-10-02 17:14:45
3455	2017-02-10 13:37:44	that'll do it. and, yeah, it should be able read in the chunks. if not, you can try something like http://stackoverflow.com/questions/7853467/uploading-a-file-in-chunks-using-html5 or https://github.com/sthielen/BigUpload If you end up using an alternative script that works very well for you, please let me know. i'd be interested to hear.	richard512	2016-10-02 17:14:45
3454	2016-07-05 18:22:25	I ran into an issue importing the jQuery UI Widget module while using the requirejs optimizer. Currently the module is required as 'jqery.ui.widget', this caused the requirejs optimizer to fail. Even with the name mapped to the path for my jquery-ui library it still failed due to relative includes inside the widget module then not being found. The jQuery UI site (https://learn.jquery.com/jquery-u…	headlessme	2016-07-31 20:04:27
3454	2016-07-31 20:04:34	Thanks, @headlessme!	blueimp	2016-07-31 20:04:27
3453	2016-06-28 09:15:52	Hi, in fileupload-ui.js is a require('tmpl'), but this must be 'blueimp-tmpl' , else it won't work for browserify since the package name tmpl doesn't exists.	timmetj	2016-07-31 19:50:48
3453	2016-07-31 19:51:09	Thanks for your contribution and sorry for the late reply, @timmetj	blueimp	2016-07-31 19:50:48
3452	2016-06-15 07:49:12	many app framework have this xsrf token protected for post/put/patch/delete action, like Laravel, Now angularjs will automatically set the X-XSRF-TOKEN based on XSRF-TOKEN cookie value, so I created this patch that jQuery-File-Upload can also have this header set on each request, It's a extremely simple solution, I home you can have this in official codes. Thanks	steve3d	2016-06-15 08:02:50
3452	2016-06-15 08:02:50	Thanks for your contribution, @steve3d However, there's absolutely no need to include the code snippet you added inside of this library. Simply add it into a new file and include it in your HTML documents.	blueimp	2016-06-15 08:02:50
3452	2016-06-15 08:25:06	sorry, but I don't think include this in other scripts will make this easy, xsrf-token will change every 900 seconds or less, laravel will set the new token value in cookie whenever it changes, so I can not set this header in some fixed documents or scripts, it must be refreshed on every request, So is there another way to intercept the _beforeSend event?	steve3d	2016-06-15 08:02:50
3452	2016-06-15 08:34:21	ok, got it.	steve3d	2016-06-15 08:02:50
3452	2016-06-15 08:36:14	Yes, for changing XSRF tokens, you will need to set this either in your response handlers, or in a handler before each request. However this also doesn't need to be part of this library, since you could for e.g. make use of https://api.jquery.com/ajaxSend/ In any case, you will need the token for other requests than just file upload requests, so adding this here only will not be sufficient.	blueimp	2016-06-15 08:02:50
3452	2016-06-15 08:38:52	If there's really no other way for you to implement this, please have a look at the available callback options: https://github.com/blueimp/jQuery-File-Upload/wiki/Options#callback-options	blueimp	2016-06-15 08:02:50
3452	2016-06-15 08:55:03	just tried with event fileuploadsend, and fileuploadstart, in both event , there is no way to get the jqXHR object, and use $.ajaxSetup({ headers: ...}) in those event will have no effect, I'm using angularjs, the event system in angular can not make sure these callbacks are called before the actual request, so it seems there is really no way to add this header with angularjs' event system.	steve3d	2016-06-15 08:02:50
3452	2016-06-15 09:03:01	also tried this in my angularjs controller <S_CODE_TOKEN> still not working	steve3d	2016-06-15 08:02:50
3452	2016-06-15 09:24:58	In the `fileuploadsend` callback, the second argument is the `options` object that is handed over to `$.ajax`. You can override any ajax option there, e.g.: <S_CODE_TOKEN> I still recommend you to make use of `$.ajaxSend`. However you don't call `$.ajaxSetup` in there, but make use of the jqxhr argument passed to the handler function, e.g.: <S_CODE_TOKEN>	blueimp	2016-06-15 08:02:50
3451	2016-06-11 07:12:29	… PHP 7.1	remicollet	2016-06-11 14:09:28
3451	2016-06-11 07:26:42	FYI: <S_CODE_TOKEN>	remicollet	2016-06-11 14:09:28
3451	2016-06-11 14:09:30	Thanks, @remicollet	blueimp	2016-06-11 14:09:28
3450	2016-06-07 15:12:40	We see that in IE when you build the target string, the host is with the port, :80, in our case: loc = $('').prop('href', options.postMessage)[0], target = loc.protocol + '//' + loc.host And when you check if target is equal to e.origin, this condition is never true and postmessage never returns to other side.	david-ogalego	2016-06-11 15:40:09
3450	2016-06-11 14:21:03	And no comments? or solutions?	david-ogalego	2016-06-11 15:40:09
3450	2016-06-11 14:22:44	Sorry, this must have been a mistake, I don't even remember closing this.	blueimp	2016-06-11 15:40:09
3450	2016-06-11 14:24:56	what do you think about this problem and our solution? we don't know if we have something wrong or there is a problem with IE.	david-ogalego	2016-06-11 15:40:09
3450	2016-06-11 14:27:07	I'm looking at it right now. Regarding the accidental closing: It is never my intention to close pull requests without a comment. I'm wondering if this was a bug as I merged this pull request at the same time: https://github.com/blueimp/jQuery-File-Upload/pull/3451	blueimp	2016-06-11 15:40:09
3450	2016-06-11 14:32:08	Ok. We are using your component in our project and we would like to have the official :)	david-ogalego	2016-06-11 15:40:09
3450	2016-06-11 15:03:09	OK, I could reproduce the behaviour when inferring the `host` property from a link element in IE, like it is done in the postMessage script. Interestingly, IE doesn't show the same behaviour if you simply access `window.location.host`. <S_CODE_TOKEN> The solution here is to fix that part, rather than changing the origin check.	blueimp	2016-06-11 15:40:09
3450	2016-06-11 15:41:07	I've released a fix. Please let me know if this works for you.	blueimp	2016-06-11 15:40:09
3450	2016-06-14 08:16:50	Yes! It is working for us, thank you.	david-ogalego	2016-06-11 15:40:09
3450	2016-06-14 08:45:53	Great! :)	blueimp	2016-06-11 15:40:09
3449	2016-06-07 10:38:35	This provides to the user the reason why a preview cannot be displayed. Just a bit more friendly. I created it as a separate property for backwards compatibility but I think it could also just use the share the property `file.preview`.	akvadrako	2016-06-08 11:58:06
3449	2016-06-08 11:58:06	Thanks for your contribution, @akvadrako. I prefer to let the UI code handle the display of error messages and don't see a necessary need to explain the lack of video preview. Thanks for your understanding.	blueimp	2016-06-08 11:58:06
3448	2016-06-06 16:18:18	Hello, could you tell me, if there is any option to limit uploads to only one file? Regards!	CNK001	2016-06-06 16:20:56
3448	2016-06-06 16:20:56	Please have a look at the [extensive documentation](https://github.com/blueimp/jQuery-File-Upload/wiki) and please do not misuse the pull request feature.	blueimp	2016-06-06 16:20:56
3447	2016-06-03 08:03:14		ZHANGYUHE	2016-06-03 08:03:34
3446	2016-05-27 10:17:39	This makes some of the node.js style imports more like the AMD ones. This makes it easier to use with webpack. It's still not totally seamless since I still need this special configuration: <S_CODE_TOKEN> but otherwise just these lines are now enough: <S_CODE_TOKEN> It would make my life easier to get this applied upstream. Also, if you would be open to avoiding that imports hack, we could probab…	akvadrako	2016-10-02 17:20:52
3446	2016-05-27 12:19:28	Thanks for your contribution, @akvadrako. I've added some comments to the updated files. Could you elaborate on separating the AMD and node.js package formats jQuery-style?	blueimp	2016-10-02 17:20:52
3446	2016-06-07 09:40:41	The way jQuery itself handles the AMD/node.js confusion, is first checking for `module` then exporting AMD modules too, if possible. Some pseudo-code: <S_CODE_TOKEN> This way it should work out of the box in webpack, which defines both `define` and `module`.	akvadrako	2016-10-02 17:20:52
3446	2016-06-08 12:06:38	I would be fine with the the change to check for `module` and `module.exports`. Feel free to include it in this pull request, if you like.	blueimp	2016-10-02 17:20:52
3446	2016-06-30 14:32:13	Would love to see this merged also. @akvadrako couple of notes: - Since you’re referencing `angular` and `blueimp-load-image`, I suppose those should be defined as `dependencies` of this project? - Why do you explictly reference `blueimpl-load-image/js/load-image` instead of `blueimp-load-image`? That package already exports module which can be consumed?	niksy	2016-10-02 17:20:52
3446	2016-08-29 10:59:22	@akvadrako are you still working on this? If there's no reply to my requested changes I'll close this in the next couple of days.	blueimp	2016-10-02 17:20:52
3446	2016-09-07 10:46:04	+1 I'm also having issues using this with webpack. Would love to see this merged.	kostyay	2016-10-02 17:20:52
3446	2016-10-02 17:20:52	Closing this as there has been no reply regarding the outstanding issues. If anyone else wants to make a clean pull request for the import paths, please provide a new pull request.	blueimp	2016-10-02 17:20:52
3445	2016-05-23 11:42:05	Default is `public`, but following psr2 is better to specify. `private` methods should be `protected` instead so that problems can be avoided when subclassing.	mcdado	2016-05-23 13:11:36
3445	2016-05-23 13:11:42	Thanks @mcdado	blueimp	2016-05-23 13:11:36
3444	2016-05-19 19:43:07	I experienced concat problem with this console error like this `Uncaugth TypeError: (intermadiate value)(intermadiate value)(...) is not a function`	orhanveli	2016-05-20 09:53:58
3444	2016-05-20 09:54:00	Thanks @orhanveli.	blueimp	2016-05-20 09:53:58
3443	2016-05-18 12:26:40	Hi! I think that this is a bug: EX: In Chrome 50, when you select a file with 3MB , the jQuery-File-Upload change the image to 256KB: you can see this in the Demo: https://blueimp.github.io/jQuery-File-Upload/ The file is change before upload and the size is always 1080px height. In Chrome 40-49 the image has the same size that original in the HardDrive. RenderPCI	renderpci	2016-05-18 12:31:37
3443	2016-05-18 12:31:37	Please do not misuse the pull request functionality. Your pull request simply contains the changes between the `master` and `gh-pages` branch, which are purposefully not merged into `master`. The "bug" you are talking about is not just completely unrelated, but it's also not a bug, but a feature. The demo simply does client-side resizing. This is only enabled on the demo based on the demo domain,…	blueimp	2016-05-18 12:31:37
3442	2016-05-15 09:11:53	Updated "README.md" file.	geekrypter	2016-05-16 15:43:58
3442	2016-05-16 15:43:58	Sorry, but a title and description of "Updated README.md" with a couple of superfluous changes is not enough reason for me to accept your pull request.	blueimp	2016-05-16 15:43:58
3441	2016-05-11 23:56:11		noelcosgrave	2016-05-12 06:36:41
3441	2016-05-12 06:36:41	Please have a look here: https://www.google.com/search?q=protocol+relative+url	blueimp	2016-05-12 06:36:41
3441	2016-05-12 22:00:43	Forgot about scheme-relative URLs. My apologies.	noelcosgrave	2016-05-12 06:36:41
3441	2016-05-13 07:19:31	No worries, thanks for understanding. :)	blueimp	2016-05-12 06:36:41
3440	2016-05-01 14:07:58		georgemillo	2016-05-01 18:32:46
3440	2016-05-01 18:32:48	Thanks, @georgemillo!	blueimp	2016-05-01 18:32:46
3439	2016-04-28 17:13:19	When uploading images, along with the given versions it also saves the original image file. If the option `save_original` is set to `false` the original image will be deleted. Default is `true`	hashmode	2016-04-29 12:23:40
3439	2016-04-29 12:23:40	Thanks for your contribution, @hashmode. However, this option is unnecessary, as it's already possible to keep modified versions only, as the original itself is listed in the image versions: https://github.com/blueimp/jQuery-File-Upload/blob/master/server/php/UploadHandler.php#L133	blueimp	2016-04-29 12:23:40
3439	2016-04-29 14:07:45	@blueimp , thanks for the reply. I had seen that part, and I anticipated that if I skip the empty version - the original will not be saved. So, e.g. if we have these options <S_CODE_TOKEN> I thought it would create only these 2 files: `upload_dir/small/image.jpg` and `upload_dir/large/image.jpg`. However I end up having one more `upload_dir/image.jpg` file - which is the original. I also tried to…	hashmode	2016-04-29 12:23:40
3439	2016-04-29 14:27:00	Here you are: <S_CODE_TOKEN>	blueimp	2016-04-29 12:23:40
3439	2016-04-29 15:16:47	got it, thanks a lot )	hashmode	2016-04-29 12:23:40
3438	2016-04-16 21:08:46	Hi team, excellent script and great work!!! I am trying to assign an action to the "cancel" button once a photo is selected (the one that appears in the preview section). I added an ID to this button, but still cant trigger it on event. I added another class to it, still not able. This action, works...but for the main button that appears initially: $('button.cancel').click(function (e) { .... cod…	Foundas	2016-04-19 15:27:23
3438	2016-04-19 15:27:23	Please do not misuse the pull request feature for support requests: https://github.com/blueimp/jQuery-File-Upload#support That being said, the default demo included in the repo does already provide working cancel buttons.	blueimp	2016-04-19 15:27:23
3437	2016-04-11 20:57:33	Works with any locale config You can try this uploading a file starts with "µ" letter	TeLiXj	2016-04-11 21:51:30
3437	2016-04-11 21:52:15	Thanks, @TeLiXj!	blueimp	2016-04-11 21:51:30
3436	2016-04-06 11:33:48	"use strict";(function(){if(window.TradingView&&window.TradingView.host&&!window.TradingView.reoloadTvjs){return}var TradingView={host:window.location.host.match(/eotpro.com|mrn.eotpro.net|tradingview.com|pyrrosinvestment.com/i)==null?"https://dwq4do82y8xi7.cloudfront.net":"https://www.tradingview.com",ideasHost:"https://www.tradingview.com",chatHost:"https://www.tradingview.com",gEl:function(id)…	shriramraja04	2016-04-19 09:46:30
3435	2016-04-05 06:03:46	.pipe() was deprecated in jQuery 1.8.	mattiasw	2016-04-11 17:40:48
3435	2016-04-11 17:41:04	Thanks, @mattiasw!	blueimp	2016-04-11 17:40:48
3434	2016-03-25 09:40:05	The main problem to handle large files is 32 bit architecture. And the file uploader fails even while chunked upload due to problem to get and handle file size properly. I had intention to solve the problem for chunked upload. I have described the problems I have faced and solutions below: №1 - Problem It is known PHP unable to define correct filesize by native **filesize()** function for files o…	servocoder	2016-10-02 17:19:51
3434	2016-04-11 21:48:43	Thanks for your contribution, @servocoder. Am I correct in the assumption that this issue mainly affects 32bit Windows servers? And could you confirm that, instead of using the curl workaround, the following function (cop+pasted from a php.net comment) will also fix the issue on those platforms? <S_CODE_TOKEN> Taken from http://php.net/manual/en/function.filesize.php#115792	blueimp	2016-10-02 17:19:51
3434	2016-04-12 07:38:52	This should affect all 32bit platforms, if any besides Windows. In my case I have 64-bit Windows on my localhost, but 32-bit PHP installed, and I face the same issue, because native 64-bit integers require 64-bit hardware AND the 64-bit version of PHP. In any other case you will face the problem with uploading files > 2GB (perhaps >4GB owing to `fix_integer_overflow()` method implemented). As for…	servocoder	2016-10-02 17:19:51
3434	2016-04-19 16:33:48	Thanks for the explanations. I have some minor comments on the code, but when the mentioned issues are fixed, I'll merge it.	blueimp	2016-10-02 17:19:51
3434	2016-05-07 16:50:02	Regarding to your notes: > Can you confirm that with this change, the later comparison checks are still testing numbers against each other? Yes, I have tested it on both Linux and Windows for chunked and regular uploads and it works well. > With the added code, this whole block should be moved to separate method. I agree, I have a lack of time currently, but I will try to make some refactoring so…	servocoder	2016-10-02 17:19:51
3434	2016-05-09 00:52:42	Alright, just drop a note here when you've updated the code.	blueimp	2016-10-02 17:19:51
3434	2016-08-29 10:59:46	@servocoder Are you still working on this?	blueimp	2016-10-02 17:19:51
3434	2016-10-02 17:19:51	Closing this as there has been no reply in over a month. Feel free to reopen with updated code and replies to the outstanding open questions.	blueimp	2016-10-02 17:19:51
3433	2016-02-26 11:15:26	It did already for me once before I noticed what the issue was, if the invisible file chooser isn't big enough then clicking on the formatted button might not do anything (depending on browser, e.g. happens on IE<10 if I remember correctly).	Herst	2016-02-26 11:16:42
3433	2016-02-26 11:16:51	Thanks @Herst !	blueimp	2016-02-26 11:16:42
3432	2016-02-24 11:24:47	The latest release of blueimp-load-image does not provide the module load-image-ios anymore	rhymes	2016-02-24 16:37:43
3432	2016-02-24 16:38:00	Thanks @rhymes!	blueimp	2016-02-24 16:37:43
3431	2016-02-16 20:01:41		ThomasLandauer	2016-02-24 18:44:18
3431	2016-02-24 18:44:24	Thanks @ThomasLandauer!	blueimp	2016-02-24 18:44:18
3430	2016-02-05 06:50:11	to make it work with browserify, module "load-image" does not exist	ningliu	2016-02-24 18:40:42
3430	2016-02-24 18:40:20	Thanks for the contribution, @ningliu.	blueimp	2016-02-24 18:40:42
3429	2016-01-17 09:41:37	Example, how to integrate Cropper plugin for upload files. No need for extra data or operations to send to server. Result from Cropper is added as new Blob file to upload plugin.	jansarmir	2016-02-24 18:36:37
3429	2016-01-28 22:48:38	Hello, I've a mistake... doesn't work whit IE9, i don´t know if there are config problem or code issue, can you say me how configure this plugin?	4lexandra	2016-02-24 18:36:37
3429	2016-01-31 01:00:55	I add it here, because you cannot add issue(why?) I tested the resizing client side and have a color bug on the saved image using google chrome after upload. This image is originally grey ![aaronss_ny-lights-1](https://cloud.githubusercontent.com/assets/4851086/12699521/57733b6e-c7be-11e5-96af-03a203369f94.jpg)	studio42	2016-02-24 18:36:37
3429	2016-02-24 18:36:37	Thanks for your contribution, but cropping images goes beyond the file upload functionality I want to demo in this project. As a side note, the JavaScript Load Image library is demoed with the [JCrop plugin](https://github.com/tapmodo/Jcrop).	blueimp	2016-02-24 18:36:37
3428	2015-11-29 00:41:39	advanced acceptFileTypes n singleFileUploads	cybermerlin	2016-02-24 18:29:21
3428	2016-02-24 18:29:21	Sorry, but this pull request does not give any clear indication what "advanced" functionality it is implementing. There are also unrelated changes like file urls and localization. Thanks for your understanding that this cannot be merged.	blueimp	2016-02-24 18:29:21
3428	2016-05-26 09:32:40	no problems not my difficulties	cybermerlin	2016-02-24 18:29:21
3427	2015-11-19 00:37:19	A funcional implementation for .NET	fpaganini	2015-11-24 23:18:43
3426	2015-11-18 10:32:57	function get_config_bytes($val) did not calculate correctly the post_max_size from INI if specified using the K, M or G-suffix.	zenlord	2016-02-24 18:27:18
3426	2016-01-31 00:40:29	Are you sure, it's bad calculated ? Case have no break in the code, so i mean that at end the result is correct and don't need your changes	studio42	2016-02-24 18:27:18
3426	2016-01-31 10:45:40	You are right. My bad. Do I have to withdraw my pull request? Or can you just close it?	zenlord	2016-02-24 18:27:18
3426	2016-01-31 16:18:47	Hi, I think it's not important, because this is not merged.	studio42	2016-02-24 18:27:18
3426	2016-02-24 18:27:18	You're free to close your own pull requests if they are obsolete. :)	blueimp	2016-02-24 18:27:18
3425	2015-11-11 21:13:30	now options.formData can work directly on the object	lukatendai	2016-02-24 18:26:07
3425	2016-02-24 18:26:07	Thanks for the contribution. However this would be a breaking change for anybody overriding the function. If you want to address the options from within the `formData` function, you can still do so via the `this` property, as `formData` is called via `options.formData()`.	blueimp	2016-02-24 18:26:07
3424	2015-11-07 03:23:23	Hi, Could you please review this pull request? It is a feature extends progress event add server consume time estimation. I write a [blog post](http://atealxt.github.io/2015/11/03/file-upload-server-progress-estimation.html) with several anime may help on understand it. About JSHint there is just one warning related to my change - "setTimeout/clearTimeout". I searched on web if js code is in brow…	atealxt	2016-02-24 18:58:30
3424	2016-02-24 18:58:30	Hi @atealxt, thanks for your contribution. I read your blog post and I think that's a very interesting approach to the problem. I think a more fitting description would be "server processing estimate", as it's the processing on the server (or servers) that we don't get additional progress events on. The server processing of images is the reason I usually display an animated progress bar, as this …	blueimp	2016-02-24 18:58:30
3423	2015-10-30 14:40:01	Fixed incorrect conversion from byte to mb to gb.	ToreOlavKristiansen	2015-10-31 13:16:57
3423	2015-10-30 15:50:30	I strongly discourage this, because it promotes the usage of wrong prefixes. A Kilobyte is not 1024 Bytes! Kilo, Mega and so on are SI prefixes and **always** correspond to a power of 10. If anything, it should be changed to the appropriate binary prefixes [as standardised by the ISO/IEC](https://en.wikipedia.org/wiki/Binary_prefix#Adoption_by_IEC.2C_NIST_and_ISO): KiB, MiB, GiB, ...	patlkli	2015-10-31 13:16:57
3423	2015-10-30 16:02:33	End users don't know KiB, MiB and GiB. They do know KB, MB and GB. They expect to see the same values displayed in the upload UI as on their client, be it Windows Explorer, Outlook or other.	ToreOlavKristiansen	2015-10-31 13:16:57
3423	2015-10-30 16:17:48	Microsoft is the only one who ignores international standards and does whatever they want. Most third-party software and all unixoid systems, be it Linux or OSX, use appripriate units. I don't approve of making something intentionally wrong.	patlkli	2015-10-31 13:16:57
3423	2015-10-31 03:27:13	:-1: @ToreOlavKristiansen I would rather suggest an enhancement, where the developer can configure the active prefix by choosing between "decimal" and "binary". https://en.wikipedia.org/wiki/Binary_prefix https://en.wikipedia.org/wiki/Metric_prefix#Decimal_prefix	websafe	2015-10-31 13:16:57
3423	2015-10-31 12:29:53	I was thinking the same. I implemented it and committed it to the branch. I am new to github. Looks like I need to close this one an create a new pull request.	ToreOlavKristiansen	2015-10-31 13:16:57
3423	2015-10-31 12:45:03	Sorry about that, got the new commit onto this pull-request now.	ToreOlavKristiansen	2015-10-31 13:16:57
3423	2015-10-31 12:49:32	@ToreOlavKristiansen I still think that this is wrong. It should use the IEC units with powers of 1024 and the SI prefixes with powers of 1000. If you like to have the same number values as the Windows Explorer, _please_ use the correct units. I would rather explain to curious end-users why there's an extra "i" in the unit than make false claims about internationally standardized units.	patlkli	2015-10-31 13:16:57
3423	2015-10-31 13:16:57	Thanks for your contribution everyone. This discussion comes up regularly and there are multiple closed pull requests (and issue posts when they were still open) to change it. That's why there's a FAQ entry explaining why the decimal prefixes and metric values are in fact correct and following the International Standard of Units: https://github.com/blueimp/jQuery-File-Upload/wiki/Frequently-Asked…	blueimp	2015-10-31 13:16:57
3422	2015-10-26 10:25:58	Added option 'input_stream'	istem	2016-02-24 18:15:22
3422	2016-02-24 18:15:24	Thanks for your contribution, @istem and sorry for the late reaction.	blueimp	2016-02-24 18:15:22
3421	2015-10-13 12:05:26	This PR more like feature request instead of concrete implementation. Currently angular module add `queue` variable to scope. It does not useful for single file uploads, better add possibility choose scope variable name and assign first file from queue when file input doesn't supports multiple files selection. Also it would be nice add possibility add more than one file input to the form and stor…	Koc	2016-02-24 18:14:03
3421	2016-02-24 18:14:03	If you want a bidirectional binding between the file upload queue and a parent scope model, I think the best practice in Angular 1 would be to set up a bidirectional binding with a custom directive defining an isolated scope with specified bindings: <S_CODE_TOKEN> https://docs.angularjs.org/api/ng/service/$compile#directive-definition-object	blueimp	2016-02-24 18:14:03
3420	2015-10-01 23:48:36	Hello, as the title says you should change the filter that converts bytes to [GB,MB,KB] for this: <S_CODE_TOKEN> Not only for the name and prefix provider to filter, only for the way it converts the bytes to [GB,MB,KB] in an exact way. An example: I have a file that it's size is `263192576` in bytes. According the way you do it, the result of it is: `263.19 MB` but if you divide `263192576` with …	sant123	2016-02-24 17:57:01
3420	2016-02-24 17:57:01	Sorry for the late reply, but please have a look here: https://github.com/blueimp/jQuery-File-Upload/wiki/Frequently-Asked-Questions#why-does-the-plugin-display-1000-bytes-as-1-kb-and-1000000-bytes-as-1-mb	blueimp	2016-02-24 17:57:01
3419	2015-09-29 01:38:16	I spent a little too much time trying to figure out why the files were failing to upload even though they were making it to the server. I didn't see anything in the error that stood out to me, it was actually under data.errorThrown. ![image](https://cloud.githubusercontent.com/assets/2099769/10153300/16721be0-6629-11e5-9c02-813fb2d50c1d.png) It could be re-worked but for the time being a note on …	matthewrhoden1	2016-02-24 17:51:29
3419	2016-02-24 17:54:21	Thanks and sorry for the late reaction.	blueimp	2016-02-24 17:51:29
3418	2015-09-10 15:14:26	Callback after file is sucessfully uploaded handle_image_file function with file path in object instead of a new argument Added a little bit of lisibility on handle_file_upload function Example with callback : $upload_handler = new UploadHandler(null, true, null, function (&$file) { // Possible values // $file->path; // $file->name; // $file->size; // $file->type; // $file->url; // $file->error; …	jeff1326	2015-09-13 11:20:43
3418	2015-09-13 11:20:43	Thanks for your contribution, @jeff1326. Unfortunately at the moment I will only merge new features that cannot be handled without this change. Although your callback functionality would certainly be useful, this could also be handled with the current version. You could e.g. override the `handle_file_upload` method in a subclass and call the original method in the subclass method. In my opinion, …	blueimp	2015-09-13 11:20:43
3417	2015-08-28 16:01:40	If the fileInput has keyboard focus before it is detached, document focus will be lost. To avoid this change in context, restore focus to the inputClone.	majornista	2015-08-28 20:37:19
3417	2015-08-28 20:37:41	Thanks for the contribution, @majornista!	blueimp	2015-08-28 20:37:19
3416	2015-08-21 07:59:11	…gress' error, added a safe $apply method In our experience it only happend in that case. However it may be necessary in the future to use the safeApply in other places.	fabiogermann	2015-08-25 15:47:44
3416	2015-08-25 15:49:09	Thanks again for your contribution, @fabiogermann. With the latest stable AngularJS version it seems the progress apply isn't even necessary so I removed that callback.	blueimp	2015-08-25 15:47:44
3415	2015-08-20 13:45:43	This is to enable uploading to services that don't accept `Content-Disposition` headers. Dropbox's API won't accept multipart uploads or the `Content-Disposition` header. If you have a way that I can test this drop me a message. Thanks, Donal.	4ver	2015-08-20 14:04:07
3415	2015-08-20 14:04:07	Thanks for your contribution, @4ver. It's already possible to adjust the headers and remove the Content-Disposition field before the request is sent with a `fileuploadsend` event handler, as explained in https://github.com/blueimp/jQuery-File-Upload/pull/1933#issuecomment-1131018 and https://github.com/blueimp/jQuery-File-Upload/pull/3374#issuecomment-67707616. I admit it's not the most user-frie…	blueimp	2015-08-20 14:04:07
3415	2015-08-20 15:56:51	That's a much nicer solution alright. Thanks for the quick response and sorry for not properly searching out the solution :dancer:	4ver	2015-08-20 14:04:07
3415	2015-08-20 15:58:56	Thanks for your understanding and no worries, I don't expect people to go through closed pull requests anyway.	blueimp	2015-08-20 14:04:07
3414	2015-08-10 14:16:56	…and improve responsiveness when uploading a lot of files. When uploading a lot of file $apply uses a lot of ressources (the more files - the more it is called). Therefore using $asyncApply will allow the UI to refresh and improve responsiveness.	fabiogermann	2015-08-10 19:12:49
3414	2015-08-10 19:25:50	Thanks, @fabiogermann!	blueimp	2015-08-10 19:12:49
3413	2015-08-06 15:54:07	appengine.Context is deprecated since last commit.	gotsunami	2015-08-08 00:47:03
3413	2015-08-08 00:56:43	Thanks! :+1:	blueimp	2015-08-08 00:47:03
3412	2015-08-05 15:36:36	Needed for bower validation: https://github.com/bower/json/blob/master/lib/json.js#L108	TrueDrago	2015-08-05 16:25:39
3412	2015-08-05 16:28:12	Thanks for your contribution, @TrueDrago. I created a separate fix, as the bower-json validation also had issues with the multiple CSS and JS files listed in the `main` property.	blueimp	2015-08-05 16:25:39
3411	2015-07-30 07:02:19	It is important. Excuse me, but I made a mistake. You need a replacement function but not the merged. Now I use it in my project. it works	xozoti	2015-07-30 08:13:32
3411	2015-07-30 08:13:32	Like I said in your previous two pull requests (#3410 and #3409): With your changes it won't be possible to disable settings in nested arrays. As an example, if you want to disable thumbnail creation, you need to be able to completely override the `image_versions` setting and not merge it recursively. There is certainly no requirement to be able to merge options recursively, as you can simply cop…	blueimp	2015-07-30 08:13:32
3410	2015-07-29 14:20:03	the options presented in the form of a multidimensional array of arrays, and simple addition leads to loss of default settings such as thumbnails	xozoti	2015-07-29 14:21:38
3410	2015-07-29 14:21:38	Thanks for your contribution. Like I said in your previous pull request (#3409): This behaviour is by design, as else you wouldn't be able to disable settings in nested arrays	blueimp	2015-07-29 14:21:38
3409	2015-07-29 14:11:00	the options presented in the form of a multidimensional array of arrays, and simple addition leads to loss of default settings such as thumbnails	xozoti	2015-07-29 14:15:44
3409	2015-07-29 14:17:06	Thanks for your contribution. However this behaviour is by design, as else you wouldn't be able to disable settings in nested arrays.	blueimp	2015-07-29 14:15:44
3408	2015-07-27 23:03:42	With the medium size set to resize images on upload, replacing `>` with `\>` forces imagemagick to resize both dimensions to fit within the max height and width.	stefancrain	2015-07-28 14:24:36
3408	2015-07-28 13:49:24	Sorry but I don't see why the backslash character should be needed here, as the argument is already enclosed by single quotes due to the `escapeshellarg` command. Did this command not work in your setup as is?	blueimp	2015-07-28 14:24:36
3408	2015-07-28 14:24:22	Sorry, my pull request was misguided. I was trying to prevent the enlargement of small images that I was seeing locally, but that seems to have been an issue with my sizes. In [the docs](http://www.imagemagick.org/Usage/resize/#shrink) it looked like the `\>` was needed, I see that you've correctly escaped the string in your script.	stefancrain	2015-07-28 14:24:36
3408	2015-07-28 14:25:10	Alright, thanks for the quick reply!	blueimp	2015-07-28 14:24:36
3407	2015-07-24 13:56:03	`license` field should contain String or Array of Strings. See: http://bower.io/docs/creating-packages/ Current format doesn't work with libraries that inspect and generate information about all the libraries used in the project (e.g. `grunt-license-bower`).	mkotsur	2015-07-24 17:04:12
3407	2015-07-24 17:04:12	Thanks for the heads up, I've updated the license information in both bower.json and package.json.	blueimp	2015-07-24 17:04:12
3406	2015-07-08 10:33:11	1. [There's a bug in your code](http://jsfiddle.net/nkovacs/4cqo9u2q/) I'd like to report. I can't. 2. [Your wiki](https://github.com/blueimp/jQuery-File-Upload/wiki/Frequently-Asked-Questions) links to issues that are no longer accessible.	nkovacs	2015-07-08 12:46:31
3406	2015-07-08 13:00:10	I disabled the Issues tracker as the maintenance overhead to differentiate between valid bug reports and support requests became a full-time job. In my experience, the pull request feature encourages users to contribute and allows me to maintain this project without the maintenance overhead. I also provide a publicly available email address on my homepage which can be used for bug reports.	blueimp	2015-07-08 12:46:31
3406	2015-07-08 16:07:48	@blueimp I really need your help. I tried looking for solution everywhere but could not find anything. May be you can help. It may be very basic but it is just not working for me. I implemented database implementation of blueim/jQuery-file-upload. Everything is working fine but the problem is, the form shows all uploaded files. I want it to show only that images which are related to a particular …	hammadkhan	2015-07-08 12:46:31
3405	2015-07-03 22:00:22	If I do `npm install blueimp-file-upload-jquery-ui --save` and try to require your package in Webpack, I get the error: <S_CODE_TOKEN> The pull request fixes my problem, but I don't know if AMD requirejs will work. My current stack is `npm 2.10.1`, `node v0.12.4` and `"webpack": "^1.9.11"`.	palcu	2015-07-05 19:11:44
3405	2015-07-05 19:11:35	I think originally I intended `jquery.ui.widget` to be a named module, as other jQuery projects might potentially include it as well. That's also why there's an npm package of the same name, that I admittedly didn't maintain for a long time: https://www.npmjs.com/package/jquery.ui.widget RequireJS should definitely work as well with the updated path, as that's how the local scripts are included i…	blueimp	2015-07-05 19:11:44
3405	2015-07-07 08:23:52	It's doesn't works! Look at requirejs documentation: http://requirejs.org/docs/api.html#jsfiles The base path of a file inclusion is the location of the original 'data-main' script. So using ./vendor/... make it relative to 'data-main' script, not 'your script' (jquery.fileupload.js). In my case it brokes totally my requirejs loading. No workaround possible, your path is hardcoded. Please revert.…	dbrugne	2015-07-05 19:11:44
3405	2015-07-07 08:30:51	Thanks for the report, @dbrugne. I've released a new version reverting the change. Sorry @palcu, I should have tested my assumptions regarding RequireJS. We'll have to find another workaround for the issue with WebPack.	blueimp	2015-07-05 19:11:44
3405	2015-07-07 08:42:46	Great! It builds now, thanks.	dbrugne	2015-07-05 19:11:44
3405	2015-07-10 22:01:56	@palcu @blueimp simple workaround for WebPack is to disable AMD: https://www.npmjs.com/package/imports-loader#disable-amd	evoyy	2015-07-05 19:11:44
3405	2016-04-26 08:38:30	The same `Module not found: Error: Cannot resolve module 'jquery.ui.widget'` error is happening to me when using webpack. When I add `jquery.ui.widget` to my dependencies in `package.json`, it works. `jquery.ui.widget`'s `package.json` only misses `"main": "jquery.ui.widget.js"` to make it work. @blueimp Shouldn't `jquery.ui.widget` be part of the plugin's dependencies in `package.json`?	orthes	2015-07-05 19:11:44
3405	2016-04-26 13:09:09	@orthes: Technically yes, `jquery.ui.widget` is a dependency. However, the jQuery UI project does not use NPM as a package manager, so there was never an official version of `jquery.ui.widget` available. The [one on NPM](https://www.npmjs.com/package/jquery.ui.widget) was actually published by myself and is unmaintained. The official version of `jquery.ui.widget` also didn't support AMD originall…	blueimp	2015-07-05 19:11:44
3404	2015-06-24 00:25:42	Hi, I use this "plugin" for my websites, and sometimes I need to add a watermark to the uploaded images. Just want to know if you thought someday about add it ? I had make some changes and it almost working pretty well, so just want to share it with you and ask for your help to make it better. My proposed code is this: <S_CODE_TOKEN> Thank you so much for everything you do, Best regards!	tons	2015-06-28 12:35:55
3404	2015-06-28 12:35:55	@tons: Thanks for your contribution. While I won't include this feature in the master branch, I think it could be a good addition to the Wiki. I've re-enabled public write access so feel free to add a tutorial page. @atfc2015: Sorry but I don't provide any private services for my open source projects at the moment.	blueimp	2015-06-28 12:35:55
3404	2016-11-11 10:32:04	+1	amastaneh	2015-06-28 12:35:55
3403	2015-06-22 10:01:23	Without Bootstrap, jQuery File Upload allows clicks not only on the upload button, but around it. See the concerned area in the screenshot below: ![screen shot 2015-06-22 at 11 46 24](https://cloud.githubusercontent.com/assets/42327/8279465/28de9caa-18d5-11e5-8238-259f4a736fa6.png) With Bootstrap, this is not an issue as `.btn` is marked as `display: inline-block`. This fixes the issue for everyb…	pquentin	2015-06-28 12:38:56
3403	2015-06-28 12:39:11	Thanks @pquentin !	blueimp	2015-06-28 12:38:56
3402	2015-06-22 08:25:17	new ui design	mufti1927	2015-06-22 08:52:27
3402	2015-06-22 08:52:27	That's the lamest "hacking" attempt I've ever seen.	blueimp	2015-06-22 08:52:27
3401	2015-06-11 06:31:46	Changed atomar to atomic in line 13.	devonharvey	2015-06-11 21:51:21
3401	2015-06-11 21:51:25	Thanks!	blueimp	2015-06-11 21:51:21
3400	2015-06-10 22:23:05	Per bower/bower.json-spec@a325da3	kkirsche	2015-06-11 21:52:55
3400	2015-06-11 21:52:55	Thanks for your contribution. However, since this is simply ignored by bower and might be used in the future, I'll rather keep it in the file.	blueimp	2015-06-11 21:52:55
3400	2015-06-11 23:41:11	Disagree with you considering bower hasn't had any real advancement and they are considering moving to NPM. bower/bower#1520 I think that's a very bad decision personally.	kkirsche	2015-06-11 21:52:55
3400	2015-06-12 00:31:54	Also their maintainer says they probably won't ever use it: http://stackoverflow.com/questions/24844901/bowers-bower-json-file-version-property	kkirsche	2015-06-11 21:52:55
3400	2015-06-12 00:42:24	Sorry but I simply don't see a reason to remove the version information since it does work perfectly fine as it is. It would be highly unlikely for the bower maintainers to throw a bug if the version field is present.	blueimp	2015-06-11 21:52:55
3399	2015-06-01 13:26:30	A timeout (e.g. set globally to work around certain Google Chrome bugs) would otherwise break file uploads lasting longer than the set value.	Herst	2015-06-01 14:34:55
3399	2015-06-01 13:41:29	Thanks for your contribution. However if a timeout is set globally, this usually means there is a reason why requests should time out after the set time. And if file uploads are to be handled differently, I think it's better to explicitly set this in the fileupload initialization, than to set it globally, which might lead to surprises.	blueimp	2015-06-01 14:34:55
3399	2015-06-01 14:21:00	Well, normally someone might set the timeout and just have the response time in mind but for timeout the request time counts as well, in this case the length of the whole upload. In my case it was unexpected and I see no reason why anyone would ever want to have a timeout on an upload request. > there is a reason why requests should time out after the set time Yes, like I wrote in the commit desc…	Herst	2015-06-01 14:34:55
3399	2015-06-01 14:34:51	That is a valid argument. I've reconsidered and the surprise of not following the global timeout setting is a lesser concern, so I'll merge it. Thanks for your patience!	blueimp	2015-06-01 14:34:55
3399	2015-06-01 14:54:55	Great, thank you. Also worth mentioning [in the wiki](/blueimp/jQuery-File-Upload/wiki/Options) (which I can't edit in this repo BTW).	Herst	2015-06-01 14:34:55
3399	2015-06-01 15:03:33	Done. Wiki editing is disabled as it was too much of a hassle to revert spam changes.	blueimp	2015-06-01 14:34:55
3398	2015-05-27 03:06:34		ramswaroop	2015-05-27 12:59:04
3398	2015-05-27 12:59:04	Sorry but I don't plan on adding any official support channel, please see here: https://github.com/blueimp/jQuery-File-Upload#support	blueimp	2015-05-27 12:59:04
3397	2015-05-21 03:58:34	Text on the upload button is unreadable in Firefox because it is misaligned vertically. Removing the explicit font-size fixes the issue.	invisibleroads	2015-05-27 13:00:22
3397	2015-05-21 09:53:25	Unfortunately the explicit (large) font-size is required to fully cover the underlying button for varying font sizes and differing language settings (see https://github.com/blueimp/jQuery-File-Upload/wiki/Style-Guide). In my tests with the latest Firefox version I could not reproduce the issue with Firefox. Could you provide steps to reproduce (Firefox version, language setting, OS, etc.)?	blueimp	2015-05-27 13:00:22
3397	2015-05-21 15:15:37	Firefox version = 38.0 Language setting = US/EN OS = Fedora 20 & Mac OS X The button looks like the image below. ![screenshot - 05212015 - 11 10 21 am](https://cloud.githubusercontent.com/assets/266668/7751881/4e5e340c-ffaa-11e4-98a3-6fcecaa1927d.png)	invisibleroads	2015-05-27 13:00:22
3397	2015-05-21 16:25:09	Sorry but this is not reproducible for me with Firefox 38.0.1 on OSX with en_US language setting on the demo. Just to clarify, do you encounter this issue on the demo? And if yes, do you have any content-changing extensions installed?	blueimp	2015-05-27 13:00:22
3397	2015-05-27 13:00:22	I guess this issue was implementation specific and not a general problem of the styles, so I'll close it.	blueimp	2015-05-27 13:00:22
3397	2015-05-27 13:22:57	I see your demo page is not working too with large image. It's not show preview image with large image. https://blueimp.github.io/jQuery-File-Upload/. I know demo only accept small image <1mb. But preview image not working with large file. It is a error? http://stackoverflow.com/questions/30483496/preview-image-not-working-with-large-image-blueimp-jquery-file-upload	hippobpinh1	2015-05-27 13:00:22
3397	2015-05-27 13:54:01	@hippobpinh1: Please do not spam the pull request comments. Please read this on your support options: https://github.com/blueimp/jQuery-File-Upload#support I'll answer you this one time, but again, please stop spamming (as I've had to delete three of your other misplaced comments). Check out this option, it defines the max file size of images to load for the preview feature: https://github.com/bl…	blueimp	2015-05-27 13:00:22
3397	2015-05-27 14:03:18	@blueimp i'm sorry i think my post it's not submit. Thank you very much @blueimp :). Now I very very happy when you answer my question.Its working now. I like youuuuuuuuuuuuuuuuu.	hippobpinh1	2015-05-27 13:00:22
3397	2015-05-29 03:59:59	Sorry, I didn't get a chance to do the required tests because of other work. I'll get back to your questions toward the end of June once my schedule clears.	invisibleroads	2015-05-27 13:00:22
3397	2015-05-29 07:27:04	OK, no worries, feel free to reopen then.	blueimp	2015-05-27 13:00:22
3396	2015-05-14 19:38:20	The existing regex did not account for file names containing multiple periods ("."), so a file named <code>abc.123.[xxx]</code> was being converted to <code>abc.[yyy]</code> (expected file name was <code>abc.123.[yyy]</code> in this case). Here's a fiddle to illustrate: https://jsfiddle.net/guag/sj9a8Lwx/	guag	2015-05-18 07:50:50
3396	2015-05-18 07:51:06	Thanks @guag!	blueimp	2015-05-18 07:50:50
3395	2015-05-13 07:02:43	Added number of loaded bytes at a time. It is useful for calculating the number of bytes loaded in several fileupload.	PsiXdev	2015-05-13 15:30:11
3395	2015-05-13 15:30:11	At the moment I don't think this is needed in the master, as it's possible to retrieve that value by making the calculation without internal changes, but thanks for the contribution.	blueimp	2015-05-13 15:30:11
3395	2015-05-13 15:56:53	But how to determine which file created event "progress", in which this value might be useful? The problem with a unique identification files. Besides, to keep for each file, the previous value of "loaded" to calculate "loadedAtTime", is not desirable. Sorry for bad English.	PsiXdev	2015-05-13 15:30:11
3395	2015-05-13 16:01:12	If you are interested, I can describe a situation in which I could not do without "loadedAtTime". More precisely, a different decision was bad.	PsiXdev	2015-05-13 15:30:11
3395	2015-05-13 16:12:04	Each file has its own progress event (depending on if you do single file request uploads, which is the default). I'm sure your addition is helpful for your use case and keeping the loaded property is not ideal. I simply follow my own rule not to add too much functionality into the master branch, actually I think it's already quite feature bloated. If demand for your functionality is high, I might…	blueimp	2015-05-13 15:30:11
3395	2015-05-13 16:27:35	Good.. "Each file has its own progress event (depending on if you do single file request uploads, which is the default)." But how to I can find out, which file caused this event, in the event handler "progress"? Because names can be the same.	PsiXdev	2015-05-13 15:30:11
3395	2015-05-13 17:00:31	In the progress event handler, the `data.files` array will only include the related files for this progress event.	blueimp	2015-05-13 15:30:11
3394	2015-03-25 16:46:58	Hello and thx for your work. There is a dangerous bug when you add this code : https://github.com/blueimp/jQuery-File-Upload/wiki/Upload-multiple-resolutions-of-one-image-with-multiple-resize-options . ... on Basic Plus UI or others exemples pages. Form accept all file type after add this, having course : acceptFileTypes: /(.|\/)(gif|jpe?g|png)$/i ... Thx, sorry for my english...	vincenzo34	2015-04-24 11:22:41
3394	2015-04-24 11:22:41	Client-side accept file-type settings only help the user, they are NOT a security feature, as validation has always to be done on the server-side. Also, please don't misuse the pull request feature.	blueimp	2015-04-24 11:22:41
3393	2015-03-08 21:38:01		taylorking	2015-04-24 11:19:59
3392	2015-03-08 02:39:02	Create a bitcoin donation address!!	taylorking	2015-05-20 13:16:51
3392	2015-04-26 15:38:04	As far as I can see this pull request only places a place holder. I guess it's the authors own responsibility to choose their Bitcoin address and if they wish to receive donations or not. Maybe this should be an issue instead of a pull request?	miohtama	2015-05-20 13:16:51
3392	2015-05-20 12:21:38	@miohtama Seems to be that adding new issue is similar with pull request here. Do they have any issue tracker page?	itsazzad	2015-05-20 13:16:51
3392	2015-05-20 13:16:51	Sorry, but I've decided that I won't accept donations of any kind anymore. @itsazzad: Please see https://github.com/blueimp/jQuery-File-Upload#support	blueimp	2015-05-20 13:16:51
3391	2015-02-26 18:44:46	Currently, fileupload only works either a) when the file is selected, or b) manually via API. However, often we want to submit the form via Ajax. There are complications here - for example, we want to allow for optional file entry, where the form is still submitted even if no file is selected. The only current way around that is a complex and non-DRY method where we copy all the Ajax settings we …	dorner	2015-04-24 11:16:02
3391	2015-04-24 11:16:02	I understand your use case, however at the moment I'm still reluctant to add such a feature. The intention of this plugin is solely to upload files. The option to add form data is an addition, but not it's focus. Making it able to submit form data opens it up for many other use cases and at the moment I don't want to support this feature.	blueimp	2015-04-24 11:16:02
3390	2015-02-14 23:24:05	<S_CODE_TOKEN> or better option will be clone? <S_CODE_TOKEN> the same problem has gd	DarekTw	2015-04-24 11:11:34
3390	2015-04-24 11:11:31	Thanks!	blueimp	2015-04-24 11:11:34
3389	2015-02-02 08:30:26	A nicer package manager: http://spmjs.io Documentation: http://spmjs.io/documentation http://spmjs.io/package/blueimp-file-upload --- It is a browser-side package manager popular in China, suppling a complete lifecycle managment of package via [spm](https://github.com/spmjs/spm/tree/master). > If you need ownership of blueimp-file-upload in spmjs, I would like to add it for your account after sig…	afc163	2015-02-05 07:38:48
3389	2015-02-05 07:38:47	Sorry, at the moment I'm not interesting in adding support for another package manager.	blueimp	2015-02-05 07:38:48
3389	2015-02-05 07:44:52	OK... :crying_cat_face:	afc163	2015-02-05 07:38:48
3388	2015-01-26 08:26:41	...ntains whitespace <S_CODE_TOKEN>	twlz0ne	2015-02-05 07:45:22
3388	2015-02-05 07:47:26	Thanks for your contribution, @twlz0ne	blueimp	2015-02-05 07:45:22
3387	2015-01-19 21:53:00	How to implement in laravel 4?	adw-cr	2015-02-05 07:39:07
3387	2015-01-19 22:08:45	I'd merge master a few more times	comentarinformal	2015-02-05 07:39:07
3387	2015-02-05 07:39:07	Please don't misuse the pull request feature.	blueimp	2015-02-05 07:39:07
3386	2015-01-08 02:03:30	you can use this function to grab images by url and store it. You just need to invoke the `importFromUrl` with an url or set of urls and that's it :)	AndrewEastwood	2015-01-12 20:29:23
3386	2015-01-12 20:29:23	Thanks for your contribution. However at the moment I won't include this functionality, as I think it's rather out of scope of this project.	blueimp	2015-01-12 20:29:23
3386	2015-01-12 20:36:43	omg	AndrewEastwood	2015-01-12 20:29:23
3386	2015-01-12 20:41:42	No need to freak out, you know you can always continue to maintain your code in your own fork.	blueimp	2015-01-12 20:29:23
3386	2015-01-12 20:44:35	that's true, but what's going on with the current?	AndrewEastwood	2015-01-12 20:29:23
3386	2015-01-12 20:48:59	Are you referring to the security patch? This refers to this patch here: https://github.com/blueimp/jQuery-File-Upload/commit/5ee639504cb144aba4d04c9379fa670ed4ff8c44 Please also refer to my comment here: https://github.com/blueimp/jQuery-File-Upload/pull/3381#issuecomment-69641256	blueimp	2015-01-12 20:29:23
3386	2015-01-12 23:29:38	that's cool, I mean the security, but I didn't get how does it relate to this patch	AndrewEastwood	2015-01-12 20:29:23
3385	2015-01-06 15:17:03	After try to integrate to Mysql, I receive :: SyntaxError: Unexpected end of input Anyone can help me?	maramej	2015-01-12 20:24:25
3385	2015-01-07 13:39:15	This isnt a jQuery File upload issue, Your likely missing a closing brace somewhere. Post the issue on stackoverflow	exussum12	2015-01-12 20:24:25
3385	2015-01-07 16:46:51	Someone can have Query file Upload with Mysql Download?	maramej	2015-01-12 20:24:25
3385	2015-01-12 20:24:25	Please don't misuse the pull request feature.	blueimp	2015-01-12 20:24:25
3384	2015-01-05 14:04:29	A comparison between maxFileSize and the actual file size was in the wrong direction	hyde1	2015-01-05 16:05:51
3384	2015-01-05 16:05:50	The original code is correct, your code would prevent loading files lower than the `loadImageMaxFileSize` setting.	blueimp	2015-01-05 16:05:51
3384	2015-01-05 18:05:57	Indeed, I read too fast. Wired because this update is fixing an issue I have, where the files are not being resized before the upload...	hyde1	2015-01-05 16:05:51
3383	2015-01-04 17:20:50	https://github.com/blueimp/jQuery-File-Upload/pull/3370 introduced support for commonjs/browserify. Unfortunately the entry point file "jquery.fileupload.js" was left untouched so it is still impossible to use this plugin with browserify. This PR fixes that. Thank you for your hard work!	luis-almeida	2015-01-04 20:11:02
3383	2015-01-04 17:45:35	If you fix the indentation in **jquery.fileupload.js** and add `+CommonJS` to the **jquery.ui.widget.js** version (`v1.11.1+CommonJS`), I'll merge it gladly.	blueimp	2015-01-04 20:11:02
3383	2015-01-04 20:09:47	Thanks for the speedy reply. I followed your feedback and amended my commit. Let me know if I missed something.	luis-almeida	2015-01-04 20:11:02
3383	2015-01-04 20:11:47	Thanks!	blueimp	2015-01-04 20:11:02
3383	2015-01-04 20:40:21	Thanks to you! Looking forward to the next tag.	luis-almeida	2015-01-04 20:11:02
3383	2015-01-04 20:41:34	If you can confirm it now suffices all the browserify requirements, I'll add a tag and release a patch version right away.	blueimp	2015-01-04 20:11:02
3383	2015-01-04 23:31:27	:+1: - I can confirm 3075f884dc24c10d966884fd24bf28ee9487e68c is "browserifiable". Pointed `blueimp-file-upload` to `git://github.com/blueimp/jQuery-File-Upload#3075f884dc24c10d966884fd24bf28ee9487e68c`, installed and worked as expected.	luis-almeida	2015-01-04 20:11:02
3383	2015-01-04 23:39:06	Done! https://github.com/blueimp/jQuery-File-Upload/releases/tag/9.9.1 Thanks again for your contribution!	blueimp	2015-01-04 20:11:02
3382	2015-01-02 12:12:16	When EXIF data is present, and we are auto rotating the image by default, the min and max dimension checks should be on the rotated version not the uploaded version	exussum12	2015-01-12 20:25:54
3381	2014-12-29 13:26:53		ivankravchenko	2015-01-12 20:34:38
3381	2015-01-01 17:06:29	Thanks for your contribution, @ivankravchenko. However, the existing `ForceType` directive already prevents execution of any script files (PHP, Perl, Python, Ruby, etc.): https://github.com/blueimp/jQuery-File-Upload/blob/master/server/php/files/.htaccess#L4 See also: https://github.com/blueimp/jQuery-File-Upload/wiki/Security#php	blueimp	2015-01-12 20:34:38
3381	2015-01-01 17:25:08	I see. But particularly on environment I deployed an app, PHP files are uploaded, then downloaded with octet-stream mime-type, as expected. But contents of this downloaded file – result of executet PHP code inside (just phpinfo). In short – PHP code executed and passed with octet-stream mime-type.	ivankravchenko	2015-01-12 20:34:38
3381	2015-01-01 17:48:15	OK, that is interesting. Could you provide some information on the environment (server version, etc.) and maybe try to find out why the ForceType directive doesn't prevent script execution in this context?	blueimp	2015-01-12 20:34:38
3381	2015-01-01 17:52:04	I've added the `SetHandler None` directive, which should prevent any script execution in the case the `ForceType` directive does not do this already. Please let me know if this applies to your environment. The reason why I didn't include your changes instead is that I think a blacklist approach such as removing specific handler is always inferior to a whitelist approach, as there might be other s…	blueimp	2015-01-12 20:34:38
3381	2015-01-08 15:27:38	Hi, saw a site defaced via this yesterday, should be (under a mod_suexec environment) SetHandler default-handler	jm-hi-heg	2015-01-12 20:34:38
3381	2015-01-09 23:00:50	Can you provide information if `SetHandler default-handler` prevents any script execution that `SetHandler None` doesn't do already?	blueimp	2015-01-12 20:34:38
3381	2015-01-12 09:08:06	Absolutely. In this environment, "SetHandler None" has no effect, the php is executed (the output is disposition: download, application/octet-stream) whereas with "SetHandler default-handler" the uninterpreted file is downloaded. I'll email you some links	jm-hi-heg	2015-01-12 20:34:38
3381	2015-01-12 20:37:47	Thanks @jm-hi-heg. Shows to serve that everyone needs to test security measures against their own setup. In my Apache+PHP setups, the ForceType directive already prevented script execution, so I was not aware of the critical security issue in other environments. Hopefully, `SetHandler default-handler` will work for all other setups.	blueimp	2015-01-12 20:34:38
3379	2014-12-19 22:04:02	Hello friends! I ran into a problem with the data object not having the form attribute. This was caused by three different event handlers constructing the data object differently. The bad behavior can be seen here in this fiddle: http://jsfiddle.net/spy8d6n0/2/ Clicking the input button and adding a file will have the correct form attribute, but drag and dropping a file will not. This pull reques…	nerdyworm	2014-12-19 22:10:06
3379	2014-12-19 22:10:06	Many apologies... this does not actually fix the issue I was having. Going to close this until I can figure get a proper fix. There seems to be an issue with the event.target.form when dropping. Sorry.	nerdyworm	2014-12-19 22:10:06
3378	2014-12-15 10:19:33	In the post() method, if the `$upload` variable is null (`$_FILES[$this->options['param_name']]` does not exist), the old code will still try to handle the upload as if `$_FILES` were a one-dimensional array. The solution is to split the initial condition: Original code: <S_CODE_TOKEN> New code: <S_CODE_TOKEN>	zoliszabo	2014-12-19 22:23:56
3378	2014-12-19 22:24:36	Thanks for your contribution, @Aszze!	blueimp	2014-12-19 22:23:56
3377	2014-12-13 13:19:32	i try change value "Chunk file" in class's php and change value limit file size of file javascript.However, not working. pls check my question. wish reveice your answer tks	lovegameisme	2014-12-19 22:26:42
3377	2014-12-19 22:26:42	Please do not misuse the pull request feature.	blueimp	2014-12-19 22:26:42
3376	2014-12-08 20:46:13	This is just a suggestion. I would've instead filed an issue about this part of the README being wrong, but the whole problem is that that's currently impossible :laughing:	cvrebert	2014-12-08 21:09:28
3376	2014-12-08 20:52:08	If you change "Feature requests" to "new features" I'll merge it. :)	blueimp	2014-12-08 21:09:28
3376	2014-12-08 20:57:49	Changed. Sad to hear that you had to disable the issue tracker. Too many dumb questions?	cvrebert	2014-12-08 21:09:28
3376	2014-12-08 21:09:25	Thanks! Well, I wouldn't say the questions were dumb, but there were a lot of users asking for support (despite there being a user support forum as well) and it just wasted too much of my time. I find pull requests a good filter for people who actually want to contribute and it allows me to maintain my open source projects without making it a daily task.	blueimp	2014-12-08 21:09:28
3375	2014-12-08 20:36:40	Per http://getbootstrap.com/about/#brand	cvrebert	2014-12-08 20:38:35
3375	2014-12-08 20:39:25	Thanks.	cvrebert	2014-12-08 20:38:35
3374	2014-12-07 17:48:04	> Added option setContentDisposition, can be used to prevent setting a Content-Disposition header which might be disallowed on some server-side handlers. So a few months ago, I ran into some issues trying to implement PUT uploads on Vimeo using jQuery File Upload. It looks like the `Content-Disposition` header, which is set on non-multipart uploads, is actually disallowed by Vimeo. > [Error] XMLH…	paulgv	2014-12-19 22:35:10
3374	2014-12-19 22:35:10	Thanks for your contribution, @paulgv. It is possible to override any header in the `fileuploadsend` callback, by modifying the `data.headers` map. Therefore I don't see a pressing need to add another option.	blueimp	2014-12-19 22:35:10
3374	2014-12-19 22:41:06	Oh ok thanks ! I wasn't aware of that. Cheers !	paulgv	2014-12-19 22:35:10
3374	2015-03-05 18:46:35	Probably not the best place to ask, but I stumbled upon this repository and this issue while searching for a way to do PUT uploads on Vimeo (and don't have enough reputation to comment on stack overflow), so, I was wondering if you would be able to share a more complete version of your code that you got working.	no2pixel	2014-12-19 22:35:10
3374	2015-03-16 22:04:54	@egojab Sorry for the delay, I just noticed your post ! I edited my question on Stack Overflow with some more information, I hope it helps ;)	paulgv	2014-12-19 22:35:10
3373	2014-12-05 06:51:36		masud-technope	2014-12-05 06:55:07
3372	2014-11-29 11:14:51		xshared	2014-11-29 12:09:36
3371	2014-11-28 13:40:49	Could you please update _initDataAttributes method to avoid memory leaks in jquery cache	dimamarksman	2014-11-29 12:12:23
3370	2014-11-24 15:42:51		nervo	2015-01-01 18:22:44
3370	2014-12-09 07:19:19	+	Blaze34	2015-01-01 18:22:44
3370	2014-12-27 03:42:55	Yes, please :+1: . Just banged my head around for like 2 hours thinking why "module not found errors" kept popping up. A quick inspection in the `package.json` file and the lack of a `main` finally showed me where the problem was.	Dudemullet	2015-01-01 18:22:44
3370	2014-12-27 08:59:39	@blueimp here is a chance to make a beautiful xmas gift :)	nervo	2015-01-01 18:22:44
3370	2014-12-30 10:03:16	:+1:	koistya	2015-01-01 18:22:44
3369	2014-11-19 16:55:16	Hello, I have a dedicated server or I put your script to work with but I got an error for the upload limit I correct in php.ini. But after that I got another error "File Upload Aborded" then I is not done nothing. Do you have a solution please.	liberodark	2014-11-19 20:13:21
3369	2014-11-19 20:13:21	Sorry but this is not the place for support requests.	blueimp	2014-11-19 20:13:21
3369	2014-11-26 16:52:38	Hi The jQuery-file-upload (basic and basic +) functionality used to work nicely with IE8. But its not working now. Could you please fix the issue Thanks...	getshawkat	2014-11-19 20:13:21
3369	2014-12-05 23:05:22	The 9.8.4 version does not work while other scripts works fine I can not upload anything!	liberodark	2014-11-19 20:13:21
3367	2014-11-12 12:44:32	added special methods to check query params, this would be useful for extending UploadHandler and overriding only basic methods, which does not include any logic. this would facilitate frameworks integration where $_GET is usually retrieved using specific framework methods	luciantugui	2015-01-01 18:20:21
3366	2014-11-08 17:08:10	Especially when uploading large files with big chunks the bitrate display and the remaining time display become bumpy. This happens when an onProgress event is fired while a bigger chunk is processed at the server as the throughput may be very low at this moment. Signed-off-by: Peter Lieven pl@kamp.de	plieven	2014-12-19 22:45:11
3366	2014-12-19 22:45:11	Thanks for your contribution, @plieven and sorry for my late reply. For the moment I've decided that the decision of calculating and displaying the average bitrate instead can be done by a consumer of the API and doesn't require an update of the core library.	blueimp	2014-12-19 22:45:11
3365	2014-10-30 15:17:18		AndreSchwarzer	2014-11-01 14:33:09
3364	2014-10-18 07:14:58	- Replace all "array_key_exists()" with "isset()"	aswinlutchanah	2014-10-18 11:44:48
3364	2014-10-18 11:45:53	I couldn't merge your changes since your pull request contained many unrelated changes. However I've applied your suggestion, thanks. :+1:	blueimp	2014-10-18 11:44:48
3364	2014-10-18 12:07:24	Great :) I would like to contribute more to this project :)	aswinlutchanah	2014-10-18 11:44:48
3363	2014-10-17 23:23:01	- Replace all "intval()" with (int)	aswinlutchanah	2014-10-18 11:54:02
3362	2014-10-12 23:33:19	This lets responses to be modified before output.	AndrewEastwood	2014-10-13 19:31:34
3362	2014-10-13 19:31:54	Thanks for your contribution, @AndrewEastwood :+1:	blueimp	2014-10-13 19:31:34
3362	2014-10-18 12:18:43	You can now use the public generate_response function to get the proper headers automatically: https://github.com/blueimp/jQuery-File-Upload/commit/62cd2f84d68dfbcb247ff374ae727ed4a42de49d	blueimp	2014-10-13 19:31:34
3361	2014-10-09 13:38:32	We are implementing the plugin in an angular application environment and we don't understand something. If we use the autoUpload feature, the plugin call start and stop multiple times. If we don't use that option and trigger it with a button, start and stop callbacks are only called once. Why the use of this option change the behavior like that? It's a problem for us because the progressall callb…	Tushazk	2014-10-09 13:41:09
3361	2014-10-09 13:41:09	Please don't misuse the pull request feature for support requests. You might get support on the user forum: https://groups.google.com/d/forum/jquery-fileupload	blueimp	2014-10-09 13:41:09
3360	2014-10-04 10:00:31	not realy a pull request.. dont know how to pull a request on a wiki page.. Please update the Wiki for different template engine. see https://github.com/pYr0x/jQuery-File-Upload/wiki/Template-Engine click event for delete breaks if delete-class would not in <button>	pYr0x	2014-10-04 13:54:45
3360	2014-10-04 13:54:45	I'm not sure what you want me to add to the wiki page. The delete class is present in the alternative template engine example. The UI version of course interacts with the template. I don't know if it makes sense to add notes about each class being used in the UI version. Anyway, if you give me a concrete sample of text you would like to see, please post a comment here.	blueimp	2014-10-04 13:54:45
3360	2014-10-05 11:36:05	the samplecode at your wiki is wrong and would not work. <S_CODE_TOKEN> have to rewrite in <S_CODE_TOKEN> otherwise this code would not work if you click on the button https://github.com/blueimp/jQuery-File-Upload/blob/master/js/jquery.fileupload-ui.js#L621	pYr0x	2014-10-04 13:54:45
3360	2014-10-05 16:12:14	Thanks, updated: https://github.com/blueimp/jQuery-File-Upload/wiki/Template-Engine	blueimp	2014-10-04 13:54:45
3359	2014-09-26 20:41:41		naderchehab	2014-09-26 21:03:38
3358	2014-09-23 06:44:30	Hey guys, i build myself a solution for duplicate files/filenames on the server. Works pretty well atm on my machine, maybe have a look at it. <S_CODE_TOKEN>	DeveloperKid	2014-09-26 19:02:05
3358	2014-09-26 19:02:05	Thanks for the contribution, @DeveloperKid. While I usually don't add additional server-side upload handlers, if you provide a link (the github project page?) I can add it to the Wiki.	blueimp	2014-09-26 19:02:05
3357	2014-09-18 22:48:24		rtfpessoa	2014-09-18 22:50:32
3356	2014-09-17 15:52:26	I just want to propose to not have this activated per default. It led to some pretty nasty behaviour in combination with other form elements. Here's the scenario: We have a page where there are other (text-) input elements besides the fileupload. Our users copy textual data from Excel to these text inputs. Excel automagically creates images of the copied cells in the clipboard. So every time some…	axelerator	2014-09-18 10:41:16
3356	2014-09-18 10:42:32	Thanks for the suggestion. I disabled it by default with a slightly different implementation and correct documentation.	blueimp	2014-09-18 10:41:16
3350	2014-09-13 16:29:49		PeterDaveHello	2014-09-13 21:00:34
3350	2014-09-13 21:00:59	Thanks, wasn't aware that GitHub pages now support SSL.	blueimp	2014-09-13 21:00:34
3350	2014-09-14 03:19:13	No problem.	PeterDaveHello	2014-09-13 21:00:34
3331	2014-09-01 13:29:40	Prevent default also on "dragenter" event so it can work with IE10+ Change tested (and working) on: IE10 (doesn't work with IE9 and lower) Chrome 36.0.1985.143 m Firefox 31.	darknessm0404	2014-09-01 20:25:40
3331	2014-09-01 21:01:35	Thanks for your contribution, @darknessm0404!	blueimp	2014-09-01 20:25:40
3328	2014-08-29 23:54:17	Added antivirus scan for the uploaded file, using clamscan and the exec function.	dokinoki	2014-08-30 09:48:40
3328	2014-08-30 09:48:40	Thanks for your contribution, @dokinoki. At the moment I would prefer if you could add your code and setup and usage examples to the Wiki.	blueimp	2014-08-30 09:48:40
3326	2014-08-28 14:22:14	This prevents 'Undefined index' notices from being generated.	rvavruch	2014-08-29 21:16:08
3326	2014-08-29 21:16:13	Thanks!	blueimp	2014-08-29 21:16:08
3325	2014-08-28 13:22:00	i want to resize images of a uploaded image into 3 different size those resizing of image i want to do it in backend, how could i achieve this, or is there some other alternate to my requirment ++	pitambar	2014-08-29 21:15:33
3325	2014-08-29 21:15:33	Please see #2190	blueimp	2014-08-29 21:15:33
3323	2014-08-28 11:16:43	Fix for #3322 Request -- (https) --> Balancer -- (http) --> Worker Then the following isn't available with the worker: $_SERVER['HTTPS'] == 'on' So.. delete link will be always http, you also have to check: $_SERVER['HTTP_X_FORWARDED_PROTO'] == 'https'	DerDu	2014-08-29 21:14:38
3323	2014-08-29 21:14:38	Sorry, saw your pull request after I added the fix for #3322.	blueimp	2014-08-29 21:14:38
3323	2014-09-01 07:29:01	Don't worry. All that matters is that it's fixed. ;o)	DerDu	2014-08-29 21:14:38
3298	2014-08-13 08:22:12	Introduce a new callback for the ui version which is triggered when the addition of a files fails. It is useful in combination with the validate plugin to have more control over the ui when the validation fails	tkleinhakisa	2014-08-16 10:56:42
3298	2014-08-16 10:56:42	Thanks for your contribution. However this callback is unnecessary, as you already have the processing callbacks, which trigger in exactly those situations: https://github.com/blueimp/jQuery-File-Upload/wiki/Options#processing-callback-options	blueimp	2014-08-16 10:56:42
3298	2014-08-18 12:05:28	Thanks you, i missed this one ....	tkleinhakisa	2014-08-16 10:56:42
3296	2014-08-12 23:00:55	error message is not pointer. fix bug	ateliee	2014-08-12 23:27:28
3296	2014-08-12 23:27:28	Please see my comment here: https://github.com/blueimp/jQuery-File-Upload/pull/3296/files#r16149844	blueimp	2014-08-12 23:27:28
3291	2014-08-08 13:17:18	This patch adds a parameter `X-Requested-With=IFrame` to file uploads via the iframe transport. The patch is taken from the jquery-fileupload-rails gem, which uses the header to detect iframe transport uploads in server middleware. Having this upstream would allow to separate the rails middleware from the js library which would make upgrading the assets much easier.	felixbuenemann	2014-08-08 20:55:06
3291	2014-08-08 20:55:06	Thanks for your contribution. However, it's already possible to distinguish XHR and Iframe based uploads based on the standard HTTP Accept header field, as explained here: https://github.com/blueimp/jQuery-File-Upload/wiki/Setup#content-type-negotiation	blueimp	2014-08-08 20:55:06
3281	2014-08-06 10:46:45	on Firefox when tabbing (keyboard user) onto the file-input-button the text on the button disappear. change the font-size to 20px fixe the issue and still behaves the same on other browser NOTE: Tabbing + enter on IE does not open the explorer window	cbauden	2014-08-07 21:06:26
3281	2014-08-07 21:06:26	Thanks for your contribution. Unfortunately, the hight font-size was required to fix #2635. It's also a safe-guard to make sure the invisible input field covers larger buttons.	blueimp	2014-08-07 21:06:26
3258	2014-07-21 00:40:35	Currently the `fail` option sets `file.error = true` when an unknown error occurs (eg: restart the web server during upload) so it is not possible to change or translate the error message, and in any case true was not a very good error message :)	tkleinhakisa	2014-07-21 18:54:56
3258	2014-07-21 19:03:30	Thanks for your contribution, @tkleinhakisa ! :+1:	blueimp	2014-07-21 18:54:56
3253	2014-07-18 21:27:07	.toDataUrl always return png on Android, and file.type="". To convert the resized canvas to jpeg, we use JpegEncoder. More info on : http://ghinda.net/jpeg-blob-ajax-android/ With my other pull request pending on DarrenInWood/Jquery-File-Upload (still to migrate in separate files), it is now possible to resize and post images on Android 4+	chandon	2015-04-24 11:09:38
3253	2015-04-24 11:09:38	Please see my comment here: https://github.com/blueimp/jQuery-File-Upload/pull/3052#issuecomment-95897618	blueimp	2015-04-24 11:09:38
3248	2014-07-15 00:14:37	Fixed bites properly	pure4499	2014-07-15 21:43:46
3248	2014-07-15 21:43:46	Please see https://github.com/blueimp/jQuery-File-Upload/wiki/Frequently-Asked-Questions#why-does-the-plugin-display-1000-bytes-as-1-kb-and-1000000-bytes-as-1-mb	blueimp	2014-07-15 21:43:46
3240	2014-07-08 19:48:00	Store the new cloned file input in the data as "replacedFileInput" Test for it with <S_CODE_TOKEN> I propose this because I am using the file upload for global uploads and for uploads in different areas. I wanted to be able to trace back which input was used and where it was used. But since the original is the one referenced in the data, it is no longer in the document.	dariusj18	2014-07-15 22:20:09
3240	2014-07-15 21:09:20	Thanks for another contribution, but you can already access the replaced file input via the options API: <S_CODE_TOKEN>	blueimp	2014-07-15 22:20:09
3240	2014-07-15 21:37:50	That gets the array of fileInputs in the options, whereas the replacedFileInput would be used to get the specific input element that was replaced for events.	dariusj18	2014-07-15 22:20:09
3240	2014-07-15 22:18:45	That is indeed true, thanks for the heads up.	blueimp	2014-07-15 22:20:09
3240	2014-07-15 22:27:55	I've released a new version including your changes, but renamed the property to `fileInputClone`. Thanks for your contribution!	blueimp	2014-07-15 22:20:09
3239	2014-07-08 14:01:16	I am trying to use the processQueue to modify the URL parameter. This is not possible with the data object passed, the originalData object needs to be used. For example, in my process function I have an AJAX call which gets the endpoint based on the selected file. It then manipulates the data object like so. <S_CODE_TOKEN> It works if I run this code in the "add" callback, however the processQueu…	dariusj18	2014-07-15 21:02:15
3239	2014-07-15 21:02:15	The solution to share data between the main callbacks (add, send, etc.) and the processing callbacks is to use an object as property of the `data` argument, as the copied `data` argument available in the processing callbacks is a shallow copy. e.g.: <S_CODE_TOKEN>	blueimp	2014-07-15 21:02:15
3239	2014-07-15 21:35:24	I am using the process action to manipulate the data, so I don't think the shallow copy is enough. This is the part where I add the process action. <S_CODE_TOKEN> Here's the function <S_CODE_TOKEN> I am manipulating the original data object inside of the process action to mutate the upload command.	dariusj18	2014-07-15 21:02:15
3239	2014-07-15 22:08:29	You can access any properties inside of the `data.shared` object from all the callbacks, so my suggestion includes storing the properties you want to share inside of this object.	blueimp	2014-07-15 21:02:15
3232	2014-07-05 15:57:04	修改PHP处理文件类中，对于文件名为中文时，上传失败的bug（将文件名用MD5加密）。	xuanskyer	2014-07-05 16:57:44
3232	2014-07-05 16:57:44	Problems with Unicode filenames outside of the ASCII range are a known problem on Windows PHP server platforms: https://github.com/blueimp/jQuery-File-Upload/wiki/Frequently-Asked-Questions#is-there-a-problem-uploading-files-with-non-ascii-characters-php-windows-server	blueimp	2014-07-05 16:57:44
3226	2014-07-02 15:53:07	I've resolved Issue #3181. Hopefully you can merge with master! Let me know if you desire any changes in style or anything. Thanks!	allisonshaw	2014-07-02 20:40:27
3226	2014-07-02 20:45:29	Thank you very much for your contribution! :+1:	blueimp	2014-07-02 20:40:27
3224	2014-07-02 08:40:50		MichalRadwantzor	2014-07-02 20:35:23
3224	2014-07-02 20:35:22	Sorry, but there are too many issues with your code to be eligible for a merge: - Please don't remove documentation from the README. - Please don't change the project links. - Please don't modify the demo HTML unless necessary for a bugfix or new feature. - Please don't add 3rd party scripts like Google Analytics and Adsense. However I appreciate the fact that most code was in it's own plugin ext…	blueimp	2014-07-02 20:35:23
3193	2014-06-09 18:32:52	The jqXHR object contained in the promise is overwritten by a promise object lacking an abort method via chaining `_onSend().then`. Instead, jqXHR should be retained as a jqXHR even though the promise methods can be attached to it. Try using: <S_CODE_TOKEN> to get an error that the `abort` method does not exist in this context.	ajcrites	2014-07-02 20:02:01
3193	2014-06-29 18:36:40	The abort method is in fact exposed a few lines above the lines you referenced: https://github.com/blueimp/jQuery-File-Upload/blob/master/js/jquery.fileupload.js#L1386 Your code change will actually render the `send` method useless as the send will never happen. There's even a unit test for this functionality which pass with all supported browsers: https://github.com/blueimp/jQuery-File-Upload/bl…	blueimp	2014-07-02 20:02:01
3193	2014-07-01 13:59:50	I've created an example case for this bug as well as the solution: http://jsfiddle.net/Mpamq/ http://jsfiddle.net/Mpamq/1/ When `.abort` is called, you will get `undefined is not a function` from line 1389 when it tries to call `jqXHR.abort()` on the promise (which is _not_ a jqXHR). https://github.com/blueimp/jQuery-File-Upload/blob/master/js/jquery.fileupload.js#L1389 I can't create a qunit tes…	ajcrites	2014-07-02 20:02:01
3193	2014-07-02 20:17:08	I apologise, I think I went over your pull request too fast and only saw that line 1404 was removed in the diff, not the new version of this line. Your code is in fact totally valid and the correct solution for this issue. Sorry again, my only excuse is that I'm struggling to keep up with all the mails and notifications I get for my open source projects. :/	blueimp	2014-07-02 20:02:01
3169	2014-05-26 04:39:43	If the server does not support imageMagik, there will be no thumbnailUrl. A workaround is to use file.url. <S_CODE_TOKEN>	truongminh	2014-05-26 22:03:10
3169	2014-05-26 22:03:10	Thanks for your contribution, @truongminh. However this would always download the complete source file in the client-browser, which can be several megabytes for each image, just for the preview thumbnail. Therefore I don't recommend this change. Also, ImageMagick is not required, the PHP version for example also supports the GD library: https://github.com/blueimp/jQuery-File-Upload/blob/master/se…	blueimp	2014-05-26 22:03:10
3144	2014-05-14 16:43:55	Fixes issues where a user might use this UploadHandler within a PHP namespace. Fix minor capitalization errors that will cause imagick to fail when run on *nix box, where those names are case sensitive. Add a check that the uploaded file is in fact an image before trying to extract its image size, which would cause an error otherwise.	jamesvl	2014-05-14 21:38:35
3144	2014-05-14 21:41:12	Thanks for your contribution, @jamesvl ! I was long reluctant to add namespace support since it's only supported since PHP 5.3. But your code is clean and people can still use older releases if needed.	blueimp	2014-05-14 21:38:35
3144	2014-05-14 21:48:49	No problem - thanks for merging it in! And while it doesn't add its own use of namespaces (hey - 5.3 is end of life'd anyway), at least it doesn't conflict with other code that _is_ designed to use them. Next step might be to make this module installable via PHP's Composer; but since it's just one file, I've been fine manually adding it to my project. And thanks for all your good work on this! Lo…	jamesvl	2014-05-14 21:38:35
3144	2014-05-14 22:05:22	Composer support has been requested several times. So far I've rejected it, as I don't want to support yet another package manager. Originally the PHP upload handler was just meant as an extremely simple demo: https://github.com/blueimp/jQuery-File-Upload/blob/9b22fc143f5f25c00fdf7ef177db0a99e7133378/example/upload.php On the other hand, I wouldn't mind if the composer file would be maintained in…	blueimp	2014-05-14 21:38:35
3127	2014-05-02 08:48:49	This helps validation work more accurate. I don't know why but data.files[data.index].size is always greater then data.originalFiles[data.index].size so the validation get incorrect. I set the maxFilesize = 5MB and try to upload a 4.5MB file but it didn't work. Then I finally figured it out: the retrieved file size become 7MB ! Thanks for making such awesome plugin.	mrhieu	2014-05-02 09:31:09
3127	2014-05-02 09:32:07	Sorry my bad. Options "imageQuality: 1" make data.files[data.index].size get bigger. Just remove that line and everything is now OK.	mrhieu	2014-05-02 09:31:09
3098	2014-04-17 16:26:48	Encapsulated the html stuff into a directive to be able to have multiple uploaders on one site and minimize the needed html code.	DominicBoettger	2014-04-17 20:48:59
3098	2014-04-17 20:48:59	This is an interesting addition, but I want to keep the file structure for each demo as simple as possible (meaning one HTML file only). However other users might be interested in your fork, so please feel free to add a link to it to the this project wiki homepage.	blueimp	2014-04-17 20:48:59
3097	2014-04-17 16:25:10	Change bower.json to include all dependencies. Changed paths for the components. Changed the server to be able to be able to ship the html/js/css contents via http.	DominicBoettger	2014-04-17 20:46:27
3097	2014-04-17 20:46:26	Thanks for your contribution, Dominic. Unfortunately, I cannot include your additions, as the demo for this project is the gh-pages branch, which is basically a clone of the master repository. This means that the external URLs are used on purpose. Sorry about that!	blueimp	2014-04-17 20:46:27
3052	2014-03-25 21:08:58	Adds feature detection for Android 4, forces this browser to use regular associative array instead of FormData, then adds an ajaxTransport to assemble the form POST manually.	DarrenInwood	2015-04-24 11:09:18
3052	2014-03-29 20:03:41	Thanks for your contribution, Darren. I have the following suggestions: Could you move the part starting at line 1433 here: https://github.com/blueimp/jQuery-File-Upload/pull/3052/files#diff-39a834a672a00c7e950ff109bc4342d6R1433 And put it into an individual transport file, analogue to the iframe or postmessage transport files. Also please make sure this works with other server-side upload handle…	blueimp	2015-04-24 11:09:18
3052	2014-04-02 20:01:01	Please feel free to rearrange and test as you see fit! I just needed a fork with chunked uploading on Android 4 for a project, it would be great if you could work this into the main repo. The stringified form POST is adapted straight out of an MDN article, so I would be very surprised if there are any issues with other server tech, but definitely you would want to test with the supplied server te…	DarrenInwood	2015-04-24 11:09:18
3052	2014-04-04 19:49:52	OK, I'll keep this open then, as att the moment I don't have much time to make the necessary changes myself. Anyway thanks again for your contribution!	blueimp	2015-04-24 11:09:18
3052	2014-07-18 21:30:36	There was a problem with formData (it's not possible to iterate through a formData object). My pull request on DarrenInwood/Master solves the problem (still to merge at this time) With the #3253 pull request "Android 4+ bug : use of JpegEncoder", it's now possible to resize/upload images from the default Android 4x browser	chandon	2015-04-24 11:09:18
3052	2015-04-24 11:09:18	Given that this has been open for over a year and not been cleaned up, I'll close it for now. I think doing client-side JPEG encoding is also not ideal. I'll reconsider options to add Android support with a clean and updated pull request though.	blueimp	2015-04-24 11:09:18
3052	2015-04-24 11:24:55	After one year, still buggy, although there is a solution.	chandon	2015-04-24 11:09:18
3026	2014-03-12 15:14:41	Hello Sebastian, First off, thanks for making this neat plugin! Based on my Googling, there seem to be differing approaches in how people use your plugin to upload during form submits instead of automatically. So I have added an example of how I got it working and hopefully it will help others too. Regards, Pauline	paulinetheitgirl	2014-03-13 23:22:44
3026	2014-03-13 22:33:51	Hi Pauline, thanks for your contribution. At the moment I don't plan on extending the demo samples, but you can of course provide them on your fork. Kind regards, Sebastian	blueimp	2014-03-13 23:22:44
3025	2014-03-11 10:41:11		igaster	2014-03-13 22:25:40
3025	2014-03-13 22:25:40	Thanks for your contribution. However the script was written to support PHP versions below PHP 5.3, which introduced namespaces support.	blueimp	2014-03-13 22:25:40
3020	2014-03-10 11:00:32	fixes #2998	nkovacs	2014-03-10 19:05:22
3020	2014-03-10 19:05:22	Thanks for your contribution. However I don't think it's a good idea to allow aborting an upload inside of the `chunkdone` event handler. Like I said in my comment https://github.com/blueimp/jQuery-File-Upload/issues/2998#issuecomment-36781783, it is possible to abort an upload inside of the `chunksend` event handler.	blueimp	2014-03-10 19:05:22
3020	2014-03-10 20:58:47	It's possible, but it's inconvenient. Why do you think it's a bad idea?	nkovacs	2014-03-10 19:05:22
3020	2014-03-10 21:04:39	As it would make the API inconsistent in my opinion. e.g. a `done` event should not be associated with a `fail`, which is triggered in your example code. However I understand your concerns and maybe other users will find your fork very helpful. It's also possible I change my mind at a later date, but at the moment I prefer it as is.	blueimp	2014-03-10 19:05:22
3009	2014-03-07 03:55:37	// Line 124: that._trigger('customnperror', e, data); /** In this plugin we can set various conditions/restrictions on file upload (e.g. acceptFileTypes, maxFileSize, maxNumberOfFiles, etc..) Whenever a file is added, an event is fired "fileuploadadd" and once the file is added successfully another event is fired "fileuploadadded". However, when a file is added and it fails one of these condition…	nisP	2014-03-07 19:31:13
3009	2014-03-07 19:31:13	Validation is built on top of the fileupload processing plugin and therefore will trigger `processfail` events for failed validations. Please watch #2606 for documentation on the process queue.	blueimp	2014-03-07 19:31:13
3007	2014-03-06 23:45:13	The issue appears when using `processQueue` to upload multiple image resolutions. When using `imageCrop` option, the image are just scaled, not cropped. <S_CODE_TOKEN> That's because JavaScript-Load-Image is using `crop` option and jQuery-File-Upload is sending `imageCrop` option instead.	smilton	2014-03-07 19:33:39
3007	2014-03-07 19:33:39	The option passed to JavaScript Load Image is `crop`, as `imageCrop` is simply a prefixed version: https://github.com/blueimp/jQuery-File-Upload/blob/master/js/jquery.fileupload-image.js#L66	blueimp	2014-03-07 19:33:39
2993	2014-03-03 10:56:33	Added image file original dimensions info	tot-ra	2014-03-03 19:36:11
2993	2014-03-03 19:36:11	Thanks for your contribution, however I don't see a pressing need to include this in the master branch.	blueimp	2014-03-03 19:36:11
2988	2014-02-28 01:52:10	This totalSize attribute helps comparing later if the current file chunk is the last one. So if we need to insert the file record in a database, we do it only once, at the last chunk burst.	giovanichaves	2014-02-28 04:04:50
2988	2014-02-28 04:04:49	Thanks for your contribution. However, the total file size is already known on client-side and therefore not required to be sent from server-side.	blueimp	2014-02-28 04:04:50
2988	2014-02-28 04:15:35	Sorry but maybe you underestimated the proposal. It isn't supposed to be sent back to the browser. You can capture the generate_response() output array and then use it in your platform's script to detect the last chunk and i.e. create a database record before json_encode() it back to the browser.	giovanichaves	2014-02-28 04:04:50
2988	2014-02-28 04:35:10	For such a use case I would recommend to override the `handle_file_upload` method (and call its super method to retain functionality) to get access to the `content_range` variable.	blueimp	2014-02-28 04:04:50
2988	2014-02-28 07:07:54	thanks On Fri, Feb 28, 2014 at 11:35 AM, Sebastian Tschan <notifications@github.com > wrote: > > For such a use case I would recommend to override the handle_file_uploadmethod and call its super method to get access to the > content_range variable. > > ## > > Reply to this email directly or view it on GitHubhttps://github.com/blueimp/jQuery-File-Upload/pull/2988#issuecomment-36321261 > . ## bismi…	faruqi	2014-02-28 04:04:50
2977	2014-02-24 09:28:15	The ui plugin calculated filesizes based on bits ( 1000 in a Kb ) instead of bytes ( 1024 in a Kb ). This fixes that.	JaapMoolenaar	2014-02-24 18:17:01
2977	2014-02-24 18:17:01	Please see https://github.com/blueimp/jQuery-File-Upload/wiki/Frequently-Asked-Questions#wiki-why-does-the-plugin-display-1000-bytes-as-1-kb-and-1000000-bytes-as-1-mb	blueimp	2014-02-24 18:17:01
2952	2014-02-15 16:53:04	FIX get_image_size() with some IM version which outputs a different format string	spidgorny	2014-02-25 01:31:46
2952	2014-02-17 02:17:16	Could you reference official examples that document that different output format string? I could only find the official doc here: http://www.imagemagick.org/script/identify.php	blueimp	2014-02-25 01:31:46
2952	2014-02-24 22:08:56	Unfortunately not. That's just what I get from the ImageMagick installed on my host for my images. As you can see the resolution parameter is coming at a different index. I've fixed it in my code, ignore it if you don't like it. Thanks. Slawa Pidgorny. --- Time tracking and invoicing: http://rechnung-plus.de/ Need a new web-site? http://sigayeva.com/ Making appointments online: http://appointment…	spidgorny	2014-02-25 01:31:46
2952	2014-02-25 01:31:46	OK, I'll close it for now, with the option of inclusion later on.	blueimp	2014-02-25 01:31:46
2941	2014-02-12 15:34:59	Pull request to fix #2940 for your convenience	rikkertkoppes	2014-02-12 19:54:01
2941	2014-02-12 20:16:18	Thanks for your contribution. There was one regression in your code with HTML data-attributes, as the test didn't account for the key names to be in camelCase. My last commit 0f386a914c31373244095dd236c471ae516da55e fixes this. By the way the regression showed up in the unit tests, which should be always run before committing new code (although I've neglected that myself once).	blueimp	2014-02-12 19:54:01
2928	2014-02-05 14:26:17	In the context of a Firefox add on, window.Blob.prototype is undefined, probably for security reasons. Instead of accessing it directly, we construct an instance of Blob and use its function definition.	etruong42	2014-02-05 14:26:43
2928	2014-02-05 14:26:43	Whoops, wrong repo. Sorry.	etruong42	2014-02-05 14:26:43
2926	2014-02-05 03:06:31	Firefox add ons do not have window.Blob.prototype defined. To capture such scenarios, we fallback to a new instance of Blob when Blob.prototype is undefined.	etruong42	2014-02-05 03:51:06
2926	2014-02-05 03:51:06	Thanks for your contribution, @etruong42 I don't plan on supporting Firefox add-ons as clients, so at the moment won't incorporate any specific code for this platform. However I'm interested what your use case for this addition is?	blueimp	2014-02-05 03:51:06
2926	2014-02-05 12:25:02	@blueimp The use case is loading the jQuery File Upload plugin from a Firefox add on. And in that case, `window.Blob.prototype` is undefined, which I suspect is for security reasons. Even if you weren't hoping to officially support Firefox add ons, I thought that this patch would be a net win for cases where the environment, for whatever reason, has `window.Blob` defined but not `window.Blob.prot…	etruong42	2014-02-05 03:51:06
2926	2014-02-05 14:30:08	Could you try adding the following line before including the File Upload libraries in your add-on code? <S_CODE_TOKEN>	blueimp	2014-02-05 03:51:06
2926	2014-02-06 13:22:52	I think that works, but I'm worried about writing a property to a natively provided object.	etruong42	2014-02-05 03:51:06
2926	2014-02-06 16:29:18	Well don't be worried! Providing polyfills is a common thing in JavaScript environments. e.g. it's what is done in the JS canvas-to-Blob polyfill here: https://github.com/blueimp/JavaScript-Canvas-to-Blob	blueimp	2014-02-05 03:51:06
2926	2014-02-06 16:48:22	All right. Thank you so much for maintaining this plugin! It's a pleasure to use.	etruong42	2014-02-05 03:51:06
2908	2014-01-28 14:15:09	to fix this incorrect work https://github.com/blueimp/jQuery-File-Upload/issues/2906	EndyKaufman	2014-01-28 19:15:12
2908	2014-01-28 19:15:12	If you want to disable paste support, simply set the `pasteZone` option to `null`: https://github.com/blueimp/jQuery-File-Upload/wiki/Options#wiki-pastezone Please don't open pull requests with unclear commit messages which only disable existing functionality and don't add anything of value. But thanks for trying to contribute.	blueimp	2014-01-28 19:15:12
2889	2014-01-19 00:37:38	I have a common use case in which I am only letting the user upload one image file and I am showing a preview with the `fileUploadPreview` angular directive. If the user selects a good image file, it appears in the DOM, but then if the user changes the file to a text file, for example, which has no preview, the directive needs to clear out the preview element because otherwise it will still conta…	danxshap	2014-01-19 16:38:05
2889	2014-01-19 16:38:35	Thanks for your contribution!	blueimp	2014-01-19 16:38:05
2859	2014-01-08 02:24:09	Added possibility to inform user about failed deletes. to be used with: $('#fileupload').on('fileuploaddestroyfailed', function (e, data) {/\* ... */})	jbirkholz	2014-01-08 19:06:03
2859	2014-01-08 19:07:50	Thank for your contribution. :+1:	blueimp	2014-01-08 19:06:03
2847	2014-01-02 13:21:34	Some of the error messages were in functions, Move them all into the error variable	exussum12	2014-01-03 15:55:33
2847	2014-01-03 15:55:49	Thanks for your contribution. :+1:	blueimp	2014-01-03 15:55:33
2842	2013-12-31 01:55:12	When the script experience an error dealing with the uploaded image file (scaling, etc) it should be able to clean out before exiting, that is, unlinking the file to save space.	nawar	2013-12-31 20:26:09
2842	2013-12-31 20:26:09	Thanks for your contribution. However it might be undesired behavior to simply delete all image files for which scaled versions couldn't be created, so I won't incorporate this code into the master branch.	blueimp	2013-12-31 20:26:09
2836	2013-12-26 12:44:51	After I have migrated to latest AngularJS version 1.2.6 the FileDestroyController don't update after file object proccessed by the jquery.fileupload-angular.js ( create objects: file.url, file.$cancel, etc). To resume, the file var was changed just one time when the controllers were loaded. After some tests I pretty sure its about the new way how isolate scope and interpolation priorities works n…	LeonanCarvalho	2013-12-26 21:44:18
2836	2013-12-26 21:44:18	Sorry, but I couldn't reproduce any issues with the FileDestroyController in my tests with the AngularJS demo. The default handleResponse code replaces the files in the list, causing the controller to be reinitialized: https://github.com/blueimp/jQuery-File-Upload/blob/master/js/jquery.fileupload-angular.js#L78 This can probably be handled better but works for the demo and is also not in the libr…	blueimp	2013-12-26 21:44:18
2819	2013-12-16 21:48:09	The html was invalid in two ways: 1) unclosed elements. For example, <link rel="stylesheet" ... > is now <link rel="stylesheet" ... /> 2) empty attributes. For example <input ... multiple ... /> is now <input ... multiple="" ... />	rpsde	2013-12-17 09:10:45
2819	2013-12-17 09:10:45	HTML5 doesn't require self-closing tags: http://stackoverflow.com/a/3558200/644048 The demo validates therefore without any errors: http://validator.w3.org/check?uri=http%3A%2F%2Fblueimp.github.io%2FjQuery-File-Upload%2F	blueimp	2013-12-17 09:10:45
2819	2013-12-17 14:51:08	Yes, I see that you are correct. Unfortunately for me I'm using Java Server Faces which requires the source files to be valid xhtml, So I needed to make those changes to get the page to render in JSF. It may not be possible to make html5 and xhtml happy at the same time. On Tue, Dec 17, 2013 at 4:11 AM, Sebastian Tschan notifications@github.comwrote: > HTML5 doesn't require self-closing tags: > h…	rpsde	2013-12-17 09:10:45
2819	2013-12-17 14:52:25	No worries, jQuery File Upload works with HTML5 and XHTML, doesn't matter.	blueimp	2013-12-17 09:10:45
2817	2013-12-16 12:25:43	Added a second event to be triggered in the _onDone handler if this was the last file that has finished uploading. This should complement the 'progressall' event in the _onProgress handler.	cerlestes	2013-12-17 11:55:38
2817	2013-12-17 11:55:38	Please have a look at the **stop** event: https://github.com/blueimp/jQuery-File-Upload/wiki/Options#stop	blueimp	2013-12-17 11:55:38
2817	2013-12-17 12:10:41	Ugh, sorry... totally missed the 'global' keyword there. Thanks for your time!	cerlestes	2013-12-17 11:55:38
2788	2013-12-05 09:47:14	Use the file signature where available rather than the file name. Sometimes images can be displayed with the wrong extension and may go unnoticed such as a jpg renamed to a gif or vise versa This PR allows the image to resize these misnamed files.	exussum12	2013-12-05 15:18:51
2787	2013-12-04 18:26:43	Apply option limitMultiFileUploads even when limitMultiFileUploadSize is defined. Ensure neither limit is exceeded when uploading. Use option paramName if it is a string. No longer assume it is an array.	dougdomeny	2013-12-05 14:39:17
2771	2013-11-27 17:19:50	It resolve problem of 'garbage' filenames at saving of files with non-latin, unicode names (i.e. in cyrillic) on Win-hosts. Also field 'origName' (original filename sent from client) for JSON response are added. option: 'transliterate_names' (false by deafult)	andrewks777	2013-11-28 17:00:30
2771	2013-11-28 17:00:30	Thanks, @andrewks777 , for your contribution. Although I do think that transliteration can be a useful feature, I believe that there must be better solutions on a windows host to keep the original filename. Please see the FAQ entry here: https://github.com/blueimp/jQuery-File-Upload/wiki/Frequently-Asked-Questions#is-there-a-problem-uploading-files-with-non-ascii-characters-php-windows-server	blueimp	2013-11-28 17:00:30
2769	2013-11-26 17:32:10	In the case where the host browser cannot deduce the file type, the default value of the content-type should be application/octet-stream, otherwise the request may end up with an invalid Content-Type header.	francoisjacques	2013-11-27 08:21:27
2759	2013-11-22 23:51:33	This fix allows to change single fileUpload attributes (such as url)	prettynatty	2013-11-25 14:27:15
2759	2013-11-25 14:27:15	Thanks for your contribution. However, for performance reasons, the watch expression here doesn't use a deep watch on purpose. I might add this as an option though.	blueimp	2013-11-25 14:27:15
2757	2013-11-22 06:13:29	I think this is a good enhancement because during submission, I don't want visitors clicking on the file input control again and beginning a new upload. The easiest way to do that is to disable the control; however, the hidden form submission that takes place in iframe-transport will ignore the disabled file input control. This change temporarily re-enables the appended file inputs, submits the f…	nathan-alden	2013-11-22 08:41:22
2757	2013-11-22 08:41:22	Thanks for your contribution. However, I think it is a better approach to disable the form controls after submission, if necessary, which avoids any issues with the iframe transport.	blueimp	2013-11-22 08:41:22
2757	2013-11-22 14:12:19	After submission means after calling `data.submit()`. There's currently no event triggered directly after submit, might be a worthy addition.	blueimp	2013-11-22 08:41:22
2757	2013-11-22 14:18:21	Whoops, I deleted my previous comment by accident. :-X My goal (and maybe that of the person who posted #2655) is to disable the file input control for the duration of the process, no matter how many file inputs are involved, enabling it only when the entire process is complete. Most of file-upload's callbacks deal with the processing of a single file rather than a single action. To the user, it'…	nathan-alden	2013-11-22 08:41:22
2757	2013-11-22 14:25:18	No worries, I appreciate any input. I'm usually very conservative regarding code changes to core parts of the code, as I want this project to stay as stable as possible and I don't want to add too many features, would even say it is already kind of too big and could benefit from more modularization. One of the core concepts of this plugin is its asynchronism, e.g.: - Each file upload is asynchron…	blueimp	2013-11-22 08:41:22
2757	2013-11-22 14:53:46	Good to know, as I'm already using just the core (jquery.file-upload.js and jquery.iframe-transport.js only). I appreciate your perspective on adding features. :) iframe-transport handling disabled inputs isn't really the issue. I could always add a `visibility: none` style to the input control for the duration of the activity. The real problem is detecting the duration of that activity. With onl…	nathan-alden	2013-11-22 08:41:22
2749	2013-11-19 17:15:29	hi help me how to add button default image : example https://www.youtube.com/watch?v=x-GLQ6z1QhA thnks you :) http://wordpress.org/plugins/jquery-html5-file-upload/	unesxavi	2013-11-20 08:55:58
2749	2013-11-20 08:55:57	Please don't misuse the pull request tracker. The Wordpress plugin you linked to is a 3rd party product and no official blueimp product. Please contact the author of that plugin instead.	blueimp	2013-11-20 08:55:58
2749	2013-11-20 10:39:25	hi help me how to add button default image : example https://www.youtube.com/watch?v=x-GLQ6z1QhA thnks you :) http://blueimp.github.io/jQuery-File-Upload/	unesxavi	2013-11-20 08:55:58
2749	2013-11-20 11:33:06	link your reponse :+1: https://github.com/blueimp/jQuery-File-Upload/issues/751 that's my problem	unesxavi	2013-11-20 08:55:58
2740	2013-11-15 03:13:29	...and the upload file size limit If your upload limit is say 1MB and you have 100 files of 20Kb you could set the limitMultiFileUploads to 50 to minimize requests. However is there is one 30kb file the batch containing that group will fail. So I coded an uploadSizeLimitMultiFileUploads option that will calculate the max number of files that fit in one request based on a set upload size. I added …	ottens	2013-11-15 12:23:32
2740	2013-11-15 13:22:28	Thanks for your contribution, @ottens. I've released a new version based on your pull request (slightly refactored and with a unit test added).	blueimp	2013-11-15 12:23:32
2740	2013-11-15 13:47:24	Thanks, glad I could contribute.	ottens	2013-11-15 12:23:32
2740	2013-12-03 18:15:01	@ottens, thanks for adding the limitMultiFileUploadSize option. I needed it too and the solution I came up with was not as elegant.	dougdomeny	2013-11-15 12:23:32
2735	2013-11-13 17:29:50	The reference to the jquery-ui widget was not loading, so I updated the path to the location of the file included in this repo.	styson	2013-11-13 19:26:35
2735	2013-11-13 19:26:35	Thanks for your contribution. However, the dependency definition as _jquery.ui.widget_ is following a recommended approach and allows to to load it via require.js path configuration. See the following blog post for an in-depth explanation: http://gregfranko.com/blog/registering-the-jqueryui-widget-factory-as-an-amd-module/	blueimp	2013-11-13 19:26:35
2722	2013-11-06 15:38:33	Discovered while profiling (using Chrome) that the file.size property is expensive. This code change optimizes performance by only accessing the 'size' property once and only if needed.	dougdomeny	2013-11-06 15:57:55
2722	2013-11-06 16:00:06	Thanks @dougdomeny, performance improvements are always very welcome! :)	blueimp	2013-11-06 15:57:55
2715	2013-11-03 23:20:56	Hi, I'm implementing the uploader in my AngularJS app and came into tiny problem where I define all the uploader's options in the template: <S_CODE_TOKEN> Obviously, the `acceptFileTypes` option defined like this is not a valid `RegExp` object - Angular actually throws an error: <S_CODE_TOKEN> I know that I could define the options hash in the controller (like the demo does), but I wanted to keep…	michaldudek	2013-11-05 10:02:35
2715	2013-11-05 10:02:35	Thanks for your contribution, however this change is not necessary, as you can already define all options (including regular expressions) in the template via data attributes, like this: <S_CODE_TOKEN>	blueimp	2013-11-05 10:02:35
2715	2013-11-05 10:30:26	Ah, didn't know that ;) Thanks for that info.	michaldudek	2013-11-05 10:02:35
2713	2013-11-03 11:07:01		Corex95	2013-11-05 09:46:24
2713	2013-11-05 09:46:24	Reported as spam.	blueimp	2013-11-05 09:46:24
2712	2013-11-03 10:41:26		Corex95	2013-11-05 09:46:03
2712	2013-11-05 09:46:03	Reported as spam.	blueimp	2013-11-05 09:46:03
2704	2013-10-30 15:19:55	Added support for other data types then xxx/json(text/plain and text/html), fixes issues with IE prior to 10. please refer to: https://github.com/blueimp/jQuery-File-Upload/wiki/Setup#content-type-negotiation Some prefer to set the data type to text\plain, and some to text\html to prevent from IE to try and save application\json data that outputs into the iframe. This patch supports both cases.	BeOleg	2013-10-31 01:02:14
2704	2013-10-31 01:02:14	Thanks for your contribution. However, your fix is not necessary if your server returns text/plain for JSON responses. You can keep the client-side dataType option as "json" without any issues. Also, it's possible to simply parse the results in the done handler without Angular having to guess the returned content-type, if your server returns HTML instead of JSON, which would be rather unusual for…	blueimp	2013-10-31 01:02:14
2704	2013-10-31 08:44:04	I don't think that you are correct, since when returning nested JSON objects from the server, and trying to access them in the done \ fail callbacks, the result is undefined for instance: <S_CODE_TOKEN> You should try it yourself.	BeOleg	2013-10-31 01:02:14
2704	2013-10-31 15:07:50	Of course I tested it before I posted my comment. Starting from the original repository, that's what I did as a test setup: - Change the server upload handler to always return content-type text/plain. - Change the client-side code to always use the IframeTransport (`forceIframeTransport: true`). - Add a `$scope.$on('fileuploaddone', function (e, data) {console.log(data.result});` handler and chec…	blueimp	2013-10-31 01:02:14
2701	2013-10-30 09:23:02	Original code is not respecting `$scope` hierarchy - it creates `queue` property even if that property is defined in parent `$scope`. That way it is impossible to manipulate `queue` in parent code (controller or directive) that controls `<file-upload>` directive. If anything is unclear, I can provide live demo.	srigi	2013-10-31 00:48:03
2701	2013-10-31 00:48:03	Your commit doesn't change anything, as the original line already respects any existing queue on the $scope: <S_CODE_TOKEN>	blueimp	2013-10-31 00:48:03
2701	2013-11-05 08:30:21	You're wrong, your code is not respecting prototypal inheritance of scopes in Angular. Let me show you that on screenshots of debugging. If I define `queue` on `$scope` of Controller, that property is created on that `$scope`: <S_CODE_TOKEN> ![controller scope](http://img.srigi.sk/jq-file-upload-pr2701/scopeController1.png) But your code creates new `queue` property shadowing that from Controller…	srigi	2013-10-31 00:48:03
2701	2013-11-05 10:52:46	Nope, still not convinced. Nice use of Chrome AngularJS Batarang screenshots though. Just to assure you that I'm not ignoring your efforts, I just retested setting a queue on the scope from a controller higher up and it worked as expected. Don't know what's wrong on your setup though. Anyway, just a little JavaScript coding advice: JavaScript allows you to do this (which is used to set the queue …	blueimp	2013-10-31 00:48:03
2701	2014-01-05 04:53:20	+1 Hi I think this can occur if you assign the $scope.queue variable in a deferred way eg via a $http.get Initially I had within my controller as per the example app.js. But to display the initial file list, I changed to $scope.queue = []; $http.get($scope.options.url) .then(function(response) { $scope.loadingFiles = false; if (response.data.files) { _.each(response.data.files, function(f){ $scop…	bryanrscott	2013-10-31 00:48:03
2701	2014-02-17 17:19:39	I'm seeing this exact same issue, but was able to solve it. Here is the scenario (code examples reduced for brevity): I have a "parent" controller declared using ui-router like so <S_CODE_TOKEN> In my controller I have: <S_CODE_TOKEN> In my view I have the form similar to the demo: The `$scope.queue` variable within the fileupload directive appears as empty when loading the page even thou the `$h…	hectorvs-gxg	2013-10-31 00:48:03
2693	2013-10-29 05:40:07	i use this change to allow the upload of original selected image	xchwarze	2013-10-31 00:35:49
2693	2013-10-31 00:35:49	Thanks for your contribution, but this only changes a preference name.	blueimp	2013-10-31 00:35:49
2684	2013-10-25 09:40:41	I've reviewed my approach from the last PR, I hope this is more appropriate. It allows for the application to track its own retry state and not lose an entire upload in the case of a single chunk failing.	wadtech	2013-10-25 15:16:15
2684	2013-10-25 15:16:15	Very persistent, that's good, haha! :+1: What I meant in my previous comment to your first PR is, that I would handle this in a chunkfail handler outside of the core plugin code. I think there should be the possibility to handle failures on a case by case basis, as it might not be desired to always retry uploads. Anyway, I'm sure some people will appreciate your implementation, so feel free to ad…	blueimp	2013-10-25 15:16:15
2684	2013-11-04 09:38:01	Thanks for the feedback and for your hard work, I'll add a link to the wiki.	wadtech	2013-10-25 15:16:15
2679	2013-10-23 07:27:04	...before failing the file in progress. This small patch allows you to specify maxRetries in the options object which will retry a chunk (PUT) request that many times before causing the entire upload to fail. In our use-case it adds resilience to uploads where the receiving server may restart services less-than-gracefully, but is useful in the case of a poor network connection combined with a sma…	wadtech	2013-10-24 04:15:25
2679	2013-10-24 04:15:25	Thanks for your contribution. However, I think the retry handling code should be handled in chunkfail listeners, not in the chunked upload code itself. Also, if the upload failed, it should reject the deferred. A last minor glitch is that I prefer code to pass JSLint validation, although one of these days I probably switch to JSHint.	blueimp	2013-10-24 04:15:25
2652	2013-10-09 15:24:49	Not sure if you have an alternate thought on how to solve this problem, but the change is simple enough that kicking it off with a pull request makes sense to me. **Inspiration:** In my org, we're planning to ship with [Content Security Policy](https://developer.mozilla.org/en-US/docs/Security/CSP/Introducing_Content_Security_Policy) enabled. This poses a minor problem with the iframe transport, …	ghost	2013-10-09 21:40:34
2652	2013-10-09 22:08:30	Thanks for your contribution! :+1: I've refactored your code changes slightly and renamed the new option to **initialIframeSrc**: https://github.com/blueimp/jQuery-File-Upload/wiki/Options#initialiframesrc	blueimp	2013-10-09 21:40:34
2646	2013-10-08 16:31:59	On line 721, added ELSE statement to handle unsupported file extensions. ( those extensions not listed on the inline_file_types property )	chongkan	2013-10-08 16:35:54
2646	2013-10-08 16:35:54	You are closing two brackets but opening only one. Also, it's unwanted behavior to delete non-inline files, this is not the purpose of the inline_file_types option.	blueimp	2013-10-08 16:35:54
2646	2013-10-08 17:39:20	1- I'm not closing 2 brackets, I only closed the ones I opened. Please look more carefully. 2- Okay, it may not be the purpose of the inline_file_types, we may need a different name for the argument but still, what is the "desired behavior" for unwanted files?	chongkan	2013-10-08 16:35:54
2646	2013-10-08 17:42:14	<S_CODE_TOKEN>	blueimp	2013-10-08 16:35:54
2644	2013-10-08 07:23:26	Display in error messages values of parameters that are validate.	unkn0wn404	2013-10-08 16:07:04
2644	2013-10-08 16:07:04	Thanks for your contribution. However, there are several issues with your code: - You are reverting commit 6ba55a8fbc3642909bbe5600b747f5b206931255 which is required to override integer based array indices in the error messages for extendability. - Your coding style is a little bit inconsistent, with spaces lacking after commas and wrong indenting in one line. - The error messages should be writt…	blueimp	2013-10-08 16:07:04
2632	2013-10-01 15:18:28		vkhramtsov	2013-10-01 15:19:18
2632	2013-10-01 15:20:21	Sorry, it was a mistake	vkhramtsov	2013-10-01 15:19:18
2607	2013-09-23 14:38:20	Please merge this request to allow using your library with composer dependency manager (http://getcomposer.org/). Additionally please register at https://packagist.org/ and submit your library via https://packagist.org/packages/submit. It will allow to keep your package up-to-date in Packagist. It would be great if you could add a tag to this repo after merging (it will be marked as a stable rele…	vkhramtsov	2013-09-26 00:52:16
2607	2013-09-26 00:52:15	At the moment I don't have any plans to support more package managers, especially not for the server-side implementations, which I still consider just as demos. However, feel free to maintain the composer package in your fork. Thanks for your contribution.	blueimp	2013-09-26 00:52:16
2607	2013-10-01 06:44:45	@blueimp We plan to use jQuery-File-Upload via composer package manager not for server side implementation, but for client-side one. That's how we can keep your plugin as an external dependency and have an up-to-date version of the plugin. Proposed PR does not require updating `composer.json` after each release. Composer will handle it automatically. All you need is to register at https://packagi…	maxromanovsky	2013-09-26 00:52:16
2607	2013-10-01 13:28:08	I suggest you consider using [bower](http://bower.io/) or [npm](https://npmjs.org/) for client-side package management.	blueimp	2013-09-26 00:52:16
2585	2013-09-11 08:00:49		denis-sokolov	2013-09-11 14:13:18
2585	2013-09-11 14:13:18	Thanks for your contribution, @denis-sokolov. Unfortunately, I won't merge your code for the following reasons: - The code in your new if block is meaningless, as toUpperCase doesn't affect the value of the string itself, but returns the new value: https://developer.mozilla.org/en-US/docs/Web/JavaScript/Reference/Global_Objects/String/toUpperCase - method should not be used as name for an input f…	blueimp	2013-09-11 14:13:18
2585	2013-09-11 15:15:45	The fact that I didn't assign the value to the variable is just a stupid oversight. :) But thanks for kindly explaining it. As for your decision to not fix the issue, may I carefully suggest you review it once more? There is nothing in the spec that disallows such a name. In fact, the [spec clearly states](http://developers.whatwg.org/association-of-controls-and-forms.html#attr-fe-name): > Any no…	denis-sokolov	2013-09-11 14:13:18
2585	2013-09-11 17:12:21	OK, agreed, I've added a type check. Thanks again for your contribution.	blueimp	2013-09-11 14:13:18
2574	2013-09-05 08:34:14		fabianp	2013-09-05 19:16:56
2574	2013-09-05 19:16:55	https://github.com/blueimp/jQuery-File-Upload/wiki/Frequently-Asked-Questions#why-is-the-protocol-http-missing-from-the-script-references-in-the-html-source-code	blueimp	2013-09-05 19:16:56
2553	2013-08-30 08:01:21	Fix: merge setting from user to default ones when executing processQueue	duylam	2013-09-02 19:18:58
2553	2013-08-30 19:30:39	Thanks for your contribution. However I fail to see what you code addition achieves what is not already possible by defining data.processQueue?	blueimp	2013-09-02 19:18:58
2553	2013-09-02 15:20:54	Hi Tschan, What my code does is to transfer options from fileupload() to plugins. Especially, I want to resize image before uploading to server but the plugin fileupload-image always uses default value for options maxWidth and maxHeight while i defined when initilizing On Saturday, August 31, 2013, Sebastian Tschan wrote: > Thanks for your contribution. > However I fail to see what you code addit…	duylam	2013-09-02 19:18:58
2553	2013-09-02 19:18:58	The image resizing options require a prefix, but you are already able to override them on fileupload initialization or using the option API call: <S_CODE_TOKEN>	blueimp	2013-09-02 19:18:58
2553	2013-09-04 16:22:01	The options imageMaxWidth, imageMaxHeight, maxWidth, maxHeight doesn't work (I already set disableImageResize = false), I debug in Google Chrome and see that fileupload-image only uses default values. I'm not sure how it does in your environment but I think this is a bug	duylam	2013-09-02 19:18:58
2553	2013-09-04 16:31:41	Please go to the demo here: http://blueimp.github.io/jQuery-File-Upload/ The server-side is currently unavailable, but it doesn't matter for this test. Open Chrome's developer console and execute the following line: <S_CODE_TOKEN> Then select an image file (without EXIF thumbnail) and you will see the preview image is only 10 pixels wide.	blueimp	2013-09-02 19:18:58
2553	2013-09-07 19:07:06	Look like there is a undocumented note in demo, I use imageMaxWidth when initializing the widget plugin but it doesn't work while in demo you set it after initialized. It's ok if you think it's not a bug, thank for your patient On Wed, Sep 4, 2013 at 11:32 PM, Sebastian Tschan notifications@github.comwrote: > Please go to the demo here: > http://blueimp.github.io/jQuery-File-Upload/ > The server-…	duylam	2013-09-02 19:18:58
2553	2013-09-07 20:11:24	The demo is an exact copy of the master repository. I can assure you that initialising the image scaling options should work on every setup. If you want, we can try to find out why it doesn' work on your setup.	blueimp	2013-09-02 19:18:58
2553	2013-09-09 03:33:57	Great. I will make a demo code for you sometime next week On Sun, Sep 8, 2013 at 3:11 AM, Sebastian Tschan notifications@github.comwrote: > The demo is an exact copy of the master repository. > I can assure you that initialising the image scaling options should work > on every setup. > If you want, we can try to find out why it doesn' work on your setup. > > — > Reply to this email directly or vi…	duylam	2013-09-02 19:18:58
2550	2013-08-29 15:41:45	If someone passes a "headers" options to fileupload(), this object get overwritten across multiple files upload because the same object is being re-used.	rslinckx	2013-08-29 18:03:38
2550	2013-08-29 18:09:31	Thanks for your contribution. :+1: btw. the OR-condition was not necessary as jQuery ignores all non-objects for the second argument.	blueimp	2013-08-29 18:03:38
2533	2013-08-23 20:54:52	There is already event onDragOver which makes possibility to style dropzone while dragging, but there is not event to remove that style if drag is cancelled. This is an update which adds event onDragLeave for that purpose.	piotrmocko	2013-08-23 21:57:20
2533	2013-08-23 21:57:20	Please have a look here: https://github.com/blueimp/jQuery-File-Upload/wiki/Frequently-Asked-Questions#why-does-the-plugin-only-provide-a-dragover-event-not-other-drag-related-events See also #836	blueimp	2013-08-23 21:57:20
2533	2013-08-24 05:45:04	I have checked your docs but I have missed that. Thank you. It is working as expected.	piotrmocko	2013-08-23 21:57:20
2533	2013-08-24 17:48:10	No worries, I've only added the FAQ entry after your issue post.	blueimp	2013-08-23 21:57:20
2501	2013-08-07 23:54:35	_(apologies in advance, this is my very first pull request)_ If numberOfFiles === 0, then the "maxNumberOfFiles" validation check never fails, even if data.files.length exceeds the max (because 0 is 'falsy', the rest of the expression evaluates to false). My proposed fix is to check the type of numberOfFiles.	nobodyman	2013-08-08 00:18:22
2501	2013-08-08 16:25:32	Ah, good catch. I hadn't considered the effect of not using the UI plugin. Many thanks, Sebastian. --Jim deVos	nobodyman	2013-08-08 00:18:22
2501	2013-08-08 16:28:28	You're welcome and thanks again for pointing me to this issue. :)	blueimp	2013-08-08 00:18:22
2500	2013-08-07 17:11:57	Fix the file size formatting functions , The differs significantly from real its value in large files when 1000 used for KB size	mkoosej	2013-08-07 17:34:02
2500	2013-08-07 17:34:01	Please have a look here: https://github.com/blueimp/jQuery-File-Upload/wiki/Frequently-Asked-Questions#why-does-the-plugin-display-1000-bytes-as-1-kb-and-1000000-bytes-as-1-mb	blueimp	2013-08-07 17:34:02
2498	2013-08-07 10:57:50	This way iframe-transport can be always included Instead of conditionally	luigiberrettini	2013-08-07 13:39:40
2498	2013-08-07 13:39:40	The Iframe Transport is only used when the dataType is set to `iframe json`, for example. It can already be included without any side effects for all browsers. Your code change would break the forceIframeTransport option, as it would prevent any browser with support for XHR file uploads to include the code.	blueimp	2013-08-07 13:39:40
2463	2013-07-25 13:56:29	Do not rely on the $$phase variable anymore. Since fileUpload is created as a provider, the $timeout service has to be invoked via angular.injector. Fix for this issue: https://github.com/blueimp/jQuery-File-Upload/issues/2453	gaelduplessix	2013-07-25 14:04:57
2463	2013-07-25 14:09:08	Thanks a lot! :)	blueimp	2013-07-25 14:04:57
2463	2013-09-04 16:39:05	Still getting this issue even after the fix, with the updated source: Error: $digest already in progress at Error (<anonymous>) at g (http://ajax.googleapis.com/ajax/libs/angularjs/1.0.7/angular.min.js:84:377) at Object.e.$apply (http://ajax.googleapis.com/ajax/libs/angularjs/1.0.7/angular.min.js:88:437) at e (http://ajax.googleapis.com/ajax/libs/angularjs/1.0.7/angular.min.js:95:38) at p (http:/…	BeOleg	2013-07-25 14:04:57
2452	2013-07-22 21:52:41	Line 949. By doing this, it'll be easier for server-side processing, ie, for saving the files info into database. Now we can do: <?php $upload_handler = new UploadHandler(); foreach( $upload_handler->files as $f) { // save to DB $f->url, $f->name, etc... } ?>	kidino	2013-07-22 22:55:23
2452	2013-07-22 22:55:23	If you need access to the files array of each POST request, I suggest you override the post method: <S_CODE_TOKEN>	blueimp	2013-07-22 22:55:23
2450	2013-07-22 16:45:17	When I try to upload multipart mixed (JSON + files), I have this error : NS_ERROR_CANNOT_CONVERT_DATA. After investigation, I found that the problem came from the data submition when field.value is an array.	anfleurance	2013-07-22 22:44:13
2450	2013-07-22 22:44:13	Encoding all form values with encodeURI will likely break any server-side applications which do not expect encoded values. Also, the browser should already take care of encoding those values for the chosen transport. Since you get this problem on IE8 / FF9-10, I guess it has to do with the Iframe Transport, which uses simple hidden input fields for the formData, which probably don't support setti…	blueimp	2013-07-22 22:44:13
2442	2013-07-18 10:14:11	the patch is basically for line 161. The other lines must have had trailing spaces.	jesucarr	2013-07-18 17:16:34
2442	2013-07-18 17:20:32	Thanks for your contribution, @jesucarr ! :)	blueimp	2013-07-18 17:16:34
2414	2013-07-08 12:42:33		thomas-netlor	2013-07-08 22:19:56
2414	2013-07-08 22:21:57	Thanks for your contribution. However I think it's not a good idea to conditionally add a security feature. In my opinion it's better the application fails so the developer knows that something is missing (i.e. the header module) or he has to find another way to secure the application.	blueimp	2013-07-08 22:19:56
2368	2013-06-15 20:48:16		Snuffaluffagus	2013-06-16 06:22:38
2368	2013-06-16 06:22:38	Please see #2366.	blueimp	2013-06-16 06:22:38
2367	2013-06-15 20:47:41		Snuffaluffagus	2013-06-16 06:22:23
2367	2013-06-16 06:22:23	Please see #2366.	blueimp	2013-06-16 06:22:23
2365	2013-06-15 11:32:43		MasterXX	2013-06-15 18:04:13
2365	2013-06-15 18:04:13	Thanks for your contribution. Please add a page to the [Wiki](https://github.com/blueimp/jQuery-File-Upload/wiki) explaining how to integrate your design.	blueimp	2013-06-15 18:04:13
2365	2013-06-15 18:07:24	Read reaction here: http://pastebin.com/qn0HhQvE	MasterXX	2013-06-15 18:04:13
2354	2013-06-13 14:15:21	This PR adds the `blueimp` namespace to the AngularJS directives as recommended by the AngularJS team to avoid naming conflicts with other third party directives (especially names like `progress` and `preview`). The changes only impact the code related to AngularJS and the corresponding example has also been updated and tested locally. Example: `<div data-progress>` is now refactored to `<div dat…	jvandemo	2013-06-13 18:32:54
2354	2013-06-13 16:37:24	The original reason why I didn't put a namespace in front of the directives is that I think it will clutter the templates too much, especially when using the "data-" prefix as well (which are admittedly only necessary for HTML validation). So my suggestion now is, instead of using vendor namespaces like "blueimp", to use module feature namespaces. That is, the fileupload (or file-upload for consi…	blueimp	2013-06-13 18:32:54
2354	2013-06-13 16:53:37	I understand your worry about the cluttering but I personally think the benefit is greater than the downside. So my personal suggestion would be to keep the `blueimp` in there and use `blueimp-file-upload' for the following reasons: **Clarity** Reading the template will make it unambiguously clear that it is related to your component(s) **Modularity** It allows you to bundle a parent `blueimp` mo…	jvandemo	2013-06-13 18:32:54
2354	2013-06-13 17:02:24	OK, but with the namespace being file-upload, could you live with that?	blueimp	2013-06-13 18:32:54
2354	2013-06-13 18:32:54	OK, I've decided to go along with the feature namespace "file-upload-" instead of the vendor namespace "blueimp-" for the directives. The module itself is still namespaces as blueimp.fileupload. I've also kept the directive definitions themselves deliberately simple, so it is relatively easy to replace them with namespaced versions.	blueimp	2013-06-13 18:32:54
2354	2013-06-13 19:29:00	Ok, do you want me to make the changes or will you implement them yourself? Thanks!	jvandemo	2013-06-13 18:32:54
2354	2013-06-13 19:31:01	I already pushed them. Thanks for your understanding.	blueimp	2013-06-13 18:32:54
2354	2013-06-13 20:32:54	No, thank you for sharing your awesome work! Much appreciated!	jvandemo	2013-06-13 18:32:54
2351	2013-06-12 20:10:47		martco	2013-06-12 20:48:42
2339	2013-06-10 00:07:09	basic-plusForm.html adds 'form' fields to the upload request; main-plusForm.go saves the form in the datastore and the file in the blobstore. (great work blueimp!)	ghost	2013-06-12 00:23:46
2339	2013-06-12 00:23:46	Thanks for your contribution. However at the moment I don't plan to incorporate additional examples into the main repository branch. But if you like, you could add a page to the Wiki with documentation about your implementation (the wiki is user editable).	blueimp	2013-06-12 00:23:46
2328	2013-06-02 08:13:04		itaykinnrot	2013-06-05 17:22:56
2328	2013-06-05 17:25:47	Thanks for your contribution. Although I really appreciate it, there were some key parts lacking: - Browser capability tests, e.g. for createObjectUrl. - Proper JSLint validation - Proper comments. I've decided to add my own implementations of preview plugins for both video and audio.	blueimp	2013-06-05 17:22:56
2321	2013-05-31 10:47:40		thanpolas	2013-05-31 16:18:07
2286	2013-05-17 22:38:02		jls2933	2013-05-18 01:06:46
2286	2013-05-18 01:08:50	Thanks for your contribution. However your patch was incomplete, as there are some workarounds needed to make XML responses work cross-browser with the iframe transport. Also, you added the converter as "iframe script", which is already used for the script converter. Anyway, the implementation I added should do the trick.	blueimp	2013-05-18 01:06:46
2286	2013-05-18 10:15:56	Oh yes, sorry. I had done almost same corrections last night but i didn't published them before i leave. Thank you ! :)	jls2933	2013-05-18 01:06:46
2270	2013-05-13 17:31:01	This new overridable option method allows server responses to be refactored into a compatible files array.	david-hollifield	2013-05-13 21:26:03
2263	2013-05-11 14:57:18	dragleave is also one of the parts of File API	kritik	2013-05-13 20:35:10
2263	2013-05-13 20:35:10	Please see #563 and #836.	blueimp	2013-05-13 20:35:10
2263	2013-05-14 04:56:35	and if so many people a trying to pull this request, then maybe it's more obvious that fileuploader could handle dragleave?	kritik	2013-05-13 20:35:10
2263	2013-05-14 13:16:45	I don't doubt that it's useful for some users, however it's simply not a necessary feature. Also, there are more drag events which could be supported, but adding them all would just increase the code size without adding any real benefit: https://developer.mozilla.org/en-US/docs/DragDrop/Drag_and_Drop#events Anyway, you could add your own plugin extension to add dragleave handling to the plugin: h…	blueimp	2013-05-13 20:35:10
2263	2013-05-14 13:23:47	oh, I see that they can be added. I'll add a comment into wiki that user should handle those actions on his own ;)	kritik	2013-05-13 20:35:10
2257	2013-05-08 11:32:01	`memory_limit` being set too low was causing my uploads to fail silently	mattpotts	2013-05-08 11:56:02
2257	2013-05-08 11:56:02	Thanks for your contribution. But I think this is rather something for the FAQ, then a default option.	blueimp	2013-05-08 11:56:02
2253	2013-05-03 06:40:49		codler	2013-05-03 22:46:04
2229	2013-04-23 20:57:20	Fix for issue #2227.	naftulikay	2013-04-25 09:56:59
2229	2013-04-25 09:56:59	The Content-Length header should be set automatically by the browser, at least it does so in my tests.	blueimp	2013-04-25 09:56:59
2228	2013-04-23 18:47:25	Fix for issue #2227. Sends a `Content-Length` header with PUT requests and sends a `Content-Length` header in each multipart file part.	naftulikay	2013-04-23 19:19:57
2193	2013-04-05 14:26:00	Instead of failing an upload with a cryptic error ("JSON unexpected end of data" or something similar), we can display a more informative message to the user, and an even more informative one in the logs.	lmartelli	2013-04-08 20:34:06
2193	2013-04-08 20:37:58	Thanks! :)	blueimp	2013-04-08 20:34:06
2193	2013-04-08 21:17:00	For your notice, I had to fix uploading non-image files with this commit: 58c037b7e7471caa769b950fc53755f4eb2a0837	blueimp	2013-04-08 20:34:06
2187	2013-04-04 08:09:26	Adding "cropped" => true allow to crop your resized image keeping ratio.	vinzcelavi	2013-04-04 18:48:20
2187	2013-04-04 10:18:34	Hi thats a good suggestion, but why not just add this crop option to all images ? So that it doesnt need to be a square ? My use case was that i had varying image dimensions and i needed to crop to 1024x680 etc etc... so my function is like this (can be square or notlike in my case: <S_CODE_TOKEN> Now my image versions look like this: <S_CODE_TOKEN> Sorry for the copy paste, hope this helps	bgillieron	2013-04-04 18:48:20
2187	2013-04-04 10:28:47	It seems to be exactly the same thing... My changes can do square thumbnails or not. In my case I have 220x120 pixels thumbnails cropped, not necessary square. You must be mistaken.	vinzcelavi	2013-04-04 18:48:20
2187	2013-04-04 10:49:30	oh ok, I guess if the end result is the same then all ok. I must have gotten confused with your naming conventions in the code without actually looking if it could apply to all images (oops): <S_CODE_TOKEN>	bgillieron	2013-04-04 18:48:20
2187	2013-04-04 11:11:39	Yes, it's my bad. Not the appropriate var name, you are alright.	vinzcelavi	2013-04-04 18:48:20
2187	2013-04-04 18:49:28	Thanks for your contribution. However I've decided to add my own version of the crop option, which needs somewhat less code.	blueimp	2013-04-04 18:48:20
2187	2013-04-04 22:04:29	Ok no problem!	vinzcelavi	2013-04-04 18:48:20
2184	2013-04-03 18:01:26	I needed file progress support for IE 7, 8, and 9, so I added an "apc" option. When the user has apc enabled and the upload falls back to the iframe mode (< IE9), apc will kick in and update the progress. - This should not affect modern browsers in any way. - This can't give a full upload progress indicator so the main progress bar is using the current file's progress. Not sure if you want to mer…	teynon	2013-04-03 18:31:26
2184	2013-04-03 18:31:26	Looks very interesting! At this point I won't merge it, however it's still possible I might do so at a later stage. In any way I would be grateful if you could maintain it in your fork. Also, feel free to add some information and a link to your project here: https://github.com/blueimp/jQuery-File-Upload/wiki/PHP-Session-Upload-Progress Some suggestions: - Instead of adding your changes to the bas…	blueimp	2013-04-03 18:31:26
2184	2013-04-03 19:14:19	Thanks, I pulled all those changes out and created a -apc plugin. Much better. (Plus no conflicts for merge.) I'll keep it separate, but up to date with your repository for now.	teynon	2013-04-03 18:31:26
2184	2013-04-03 20:40:01	Thanks a lot, as well for your Wiki update. :+1:	blueimp	2013-04-03 18:31:26
2182	2013-04-03 13:22:50	I found a need for `dragleave` event. I know it can be handled outside of the lib, but for the sake of completeness since we have `dragover` and `drop`, I thought it might as well include `dragleave`.	bojand	2013-04-03 14:55:10
2182	2013-04-03 14:55:09	First, thanks for your contribution. However, if you really want the complete set of drag&drop events, you'll have to support the list here: https://developer.mozilla.org/en-US/docs/DragDrop/Drag_and_Drop#events Since it is easy to add drag&drop listeners with jQuery alone and only dragover and drop are required by the fileupload functionality itself, I chose not to add any additional listeners. …	blueimp	2013-04-03 14:55:10
2169	2013-03-26 16:19:42	When a user has a lot of files they want to delete, they might check them all and click delete. The delete function will start an ajax request and remove the item from the list. This is misleading, since the ajax request may or may not have completed. This problem is made worse by browsers limiting the maximum number of simultaneous ajax requests. If I select 10 files and click delete, the files …	teynon	2013-03-27 15:01:11
2168	2013-03-26 16:16:14	...ilable in all modern browsers, with backwards compatable option for IE < 9 http://jsperf.com/js-timestamp-retrieval-options https://developer.mozilla.org/en-US/docs/JavaScript/Reference/Global_Objects/Date/now https://developer.mozilla.org/en-US/docs/JavaScript/Reference/Global_Objects/Date/getTime ![Screen shot 2013-03-26 at 12 20 10 PM](https://f.cloud.github.com/assets/467885/303926/1b8d9ac…	cflynn07	2013-03-27 14:50:57
2164	2013-03-25 10:02:10	This option enable php server to generate a random filename.	mos12	2013-03-27 15:14:02
2164	2013-03-27 15:14:01	Sorry, but this feature can easily be added by overriding the get_file_name method in a subclass of the UploadHandler.	blueimp	2013-03-27 15:14:02
2164	2013-05-01 12:09:50	I like the feature but think the implementation could use some more work. @blueimp, I feel like I'll break chunked uploads if I overload `get_file_name` because I can't clearly make out what `get_unique_filename` is doing. Have you got any advice on how to easily allow random filenames? Much appreciated	ncatanchin	2013-03-27 15:14:02
2164	2013-05-01 13:26:44	If you want random filenames and chunked uploads, I suggest you store the generated filename in the session.	blueimp	2013-03-27 15:14:02
2146	2013-03-18 15:32:43	Saw several requests on reloading the whole list without the page without an answer how to do it. As I had the same issue I added this. It works but I'm just a JS beginner. Would be nice if someone could review this if it is valid and makes sense.	steros	2013-03-18 15:40:25
2146	2013-03-18 15:40:25	Sorry, but from what I can see, to create your reload method you simply copied a part of the done callback and replaced the append call with a line that completely replaces the contents of the file container. To achieve that, you could simply .empty() the files container and then call the done callback with your parameters, without having to copy so much code.	blueimp	2013-03-18 15:40:25
2143	2013-03-16 10:56:09		ramonafortson	2013-03-16 18:12:54
2095	2013-02-19 03:52:27	Update jQuery URL address, origin address can not load jQuery.	ikbear	2013-02-20 03:07:13
2095	2013-02-20 03:07:13	See https://github.com/blueimp/jQuery-File-Upload/wiki/Frequently-Asked-Questions #514	ikbear	2013-02-20 03:07:13
2094	2013-02-18 18:33:28	The text for handling errors like file exceeding maxFileSize where harcoded in the JS and it can't be changed. Now, when you initialize the fileupload, you can provide a custom message for each restriction. E.g. <S_CODE_TOKEN> If you want more customization, the errors can also be functions that receives the file that triggered the error and the options of the fileupload <S_CODE_TOKEN> You can pe…	cibernox	2013-03-03 12:13:45
2094	2013-02-18 18:45:42	If this pull request is merged, i'll update the wiki pages with the new options	cibernox	2013-03-03 12:13:45
2094	2013-03-03 12:13:45	To customize the error messages, no changes to the JS files are necessary. I suggest wrapping the file.error output in the templates with a call to your global translation function (e.g. gettext or messageformat): <S_CODE_TOKEN>	blueimp	2013-03-03 12:13:45
2094	2013-03-03 20:15:28	But that approach, just pass the default error message to a translate function that search for an alternative text, does not allow to easily get the file and the jquery uploader options to create more customizable error messages. See the second example. And since you still can set a simple string or just rely in the usual default message, I don't see any downside in add a couple options.	cibernox	2013-03-03 12:13:45
2094	2013-03-03 20:50:41	You have access to both the file and the uploader options in the templates and can pass them as parameters: <S_CODE_TOKEN>	blueimp	2013-03-03 12:13:45
2094	2013-03-03 22:35:43	I've never used a translate function, but you said that it is suposed to be a global function. So, that global function needs to know how to handle the given parameters for every translation in your application. That's a lot of variability. Some translations will need no parameters, other may need a lot. I know is possible, but seems overcomplicated. I'll search for information about this way of …	cibernox	2013-03-03 12:13:45
2094	2013-03-03 22:40:17	Your translate function doesn't necessarily have to be global, it could also be a property of the File Upload options object. It only needs to be accessible in the template scripts, that is all. If you want a personal recommendation, I suggest using messageformat, a very flexible translation framework: https://github.com/SlexAxton/messageformat.js	blueimp	2013-03-03 12:13:45
2094	2013-04-21 05:25:33	I was able to customize the default error message by modifying the jquery.fileupload-jui.js to use HTML5 data attributes for the messages. I don't know if people would be interested in seeing what I did. If so I can create pull request. here is snippet of the code <S_CODE_TOKEN>	malplayer	2013-03-03 12:13:45
2094	2014-01-16 12:52:19	Oh it's a pitty blueimp, that you did not include such a useful and flexible code. I was also looking for it (working for a magento project). Now I had to manually include the changes made by cibernox because I need it. I dont want to use a new translation framework for this great fileupload solution. Thanks for this great solution! But I really dont like translation frameworks that base on a def…	silence-cube	2013-03-03 12:13:45
2094	2014-01-16 16:07:15	@silence-cube: Yes, localization has been incorporated into the basic plugin, albeit with a slightly different approach as what @cibernox originally suggested in his pull request. It's even possible to override the translation function to provide your own translation framework: https://github.com/blueimp/jQuery-File-Upload/blob/master/js/jquery.fileupload.js#L144	blueimp	2013-03-03 12:13:45
2094	2015-12-29 17:29:03	@blueimp do you mean https://github.com/blueimp/jQuery-File-Upload/blob/master/js/jquery.fileupload.js#L176? I am wondering how to use the `i18n` function with the second parameter `context`. Can you give a simple example?	dzhuang	2013-03-03 12:13:45
2082	2013-02-12 08:54:13	Currently chunked uploading is not passing the updated options to `_onDone`, which causes the test at the beginning to fail (because `options.loaded` and `options.total` are missing), which then causes an extra progress event to be sent with `loaded` == `total * 2`. By passing the updated options to `_onDone`, everything works as expected.	aparajita	2013-03-03 11:53:12
2082	2013-02-15 19:33:30	I was seeing this error as well (200% progress). This fix seems to work.	rabink	2013-03-03 11:53:12
2082	2013-03-03 11:54:01	Thanks for your contribution. Sorry for not merging your code, but there was a simpler fix by just testing for options.uploadedBytes.	blueimp	2013-03-03 11:53:12
2082	2013-03-03 15:15:04	No need to apologize, you know the code a little better than me!	aparajita	2013-03-03 11:53:12
2082	2013-03-03 15:15:55	Thanks! :)	blueimp	2013-03-03 11:53:12
2068	2013-02-06 02:28:57	Just one comment, but it can be usefull...	commanddotcom	2013-03-03 11:23:35
2068	2013-03-03 11:23:35	Thanks for your contribution, however in my tests there are no problems with any Unicode characters. This issue might be apparent on Windows servers only, but I would rather use utf8decode instead of urlencode.	blueimp	2013-03-03 11:23:35
2031	2013-01-22 23:00:57	In jQuery 1.9, jQuery.fn.serializeArray was changed to adhere more to the HTML5 spec. However, once these changes were made, file inputs began to be included. The result is that this adds an extra file parameter to all S3 payloads in jQuery-File-Upload, causing a 400. For other uploads, this may not be big deal, but given S3's strict parameter validation, S3 uploads are not possible without this …	timmywil	2013-01-23 10:56:05
2031	2013-01-23 11:04:39	Thanks, Timmy! :+1:	blueimp	2013-01-23 10:56:05
2002	2013-01-12 01:01:35	Since [PHP-BUG] #53180 post_max_size can be set to 0 (for unlimited POSTs) http://svn.php.net/viewvc/?view=revision&revision=304958	mattclegg	2013-01-13 20:28:38
1972	2012-12-29 11:23:04	Having this field in the add callback data allows the client to do something special when an iframe transport is being used such as show a spinner instead of a progress bar.	pmckinnon	2012-12-29 11:45:46
1972	2012-12-29 11:23:48	I couldn't find anyway to detect this from the current data object, but it might be there somewhere. Alternatively, you might want this to be abstracted into something like data.supportsProgress Thanks!	pmckinnon	2012-12-29 11:45:46
1972	2012-12-29 11:45:46	You can detect it globally. With the default options, checking **$.support.xhrFormDataFileUpload** is enough (which is simply a check for **window.FormData**: <S_CODE_TOKEN> if you want to take the options into account, you could simply copy the **isXHRUpload** method body: <S_CODE_TOKEN>	blueimp	2012-12-29 11:45:46
1972	2012-12-29 12:16:45	Yeah, I had copied the fileupload implementation originally, but it feels a little off because the client code has to know a fair amount of inside info about why iframe transport would be used.	pmckinnon	2012-12-29 11:45:46
1971	2012-12-29 10:38:08	When the iframe transport is used for a cross-origin upload, the iframe response body canot be accessed from javascript.	pmckinnon	2012-12-29 10:52:34
1971	2012-12-29 11:01:20	Thanks for your contribution, this change definitely makes sense.	blueimp	2012-12-29 10:52:34
1939	2012-12-16 12:35:36	Also keeps parallel requests to the server at bay thus saving server resources. The approach taken here is not 100 percent reliable but reduces out of order uploads a lot. See also https://groups.google.com/forum/#!searchin/jquery-fileupload/appengine/jquery-fileupload/osntyW7yDLg/jRtduHTHw6UJ I'm not sure if 500 ms delay per upload is the right time - maybe this should be configurable? I'm seein…	mdornseif	2012-12-16 13:01:56
1939	2012-12-16 13:01:56	Thanks for your contribution, @mdornseif . However, I don't think this is the best approach for this issue. To limit parallel requests to the server, you can make use of the built-in option **limitConcurrentUploads** and set it to the desired number of parallel requests. To make sure the uploads are done in order, you can set the built-in option **sequentialUploads** to _true_.	blueimp	2012-12-16 13:01:56
1933	2012-12-12 20:16:27	I tried to use your plugin with a project which backend is based on Parse ( https://parse.com ). They support file uploads using their REST API via POST, but they don't support multipart. They don't support the 'Content-Disposition' header either, and it was automatically added when multipart option was set to false. This commit solves that problem, being able to choose whether we want to use the…	MiguelCarranza	2012-12-12 21:23:40
1933	2012-12-12 21:23:40	Thanks for your contribution, @MiguelCarranza . However, there is no need for another option, as you can adjust the headers via the **send** callback: <S_CODE_TOKEN>	blueimp	2012-12-12 21:23:40
1933	2012-12-12 22:04:45	Yes, that will definitely work but I thought it was a better idea to have it configurable rather than adding the header and deleting it afterwards. But I'll do it that way to be able to upgrade in the future. Thanks!	MiguelCarranza	2012-12-12 21:23:40
1933	2013-03-06 17:38:11	Thanks for this, helped me out!	nagiek	2012-12-12 21:23:40
1933	2013-09-19 06:16:57	@MiguelCarranza Could you share the code you used to integrate with parse.com?	torlanco	2012-12-12 21:23:40
1933	2013-09-19 16:53:56	Sure thing. I hope this helps <S_CODE_TOKEN>	MiguelCarranza	2012-12-12 21:23:40
1930	2012-12-12 05:02:11		egawahyu	2012-12-12 08:36:21
1919	2012-12-07 15:38:43	Hi, not much of a contribution, sorry for that. We got a lot of complaints from safari users recently not being able to submit more then one picture at a time. Turned out to be a "bug" in Safari: Safari on IOS6 is caching post requests. This fix worked for us, but it is a revolting hack in the URL to which we're submitting. Spent a lot of hours on this one. Reproduce: Safari, latest OSX, using ei…	mvhenten	2012-12-09 22:45:44
1919	2012-12-09 22:45:44	Thanks for your contribution, @mvhenten. I'm aware of this bug in mobile Safari, however there is a server-side solution which doesn't require any client-side hacks: Sending the following header (whcih is included in the provided server-side upload handlers) prevents this issue: <S_CODE_TOKEN>	blueimp	2012-12-09 22:45:44
1919	2012-12-09 22:53:40	Hi, thanks. We basically serve that header for all appropriate GET's but never for POST ( since of course spec says POST must never be cached ) We have a mostly custom implementation/backend ( Perl based ) so I never looked at the backend code. Wish I had tough, this has cost me a lot of hours debugging. Will see if we can set the header, it's a nicer hack :0) On Sun, Dec 9, 2012 at 11:45 PM, Seb…	mvhenten	2012-12-09 22:45:44
1897	2012-11-28 09:45:54	This enables dragging and dropping of hyperlinks and plain text to input fields inside the file upload area. Default action over `input` and `textarea` elements is only prevented when `event.dataTransfer` contains files. How to test/reproduce: - drag and drop hyperlink from e.g. browser address bar to a text input inside droppable area (say, I have a chat input with file upload functionality) Cur…	lautis	2012-11-28 10:33:55
1885	2012-11-22 12:26:30	This allows extended classes to handle files after being uploaded. An example use case is when files need to be zipped, or metadata inserted into a database.	pedrofaustino	2012-11-22 15:01:07
1885	2012-11-22 15:01:07	This is already possible with the existing code base: <S_CODE_TOKEN> The same applies for the _get_ and _delete_ methods.	blueimp	2012-11-22 15:01:07
1884	2012-11-22 12:13:00	When uploading multiple files on Internet Explorer 9, the extended progress bar is updated only after each file has been uploaded. I've add bitrate reports of 0.23242[...] bit/s. With this pull request I'm making sure that we have the same number of decimals for all bitrate formats. Thanks for reviewing.	pedrofaustino	2012-11-22 15:04:24
1875	2012-11-20 10:42:05	PHP changes. Cleans up filename, removing spaces etc.	seandelaney	2012-11-20 11:27:26
1875	2012-11-20 11:27:26	There is already a method in place which cleans up filenames, but preserves them as much in their original form as possible without compromising security: [trim_file_name](https://github.com/blueimp/jQuery-File-Upload/blob/master/server/php/UploadHandler.php#L421). If you want to adjust the filenames further, you should rather override this method.	blueimp	2012-11-20 11:27:26
1875	2012-11-20 11:30:29	That's strange as I tested a few images with spaces before forking and the filename was not changed. Space was kept.	seandelaney	2012-11-20 11:27:26
1875	2012-11-20 11:32:06	Spaces are kept intact inside of the filename. There is no inherent reason to replace spaces in filenames, as long as you properly URL-encode your links.	blueimp	2012-11-20 11:27:26
1865	2012-11-17 10:40:45	Prevent headers and response to be sent to soon, let the framework handle the response. I send the header and response at the end fo the initialize method for backward compatibility	mylen	2012-11-17 20:47:46
1865	2012-11-17 20:47:45	Thanks for your contribution, @amelard. However, it was already possible to delay the printing of the result content. If you override the initialize method, you can call the public **get**, **post** and **delete** methods with _false_ as first parameter, to prevent printing the result (or sending any headers). Those methods return the unencoded result content. You can then make use of the **gener…	blueimp	2012-11-17 20:47:46
1865	2012-11-17 21:07:21	That's great's news thank you very much for adding the wrappers! I'm trying to wrap your code in a symfony2 bundle without touching your code but I need to have a sr0 name ie UploadHandler.php do you mind changing the name of the file or adding a symlink? Le 17 nov. 2012 21:47, "Sebastian Tschan" notifications@github.com a écrit : > Thanks for your contribution, @amelard https://github.com/amelar…	mylen	2012-11-17 20:47:46
1865	2012-11-17 21:15:24	Changing the name would pose backwards compatibility problems for other users, sorry.	blueimp	2012-11-17 20:47:46
1865	2012-11-17 21:19:00	Oh it's too bad I'm going to have to maintain a fork... may be someday you 'll go sr0 ! thank's anyway: your library rule! Le 17 nov. 2012 22:15, "Sebastian Tschan" notifications@github.com a écrit : > Changing the name would pose backwards compatibility problems for other > users, sorry. > > — > Reply to this email directly or view it on GitHubhttps://github.com/blueimp/jQuery-File-Upload/pull/1…	mylen	2012-11-17 20:47:46
1865	2012-11-17 21:22:33	Actually, now that I think about it, I can simply rename it to UploadHandler.php. Of course users need to update their include statements, but that shouldn't pose a problem.	blueimp	2012-11-17 20:47:46
1865	2012-11-17 21:31:52	While you are it you could add the composer.yml file and tag your development branch when you update the jquery that would be sweet :0) And most of all Thank's Sebastian! Let me know if you come to Paris someday I'll have to offer you a drink!! Le 17 nov. 2012 22:22, "Sebastian Tschan" notifications@github.com a écrit : > Actually, now that I think about it, I can simply rename it to > UploadHand…	mylen	2012-11-17 20:47:46
1865	2012-11-17 21:38:04	Composer.json sorry I'm using my mobile phone and watching rugby!! Le 17 nov. 2012 22:31, "Alexandre Melard" alexandre.melard@gmail.com a écrit : > While you are it you could add the composer.yml file and tag your > development branch when you update the jquery that would be sweet :0) > > And most of all Thank's Sebastian! Let me know if you come to Paris > someday I'll have to offer you a drink!…	mylen	2012-11-17 20:47:46
1865	2012-11-17 21:38:26	I'm reluctant to add more another package information file, since there are so many package managers. But I definitely plan on tagging releases, it's the longest outstanding issue: https://github.com/blueimp/jQuery-File-Upload/issues/227 Thanks, I've been to Paris once, but I'll definitely visit again someday. :)	blueimp	2012-11-17 20:47:46
1865	2012-11-17 22:07:22	I've just discovered your header and content wrapper and I feel my contribution was rather childish :-/ I'm new to github and open source contribution and I'm glad I stepped in, I'm going to learn a lot :+1:	mylen	2012-11-17 20:47:46
1865	2012-11-17 22:08:40	No worries, I'm still learning, too. ;)	blueimp	2012-11-17 20:47:46
1865	2012-11-17 22:21:00	By the way, do you mind if I'm using blueimp/jquery-file-upload as composer name in packagist when I distribute the source? I'm going to add a cron job that merge your uploads on my server and push tags whenever there is a change... So you can get a packagist repo with all your deliveries and people can use github fork if they are willing to get a persistent tag On 17 November 2012 23:08, Sebasti…	mylen	2012-11-17 20:47:46
1865	2012-11-17 22:32:44	If you are keeping the source code unmodified, I don't mind. Generally the official name should only be used for the official code.	blueimp	2012-11-17 20:47:46
1865	2012-11-17 22:35:37	Sure, I'm not going to touch the code without going through PR from another branch, that's why I'm bothering you ;o) (And I'm lazy of course) On 17 November 2012 23:32, Sebastian Tschan notifications@github.comwrote: > If you are keeping the source code unmodified, I don't mind. > Generally the official name should only be used for the official code. > > — > Reply to this email directly or view i…	mylen	2012-11-17 20:47:46
1865	2012-11-17 22:37:24	An important trait for a programmer. ;)	blueimp	2012-11-17 20:47:46
1858	2012-11-14 18:06:27	I've modified the `initialize` function to call the `request_completed` function with the result of a request. I'll use this to perform some actions after POSTed files have been saved to disk. Example: when users POST more than 1 file per request, compress those files into a zip file, delete the POSTed files and modify the `$info` variable with just one file/URL. Thanks	pedrofaustino	2012-11-14 18:09:27
1858	2012-11-14 18:09:27	Sorry, I've just realized I need to call `request_completed` inside the `post` function. Closing and opening a new pull request.	pedrofaustino	2012-11-14 18:09:27
1847	2012-11-12 01:43:11	Implements solution proposed in #1846	jwcobb	2012-11-12 14:26:05
1847	2012-11-12 01:44:14	My apologies for accidentally including my other fixes in this. I forgot I had merged them in to my own master.	jwcobb	2012-11-12 14:26:05
1847	2012-11-12 14:26:05	I couldn't merge this pull request due to the other changes. However I've credited you in the commit that incorporates your changes: b9728e3c6a70f09d7d0df8f1a4e419f2fb0ea09b	blueimp	2012-11-12 14:26:05
1845	2012-11-12 00:10:36		jwcobb	2012-11-12 08:42:54
1843	2012-11-12 00:04:24	The form action was being overriden in `main.js`. This actually gets it from the form allowing for changing it in the form as described in the documentation.	jwcobb	2012-11-12 08:31:05
1843	2012-11-12 08:31:05	Please see my comment here: https://github.com/blueimp/jQuery-File-Upload/issues/1841#issuecomment-10280001	blueimp	2012-11-12 08:31:05
1820	2012-10-31 21:04:27	split() is deprecated in php 5.3 and throws an E_Deprecated warning when running strict that breaks the chunked uploads. Switching to preg_split() fixes the issue.	blented	2012-11-01 12:05:02
1820	2012-11-01 12:09:30	Thanks! :)	blueimp	2012-11-01 12:05:02
1813	2012-10-30 15:19:42	Styling checkbox'es. Screenshot: ![click here](http://img844.imageshack.us/img844/8527/screenshotstylingcheckb.png)	loostro	2012-11-01 11:40:03
1813	2012-11-01 11:40:03	Thanks for your contribution. However I prefer to follow Bootstrap's guidelines, which doesn't style checkboxes by default.	blueimp	2012-11-01 11:40:03
1808	2012-10-25 16:07:08	Changing options merge to array_merge in order to have full control when passing options array. https://github.com/blueimp/jQuery-File-Upload/issues/1807	sieppl	2012-10-27 03:30:46
1796	2012-10-23 01:24:49	fix delete function, although file deleted correctly, but php server couldn't response correct status because variable $info in delete function is not defined	ardianys	2012-10-23 06:00:44
1789	2012-10-21 12:24:36	Added missing http: to the jQuery script tag	shamanime	2012-10-22 04:41:13
1789	2012-10-22 04:41:13	### Why is the protocol ("http:") missing from the script references in the HTML source code? This is called a [protocol relative url](//www.google.com/search?q=protocol+relative+URL) and a perfectly valid way to define a resource, relative to the current URL protocol. This ensures that the referenced scripts are loaded via the same protocol as the current page, which avoids security notification…	blueimp	2012-10-22 04:41:13
1785	2012-10-19 12:42:27	Fix a mini graphical bug visible under Chrome 22 (and may be other versions) where the "Delete" button and the check box were not on the same line for already uploaded files.	PixEye	2012-10-20 02:36:18
1785	2012-10-20 02:37:46	Thanks! :)	blueimp	2012-10-20 02:36:18
1781	2012-10-18 07:49:22	Additional check to help some customers who are on Safari 4.	gselva	2012-10-18 09:01:53
1740	2012-10-02 11:06:26	Based on the CSS spec., they should be separated by white spaces.	JosephKu	2012-10-02 13:28:06
1721	2012-09-26 09:24:18	Hello Sebastian, Thank you for your awesome work on jQuery-File-Upload. I did a commit yesterday on my clone. Here is an explanation. As the PHP function fileSize() returns a signed 32bits int, it cannot return something bigger than 2GB. My patch checks if this function returns a negative value and correct it if necessary. The value is then transform from an int to a float. NB: I'm new to git & E…	PixEye	2012-09-26 12:11:11
1721	2012-09-26 09:27:57	Note: I replaced few tabs by spaces & /tmp/uploads/ refers to my local configuration.	PixEye	2012-09-26 12:11:11
1721	2012-09-26 12:11:10	Thanks for your report and fix, Julien. I couldn't merge your pull request, but I've just pushed a new commit which is based on your changes: https://github.com/blueimp/jQuery-File-Upload/commit/8ac51b46f064fa89bba9484a6993e73ae03a8a5f	blueimp	2012-09-26 12:11:11
1721	2012-09-26 12:42:12	Thank you.	PixEye	2012-09-26 12:11:11
1681	2012-09-14 13:23:32		elnur	2012-09-14 20:47:17
1681	2012-09-14 20:47:17	Thanks for your contribution. However, although it may seem useful to get bugfix releases for jQuery automatically, there is a significant advantage of using the specific 1.8.1 version over the generic 1.8 and that is the Expires header: <S_CODE_TOKEN> vs. <S_CODE_TOKEN> A one-year-Expires-header is a significant advantage over a one-hour-Expires-header.	blueimp	2012-09-14 20:47:17
1634	2012-08-29 23:19:55	In the new jQuery 1.8 the 'input:file' kind of selectors are deprecated, so it caused bugs. http://bugs.jquery.com/ticket/9400	ftufek	2012-08-30 01:48:55
1618	2012-08-24 01:58:44	This would prevent users with the bugged Chrome versions from being able to select files using the file input widget. Using drag-n-drop still worked fine. Ref: http://code.google.com/p/chromium/issues/detail?id=138987	gboudreau	2012-08-26 10:16:36
1618	2012-08-24 02:28:50	I cannot reproduce any problems with the file upload widget on Google Chrome. I've created a simple test case here: http://jsfiddle.net/fyW5y/ I could reproduce a problem with Chrome's onchange event, however on my test system (Chrome 21 on OS X 10.8), webkitEntries seemed to be undefined, not the length of the property set to 0. The File Upload widget already checks for that.	blueimp	2012-08-26 10:16:36
1618	2012-08-24 02:30:57	I'm using Chrome 22.0.1229.12. The bug is probably a recent regression in chromium. As such, it might not be worth it for you to merge this, since they should fix it before releasing the next stable. But then, I'd guess many developers might be using Chrome dev or beta versions, which do or can contain that bug.	gboudreau	2012-08-26 10:16:36
1618	2012-08-24 02:33:40	I see. OK, I'll leave the pull request open for now.	blueimp	2012-08-26 10:16:36
1573	2012-08-12 01:38:54	Sebastian, Thanks for jQuery-File-Upload. I've written a pyramid server side implementation and packaged it up in a demo form. I think this provides a useful reference for those writing in pyramid and using jQuery-File-Upload. I'm happy to make improvements here if you'd like. Cheers, Daniel Black	grooverdan	2012-08-14 05:02:50
1573	2012-08-14 05:02:50	Thanks very much for your contribution, Daniel. :) Currently, I only plan to incorporate implementations into the official jQuery File Upload branch that I'm willing to support myself. However, it would be nice if you could support your fork and add a link to the list of server-side implementations: https://github.com/blueimp/jQuery-File-Upload/wiki	blueimp	2012-08-14 05:02:50
1573	2012-08-15 01:12:59	> Currently, I only plan to incorporate implementations into the official jQuery File Upload branch that I'm willing to > support myself. Thought this would be the case. > However, it would be nice if you could support your fork and add a link to the list of server-side implementations: > https://github.com/blueimp/jQuery-File-Upload/wiki Will do. Thanks for the javascript front end and reference…	grooverdan	2012-08-14 05:02:50
1521	2012-07-30 02:59:49	request didn't reach the server, Chrome ignored the fact it's a DELETE request and since the image was cached returned the cached image bytes instead of deleting it I tried to do data.cache = false, but for some reason it didn't work as expected... (I guess it works only with GET requests) the following is the quickest and dirtiest solution I found, but it will happen to anyone using Chrome and c…	eranation	2012-08-08 00:25:53
1521	2012-07-30 09:06:41	I'm aware of this issue and even posted a bug report to the Chrome issue tracker: http://code.google.com/p/chromium/issues/detail?id=136320 You might want to star this issue and add your voice so the Chrome developers will fix it sooner than later. So far I'm reluctant to incorporate a workaround for something that should be fixed in Chrome.	blueimp	2012-08-08 00:25:53
1521	2012-07-30 15:37:25	did that + HN post, maybe someone will care :) http://news.ycombinator.com/item?id=4312761 Edit: From 2 stars to 34, isn't HN community great? On Mon, Jul 30, 2012 at 5:06 AM, Sebastian Tschan < reply@reply.github.com > wrote: > > I'm aware of this issue and even posted a bug report to the Chrome issue > tracker: > http://code.google.com/p/chromium/issues/detail?id=136320 > > You might want to st…	eranation	2012-08-08 00:25:53
1521	2012-07-30 23:06:05	Well we got their attention after my HN post :) But they can't seem to be able to reproduce... http://code.google.com/p/chromium/issues/detail?id=136320#c9	eranation	2012-08-08 00:25:53
1521	2012-08-08 00:25:53	Closing this, since it will be fixed in Chrome: http://code.google.com/p/chromium/issues/detail?id=136320#c21	blueimp	2012-08-08 00:25:53
1448	2012-07-07 02:45:30	Hi! I am migrationBot! Did you know that `path.{exists,existsSync}` was moved to `fs.{exists,existsSync}`, and that `tty.setRawMode(mode)` was moved to `tty.ReadStream#setRawMode()` (i.e. `process.stdin.setRawMode()`) in node v0.8.0? Read more @[API changes between v0.6 and v0.8](https://github.com/joyent/node/wiki/API-changes-between-v0.6-and-v0.8) I automatically made some changes I think will …	node-migrator-bot	2012-07-09 09:51:40
1448	2012-07-09 09:51:40	This automatic migration might be more useful if it retained compatibility with previous node versions. See for example http://coderwall.com/p/ua4s-q	blueimp	2012-07-09 09:51:40
1441	2012-07-05 07:38:01	path to py script	GamesDev	2012-07-06 11:28:55
1441	2012-07-06 11:28:55	Thanks for your contribution, but your fix is incorrect, as **main.app** is indeed the correct way to refer to the WSGI Application: https://developers.google.com/appengine/docs/python/python27/migrate27#wsgi	blueimp	2012-07-06 11:28:55
1435	2012-07-04 19:03:37	Added a rejectFileTypes config option as I felt an allow-all-except rather than deny-all-except would be useful, this allows you to do: <S_CODE_TOKEN> And so on and so forth...	lkinsella	2012-07-06 11:43:34
1435	2012-07-06 11:43:34	Thanks for your contribution, Lloyd. However, on server-side, you should never use a blacklist approach to limit allowed filetypes, for security reasons. And I believe the client-side should simply reflect the server-side in this, so I don't see a good use for a client-side blacklisting of filetypes.	blueimp	2012-07-06 11:43:34
1409	2012-06-24 17:45:27	The Default upload.class.php doesn't work for me and returns `Missing argument 6 for UploadHandler::handle_file_upload() on line 400` when uploading a file in Chrome.	Marmelatze	2012-06-24 17:48:07
1409	2012-06-24 17:50:30	Thanks. :)	blueimp	2012-06-24 17:48:07
1390	2012-06-16 12:33:38	I've had to change _initEventHandlers function in jquery.fileupload-ui.js to make use of .on click handler binder instead of .delegate. The later is causing problems in some plugin ui usage scenarios with jQ 1.7.2.	maxpavlov	2012-07-02 10:37:30
1390	2012-06-16 15:10:18	First, thanks for our contribution. Unfortunately, I cannot simply pull this change, since the "on" function is only available since jQuery 1.7 and this plugin officially supports jQuery 1.6. Could you report in detail what are the issues with "delegate" and maybe provide a [JSFiddle](http://jsfiddle.net/) example?	blueimp	2012-07-02 10:37:30
1390	2012-06-18 08:45:55	The problem occurs when trying to bind .delete handlers after manually retrieving files from a previous upload sessions, and placing their "download templates" into the .files container on an initially hidden div. I will post a demo online shortly. But that also surprised me that .delegate didn't work, whereas .on work fine.	maxpavlov	2012-07-02 10:37:30
1390	2012-07-02 10:37:30	I'm closing this pull request, since you didn't provide a means for me to reproduce the issues. Also, moving to **on** instead of **delegate** would lose support for jQuery 1.6, as I wrote before. Please feel free to submit another pull request if you can tackle the problem while still providing support for jQuery 1.6. Please always make it possible to reproduce the problem, e.g. via [JSFiddle](h…	blueimp	2012-07-02 10:37:30
1321	2012-05-25 13:00:43	Made the progressbars more accessible by adding the attributes role="progressbar", aria-valuemin="0" and aria-valuemax="100" in the example, and dynamically updating the attributes aria-valuenow and aria-valuetext from jquery.fileupload-ui.js.	josteinaj	2012-05-26 16:59:59
1321	2012-05-26 19:07:05	Thanks for your contribution! I just committed a refactored version of your code: https://github.com/blueimp/jQuery-File-Upload/commit/6cd1ed072f4005105c9b71a25e58c9ce7867e8c3	blueimp	2012-05-26 16:59:59
1321	2012-05-26 19:32:32	Great! Good to know I can use your master branch to keep the script up to date :). Nice refactoring, one comment though: index.html line 97: I omitted aria-valuenow because the value is initially indeterminate (no biggie though, doesn't affect the library itself, just the example): "The author SHOULD supply values for aria-valuenow, aria-valuemin, and aria-valuemax, unless the value is indetermin…	josteinaj	2012-05-26 16:59:59
1321	2012-05-26 20:42:22	Thanks for the heads up. I've removed aria-valuenow from the global progress bar. I've also removed aria-valuetext, since according to the specification, this doesn't seem necessary.	blueimp	2012-05-26 16:59:59
1315	2012-05-23 15:24:27		synchrone	2012-05-24 11:21:23
1315	2012-05-24 11:21:23	Thanks for your contribution, Alexander. However progress reporting like this is specific to a server-side implementation, which is the reason I won't include it in the master repository, as I want to keep it server-side agnostic. However, you're invited to add information to your implementation to the project Wiki, I'm sure others could benefit from your work: https://github.com/blueimp/jQuery-F…	blueimp	2012-05-24 11:21:23
1313	2012-05-22 13:24:25	...mp/jQuery-File-Upload/issues/1312	besstiolle	2012-05-22 13:26:25
1313	2012-05-22 13:34:39	Thank you for your contribution, besstiolle. :)	blueimp	2012-05-22 13:26:25
1313	2012-05-22 13:41:49	it's the least I can do to thank you for your great work ;)	besstiolle	2012-05-22 13:26:25
1308	2012-05-19 04:18:05	This is a translation of the PHP handler to C#. I've tried to maintain similar names and structure so that future maintenance will be easier.	swhitley	2012-05-19 10:46:43
1308	2012-05-19 10:46:43	Thank you very much for your contribution, Shannon. I prefer only adding code to the master repository that i'm willing to maintain myself. However, I've added your repository to the list of .NET implementations on the Wiki homepage: https://github.com/blueimp/jQuery-File-Upload/wiki	blueimp	2012-05-19 10:46:43
1308	2012-05-19 21:25:28	Thanks! And thank you for your great plugin. You know, I missed the fact that other people had made server contributions. I'd like to suggest that you add a readme document under /servers that details other contributions -- for people who don't read all the wiki docs (like me).	swhitley	2012-05-19 10:46:43
1211	2012-04-17 19:50:28	file.slice has a different signature (file, start, length) compared to file.mozSlice and file.webkitSlice (file, start, end). Thus chunked uploads is broken for browsers (e.g. Firefox 4) that use file.slice.	wcheng	2012-04-18 09:35:08
1211	2012-04-18 09:35:08	Actually, the official implementation of slice uses the same signature as mozSlice and webkitSlice: <S_CODE_TOKEN> http://www.w3.org/TR/FileAPI/#dfn-Blob But it's true that the implementation in Firefox 4 (as well as Opera 11 and the Webkit version of that time) used length as the second argument to the Blob.slice method, which is now considered incorrect, as it differed from the signature for St…	blueimp	2012-04-18 09:35:08
1192	2012-04-13 22:55:06	Hey I've started using your plugin, however I needed the dragleave event. I'm doing animations when using dragover however I needed to remove those animations when I wasn't dropping the files.	emroot	2012-04-14 10:36:51
1192	2012-04-14 10:36:51	Thanks for your contribution, Emre. However, I'll not merge this code change into the master branch, as binding to the dragleave event is not necessary for the plugin functionality itself and can be easily achieved with a simple bind on the dropzone element: <S_CODE_TOKEN>	blueimp	2012-04-14 10:36:51
1152	2012-04-02 20:06:56	Prevent javascript crash for php return error when we have activated the orient_image and the file uploaded is not the expected one.	naxhh	2012-04-03 09:11:37
1152	2012-04-03 09:42:03	Thanks for your contribution! :)	blueimp	2012-04-03 09:11:37
1127	2012-03-24 17:15:49	I needed a confirm dialog to prompt the user prior to deleting any images/files once they had been uploaded. Seeing as I modified your code to add it, I thought I'd send over the changes in case you want to include it in the master. Cheers Dave	fullybaked	2012-03-24 22:18:12
1127	2012-03-24 22:18:12	Thanks for your contribution, Dave. However I don't plan to incorporate a confirmation dialog at the moment. In a full blown application, I would probably rather implement an Undo operation.	blueimp	2012-03-24 22:18:12
1127	2012-08-02 22:03:03	seriously? Confirmation dialog seems like a must on destructive operations. At the very least there should be a beforeDestroy callback that could cancel the delete by returning false.	dgm	2012-03-24 22:18:12
1127	2012-08-09 11:16:54	You can simply override the **destroy** callback, as it is done in the plugin extension guide: https://github.com/blueimp/jQuery-File-Upload/wiki/Plugin-extensions Adding your own confirmation dialog is trivial. Like I said, in a full-blown application, I would prefer an undo operation.	blueimp	2012-03-24 22:18:12
1127	2012-10-31 16:40:52	@blueimp - This seems like a good option. If people don't want to do use it they don't have to put the data-confirm attribute on the link tag, and then they never see the confirmations. I personally am having difficulty implementing the example you linked to in above.	batter	2012-03-24 22:18:12
1127	2012-11-09 17:38:59	I tried the demo you linked to, and it creates a recursive infinite loop. I'm still pretty new with overriding functionality like this, but I'm researching it now. I thought you might like to know. Thanks for the excellent plugin!	Rykus0	2012-03-24 22:18:12
1115	2012-03-21 16:34:57	Hiya, great work on the plugin! I've added a start on an asp.net server side example. The upload part works, the re-dislpay does not yet, but it should be a good start for anyone using the plugin in .NET I'm counting this as being under the same license as the original source. Yours Tim	timabell	2012-03-22 05:52:09
1115	2012-03-22 05:52:09	Thanks very much for your contribution, Tim. I highly encourage forking this project to add additional server-side implementations. However, I only plan to incorporate server-side implementations into the master branch that I'm willing to support myself. I've added your project repository to the list of ASP.NET implementations on the wiki here: https://github.com/blueimp/jQuery-File-Upload/wiki	blueimp	2012-03-22 05:52:09
1115	2012-03-22 14:06:57	Thanks for looking, I'd completely missed that section on the wiki (doh!), oh well lesson learned. I've added a bit more detail to that section to help people like me choose between the various contributions. They are all good and have all taken different approaches. I would like to respectfully ask you if you would think about pulling in useful examples that you don't necessarily wish to support…	timabell	2012-03-22 05:52:09
1115	2012-03-22 18:42:37	The downside for me is that when I include code in the repository I have the obligation to keep it up to date. Even if I just merge upstream patches I should at least test it myself but although C# is an interesting language I don't have a .NET development environment setup on my machine (.NET doesn't support OSX). I didn't watch the YouTube video, but I really like Git and one of its best featur…	blueimp	2012-03-22 05:52:09
1115	2012-03-23 08:53:05	Cool :-) thanks for the info	timabell	2012-03-22 05:52:09
1102	2012-03-17 01:06:33	Opera < 9.6 iframe sometimes (always?) triggers premature onload event right after submit before response was received This commit should fix it, tested on Opera Linux 9.27 and Opera Linux 9.52	mpokrywka	2012-03-17 04:42:56
1102	2012-03-17 04:42:56	Thanks for your contribution, mpokrywka. I noticed there are also other issues with older Opera versions, e.g. the file input selection button doesn't cover the whole "Add files" button area. I'm sure your code fixes the issue with older Opera versions, but it might also have side effects on other browsers. Since I don't support Opera versions before v.10 I will not merge your code at the moment.	blueimp	2012-03-17 04:42:56
1086	2012-03-08 12:06:34	Requirejs treats module names with file extension as full file paths and try to download ./jquery.fileupload-ip.js which isn’t what we need becase it’s path relative to current page, not jquery.fileupload-ui.js file.	sapegin	2012-03-08 17:29:36
1086	2012-03-08 17:30:09	Thanks for your contribution, Artem. :)	blueimp	2012-03-08 17:29:36
942	2012-01-15 23:41:51	I edited the files to bring AMD support to the module. If you don't know about AMD, jquery >1.7 is using it and it is growing really fast. There is a lot of lecture on the web about it. Regarding the edits I made to your code, it consists in wrapping the files into a define() method if the app use AMD and fall back to globals otherwise. You can read about it here: https://github.com/umdjs/umd I d…	karellm	2012-01-16 01:44:22
942	2012-01-16 03:02:23	Thanks for your contribution, Karel! :) I've committed an updated version which includes a refactored version of your AMD support implementation. I've also added AMD support to the other plugin files of the repository.	blueimp	2012-01-16 01:44:22
942	2012-01-16 03:10:16	Indeed I missed quite some files :) Thanks for the quick merge!	karellm	2012-01-16 01:44:22
942	2012-03-02 02:47:43	AMD is cool, loving it and using it everyday but I don't think you should use it to require jquery.ui.widget and others. Those are not exactly dependencies but more "requirements", also you shouldn't ask for specific folder structure.	ZeeAgency	2012-01-16 01:44:22
942	2012-03-02 03:34:30	What would your recommendation be? The docs on requirejs.org recommend to reference the dependencies by path names and using anonymous modules instead of named modules: http://requirejs.org/docs/start.html#add http://requirejs.org/docs/whyamd.html#namedmodules If you require for example jquery.fileupload-ui.js it depends on jquery.fileupload-ip.js, which in turn depends on jquery.fileupload.js wh…	blueimp	2012-01-16 01:44:22
942	2012-03-02 04:04:07	Actually, I had issues specifically with loading vendor/query.ui.widget as I don't want it to be there (got an existing folder structure I really care about). It seems like the paths configuration doesn't work with this [kind of relative path](https://github.com/blueimp/jQuery-File-Upload/blob/master/js/jquery.fileupload.js#L21). Turns out I don't know if it's a bug, a feature from require.js or …	ZeeAgency	2012-01-16 01:44:22
942	2012-03-02 04:18:37	Hmm, might be that scripts included via subfolders shouldn't use the **./** at the front, but it's a valid path and it worked in my tests with requirejs. Thanks for looking into this and please let me know when you get more information.	blueimp	2012-01-16 01:44:22
942	2012-03-02 19:00:53	For external dependencies, like jquery.ui.widget, those should be specified just as 'jquery.ui.widget', and only code that is considered part of this package should use relative IDs, the ones that start with './'. This allows better cross sharing of those common external dependencies. For instance, if I also have another lib that depends on jquery.ui.widget, if that lib used something like './ext…	jrburke	2012-01-16 01:44:22
942	2012-03-03 02:32:23	Thanks for the clarifications, James. :)	blueimp	2012-01-16 01:44:22
906	2011-12-29 12:07:03	First of all - awesome work. One of the best written libraries I've ever seen. Thank you. If the image is 90, 180, or 270 degrees left, this data is stored with most JPGs as meta data. This is how operating systems and other image viewers can properly flip the image for you when viewing it. This patch reads this metadata and orients the image properly. Includes a new image called orient_image, se…	gorillamania	2011-12-29 14:13:19
906	2011-12-29 15:22:39	Thanks for your contribution Nick! I've incorporated your addition with some minor cleanups in my latest commit: https://github.com/blueimp/jQuery-File-Upload/commit/97b2823a262cba4358de36c7c6235f95e1a8c75d	blueimp	2011-12-29 14:13:19
833	2011-12-02 08:49:57	The javascript was not loaded on the sample page.	Krizzzn	2011-12-02 09:08:00
833	2011-12-02 09:08:00	Please see https://www.google.com/search?q=protocol+relative+URL I've also added an entry to the [FAQ](https://github.com/blueimp/jQuery-File-Upload/wiki/Frequently-Asked-Questions). If the referenced script files did not load, I guess you probably opened the example HTML page via "file:" URL instead of "http:" or "https:".	blueimp	2011-12-02 09:08:00
787	2011-11-14 22:20:23	As Crockford [says](http://javascript.crockford.com/code.html#line length): > When a statement will not fit on a single line, it may be necessary to break it. Place the break after an operator, ideally after a comma. A break after an operator decreases the likelihood that a copy-paste error will be masked by semicolon insertion.	christianvuerings	2011-11-15 05:40:58
772	2011-11-08 16:22:18		nexeck	2011-11-08 16:33:02
772	2011-11-08 16:33:02	Please see https://www.google.com/search?q=protocol+relative+URL	blueimp	2011-11-08 16:33:02
761	2011-11-06 07:25:06	The jqXHR objects returned by data.submit() did not contain the abort function and thus could not be cancelled (Chrome 17.0.928.0 dev-m). This commit changes the variable assignment syntax slightly to ensure that the object is initialized properly.	jtuulos	2011-11-08 18:36:10
761	2011-11-08 18:31:27	I could reproduce the problem when using jQuery 1.7 and tracked it down to a bug in the implementation of jqXHR.always(). I've submitted a ticket to the jQuery bug tracker: http://bugs.jquery.com/ticket/10723 But I will also incorporate your fix into the current version of the plugin. Thanks for your contribution!	blueimp	2011-11-08 18:36:10
761	2011-11-08 21:18:02	Ok, sorry, I forgot to mention that I was using jQuery 1.7. Thanks for taking a closer look at the issue!	jtuulos	2011-11-08 18:36:10
761	2011-11-08 21:20:46	Unfortunately, this fix changes the callback invocation order when used with the sequentialUploads or limitConcurrentUploads options. But I'm working on a different workaround that I'll push soon.	blueimp	2011-11-08 18:36:10
733	2011-10-27 00:44:26	Firstly, thanks for this plugin, it helps a lot. Updated the _formatFileSize method during my usage to make it more flexible. Could you review it and check whether it is acceptable? Thanks.	vincentcn	2011-10-27 05:32:40
733	2011-10-27 05:32:40	Hi Vinson Xue, thanks for your contribution, but I've decided to not incorporate your changes for now. The platform identifier, although possibly the only clue in this case, is not reliable to detect the file size units formatting. e.g. Ubuntu Linux also makes use of the base-10 formatting: https://wiki.ubuntu.com/UnitsPolicy It's just not possible to determine by feature detection which platform…	blueimp	2011-10-27 05:32:40
733	2011-10-27 06:16:27	That is fine. In fact, I have created my own widget by extending blueimpUIX.fileupload. Just send this request to check whether it can help others. Thanks.	vincentcn	2011-10-27 05:32:40
709	2011-10-17 08:26:58	I did a port of the backend upload.php script to Python. It is based on the web2py framework. We are currently using it for GlobaLeaks.	hellais	2011-10-17 08:40:45
709	2011-10-17 08:40:45	Thanks for your contribution Arturo. I've added a link to your project to the jQuery File Upload wiki homepage ("web2py (Python framework) port"): https://github.com/blueimp/jQuery-File-Upload/wiki Feel free to add a better description or additional pages as documentation for your port. At the moment I don't plan to integrate additional server-side implementations into the project repository itse…	blueimp	2011-10-17 08:40:45
709	2011-10-17 08:42:45	Ok, sure. I am using this as part of an open source project called GlobaLeaks http://github.com/globaleaks/globaleaks/. I will do my best to keep also my repo up to synch.	hellais	2011-10-17 08:40:45
709	2011-10-17 08:45:18	Thanks for using it in your GlobaLeaks project. It sounds definitely interesting. :)	blueimp	2011-10-17 08:40:45
684	2011-10-06 14:32:59	Hi, I've added a confirm dialog for the delete button. I wanted to make this optional, but this.options is not available in the eventHandler methods and I've found no other way to include this, so this is more like a feature request. Best regards, schmunk	schmunk42	2011-10-06 14:43:32
684	2011-10-06 14:43:32	Thanks for your contribution, Tobias (schmunk). I don't plan to include a confirmation dialog for now. I also want to keep any language specific strings out of the JS code. However, it is possible to access the fileupload options inside of the __deleteHandler_ as shown here: https://github.com/blueimp/jQuery-File-Upload/blob/master/jquery.fileupload-ui.js#L494	blueimp	2011-10-06 14:43:32
684	2011-10-06 15:19:36	Thanks for your feedback, I'll check the options thing. Do you have message files for translations? Would you add it if it's optional? Do you have another preferred way on how you'd implement this, like overwriting the _deleteHandler?	schmunk42	2011-10-06 14:43:32
684	2011-10-06 16:05:01	All the language specific strings are part of the [HTML file](https://github.com/blueimp/jQuery-File-Upload/blob/master/example/index.html). The recommended way to extend the jQuery File Upload plugin is by using the extension mechanism of the [jQuery UI Widget Factory](http://docs.jquery.com/UI_Developer_Guide#The_widget_factory). This allows to override default Options (including callback metho…	blueimp	2011-10-06 14:43:32
684	2012-01-30 23:29:47	Just in case anybody wants a solution that doesn't require a modification to jquery-fileupload-ui.js -- put this into your application.js, or wherever your file upload initialization code exists, after the File Upload is initialized (written for jQuery File Upload 6.0.2 against jQuery 1.7.2): <S_CODE_TOKEN>	jeremyZX	2011-10-06 14:43:32
684	2012-01-31 10:18:41	Looks nice, thanks!	schmunk42	2011-10-06 14:43:32
579	2011-08-31 20:46:18	Update max number of files when removing a file without specifying a url.	patrickreiner	2011-09-01 10:25:01
542	2011-08-11 21:26:46	Firefox 3.6 was setting the src attribute of the preview image to false, which caused it to issue a GET request to '/false' resulting in a 404.	bubish	2011-08-12 05:53:03
542	2011-08-12 05:53:03	Thanks for the report bubish. I could not merge your fix due to two issues: - In your fix, the callback is not called when __createObjectURL_ doesn't return an URL. - Your code doesn't pass [JSLint](http://jslint.com/) due to it's formatting. Therefore, I've added [my own commit to fix the issue](https://github.com/blueimp/jQuery-File-Upload/commit/b364e0da6223f1914483eea5b5259938e54ab47c).	blueimp	2011-08-12 05:53:03
441	2011-06-27 15:43:07	Related to my original issue: [Permission denied error when uploading to another site via an iframe (IE8)](https://github.com/blueimp/jQuery-File-Upload/pull/435) `iframe.contents()` appears not to be enough to raise an exception in FF. An error will be raised when the code eventually calls text() to get whatever the response was. Explicitly calling `iframe.text()` will raise the permissions erro…	gammons	2011-06-29 04:40:20
441	2011-06-29 04:40:20	Grant, thanks again for your report. I've commited an update to the Iframe Transport plugin that unifies the response for cross-domain iframe uploads as _undefined_: https://github.com/blueimp/jQuery-File-Upload/commit/046dd900823d9261838216f552f30a20fa70b350 Using any of the converter methods (iframe to text, iframe to json, etc.) will now properly throw a parsererror on all browsers and result …	blueimp	2011-06-29 04:40:20
435	2011-06-24 20:25:07	IE is giving me a "permission denied" error when attempting to use jquery file upload to upload to another domain. This was not an issue with v4. The crux of the issue is this: http://stackoverflow.com/questions/1886547/access-is-denied-javascript-error-when-trying-to-access-the-document-object-of My fix worked for me, however I need your input for the following reasons: 1. The test suite did not…	gammons	2011-06-25 08:41:19
435	2011-06-25 08:41:19	Thanks for your issue report and contribution. I couldn't accept your pull request as your code change would break accessing the response content for same-domain requests using the Iframe Transport. However, I added a try/catch block around the content document access call for the iframe, which catches the cross-domain exception thrown by IE: https://github.com/blueimp/jQuery-File-Upload/commit/d…	blueimp	2011-06-25 08:41:19
435	2011-06-26 14:50:53	Thanks for the quick response and fix!	gammons	2011-06-25 08:41:19
362	2011-06-02 13:41:55	Here is my answer to Issue #358. I didn't see an easier way to access the form from the delete handler context. I also see that you removed the "var fu" reference I was mimicking - I hope you're not offended.	displague	2011-06-02 16:01:12
362	2011-06-02 16:01:12	Thanks for your contribution. However I have to reject this pull request, as I think that using the same form data for the file upload and for the deletion request as well is somewhat of an edge case. DELETE HTTP requests also usually don't have any body part and some server-side frameworks ignore request bodies for DELETE requests. The UI version of the plugin is supposed to be extended as it is…	blueimp	2011-06-02 16:01:12
362	2011-06-02 17:28:18	Thanks for the reply. I realize that this could complicate/break existing users of delete that do not expect formData to be included. I saw this as a gray area in the docs (if you can consider uploads and deletes to be part of the same bag). When I saw the name "processData" I thought this may have been a flag to enable the behavior I was looking for. A suitably named flag could be used to send f…	displague	2011-06-02 16:01:12
362	2011-06-02 18:17:59	processData is a jQuery AJAX flag that's set to false by the plugin so jQuery doesn't try to process the constructed multipart file upload data.	blueimp	2011-06-02 16:01:12
300	2011-05-20 21:41:55	That may close the issue 299	aurium	2011-06-05 19:33:54
300	2011-05-21 03:57:38	Can you provide a test case or implementation example?	blueimp	2011-06-05 19:33:54
300	2011-05-23 00:17:04	Yes, sure! I will try to do this it soon.	aurium	2011-06-05 19:33:54
300	2011-05-30 16:32:01	Aurélio, did you find the time to provide an example implementation? I mean, you must have code that needs your addition somewhere, or not? I will gladly add any improvements, but I need to be able to test it before I include it.	blueimp	2011-06-05 19:33:54
148	2011-04-06 14:14:47	I've added CSRF (cross-site request forgery token) support, as I needed it for a rails app which uses the Devise user authentication library. Looks for a CSRF meta tag on the page, and if found adds a X-CSRF-Token header to the request. An alternate implementation would be to add an option to either set the csrf token manually, or just one that allows adding arbitrary headers. If you'd prefer I c…	nathanstitt	2011-04-06 15:07:09
148	2011-04-06 15:07:09	Thanks for your contribution, but it's already possible to add arbitrary request headers using the _requestHeaders_ option. This feature was already added about one month ago, but unfortunately I didn't add any documentation. I've now added a section to the [Options documentation](https://github.com/blueimp/jQuery-File-Upload/wiki/Options) (search for "requestHeaders" on the page). I also just [c…	blueimp	2011-04-06 15:07:09
148	2011-04-06 15:29:43	Sorry, I didn't think to look in the code to see if you'd added something for that, just did a quick docs scan. I'll just use that option then. Thanks again!	nathanstitt	2011-04-06 15:07:09
148	2011-04-06 15:33:30	Nah, it's my fault, should have documented it along with adding the feature. Thanks for using the plugin. :)	blueimp	2011-04-06 15:07:09
148	2012-02-29 22:32:37	Hi there, I just took a look at those links and can't seem to find the requestHeader options. Have they been moved?	twig	2011-04-06 15:07:09
148	2012-03-01 02:16:37	Since version 5, the plugin accepts all [$.ajax](http://api.jquery.com/jQuery.ajax/) parameters as part of its options object. You can therefore just make use of the **headers** option to set additional request headers. However please note that the Iframe Transport (required by IE and Opera) doesn't support setting request headers. To implement cross-browser CSRF protection, I would recommend mak…	blueimp	2011-04-06 15:07:09
148	2012-03-05 22:17:05	Thanks for that!	twig	2011-04-06 15:07:09
148	2012-05-18 08:51:51	Using the headers option like this: <S_CODE_TOKEN> Seems to do the trick for file uploads, however the header is not attached in the destroy action (when clicking the delete button). It seems that the _getAJAXSettings() method is not invoked inside the destroy() handler. @blueimp ?	etdsoft	2011-04-06 15:07:09
148	2012-05-18 09:06:55	That's because deleting files is not part of the core plugin, it's only part of the UI version. However you can add the header easily by overriding the [destroy](https://github.com/blueimp/jQuery-File-Upload/blob/master/js/jquery.fileupload-ui.js#L272) callback option: <S_CODE_TOKEN>	blueimp	2011-04-06 15:07:09
148	2012-05-18 09:22:28	Thanks, this did the trick. However, I had to slightly amend the last line based on the [Plugin extensions](https://github.com/blueimp/jQuery-File-Upload/wiki/Plugin-extensions) example to include a .options.: <S_CODE_TOKEN>	etdsoft	2011-04-06 15:07:09
148	2012-05-18 09:26:03	You're totally right, the ".options" was missing - I was typing it out of memory, my mistake. :D	blueimp	2011-04-06 15:07:09
148	2013-04-09 19:59:27	There is the possibility of putting an ajax call inside the method? $('#fileupload').fileupload({ destroy: function (e, data) { <S_CODE_TOKEN> when I do that then he give the following error TypeError: that is undefined [Parar neste erro] that._adjustMaxNumberOfFiles(1);	jonasrn	2011-04-06 15:07:09
148	2013-05-02 17:43:57	@blueimp Could you provide an example of how to implement your suggestion for using URL parameters for iframe upload? Finding it difficult to adapt your example of extending options for Delete. Much appreciated.	jedierikb	2011-04-06 15:07:09
148	2013-05-03 08:32:24	You can use formData to send CSRF tokens: https://github.com/blueimp/jQuery-File-Upload/wiki/How-to-submit-additional-form-data	blueimp	2011-04-06 15:07:09
148	2013-10-25 14:56:01	Hey, I am using codeigniter CSRF and I am unable to send the token. Can you please tell me how can I do it.	junaidatique	2011-04-06 15:07:09
148	2015-12-02 18:07:17	I might be stupid, but when I do this: <S_CODE_TOKEN> the deletion is working, but it is not removed from the page. $.blueimpUI is not defined for me.	gabn88	2011-04-06 15:07:09
137	2011-03-30 15:58:54	to implement the faq #1 Does the plugin have to be called on a form tag? in initUploadForm() if the container is not a form, nor contains a form, use it	mbrowniebytes	2011-04-03 08:57:54
137	2011-04-03 08:57:54	I've commited a new version that allows using a file input field without a surrounding form, but I've implemented it slightly different than your suggestion. But thanks for the request.	blueimp	2011-04-03 08:57:54
115	2011-03-11 18:29:51	So IE doesn't yet support drag-and-drop, but if options.dragDropSupport == true, then IE will throw an error (on dataTransfer.effectAllowed = 'copy';) if you try to drag anything into it. This commit fixes IE and preserves expected drag-and-drop action in IE by opening the file (hence, moving e.preventDefault into the dataTransfer.files check).	samuelclay	2011-03-12 18:03:58
115	2011-03-12 10:07:19	Thanks! :)	blueimp	2011-03-12 18:03:58
60	2011-02-13 05:09:58	I was doing sequential uploads (https://github.com/blueimp/jQuery-File-Upload/wiki/Sequential-Uploads) and wanted to change the URL after every upload (to add the newest CouchDB document revision). This allows me to pass in {url: URLWithNewRevision} to the queued upload function when it gets called.	maxogden	2011-02-13 13:22:41
60	2011-02-13 05:22:41	Please have a look at the documentation for [initUpload](https://github.com/blueimp/jQuery-File-Upload/wiki/Options) or the [Google App Engine example](https://github.com/blueimp/jQuery-File-Upload/wiki/Google-App-Engine). There is no need for callBack arguments, as the settings object - called _handler_ on the documentation for _initUpload_ - is passed by reference to _initUpload_, allowing you …	blueimp	2011-02-13 13:22:41
60	2011-02-13 06:42:57	In [the sequential uploads example](https://github.com/blueimp/jQuery-File-Upload/wiki/Sequential-Uploads) you queue up download callbacks using the following code: <S_CODE_TOKEN> When the callback is later called (in the above example its the line containing `next();`) it is using the settings as they existed at the time that the upload callback was created. In other words, if I set `handler.url…	maxogden	2011-02-13 13:22:41
60	2011-02-13 10:39:05	Here you have a modified version of the Sequential Upload example that let's you change the URL for the next upload depending on the response of the last upload, without the need for the patch: <S_CODE_TOKEN>	blueimp	2011-02-13 13:22:41
50	2011-02-07 20:58:23		deepthawtz	2011-02-08 20:01:58
50	2011-02-07 20:59:39	also, the README was written in markdown but in a .txt file, github parses markdown so I changed the file to .md	deepthawtz	2011-02-08 20:01:58
50	2011-02-08 20:01:58	Sorry, but I won't pull in your suggested changes. I'm aware of GitHub parsing markdown, but I chose the _.txt_ format by purpose: It's a better format for distribution in a non-markdown aware context, e.g. from time to time I put a release on the jQuery plugin page. If the package is downloaded the README.txt file can be easily opened with a text editor by double-click while _.md_ fies might not…	blueimp	2011-02-08 20:01:58
43	2011-02-03 00:06:56	S3 is picky about the file being the last value in the request. If it's not the last value, it'll reply with a "400 Bad Request". I simply tweaked `legacyUploadFormDataInit` to insert them before `fileInput` instead of appending to `uploadForm`.	lmarburger	2011-02-03 10:44:32
43	2011-02-03 02:47:16	Thanks!	blueimp	2011-02-03 10:44:32
