# Supplementary material for: Status, identity, and language: A study of issue discussions in GitHub
Source: PLoS One. 2019 Jun 14;14(6):e0215059. doi: 10.1371/journal.pone.0215059 (PMC6568400; doi:10.1371/journal.pone.0215059)
Supplement: S2 Data — (ZIP) [file pone.0215059.s003.zip › sample_46_projs_issues/blueimp_jQuery-File-Upload/issue_comments_mentioned_committer_NOCODE_FULLBODY.csv]

issue_num	datetime	body	login	mention_login
3476	2017-03-02 12:32:29	Thanks for your contribution @Danter7 I'll merge this, but you'll also have to bump the `blueimp-load-image ` optional dependency to version `2.12.2`, else there won't be a separate `scale` module.	blueimp	Danter7
3468	2017-01-13 16:30:51	Thanks @bowlofeggs	blueimp	bowlofeggs
3465	2016-12-20 12:21:03	Thanks @exabugs !	blueimp	exabugs
3462	2016-11-07 17:09:57	Thanks for the reply @blueimp I am not talking about the max number of files that can be uploaded in a directory, but I did mean about enforcing 1 file limit per upload, which can't be trusted from the client side! User can just fiddle the script and just skip the single file upload limit. I agree with you on this one: > Users can still send an arbitrary number of files by sending multiple POST r…	saurabh-sharma	blueimp
3454	2016-07-31 20:04:34	Thanks, @headlessme!	blueimp	headlessme
3453	2016-07-31 19:51:09	Thanks for your contribution and sorry for the late reply, @timmetj	blueimp	timmetj
3451	2016-06-11 14:09:30	Thanks, @remicollet	blueimp	remicollet
3449	2016-06-08 11:58:06	Thanks for your contribution, @akvadrako. I prefer to let the UI code handle the display of error messages and don't see a necessary need to explain the lack of video preview. Thanks for your understanding.	blueimp	akvadrako
3446	2016-05-27 12:19:28	Thanks for your contribution, @akvadrako. I've added some comments to the updated files. Could you elaborate on separating the AMD and node.js package formats jQuery-style?	blueimp	akvadrako
3446	2016-06-30 14:32:13	Would love to see this merged also. @akvadrako couple of notes: - Since you’re referencing `angular` and `blueimp-load-image`, I suppose those should be defined as `dependencies` of this project? - Why do you explictly reference `blueimpl-load-image/js/load-image` instead of `blueimp-load-image`? That package already exports module which can be consumed?	niksy	akvadrako
3446	2016-08-29 10:59:22	@akvadrako are you still working on this? If there's no reply to my requested changes I'll close this in the next couple of days.	blueimp	akvadrako
3445	2016-05-23 13:11:42	Thanks @mcdado	blueimp	mcdado
3444	2016-05-20 09:54:00	Thanks @orhanveli.	blueimp	orhanveli
3440	2016-05-01 18:32:48	Thanks, @georgemillo!	blueimp	georgemillo
3439	2016-04-29 14:07:45	@blueimp , thanks for the reply. I had seen that part, and I anticipated that if I skip the empty version - the original will not be saved. So, e.g. if we have these options I thought it would create only these 2 files: `upload_dir/small/image.jpg` and `upload_dir/large/image.jpg`. However I end up having one more `upload_dir/image.jpg` file - which is the original. I also tried to make the empty…	hashmode	blueimp
3437	2016-04-11 21:52:15	Thanks, @TeLiXj!	blueimp	TeLiXj
3435	2016-04-11 17:41:04	Thanks, @mattiasw!	blueimp	mattiasw
3433	2016-02-26 11:16:51	Thanks @Herst !	blueimp	Herst
3432	2016-02-24 16:38:00	Thanks @rhymes!	blueimp	rhymes
3431	2016-02-24 18:44:24	Thanks @ThomasLandauer!	blueimp	ThomasLandauer
3430	2016-02-24 18:40:20	Thanks for the contribution, @ningliu.	blueimp	ningliu
3422	2016-02-24 18:15:24	Thanks for your contribution, @istem and sorry for the late reaction.	blueimp	istem
3417	2015-08-28 20:37:41	Thanks for the contribution, @majornista!	blueimp	majornista
3416	2015-08-25 15:49:09	Thanks again for your contribution, @fabiogermann. With the latest stable AngularJS version it seems the progress apply isn't even necessary so I removed that callback.	blueimp	fabiogermann
3414	2015-08-10 19:25:50	Thanks, @fabiogermann!	blueimp	fabiogermann
3406	2015-07-08 16:07:48	@blueimp I really need your help. I tried looking for solution everywhere but could not find anything. May be you can help. It may be very basic but it is just not working for me. I implemented database implementation of blueim/jQuery-file-upload. Everything is working fine but the problem is, the form shows all uploaded files. I want it to show only that images which are related to a particular …	hammadkhan	blueimp
3405	2015-07-05 19:11:35	I think originally I intended `jquery.ui.widget` to be a named module, as other jQuery projects might potentially include it as well. That's also why there's an npm package of the same name, that I admittedly didn't maintain for a long time: https://www.npmjs.com/package/jquery.ui.widget RequireJS should definitely work as well with the updated path, as that's how the local scripts are included i…	blueimp	palcu
3405	2015-07-07 08:30:51	Thanks for the report, @dbrugne. I've released a new version reverting the change. Sorry @palcu, I should have tested my assumptions regarding RequireJS. We'll have to find another workaround for the issue with WebPack.	blueimp	palcu
3405	2015-07-10 22:01:56	@palcu @blueimp simple workaround for WebPack is to disable AMD: https://www.npmjs.com/package/imports-loader#disable-amd	evoyy	palcu
3405	2015-07-10 22:01:56	@palcu @blueimp simple workaround for WebPack is to disable AMD: https://www.npmjs.com/package/imports-loader#disable-amd	evoyy	blueimp
3405	2016-04-26 08:38:30	The same `Module not found: Error: Cannot resolve module 'jquery.ui.widget'` error is happening to me when using webpack. When I add `jquery.ui.widget` to my dependencies in `package.json`, it works. `jquery.ui.widget`'s `package.json` only misses `"main": "jquery.ui.widget.js"` to make it work. @blueimp Shouldn't `jquery.ui.widget` be part of the plugin's dependencies in `package.json`?	orthes	blueimp
3403	2015-06-28 12:39:11	Thanks @pquentin !	blueimp	pquentin
3397	2015-05-27 14:03:18	@blueimp i'm sorry i think my post it's not submit. Thank you very much @blueimp :). Now I very very happy when you answer my question.Its working now. I like youuuuuuuuuuuuuuuuu.	hippobpinh1	blueimp
3396	2015-05-18 07:51:06	Thanks @guag!	blueimp	guag
3388	2015-02-05 07:47:26	Thanks for your contribution, @twlz0ne	blueimp	twlz0ne
3362	2014-10-13 19:31:54	Thanks for your contribution, @AndrewEastwood :+1:	blueimp	AndrewEastwood
3331	2014-09-01 21:01:35	Thanks for your contribution, @darknessm0404!	blueimp	darknessm0404
3258	2014-07-21 19:03:30	Thanks for your contribution, @tkleinhakisa ! :+1:	blueimp	tkleinhakisa
2926	2014-02-05 12:25:02	@blueimp The use case is loading the jQuery File Upload plugin from a Firefox add on. And in that case, `window.Blob.prototype` is undefined, which I suspect is for security reasons. Even if you weren't hoping to officially support Firefox add ons, I thought that this patch would be a net win for cases where the environment, for whatever reason, has `window.Blob` defined but not `window.Blob.prot…	etruong42	blueimp
2740	2013-11-15 13:22:28	Thanks for your contribution, @ottens. I've released a new version based on your pull request (slightly refactored and with a unit test added).	blueimp	ottens
2740	2013-12-03 18:15:01	@ottens, thanks for adding the limitMultiFileUploadSize option. I needed it too and the solution I came up with was not as elegant.	dougdomeny	ottens
2722	2013-11-06 16:00:06	Thanks @dougdomeny, performance improvements are always very welcome! :)	blueimp	dougdomeny
2607	2013-10-01 06:44:45	@blueimp We plan to use jQuery-File-Upload via composer package manager not for server side implementation, but for client-side one. That's how we can keep your plugin as an external dependency and have an up-to-date version of the plugin. Proposed PR does not require updating `composer.json` after each release. Composer will handle it automatically. All you need is to register at https://packagi…	maxromanovsky	blueimp
2585	2013-09-11 15:15:45	The fact that I didn't assign the value to the variable is just a stupid oversight. :) But thanks for kindly explaining it. As for your decision to not fix the issue, may I carefully suggest you review it once more? There is nothing in the spec that disallows such a name. In fact, the [spec clearly states](http://developers.whatwg.org/association-of-controls-and-forms.html#attr-fe-name): > Any no…	denis-sokolov	blueimp
2164	2013-05-01 12:09:50	I like the feature but think the implementation could use some more work. @blueimp, I feel like I'll break chunked uploads if I overload `get_file_name` because I can't clearly make out what `get_unique_filename` is doing. Have you got any advice on how to easily allow random filenames? Much appreciated	ncatanchin	blueimp
2094	2015-12-29 17:29:03	@blueimp do you mean https://github.com/blueimp/jQuery-File-Upload/blob/master/js/jquery.fileupload.js#L176? I am wondering how to use the `i18n` function with the second parameter `context`. Can you give a simple example?	dzhuang	blueimp
1127	2012-10-31 16:40:52	@blueimp - This seems like a good option. If people don't want to do use it they don't have to put the data-confirm attribute on the link tag, and then they never see the confirmations. I personally am having difficulty implementing the example you linked to in above.	batter	blueimp
148	2012-05-18 08:51:51	Using the headers option like this: Seems to do the trick for file uploads, however the header is not attached in the destroy action (when clicking the delete button). It seems that the _getAJAXSettings() method is not invoked inside the destroy() handler. @blueimp ?	etdsoft	blueimp
148	2013-05-02 17:43:57	@blueimp Could you provide an example of how to implement your suggestion for using URL parameters for iframe upload? Finding it difficult to adapt your example of extending options for Delete. Much appreciated.	jedierikb	blueimp
3370	2014-12-27 08:59:39	@blueimp here is a chance to make a beautiful xmas gift :)	nervo	blueimp
