# Supplementary material for: Status, identity, and language: A study of issue discussions in GitHub
Source: PLoS One. 2019 Jun 14;14(6):e0215059. doi: 10.1371/journal.pone.0215059 (PMC6568400; doi:10.1371/journal.pone.0215059)
Supplement: S2 Data — (ZIP) [file pone.0215059.s003.zip › sample_46_projs_issues/blueimp_jQuery-File-Upload/issue_first_in.csv]

3397	hippobpinh1	2015-05-27 14:03:18
3449	blueimp	2016-06-08 11:58:06
2094	dzhuang	2015-12-29 17:29:03
3422	blueimp	2016-02-24 18:15:24
3430	blueimp	2016-02-24 18:40:20
3388	blueimp	2015-02-05 07:47:26
3331	blueimp	2014-09-01 21:01:35
3453	blueimp	2016-07-31 19:51:09
3403	blueimp	2015-06-28 12:39:11
3444	blueimp	2016-05-20 09:54:00
3440	blueimp	2016-05-01 18:32:48
2740	blueimp	2013-11-15 13:22:28
2740	dougdomeny	2013-12-03 18:15:01
3414	blueimp	2015-08-10 19:25:50
3465	blueimp	2016-12-20 12:21:03
3416	blueimp	2015-08-25 15:49:09
3439	hashmode	2016-04-29 14:07:45
3406	hammadkhan	2015-07-08 16:07:48
3396	blueimp	2015-05-18 07:51:06
3258	blueimp	2014-07-21 19:03:30
3454	blueimp	2016-07-31 20:04:34
2585	denis-sokolov	2013-09-11 15:15:45
3417	blueimp	2015-08-28 20:37:41
1127	batter	2012-10-31 16:40:52
2722	blueimp	2013-11-06 16:00:06
3431	blueimp	2016-02-24 18:44:24
3437	blueimp	2016-04-11 21:52:15
3445	blueimp	2016-05-23 13:11:42
3405	blueimp	2015-07-05 19:11:35
3405	evoyy	2015-07-10 22:01:56
3405	orthes	2016-04-26 08:38:30
3370	nervo	2014-12-27 08:59:39
3451	blueimp	2016-06-11 14:09:30
3468	blueimp	2017-01-13 16:30:51
2926	etruong42	2014-02-05 12:25:02
3435	blueimp	2016-04-11 17:41:04
3462	saurabh-sharma	2016-11-07 17:09:57
3432	blueimp	2016-02-24 16:38:00
148	jedierikb	2013-05-02 17:43:57
148	etdsoft	2012-05-18 08:51:51
3362	blueimp	2014-10-13 19:31:54
3446	blueimp	2016-05-27 12:19:28
3446	niksy	2016-06-30 14:32:13
2164	ncatanchin	2013-05-01 12:09:50
3433	blueimp	2016-02-26 11:16:51
2607	maxromanovsky	2013-10-01 06:44:45
3476	blueimp	2017-03-02 12:32:29
