# Supplementary material for: Status, identity, and language: A study of issue discussions in GitHub
Source: PLoS One. 2019 Jun 14;14(6):e0215059. doi: 10.1371/journal.pone.0215059 (PMC6568400; doi:10.1371/journal.pone.0215059)
Supplement: S2 Data — (ZIP) [file pone.0215059.s003.zip › sample_46_projs_issues/blueimp_jQuery-File-Upload/issue_comments_mentioned_NOCODE_FULLBODY.csv]

issue_num	datetime	body	login	mention_login
3476	2017-03-02 12:32:29	Thanks for your contribution @Danter7 I'll merge this, but you'll also have to bump the `blueimp-load-image ` optional dependency to version `2.12.2`, else there won't be a separate `scale` module.	blueimp	Danter7
3475	2017-02-24 13:15:39	Thanks for your contribution @autopulated That was actually an issue in [JavaScript Load Image](https://github.com/blueimp/JavaScript-Load-Image/commit/57e634af79738c46b25df71a12282763721a072c) and has been fixed with version `v2.12.2`. Regarding the closed issue tracker: This was a deliberate decision as the number of support requests drowned out any deliberate issue reports and made maintaining…	blueimp	autopulated
3474	2017-02-09 17:29:21	Thanks for your contribution, @evil-shrike. To not break compatibility with old browsers (supported by older jQuery Versions), I've added a change that only uses `JSON.parse` if it's available, else `jQuery.parseJSON`.	blueimp	evil-shrike
3472	2017-02-02 20:28:26	Thanks for your pull request @flobee. Unfortunately I don't see the benefit of those contributions. Maybe this would be better suited in a fork? If there's an exact topic that this set of changes is about, I'll gladly add it to the Wiki.	blueimp	flobee
3471	2017-02-02 19:37:11	Thanks @gabn88 This is better suited for the Wiki, so I've added it to the list of forks here: https://github.com/blueimp/jQuery-File-Upload/wiki#forks	blueimp	gabn88
3470	2017-01-13 16:36:04	Thanks for your contribution, @rlucha!	blueimp	rlucha
3468	2017-01-13 16:30:51	Thanks @bowlofeggs	blueimp	bowlofeggs
3465	2016-12-20 12:21:03	Thanks @exabugs !	blueimp	exabugs
3464	2016-11-20 14:54:10	Thanks @tribut. There's a separate file where I fixed this issue.	blueimp	tribut
3462	2016-11-07 14:06:18	Thanks for your contribution, @saurabh-sharma Unfortunately, I don't think this is a good approach, as you only limit the number of parts in the multipart POST message, which doesn't have any perceivable benefit. Users can still send an arbitrary number of files by sending multiple POST requests for example. Without any user identification, it will not be possible to limit the number of files upl…	blueimp	saurabh-sharma
3462	2016-11-07 17:09:57	Thanks for the reply @blueimp I am not talking about the max number of files that can be uploaded in a directory, but I did mean about enforcing 1 file limit per upload, which can't be trusted from the client side! User can just fiddle the script and just skip the single file upload limit. I agree with you on this one: > Users can still send an arbitrary number of files by sending multiple POST r…	saurabh-sharma	blueimp
3461	2016-11-05 13:01:49	@CQPosts @madeureka Please do not misuse the pull request features. And please understand that I do not offer any support for this project anymore: https://github.com/blueimp/jQuery-File-Upload#support	blueimp	CQPosts
3461	2016-11-05 13:01:49	@CQPosts @madeureka Please do not misuse the pull request features. And please understand that I do not offer any support for this project anymore: https://github.com/blueimp/jQuery-File-Upload#support	blueimp	madeureka
3459	2016-10-26 12:15:32	Thanks @niksy !	blueimp	niksy
3457	2016-10-17 08:18:28	Thanks, @AllSeeingEye !	blueimp	AllSeeingEye
3456	2016-10-02 17:29:25	Thanks for your contribution, @timwiel I've added your repository to the wiki (under forks). I hope it's fine for you that I prefer your work as a fork, as I don't see an imminent need to add the randomised file names feature to the master branch. I'm only maintaining this project and will not develop it any further. This is especially true regarding the server-side code, which originally was onl…	blueimp	timwiel
3455	2016-10-02 17:14:45	Thanks a lot for your contribution, @richard512 Those are all nice features and I've added your repository to the [wiki](https://github.com/blueimp/jQuery-File-Upload/wiki) (under forks). I hope it's fine for you that I prefer your work as a fork, as I want to keep my maintainer workload small and adding video thumbnail support would open up another swath of potential issues. Thanks a lot though!	blueimp	richard512
3454	2016-07-31 20:04:34	Thanks, @headlessme!	blueimp	headlessme
3453	2016-07-31 19:51:09	Thanks for your contribution and sorry for the late reply, @timmetj	blueimp	timmetj
3452	2016-06-15 08:02:50	Thanks for your contribution, @steve3d However, there's absolutely no need to include the code snippet you added inside of this library. Simply add it into a new file and include it in your HTML documents.	blueimp	steve3d
3451	2016-06-11 14:09:30	Thanks, @remicollet	blueimp	remicollet
3449	2016-06-08 11:58:06	Thanks for your contribution, @akvadrako. I prefer to let the UI code handle the display of error messages and don't see a necessary need to explain the lack of video preview. Thanks for your understanding.	blueimp	akvadrako
3446	2016-05-27 12:19:28	Thanks for your contribution, @akvadrako. I've added some comments to the updated files. Could you elaborate on separating the AMD and node.js package formats jQuery-style?	blueimp	akvadrako
3446	2016-06-30 14:32:13	Would love to see this merged also. @akvadrako couple of notes: - Since you’re referencing `angular` and `blueimp-load-image`, I suppose those should be defined as `dependencies` of this project? - Why do you explictly reference `blueimpl-load-image/js/load-image` instead of `blueimp-load-image`? That package already exports module which can be consumed?	niksy	akvadrako
3446	2016-08-29 10:59:22	@akvadrako are you still working on this? If there's no reply to my requested changes I'll close this in the next couple of days.	blueimp	akvadrako
3445	2016-05-23 13:11:42	Thanks @mcdado	blueimp	mcdado
3444	2016-05-20 09:54:00	Thanks @orhanveli.	blueimp	orhanveli
3440	2016-05-01 18:32:48	Thanks, @georgemillo!	blueimp	georgemillo
3439	2016-04-29 12:23:40	Thanks for your contribution, @hashmode. However, this option is unnecessary, as it's already possible to keep modified versions only, as the original itself is listed in the image versions: https://github.com/blueimp/jQuery-File-Upload/blob/master/server/php/UploadHandler.php#L133	blueimp	hashmode
3439	2016-04-29 14:07:45	@blueimp , thanks for the reply. I had seen that part, and I anticipated that if I skip the empty version - the original will not be saved. So, e.g. if we have these options I thought it would create only these 2 files: `upload_dir/small/image.jpg` and `upload_dir/large/image.jpg`. However I end up having one more `upload_dir/image.jpg` file - which is the original. I also tried to make the empty…	hashmode	blueimp
3437	2016-04-11 21:52:15	Thanks, @TeLiXj!	blueimp	TeLiXj
3435	2016-04-11 17:41:04	Thanks, @mattiasw!	blueimp	mattiasw
3434	2016-04-11 21:48:43	Thanks for your contribution, @servocoder. Am I correct in the assumption that this issue mainly affects 32bit Windows servers? And could you confirm that, instead of using the curl workaround, the following function (cop+pasted from a php.net comment) will also fix the issue on those platforms? Taken from http://php.net/manual/en/function.filesize.php#115792	blueimp	servocoder
3434	2016-08-29 10:59:46	@servocoder Are you still working on this?	blueimp	servocoder
3433	2016-02-26 11:16:51	Thanks @Herst !	blueimp	Herst
3432	2016-02-24 16:38:00	Thanks @rhymes!	blueimp	rhymes
3431	2016-02-24 18:44:24	Thanks @ThomasLandauer!	blueimp	ThomasLandauer
3430	2016-02-24 18:40:20	Thanks for the contribution, @ningliu.	blueimp	ningliu
3424	2016-02-24 18:58:30	Hi @atealxt, thanks for your contribution. I read your blog post and I think that's a very interesting approach to the problem. I think a more fitting description would be "server processing estimate", as it's the processing on the server (or servers) that we don't get additional progress events on. The server processing of images is the reason I usually display an animated progress bar, as this …	blueimp	atealxt
3423	2015-10-31 03:27:13	:-1: @ToreOlavKristiansen I would rather suggest an enhancement, where the developer can configure the active prefix by choosing between "decimal" and "binary". https://en.wikipedia.org/wiki/Binary_prefix https://en.wikipedia.org/wiki/Metric_prefix#Decimal_prefix	websafe	ToreOlavKristiansen
3423	2015-10-31 12:49:32	@ToreOlavKristiansen I still think that this is wrong. It should use the IEC units with powers of 1024 and the SI prefixes with powers of 1000. If you like to have the same number values as the Windows Explorer, _please_ use the correct units. I would rather explain to curious end-users why there's an extra "i" in the unit than make false claims about internationally standardized units.	patlkli	ToreOlavKristiansen
3422	2016-02-24 18:15:24	Thanks for your contribution, @istem and sorry for the late reaction.	blueimp	istem
3418	2015-09-13 11:20:43	Thanks for your contribution, @jeff1326. Unfortunately at the moment I will only merge new features that cannot be handled without this change. Although your callback functionality would certainly be useful, this could also be handled with the current version. You could e.g. override the `handle_file_upload` method in a subclass and call the original method in the subclass method. In my opinion, …	blueimp	jeff1326
3417	2015-08-28 20:37:41	Thanks for the contribution, @majornista!	blueimp	majornista
3416	2015-08-25 15:49:09	Thanks again for your contribution, @fabiogermann. With the latest stable AngularJS version it seems the progress apply isn't even necessary so I removed that callback.	blueimp	fabiogermann
3414	2015-08-10 19:25:50	Thanks, @fabiogermann!	blueimp	fabiogermann
3412	2015-08-05 16:28:12	Thanks for your contribution, @TrueDrago. I created a separate fix, as the bower-json validation also had issues with the multiple CSS and JS files listed in the `main` property.	blueimp	TrueDrago
3406	2015-07-08 16:07:48	@blueimp I really need your help. I tried looking for solution everywhere but could not find anything. May be you can help. It may be very basic but it is just not working for me. I implemented database implementation of blueim/jQuery-file-upload. Everything is working fine but the problem is, the form shows all uploaded files. I want it to show only that images which are related to a particular …	hammadkhan	blueimp
3405	2015-07-05 19:11:35	I think originally I intended `jquery.ui.widget` to be a named module, as other jQuery projects might potentially include it as well. That's also why there's an npm package of the same name, that I admittedly didn't maintain for a long time: https://www.npmjs.com/package/jquery.ui.widget RequireJS should definitely work as well with the updated path, as that's how the local scripts are included i…	blueimp	palcu
3405	2015-07-07 08:30:51	Thanks for the report, @dbrugne. I've released a new version reverting the change. Sorry @palcu, I should have tested my assumptions regarding RequireJS. We'll have to find another workaround for the issue with WebPack.	blueimp	dbrugne
3405	2015-07-07 08:30:51	Thanks for the report, @dbrugne. I've released a new version reverting the change. Sorry @palcu, I should have tested my assumptions regarding RequireJS. We'll have to find another workaround for the issue with WebPack.	blueimp	palcu
3405	2015-07-10 22:01:56	@palcu @blueimp simple workaround for WebPack is to disable AMD: https://www.npmjs.com/package/imports-loader#disable-amd	evoyy	palcu
3405	2015-07-10 22:01:56	@palcu @blueimp simple workaround for WebPack is to disable AMD: https://www.npmjs.com/package/imports-loader#disable-amd	evoyy	blueimp
3405	2016-04-26 08:38:30	The same `Module not found: Error: Cannot resolve module 'jquery.ui.widget'` error is happening to me when using webpack. When I add `jquery.ui.widget` to my dependencies in `package.json`, it works. `jquery.ui.widget`'s `package.json` only misses `"main": "jquery.ui.widget.js"` to make it work. @blueimp Shouldn't `jquery.ui.widget` be part of the plugin's dependencies in `package.json`?	orthes	blueimp
3405	2016-04-26 13:09:09	@orthes: Technically yes, `jquery.ui.widget` is a dependency. However, the jQuery UI project does not use NPM as a package manager, so there was never an official version of `jquery.ui.widget` available. The [one on NPM](https://www.npmjs.com/package/jquery.ui.widget) was actually published by myself and is unmaintained. The official version of `jquery.ui.widget` also didn't support AMD originall…	blueimp	orthes
3404	2015-06-28 12:35:55	@tons: Thanks for your contribution. While I won't include this feature in the master branch, I think it could be a good addition to the Wiki. I've re-enabled public write access so feel free to add a tutorial page. @atfc2015: Sorry but I don't provide any private services for my open source projects at the moment.	blueimp	tons
3403	2015-06-28 12:39:11	Thanks @pquentin !	blueimp	pquentin
3397	2015-05-27 13:54:01	@hippobpinh1: Please do not spam the pull request comments. Please read this on your support options: https://github.com/blueimp/jQuery-File-Upload#support I'll answer you this one time, but again, please stop spamming (as I've had to delete three of your other misplaced comments). Check out this option, it defines the max file size of images to load for the preview feature: https://github.com/bl…	blueimp	hippobpinh1
3397	2015-05-27 14:03:18	@blueimp i'm sorry i think my post it's not submit. Thank you very much @blueimp :). Now I very very happy when you answer my question.Its working now. I like youuuuuuuuuuuuuuuuu.	hippobpinh1	blueimp
3396	2015-05-18 07:51:06	Thanks @guag!	blueimp	guag
3392	2015-05-20 12:21:38	@miohtama Seems to be that adding new issue is similar with pull request here. Do they have any issue tracker page?	itsazzad	miohtama
3392	2015-05-20 13:16:51	Sorry, but I've decided that I won't accept donations of any kind anymore. @itsazzad: Please see https://github.com/blueimp/jQuery-File-Upload#support	blueimp	itsazzad
3388	2015-02-05 07:47:26	Thanks for your contribution, @twlz0ne	blueimp	twlz0ne
3381	2015-01-01 17:06:29	Thanks for your contribution, @ivankravchenko. However, the existing `ForceType` directive already prevents execution of any script files (PHP, Perl, Python, Ruby, etc.): https://github.com/blueimp/jQuery-File-Upload/blob/master/server/php/files/.htaccess#L4 See also: https://github.com/blueimp/jQuery-File-Upload/wiki/Security#php	blueimp	ivankravchenko
3381	2015-01-12 20:37:47	Thanks @jm-hi-heg. Shows to serve that everyone needs to test security measures against their own setup. In my Apache+PHP setups, the ForceType directive already prevented script execution, so I was not aware of the critical security issue in other environments. Hopefully, `SetHandler default-handler` will work for all other setups.	blueimp	jm-hi-heg
3374	2014-12-19 22:35:10	Thanks for your contribution, @paulgv. It is possible to override any header in the `fileuploadsend` callback, by modifying the `data.headers` map. Therefore I don't see a pressing need to add another option.	blueimp	paulgv
3366	2014-12-19 22:45:11	Thanks for your contribution, @plieven and sorry for my late reply. For the moment I've decided that the decision of calculating and displaying the average bitrate instead can be done by a consumer of the API and doesn't require an update of the core library.	blueimp	plieven
3362	2014-10-13 19:31:54	Thanks for your contribution, @AndrewEastwood :+1:	blueimp	AndrewEastwood
3358	2014-09-26 19:02:05	Thanks for the contribution, @DeveloperKid. While I usually don't add additional server-side upload handlers, if you provide a link (the github project page?) I can add it to the Wiki.	blueimp	DeveloperKid
3331	2014-09-01 21:01:35	Thanks for your contribution, @darknessm0404!	blueimp	darknessm0404
3328	2014-08-30 09:48:40	Thanks for your contribution, @dokinoki. At the moment I would prefer if you could add your code and setup and usage examples to the Wiki.	blueimp	dokinoki
3258	2014-07-21 19:03:30	Thanks for your contribution, @tkleinhakisa ! :+1:	blueimp	tkleinhakisa
3169	2014-05-26 22:03:10	Thanks for your contribution, @truongminh. However this would always download the complete source file in the client-browser, which can be several megabytes for each image, just for the preview thumbnail. Therefore I don't recommend this change. Also, ImageMagick is not required, the PHP version for example also supports the GD library: https://github.com/blueimp/jQuery-File-Upload/blob/master/se…	blueimp	truongminh
3144	2014-05-14 21:41:12	Thanks for your contribution, @jamesvl ! I was long reluctant to add namespace support since it's only supported since PHP 5.3. But your code is clean and people can still use older releases if needed.	blueimp	jamesvl
2926	2014-02-05 03:51:06	Thanks for your contribution, @etruong42 I don't plan on supporting Firefox add-ons as clients, so at the moment won't incorporate any specific code for this platform. However I'm interested what your use case for this addition is?	blueimp	etruong42
2926	2014-02-05 12:25:02	@blueimp The use case is loading the jQuery File Upload plugin from a Firefox add on. And in that case, `window.Blob.prototype` is undefined, which I suspect is for security reasons. Even if you weren't hoping to officially support Firefox add ons, I thought that this patch would be a net win for cases where the environment, for whatever reason, has `window.Blob` defined but not `window.Blob.prot…	etruong42	blueimp
2771	2013-11-28 17:00:30	Thanks, @andrewks777 , for your contribution. Although I do think that transliteration can be a useful feature, I believe that there must be better solutions on a windows host to keep the original filename. Please see the FAQ entry here: https://github.com/blueimp/jQuery-File-Upload/wiki/Frequently-Asked-Questions#is-there-a-problem-uploading-files-with-non-ascii-characters-php-windows-server	blueimp	andrewks777
2740	2013-11-15 13:22:28	Thanks for your contribution, @ottens. I've released a new version based on your pull request (slightly refactored and with a unit test added).	blueimp	ottens
2740	2013-12-03 18:15:01	@ottens, thanks for adding the limitMultiFileUploadSize option. I needed it too and the solution I came up with was not as elegant.	dougdomeny	ottens
2722	2013-11-06 16:00:06	Thanks @dougdomeny, performance improvements are always very welcome! :)	blueimp	dougdomeny
2701	2014-02-17 17:19:39	I'm seeing this exact same issue, but was able to solve it. Here is the scenario (code examples reduced for brevity): I have a "parent" controller declared using ui-router like so In my controller I have: In my view I have the form similar to the demo: The `$scope.queue` variable within the fileupload directive appears as empty when loading the page even thou the `$http.get` function actually set…	hectorvs-gxg	srigi
2607	2013-10-01 06:44:45	@blueimp We plan to use jQuery-File-Upload via composer package manager not for server side implementation, but for client-side one. That's how we can keep your plugin as an external dependency and have an up-to-date version of the plugin. Proposed PR does not require updating `composer.json` after each release. Composer will handle it automatically. All you need is to register at https://packagi…	maxromanovsky	blueimp
2585	2013-09-11 14:13:18	Thanks for your contribution, @denis-sokolov. Unfortunately, I won't merge your code for the following reasons: - The code in your new if block is meaningless, as toUpperCase doesn't affect the value of the string itself, but returns the new value: https://developer.mozilla.org/en-US/docs/Web/JavaScript/Reference/Global_Objects/String/toUpperCase - method should not be used as name for an input f…	blueimp	denis-sokolov
2585	2013-09-11 15:15:45	The fact that I didn't assign the value to the variable is just a stupid oversight. :) But thanks for kindly explaining it. As for your decision to not fix the issue, may I carefully suggest you review it once more? There is nothing in the spec that disallows such a name. In fact, the [spec clearly states](http://developers.whatwg.org/association-of-controls-and-forms.html#attr-fe-name): > Any no…	denis-sokolov	blueimp
2442	2013-07-18 17:20:32	Thanks for your contribution, @jesucarr ! :)	blueimp	jesucarr
2164	2013-05-01 12:09:50	I like the feature but think the implementation could use some more work. @blueimp, I feel like I'll break chunked uploads if I overload `get_file_name` because I can't clearly make out what `get_unique_filename` is doing. Have you got any advice on how to easily allow random filenames? Much appreciated	ncatanchin	blueimp
2094	2014-01-16 16:07:15	@silence-cube: Yes, localization has been incorporated into the basic plugin, albeit with a slightly different approach as what @cibernox originally suggested in his pull request. It's even possible to override the translation function to provide your own translation framework: https://github.com/blueimp/jQuery-File-Upload/blob/master/js/jquery.fileupload.js#L144	blueimp	silence-cube
2094	2014-01-16 16:07:15	@silence-cube: Yes, localization has been incorporated into the basic plugin, albeit with a slightly different approach as what @cibernox originally suggested in his pull request. It's even possible to override the translation function to provide your own translation framework: https://github.com/blueimp/jQuery-File-Upload/blob/master/js/jquery.fileupload.js#L144	blueimp	cibernox
2094	2015-12-29 17:29:03	@blueimp do you mean https://github.com/blueimp/jQuery-File-Upload/blob/master/js/jquery.fileupload.js#L176? I am wondering how to use the `i18n` function with the second parameter `context`. Can you give a simple example?	dzhuang	blueimp
1939	2012-12-16 13:01:56	Thanks for your contribution, @mdornseif . However, I don't think this is the best approach for this issue. To limit parallel requests to the server, you can make use of the built-in option **limitConcurrentUploads** and set it to the desired number of parallel requests. To make sure the uploads are done in order, you can set the built-in option **sequentialUploads** to _true_.	blueimp	mdornseif
1933	2012-12-12 21:23:40	Thanks for your contribution, @MiguelCarranza . However, there is no need for another option, as you can adjust the headers via the **send** callback:	blueimp	MiguelCarranza
1933	2013-09-19 06:16:57	@MiguelCarranza Could you share the code you used to integrate with parse.com?	torlanco	MiguelCarranza
1919	2012-12-09 22:45:44	Thanks for your contribution, @mvhenten. I'm aware of this bug in mobile Safari, however there is a server-side solution which doesn't require any client-side hacks: Sending the following header (whcih is included in the provided server-side upload handlers) prevents this issue:	blueimp	mvhenten
1919	2012-12-09 22:53:40	Hi, thanks. We basically serve that header for all appropriate GET's but never for POST ( since of course spec says POST must never be cached ) We have a mostly custom implementation/backend ( Perl based ) so I never looked at the backend code. Wish I had tough, this has cost me a lot of hours debugging. Will see if we can set the header, it's a nicer hack :0) On Sun, Dec 9, 2012 at 11:45 PM, Seb…	mvhenten	mvhenten
1127	2012-10-31 16:40:52	@blueimp - This seems like a good option. If people don't want to do use it they don't have to put the data-confirm attribute on the link tag, and then they never see the confirmations. I personally am having difficulty implementing the example you linked to in above.	batter	blueimp
148	2012-05-18 08:51:51	Using the headers option like this: Seems to do the trick for file uploads, however the header is not attached in the destroy action (when clicking the delete button). It seems that the _getAJAXSettings() method is not invoked inside the destroy() handler. @blueimp ?	etdsoft	blueimp
148	2013-05-02 17:43:57	@blueimp Could you provide an example of how to implement your suggestion for using URL parameters for iframe upload? Finding it difficult to adapt your example of extending options for Delete. Much appreciated.	jedierikb	blueimp
3404	2015-06-28 12:35:55	@tons: Thanks for your contribution. While I won't include this feature in the master branch, I think it could be a good addition to the Wiki. I've re-enabled public write access so feel free to add a tutorial page. @atfc2015: Sorry but I don't provide any private services for my open source projects at the moment.	blueimp	atfc2015
3378	2014-12-19 22:24:36	Thanks for your contribution, @Aszze!	blueimp	Aszze
3374	2015-03-16 22:04:54	@egojab Sorry for the delay, I just noticed your post ! I edited my question on Stack Overflow with some more information, I hope it helps ;)	paulgv	egojab
3370	2014-12-27 08:59:39	@blueimp here is a chance to make a beautiful xmas gift :)	nervo	blueimp
1865	2012-11-17 20:47:45	Thanks for your contribution, @amelard. However, it was already possible to delay the printing of the result content. If you override the initialize method, you can call the public **get**, **post** and **delete** methods with _false_ as first parameter, to prevent printing the result (or sending any headers). Those methods return the unencoded result content. You can then make use of the **gener…	blueimp	amelard
1865	2012-11-17 21:07:21	That's great's news thank you very much for adding the wrappers! I'm trying to wrap your code in a symfony2 bundle without touching your code but I need to have a sr0 name ie UploadHandler.php do you mind changing the name of the file or adding a symlink? Le 17 nov. 2012 21:47, "Sebastian Tschan" notifications@github.com a écrit : > Thanks for your contribution, @amelard https://github.com/amelar…	mylen	amelard
942	2012-03-02 04:04:07	Actually, I had issues specifically with loading vendor/query.ui.widget as I don't want it to be there (got an existing folder structure I really care about). It seems like the paths configuration doesn't work with this [kind of relative path](https://github.com/blueimp/jQuery-File-Upload/blob/master/js/jquery.fileupload.js#L21). Turns out I don't know if it's a bug, a feature from require.js or …	ZeeAgency	jrburke
