# Supplementary material for: Status, identity, and language: A study of issue discussions in GitHub
Source: PLoS One. 2019 Jun 14;14(6):e0215059. doi: 10.1371/journal.pone.0215059 (PMC6568400; doi:10.1371/journal.pone.0215059)
Supplement: S2 Data — (ZIP) [file pone.0215059.s003.zip › sample_46_projs_issues/chenglou_react-motion/issue_comments_REPLACECODE.csv]

issue_num	datetime	body	login	close_date
442	2017-03-27 10:09:38	>P.S. using TypeScript? [Here](https://github.com/DefinitelyTyped/DefinitelyTyped/blob/master/react-motion/index.d.ts) are the React-motion TypeScript definitions! The link of the React-motion TypeScript is missing, any ideas to solve this?	calpa
441	2017-03-20 11:37:14	Hi Guys, I just play with React Motion for a while & Find it really impressive! 👍 But there is some issue here: I animate (scroll) a parent div with <Motion />. One of its child is main-navi, so I'd like to let it stay fixed in window after scrolling animation. But old css stylesheet without React-Motion works not any more (add css style: "position:fixed" after animation) And I figured out the fi…	Gfast2
441	2017-03-21 21:50:22	I feel like you have a problem with your CSS rather then with react-collapse here. Not really possible to say more at the time unless you have minimal reproducible case in codepen/jsbin -- Nik Butenko nik@butenko.me http://github.com/nkbt	nkbt
441	2017-03-22 14:42:22	Hi nkbt, Thanks! I'd try to make a codeopen demo later. Right now the thing works like so: If the value of key "scrollup" in redux store is -400, then add the css class `fixed`, if not, remove it. BTW, I'm using ["classNames"](https://github.com/JedWatson/classnames) to handle this. This is the css classes that this component is using: <S_CODE_TOKEN> And these are functions in react component whi…	Gfast2
441	2017-03-22 15:07:52	I get some feeling about this issue, There must be something I don't understand about css class `transfor`. Here is the render function of this child component's (mainnav.js) parent function: <S_CODE_TOKEN> If I comment out this css action. I get the correct behavior of mainnav.js. Er... Perhaps I've to do some research on `transform`. If I got something useful, I write back.	Gfast2
441	2017-03-22 15:39:44	This [Link](http://stackoverflow.com/questions/15194313/transform3d-not-working-with-position-fixed-children) declare the Problem. So after do the css `transform` with React-Motion. I make all transformed component have just another origin. So no wunder why the fixed component get "un-fixed". So I think the Problem of this thread is turn to: **'how to Animate Component with React-Motion but witho…	Gfast2
441	2017-03-22 15:54:43	I just scrolled through all demo folder, all of <Motion /> animations are actually using transform... Now I'm thinking about init another mainnav.js as a "sticky" one some where on the screen.	Gfast2
441	2017-03-22 15:59:40	It looks like that the old good time IE11 understand my intention, but none of the modern browsers.	Gfast2
440	2017-03-07 13:48:41	I see that there is currently no onRest callback for StaggeredMotion... Has anyoone figured out another way to tell when the animation is complete? Thanks!	efdor
439	2017-03-06 11:55:55	Added controls for spring parameters in order to make the demo even more fun. Also provides users with a convenient way of exploring spring configurations for the staggered motion component.	therewillbecode
439	2017-03-10 14:17:10	![www gifcreator me_ldrl38](https://cloud.githubusercontent.com/assets/13610012/23798361/f13f9078-0569-11e7-9f82-249230d28550.gif)	therewillbecode
438	2017-03-03 16:16:49	hello guys! first of all, thank you for your work! amazing package! I am looking for a way to simulate scrolling behavior by passing starting and end locations to child element. Inside of child element I update the scrollTop property of that child element to simulate scrolling effect. <S_CODE_TOKEN> The problem is that I cannot pass the starting point(var `START`) of the animation. Per documentat…	petromoldovan	2017-03-18 09:25:28
438	2017-03-16 17:56:14	I think you're thinking about this implementation slightly wrong. You should just be passing one value at which your component should be scrolling to at any given point. Your parent component should be handling the `START` vs `END` logic. It could be as simple as sending the motion component a start value, then creating a timeout to send the motion component your end value.	wgoto	2017-03-18 09:25:28
438	2017-03-17 15:49:26	@wgoto thanks for the answer! could you elaborate a bit on it? maybe you have some old snippets that you did already? would really appreciate it.	petromoldovan	2017-03-18 09:25:28
438	2017-03-17 17:37:25	Look here: https://gist.github.com/sompylasar/8b787c3fcfe0e14bba869a4e9a883135#file-viewport-js-L284-L320	sompylasar	2017-03-18 09:25:28
438	2017-03-18 09:25:00	@sompylasar thank you!	petromoldovan	2017-03-18 09:25:28
437	2017-03-03 03:25:58	Example: http://www.webpackbin.com/N16jKp-cz <S_CODE_TOKEN> Workaround: put update on the end of the stack <S_CODE_TOKEN>	alexreardon
437	2017-03-03 03:34:19	I am not sure if it is related, but I am also finding that the `interpolatingStyle` can pass the previous `interpolatingStyle` value when `style` is changed to a fixed value mid transition	alexreardon
437	2017-03-03 03:46:52	I have ended up doing something like this to get around all issues: <S_CODE_TOKEN>	alexreardon
437	2017-03-20 23:26:19	Not sure how to proceed on this one :)	alexreardon
437	2017-03-21 21:40:09	Yeah setTimeout is necessary to use with onRest. I reckon this has something to do with async nature/batching of setState in React. We can probably switch to setState(pureCallback) notation as now recommended. Hopefully it would eliminate the problem. You may check https://github.com/nkbt/react-motion-loop with my workaround, which is the same...	nkbt
437	2017-03-21 21:47:09	if you check source of react-collapse@3 you will find fairly ugly but working solution with instance vars. I had to figure out when animation ends properly and comparing with end values is not the right one, since spring can go into negative values in many cases.	nkbt
436	2017-02-28 23:06:55	@chenglou Thanks for making this very awesome library. I have an issue where when I draw a series of rects on a svg, the first rect is animating from the wrong position. It only happens with the first element and only when I adjust the height. I don't understand why this is occurring so any feedback or guidance would be appreciated. Thanks! Relevant code for the rect class: <S_CODE_TOKEN> ![scree…	LPayyapilli
435	2017-02-27 16:16:19	Made demo variable names more descriptive	therewillbecode	2017-02-28 06:31:30
435	2017-02-28 06:30:57	Uncapitalized `mouseCircleDelta`. Thanks!	chenglou	2017-02-28 06:31:30
435	2017-02-28 10:00:30	Thanks for the great library!	therewillbecode	2017-02-28 06:31:30
434	2017-02-27 15:55:42		therewillbecode	2017-02-27 16:16:33
433	2017-02-25 13:38:17	Hi! I'm facing a challenge while trying to use `react-motion`. I'm working on a photography grid and would like to use this package to have a zoom-in transition. My `div` has an absolute position and when you click the `top` and `left` values should animate toward `0`. Unfortunately `spring(0)` returns `undefined`. Any idea how to solve that issue? Here's a part of my component: <S_CODE_TOKEN>	florianpnn	2017-02-25 13:54:31
433	2017-02-25 13:54:31	Found a typo in my code and now it's working 😓	florianpnn	2017-02-25 13:54:31
432	2017-02-20 11:18:01		therewillbecode	2017-02-27 15:55:54
431	2017-02-14 15:27:07	react-motion requires using `style` property on the `Motion` element. Due to this name selection, ESLint rule [react/forbid-component-props](https://github.com/yannickcr/eslint-plugin-react/blob/master/docs/rules/forbid-component-props.md) fails. Since this is a highly useful rule, it would be great to have a way of working with react-motion without disabling this rule. I understand that this is …	eladmoshe	2017-02-14 20:43:43
431	2017-02-14 20:42:29	I think you should disable thus rule. I don't believe anyone would change component's API because of absolutely arbitrary lint rule.	nkbt	2017-02-14 20:43:43
431	2017-02-14 20:43:43	Alternatively, wrap motion into your own component with renamed prop and use it in your project. So you will need to disable rule only in that component.	nkbt	2017-02-14 20:43:43
430	2017-02-14 14:39:31		codler	2017-02-28 06:28:29
430	2017-02-14 20:47:03	Wow Flowcheck does something odd node_modules/flow-copy-source/node_modules/kefir/dist/kefir.js.flow:25 25: +value?: (value: V) => void; ^ Unexpected token +	nkbt	2017-02-28 06:28:29
429	2017-02-14 09:01:47	There's only https://unpkg.com/react-motion@0.4.7/build/react-motion.js . a minified version ( https://unpkg.com/react-motion@0.4.7/build/react-motion.min.js ) would be great.	GrafSonne
429	2017-02-14 20:48:18	Thanks, yeah that would make sense.	nkbt
428	2017-02-08 15:20:54	Hi, I am using Motion, spring & translate3d for something like a menubar with transform: `translate3d(${x}vw, 0vw, 0) and x ranging from -100 to 0 etc. Is there a workaround for this. It works perfectly smooth on chrome though. Thanks	beckmeindia
428	2017-02-08 21:30:44	As a usual suggestion - make sure your children elements are not rerendered on every animation step. Make sure the only element rendered is the one with style. Also check prod mode, since prop checks are very slow. On Thu, 9 Feb 2017 at 02:21, BECK Technology Ventures < notifications@github.com> wrote: > Hi, > I am using Motion, spring & translate3d for something like a menubar with > transform: …	nkbt
428	2017-02-08 21:42:06	Wow that sounds like a good idea! But I am using cubic-bezier as the transition so it is completely css based. So unfortunately can't do that, can you suggest some example that elaborates further what you are suggesting? I have a simple menu bar which opens from left like the navbar in apps and I am using translate 3d	beckmeindia
428	2017-02-09 21:55:39	Well this does not really matter if you use css or js. Usually the problem with perf is all about too many unnecessary renders. You can put console.log to the render method of some child component to see if it is rerendered on every animation step	nkbt
427	2017-02-02 08:54:00	Forgive me, since the answer to this question will be about general Javascript knowledge, but I had not run into this problem before using react-motion. In the simplest example: <S_CODE_TOKEN> Which works for me, if I put _curly braces_ around the body of the callback thus: <S_CODE_TOKEN> I get an invariant violation. Am I misunderstanding what is happening here? If I explicitly return the elemen…	averykimball	2017-02-02 09:20:45
427	2017-02-02 09:21:12	Never mind, I'll hit up SO.	averykimball	2017-02-02 09:20:45
427	2017-02-04 01:04:43	@averykimball you forgot `return`. Curly braces mean that you declare function body that does not have implicit return, so you must add one. <S_CODE_TOKEN>	nkbt	2017-02-02 09:20:45
426	2017-01-31 12:27:54	I'm facing very bad performance when using TransiotionMotion with medium sized lists (~ 50-100). When a new item is inserted to the list, after it's rendered and has about 100 items, the animation is super slow (Chrome-Desktop). Works fine with smaller lists. Here's my code: [https://gist.github.com/itaydressler/9d624de8bcee1798750aa24ad24035e2](url).	itaydressler
426	2017-02-03 16:07:27	Gist link is broken	Gabrielmtn
426	2017-02-19 09:27:17	It probably has to do with the fact you are rerendering the list every time you add an item. Consider converting each of the list elements to use [pure render mixin](https://facebook.github.io/react/docs/pure-render-mixin.html) so react doesn't rerender them	bearcott
426	2017-02-20 14:34:19	I'm using TransitionMotion to animate a list that could have near 100 items at a time. Since this is an "autocomplete feature", the problem is that the list changes very often, basically everytime user press a key. When many items gets deleted from the list the animations were choppy.. it felt the heaviness. How did I solved the lag in my case? I've set a incremental id for each items that popula…	zergione
425	2017-01-30 10:13:17	Are the types available somewhere?	itaydressler	2017-02-28 06:36:37
425	2017-02-28 06:36:37	Sorry, fixed by #430	chenglou	2017-02-28 06:36:37
424	2017-01-26 20:08:35	Hi, It might be my particular use case (cant share the code unfortunately), but i can say that the children are propagated via `React.Children.map`. When child is removed and react-motion attempts to lookup a style value via `this.state.lastIdealStyles[i]`, it fails. I've fixed this in my fork of react-motion and will gladly put in a pr, but my fix is just a bandaid as other cases could have the …	jaredbrookswhite
424	2017-01-26 21:17:09	Looks like this need is covered by TansitionMotion including the ability to stagger animation. Just curious as to why StaggeredMotion is needed when a more predictable option is available?	jaredbrookswhite
423	2017-01-23 01:17:48	I have a component that renders to WebGL using virtual child components outside of the DOM reconciliation (basically a custom WebGL renderer). Is there a way that this parent component can host utilize `Motion` elements as children, and invoke the callback child function to obtain the results?	joewood
423	2017-01-25 01:06:09	Ended up using a huge style object with a ReactMotion element as a parent to the WebGL context. Not ideal, but maybe I'll try again when React Fibers lands and it'll be easier to write a customer renderer.	joewood
422	2017-01-19 22:35:09	Would be great to have `didEnter` on `<TransitionMotion>`. For instance if user hovers menu element to show submenu (with transition), do not react on click on this hovered element until entering transition is done, to prevent accidental submenu closing (click works with hover to toggle menu dropdown and for touch devices)	klimashkin
422	2017-01-19 23:29:27	Although it's not baked in you can achieve this with something similar to what the UI pack does [here](https://github.com/souporserious/react-motion-ui-pack/blob/master/src/Transition.jsx#L89) then just check once your current value reaches its destination. I know that @chenglou wanted to keep the API small and light so not sure if this feature is on the roadmap.	souporserious
422	2017-01-21 01:40:39	@souporserious `onEnter` in react-motion-ui-pack is a callback when animation starts, in the same moment as willEnter. `didLeave` was added in last release, would be logical to add `didEnter` as well	klimashkin
422	2017-01-21 01:49:49	Definitely, I'm sure a PR would be welcome then 😀	souporserious
421	2017-01-18 03:46:55	<S_CODE_TOKEN> Using styles is marked as invlaid when passing the array?	bradennapier
421	2017-01-18 17:35:52	Can you provide more information on how you are trying to use React Motion? What does the array look like that you are trying to pass to `styles`?	souporserious
421	2017-02-02 18:52:02	I had the same issue here is my prop; `styles={[{opacity: 0.8}]}`	Lyonsclay
421	2017-02-02 19:01:38	I seem to have resolved that particular error with; `styles={[{ key: 'leave', style: {opacity: 0.8}}]}` I realized by reading the docs I was not formatting the styles properly, but the error itself was misleading.	Lyonsclay
420	2017-01-13 15:53:19	This code in `TransitionMotion` was a source of bug for us in testing. <S_CODE_TOKEN> The problem is that if execution passes the conditional `if (this.unmounting)`, then executes async `defaultRaf` and after that component unmounts and after that the callback of `defaultRaf` is called, then `setState` will be called on unmounted component. This fix solves the problem.	alleycat-at-git	2017-03-01 20:00:47
420	2017-02-28 06:35:31	Thanks. Wouldn't the right fix be having the check in both locations? This way we bail early instead of allocating another callback.	chenglou	2017-03-01 20:00:47
420	2017-03-01 16:54:50	@chenglou Done!	alleycat-at-git	2017-03-01 20:00:47
419	2017-01-10 18:18:04	Hi there. I wonder could I use TransitionMotion for disappearance of one route and appearance of another route one by one. I have found excelent example for list of ellements https://github.com/mlewando/staggered-unmount-mount-react-motion by @mlewando. I was trying to implement this but I couldn't do it, Actually I hope to terminate position:absolute for wrapper of my routes	maximusnikulin	2017-01-14 14:43:01
419	2017-01-14 14:42:57	I have ended up with this code, it works but I am not sure that can be usefull. So I just leave it here and close the issue =) <S_CODE_TOKEN>	maximusnikulin	2017-01-14 14:43:01
419	2017-01-14 15:06:21	I change some parts of code and I think it could be usefull since it is stuggered transition between routes.	maximusnikulin	2017-01-14 14:43:01
418	2017-01-03 10:42:11	In the TransitionMotion example https://github.com/chenglou/react-motion/#transitionmotion- , both `willLeave` and `styles` prop initialization in <TransitionMotion> has `height` value as number. There is no unit of measurement. It looks `react-motion` treat it as px. Is there any possibility to choose "em" or other units?	mocheng	2017-01-04 01:25:37
418	2017-01-03 16:36:15	Yes, you can provide whatever you want. React motion just interpolates a value, so it's pretty powerful and allows for many different use cases. For example: <S_CODE_TOKEN>	souporserious	2017-01-04 01:25:37
417	2017-01-03 02:11:04	whether support to ie?	qingfengmy	2017-01-08 01:28:36
417	2017-01-03 03:32:41	Not sure what you mean, can you be more descriptive? IE should be supported back to IE9.	souporserious	2017-01-08 01:28:36
417	2017-01-08 01:28:36	Should work on IE, though the library's minimal (in terms of what it handles), so whatever style onto which you're passing your interpolated values will abide by the browser's support =). Closing this! Tell me if you got more questions.	chenglou	2017-01-08 01:28:36
416	2017-01-01 16:30:50	I explain this thoroughly here: https://medium.com/@saada/animating-particles-using-react-motion-dcded1895f17#.t6444ulvj	saada
415	2016-12-30 18:55:55	Hi, I'm experimenting with animated transitions in React Router v4, specifically this: https://react-router.now.sh/animated-transitions ...and I've run into a bizarre issue that I can't figure out. I've written a Stack Overflow question covering the issue, complete with code example, here: http://stackoverflow.com/questions/41388263/nested-match-routes-with-react-router-v4-and-matchwithfade Proba…	bmueller-sykes	2017-01-17 16:32:56
415	2017-01-09 19:17:18	Just a thought: have you tried changing the `key` to something unrelated to the path?	liveresume	2017-01-17 16:32:56
415	2017-01-10 16:26:41	Hi. Thanks for the reply. I changed both places in the code that have a `key` (detailed below), and I'm seeing the same effect. key: props.location.pathname => key: `${props.location.pathname}-mykey` and key={config.key} => key={ `${config.key}-mykey1`} (not sure how to escape backticks so they actually show up)	bmueller-sykes	2017-01-17 16:32:56
415	2017-01-10 17:46:55	Okay, I've done a little more experimenting. I changed my `Two` component into this: <S_CODE_TOKEN> Simply, I've added `componentWillMount()` and `componentWillUnmount()` and thrown console statements in both. I've also added a `componentWillMount()` with a console statement into the `One` component. So now, if you swap `Two` into the code in the original post, then click `One`, then `Two`, then …	bmueller-sykes	2017-01-17 16:32:56
415	2017-01-10 19:44:36	My goal was to remove the dependency on pathname from your key. It looks like the string appended wouldn't make a difference. Try using a random number or something not dependent on pathname, just for testing. It really sounds like an issue with keys. Focus there. Try removing the react-motion code and see if it continues to occur. If so, try posting on rrv4 issues.	liveresume	2017-01-17 16:32:56
415	2017-01-10 21:12:34	Thanks again for the reply. I did as you suggested. In short, none of them point obviously to RRv4, but it's still unclear what the root cause is. First, I swapped `MatchWithFade` with `Match`--effectively removing react-motion from the picture--and everything worked properly. So I think that rules out RRv4 as the only cause of this issue. Next, I swapped out `key: props.location.pathname,` with …	bmueller-sykes	2017-01-17 16:32:56
415	2017-01-16 15:04:16	Just to update here: I posted an issue to Github Issues on the RR repo, but they more or less ignored it, saying it was a support request rather than a bug report. They did say a new version of RRv4 is coming that contains non-trivial re-writes, so perhaps it makes sense to wait for that to be released and then retest. Unclear when they plan to release the next version.	bmueller-sykes	2017-01-17 16:32:56
415	2017-01-17 16:32:56	@liveresume So you turned out to be right. There were a couple of issues at play. First, the `MatchWithFade` code in the example was taken verbatim from the RR folks, so I assumed it was entirely right. Second, I didn't fully comprehend the issue with keys that you were suggesting. Somebody posted a note to the SO thread that clarified things for me: http://stackoverflow.com/questions/41388263/ne…	bmueller-sykes	2017-01-17 16:32:56
414	2016-12-27 10:56:27	Hi, How can I make my Motion component reload again once it rests? Just some hint will be fine. I want to rotate my animation not just one loop, but as long as I'd like to. Thanks a bunch!	cool88
414	2017-01-02 21:08:32	Check react-motion-loop On Tue, 27 Dec 2016 at 21:56, cool88 <notifications@github.com> wrote: > Hi, > > How can I make my Motion component reload again once it rests? Just some > hint will be fine. I want to rotate my animation not just one loop, but as > long as I'd like to. Thanks a bunch! > > — > You are receiving this because you are subscribed to this thread. > Reply to this email directly,…	nkbt
413	2016-12-20 23:10:10	Trying to have this fade out when it is unmounted. Any ideas? <S_CODE_TOKEN>	liveresume
413	2016-12-23 16:51:41	Check https://github.com/chenglou/react-motion/issues/311	emilebosch
413	2017-01-06 19:56:52	@emilebosch I had tried a few things based on that. No luck.	liveresume
412	2016-12-20 09:53:05	Hi, great lib, I have been using this for a while. But now I'm facing a issue, I may miss something :) I have to interpolate 2 properties, for example: <S_CODE_TOKEN>` If I **remove y** and **add z** <S_CODE_TOKEN>` then when I try to get **interpolatedStyles.z** I got **NaN** :( I noticed that on the first call of the interpolation callback rendering I still find **y** property too I tried to gi…	mrasoahaingo
412	2016-12-21 20:42:47	Cursory glance: Why did you go from using x to z in spring props? Try: <S_CODE_TOKEN>	liveresume
411	2016-12-19 20:50:37	Hi, I see that for motion <S_CODE_TOKEN> Is there a way to make animation always start from default styles on subsequent render? Use case Or case has pages appearing from left to right and for case when we have page 1, then page 2 and page 1 again - page 1 on 2nd appearance starts animating from right instead of left as expected. How can we make it *always* start from left no matter what element …	dlebedynskyi
410	2016-12-15 10:37:08	I am not quite familiar with this library yet so apologies if I've missed something obvious. I've been desperately trying to get this to work for some time now without luck. I need to animate list items on enter and leave in Staggered manner. I've got a `Container` component which renders `Item` children. The `Container` reads from state (I'm using `redux` if that helps). The item data is stored …	sanchitgn
410	2016-12-16 03:13:51	I tried implementing a simple example with `StaggeredMotion` where todo-items have to be animated in the todo-list. Seems like the animation is not triggered on `setState`. Is there a way to trigger animation on state change? Maybe #343 #390	sanchitgn
409	2016-12-13 02:50:48	Seems like `didLeave` has not been shipped in `0.4.6`	klimashkin	2016-12-16 00:22:27
409	2016-12-15 00:25:50	@chenglou looks like `didLeave` wasn't shipped in `0.4.6` can you look at this and ship a new version, please?	renatoagds	2016-12-16 00:22:27
409	2016-12-16 00:22:27	Damn it. Sorry about this! Published as 0.4.7 and verified to contain the right artifacts.	chenglou	2016-12-16 00:22:27
408	2016-12-09 23:33:57	A bug in flow (https://github.com/facebook/flow/issues/1964) prevents it checking in it's children prop has been set in jsx. You can make flow ignorant to this prop by setting it as optional. Addresses #375	nsimonson
408	2017-01-02 22:55:53	This solution would mislead users of react-motion. Making flow shut up does not justify changing the type definition which is currently correct. The issue has to be resolved on flow's side.	dlindenkreuz
407	2016-12-08 07:07:00	Hi, everyone! I'm trying to re-create a sliding menu using React Motion. You can see my non-working example here: http://codepen.io/kirupa/pen/BQVzvQ (click on the blue circle to display the menu or to hide it) Here is my problem. The menu should disappear when you click anywhere inside of the yellow region. A working non-ReactMotion example is here: https://www.kirupa.com/html5/examples/slidingm…	kirupa
407	2016-12-09 17:36:40	If somebody has an example where DOM events inside the Motion tag work, that might help me work backwards and see where I am making a mistake :-) In case this helps, when I inspect the component in the DevTools, the event handler isn't even getting attached. That seems really bizarre for some reason. Could it be a scoping issue?	kirupa
407	2016-12-10 18:27:38	Your problem is a 'this' scoping issue. Use var self = this; ... self.handleMouseDown. Or better yet, use a lambda function.	DetweilerRyan
406	2016-12-07 09:15:13	I am struggling to use any transform property in my style object. I would like to know if there is a specific notation inside react motion to support it. here is my code: <S_CODE_TOKEN> Using the same thing with the left property is working fine, but the performance are too bad. So I would really like to use transform instead. In my Dom I get the transform property rendered like this: > transform…	ticruz38
406	2016-12-07 18:21:22	React Motion can only interpolate a number. So instead of passing <S_CODE_TOKEN> you should pass <S_CODE_TOKEN> then in your render method you can apply it using `translate3d`. This is why the left property was working for you. Does that make sense? I created a little [helper library](https://github.com/souporserious/react-motion-ui-pack) around TransitionMotion to help with these kinds of things…	souporserious
405	2016-12-03 22:32:14	The number of elements created by `<StaggeredMotion/>` is controlled by the length of the style array passed in to the defaultStyles prop. Unfortunately, changing the length of this array on a new render doesn't change the number of elements. It seems that this is set on the first render and can't be changed at a later time. Is this correct or is there a workaround?	webondevices
405	2017-02-13 17:03:11	From the README... <S_CODE_TOKEN>	rgbchris
404	2016-12-03 16:53:44	Hi, thanks for this great lib! Digging around https://github.com/oliviertassinari/react-swipeable-views/issues/192, It seems that the root cause of this issue is right here. Basically, the style updated is performed ASAP outside of the React `render` transaction leading the interface in an inconsistent state: I have created a simple reproduction test case: http://www.webpackbin.com/E1wl7yhMz ![de…	oliviertassinari
404	2016-12-07 10:14:17	Maybe i'm over simplifying this problem but from looking at the example you provided: - After the `setState` call a `render()` is initiated. - react motion gets a new style with the value of 100 (instead of the `spring(200)` - state has 3 children instead of 4 - react motion has to render immediately and provides the initial 200 value but with the new state of 3 children - react motion called fro…	yoadsn
404	2016-12-07 11:12:28	I have created this modified example: http://www.webpackbin.com/410YcRxXz `<TransitionMotion/>` like to operate on the array of children - I had to hack around it so to not change the styles you applied in your example to the parent `<div/>` of the Slides. But of course this could be prettier. Point is, when `react-motion` knows that we removed Slide A - it would wait for the (instant) transition…	yoadsn
403	2016-12-01 21:14:05	I was wondering if it was possible to add a linear motion to something that starts and ends with spring() easing. I'm currently working on this reel spinner: http://codepen.io/mares0909/pen/mOpWqa What I want to achieve is spin the reel for x seconds then let the spring() take care of the slow down.	webondevices
403	2016-12-01 23:40:00	It is not possible with ReactMotion's spring animation. You should look into TweenJS or Greensock instead.	nkbt
402	2016-12-01 10:12:19	I was wondering if it was possible to create an element dragging animation/interaction with react-motion to simulate a pinned down state with elastic boundaries. Imagine you have an element in the middle that is pinned to a fixed position. You can start dragging it but the further away you try to drag it from the pin position the least it moves: like if it was tied to a rubber band. When you rele…	webondevices	2016-12-03 22:20:02
402	2016-12-01 17:06:07	Yes, I would implement the motion you described in two parts: 1) the dragging motion when the item follows the pointer with a certain friction; 2) the release motion when it gets back; On component mount I would store the initial coordinates of the item, and set the component state to be "returning" (a plain string for the current part of the animation). On pointer down I would set the state to "…	sompylasar	2016-12-03 22:20:02
402	2016-12-01 20:27:00	Thank you @sompylasar, that's really helpful. I managed to get most of this done: http://codepen.io/mares0909/pen/jVYrye The only thing I'm not sure how to implement is the euclidian distance-based friction. Would you be able to fork that pen and add it to the example? Or push me into the the right direction with that?	webondevices	2016-12-03 22:20:02
402	2016-12-02 00:17:54	<S_CODE_TOKEN>	sompylasar	2016-12-03 22:20:02
402	2016-12-02 00:24:39	Yes, it works (slightly edited [my comment](https://github.com/chenglou/react-motion/issues/402#issuecomment-264336836)): http://codepen.io/anon/pen/zopWGQ	sompylasar	2016-12-03 22:20:02
402	2016-12-03 22:20:02	@sompylasar , that is perfect, thank you!!	webondevices	2016-12-03 22:20:02
401	2016-11-26 15:59:10	Issue - Originally on every mouse move event the reinsert function was called to reorder list item positions. Fix - Added an if clause to ensure that "order" state items are only reordered when positional changes actually occur in the DOM.	therewillbecode	2016-12-06 08:57:49
401	2016-12-06 08:57:30	Nice! Thanks =D	chenglou	2016-12-06 08:57:49
400	2016-11-26 14:43:36	Changed variable names to more descriptive ones.	therewillbecode	2016-11-29 07:15:13
400	2016-11-29 07:15:21	Looks good, thanks	nkbt	2016-11-29 07:15:13
399	2016-11-26 08:12:52	Had a case where the index of each element was essential for correct visual representation. `didLeave` can be used to keep track of what elements `<TransitionMotion />` is still animating. Can also be used as the `onRest` equivalent for `<TransitionMotion />`.	hkjorgensen	2016-12-07 09:32:59
399	2016-12-06 01:27:32	@nkbt @chenglou do one of you have time to take a look?	hkjorgensen	2016-12-07 09:32:59
399	2016-12-06 01:28:39	Will do tonight!	chenglou	2016-12-07 09:32:59
399	2016-12-06 09:03:15	Alright, this looks good. Tbh I've forgotten a big chunk of the codebase. Since the tests pass this is non-breaking, I can merge it. But before that, are we sure about the name here? DidLeave vs onRest?	chenglou	2016-12-07 09:32:59
399	2016-12-06 09:56:16	I like `onRest` to match the `Motion` component. So excited for this! This will allow me to do auto height animation in the UI pack 🙌	souporserious	2016-12-07 09:32:59
399	2016-12-06 17:02:04	`didLeave` seems to be a more appropriate name than `onRest`. To me at least, `onRest` implies that the TransitionMotion component as a whole is no longer in motion. While, on the other hand, `didLeave` implies that a single child has finished transitioning out of the TransitionMotion component, yet other children may still be in motion.	DetweilerRyan	2016-12-07 09:32:59
399	2016-12-06 18:36:52	> didLeave seems to be a more appropriate name than onRest. To me at least, onRest implies that the TransitionMotion component as a whole is no longer in motion. While, on the other hand, didLeave implies that a single child has finished transitioning out of the TransitionMotion component, yet other children may still be in motion. @DetweilerRyan, that was also what I thought when naming it 'didL…	hkjorgensen	2016-12-07 09:32:59
399	2016-12-07 09:32:52	I'm aggressively cautious about adding API overhead. TransitionMotion's API has a bit of learning overhead already and I didn't want to add more to it. Lots of people add an animation to their project then move on, so having a stable API throughout time in a (whether I want it or not) flagship react project might be worth more than finding a neater API that breaks dependents every few months. Jus…	chenglou	2016-12-07 09:32:59
399	2016-12-07 17:49:50	Yes to a new release please 🙏 thanks for this @hkjorgensen!	souporserious	2016-12-07 09:32:59
399	2016-12-12 19:35:28	@chenglou Thanks for the explanation - I still look forward to that new open source project :-) > Thanks a lot for this PR. I'll be merging this. Do we want to make a new release? Yes, please cut a new version. This expands the API and doesn't break anything :-)	hkjorgensen	2016-12-07 09:32:59
399	2016-12-12 22:56:30	Ok, published as a patch update then! Tell me if anything goes wrong, thanks.	chenglou	2016-12-07 09:32:59
398	2016-11-24 11:38:06	Changed "lastPressed" variable to initialPosOfLastPressed as this variable stores the initial position of the item which was last clicked.	therewillbecode	2016-11-26 14:40:59
397	2016-11-23 10:57:51	Changed "delta" to topDeltaY as variable describes the delta of y coordinated from the first list item.	therewillbecode	2016-11-26 14:41:14
397	2016-11-23 11:08:28	Does anyone know why I am getting the following eslint error? /home/travis/build/chenglou/react-motion/test/index.js 1:51 error Unnecessary escape character: \- no-useless-escape	therewillbecode	2016-11-26 14:41:14
397	2016-11-23 21:21:24	Must be updated eslint/airbnb, which started to track this thing. This is why I now always lock down all the deps and ideally use shrinkwrap. Feel free to fix that one bit and will get it in.	nkbt	2016-11-26 14:41:14
396	2016-11-23 10:55:31	The default value is 0.01, but what are the range of values?	tarun-dugar
395	2016-11-23 10:42:06	Changed variable named "mouse" to mouseY as it only holds the single y coordinate of the mouse position.	therewillbecode	2016-11-26 14:41:22
394	2016-11-22 13:49:15	For example, I change a cube's `x` position using `spring`, and want the `background-color` to change proportion to the percentage of animation. Is it possible?	lzl124631x
394	2016-11-22 14:51:08	It is possible. You can calculate the percent yourself by dividing the interpolated value for x by the destination value of x: <S_CODE_TOKEN>	DetweilerRyan
394	2016-11-23 02:41:50	I've thought of your solution, but it has several problems 1. What about the start value of x? I need to store the start value of x. Things get more complicate if the start value of x is a intermediate value of last motion animation (the last motion is interrupted by this current motion) 2. Your solution gets the `x` percentage, not the progress (or time) percentage Assuming `props.x` being 100, …	lzl124631x
394	2016-11-23 05:53:38	There is no such thing as "percentage" of spring animation. Every single step depends on the previous one and the target value. Since target value can be changed anytime, animation is potentially indefinite and so you cannot say for sure when it is 50% or 90%. This is one of essential differences between Spring-based animations and time-based. I reckon you can *approximately* calculate overall du…	nkbt
394	2016-11-23 08:11:09	@nkbt Thanks for your advise. Actually I just want to animate color while animating offset, but React-Motion doesn't support it. So I have to use "percentage" to interpolate color. It would be great if React-Motion supports animating color.	lzl124631x
394	2016-11-23 21:17:01	@lzl124631x you can animate arbitrary numbers with react motion, and derive color from that number. Effectively: <S_CODE_TOKEN>	nkbt
394	2017-03-07 07:22:44	This brings up a very valid opportunity for react motion. Indeed, you can easily spring to and from arbitrary numbers, but technically you wouldn't be able to interpolate anything that is a non number without keeping a detailed history of changes from non integer to non integer, and even then you are still a few complicated steps away from coercing that backing number into an interpolate that sup…	tannerlinsley
394	2017-03-07 19:46:04	@tannerlinsley The "non-numbers" are effectively number-based if they can be interpolated. It's just the question of functional mapping from number to non-number, e.g. this: <S_CODE_TOKEN> ----- But the notion of "percentage of animation", i.e. how close are you to the "**end moment in time** of the animation" (versus to the "**target value** of the animation"), is not applicable to physics-based…	sompylasar
394	2017-03-07 20:07:54	@sompylasar Right. The concept is very straightforward to interpolate anything using an integer, but the architecture and current api for react-motion doesn't make this very easy to do with strings, hexColors, paths, etc. A good example of this is animating a string. The amount of overhead the user would have to take on to build a linear conversion scale from one string to another is massive. Luc…	tannerlinsley
394	2017-03-07 20:13:06	[This block](https://bl.ocks.org/herrstucki/27dc76b6f8411b4725bb) initially gave me the impression that it would be fairly easy to accomplish this, but it makes a very limiting assumption that the values you want to interpolate between are binary and that you must be explicit with both the `from` and `to`. Still a great block, but stopped halfway to where I was hoping it would land :)	tannerlinsley
394	2017-03-08 05:11:33	@tannerlinsley Good job there! I meant one cannot get the time-based percentage because the time moment when physical animation ends is not known in advance, without premodeling it. The value-based percentage can definitely be obtained, that's what is in the block you've shown. And it might overshoot in case of a spring (the complex easing curves can, too, so it should be fine).	sompylasar
393	2016-11-20 17:38:48	I have an onboarding slideshow. Clicking a "Continue" button triggers a new slide to slide in from the right. The old slide will slide out to the left. This works fine as long as I don't click faster than the animation-time. If I click faster then new slides will appear from the left instead of the right because the previous animation wasn't finished. How can I cancel/disable this reverse-animati…	chapati23
392	2016-11-19 00:16:40	When used in conjunction with the material-ui library (http://www.material-ui.com/#/), the above error is generated in response to passing a single function as the `children` for any of the `Motion` components. If instead an array containing a single function is passed, then the following error is generated: <S_CODE_TOKEN>	johanatan
392	2016-11-19 00:20:22	Edit: I'm using this wrapper (which claims to do its own packaging of React for `injectTapPlugin` purposes): https://github.com/cljsjs/packages/tree/master/material-ui & this wrapper for the wrapper: https://github.com/madvas/cljs-react-material-ui Although I also tried this other wrapper for the wrapper (and got the same result): https://github.com/DaveWM/reagent-material-ui	johanatan
392	2017-03-13 23:45:42	Hej @johanatan How did u fix it ?, I have this similar issue	karna41317
392	2017-03-15 02:18:44	@karna41317 I ended up having to drop this dependency and use jQuery animations instead.	johanatan
391	2016-11-18 18:26:25	<img width="962" alt="screen shot 2016-11-18 at 1 25 20 pm" src="https://cloud.githubusercontent.com/assets/16503197/20441444/8bdde33a-ad92-11e6-9d22-ee6fa882395b.png"> Can't pin down what this is or what's causing it.	SuttJ	2016-11-18 18:32:27
391	2016-11-18 18:32:27	Solved by running the following in Terminal: ( export PKG=eslint-config-airbnb; npm info "$PKG@latest" peerDependencies --json | command sed 's/[{},]//g ; s/: /@/g' | xargs npm install --save-dev "$PKG@latest" )	SuttJ	2016-11-18 18:32:27
390	2016-11-05 10:35:19	[DEMO on Codepen](https://codepen.io/lzl124631x/pen/XNJrMM?editors=1010) Expect: click the cube and it goes to right 300px and then down 300px Actual: the cube only goes right 300px I updated the style in function onRest and it successfully sets the style, however Motion doesn't work. --- BTW, what is the standard way to implement a sequence of tween using react-motion? Something like [GSAP Timel…	lzl124631x
390	2016-11-08 02:17:52	hi there?	lzl124631x
390	2016-11-08 10:15:43	hey @lzl124631x I find that React Motion is best suited for animations that react to state changes. ie. smoothly showing or hinding a sidebar navigation, tranisitioning between views when the URL changes and similar things that are tied specifically to the state/props within a given component, where you always have the values avilable that you want to animate between. Complex sequential stuff, wh…	Ahrengot
390	2016-11-08 11:38:04	@Ahrengot Thanks for your comments. In the first few days with React Motion, it's cool enough to help me achieve some one-step animation during state changes. **However, as the project goes on, it's inevitable that I need to make some fancier sequence of animation**. I think other devs might stumble into the same situation. Is it possible to give React Motion the ability to animate a sequence of …	lzl124631x
390	2016-11-08 12:28:20	BTW, I'm copying the [iOS App Clear (demo video)](https://www.youtube.com/watch?v=U9FEVmkSHBo) in the purpose of learning React. In the video, swipe-to-right-to-mark-item-as-completed ([at 1:07](https://youtu.be/U9FEVmkSHBo?t=68)) requires a sequence of tween.	lzl124631x
390	2016-11-08 13:08:12	Back to my original question, I think it's a bug of React Motion. Made another try. It still doesn't work [demo on codepen](http://codepen.io/lzl124631x/pen/ObVwMK?editors=1010)	lzl124631x
390	2016-11-08 20:27:39	@lzl124631x you need to delay updating state with setTimeout/requestAnimationFrame. See https://github.com/nkbt/react-motion-loop/blob/master/src/Component.js#L21-L23	nkbt
390	2016-11-09 02:01:05	@nkbt Wow! Thanks! It works as long as I wrap `requestAnimationFrame` around updating state. [Demo on CodePen](http://codepen.io/lzl124631x/pen/yVYYVa)	lzl124631x
390	2016-11-10 01:47:37	@nkbt Can you kindly tell me why delaying updating state with setTimeout/requestAnimationFrame do the trick?	lzl124631x
390	2016-11-10 07:03:51	Not really, maybe something to do with batch updates optimisations, but I don't know for sure On Thu., 10 Nov. 2016 at 12:52, 7z7 notifications@github.com wrote: > @nkbt https://github.com/nkbt Can you kindly tell me why delaying > updating state with setTimeout/requestAnimationFrame do the trick? > > — > You are receiving this because you were mentioned. > > Reply to this email directly, view it…	nkbt
389	2016-11-04 13:25:49	Hi there, is there a possibility to get this webpack-module as SystemJS-module?	JKatGSD	2016-11-17 08:33:15
389	2016-11-17 08:33:15	resolved with [webpack-system-register ](https://github.com/CanopyTax/webpack-system-register)	JKatGSD	2016-11-17 08:33:15
388	2016-11-04 12:27:42	In my project I need to be able to pause an animation and continue from the same point of time. I struggle to to this with `Motion` and `spring`. This looks like the 'magic buttons' that were presented at the React-Europe talk (at least I think so), but I couldn't find their source code in the demos.	leonprou
388	2016-11-07 02:20:13	Have you tried changing the `spring`'s `stiffness` to a lower value mid-motion? I belive that is how the desired effect of _slow motion_ came to be.	guywald1
388	2016-11-11 12:42:41	Thanks! Lowering `stiffness` to zero does the job	leonprou
387	2016-11-01 14:11:19	Specifically regarding the bolded part: > defaultStyle?: PlainStyle > > Optional. The PlainStyle type maps to numbers. Defaults to an object with the same > keys as style above, whose values are the initial numbers you're interpolating on. > **Note that during subsequent renders, this prop is ignored. The values will > interpolate from the current ones to the destination ones (specified by style)…	ttaghiyev
386	2016-10-27 07:13:14	I'm trying to use react-motion to move a component then scale it. But the following code seems to move horizontally back before scaling, does anyone can help for this? <S_CODE_TOKEN>	geohuz
386	2016-11-22 11:42:55	show me the demo on codepen/jsfiddle?	lzl124631x
385	2016-10-27 05:33:24	Currently I have some code that looks like this. <S_CODE_TOKEN> Of course that works but when I try to add in some react-motion to the table rows I run into issues. Something as simple as this. <S_CODE_TOKEN> Does not work and will never log that state. If I move that `TransitionMotion` outside of the material-ui table it logs it just fine. Anyone else done this with the material-ui tables?	nmaves
384	2016-10-16 12:54:33	From docs: > precision: optional, defaults to 0.01. Specifies both the rounding of the interpolated value and the speed (internal). I am trying to change value from `243` to `164`: <S_CODE_TOKEN> I inserted logging into `stepper`: <S_CODE_TOKEN> Result is very strange. First of all I expected interpolated value had to rounded by `1` (pixel) as documented. Second render called even if value change…	farwayer
383	2016-10-14 11:48:01	Hello guys, sorry for posting again almost on the same day, but I need to clear my mind about willEnter function. I'm trying to use the TransitionMotion example from the README: You'll be notice that I added willEnter no the example, but when I add the element, the animation dont fire for this new element. What I'm doing wrong? Thanks Ps: I'm not using ES2016. <S_CODE_TOKEN>	gabrielalan
383	2016-10-14 14:23:28	~~Yes, I came up this problem too. And after I add defaultStyles, it works. I don't know why willEnter doesn't work. Eh, well, my problem is there was no animation after first rendering, not adding. Left my words out.~~	xialvjun
383	2016-10-14 16:31:40	I realize that is necessary to use spring on the styles prop, like this: ` styles={this.state.items.map(item => ({ key: item.key, style: {width: spring(item.size), height: spring(item.size)}, }))} ` So thanks guys, I think that resolves the problem.	gabrielalan
383	2016-10-14 16:39:41	Ah, haha, -_-! I didn't notice it....	xialvjun
382	2016-10-14 04:52:36	Since react-motion can change props fluently, I think there is a tween method in it. (I didn't read the source code.) And I hope you can export it. It's a good helper function. Of course, if there is no tween method in react-motion, just close this issue.	xialvjun
381	2016-10-14 03:03:44	Hey guys... first, thank you for this component and your work. I'm struggling on trying to reproduce this behavior: http://ionicframework.com/docs/api/directive/ionNavView/ (the transition animation) If go to another page, slideIn, but if back, slideOut... I'm using react-router v4 and trying to work on top of the example on router site: https://react-router.now.sh/animated-transitions But, I'm n…	gabrielalan
381	2016-11-04 12:40:34	Hi, Struggling with the same problem currently with react-native and react-router v4. Assuming I have all my pages accessible from bottom menu (separate <Match> components), I'm trying to achieve is that the new page sliding-in from bottom, while previous one still stays in the background up to the time when the new one is fully rendered. The example in react-router suggests to build kind of a wr…	asgvard
381	2016-11-04 21:21:38	Hey @asgvard, I think you can do this using TransitionMotion. I don't have the code right now, but I did something similar, changing a little the React Router V4 example on this page: https://react-router.now.sh/animated-transitions. I changed opacity by transform: translated and something else I don't remember. --- To my first problem, I solved using only Motion component and using Match (from R…	gabrielalan
381	2016-11-06 16:25:58	Hi @gabrielalan, thanks for your reply. I think I'm close to solving this issue using Match with "children" func. Assuming now I have all the pages rendered in parallel and having control of "matched" flag, I think it's possible to transit between them, now struggling with absolute position of all the pages (because I need them to overlap), and I still have some issues with the entering page, it …	asgvard
381	2016-11-07 11:07:13	@asgvard Well, I did this using a simple Match, with a brother Match "extended" (using the children function). Like this: <S_CODE_TOKEN> MatchSlide is this guy: <S_CODE_TOKEN> Other way to do this, its putting MatchSlide (or your implementation) inside the "normal" Match or another MatchSlide. So this way to can do "cascade" animation between the pages.	gabrielalan
381	2016-11-08 21:59:24	@gabrielalan don't understand your solution 100%, could you elaborate? can't figure out how your component changes its behavior based on whether it's a new route or `history.back()` this is what i got, every new component coming from the left, no matter if i go back or forward in history: <S_CODE_TOKEN>	chapati23
381	2016-11-08 23:39:31	@chapati23 the MatchSlide its using the Match component from RRouter V4, so I can use the props.matched inside with "children" function, to tell the Motion component if it must be Opened or Closed... Its not the best way to do this, because the MatchSlide is always rendered, unless you control it before render MatchSlide.	gabrielalan
380	2016-10-12 20:10:04	I apologize if this is a duplicate question...but I could not find an answer for it. I'm using the `<Motion />` component to animate a container of sub-components, like this: <S_CODE_TOKEN> But each step of the animation causes all of those sub-components to re-render. Is there anything in the library to prevent the children from rendering while its in the process of animating? Or do I have to us…	jcarenza
380	2016-10-17 00:51:55	Extract component2/3 into a separate one and use sCU on component1 for sure. In current way c2/3 are rendered not by c1 but in the parent (that has Motion) Usual advice - make sure you rerender only component for styling, and all other ui components are very well cached. On Thu., 13 Oct. 2016 at 07:10, Jon Carenza notifications@github.com wrote: > I apologize if this is a duplicate question...but…	nkbt
380	2017-01-15 09:50:30	@jcarenza You can also use [ShouldNotUpdate](https://github.com/codepunkt/should-not-update) to declaratively do so.	codepunkt
379	2016-10-11 15:44:22	I'm trying to use the `onRest` callback on Motion, but it's never called, because `shouldStopAnimation` is always returning false, which will then call it again endlessly. I've figured out that the problem is inside `shouldStopAnimation`, because in spite saying in the comments that the `stepper` will take care of floats, that isn't the case. So `currentStyle[key] !== styleValue` will always be e…	devdpontes	2016-10-12 09:27:49
379	2016-10-12 09:27:49	This was happening because I was passing in values as strings.	devdpontes	2016-10-12 09:27:49
378	2016-10-08 10:01:26	Hello. If you are okay, why don't we apply [create-react-app](https://github.com/facebookincubator/create-react-app) for the demos? We can only focus on demo code not the configurations such as `react-motion/webpack.config.js` It will handle HMR or production build. What happens if I applied CRA. (I tried to keep your files as exist.) - `server.js` and `webpack.config.js` files removed - `README.…	JisuPark
377	2016-10-05 15:13:32	Maybe I'm misunderstanding something but it looks broken to me. As soon as I change one value it changes for all of them so there's no real way to compare. When dragging they also all drag, but I assume that's intended behavior so you can more easily see the difference. http://chenglou.github.io/react-motion/demos/demo5-spring-parameters-chooser/	srcspider
376	2016-10-05 07:35:03	How do we do the animation again in the opposite direction once it's immediately finished? It works fine if I do this.setState({slideUp: !this.state.slideUp}); inside a click handler. It's just when setting the state in the animations rest function it doesn't work and I cannot figure out why. i.e. slide down immediately when slideup has finished. <S_CODE_TOKEN>	MartinDawson
376	2016-10-05 09:33:12	`setTimeout(() => this.setState({slideUp: false}), 0);` in the rest callback function works... Does anyone know why I have to use setTimeout instead of doing it instantly?	MartinDawson
375	2016-09-30 13:23:11	After an update I have this issue. I check my code func children is there <S_CODE_TOKEN>	codejunkienick
375	2016-10-02 05:11:43	@AgentME do you know what's going on here?	chenglou
375	2016-10-03 06:29:09	This is https://github.com/facebook/flow/issues/1964	AgentME
375	2016-10-03 17:08:01	any ideas on a workaround? the workarounds in the issue are not working for me	kellyrmilligan
375	2016-10-03 18:32:26	Instead of `<Motion>...</Motion>`, you could use `<Motion children={...} />`. Yeah this issue is a bit annoying.	AgentME
375	2016-12-09 22:55:50	To make `<Motion>...</Motion>` work you can make children optional. So `MotionProps` becomes: <S_CODE_TOKEN>	nsimonson
374	2016-09-29 18:07:52	Hello - first of all, great work on `react-motion` .. seriously makes animations on the web a dream :) I'm having trouble doing a height transition, where the on the `react-motion` side of things it appears to be working properly.. however the actual `computed` height doesn't reflect in the inline style.. Here is a video of the this happening [here](http://d.pr/v/1lzIl) where you can pretty clear…	hanford	2016-09-29 18:21:44
374	2016-09-29 18:21:44	Ahh, turns out that it's because this item is a in a flexbox column layout, where sibling elements are `height: 100%` ... so it appears that the browser is trying to compensate and fit things on the DOM 🤔	hanford	2016-09-29 18:21:44
373	2016-09-25 07:37:11	I think git/github somehow got confused when both #361 and #371 were merged in rebase mode. Some changes in #371 were overwritten by #361. This pull request fixes that.	AgentME	2016-09-25 08:17:30
373	2016-09-25 08:17:03	Ah so I forgot to make you rebase #371 manually. You submitted against (then stale) master. Thanks!	chenglou	2016-09-25 08:17:30
373	2016-09-25 08:19:04	Passing!	chenglou	2016-09-25 08:17:30
372	2016-09-22 21:01:51	I'm able to get everything to transpile without errors, using the Motion component to render a list of tiles (one of my components). My application works as before, there is no animation happening whatsoever. Items are removed from the list that is getting rendered via a search box. I tried it with TransitionMotion also, and there was no animation, however the list will pause for a while before s…	leshow	2016-09-28 19:53:48
372	2016-09-28 19:53:48	style prop was not getting passed on down properly	leshow	2016-09-28 19:53:48
371	2016-09-21 21:08:06	This pull request builds off of https://github.com/chenglou/react-motion/pull/361 and fixes the issues with it. Currently, adding react-motion as a dependency to a project that uses a recent version of Flow triggers Flow errors because Flow now requires type parameters to `React.Element` (needs to be `React.Element<*>` now), and because react-motion has Flow errors that require a specific value b…	AgentME	2016-09-25 07:20:18
371	2016-09-25 07:20:52	@AgentME Merged, thanks! Can you check master still works?	chenglou	2016-09-25 07:20:18
371	2016-09-25 07:27:22	Master now has a few lint errors. Might've been caused by some newer commits not in my branch? I'll put up a pull request to fix it.	AgentME	2016-09-25 07:20:18
371	2016-09-25 07:43:15	@chenglou Fix is in https://github.com/chenglou/react-motion/pull/373. I think the issue had to do with #371 containing #361's commit, but because they were both done in rebase mode git didn't recognize they were the same commit and it created conflicts. #373 fixes it.	AgentME	2016-09-25 07:20:18
371	2016-09-25 20:37:40	@chenglou can we get a new build? Would love to pull in this change, thanks @AgentME!	twobit	2016-09-25 07:20:18
371	2016-09-26 17:38:01	Done! Tell me if there's anything wrong.	chenglou	2016-09-25 07:20:18
370	2016-09-21 18:46:03	Hey, I'm trying to basically do something like this: http://jacobp100.github.io/state-transitions/pokemon.html which is using the `state-transitions` library. I'm trying to achieve this by using `react-motion` instead but it doesn't seem to have a easy way to do it? I basically have two URLs: - /list - /details and when the user clicks on an item in the list I want to ease in the details view. Ho…	sontek
370	2016-10-09 05:36:56	If you are using React-Router v4, they have an example in their docs. https://react-router.now.sh/animated-transitions	bottledsmoke
369	2016-09-21 10:02:36	Hey, I'm still getting a mounting setstate bug which was fixed in commit https://github.com/chenglou/react-motion/commit/49ea396041b0031b95f4941cc7efce200fcca454 Inspecting my node modules, it looks as if these changes appear in src/ but not in lib/ Is there a chance this was published to npm without running prerelease?	JEGardner	2016-09-26 17:34:45
369	2016-09-26 17:38:17	Just published a new patch version 0.4.5. Hope this works!	chenglou	2016-09-26 17:34:45
368	2016-09-14 01:38:52	How long does it take to finish the spring animation? When I want to set an animation duration, how can I do?	wuxj2015
368	2016-09-25 13:58:25	React-motion does not use time based animations. I am not an expert but if you want to influence how long an animation takes you should add Stiffness and Damping to your animations.	Lakston
367	2016-09-07 08:06:03	I am unable to resolve this issue with the solution given to me. My styles object is an array of objects and i have tried replicating the same type of styles as given in the example. I am still unable to resolve the warning.	shruti-prasad
367	2016-09-12 06:23:21	Can you give a more specific example?	chenglou
367	2016-09-12 06:26:41	Hi, The styles I am providing happens to be an array of objects. I even tried representing the styles in the same format as the example in the link that was provided as my previous solution to no avail. I still receive the same warning. Thanks Shruti From: Cheng Lou [mailto:notifications@github.com] Sent: Monday, September 12, 2016 11:53 AM To: chenglou/react-motion react-motion@noreply.github.co…	shruti-prasad
367	2016-09-12 06:28:10	TransitionMotion takes in an object, not an array. You need to turn it into an object of key => whateverValue. Also, you're animating things that mount & unmount right?	chenglou
367	2016-09-12 06:42:36	I have mapped an array of objects with a unique key to transition motion, hence it takes in an object at each iteration. I am animating things that mount and unmount. From: Cheng Lou [mailto:notifications@github.com] Sent: Monday, September 12, 2016 11:58 AM To: chenglou/react-motion react-motion@noreply.github.com Cc: Shruti Prasad shprasad@adobe.com; Author author@noreply.github.com Subject: Re…	shruti-prasad
366	2016-09-02 16:08:56	To avoid potential naming conflicts with npm, npmcdn.com is being renamed to unpkg.com. This is an automated pull request to update your project to use the new domain.	npmcdn-to-unpkg-bot	2016-09-12 06:22:46
366	2016-09-12 06:22:48	Woah! Thanks!	chenglou	2016-09-12 06:22:46
365	2016-09-01 13:55:01	Hello everyone. I've been playing around with `react-motion` for the last couple of days and it's been a pretty intensive relation so far 😭 . I'd very much appreciate some guidance on when to use `Motion` vs `TransitionMotion` or why my use case, which I believe is quite common, is giving me this much struggle. First, let me explain what I am trying to achieve. My use case is a **pane that appear…	p4bloch
365	2016-09-05 15:36:56	@nkbt any chances you can shed me some light here? Thanks :)	p4bloch
365	2016-09-06 20:23:51	Hi, have you tried using the same key in the styles array? Because if you use the same key, TransitionMotion will asume that it is the same object, and therefore it will not animate it. If the keys are different, it will animate out the old element (which is the one that it is no longer there), and animate in the new element. I hope this is works for you!	demianalonso
365	2016-09-06 20:25:37	@demianalonso you were absolutely right. Passing the same key prevented the pane to animate multiple times. Thank you so much!!	p4bloch
364	2016-09-01 03:15:27	This might be a naive question, but I usually measure my css animations in chrome devtools. However , I am hoping to integrate react-motion in my project and just wanted to see how to measure animations performance(i.e fps)	jasan-s
364	2016-09-02 04:13:55	You can use https://github.com/mrdoob/stats.js/ and wrap https://github.com/chenglou/react-motion/blob/e48fdad6d82fda32f2d4e5b3d2f295e82f6c580b/src/Motion.js#L92-L199 with it. Also what could be a bit easier (without code rewrite), use `proxyquire` when require `react-motion/lib/Motion`. Something like: <S_CODE_TOKEN> PS: I did not try that yet for react-motion. Code purely out of my head here	nkbt
363	2016-08-30 17:47:47	Can't figure out how to animate translateY. When replacing the value with top it works fine. <S_CODE_TOKEN>	realseanp	2016-09-12 06:26:33
363	2016-09-12 06:26:33	Check the value in the DOM. translateY, for a react style, needs to be a string, right? `{transform: 'translateY(' + config.translateY + 'px)'}` Hope that solves it!	chenglou	2016-09-12 06:26:33
363	2016-11-29 09:20:29	I do have the same problem, none of the transform property are supported <S_CODE_TOKEN> this give me an invalid styles supplied to TransitionMotion, though it's valid react style props	ticruz38	2016-09-12 06:26:33
363	2017-02-27 13:46:13	In case anyone else didn't really get it the first time (like me 😄 ) you need to declare the styles explicitly inside your interpolatedStyles not in your styles object on the TransitionMotion component. Like this; <S_CODE_TOKEN>	mhaagens	2016-09-12 06:26:33
363	2017-02-27 14:07:38	Sure! but still the transform property doesn't apply, I had to use a left property and positioning my element absolutely in order to get the animation I wanted...	ticruz38	2016-09-12 06:26:33
363	2017-02-27 14:12:26	Here's how I use it for route transitions with translateX; https://gist.github.com/mhaagens/61f88e3fbfddbe2c00708f3ebd099be4	mhaagens	2016-09-12 06:26:33
363	2017-03-11 21:35:54	You have to use their transforms method: [https://facebook.github.io/react-native/docs/transforms.html](https://facebook.github.io/react-native/docs/transforms.html)	eemebarbe	2016-09-12 06:26:33
362	2016-08-27 17:57:56		amilajack	2016-08-28 01:21:44
362	2016-08-28 01:21:38	Thanks, `jsx` highlighting seems to be ok on github, but unsupported on npm	nkbt	2016-08-28 01:21:44
361	2016-08-22 20:43:07	In later versions of flow, it requires that generic types have their type parameters specified. All of the `ReactElement` declarations were throwing an error saying these needed to be specified. This change updates `ReactElement` to `React$Element<*>`	bgeihsgt	2016-09-25 07:17:40
361	2016-08-23 03:22:00	@bgeihsgt seems like it's breaking Eslint. maybe use `ReactElement<*>` instead?	zhigang1992	2016-09-25 07:17:40
361	2016-08-23 05:43:57	@zhigang1992 Looks like it's a parsing error with brackets. I tried `ReactElement<*>` and got the same errors. Looking around, I think you'll need to upgrade `babel-eslint` to at least version 5.0.0. That requires other upgrades too that I tried for a little bit and then gave up b/c I didn't have time to investigate and fix.	bgeihsgt	2016-09-25 07:17:40
361	2016-09-02 15:25:58	Any update on this?	jefflau	2016-09-25 07:17:40
361	2016-09-02 18:11:18	@jefflau someone needs to upgrade babel-eslint to at least 5.0.0 which requires a cascade of other upgrades. I tried to upgrade for a little bit but didn't have the time to see it through.	bgeihsgt	2016-09-25 07:17:40
361	2016-09-21 21:12:19	I've created a new pull request https://github.com/chenglou/react-motion/pull/371 which extends this one and fixes the issues with it.	AgentME	2016-09-25 07:17:40
361	2016-09-21 21:18:20	Cool, thanks @AgentME!	bgeihsgt	2016-09-25 07:17:40
361	2016-09-25 06:08:53	@AgentME to be clear: if I merge this PR then merge #371, things will be fine?	chenglou	2016-09-25 07:17:40
361	2016-09-25 07:14:03	@chenglou Yes, that will work. (#371 actually contains the exact commit of this pull request; accepting both would be fine.)	AgentME	2016-09-25 07:17:40
361	2016-09-25 07:18:02	Let's try it then! Thanks @bgeihsgt and sorry for the wait!	chenglou	2016-09-25 07:17:40
361	2016-09-27 16:34:07	Cool! Thanks!	bgeihsgt	2016-09-25 07:17:40
360	2016-08-14 17:00:26	Hi, I'm using react-native 0.30 with android API 23. I have facing issue with smoothing animations. The library works very well with ReactJS in browser. But on react-native, it looks like some noticeable frame drops occurs. In other word, the animation is not very smooth as it is in browser. Am I missing something here? Is there anything need to be added to make animations smooth with react nativ…	shoumma	2016-08-19 21:17:13
360	2016-08-19 08:50:51	Android probably has a rough time. Have you tried Animated on native? Also, it helps to freeze subtrees while the animation's happening.	chenglou	2016-08-19 21:17:13
360	2016-08-19 14:16:20	Yes, I did get the job done with Animated library. But your library is also awesome.	shoumma	2016-08-19 21:17:13
360	2016-08-19 21:17:13	Thanks! =) Well, I'll mark this as solved and close this then. Sorry for giving you a hard time with perf.	chenglou	2016-08-19 21:17:13
359	2016-08-12 10:43:59	I am getting the following warning while using InterpolatedStyles Warning: Failed propType: Invalid prop 'styles' supplied to 'TransitionMotion'.	shruti-prasad	2016-08-13 04:05:24
359	2016-08-12 14:59:45	I was getting the same until I figured out what I was doing, it needs to be an array of objects	sanpoChew	2016-08-13 04:05:24
359	2016-08-13 04:05:24	Yep. https://github.com/chenglou/react-motion#--styles-arraytransitionstyle--previousinterpolatedstyles-arraytransitionplainstyle--arraytransitionstyle Sorry for the confusion!	chenglou	2016-08-13 04:05:24
359	2016-09-07 07:09:56	I am still getting the warning despite using an array of objects. I tried replicating the styles format as given in the example in the above link.	shruti-prasad	2016-08-13 04:05:24
359	2017-01-24 00:23:51	Getting this warning and I don't have any clue: ![image](https://cloud.githubusercontent.com/assets/5992964/22228756/c44c853a-e205-11e6-8766-7b67844fbe00.png) My styles prop seems satisfy this validation https://github.com/chenglou/react-motion/blob/master/src/TransitionMotion.js#L195	quangbuule	2016-08-13 04:05:24
359	2017-02-08 23:03:53	I am having the same problem. Did you find a fix?	cavaloni	2016-08-13 04:05:24
359	2017-03-11 12:38:12	I fix this warning by add string to key name. eg. <S_CODE_TOKEN> <img width="252" alt="screen shot 2560-03-11 at 7 37 40 pm" src="https://cloud.githubusercontent.com/assets/943742/23823301/3c265d6e-0692-11e7-9ffd-e4d520071370.png">	pangpond	2016-08-13 04:05:24
358	2016-08-09 04:18:36	When a new element transitions _into_ view, it should _decelerate_ to appear settled into place. When an element transitions _out of_ view, it should _accelerate_ until it's gone. This is common animation practice, and Google has even documented it as part of their "Motion" section for the Material Design spec: - https://material.google.com/motion/movement.html#movement-movement-in-out-of-screen-…	MilllerTime
357	2016-08-03 20:05:39	I'm curious how maintainers would feel about adding a callback for each step (more or less calling an optional callback each time the `render` function of `Motion` is run). We use `Motion` at my work and have found ourselves in a situation where `onStep` (or something like that) would be really helpful. Please let me know if this is something we're open to. I'd be happy to do the work myself. If …	joshacheson
357	2016-08-04 00:31:46	Isn't the function you pass as a child - that kind of callback by itself?	nkbt
357	2016-08-04 19:54:50	Yes, in a sense! I suppose what might be preferred is for an `onStep` function to be called _before_ the `render` function of `Motion`. Currently I can achieve my desired effect by performing a side effect (function call) inside of `Motion`'s `children` function, i.e.: <S_CODE_TOKEN> however I may or may not be alone in my distaste for doing this. I suppose I'm curious whether or not A) A callbac…	joshacheson
357	2016-08-05 02:46:37	This is what we do in one place to do smooth scrolling of a component <S_CODE_TOKEN> <S_CODE_TOKEN>	nkbt
357	2016-08-05 02:48:04	We could easily do instead of returning `null`: <S_CODE_TOKEN> Can't really see the need for an extra prop....	nkbt
357	2016-08-05 21:14:06	Yeah, I suppose to me it was strange to use a component in a side effectful manner like this. I totally accept, though, that it definitely works! If this is how people in general are comfortable proceeding then certainly I can accept it as well!	joshacheson
357	2016-08-12 12:01:37	@nkbt hi there, I'm trying to implement smooth scroll using this technique, but I can't quite understand how do you trigger scrolling component's onScroll and put scrollTop to state without experiencing default scrolling behaviour? e.g I have following code <S_CODE_TOKEN> And Area looks like this <S_CODE_TOKEN> Don't mind debouncing, it doesn't quite fit here, throttling would work better I guess…	berrtech
357	2016-08-12 13:38:41	@berrtech You'll have to skip handling of the browser `scroll` event when animating. This is quite tricky because the user might want to scroll the opposite way, so that the ongoing scrolling animation stops. I've implemented a component that handles the viewport with scrolling, see below: (gist here for discussion: https://gist.github.com/sompylasar/8b787c3fcfe0e14bba869a4e9a883135 ) _Viewport.j…	sompylasar
357	2016-08-13 00:19:51	@berrtech do not use state at all, make your side-effect work without any state updates. Keep it isolated. Then it all works. We use it exactly as I wrote in my prev 2 comments and it works great. @sompylasar looks quite complicated =(	nkbt
357	2016-08-13 00:28:24	@nkbt This may be simplified a bit if the X and Y handling is unified. <S_CODE_TOKEN> But the scroll handling is complex because the browser reports both user scrolling and API scrolling with the same "scroll" event -- these have to be distinguished.	sompylasar
357	2016-08-13 12:47:00	@sompylasar it looks really complicated and fragile, I managed to tweak this to use with div container rather than window, however it skipped animation sometimes, needs more tweaking I guess. @nkbt but how do you handle scrolling container by user? While this works when you control scrollTop from the outside, Motion doesn't know when it's animateTo value is changed by user, so, when you animate t…	berrtech
357	2016-08-13 19:26:05	@berrtech Using window scrolling is needed for mobile devices. If you have no intention to support them, or you're making a UI with multiple scrollable containers, then yes, a div will do. But you'll have to handle the scroll event in it instead of in viewport, the same way, because it behaves the same way.	sompylasar
357	2016-08-13 19:28:10	@berrtech My previous comment applies to native scroll behavior that you seem to want to use. The other way is to implement scroll behavior entirely in your program, manually handling mouse / touch / keyboard.	sompylasar
357	2016-09-21 18:38:02	In [react-draggable-list](https://github.com/StreakYC/react-draggable-list), I needed to adjust the scroll position along with an animation, so I accomplished this by creating an OnUpdate component which called its callback prop every time the callback prop changed: https://github.com/StreakYC/react-draggable-list/blob/1d2917a0eb1d399883193db3b53011ed486c3ff3/src/index.js#L453.	AgentME
357	2016-11-02 08:24:22	@nkbt Just to add to @berrtech 's question. Do you have a preferred strategy for dealing with cases where the UI state gets out of sync with <Motion> between renders? It would be nice to be able to set the starting value of the animation on any desired render after a component is mounted. Is the defaultStyle prop intended to handle cases like this? Because in my case where new scroll events are t…	danhaggard
357	2016-11-03 02:36:43	I am afraid I am using similar technique in react-collapse, so no better solution from me On Wed., 2 Nov. 2016 at 19:24, Dan Haggard notifications@github.com wrote: > @nkbt https://github.com/nkbt Just to add to @berrtech > https://github.com/berrtech 's question. Do you have a preferred > strategy for dealing with cases where the UI state gets out of sync with > between renders? It would be nice…	nkbt
357	2016-11-22 23:09:01	If you only have one value you need to care about, we were able to fudge an `onStep` by creating a special Motion component. See it working in a live example [here](http://codepen.io/souporserious/pen/411263ee25d4136f721498627299a1ad?editors=0010). <S_CODE_TOKEN>	souporserious
356	2016-08-02 02:10:58	I've been reading as much documentation as I can find on react-motion (documentation on this seems sparse) but I'm unable to figure this one out. I found a tutorial [on medium](https://medium.com/@nashvail/a-gentle-introduction-to-react-motion-dc50dd9f2459#.eqpi2f6pp) that manages to do it, except they are using a `StaggeredMotion`, I can't find any documentation that says the same is possible wi…	AlastairTaft	2016-08-02 06:30:30
356	2016-08-02 02:25:30	You do not cancel and start, you just set new "target" styles and Motion will move over there.	nkbt	2016-08-02 06:30:30
356	2016-08-02 02:26:47	So basically half-way there you set your styles to go back to 0 or something... Sort of: <S_CODE_TOKEN>	nkbt	2016-08-02 06:30:30
356	2016-08-02 02:28:36	Oh that's really clean I like it, thanks I will give it a try	AlastairTaft	2016-08-02 06:30:30
356	2016-08-02 02:29:13	Does that work with the springs? EDIT: Checked and works	AlastairTaft	2016-08-02 06:30:30
355	2016-08-01 16:36:34	Hello, I'm using https://github.com/uber/react-map-gl, which in short is a fully stateless map component. On each scroll, drag, etc, it will flood you with calls to the callback indicating viewport change and you have to handle map updates yourself. That works super nicely and super smoothly. However, I sometimes need an external component to provide the map with, let's say a new centre point, an…	kujon	2016-08-02 09:12:42
355	2016-08-01 18:14:16	Try always rendering (returning) the map wrapped with Motion, but when no animation required, pass your viewport styles directly to Motion, without the spring configs that are likely created in "createMotion". This way Motion will skip animating and will render the final values immediately. Hope this helps.	sompylasar	2016-08-02 09:12:42
355	2016-08-01 22:02:18	I usually do something like: <S_CODE_TOKEN>	nkbt	2016-08-02 09:12:42
355	2016-08-02 09:12:42	That is one brilliant solution, thx!	kujon	2016-08-02 09:12:42
354	2016-07-30 08:14:56	I'm sure I'm just missing something but I still haven't been able to wrap my head around using react-motion to implement a simple highlight-then-fade animation. All I want to do is a basic highlight by animating the background color opacity from 0 to 1 when a specific prop is true and then fade the opacity back to zero after 2 seconds. If the prop changes back to false I don't want that to affect…	dlong500	2016-08-02 06:29:38
354	2016-07-30 12:27:37	You can check https://github.com/nkbt/react-motion-loop If it does not fit directly, check how it is done and modify for your case On Sat, 30 Jul 2016 at 18:14, Davison Long notifications@github.com wrote: > I'm sure I'm just missing something but I still haven't been able to wrap > my head around using react-motion to implement a simple highlight-then-fade > animation. > > All I want to do is a …	nkbt	2016-08-02 06:29:38
354	2016-07-30 21:18:21	Thanks for the reference--I'll have to experiment some. I love react in general (and redux too) but I'm still frustrated that so much effort has to be put into something as simple as a highlight on change effect (aka "yellow fade"). This type of thing outside of React would involve just one or two lines of code. For what it's worth I don't think I've actually seen as single react-based demo of wh…	dlong500	2016-08-02 06:29:38
354	2016-07-30 21:24:25	The problem really exists only when you are trying to use the wrong tool. For disposable non-controllable throw-away animations like you are talking about the best way is to stick to css transitions. In our projects we use css transitions quite a lot, though they are always limited to the very basic stuff, that we do not care of controlling at all. As soon as we want some more time and space prec…	nkbt	2016-08-02 06:29:38
354	2016-07-30 21:50:51	I get what you're saying, and it also doesn't help that I'm not a full-time coder so my expertise isn't up to par with a lot of other people. I've tried using more simplified CSS transitions with react's `CSSTransitionGroup` and still got stymied on this particular case. However, that was some time ago and there were some serious bugs that may have since been worked out in later react versions. I…	dlong500	2016-08-02 06:29:38
354	2016-07-30 22:12:08	Depending on what you are doing, you might not even need a CSSTransitionGroup. You can use pure css keyframes for that kind of animation! when you detect the change you can just add the class.	dozoisch	2016-08-02 06:29:38
354	2016-07-30 22:14:33	@dozoisch exactly, I actually meant using pure css. We never use `CSSTransitionGroup`	nkbt	2016-08-02 06:29:38
354	2016-07-30 22:16:15	@dlong500 check out http://www.reactiflux.com there are always heaps of people (myself included) in your timezone and you can have some real-time talk there in appropriate channel	nkbt	2016-08-02 06:29:38
354	2016-07-31 01:37:16	Great, thanks for all the quick feedback. I'll experiment and look into the reactiflux community as well.	dlong500	2016-08-02 06:29:38
354	2016-07-31 12:33:46	To make a wave animation, you could map a linear transition to a wave with a simple math function like a sine (`Math.sin(x)` where x transitions from 0 to 1 with react-motion). You could tweak the math function to formulate a wave you like.	sompylasar	2016-08-02 06:29:38
354	2016-08-02 06:29:38	So I'm closing this because it did end up being ridiculously simple to just add CSS classes on the fly (especially using the [classnames](https://github.com/JedWatson/classnames) module). The only tricky part is that I had to add a timer and maintain some local state so that another change to the monitored prop wouldn't immediately wipe out the in-progress CSS animation. Just in case anyone is cu…	dlong500	2016-08-02 06:29:38
353	2016-07-26 08:47:24		yuheiy	2016-08-13 08:00:27
353	2016-08-13 08:00:22	Thanks!	chenglou	2016-08-13 08:00:27
352	2016-07-26 08:41:03	Hey, I found out styles object (TransitionMotion) does not support integers as a key value. I think it should. thanks	tomexx
352	2016-10-08 12:29:27	I ran into this too, but there's a reason for that. Look at [#315](https://github.com/chenglou/react-motion/issues/315) You can always cast to string yourself.	moljac024
351	2016-07-19 18:31:19	If I have a drop zone for a <Motion /> component, and I want to trigger the drop zone's OnMouseEnter or OnMouseOver effect (let's say to change the class of the drop zone to "dropzone-success" or something) while dragging, is there a way to do this? I think right now, the div doesn't detect the mouse as being over it b/c it's technically over the <Motion /> component. I've been scratching my head…	gfantom
351	2017-02-01 19:32:24	@gfantom did you find something for this?	buildog
351	2017-02-02 02:33:03	@buildog I'm not sure if I'm remembering correctly since it was so long ago, but I think this problem had something to do with the Chrome browser. I never found a fix for this problem, but what you could do is track your mouse position within the DOM within your component... but it would be annoying to code.	gfantom
350	2016-07-13 01:08:35	So I'm trying to create a wrapper React component around `<StaggeredMotion>` which takes in a generic array of React children. The thing is, when I call `React.cloneElement(child, {key: i, style: interpolatedStyle})` inside of `<StaggeredMotion>` to create a cloned child with the key and style it doesn't apply the transition styles. This does work when I wrap the child with a `div` and attach the…	Setsun	2016-07-13 15:18:41
350	2016-07-13 15:18:41	Hah just kidding, looks like this resolved itself...closing this.	Setsun	2016-07-13 15:18:41
349	2016-07-05 20:53:10	I see we can set defaultStyle but I also read this is only run once and doesn't run on re-renders. How can I have the same effect then with style?	imdpk
349	2016-07-05 23:18:37	Probably do not use `defaultStyle` and change only `style` in a way you want. Animation will follow	nkbt
349	2016-07-06 12:14:23	My issue is the component is being re-rendered from a higher order component. I am trying to translate to 0 from the last know DOM position.	imdpk
349	2016-07-06 12:19:53	You may not then use spring() only for the first time so there is no animation if you want to quickly restore position On Wed, 6 Jul 2016 at 22:14, Damian Phillips-king notifications@github.com wrote: > My issue is the component is being re-rendered from a higher order > component. I am trying to translate to 0 from the last know DOM position. > > — > You are receiving this because you commented.…	nkbt
349	2016-07-06 12:23:06	Say that again, I do not think I understand.	imdpk
349	2016-07-06 23:04:12	Something like <S_CODE_TOKEN>	nkbt
348	2016-07-04 06:30:13	Hi Guys I am using Motion to do a simple animation of width in my web application. I want to do a specific action once the animation has completed so I tried using onRest prop. The issue is that onRest is called too many times. I could not find a onEnd prop like that would get called once animation has completed Please suggest what I am missing	samuelpaulc
348	2016-07-04 07:24:05	Also can I dispatch an action when animation completes like inside the onRest prop?	samuelpaulc
348	2016-07-04 08:41:50	Conceptually, the animation has no end, the `onRest` callback is simply called when it is idle. If you want the callback to have an action only after the first animation is complete, you should try to do something like this: <S_CODE_TOKEN>	bloodyowl
348	2016-07-04 10:38:13	Thank you @bloodyowl for the example In my case though after animation some dom elements may have been moved due to other dom elements becoming hidden. So I am trying to get new offsets which I will get correctly only after animation ends So I need to know when the last onRest is called and I would really like to avoid putting a timer for the same	samuelpaulc
347	2016-07-02 12:40:34	can i use Staggered motion when component mount or unmount?	blwoosky
347	2016-08-09 03:26:48	[Yes you can.](https://github.com/chenglou/react-motion#--styles-arraytransitionstyle--previousinterpolatedstyles-arraytransitionplainstyle--arraytransitionstyle) `<TransitionMotion />` allows you to pass a function to the `styles` prop instead of an array, which allows staggered mounting animation. I haven't personally tried it when unmounting multiple items simultaneously, but can't see any rea…	MilllerTime
346	2016-06-27 15:04:12	I wrote a simple application that has 3 balls - the first of which is draggable, and the rest stagger-follow the first, similar to the chat-heads demo. The app worked butter smooth on a simulator, but when I attempted to run it on my iPhone 5 the interpolation broke. The draggable ball would move with my finger, but the rest of the heads would remain in their starting positions until after I had …	julienvincent
346	2016-07-06 11:25:03	I've narrowed it down to the case of react-motion being unable to run parallel animations. [rn animated](https://facebook.github.io/react-native/docs/animated.html#parallel)	julienvincent
345	2016-06-27 10:54:31	I am trying to include TransitionMotion with a staggered effect.. I am using the function format for the styles prop to have the staggered effect.. But the prevInterpolatedStyles is always giving me an empty array.. I am not sure what I've missed and can't get it to work. Have a look at the code below... This is the one where prevInterpolatedStyles is always returning an empty array. `<Transition…	Althamash
344	2016-06-23 00:11:11	try it on mobile device firefox : http://chenglou.github.io/react-motion/demos/demo2-draggable-balls/ on chrome mobile browser it is super smooth.	jasan-s
344	2016-08-19 08:55:33	Might it be the drop shadow?	chenglou
343	2016-06-22 09:10:37	I'm not sure if this is a bug, but it bit me today. In my code, a Motion onRest callback triggers a re-render of my React component, which sets new props for that Motion component, which are then ignored because the animationID has not yet been set to null [here](https://github.com/chenglou/react-motion/blob/master/src/Motion.js#L105) which means no new animation is created [here](https://github.…	jhorneman
343	2016-07-22 04:19:19	If I were an owner of this repo, I'd close this in favor of #322. It's a known issue. I just haven't had the time to fix it. It's a low-hanging bug though, if you wanna open a PR. 😃	appsforartists
343	2016-07-22 07:36:19	Oh, sorry, I missed #322. > On 22 Jul 2016, at 06:19, Brenton Simpson notifications@github.com wrote: > > If I were an owner of this repo, I'd close this in favor of #322. > > It's a known issue. I just haven't had the time to fix it. It's a low-hanging bug though, if you wanna open a PR. 😃 > > — > You are receiving this because you authored the thread. > Reply to this email directly, view it on …	jhorneman
342	2016-06-19 15:06:21	Possible to get the final styles from param in onRest function? [Codepen link](http://codepen.io/linken/pen/PzGJwW?editors=0010) This codepen example, there is no real way to know if the slider ended on the left side or right side if you press the button continuously. How about implementing into TransitionMotion and StaggeredMotion? <S_CODE_TOKEN> `onRests -> cb` would also be able to access styl…	beckend
342	2016-07-22 04:17:12	At first blush, I'm not opposed to passing the final styles into `onRest`. Shouldn't be too hard. You'd probably just pass [`this.state.currentStyle` into `onRest`](https://github.com/chenglou/react-motion/blob/master/src/Motion.js#L101). The ergonomics of the proposal for `TransitionMotion` look gross, but I haven't played with `TransitionMotion`, so I don't have much input there.	appsforartists
341	2016-06-15 22:25:25	Are there any video tutorials or articles on this? It looks great, but the documentation is cryptic and the API isn't much better. Nevertheless, I still want to learn it.	ElegantSudo
341	2016-06-15 23:04:39	There are plenty of examples in the example folder. What is cryptic? Can you be more precise...	dozoisch
341	2016-06-18 03:04:22	Would love to have some specific pointers on the cryptic parts of the doc!	chenglou
340	2016-06-12 08:17:40	[ref](https://github.com/jquery/jquery/issues/3143)	salzhrani	2016-06-13 23:53:52
340	2016-06-13 23:53:54	Thanks!	chenglou	2016-06-13 23:53:52
339	2016-06-10 15:27:08	I was playing around react-motion in react-native. Simple animation was working fine, but when launch chrome remote debugging it no longer works. You can see in the code below I am simply change the position of the Text view and I am printing out the x value. This all works without debugging, but as soon as launch debugging "x" remains 0 and there is not change. NOTE: seeing similar issues as thi…	micahrye
339	2016-06-18 03:11:19	Hmm, so I guess this is a RN issue? If so, should this be closed?	chenglou
338	2016-06-10 13:14:20	I ran the simple example: <S_CODE_TOKEN> and I get: `Expected a component class ,got [Object object]` ![screen shot 2016-06-10 at 7 12 47 am](https://cloud.githubusercontent.com/assets/449326/15965401/d5b7da9c-2eda-11e6-9cb7-b5b4007f868b.png) I'm using react-native <S_CODE_TOKEN>	tslater	2016-06-10 13:25:16
338	2016-06-10 13:25:13	Ok. I was not thinking. I'm new to React Native. It's just because I was using a div, which isn't a react native component. It works fine like this: <S_CODE_TOKEN>	tslater	2016-06-10 13:25:16
337	2016-06-08 15:27:50	Hi, Do you have some example to show how to do a simple fadeout / fadein when unmounting a react component and replacing it with another (different) one ? From the demos and documentation I cannot understand how to do it, items are always similar. Thanks !	moimael
337	2016-08-12 15:16:34	@moimael you can use the RouteTransition guides, its essentially the same thing, just pass your component in as a child of RouteTransition. The examples at https://github.com/chenglou/react-motion/issues/130 were very helpful.	mvoloz
336	2016-06-08 09:03:14	Hi, We can use [react-storybook](https://github.com/kadirahq/react-storybook/) to demonstrate some use cases for each component. I can work on this issue if you're interested.	pahans
336	2016-06-18 03:06:01	Would that be replacing the current examples or be alongside, or be somewhere else we can link to? Not too familiar with react-storybook.	chenglou
335	2016-06-04 13:03:10	Since 0.4.4 flowtype complains <S_CODE_TOKEN>	marcelbeumer	2016-06-13 23:51:02
335	2016-06-13 23:51:04	Thanks!	chenglou	2016-06-13 23:51:02
334	2016-06-04 11:33:05	Checking through the comments it looks like this works with React Native. If so does it work with the latest version ie 25+? How would I go about installing it? Thanks. Btw the demos look amazing!	hasen6
334	2016-06-06 07:29:01	@chenglou correct me if I'm wrong but this is now totally separated from `react-dom`, so you can Just Use It™ :D	bsansouci
334	2016-06-06 07:32:41	So just `$ npm install --save react-motion` and then `$ rnpm link` and its good to go? Then require it with `const ReactMotion = require('react-motion');` ?	hasen6
334	2016-06-06 07:34:16	Or do you mean its already installed as part of the React Native package? I couldn't see it in the node modules folder with the latest install though.	hasen6
334	2016-06-06 07:35:07	You ned to install it through npm yes, and then you should be able to just `import {Motion, spring} from 'react-motion';` and get started :)	bsansouci
334	2016-09-06 11:25:58	Did anybody detect such issue on Android when Motion component does transfer initial styles, but no interpolated values? The issue isn't reproduced on iOS <S_CODE_TOKEN>	pvpshoot
333	2016-05-30 22:24:32		stepancar	2016-06-04 03:36:25
333	2016-06-04 03:36:27	Thanks!	chenglou	2016-06-04 03:36:25
332	2016-05-30 15:33:58	Hello, maybe my ask it's a nooby question, but I want to ask, how can I handle the loading of images (with promises) before the animation begins?, best regards.	Antherkiv
332	2016-05-30 15:44:51	what do you mean exactly by > how can I handle the loading of images (with promises) before the animation begins?	bloodyowl
332	2016-05-30 15:51:53	I need to load the images before animation, because I need to now the heitght of component (I can't without images) then I need to do the animation after the children component got charged in the dom.	Antherkiv
332	2016-05-30 22:45:33	Check how react-collapse is done, steal ideas :) On Tue, 31 May 2016 at 01:51, Antherkiv notifications@github.com wrote: > I need to load the images before animation, because I need to now the > heitght of component (I can't without images) then I need to do the > animation after the children component got charged in the dom. > > — > You are receiving this because you are subscribed to this threa…	nkbt
331	2016-05-29 20:22:50	I have been actively looking for a animation pattern to get silky smooth user interfaces on mobile with React web apps. I just found out about progressive Web apps as well (very excited), Does this library take advantage of promoting elements(will change property) , and transform & opacity changes?	jasan-s
331	2016-08-19 08:55:13	The library doesn't do anything special regarding will-change, transform and the rest. If you specify it on your inline style then it works as intended. Once we specialize for DOM we might as well go all the way and do imperative DOM manipulations to update stuff (not being sarcastic). Right now I suggest you try it on your components to see the perf.	chenglou
330	2016-05-28 07:53:10	Hi I've just been messing around with this library, and tried two implementations of the same animation, and when I used transform: translate, in place of top/left, it resulted in a jankier animation. I found this surprising because from what I've read, it seems that transform should usually result in a smoother animation, for a variety of reasons. In the chrome devtools profiler, I see dropped f…	NgoKnows
330	2016-06-18 03:09:45	That's intriguing. Do you have a repro? Also, style array?	chenglou
330	2016-10-12 04:08:45	Judging by the style array, I'm guessing you're using Radium. You may be hitting performance impact from client-side autoprefixing, which is necessary on Safari/IE for `transform`. Try removing Radium, using `Object.assign({}, STYLES.miniButton, { transform: `translate(${deltaX}px, -${deltaY}px)` })`, and seeing if that fixes things.	threehams
329	2016-05-27 23:54:29	When running 'bower install --save https://npmcdn.com/react-motion/bower.zip' bower shows these messages: <S_CODE_TOKEN> Then when visiting the URL `https://npmcdn.com/react-motion/bower.zip` I see the following: "Server error: ENOENT: no such file or directory, lstat '/tmp/npm-http-server-react-motion@0.4.3/tmp/npm-http-server-react-motion@0.4.3/bower.zip'"	garrettmaring	2016-05-31 05:10:28
329	2016-05-29 10:39:10	NPMCDN has broken `bower.zip` recently: https://github.com/mjackson/npm-http-server/issues/37	nkbt	2016-05-31 05:10:28
329	2016-05-31 05:10:28	Fixed now.	nkbt	2016-05-31 05:10:28
328	2016-05-24 18:49:01	Windows 10, build 14342 <S_CODE_TOKEN>	luisrudge	2016-05-25 03:30:56
328	2016-05-25 02:11:29	Are you trying to use Bash under Windows? If yes, I doubt it works yet =)	nkbt	2016-05-25 03:30:56
328	2016-05-25 02:12:12	Ah sorry, checked the log better, seen paths with `\\`, so not. I'll have a look then.	nkbt	2016-05-25 03:30:56
328	2016-05-25 03:30:56	OH NOESSSSSSSSSSSSS! I had the wrong github tab opened. I'm **SO SORRY**. This error was from another project, who was linking this repo on their readme. I'm very sorry I wasted your time.	luisrudge	2016-05-25 03:30:56
328	2016-05-25 03:57:30	Hah, no worries, @luisrudge! That's fine =)	nkbt	2016-05-25 03:30:56
327	2016-05-21 15:37:25	I've created a pulsing circle svg element using react-motion. Basically I want a circle to scale larger and fade to nothing, and repeat indefinitely. React-motion spring tends to create the reverse animation as well which I'm trying to eliminate. I can get it to repeat indefinitely by setting `damping = 0` and I don't wan't the reverse animation to happen - that is is if the spring goes from 0 to…	ryanking1809	2016-05-27 07:14:59
327	2016-05-24 13:13:51	making loop animations is something I've struggled I'd hope to see a better way to do it	du5rte	2016-05-27 07:14:59
327	2016-05-26 15:18:56	you can use `onRest` to know when the animation is idle, adds a bit of state ([demo](https://jsfiddle.net/bloodyowl/j9yqy9ov/)). <S_CODE_TOKEN>	bloodyowl	2016-05-27 07:14:59
327	2016-05-27 07:14:59	See this simple `Motion` wrapper to do Looping and Pulsing animations (check readme/examples) https://www.npmjs.com/package/react-motion-loop	nkbt	2016-05-27 07:14:59
326	2016-05-19 07:05:34	Not sure how to phrase the title, but what I'm trying to achieve is a `TransitionMotion` that fades children in and out when they are mounted. My progress can be seen here: https://github.com/titon/toolkit/blob/3.0/src/motions/Fade/Group.js It's pretty much copy and paste from examples I have found. However, I've noticed this weird issue, where the spring objects aren't actually calculating, but …	milesj	2016-05-23 08:34:07
326	2016-05-23 08:34:07	Your `willEnter`'s return type is wrong, see the docs [here](https://github.com/chenglou/react-motion#--willenter-stylethatentered-transitionstyle--plainstyle). It should be `{opacity: 0, scale: 0.95}` (you want the initial `scale` to be `0.95` right?) It doesn't make sense for a `willEnter` to specify a spring config, since it's the beginning of the animation. It's the destination position that …	chenglou	2016-05-23 08:34:07
326	2016-05-23 17:22:29	I've seen a handful of examples where `spring()` was used in `willEnter`. Was that supported at some point, or are all these examples wrong? I'll give this a shot again and report back.	milesj	2016-05-23 08:34:07
326	2016-05-23 17:48:34	Those example were using the old API, whose upgrade path I've documented in the wiki. Specifically: https://github.com/chenglou/react-motion/wiki/v0.4.0-examples#motion and https://github.com/chenglou/react-motion/wiki/v0.4.0-examples/_compare/b23bda218bfc5414d2bb70c954c7ed5250e16fa2...6b4990a7adb5a28a633797f2cebc29ff3a21e363	chenglou	2016-05-23 08:34:07
326	2016-05-23 19:48:54	Thanks, good to know!	milesj	2016-05-23 08:34:07
325	2016-05-17 05:00:00	I'm getting an illegal invocation when I put slightly-modified code from `demo0-simpletransition` into my codebase. Here's my code: <S_CODE_TOKEN> `show` is assigned to be either true or false in the render function, based off of a state property being != null. Here's the full stacktrace: <S_CODE_TOKEN> The console.log does fire before the error occurs. I combed through my npm dependencies, and I…	pconerly
325	2016-05-17 10:53:46	Rather than having webpack find `react-motion` in `node_modules`, I copied `react-motion/build/react-motion.js` into the my project and imported it. That worked, but it sure doesn't feel good. I suppose that something about my project is exposing a babel/jsx transpiling issue in react-motion?	pconerly
325	2016-05-23 08:37:34	That's weird. So you've nailed it down to a transpiler issue... Which means it doesn't concern the React-motion logic right? That stack trace is unfortunately not too useful. Do you have async stack trace turned on? Maybe that'll help.	chenglou
324	2016-05-10 13:41:31	Holà, I work on an responsive app and i want an animation between page only on mobile (this pages become "widget" on desktop). So i use TransitionMotion to animate the mount & unmount on my component but how i can disable this animation on tablet+ ? I can't specify mediaquery in css inline, and can't use CSS Modules with React-motion, any ideas ?	AnTSaSk
324	2016-05-10 16:12:45	@AnTSaSk You can track viewport resize via raw DOM events (make it your application state, pass down via props) and compare measured dimensions against some limits (you can evaluate viewport sizes at the top level and pass down some string category of the viewport to avoid frequent re-renders).	sompylasar
324	2016-05-11 03:08:29	I am going to give a talk on this issue in June on ReactSydney :) Skipping animation could be done by not using 'spring' for one time when screen size is changed. On Wed, 11 May 2016 at 02:21, John Babak notifications@github.com wrote: > @AnTSaSk https://github.com/AnTSaSk You can track viewport resize via > raw DOM events (make it your application state, pass down via props) and > compare measur…	nkbt
324	2016-05-12 12:10:37	Holà, Thanks you for your replies, but for this project we use SASS and we have breakpoints var in CSS, we don't want to duplicate this, for simple transition, CSSTransitionGroup do the job on mobile, I keep it for more complicated transitions.	AnTSaSk
324	2016-08-31 20:50:03	@nkbt any resources you can share of that talk? Couldn't find anything on React Sydney's websites. Thanks :)	p4bloch
324	2016-08-31 21:49:00	@p4bloch wasn't recorded that day. Quite sadly, it was one of my best talks. Now I need to give it somewhere else again :)	nkbt
324	2016-08-31 21:53:28	Slides with embedded iframe demos https://github.com/nkbt/un-responsive https://github.com/nkbt/un-responsive-demo Demo itself Setting up the talk things was quite difficult, but you can check the latest version of demo to see how things are implemented Also run through slides (without live playable examples) Ps: usual npm install/npm start	nkbt
324	2016-09-01 01:47:43	@nkbt thanks a lot!!	p4bloch
323	2016-04-26 00:56:04	I know we can defined `willLeave` to animate leaving nodes in TransitionMotion. I am just wondering, if we can add `spring` behaviors between two rendering: For example, the first render has something like: `items: [{key: 'a', left: 10}, {key: 'b', left: 20}, {key: 'c', left: 30}]` then, in the next render, the left has been changed: `items: [{key: 'a', left: 0}, {key: 'b', left: 10}, {key: 'c', …	cht8687
322	2016-04-25 17:16:48	This `onRest` callback doesn't work: <S_CODE_TOKEN> However, this one works as expected: <S_CODE_TOKEN>	arcanis
322	2016-04-25 17:22:28	Actually the second example doesn't quite work, since the transition loses its momentum :(	arcanis
322	2016-04-28 05:06:17	Ehhh, @appsforartists	chenglou
322	2016-04-28 06:42:41	Yeah. I've noticed this too, but haven't looked too closely into a fix yet. @chenglou, you think adding a call to `startAnimationIfNecessary` immediately after [`onRest`](https://github.com/chenglou/react-motion/blob/master/src/Motion.js#L101) would fix it? Looks like the whole body is wrapped in `defaultRaf`, so that should put you on the next frame and kick off an animation if something changed…	appsforartists
322	2016-04-28 15:03:28	I forgot to ask this last night, but @arcanis, can you talk more about what you expected when you said "loses its momentum"? `onRest` should only be called when the system is at rest - that is, there is no more energy left. If there is still momentum, `onRest` will not yet trigger. If you want it to be perpetually moving, perhaps you should measure if the interpolated value is within some thresho…	appsforartists
322	2016-04-28 15:22:18	@appsforartists Yep, I tried to check thresholds to trigger followup animations while there was still some momentum, but unfortunately it wasn't precise enough: some animations were too fast relative to others, it caused issues with bouncing (since the threshold could be triggered multiple times), curves were messed, etc. In the end, we went with Animated, which gave us a better control over sequ…	arcanis
322	2016-06-03 11:03:36	Having similar problem. Calling setState in `onRest` that affects `styles` does not work. This is simple component which fades out old text and fade is new one. But to make it work I have to wrap setState in `onRest` callback with `setTimeout`, otherwise new step value is ignored in `Motion`. So basically it prevents setting new target value in `onRest` callback. Would be great if thats fixable, …	jardakotesovec
322	2016-06-08 08:06:59	Yeah. See https://github.com/nkbt/react-motion-loop for example On Fri, 3 Jun 2016 at 21:03, Jarda Kotěšovec notifications@github.com wrote: > Having similar problem. Calling setState in onRest that affects styles > does not work. > This is simple component which fades out old text and fade is new one. > > But to make it work I have to wrap setState in onRest callback to > setTimeout, otherwise n…	nkbt
322	2016-06-08 08:29:38	@nkbt yep.. delaying setState works... But if its possible to make it work without it I think it would be helpful, because you get kind of undefined behavior otherwise.. and it takes time to find out why..	jardakotesovec
322	2016-06-09 13:26:26	I reckon you can try to do `forceUpdate()` after that. Should work too, but I haven't checked.	nkbt
322	2016-08-11 09:29:20	Actually right, deferring state change `onRest` makes animations lose momentum and causes delays. It is not quite awesome in some edge cases. Here in example I need to go from RESIZE to REST and then to STABLE state. If I do not delay REST, next animation is blocked and container is not resized. If I do, then container is resized with a slight delay, which looks a bit odd ![react-motion-loses-mom…	nkbt
322	2016-11-22 11:52:01	https://github.com/chenglou/react-motion/issues/343 https://github.com/chenglou/react-motion/issues/390 I think this bug is very common. Looking forward to fix it.	lzl124631x
321	2016-04-15 14:40:46	If the `key` option in `TransitionMotion` or `StaggeredMotion`'s styles prop is randomized, a memory leak will freeze the application. This is understandable, however might be a good idea to mention this in the docs	julienvincent	2016-04-20 08:57:50
321	2016-04-20 03:42:12	Hmm, what's the use-case for this? The `style` object should be treated as an record, not a hash map. I guess we could mention that? Most people probably use RM the way they use `style` prop in React though.	chenglou	2016-04-20 08:57:50
321	2016-04-20 08:35:20	For instance: <S_CODE_TOKEN> I'm assuming what's going on here is every time `styles` is fetched/called, it gets back an array with a different id and so so attempts to mount a new DOM node and unmount the old. Seeing as `styles` gets called multiple times - this quickly escalates and crashes the browser. Just something I found by accident while fiddling with RM - this isn't a very serious issue …	julienvincent	2016-04-20 08:57:50
321	2016-04-20 08:57:50	Oh, then this respects what React does. If you generate a random `key` prop each time then your component _will_ be thrashed. In our case here we have a few edge-case usage for this semantics that I'd rather not mention. If your `key` changes then the component will unmount and that's probably what you're trying to do (I'm assuming that this `key` is transferred as the actual React `key` prop ont…	chenglou	2016-04-20 08:57:50
320	2016-04-10 16:59:58	This should fix #317	martijnrusschen	2016-04-16 07:03:22
320	2016-04-16 07:03:17	Thanks @martijnrusschen, that will do the trick =)	nkbt	2016-04-16 07:03:22
320	2016-04-16 07:05:58	@nkbt We should put a note to merge to the development branch. Cherry picking (?) will be hard.	chenglou	2016-04-16 07:03:22
320	2016-04-18 10:17:17	@nkbt @chenglou will this be released? Ta!	troch	2016-04-16 07:03:22
320	2016-04-18 12:52:44	I don't think I have access to publish, so waiting for @chenglou :) On Mon, 18 Apr 2016 at 20:17, Thomas Roch notifications@github.com wrote: > @nkbt https://github.com/nkbt @chenglou https://github.com/chenglou > will this be released? Ta! > > — > You are receiving this because you were mentioned. > Reply to this email directly or view it on GitHub > https://github.com/chenglou/react-motion/pull…	nkbt	2016-04-16 07:03:22
320	2016-04-18 18:49:42	@nkbt now you do! But gimme a sec. I wanna check if I can close a few issues first.	chenglou	2016-04-16 07:03:22
320	2016-04-18 19:22:20	\o/	nkbt	2016-04-16 07:03:22
320	2016-04-20 13:33:57	Thanks for releasing `0.4.3` :tada:	troch	2016-04-16 07:03:22
319	2016-04-09 01:12:45	I'm adapting react-motion (stable) [demos](https://github.com/chenglou/react-motion/tree/0627243316c564f6c2f480bf615b82135f649a0a/demos) in our very new [template app](http://template-meteor-react.meteorapp.com/showcase) (meteor-react-es6), to transform each of them in a single component (ex: `<DraggableList/>`), using [react-motion](https://www.npmjs.com/package/react-motion) npm package and `Re…	MadeInMoon	2016-04-19 23:26:54
319	2016-04-15 03:58:24	@MadeInMoon, I've just double-checked 0.4.1 version locally and had no issues with current demo3. The problem is definitely somewhere in your adaptation. Could you please post your component to Codepen so we can run it?	nkbt	2016-04-19 23:26:54
319	2016-04-15 04:01:41	your code <S_CODE_TOKEN> original code <S_CODE_TOKEN> `getDefaultStyles` returned array of styles. `getDefaultValue` returns object. Object does not have `map` method.	nkbt	2016-04-19 23:26:54
319	2016-04-15 09:43:09	Problem solved.. Man, thank you so much for helping.. **The problem** I was adapting the demo3/todo from [this commit](https://github.com/chenglou/react-motion/tree/0627243316c564f6c2f480bf615b82135f649a0a/demos), after reading that in master demo readme: `Note: since this is the master branch, the demos might be a bit ahead of the current stable API. This commit contains the [stable demos](https…	MadeInMoon	2016-04-19 23:26:54
319	2016-04-16 06:48:44	Master of course. Why changing demos to es6 classes?	nkbt	2016-04-19 23:26:54
319	2016-04-16 10:14:44	All my template app components are ES6 consts or classes. So why should stay in ES5?	MadeInMoon	2016-04-19 23:26:54
319	2016-04-19 23:26:54	@MadeInMoon ah, sorry, I thought you are going to PR these changes to `react-motion`. I am closing this for now, feel free to ping me in https://gitter.im/nkbt/help or Reactiflux if you need more help!	nkbt	2016-04-19 23:26:54
318	2016-04-07 11:20:10	Hi ! I was wondering if there is a good way to use React Native Animated Library with RM? Thank you in advance ! Antoine	ahanriat
318	2016-04-13 16:49:25	+1	DennisMG
318	2016-04-14 09:22:06	+1	karthickvkumar
318	2016-04-17 13:46:52	+1	danwebdev
318	2016-04-20 03:29:18	Not sure what you mean by that. As in, both at the same time? I presume it's because you want to use the unmounting logic or something?	chenglou
318	2016-04-20 10:59:04	@chenglou, Thanks for your answer, it looks like all animations in RM are pure JS. I was looking for a way to offload those JS animation using the React Native Animated api. I've managed to use the willLeave, willEnter etc.. logic using `ReactTransitionGroup` and therefore Animated api 😉	ahanriat
318	2016-04-20 16:02:32	@chenglou Thank you for answering. I was refering to these lines in your [article](https://medium.com/@chenglou/react-motion-and-animated-4b3edf671cba#.s16hya1r4) > That being said, Animated is really good at interpolating stuff. There’s no reason for RM to keep its interpolation logic if we can defer to using Animated under the hood.	danwebdev
318	2016-10-30 15:47:00	+1 JS animations with react native usually causing bad performance. @ahanriat, I'm not sure that ReactTransitionGroup uses Animated api. react-motion is really great library, would really like to use it with react native without any performance issues.	orenklein
317	2016-04-05 23:33:38	It's already RC2: https://facebook.github.io/react/blog/2016/03/16/react-v15-rc2.html	sompylasar	2016-04-20 06:49:43
317	2016-04-06 00:50:30	Should not be a problem I am pretty sure, since there are no deprecated APIs being used... PR to peerDependencies if you are keen (well, with good amount of testing of course) and we should be good then. <S_CODE_TOKEN>	nkbt	2016-04-20 06:49:43
317	2016-04-06 00:52:16	If not, I am going to update it in next days (when I will actually work on UI animation on my current project)	nkbt	2016-04-20 06:49:43
317	2016-04-06 01:23:40	@nkbt Thanks! For now I have to delay the upgrade to React 15.0 on my project because a lot of modules haven't updated their dependencies yet, so it would be nice if you have such opportunity with `react-motion` earlier.	sompylasar	2016-04-20 06:49:43
317	2016-04-06 01:26:24	@sompylasar We updated to 15-rc1 as soon as it came out. Had no issues at all. All other modules simply throw `PEERINVALID` error on npm install but work totally fine. I reckon it must depend on what sort of 3rd party modules you rely on, and if some declare React as `dependency` or rely on deprecated features - then 😿	nkbt	2016-04-20 06:49:43
317	2016-04-06 01:32:47	@nkbt I see, well, I tend to avoid the warnings, they are there for a reason, even if they can be tolerated and everything looks fine at first sight. I'll give it some time to settle, and get back to it, probably there will be RC3 at that moment, or even a release version -- who knows. `react-redux`, for example, has strictly specified `15.0.0-rc.1`, so I can't use the `15.0.0-rc.2` without the w…	sompylasar	2016-04-20 06:49:43
317	2016-04-06 01:56:17	We should just PR to every lib we use hehe ;)	nkbt	2016-04-20 06:49:43
317	2016-04-16 07:04:37	Reopen until new version published @chenglou can you please release new `patch` version (since it is `0.x.x` now)?	nkbt	2016-04-20 06:49:43
317	2016-04-16 07:05:11	Will do it this weekend. Time to come back to this.	chenglou	2016-04-20 06:49:43
317	2016-04-19 23:28:01	Maybe worth going full semver and publish 1.0.0? ;)	nkbt	2016-04-20 06:49:43
317	2016-04-20 03:44:20	1.0.0 will have to wait because I want to get static, single component unmounting in (unmount for `Motion`, which is a large use-case of people doing unmounting animation). Tracked in #311	chenglou	2016-04-20 06:49:43
317	2016-04-20 06:49:43	Published as v0.4.3. Also I have no idea how semver works but hey, no breaking changes! Sorry for the long wait everyone!	chenglou	2016-04-20 06:49:43
317	2016-04-20 07:27:55	Awesome, thanks! On Wed, 20 Apr 2016 at 17:26, Cheng Lou notifications@github.com wrote: > Published as v0.4.3. Also I have no idea how semver works but hey, no > breaking changes! > > Sorry for the long wait everyone! > > — > You are receiving this because you modified the open/close state. > > Reply to this email directly or view it on GitHub > https://github.com/chenglou/react-motion/issues/31…	nkbt	2016-04-20 06:49:43
316	2016-04-05 12:48:37	We are using React Bootstrap with React Motion. When we animate the appearing of items on a Modal Component and during the animation close the modal the following message gets logged continuously into the console: <S_CODE_TOKEN> It appears that the Motion component still calls update state although the component is unmounted (we use React v0.14) Before the message gets logged into the console the…	Aranir	2016-08-13 08:14:30
316	2016-04-06 01:36:12	That is and issue with Modal component. It unmounts element without waiting until animation is finished (or killing animation). Quite common issue I often run into myself. Since even I run into that often, I could only imagine how common this issue is... Maybe it is worth adding some safeguard in ReactMotion itself. Though It is not really a fixing of root cause of the issue, but rather patching …	nkbt	2016-08-13 08:14:30
316	2016-04-08 21:18:41	@Aranir I had the same issue with the demo8 (draggable list) because of **event listeners** set up in componentDidMount(). I fixed that adding `removeEventListener` in `componentWillUnmount()` hope it can help	MadeInMoon	2016-08-13 08:14:30
316	2016-04-13 15:06:06	Unfortunately this doesn't resolve my issue, if the component is closed during the initial setup, where they still animate to the right position, it's not triggered by any eventlistener.	Aranir	2016-08-13 08:14:30
316	2016-05-27 23:05:55	I believe this should have been fixed with https://github.com/chenglou/react-motion/pull/305	souporserious	2016-08-13 08:14:30
316	2016-08-13 08:14:30	Closing. If this reappears, feel free to reopen!	chenglou	2016-08-13 08:14:30
315	2016-04-04 11:43:54	Style is requiring a string to be the key. Is this really necessary? Sounds better performance wise to be able to use numbers as well.	martolini	2016-04-19 22:30:38
315	2016-04-19 22:30:38	The numbers will be cast into strings anyway; I'm not too sure about the current impact of using number-casted-to-string keys in objects on modern engines. Also, see this: https://github.com/chenglou/react-motion/pull/309#issuecomment-212152473 I'll close this issue favor of keeping track of this in that PR. Might reconsider things in the future =]. Thanks!	chenglou	2016-04-19 22:30:38
314	2016-04-01 18:17:59	Sorry to ask this, but I noticed there are [code examples out there](https://github.com/hayeah/react-motion-TransitionSpring-demo/blob/master/app.jsx) using `TransitionSpring`, yet I don't see this defined anywhere in the code. Is it something being developed offline?	ffxsam	2016-04-19 23:10:06
314	2016-04-19 23:10:06	Those are old code; TransitionMotion used to be called TransitionSpring. Here are the details of the change: https://github.com/chenglou/react-motion/wiki/Full-details-0.3.0's-changes. [Here](https://github.com/chenglou/react-motion/wiki/v0.3.0-examples/_compare/6979da87a095421ad8745193890b7729cfb3a0e3...4d1a6c1072e25ef741ade6551f31ac94d9a58f3b)'s a diff of the changes between the old version you…	chenglou	2016-04-19 23:10:06
313	2016-04-01 09:13:13		necinc	2016-04-16 06:49:42
313	2016-04-16 06:49:49	Thanks!	nkbt	2016-04-16 06:49:42
312	2016-03-30 10:45:13	Hi, maybe this answer is presented in the docs but i haven't found it. How to change velocity of the animation like in the 'React-Europe talk' with Chat Heads ?	aspirisen	2016-04-20 05:48:57
312	2016-03-30 18:14:52	Hi, you need to variate `stiffness` and `dumping` of spring config: http://chenglou.github.io/react-motion/demos/demo5-spring-parameters-chooser/ The higher stiffness means higher velocity.	SleepWalker	2016-04-20 05:48:57
312	2016-03-31 14:53:10	@SleepWalker Thanks for the answer. But I cannot find a pair of stiffness and dumping to make the animation so slow, like in the 'React-Europe talk' with Chat Heads.	crysislinux	2016-04-20 05:48:57
312	2016-03-31 16:19:07	What's been in the talk is the slowdown of the animation internal timer, not the change in the spring parameters. I don't see this option in the existing API. @chenglou might have an answer.	sompylasar	2016-04-20 05:48:57
312	2016-04-20 05:48:57	Sorry for the late reply. @crysislinux: the slow animation stuff was for debugging and demonstration purposes; it existed as a configuration flag a while ago but I've since removed it for prod (and I hope you didn't need animations _that_ slow in your app =]). That being said, @SleepWalker's link is what I recommend people to use when they don't grasp how to adjust stiffness and damping. In the n…	chenglou	2016-04-20 05:48:57
312	2016-04-20 23:52:13	@chenglou Any plans on adding the debug/demo slowdown functionality back? E.g. Chrome DevTools have got CSS animation slowdown control. Probably we could have some API for slowdown in react-motion? Following the animation loop architecture, this should be a deal of one 0..1 parameter.	sompylasar	2016-04-20 05:48:57
312	2016-04-20 23:53:27	There was #158 that tracked it. It wouldn't be too hard to add it back. No idea how the react inspector works though.	chenglou	2016-04-20 05:48:57
312	2016-04-20 23:56:15	It's not the React inspector, it's the browser core inspector. I doubt we can integrate with it. I just wanted to emphasize that this tool has been added to Chrome itself, so likely has a demand. Thanks for pointing to the tracking issue!	sompylasar	2016-04-20 05:48:57
311	2016-03-29 10:36:31	Hello, I'm trying to get my head around this tool, it looks very promising, specially for collections of elements, but when it comes to animate a single element in & out (specially out) I can't find any example on how it should be implemented. TransitionMotion seems to be meant for with multiple items, I suppose that you can use it just with one, and provably is trivial, but I can't really make i…	xavibonell
311	2016-03-29 18:41:36	Hi, I can't give you a working example, but I can point you: <S_CODE_TOKEN> `willEnter` (component apears in DOM) and `willLeave` (component is being removed from DOM) are the functions that will get an object with fields `key`, `style`, `data` as an argument (the coresponding styles array item. that you specified in TransitionMotion). The both functions should return new `style` key values to tr…	SleepWalker
311	2016-03-30 11:04:29	Thank you for your answer @SleepWalker, but unfortunately that won't work, the whole key is in > isItemExists ? , which modifies the array of elements, and tells what need to be animated and when (if I understand it right), on a single element that will initially be an empty array, and when it will be gone as well, therefore next line will break since you can't retrieve style, data, key from an e…	xavibonell
311	2016-03-30 11:15:21	By the way my goal is something as simple as this: <S_CODE_TOKEN>	xavibonell
311	2016-03-30 18:12:42	@xavibonell and that code does not work? does it have an issue with an empty object? If so, than you can simply check for the `items` size: <S_CODE_TOKEN>	SleepWalker
311	2016-03-31 11:09:03	Hey @SleepWalker, thank you very much for your follow up! It does work, I just had to return null if the object was missing, silly me! Anyway, I decided to do my own library to do simple object transitions for my project, this library is clearly too sophisticated for everyday animations, I'm sure that is very powerful when it comes to complex motions though. Thank you again for your support! It r…	xavibonell
311	2016-04-20 03:44:26	Re-opening this because I want this implemented in `Motion`. (PR welcome, of course =])	chenglou
311	2016-05-09 11:16:07	Cannot wait for this @chenglou! I've used react-motion in a project I'm working on here: http://sa.603.nu. I'm trying to fade images on load. Everything is mostly working apart from an issue where images rendered on both the mosaic and artists page flicker before the rest of the images fade in when changing pages. I believe this is because the image has already loaded on the previous page. It can…	jch254
311	2016-05-11 03:33:17	FYI I fixed the above issue by adding a cachebreaker to my images 👍	jch254
311	2016-08-30 15:55:14	I'm also struggling to get my mind around how a basic mounting/unmounting animation can be achieved. I think a demo of a modal fading in/out would be very helpful for newcomers to this library.	p4bloch
311	2016-09-06 06:06:04	Exactly @p4bloch need a simple example to do basic mounting or unmounting	shoumma
311	2016-09-25 15:00:16	I also would like to see simple animation examples, the exemples from the docs are quite complicated, a simple mount, unmount example and a stagger without dynamicaly created elements (i.e stagger opacity on a title, a paragraph and an image for example) would help a lot. I've been trying to simply animate a mount / unmount component for 6 hours now without success and can't find any demo anywher…	Lakston
311	2016-09-26 06:19:07	Tried again for a couple hours but still can't animate an item out, here is a [codepen example](https://codepen.io/Lakston/pen/rryRja) And [another try](https://codepen.io/Lakston/pen/wzdvOV)... that just won't work... at all. I think I'm too dumb to use this, I'll probably look into something else.	Lakston
311	2016-09-26 06:35:09	@Lakston the Child needs to be kept. There's zero magic in the library; it doesn't keep an unmounted child around, dangling in the UI tree. TransitionMotion pass you the list of currently mounted items in the parameter of the children callback. Here's a working example: https://codepen.io/anon/pen/wzdBoa?editors=0010#0 Edit: I need to put an emphasis that there's zero magic in the library, and no…	chenglou
311	2017-01-04 08:05:25	The discussion in this issue was really useful to me today. I too would love to see single element enter and leave animations in `<Motion>` one day! In the meantime, as I was trying to refactor some existing code it got too confusing, so I distilled it down to a very simple example that illustrates all of the possible animations: on mount (with `defaultStyles`, on transition, on exit (with `willL…	jebeck
311	2017-01-04 08:08:56	[React Motion UI Pack](https://github.com/souporserious/react-motion-ui-pack#component-proptypesoneoftypeproptypesstring-proptypesbool-iselement) offers this as an option as well as some other common features.	souporserious
310	2016-03-27 16:49:14	Is there any good way to create a smooth transition when an element is reparented (which suddenly changes its base location)? My use case is basically the same as your "draggable list" demo, except in my case the divs are inside table cells. When the list is reordered, I reparent the draggable `<div>` elements into a new table cell representing the new order. I do this because there are other tab…	haberman
310	2016-03-28 03:59:00	You should begin transitions after reparenting div. So on first render in new parent your div should have transform with 100px substracted and than on e.g. `componentDidUpdate` you can check component's state and if it has non-zero transform, set the flag in state, that will start transition to zero. This also can be done before reparenting. But in that case you should somehow detect animation en…	SleepWalker
310	2016-03-28 04:21:17	I don't think what you're describing will work. If the element was already in motion when the reparenting happened, then the transition shouldn't start from `-100px`, it should maybe start from `-150px` or `-50px` (depending on where it was in the previous motion) so that the element doesn't "jump" when the reparenting happens. What I need is a way to suddenly add or subtract a number from the sp…	haberman
310	2016-03-28 17:53:26	That will work, but it depends from implementation details of your grid and UI. Here is two more alternatives: - You should not reparent your component till animation ends :D This an opposite to what I've suggested to you in my first post. - There is also another solution. You should set position: `absolute;top: 0;left: 0;` to all the grid items and `position:relative` to their common parent (lik…	SleepWalker
310	2016-03-28 17:59:32	Food for thought: https://aerotwist.com/blog/flip-your-animations/	sompylasar
309	2016-03-27 14:07:35	The update makes it so that a key can be set as a number on styles and defaultStyles like so: `<TransitionMotion defaultStyles={[{key: 1, style: {x: 0}}]} styles={() => [{key: 1, style: {x: spring(10)}}]}> </TransitionMotion>`	superplussed
309	2016-04-19 22:21:01	There's actually a reason why keys are string only; see https://github.com/chenglou/react-motion/commit/c44037dea6aebd87a188eea98499a031e2d40093. I'm hesitating to allow number keys here so I'll keep the PR around. Might reconsider in the future.	chenglou
309	2016-04-26 00:13:14	We can also add some specific warnings if we only allow string for keys. I've encountered the same issue here and spent some time to figure out this. I think this is a good PR.	cht8687
309	2016-05-03 15:25:50	Alternatively why not allow both `string` and `integer` props and internally cast the key to a string?	julienvincent
308	2016-03-25 07:41:56	I'm trying to do route transition using the TransitionMotion. One issue I am having is that the transition seems to end forever. By that I mean that there is a very long moment where the modal has moved up completely but stays blank because I wait until the animation is complete until rendering the content. This ensures that the modal doesn't frame. The curves have a lot of points in their ending…	dozoisch
308	2016-03-25 09:07:14	Alright, after trying some way higher precision values (than what I thought) for eg: `0.5`, it seems to be a lot better when interpolating big values like this. `0.01` seems good for something like 0 to 1, but seems to be a bit off for 0 to 100. Should we reflect in the doc that bigger interpolations can afford to have way "lower" (eg 0.5) precision values.	dozoisch
308	2016-03-25 09:55:27	Related: #235 #274	sompylasar
307	2016-03-25 04:44:34	<S_CODE_TOKEN> Collections rehydrated through redux seem to be causing this error with the TransitionMotion component. Strangest thing, when mapped - still causes error. But when spliced, when not the length of the array, it seems to render properly. Any insight here? ES6 setup.	foobahh	2016-03-25 23:37:06
307	2016-03-25 07:58:20	@compoundpaths Could you also provide your piece of code that uses TransitionMotion? And Redux does not do rehydration, it's something else in your code that does it.	sompylasar	2016-03-25 23:37:06
307	2016-03-25 23:37:06	@sompylasar rehydrate was a poor choice of words, meant just updating the collection. turns out one of my collection items had an outdated key that was mucking everything up. False alarm. Thanks for the quick response though, closing this issue.	foobahh	2016-03-25 23:37:06
306	2016-03-23 02:45:58	I have a simple slide-in animation for a menu. The catch is that I need to measure the menu size to be able to animate it in. Is there a way to make it not animate until after I have the height and `isOpen` is true for the first time? If there isn't, maybe a prop should be added that allows me to prevent animation. Then I'd be able to set a flag in state from `componentWillReceiveProps`. <S_CODE_…	brigand	2016-03-23 20:39:06
306	2016-03-23 08:29:56	@brigand Have a look at this module: https://github.com/nkbt/react-collapse -- it does exactly what you need (measures and then animates).	sompylasar	2016-03-23 20:39:06
306	2016-03-23 08:33:22	It works there because it always animates from 0. In this case I need to animate from `0 - height`.	brigand	2016-03-23 20:39:06
306	2016-03-23 08:38:21	@brigand You could start with `visibility: hidden` and only switch to `inherit` when the height is ready. Also, the default `top` value could be very far away (like `-999999px` -- you'll never have such height of your content).	sompylasar	2016-03-23 20:39:06
306	2016-03-23 08:49:02	That'd only set it to be hidden for part of a frame. But along that line, I could set it to be `visibility: hidden` until the first time it's set to open. It's still going to waste a lot of performance running the animation pointlessly though. It's a good enough solution for now, thanks :-) If I use an extreme value like that it's going to bounce around for a long time (using presets.gentle which…	brigand	2016-03-23 20:39:06
306	2016-03-23 09:11:46	@brigand Measuring the height has more impact on performance than switching visibility (layout vs paint). By the way, CSS `top` also triggers layout, which is a performance impact. https://csstriggers.com/	sompylasar	2016-03-23 20:39:06
306	2016-03-23 09:13:12	When you use the extreme value, you should not perform animation. First, reset the extreme value to `-height` and `visibility` to `inherit` (when the height is ready), then start the animation.	sompylasar	2016-03-23 20:39:06
306	2016-03-23 09:17:02	I don't know how to "not perform animation". If I can do that, it'd solve the issue entirely. Also, I tried using high stiffness/damping values and react-motion went crazy, and eventually my interpolated value reached Infinity, and then NaN.	brigand	2016-03-23 20:39:06
306	2016-03-23 17:32:57	@brigand Put a number instead of a `spring()` in `style`, it should jump to that value immediately. https://github.com/nkbt/react-collapse/blob/master/src/Collapse.js#L62-L65	sompylasar	2016-03-23 20:39:06
306	2016-03-23 17:39:57	@brigand Interesting article on animation performance [in a neighboring thread](https://github.com/chenglou/react-motion/issues/263#issuecomment-200297509): https://aerotwist.com/blog/flip-your-animations/ -- you might be interested. And another one linked from it: https://aerotwist.com/blog/pixels-are-expensive/	sompylasar	2016-03-23 20:39:06
306	2016-03-23 20:39:06	@sompylasar passing a value without the spring works perfectly. Thank you so much!	brigand	2016-03-23 20:39:06
305	2016-03-22 20:02:21	This fixes the TransitionMotion component not unmounting nicely. I am not 100% this is the right way to do this or why I am having so much trouble reproducing this using react-motion only.	Nimaear	2016-05-11 18:32:49
305	2016-05-11 18:32:42	Humm we definitely need to test against this. I'm also not sure this is the most "elegant" way to do it, but that'll do for now. We can revisit this later. Thanks!	chenglou	2016-05-11 18:32:49
304	2016-03-20 23:25:49	I'm trying to find a way to interpolate color, particularly fill for an SVG. I had no luck with hex codes, so I moved to a consistent rgb() value, but am finding that though the integer changes, it doesn't interpolate. What's do you recommend as best practice for animating color? Here's a reduced test case: http://codepen.io/sdras/pen/a25064109af93ebc8b3d17b9755583ae?editors=1010 Thanks! Sarah	sdras
304	2016-03-21 03:27:54	@sdras The color does not interpolate because `rgb()` requires integer values from `0` to `255`, but the spring is high-precision and generates decimals with floating point, for example `49.91165769112001` -- only the initial and the final states are integers (`50` and `34`), that's why the first and last colors are rendered properly. The best practice is to make a separate spring for color, from…	sompylasar
304	2016-03-21 20:34:44	@sdras `rgb(${Math.round(fill)}, ${Math.round(fill)}, ${Math.round(fill)})` -- but it will be difficult to see the difference between 34 and 50... try cranking one up to 255 to be sure it's working.	PhilipDavis
304	2016-03-22 01:45:47	@sompylasar thanks! that makes great sense. I'll do that. Do you think it might be good to have color interpolation, such as hex values, added as a feature? Maybe it's something I can work on to contribute.	sdras
304	2016-03-22 08:17:17	@sdras I don't think there is a place for color interpolation in the `react-motion` core. Node modules should generally go Unix-way: do one thing and do it well. It's not so hard to interpolate a composite value such as RGB color given a single `0.0 -> 1.0` parameter, _there is even a module specifically for that_ (https://github.com/miguelmota/interpolate-rgb). Probably, there should be some sho…	sompylasar
304	2016-03-22 08:17:55	@chenglou, the author, might have another opinion.	sompylasar
304	2016-03-25 01:52:55	@sdras you can make an own module with `react-motion` dependency. It is not hard to interpolate colors, but it is always good to have one stable implemented solution and use it when needed without re-implementation. So I think a module for color interpolation and something like `awesome-react-motion` page with list of all useful stuff for `react-motion` is the best solution.	rtkhanas
303	2016-03-20 06:36:01	Thanks for this really cool library! I'm having a lot of fun playing with it. Now... I'm just learning React-Motion and it's super late at night... but I'm quite sure that items added to my list are not appearing in the TrasitionMotion when I pass styles={ (prevInterpolatedStyles) => ... } Is this by design (it appears that StaggeredMotion has the same limitation -- #284)? I'd be willing to accep…	PhilipDavis	2016-03-25 03:47:27
303	2016-03-25 03:47:27	I was doing it incorrectly.	PhilipDavis	2016-03-25 03:47:27
302	2016-03-18 16:56:41	It seems like the README doesn't have any definitions of "stiffness" or "damping". I also skimmed through the React Europe talk and didn't see any explanations. Since this is a "physics-based" library, it would be very helpful to explain what the physics are. There are a number of issues circling this question: - https://github.com/chenglou/react-motion/issues/113 - https://github.com/chenglou/re…	bright-star
302	2016-03-18 22:26:14	That's really helpful, @talexand! Keen to PR?	nkbt
302	2016-03-18 22:37:45	I'm keen, but I'll have to sit with the source for a bit. :wink:	bright-star
302	2016-04-20 02:55:46	I'm incorporating https://github.com/chenglou/react-motion/issues/265#issuecomment-184697874 soon. Sorry about the codebase; it's trickier than it looks like, partially because it sits at the intersection of React lifecycle, async states, physics and animation coordination with StaggeredMotion and TransitionMotion. The combination of these things makes the code complex; also I partially suck at i…	chenglou
301	2016-03-15 19:09:53	This is the output with node `v4.1.2` <S_CODE_TOKEN>	matteodem	2016-03-16 09:28:12
301	2016-03-16 05:06:18	Hummm, why does it say react-motion@1.0.0? I'm on npm `3.5.3` and node `5.5.0` and it works fine. Though I'm not sure it's an npm/node problem.	chenglou	2016-03-16 09:28:12
301	2016-03-16 09:28:12	very weird, works now. Thanks for the quick answer either way	matteodem	2016-03-16 09:28:12
300	2016-03-09 04:09:57	Do you have any plans of supporting a TypeScript definitions file, or does one exist that is not registered on [typings](http://www.github.com/typings/typings) or not on [DefinitelyTyped](https://github.com/DefinitelyTyped/DefinitelyTyped)? I found the Flow Types in [Types.js](https://github.com/chenglou/react-motion/blob/026f4d18d3246e14abbf17bef0a9eda536934193/src/Types.js). This file is very e…	mjohnsonengr	2016-04-19 22:34:12
300	2016-03-09 04:49:13	If you are keen to PR - that would be great. I reckon none of maintainers use TypeScript, so it would be near to impossible to validate if everything is good =)	nkbt	2016-04-19 22:34:12
300	2016-03-09 15:33:36	I opened a repository for this here: https://github.com/mjohnsonengr/typed-react-motion I'll fill in the d.ts file and put it in the typings registry after work tonight. As far as validation, I'm just going to go off of the existing stuff in Types.js with help from the documentation since there are some Flow-specific things I don't understand. The typings community encourages a test file which is…	mjohnsonengr	2016-04-19 22:34:12
300	2016-03-09 21:18:34	Sounds awesome, thanks, @mjohnsonengr!	nkbt	2016-04-19 22:34:12
300	2016-03-19 02:03:21	I wrote one a few days ago. However, I don't have a lot of experience writing d.ts files yet... so go easy if you find errors :). https://github.com/PhilipDavis/react-redux/blob/master/typings/react-motion/react-motion.d.ts	PhilipDavis	2016-04-19 22:34:12
300	2016-03-27 09:27:27	+1 TypeScript Defenition would be nice	aspirisen	2016-04-19 22:34:12
300	2016-04-04 12:54:40	Hello, i created [defitions](https://github.com/DefinitelyTyped/DefinitelyTyped/pull/8838) (shameless copy from flow Types fixed for typescript) In the future i will add docs to props	stepancar	2016-04-19 22:34:12
300	2016-04-08 07:05:19	@nkbt my PR merged. Now we can use defitnitions, just call tsd <S_CODE_TOKEN> I think, this issue should be closed	stepancar	2016-04-19 22:34:12
300	2016-04-19 22:34:12	This is great =D, thanks! I'll add a note in the README. Closing!	chenglou	2016-04-19 22:34:12
300	2016-05-30 12:32:13	if typings install react-motion does not work, you have to use typings install --name react-motion	saberking	2016-04-19 22:34:12
299	2016-03-08 06:59:00	![example](https://cloud.githubusercontent.com/assets/12532733/13594292/feeae002-e4b7-11e5-89e6-f898fcefcf57.png) This is a simple button being animated via CSS transform. Is this normal for `Perf.printWasted()` to show this? It's about 500ms of time wasted each time the button slides.	ffxsam	2016-03-08 08:03:14
299	2016-03-08 07:08:39	You probably have an issue with your FloatingActionButton render method that causes a lot of expansive rerenders.	dozoisch	2016-03-08 08:03:14
299	2016-03-08 08:03:14	Ah yes, it's the Material UI button, not my own code. Thanks.	ffxsam	2016-03-08 08:03:14
298	2016-03-06 00:15:11	Fixed the curl brace spacing as requested in https://github.com/chenglou/react-motion/pull/295	cdebotton	2016-03-07 21:59:15
298	2016-03-07 21:59:12	Thanks! Btw in the future, you can just force commit to your previous PR, then force push to override.	chenglou	2016-03-07 21:59:15
297	2016-03-05 02:28:26	![licecap2](https://cloud.githubusercontent.com/assets/12532733/13545122/8d4b2bf6-e236-11e5-87c3-812d4a6b1a66.gif) Surely I'm doing something wrong. After I click the stop button, it takes between 2-3 seconds for it to snap back in. Code below: <S_CODE_TOKEN> I also tried just `translateY` instead. No difference.	ffxsam	2016-03-07 19:49:20
297	2016-03-05 02:58:11	This is your problem `onTouchTap={this.stop.bind(this)}` It causes full rerender of `FloatingActionButton`	istarkov	2016-03-07 19:49:20
297	2016-03-05 07:17:14	Simply having 'onTouchTap' causes re-renders? I don't quite understand. Maybe I shouldn't use this library to animate the button?	ffxsam	2016-03-07 19:49:20
297	2016-03-05 08:17:42	You create a new function object via bind each time the parent component renders, so onTouchTap value is different from the previous one, and this causes a re-render. https://medium.com/@esamatti/react-js-pure-render-performance-anti-pattern-fb88c101332f	sompylasar	2016-03-07 19:49:20
297	2016-03-07 19:49:20	Wow. Had no idea! Thanks for pointing out that really valuable article.	ffxsam	2016-03-07 19:49:20
296	2016-03-03 20:13:07	I'm having some issues when trying to create a staggered animation on render. Given this example: <S_CODE_TOKEN> With this code, `getStyles` will be called with `prev` set to `undefined` the first call, which seems to go against the documentation. If I change the `TransitionMotion` to a `StaggeredMotion` the `prev` value seems to get set as intended during the first call to `getStyles`. My hunch …	frekw	2016-04-20 06:42:13
296	2016-03-20 05:30:17	I've worked around it for now by doing: styles={ (prevStyles) => (prevStyles || []).map((style, i) => { // ... }) }	PhilipDavis	2016-04-20 06:42:13
296	2016-04-04 12:37:27	I'm having trouble with this as well and your solutions seems a bit hacky, so I guess this is a bug?	julienvincent	2016-04-20 06:42:13
296	2016-04-20 06:42:37	Indeed a bug; thanks for catching it! Fixed and released as v0.4.3	chenglou	2016-04-20 06:42:13
295	2016-03-03 12:00:48	Flow no longer globally recognizes internal React types. Manually import type { Element as ReactElement } to squash Flow errors. Also ignoring the test folders via flow config, they are causing superfluous warnings.	cdebotton	2016-03-06 00:12:38
294	2016-03-02 23:05:09	Sometimes animations with a low frame rate seem to get stuck forever, jumping back and forth. Here's a demo case: http://bl.ocks.org/herrstucki/cf4978db089df7b25262 I traced it to this bit of code: <S_CODE_TOKEN> https://github.com/chenglou/react-motion/blob/master/src/TransitionMotion.js#L368-L371 When I remove it, the problem goes away. I'm not too familiar with the RM code, so I can't really s…	herrstucki
294	2016-04-20 03:28:22	The discussion was [here](https://github.com/chenglou/react-motion/issues/31#issuecomment-120202671). Would increasing that limit work out for you? Say, to 15?	chenglou
294	2016-04-20 07:33:03	I don't think arbitrarily changing the limit helps. The solution may be to instead of resetting `accumulatedTime` to 0 (and thus triggering `this.startAnimationIfNecessary()`) to cap it to `msPerFrame * 10`. So: <S_CODE_TOKEN> But it's been a while since I reported this 😄 . I'd have to test that assumption first.	herrstucki
293	2016-03-01 17:31:07	I'm using react motion for view transitions and I'm running into problems where the styling needed for my transitions (a mix of transform and opacity) interferes with my child component styling and after the transitions there's really no use for the transitions styles anyway, so I would like to remove them after the animation has completed. Is there a good pattern for that currently? Something si…	Ahrengot
293	2016-03-01 20:59:17	I guess you need to use `onRest()` and pass empty style object to your styled component instead of one with animated styles	nkbt
293	2016-03-10 00:12:59	@nkbt it seems like onRest is only available on Motion and not TransitionMotion. Do you have any idea how that would be doable in that case? Or is it missing a pr to add the same functionality to TransitionMotion :)?	dozoisch
293	2016-03-22 23:42:43	:+1: I would also love to see `onRest()` available in TransitionMotion	jagreene
293	2016-05-26 18:31:14	I also need onRest() in TransitionMotion. It would be good if we can get onRest for when each of the individual element rests	jain-akash
293	2016-06-01 19:33:59	There is a bit of a deeper issue at the core of which is the fact that the callback has no idea if the elements are entering, leaving or being rendered with their final styles. My problem right now is that I'm trying to add a `position: "absolute"` on a panel that's being faded out and there isn't a clean way to do it. It could be worked around using `onRest`, but I think a cleaner solution would…	guncha
293	2016-06-17 22:12:51	There is an idea/hack to use indication component for onRest leaving animation: <S_CODE_TOKEN>	otmjka
293	2017-02-01 19:15:13	I need the `onRest()` callback to be available with `StaggeredMotion`. Any plans on when this would be available? Or is there any way to make it happen now?	oliverox
293	2017-03-10 17:58:54	@oliverox I haven't found a way but I also need this	mattvague
292	2016-03-01 15:40:46	Flow no longer globally recognizes internal React types. Manually import type { Element as ReactElement } to squash Flow errors. Also ignoring the test folders via flow config, they are causing superfluous warnings.	cdebotton	2016-03-03 11:59:55
292	2016-03-03 05:03:51	Thanks! Can you submit this against the development branch though?	chenglou	2016-03-03 11:59:55
292	2016-03-03 12:28:48	Absolutely, closed in favor of opening this one (https://github.com/chenglou/react-motion/pull/295)	cdebotton	2016-03-03 11:59:55
291	2016-03-01 13:29:57	is there a way to animate svg fill to change colors with spring? i tried to do this but the color is only changing at the end of the spring animation and not in a smooth way. just suddenly changing from color A to color B.	pavel1860
291	2016-03-01 15:02:35	Without seeing the code I'm guessing you're trying to transition between two string representations of color? What you want to do is transition between numeric values and interpolate that into a string <S_CODE_TOKEN> javascript `rgba(255,255,${your_value})` ```	borkxs
291	2016-03-01 15:32:33	no. `<linearGradient id={"grad"+id}x1="0%" y1="0%" x2="0%" y2="100%" > <stop offset="0%" style={{stopColor:"rgba(255,"+g+",0,1)",stopOpacity:1}} /> <stop offset="100%" style={{stopColor:"rgba(255,0,0,1)",stopOpacity:1}} /> </linearGradient>` where g is the the variable bound to the spring.	pavel1860
291	2016-03-01 15:37:14	See also #85 and #153 (particularly @herrstucki's http://bl.ocks.org/herrstucki/27dc76b6f8411b4725bb)	akre54
291	2016-03-01 15:38:28	`rgba(255, ${ parseInt(g) }, 0, 1)` should work	bloodyowl
290	2016-02-25 02:03:18	In an existing app using FlowType with React components, Adding react-motion causes a bunch of flow errors that point to react-motion internals. I'm guessing this is a configuration issue on my end, but it appears to me that flow is looking at the correct `src/Types.js` file for flow types. Let me know if there's anything more that would be helpful to reproduce. `.flowconfig` <S_CODE_TOKEN> <S_CO…	irvinebroque	2016-04-20 18:40:53
290	2016-02-26 05:26:13	Arrrrgggghhh I do recall these errors, and I do recall solving all of them. Which version of flow are you using?	chenglou	2016-04-20 18:40:53
290	2016-02-26 05:46:15	0.22, same errors on 0.21 as well.	irvinebroque	2016-04-20 18:40:53
290	2016-02-26 06:21:15	Eh, and I can't even get flow to recognize the types in react-motion when I created a new project just now. What incantation did you use?	chenglou	2016-04-20 18:40:53
290	2016-03-02 14:36:49	Here is my flow config, works fine with 0.22.0 <S_CODE_TOKEN> I do, however, have issues with Flow 0.22.0 and React-Motion, since Flow no longer globally recognizes the ReactElement type, and it has to be imported explicitly from React. I've made a pull request here (https://github.com/chenglou/react-motion/pull/292) to correct those errors. The ignores are relatively important, partially inspire…	cdebotton	2016-04-20 18:40:53
290	2016-04-20 06:44:04	@cdebotton your PR is now in v0.4.3. I'm assuming these flow problems are all fixed now? @irvinebroque what about yours?	chenglou	2016-04-20 18:40:53
290	2016-04-20 18:40:51	Mine are fixed! 🎉	irvinebroque	2016-04-20 18:40:53
290	2016-05-12 01:35:58	I installed the latest version **0.4.3** and still got this error. To solve it I just put this line in _.flowconfig_ file: <S_CODE_TOKEN> So flow detects properly the **react-motion** import bindings and don't typecheck inside the internal reaction-motion code.	vieks	2016-04-20 18:40:53
289	2016-02-24 17:21:46	- updated the value property name to style. - added information about the style property - fixes #288	dozoisch	2016-03-03 05:04:58
289	2016-03-03 05:05:01	Thanks!	chenglou	2016-03-03 05:04:58
288	2016-02-23 20:46:34	Hi, [The doc for willLeave](https://github.com/chenglou/react-motion#--willleave-stylethatleft-transitionstyle--style) specifies <S_CODE_TOKEN> Is the parameter "value" an outdated param? Or is that supposed to be present. Only thing I seem to get is style, where style represents the full spring for example <S_CODE_TOKEN> Val represent the wanted value, not the current, and I can't seem to get th…	dozoisch	2016-03-20 16:16:53
288	2016-02-24 11:13:53	Oops sorry, yeah it's indeed style, not value. Please submit the PR against the development branch! How did you access velocity before?	chenglou	2016-03-20 16:16:53
288	2016-02-24 17:11:54	Here is an example: <S_CODE_TOKEN> I don't mind that much about being able to access velocity, but being able to access the value could be useful! Though the new precision param helps.	dozoisch	2016-03-20 16:16:53
287	2016-02-22 22:30:06	I'm trying to animate in/out a single component when mounted, however am struggling to find a basic example that doesn't animate a list/internal state/etc. I might be misunderstanding how react-motion works, is this possible in a simple way? <S_CODE_TOKEN>	boyswan	2016-02-24 21:04:02
287	2016-02-23 19:06:45	I am using it for Route transitions, which is essentially the same thing (swapping out a single component). Here is my full RouteTransition component: <S_CODE_TOKEN> It is used like this: <S_CODE_TOKEN>	echenley	2016-02-24 21:04:02
287	2016-02-23 20:09:31	Hmm i've reused what you've suggested, however it doesn't seem like 'willEnter' and 'willLeave' are being triggered. The component is mounted, but no animation takes place. <S_CODE_TOKEN> Do you think it might have something to do with the way I'm using it? <S_CODE_TOKEN> Interpolated only returns the styles object, no values in there seem to change. Thanks for your help!	boyswan	2016-02-24 21:04:02
287	2016-02-23 20:25:06	You are removing the Transition component when `this.state.openCard` is `false`. Try: <S_CODE_TOKEN>	echenley	2016-02-24 21:04:02
287	2016-02-23 20:34:12	Still isn't working as expected! what version of react-motion are you using?	boyswan	2016-02-24 21:04:02
287	2016-02-24 19:52:17	> Still isn't working as expected! what version of react-motion are you using? *_Disclaimer: I have only begun programming a few months ago so take everything with a grain of salt. *_ I believe TransitionMotion needs to receive dynamic changes for it to trigger. `{this.state.openCard ? <Transition><div>Hello There</div></Transition> : null }` This would just render the `Transition` component and …	renren89	2016-02-24 21:04:02
287	2016-02-24 20:25:34	@boyswan My component is guaranteed to have a child, but yours isn't. <S_CODE_TOKEN> You would have to do something like: <S_CODE_TOKEN> It's easier if you're already dealing with an array. In that case you just use `.map`: <S_CODE_TOKEN> Unfortunately in React, `this.props.children` can be either an array or a single element.	echenley	2016-02-24 21:04:02
287	2016-02-24 21:04:02	Perfect, working now! thank you both for your help	boyswan	2016-02-24 21:04:02
287	2016-11-21 18:08:11	What is the full example? I'm strugling to piece it together from above.	Ciantic	2016-02-24 21:04:02
286	2016-02-22 18:24:53	Is chenglou.me down? I can't seem to get to any of the demos, such as: http://chenglou.me/react-motion/demos/demo5-spring-parameters-chooser/ Thank you!	jlevycpa	2016-02-22 21:22:22
286	2016-02-22 21:00:21	Same problem here. :+1:	mathieumg	2016-02-22 21:22:22
286	2016-02-22 21:22:21	Thanks for the warning! Fixed.	chenglou	2016-02-22 21:22:22
286	2016-02-22 21:38:33	Still happening for me, is it a DNS propagation thing?	mathieumg	2016-02-22 21:22:22
286	2016-02-22 22:06:38	I've "fixed" the problem by disabling my domain. That host was slightly annoying so I stopped my subscription. The problem was I was redirecting my github pages URLs to my domain. Now they don't anymore. So the links in the demos restarted working. The link in this issue naturally doesn't because it's still directly pointing to my domain.	chenglou	2016-02-22 21:22:22
286	2016-02-22 22:10:39	I still get redirected to http://chenglou.me/react-motion/demos/demo3-todomvc-list-transition when trying to access http://chenglou.github.io/react-motion/demos/demo3-todomvc-list-transition for example.	mathieumg	2016-02-22 21:22:22
286	2016-02-22 22:11:53	Eh, works for me... Cache?	chenglou	2016-02-22 21:22:22
286	2016-02-22 22:15:49	Probably DNS cache of some form, I'll wait until it fixes itself or look into it at the next React Conf break. :) Thanks for the help!	mathieumg	2016-02-22 21:22:22
286	2016-02-28 20:37:21	Thanks for taking care of this so quickly!	jlevycpa	2016-02-22 21:22:22
285	2016-02-12 22:45:22	I'm trying to use React-Motion with Redux that uses the store as a global guide for components to know whether to activate or deactivate themselves. I though I might use TransitionMotion as a way to define mounting and unmounting animations for components by passing in predefined arrays instead of lists of live data, like most of the examples given for TransitionMotion. Under this method, compone…	sollipse	2016-02-22 22:26:13
285	2016-02-12 23:42:03	I found a way around the problem, but am not quite clear why it works as it does. I was setting the opacity of "willEnter" to a spring() value. By changing this value to a number, I was able to get animations to trigger consistently. I think this may have something to do with willEnter and willLeave looping continuously until the element's style matches the style specified by the willEnter functi…	sollipse	2016-02-22 22:26:13
285	2016-02-22 22:26:13	Check the type of `willEnter` [here](https://github.com/chenglou/react-motion#--willenter-stylethatentered-transitionstyle--plainstyle). Indeed, it's asking for a plain style configuration, e.g. `{x: 10}`, rather than `{x: spring(10)}`. Otherwise it's an error. Unfortunately it can't be checked through propTypes since it's a function If you use Flow you'd have caught it though. willEnter only tri…	chenglou	2016-02-22 22:26:13
284	2016-02-12 09:23:43	hi. I make this waterfall design template based on the react-motion (staggeredmotion). However, some how I fail to add new child to the original StaggeredMotion collection. Is this a default setting or am I making some mistakes. The template is like this: http://kjhuang.com/react/demo/default The code is like this https://github.com/hkjpotato/react-waterfall/blob/master/app/components/Main.js Tha…	hkjpotato	2016-04-20 02:47:07
284	2016-02-12 17:42:54	I am pretty sure what's the problem now. For StaggeredMotion, the styles props is a function. The parameters of that function has a fixed length same as the initial defaultStyles length. Even the defaultStyles array increase its length, the input array length for styles remains unchanged.	hkjpotato	2016-04-20 02:47:07
284	2016-02-22 22:02:45	Ah, seems like I've accidentally removed that line from the old readme. Yes, StaggeredMotion only works with fixed-length things. To have mount and unmount behaviour you'll need TransitionMotion. I've pushed a tiny change to readme that says this. This will be auto closed upon push to master. Hope that helps!	chenglou	2016-04-20 02:47:07
284	2016-02-23 06:19:09	Thank you. I really like your react-motion module and I just develop a simple app based on it at http://52.24.114.125:3000/ I am not sure if I can add it to the react example demo somewhere online.	hkjpotato	2016-04-20 02:47:07
284	2016-02-23 06:20:04	Yes you can! https://github.com/chenglou/react-motion/wiki/Gallery-of-third-party-React-Motion-demos	chenglou	2016-04-20 02:47:07
284	2016-02-23 06:29:08	Thank you. Also let me know if your team or the other fb teams are looking for UI developer cause I am going to graduate from Gatech in May. :) 2016-02-23 1:20 GMT-05:00 Cheng Lou notifications@github.com: > Yes you can! > https://github.com/chenglou/react-motion/wiki/Gallery-of-third-party-React-Motion-demos > > — > Reply to this email directly or view it on GitHub > https://github.com/chenglou/…	hkjpotato	2016-04-20 02:47:07
284	2016-02-23 06:30:51	:+1:	chenglou	2016-04-20 02:47:07
284	2016-04-20 02:47:07	Closing this! Thanks for the question.	chenglou	2016-04-20 02:47:07
283	2016-02-11 00:15:19	#282, but against the right branch (`development`)	appsforartists	2016-02-11 00:16:13
283	2016-02-11 00:16:51	:+1: Thanks to everyone who has contributed to this! =)	chenglou	2016-02-11 00:16:13
283	2016-02-11 02:35:08	It's an impressively long list - way to be a good community steward!	appsforartists	2016-02-11 00:16:13
283	2016-02-12 00:03:15	:+1:	nkbt	2016-02-11 00:16:13
283	2016-02-12 00:33:30	Wow I'm in the list!!! :-)	istarkov	2016-02-11 00:16:13
282	2016-02-11 00:10:53		appsforartists	2016-02-11 00:13:31
281	2016-02-10 19:13:50		vasco3	2016-02-22 21:55:48
281	2016-02-22 21:55:48	It's the remnant of when I started open sourcing stuff. A couple of repos I was following had HISTORY instead of CHANGELOG instead, so that's what I picked =). Also, it sounds more newcomer-friendly. I used to go "great length" for newcomer-friendliness, but time and random conventions do wear you down. `source` went back to being `src` and `compiled` went back to being `dist`. Maybe I'm not idea…	chenglou	2016-02-22 21:55:48
281	2016-02-22 21:56:30	Interesting to know about. Thanks	vasco3	2016-02-22 21:55:48
280	2016-02-10 16:21:36	Usually I would do it in the `componentDidMount` method but it doesn't have access to the refs of animated elements yet. The code below should explain the problem: <S_CODE_TOKEN>	davej	2016-04-19 23:07:37
280	2016-02-10 18:44:32	Also the render method of the `<Site>` component in my example above gets called hundreds of times despite the fact that nothing in that component actually needs to get re-rendered during the animation. What is the recommended approach to dealing with scenarios like this? Can I put something in `<Site>`'s `shouldComponentUpdate` to prevent this?	davej	2016-04-19 23:07:37
280	2016-02-10 19:18:53	It looks like #244 is what I need for my second question (directly above).	davej	2016-04-19 23:07:37
280	2016-04-19 23:07:37	As a follow-up to that PR's reply: [React-static-container](https://github.com/reactjs/react-static-container) should solve your problem. As for refs, how many times is that ref assigning function called? If once, you can add it there (I'm not sure)? If many time, you can do a check whether a listener's there already. Closing, only because I'm trying to reduce the issue count. Please, feel free t…	chenglou	2016-04-19 23:07:37
279	2016-02-04 02:17:42	## Next & Previous buttons for carousel! While trying demos, thought i was missing these buttons. So, let me know if it's a good idea to have it with the demos? ## Updated Screenshoot <img width="252" alt="screen shot 2016-02-04 at 7 37 57 am" src="https://cloud.githubusercontent.com/assets/802163/12803735/e1e4da94-cb12-11e5-957c-6d61518b59ca.png">	samarpanda	2016-02-07 04:03:37
279	2016-02-05 22:45:00	Good point =)	chenglou	2016-02-07 04:03:37
279	2016-02-06 14:00:52	@chenglou Are we good to merge? Let me know if we have anything else to address here?	samarpanda	2016-02-07 04:03:37
279	2016-02-07 04:03:38	Good to merge! Thanks.	chenglou	2016-02-07 04:03:37
279	2016-02-07 04:05:09	Oops, should have been merged to development instead. I'll correct that.	chenglou	2016-02-07 04:03:37
278	2016-02-03 19:52:17	You can check it on TodoMVC example: http://chenglou.me/react-motion/demos/demo3-todomvc-list-transition/ When animation is running it calls willLeave a lot of times - why? Isn't it just should set the end state once?	asci
278	2016-02-07 07:26:03	Because it's also used as an escape hatch for those who wants to specify a willLeave configuration dynamically, e.g. through side-effects, reading into current state info, etc. In the next version I'm thinking of exposing the option to allow you to provide an object directly (for `willEnter` and `willLeave`). Would that solve your problem?	chenglou
278	2017-03-23 02:15:33	Why `willLeave` called a lot of times but `willEnter` just call once?	zjuasmn
278	2017-03-23 02:33:42	We call it many times in order to know what the final destination value is. That value might change dynamically at each function call. Consider it like react's `render`; it can be called many times. You shouldn't bank on how many times it's called.	chenglou
277	2016-02-03 18:52:48	Is there a best practice around disabling animations if battery life is low? I was just testing my app in Safari with 5% battery on Macbook Air and animations were crawling. I suspect Safari has some aggressive battery saving techniques.	jlc467	2016-02-05 19:03:52
277	2016-02-05 18:27:57	not just safari, os x as a whole throttles cpus when it's low on battery (< 10% iirc)	threepointone	2016-02-05 19:03:52
277	2016-02-05 19:03:52	think you are right. Animated SVG icons ended up being the culprit, not battery life. Closing this.	jlc467	2016-02-05 19:03:52
276	2016-02-03 18:05:19	Wondering if its a good practice to animate all items in a slider / carousel when its outside of viewport. Especially those items / slides which are outside of viewport.	samarpanda	2016-02-06 10:03:19
276	2016-02-04 01:29:57	Can anyone clarify my understanding here?	samarpanda	2016-02-06 10:03:19
276	2016-02-05 18:30:24	The cost is basically memory - when you have a images per slides etc - even when they're offscreen, they're still uncompressed in RAM, which could be heavy. CPU - if you have few slides, then the re-rendering cost might not be too bad, but you should keep an eye. thus, rendering all items definitely makes for a simpler programming model, but comes with a price.	threepointone	2016-02-06 10:03:19
276	2016-02-06 10:03:19	The new gallery is a simplified version of what I had before. If you dig into past releases you'll see that there was the beginning of TransitionMotion to test some unloading + loading new images logic. I reverted back to using Motion for clarity of demo. But yes, if it's a gallery with hundred of pictures instead of a demo, you should probably write something more sophisticated =). [Here](https:…	chenglou	2016-02-06 10:03:19
276	2016-02-06 14:39:10	Thanks @threepointone & @chenglou for the explanation. ![img_20160206_194336](https://cloud.githubusercontent.com/assets/802163/12867161/30ba6288-cd0c-11e5-8c7f-c86e44e7a110.jpg) Trying to prepare an infinite scroll of images. Loading n images at a time. Thought of having 3 states for images. So, i don't need to scroll all images at a time, rather i can animate two images. One to slideIn other to…	samarpanda	2016-02-06 10:03:19
276	2016-02-06 23:07:22	if you want slideIn/Out animation then TransitionMotion should do the job. Just pass the array of 3 items styles normally, and specify the willEnter/Leave functions.	chenglou	2016-02-06 10:03:19
276	2016-02-07 03:59:19	Thanks for the pointer, i will try using TransitionMotion.	samarpanda	2016-02-06 10:03:19
275	2016-02-03 10:02:20	File <S_CODE_TOKEN> Error message I get using flow v0.21.0 (latest verson) <S_CODE_TOKEN> The issue seems to be with the default parameter. Issue goes away when I annotate `config` as such <S_CODE_TOKEN>	tryggvigy	2016-02-03 16:09:55
275	2016-02-03 16:09:53	Upgrading to latest version fixed the issue. Closing.	tryggvigy	2016-02-03 16:09:55
274	2016-01-30 06:19:15	Context: implementing/implemented callback for when a component finishes transitioning. We're not sure yet whether the callback will be applied on the whole component, on the a single style object, or per style value (current implantation for Motion is on the whole component/style object (same thing for Motion since a Motion component has a single style obj), so keep that in mind if you want a fu…	chenglou	2016-04-20 06:42:13
274	2016-01-30 07:29:46	I like `onRest` because it doesn't imply finality. You don't know if an interactive animation/spring is ever finished, because you don't know if the user will interact with the system further; however, you can detect when the system is at rest and notify the application. I suppose `onStop` could work also, although that implies an abruptness (perhaps that the animation was cancelled). What we wan…	appsforartists	2016-04-20 06:42:13
274	2016-01-30 10:00:10	`onFinish` from me	nkbt	2016-04-20 06:42:13
274	2016-01-30 16:42:10	I also like `onRest`. I second @appsforartists reasoning and conclusion.	kottkrig	2016-04-20 06:42:13
274	2016-01-30 17:01:16	`onRest` because of similarity with `rebound` `onSpringAtRest` https://github.com/facebook/rebound-js/blob/master/rebound.js#L730	istarkov	2016-04-20 06:42:13
274	2016-01-30 17:46:34	onComplete would be more consistent with other libraries.	bishopZ	2016-04-20 06:42:13
274	2016-01-31 01:47:43	To elaborate why `rest` is very confusing word. > `onRest` ~== `onSomethingLeft`. See http://underscorejs.org/#rest for example.	nkbt	2016-04-20 06:42:13
274	2016-01-31 08:29:14	I don't understand why you would expect it to use that sense of the word rest. Event names are typically verbs: start, move, end, complete, click, drag, cancel; because they indicate something happening. Rest, as a verb, means to stop moving, which is what the spring does when it triggers `onRest`. To name an event with a noun would be a bit bizarre to begin with, but to use rest as a noun would …	appsforartists	2016-04-20 06:42:13
274	2016-02-04 21:45:06	@chenglou great to see this being added. But, before this callback mechanism makes it into the API, is there any recommendation about how to unmount a component when a transition ends, like for a page transition. Right now I'm checking for a terminal value like zero to detect when the new page has animated into place, and then not render the previous page.	chakuo	2016-04-20 06:42:13
274	2016-02-05 18:31:51	`onComplete`/`onFinish` doesn't make sense for react-motion, because it could be at rest multiple times during its lifetime. (for example - say you feed it a new value every second.) you'd expect it to call `onRest` every time the spring has settled down.	threepointone	2016-04-20 06:42:13
274	2016-02-09 10:37:17	So I guess it is not published yet, right? I mean if `onRest` looks ok - then let it be `onRest`. I personally feel confused, but this sort of bikeshedding is not that important, really ;)	nkbt	2016-04-20 06:42:13
274	2016-02-09 21:52:31	I agree with onRest. I know "rest" can have multiple different meanings, but the fact that it comes with "on" seems to clear the ambiguity in my opinion. And I'd really like to have that features because it enable nice "optimization" like stopping things happening before the rest (eg fetching etc) in order to have smoother transitions.	dozoisch	2016-04-20 06:42:13
274	2016-02-18 10:05:18	`onRest` seems to be good. It's just a meta-stable stage, right? <S_CODE_TOKEN>	kumarharsh	2016-04-20 06:42:13
274	2016-02-24 08:50:45	I wouldn't suggest `onRest`. Being in rest, is a state, not an event. Animation can be on its rest state for continuous amounts of time, but something like `onFinish` or `onDone` is like a moment.	amir-s	2016-04-20 06:42:13
274	2016-02-24 08:55:18	Finish and Done are also 'continuous amounts of time'. Also, onRest is not equivalent to onFinish/onDone, they are very separate things. Although I think this discussion is become more pedantic... can we just choose one word and go ahead?	kumarharsh	2016-04-20 06:42:13
274	2016-02-25 15:14:29	onRest or any of the antonyms of motion (onIdle, onStagnate, onStillness, onPotentialEnergyStored) would seem to work, though rest feels the most natural/common when describing spring physics. Pedantically, rest can describe either an event (a state change) or a state - the start of a resting period as in "go rest" or "I will rest when I'm dead", or state as in "at rest" or "when I'm dead I'll be…	CaptainN	2016-04-20 06:42:13
274	2016-04-20 06:43:05	Thanks for the feedback everyone! Going with what's already there, aka `onRest`, for now =].	chenglou	2016-04-20 06:42:13
273	2016-01-28 03:51:23	I don't intend for this to land until after I've used it and made sure we're solving the right problem, but I'm opening this now so @chenglou can play with it (and maybe add Flow if there are places I've missed). See also #235.	appsforartists	2016-01-28 03:59:07
273	2016-01-28 03:59:09	Thanks a lot!	chenglou	2016-01-28 03:59:07
273	2016-01-28 04:00:43	My pleasure!	appsforartists	2016-01-28 03:59:07
273	2016-01-28 10:42:09	super!	threepointone	2016-01-28 03:59:07
273	2016-01-29 12:17:39	wow! awesome!	kumarharsh	2016-01-28 03:59:07
273	2016-02-28 07:14:51	@appsforartists @chenglou Can this be used for `<Motion />`, `<StaggeredMotion />`, and `<TransitionMotion />`?	leopoldjoy	2016-01-28 03:59:07
273	2016-02-28 07:15:58	@leopoldjoy currently only implemented for Motion, which is why I waited before the imminent public release, because I wanted it on all 3 components. But after discussing with people I've noticed that they only need it for Motion?	chenglou	2016-01-28 03:59:07
273	2016-02-28 07:34:22	Yes, I agree that it seems like it's only really relevant to `Motion`. I was going to open a pull request for the `README.md` documentation as I found it extremely useful, would this be helpful/relevant?	leopoldjoy	2016-01-28 03:59:07
273	2016-02-28 07:35:05	I'll publish it officially this week or next so don't worry about it.	chenglou	2016-01-28 03:59:07
273	2016-02-28 07:35:55	@chenglou Ok, sounds good! Thanks for your work!	leopoldjoy	2016-01-28 03:59:07
273	2016-03-23 10:48:48	onRest for TransitionMotion could be also very useful.	sunflowerdeath	2016-01-28 03:59:07
273	2016-04-08 09:59:27	@chenglou @appsforartists Great work guys! would be awesome to have that in master at least for `<Motion>` :)	haraldox	2016-01-28 03:59:07
273	2016-08-02 07:00:33	Would be really useful to have this for `<StaggeredMotion />`. I'm trying to animate page navigation. Each page is made up of a handful of panels, maybe 3 or 4. When the user navigates between pages I want each panel to staggered-ly spring in. I need to know when the animation is done so that I can remove the old page component.	AlastairTaft	2016-01-28 03:59:07
272	2016-01-27 10:42:33	I have a regression 0.3.1 -> 0.4.1 When my Motion component is unmounted while animating, https://github.com/chenglou/react-motion/blob/master/src/Motion.js#L178 triggers setState (it wasn't the case with 0.3.1) with the infamous warning from React in dev mode. This wouldn't be an issue in itself, but for some reason the code loops like hell, never stops, with 100% CPU and setState warnings keepi…	bbenezech	2016-02-02 14:14:34
272	2016-01-28 03:56:00	Eh wow, really? Can you give a small repro? Because we're testing against setting state after the component's unmounted	chenglou	2016-02-02 14:14:34
272	2016-01-28 10:39:01	Can you show me where the test is so I can troubleshoot a bit myself? I use a Collapse component forked from react-collapse, maybe you'll see smtg stupid: <S_CODE_TOKEN> What is the easiest way nowadays to build a repro online? Do we have templates?	bbenezech	2016-02-02 14:14:34
272	2016-01-28 10:56:39	Codepen is fine. Try this template: http://codepen.io/anon/pen/EPLyLW?editors=0010 Relevant test here: https://github.com/chenglou/react-motion/blob/ffb0628fbea1f4d83a69ea0f6ed910ee64383c76/test/Motion-test.js#L149 (I'll check into this this afternoon)	chenglou	2016-02-02 14:14:34
272	2016-01-28 11:09:48	- [x] You are awesome Do not waste any of your free time on this until I find what's what with the test and come up with a repro. I would feel stupid if I'm the culprit.	bbenezech	2016-02-02 14:14:34
272	2016-02-02 14:14:34	Just tried 0.4.2, no pb. I tried again with 0.4.1 to be sure, it failed. Look like we had a lucky shoot in the interval!	bbenezech	2016-02-02 14:14:34
272	2016-02-02 22:47:05	Weird... there's been no change to `Motion` in the latest release beside an obscure new feature.	chenglou	2016-02-02 14:14:34
271	2016-01-27 09:08:40	Is it possible to do hierarchical timing transitions like this? https://material-design.storage.googleapis.com/publish/material_v_4/material_ext_publish/0B08MbvYZK1iNTGRLb2Zud2RUNFE/animation-meaningfultransitions-hierarchicaltiming-4do_large_xhdpi.webm	SPAHI4
271	2016-01-28 04:53:35	Can you please include the link to the Material spec that this demonstrates so we can know exactly what you're asking? `StaggeredMotion` lets you start animating item n + 1 after item n has crossed a particular threshold. That's probably what you want, but arranging the grid correctly to achieve this effect might be tricky.	appsforartists
271	2016-01-28 10:03:32	I think it's from here - https://www.google.com/design/spec/animation/meaningful-transitions.html#meaningful-transitions-hierarchical-timing I made a `Delay` helper, and wrapped each box with a `Delay` and `Motion`. worked out nicely - <S_CODE_TOKEN>	threepointone
271	2016-01-28 16:39:03	Here's your demo as a Pen: http://codepen.io/anon/pen/eJrKKX?editors=001 StaggeredMotion works well for that same effect. The only potential wrinkle would be if you wanted to have row 2 start transitioning before row 1 is complete; it's doable, just more complicated. (You could nest StaggeredMotion instances, one for the rows and one for the columns, if you knew which item would end up in each.) …	appsforartists
271	2016-01-29 05:51:43	yes agreed! Indeed, there's a class of animations that involve timing etc that isn't really suited for react-motion (at least directly) - these animations usually have their own state/sequencing logic. Fun to solve these on a case by case basis, but there's clearly a need for higher level constructs. I'm hoping the incoming `atRest` api makes these easier.	threepointone
271	2016-03-03 19:54:45	Any way to get this to work with TransitionMotion? I have a slide system where some slides use React Motion internally, and others use a standard Transition (and mount/unmount with TransitionMotion), all driven by React Router. I'd like to simply chain from the slide's internal animation (if it has one) to the next slide (or use a default if it has none). I have everything working, except I need …	CaptainN
271	2016-03-03 20:06:43	I ended up delaying the React Router change, which triggers the second animation to give the first a chance to finish. It's not the prettiest, but it'll work for now. :-)	CaptainN
271	2016-03-04 06:21:28	You could use `setTimeout` if you know the approximate duration of the animation to fake `atRest`	threepointone
271	2016-11-29 02:30:53	[Here](http://codepen.io/devlee/pen/qqPPjE?editors=0110) is my demo as a Pen , you can change the **`martix`** and the **`custom`** variables to view different effects.	devlee
271	2016-11-29 02:55:41	Awesome work @devlee!!! That's super cool. I might have to try and get that in React Motion UI Pack :)	souporserious
271	2016-11-29 04:02:22	@souporserious :) I used to make a mistake and now I have used **`scale`** instead of changing **`width`** and **`height`** ~	devlee
270	2016-01-27 03:42:02	If you try to build currently from a fresh clone, you get: <S_CODE_TOKEN> This fixes that by tracking an empty `lib` in git.	appsforartists	2016-01-27 08:47:46
270	2016-01-27 04:42:02	Why not simply `rm -rf ./lib/*`?	nkbt	2016-01-27 08:47:46
270	2016-01-27 04:45:58	Because when I looked at the man pages, I couldn't find the option to fail silently. I'll simplify and push again.	appsforartists	2016-01-27 08:47:46
270	2016-01-27 08:47:53	Cool, thanks	nkbt	2016-01-27 08:47:46
270	2016-01-27 21:59:06	Hahaha `-rf`. Totally forgot that worked here. Sorry about that. I've re-aliased `rm` to OS X `trash` so had none of these problems. Btw this is submitted against master, which is right in this case. But for code development we should use `development` branch. Not sure how this is gonna work out, coordinating between the two. But we'll see.	chenglou	2016-01-27 08:47:46
269	2016-01-27 03:24:46	Superseded by #270.	appsforartists	2016-01-27 03:29:56
268	2016-01-26 20:17:39	Is the prop name no longer `styles`? Additionally, I get this error: <S_CODE_TOKEN>	ghost	2016-01-27 01:36:51
268	2016-01-26 20:49:28	Changing the prop name to `style` makes react-motion complain that I'm not providing anything to the `styles` prop	ghost	2016-01-27 01:36:51
268	2016-01-26 23:44:25	`styles` is now an array of the format: <S_CODE_TOKEN> From https://github.com/chenglou/react-motion/wiki/v0.4.0-examples/_compare/b23bda218bfc5414d2bb70c954c7ed5250e16fa2...6b4990a7adb5a28a633797f2cebc29ff3a21e363	razh	2016-01-27 01:36:51
268	2016-01-27 01:36:51	Ah! Thanks. For reference for anyone else who is upgrading: https://github.com/chenglou/react-motion/wiki#upgrading-from-03-to-040	ghost	2016-01-27 01:36:51
267	2016-01-26 14:32:39	demo8-draggable-list works beautifully with 4 items even on mobile devices. However, if you increase the items to like 100, it starts lagging noticeably on desktop and pretty much on mobile. I'm guessing sorting of a list like this is quite a common use case so I was wondering if you know of any tricks of optimising demo8-draggable-list so that it could handle more items? Or is it at all possible…	Cottin	2016-04-19 23:00:55
267	2016-01-27 03:45:33	(Don't forget to profile on prod build. Dev build means nothing). The problem is that the current simplistic logic of the demo updates the whole owner component (including your hundreds of other unaffected items) while dragging. The animation itself, upon release, is still 60fps. This happens with any naive drag & drop implementation such as the one in this demo (where I aimed for ease of reading…	chenglou	2016-04-19 23:00:55
267	2016-01-27 15:05:17	Thanks for response! How do you easiest test a prod build of the demo8? `npm run prerelease` gives a `lib` folder with library stuff (no demo stuff). `npm run build-demos` gives a `build` folder, but which `index.html` should you use to run it if you start up a little `http-server` or similar?	Cottin	2016-04-19 23:00:55
267	2016-01-27 20:27:34	You can run demos as static html. No server required.	nkbt	2016-04-19 23:00:55
267	2016-01-27 22:13:00	Good point, tweaked the README.	chenglou	2016-04-19 23:00:55
267	2016-02-02 10:18:51	Thanks for README clarification! I did a quick try to optimise the demo a bit. Could you give any comments to what you think of my approach? 1. For simplicity I'm only animating the y positions, thus leaving out scale and shadow. 2. Create a new component `Motion2` that wrapps `Motion` and implements a stupid `shouldComponentUpdate` that only looks at the y position: <S_CODE_TOKEN> With this appr…	Cottin	2016-04-19 23:00:55
267	2016-04-19 23:00:54	(Sorry for the late reply) Seems fine. Also, you can look into the convenience https://github.com/reactjs/react-static-container. It likely doesn't make your situation better, but it's there. Closing this as this is "solved". Another closed issue in my misguided quest to reduce issue count =]. Feel free to keep the discussion going!	chenglou	2016-04-19 23:00:55
267	2016-12-06 10:53:35	@Cottin, I was able to get okay performance with 500 items on an iPhone 6, using the technique that you've outlined above. See [Demo](http://www.users.on.net/~mikeandgeminoz/code/react-motion-8a-listwithhandle/). This is part of variation on the draggable list demo that I'm working on. The variation here is that items in the list are only draggable by their drag handles (the icon with the three l…	brownieboy	2016-04-19 23:00:55
266	2016-01-25 02:22:53	I installed `react-motion` via `npm install react-motion` to a test project. I copied your `demo8-draggable-list` to my test project, but there were no animations when trying to move elements. The elements would re-order instantly, and there were also no shadow and scaling animations for the demo. When I built the pre-release version and replaced the npm-installed-version of `react-motion` with t…	jasonpang	2016-01-26 06:02:17
266	2016-01-25 05:12:14	I'm iterating on the master repo and there are some breaking changes to the API. The README directs to the latest stable build's url. That one works.	chenglou	2016-01-26 06:02:17
266	2016-01-25 19:53:25	Were you able to get this to work, @jasonpang ? I have git@github.com:chenglou/react-motion.git#cc852fe787bb15a8b4a9e51538e03c57d5543d2e in my package.json but now I am receiving Module not found: Error: Cannot resolve module 'react-motion' in /Users/bradgunn/code/wellpath_web/src/components @ ./src/components/Demo.jsx 13:19-42 As an aside though, Cheng, thank you for your library - however I do …	notsoluckycharm	2016-01-26 06:02:17
266	2016-01-26 06:02:17	@jasonpang @notsoluckycharm sorry for all the trouble. This has been been fixed for React-motion v0.4.1. My initial thought was to change the default displayed branch on github to point to the stable commit, and keep master bleeding edge. Would you prefer the other way around? (Closing this issue as it's resolved. Please do continue the discussion).	chenglou	2016-01-26 06:02:17
265	2016-01-23 22:52:49	I just come across this library, and it would work for me if I was able to set animation duration. I have simple task, I need to rotate object, with some easing for some duration and get callback when animation is finished. I tried this Spring Parameters Chooser, but I didn't get any idea how can I figure out duration and easing from that. Probably this is wrong library to use for my purpose...	vedmant
265	2016-01-28 02:52:52	+1	alma-socar
265	2016-01-28 03:45:01	https://github.com/chenglou/react-motion/blob/master/README.md#faq > ##### How do I set the duration of my animation? > > Hard-coded duration goes against fluid interfaces. If your animation is interrupted mid-way, you'd get a weird completion animation if you hard-coded the time. That being said, in the demo section there's a great Spring Parameters Chooser for you to have a feel of what spring …	razh
265	2016-01-28 05:54:52	Thanks a lot! Velocity works ok, but it fires complete callback when component mounts for some reason and also it loads whole Jquery library, I found another library on top of Greensock https://github.com/azazdeaz/react-gsap-enhancer, it looks like it will works for me.	vedmant
265	2016-02-16 08:47:32	I'm in the same boat... animating button positions to slide in on a menu, and it currently takes too long even with crazy spring settings. Might have to check out gsap unfortunately, thanks for the suggestion.	timothyallan
265	2016-02-16 14:19:15	I wrote a little helper function once that you might find useful. It calculates stiffness and damping from the dampened frequency (w) and overshoot in fractions. Returns [stiffness, damping]. It maxes out at twice the natural frequency when overshoot goes to zero, which in practice means that overshoot of 0 gives very close to rested state after w seconds. Default overshoot of zero will return a …	daniel-gustafsson
265	2016-02-16 18:40:43	^ We should... ship this.	chenglou
265	2016-02-16 20:19:33	:sheep: it! or :ship: it.	sompylasar
265	2016-02-17 07:40:08	If you like it, feel free to use or derive anything from it however you want :)	daniel-gustafsson
265	2016-04-20 05:49:52	@daniel-gustafsson is there an equation which takes in the _actual_ duration and e.g. initial overshoot percentage, and returns stiffness and damping (assuming there's a single such value)? That'd be perfect. I'm holding off shipping your helper for now because the overhead of explaining damping frequency and overshoot, on top of the existing stiffness and damping, will likely turn away lots of p…	chenglou
265	2016-04-20 10:01:28	Well, the duration is exact when you are using any reasonable overshoot like 5% or more (I did calculate the exact figure once but forgot what it was) and the starting velocity is zero. In this case, the time is in seconds from when you start the animation until the value passes the target the second time (the first bounce is complete). The problem with critically damped springs is that the time …	daniel-gustafsson
265	2016-04-21 21:56:49	I figured out a couple of equations that works fairly nicely for getting a damping and stiffness given a desired overshoot percentage, duration, and error percentage (i.e. how far from the target position can be considered "at" the target). ![eqn8140-3](https://cloud.githubusercontent.com/assets/7074605/14725598/d4d82c1a-07d1-11e6-992d-f7b86bbd829a.png) ![eqn8140-1](https://cloud.githubuserconten…	reklawnos
265	2016-04-22 02:03:13	Uhp, I realized the above doesn't exactly work. It assumes that the peak of the overshoot occurs when the oscillation is at its first minimum peak, but that's not the case. Let me take another look.	reklawnos
264	2016-01-23 01:10:24	I have a `RecentNotes` component that lists the 5 most recent notes. When I add a note, the last one is removed, and when I remove a note, another note should appear at the end of the list. I am using Redux and Redux Undo in this example. I noticed that when I undo a removal, the new element that was added will jump to the location of the removed element, instead of remaining in its correct order…	echenley	2016-01-31 04:27:34
264	2016-01-25 19:37:51	[React Motion UI Pack](https://github.com/souporserious/react-motion-ui-pack) is able to do this sort of thing, so it must have to do with my implementation. Closing issue.	echenley	2016-01-31 04:27:34
264	2016-01-26 21:31:20	After further investigation, it looks like the issue still persists even using react-motion-ui-pack. I updated to the latest react-motion release (v0.4.1) and modified the code in my first comment to use the new API. Here is another gif of the issue: ![react-motion2](https://cloud.githubusercontent.com/assets/6344219/12595407/b53cf554-c440-11e5-8db1-ef031078bcc1.gif) Strangely, if I hit undo quic…	echenley	2016-01-31 04:27:34
264	2016-01-27 02:59:37	Humm, looks like a key issue? What's your key?	chenglou	2016-01-31 04:27:34
264	2016-01-27 19:30:53	Keys are unique ids which look like: <S_CODE_TOKEN> I am going to try to make a minimal repro of the issue. Stay tuned.	echenley	2016-01-31 04:27:34
264	2016-01-27 20:11:22	Here is a minimal repro: http://codepen.io/anon/pen/EPLyLW?editors=0010. You can see that if you click on any of the items, wait a sec, then click undo, the purple item loses its order in the list. If you click undo before the animation is complete, it keeps the correct order.	echenley	2016-01-31 04:27:34
264	2016-01-30 08:12:57	Wow, you've discovered a rare (but theoretically important!) bug in the core keys merging algorithm. That's completely my fault. Sorry for taking so long to reply to this. I've pushed a diff that'll land in the next release. Thanks a lot!	chenglou	2016-01-31 04:27:34
264	2016-01-31 01:34:18	:+1: Happy to help! Thanks for being so responsive!	echenley	2016-01-31 04:27:34
264	2016-01-31 04:27:29	No problem! Pushed as a fix in v0.4.2 just now. Small notice: I saw that in your real app you were using string key. Keep using these. I've reverted from letting anything be key, just like before.	chenglou	2016-01-31 04:27:34
263	2016-01-20 11:00:33	I'm struggling in a problem for a couple of days now. I'm using redux with react-native and in my store I have a ordered array which in the UI is a list of cards. Imagine the same scenario as this example: http://chenglou.me/react-motion/demos/demo8-draggable-list/ But the user can choose by what he is ordering this list, so when the user change the sorting order I dispatch an action to my store …	lucasfeliciano
263	2016-01-25 09:32:04	can you explain the usecase in a little more detail? also, is ordering via drag and drop (as in the example), or do you have a flag that chooses the sorting order? (like todomvc's 'done', 'all', etc).	threepointone
263	2016-01-26 13:54:22	@threepointone that is the point. It is not drag and drop. I have a list of offers sorted by price, so I dispatch an action to sort this offers by shipping days so my store receive the new sorted array then I need to animate the old list to reflect the new order	lucasfeliciano
263	2016-01-28 07:19:24	here's a quick example of redux+react-motion that shows a list of characters, and animates on clicking 'shuffle'/'sort'. I used a single `<Motion/>` per item for simplicity/ this usecase, though you might want to consider `<TransitionMotion/>` if you need unmounting support. <S_CODE_TOKEN>	threepointone
263	2016-01-29 10:58:02	That's a nice snippet. But I still have to tackle one problem, since react-native do not have a zIndex parameter, the layers depend on the render order. So when I'm sorting my list, the itens which are going to the top must be in front of the others. ( am i clear ? ) Lets suppose: I have this array `[2,3,4,5,1]` and then I sorted it, so in my animation the component `1` must go to the top in fron…	lucasfeliciano
263	2016-01-31 03:28:00	hmm well, in the above example, we use array index to specify both `top` _and_ render tree precedence; you'd instead use some other key you'd store on the array element to associate with `top` (you could create these keys this in the reducer maybe?), and then in render(), sort these children to whatever order you'd prefer (with the 'new' elements later in the render tree, etc).	threepointone
263	2016-03-23 11:03:24	The point is to render a new dom tree for having the final view of the animation. And then, animate effectively with transform. It's called the FLIP technique : https://aerotwist.com/blog/flip-your-animations/ It's useful when you want to do a layout animation, by ui design, but you can't because of poor performance. So instead of doing a browser layout for each frame of the animation, the techni…	Freddy03h
262	2016-01-20 07:03:36	`bower install --save https://npmcdn.com/react-motion/bower.zip` gives 500. `https://npmcdn.com/react-motion/bower.zip` redirects to `https://npmcdn.com/react-motion@0.3.1/bower.zip` which gives 500	soswow	2016-01-26 06:00:11
262	2016-01-20 07:05:06	`bower install react-motion` worked just fine	soswow	2016-01-26 06:00:11
262	2016-01-21 04:46:15	The problem is that README is updated, but new version of react-motion is not published =(. So there is not bower.json inside the latest published 0.3.1 version of react motion	nkbt	2016-01-26 06:00:11
262	2016-01-26 05:29:27	New thing's published, but somewhere along the commits the build/ directory is gone. The new release still doesn't work with the CDN.	chenglou	2016-01-26 06:00:11
262	2016-01-26 06:00:11	Nvm, I failed hard trying to publish. Sorry for all the troubles; this has now been fixed for React-motion v0.4.1.	chenglou	2016-01-26 06:00:11
262	2016-01-27 14:18:32	Sorry for bring this up. After run `bower install react-motion`, I just got: <S_CODE_TOKEN> version in `bower.json` is 0.4.1	NdYAG	2016-01-26 06:00:11
262	2016-01-27 14:19:49	The readme has instructions on how to install from bower. The direct `bower install react-motion` doesn't work anymore.	chenglou	2016-01-26 06:00:11
262	2016-01-27 14:30:29	Oh, my bad. Thanks, chenglou!	NdYAG	2016-01-26 06:00:11
261	2016-01-17 09:15:25	Fixes #260 Before: <img width="1022" alt="20160117-193052" src="https://cloud.githubusercontent.com/assets/175264/12376705/c057a916-bd56-11e5-9d30-200bc2592f58.png"> After: <img width="1065" alt="20160117-193014" src="https://cloud.githubusercontent.com/assets/175264/12376707/ceb753a8-bd56-11e5-83a2-be124d1bf78a.png"> I also submitter a PR to override default background color, so we can make it l…	nkbt	2016-01-19 03:20:10
261	2016-01-17 13:18:51	Updated, so now it looks bit better: <img width="997" alt="20160117-200000" src="https://cloud.githubusercontent.com/assets/175264/12377653/029cc082-bd79-11e5-9b57-d2594c29506c.png">	nkbt	2016-01-19 03:20:10
261	2016-01-19 03:18:40	Ping @chenglou ok?	nkbt	2016-01-19 03:20:10
261	2016-01-19 03:20:08	God damn it I keep missing these pull requests! Thanks a lot.	chenglou	2016-01-19 03:20:10
261	2016-01-19 03:22:41	no problem. I guess pings work =)	nkbt	2016-01-19 03:20:10
260	2016-01-16 04:51:41	cc @nkbt Not really important but if you have `[a, a]` where a is a reference, it'll mistakenly label the second as `[*RECURSION*]`, since we check the cache but never check whether that reference is embedded inside itself. We can use a json serializer that supports recursion. I've seen at least one. Filing this as really low-pri, also to remind us to check if we can use a pre-made reporter now. …	chenglou	2016-01-19 03:20:10
260	2016-01-16 07:03:26	I see. As far as I know one of matchers I was checking out that time is now actually working fine (was broken). I'll give it a shot	nkbt	2016-01-19 03:20:10
259	2016-01-15 09:26:46	I have read in a previous post this is not a priority right now. But maybe someone can suggest me a possible solution. Thank you. I am trying to represent an animated chart using the spring component. But would like to replay the animation at every re-rendering (when a state changes) I am using `<Motion defaultStyle={{x: 0}} style={{x: spring(calculatedValue)}}>` But when the calculatedValue chan…	Phoelpis	2016-04-20 06:51:53
259	2016-01-22 21:45:22	Simple thing would be to set the state back to the default value before changing to the new value. Probably not the most effective way though.	davnn	2016-04-20 06:51:53
259	2016-01-25 09:38:44	try using the `calculatedValue` as a key for the component - `<Motion key={calculatedValue} defaultStyle={{x: 0}} style={{x: spring(calculatedValue)}}>...` this will make sure react drops the previous `<Motion/>`, and renders a new one whenever `calculatedValue` changes.	threepointone	2016-04-20 06:51:53
259	2016-03-21 19:10:53	thanks @threepointone your suggestion fixed my issue.	alansouzati	2016-04-20 06:51:53
259	2016-04-20 06:51:53	`onRest` is now in `Motion`, in the release v0.4.3 =)	chenglou	2016-04-20 06:51:53
258	2016-01-14 18:20:47	![](http://g.recordit.co/AMpIjygYZd.gif) Hi @chenglou I found a possible issue with React Native. I am going to describe what the issue looks like but I don't have good insight about _why_ yet. The setup is simple enough. Below is a render body that will create _three_ switches, each with slightly differing structure. 1. The first case where `<Touchable>` _contains_ `<Motion>`, which I thought sh…	jasonkuhrt	2016-04-19 22:58:23
258	2016-01-14 18:28:06	Hm! Interesting. If I use `TouchableOpacity` then everything works as expected! The problem really does seem specific to `TouchableWithoutFeedback`. Screen Recording: ![](http://g.recordit.co/6opDp9CfNe.gif)	jasonkuhrt	2016-04-19 22:58:23
258	2016-01-26 06:26:34	Can you try the new release? Don't think it'll fix this, but who knows.	chenglou	2016-04-19 22:58:23
258	2016-04-19 22:58:23	Seems like outside of the scope of React-motion now. If not, feel free to reopen!	chenglou	2016-04-19 22:58:23
258	2016-04-20 00:09:35	I'm no longer working at littleBits so this issue isn't really mine to dig into either anymore heh. Thanks for following up!	jasonkuhrt	2016-04-19 22:58:23
257	2016-01-13 04:04:13	It feels natural to return `styles.map(…)` from StaggeredMotion's child function. However, if you do that you'll get bit by the frustratingly unhelpful `onlyChild` assertion. `onlyChild` can be hard to pin down in a standard React app, but there are so many layers of abstraction/nesting in the StaggeredMotion API that where exactly onlyChild is being violated is even harder to catch. Why can't St…	appsforartists	2016-04-19 22:56:59
257	2016-01-16 08:19:28	See #20 and #44 Tldr: there's no extra level of nesting (unless you're talking about the visual one), since we return directly the result of your children function as the return value of `render`. We also avoid the extra prop `tagName` since you return your own tag. I wish we use enough of Flow that this would be a non-issue. Alas, we're not there yet. So yeah we should add a warning.	chenglou	2016-04-19 22:56:59
257	2016-04-19 22:56:59	Turned out the invariant message is plenty. It does warn against accidentally returning an array: <img width="606" alt="screenshot 2016-04-19 15 55 44" src="https://cloud.githubusercontent.com/assets/1909539/14658246/31d7e234-0647-11e6-8f3c-ee51726bc08d.png"> Closing this for now. If people keep tripping on it I'll reopen and add a custom check!	chenglou	2016-04-19 22:56:59
256	2016-01-12 22:14:39	Is there a simple way to specifiy that an animation keeps repeating forever (or maybe just 30 times)? I can't seem to find it in the docs.	thunderkid	2016-04-20 06:52:11
256	2016-01-28 10:13:33	Currently, react-motion leaves details of state management with regards to timing etc to the developer (and there are plans for an `atRest` callback). Could you share more details of your animation?	threepointone	2016-04-20 06:52:11
256	2016-04-20 06:52:11	`Motion` now has `onRest`, in the release v0.4.3! Sorry for the wait.	chenglou	2016-04-20 06:52:11
255	2016-01-11 09:09:29	https://github.com/chenglou/react-motion/tree/master/demos/demo3-todomvc-list-transition If the text is too long the height does not change dynamically. I'm new to this. So just submitting as a issue as oppose to fixing it	sahanDissanayake	2016-01-16 08:29:56
255	2016-01-16 08:21:45	That's weird, I'm testing with a long string and the height does change? Can you show a repro?	chenglou	2016-01-16 08:29:56
255	2016-01-16 08:28:30	<img width="896" alt="screen shot 2016-01-16 at 9 27 55 pm" src="https://cloud.githubusercontent.com/assets/5580680/12371420/10a4a672-bc98-11e5-93a3-b5471777511f.png">	sahanDissanayake	2016-01-16 08:29:56
255	2016-01-16 08:29:56	Oh sorry, that. Yes, in the spirit of keeping the demo simple I've hard-coded the height value. Otherwise height animation gets complicated. Here's an elaborate discussion on animating height: #62 I think I'm gonna close this and mark it as wontfix for this reason. I'll include a demo with variable height one day. Free feel to keep the discussion going. Thanks for the report!	chenglou	2016-01-16 08:29:56
254	2016-01-09 18:08:24	Consider the following code: <S_CODE_TOKEN> This is a feed of posts. Posts can be deleted. When a post is deleted, I'd like for it to become transparent and collapse (e.g. animate to `{opacity: 0, height: 0px}`). How can I do this? It seems that `<TransitionMotion/>` should be able to help here, but it seems to depend on carrying around the content of the nested element. I can't do that here, bec…	sbichenko
254	2016-01-09 18:54:42	I posted a simiar question earlier: https://github.com/chenglou/react-motion/issues/226 I posted the hacky way I solved the problem back then in that comment thread. Currently, I am looking into another way to solve the problem using react-motion in tandem with react-gsap or with react-addons-transition-group. As I understand the response to my earlier question, animating nested properties is not…	bishopZ
254	2016-03-29 00:03:32	@bishopZ can you give an example of how to do it in tandem with react-transition-group please?	noushka86
254	2016-03-29 18:20:50	As I understand it, react-transition-group will animate nested groups of items. It did not work for my case because you must apply the same animation to each nested child element. I wanted to apply different animations to each child. It might work for someone else, but I have reverted back to the solution I posted in #226.	bishopZ
253	2016-01-05 21:00:03	Apologies but I'm not sure what the best place to pose this question is. I'm doing a little POC on using react-motion just to see how it is to animate with it and am trying to animate the background color of a div (I know I can do this many other ways but I'm just giving this a test run to see and get familiar with it). Here is my code: <S_CODE_TOKEN> This code works when using the opacity varian…	reintroducing	2016-01-06 00:49:10
253	2016-01-05 23:33:59	The springs can only interpolate number values. You can either have a separate spring for the 3 RGB channels, or if you will only have two colours you could use one spring from 0 to 1 and use a colour interpolate function `rgb(springR, springG, springB)` `chroma.interpolate('#ff0000', '#00ff00', backgroundColorSpring).css()` https://github.com/gka/chroma.js/blob/master/doc/api.md	JakeCoxon	2016-01-06 00:49:10
253	2016-01-06 00:49:10	Thanks Jake for the explanation, makes sense and is what I suspected but it's good to get validation as its not clearly outlined anywhere that I could find. Appreciate it!	reintroducing	2016-01-06 00:49:10
253	2016-01-06 01:30:47	No problem. I missed the `I know I can do this many other ways` so apologies if I explained what you already knew. At least it will come up in other people's search	JakeCoxon	2016-01-06 00:49:10
253	2016-01-06 01:32:49	I meant along the lines of CSS or other mechanisms not react-motion :) the more info the better for myself and future searchers.	reintroducing	2016-01-06 00:49:10
252	2016-01-05 03:19:00	Tracking bug for inertia. Ideally, a physics-based UI would allow a user to throw an item and have it come to rest by slowing over time (decay/friction).	appsforartists
252	2016-12-14 23:08:58	I know this is an oldie, but any plans on this being a thing?	souporserious
252	2016-12-15 00:44:44	I haven't been using React Motion lately. You are certainly welcome to implement it if you are though. 😃	appsforartists
252	2016-12-15 00:53:03	Right on, just curious. I don't have any physics chops yet, but maybe this will be my excuse to finally learn it haha	souporserious
251	2016-01-04 09:44:02	Fixes #250	nkbt	2016-01-05 23:00:37
251	2016-01-05 16:25:57	So what's the magic incantation to make this work upon publish?	chenglou	2016-01-05 23:00:37
251	2016-01-05 20:37:55	As soon as it is merged and you published new version to npm (patch would be ok I guess), you can check it with <S_CODE_TOKEN> Then obviously check the `bower_components` dir to make sure `react-motion` has right files in there (as well as dependencies: react)	nkbt	2016-01-05 23:00:37
251	2016-01-05 23:00:32	Sounds great to me! Thanks	chenglou	2016-01-05 23:00:37
251	2016-01-09 11:32:31	Publish new version on npm?	nkbt	2016-01-05 23:00:37
251	2016-01-11 06:56:25	Repo's currently undergoing some refactoring so I can't push yet. But we could theoretically revert to latest stable, put a new tag, then publish again... Does that even work?	chenglou	2016-01-05 23:00:37
251	2016-01-11 10:25:47	Yeah, why not. Works pretty well =)	nkbt	2016-01-05 23:00:37
250	2015-12-31 03:50:06	https://twitter.com/mjackson/status/681150523634921472	nkbt	2016-01-05 23:00:37
250	2015-12-31 04:40:00	Will only be supported a for a year though (https://twitter.com/mjackson/status/681615800264822784), but we're safe since RM won't be supporting bower in a year (if we still need to exist, that is!). So yeah, let's do it!	chenglou	2016-01-05 23:00:37
249	2015-12-31 03:32:20	https://twitter.com/soprano/status/682402356147826688 Woohoo! @nkbt @bsansouci	chenglou	2016-01-23 08:19:47
249	2015-12-31 03:48:52	Hell yeah \m/	nkbt	2016-01-23 08:19:47
249	2015-12-31 03:50:31	And #250 too ;)	nkbt	2016-01-23 08:19:47
249	2016-01-04 04:22:56	ftw :D	bsansouci	2016-01-23 08:19:47
249	2016-01-19 20:46:25	https://github.com/facebook/react-native/commit/5bf1f4c05ef0f3ee1cbf6e38164d58dbeee6637d Released as 0.18. We're good. Bye-bye extra build steps!	chenglou	2016-01-23 08:19:47
248	2015-12-30 16:20:54	This PR enables sequences of Motion and an onCompleted callback which fires after each one completes. <S_CODE_TOKEN> Please see **demos/demo9-sequence-of-animations** for a full example.	ccoffey
248	2015-12-30 22:07:10	The completion callback should be per style item, otherwise it's not clear what it means when we have `{a: 10, b: 20}` as `defaultStyle` and `{a: 50, b: 50}` as `style`.	chenglou
248	2015-12-31 10:51:07	So that I am clear I understood your comment, in my example above this would mean that onCompleted would fire 4 times? For the first style in the sequence: {x: spring(400 : 0), y: 0} 1. When y reaches 0 (which is immediately because y is already at its default value) 2. When x reaches 400 For the second style in the sequence: {x: 400, y: spring(400)} 1. When x reaches 400 (which is immediately be…	ccoffey
248	2016-02-03 15:39:31	I really hope this makes it into a release and look forward to hearing more :D	VasilyShelkov
248	2016-03-22 01:46:54	I look forward to this too!	sdras
248	2016-04-25 17:07:45	@ccoffey @chenglou Now that `onRest` has been published, do you think it could help this PR moving forward?	arcanis
248	2016-08-03 00:25:22	any update on this PR?	uptownhr
248	2016-11-22 11:50:12	Looking forward to sequencing in React-Motion. Are @chenglou @appsforartists still maintaining this project? Haven't seen any update for a period of time.	lzl124631x
248	2016-11-22 20:46:17	I'm not a maintainer - I just needed `onRest` for a prototype I was working on, so I sent a patch upstream. You are welcome to do the same. 😄	appsforartists
248	2016-11-24 03:26:59	I talked to @chenglou yesterday about this PR, (and please, Cheng-Lou, let me know if I have anything wrong here I don't mean to speak for you, just want to provide some clarification for people waiting) He mentioned that this type of sequencing might interfere with spring. Personally, in watching some of his talks, it does seem a little counter-intuitive to his wishes for the direction of the li…	sdras
247	2015-12-03 19:46:45	Hey there, I have a bunch of slides: <S_CODE_TOKEN> And I'd like to animate them to slide in and out (from left to right) depending on the current slide. I've tried fiddling with the basic examples, but ran into issues with too many elements being displayed at once. Has anyone implemented this before with divs of arbitrary heights? Thanks!	tnrich
247	2015-12-03 20:07:47	I would love to help, but you haven't said what it is exactly that is not working for you. Which example did you try? Can you post that code? Animating three divs as you suggest might look something like <S_CODE_TOKEN> Using this approach, once item.animating.left property is updated in the database (or model or whatever), then React-Motion will handle its movement across the screen. Hope that he…	bishopZ
247	2015-12-03 20:21:35	Hey @bishopZ thanks for the response, I'll try your solution out and give some more feedback :)	tnrich
246	2015-11-26 13:05:33	After adding few `Motion` components to a project my JS timeline is full of renders even without having any animations triggered http://d.pr/i/1eaJU Is there a way to avoid it? Otherwise while profiling it is hard read timeline records, as well as it is consuming CPU	timuric	2015-11-30 09:34:26
246	2015-11-30 03:20:23	Really? cc @bsansouci	chenglou	2015-11-30 09:34:26
246	2015-11-30 09:34:26	@chenglou fortunately I can't recreate it again. I think it might have been a bug with the hot reloading. I would keep my eye one it, and will let you know if it happens again. Sorry for the false alarm.	timuric	2015-11-30 09:34:26
245	2015-11-26 07:24:49	When I want to accomplish a basic linear transition, I'm confused. i can only use spring effect. Although it can be introduced to adjust the parameters of the elastic effect, but the effect is not particularly good. you will see issue like [#235](https://github.com/chenglou/react-motion/issues/235). And the most basic reason is that spring effect caused. can we export a linear effect? then we can…	chen844033231	2015-11-30 10:12:51
245	2015-11-30 03:22:25	The library handle only spring effects for now because it's a sweet spot in terms of UX (interruptible animation and general feel?) and API design. There were discussions on adding normal easing curves; I'm considering them for the future.	chenglou	2015-11-30 10:12:51
245	2015-11-30 09:55:49	ok ,i see. but i think linear effects may be better. beause development can be based on linear effect to complete the new effect. thx, Looking forward to the arrival of new effects.	chen844033231	2015-11-30 10:12:51
245	2016-06-13 11:33:00	I would also like a linear animation option. I am creating some math animations for my students. As these math objects do not represent physical things some of my animations would look a lot better when interpolated linearly.	brunovandamme	2015-11-30 10:12:51
245	2016-08-02 01:58:53	+1 for **interruptible** linear transition options. I love the idea of React-Motion that animation should be interruptible. This makes the UI more realistic and responsive. While spring effects are nice, sometimes we need to create transitions that feel "accelerating" (like an object accelerates from ZERO velocity and moves out of the view). I was wondering if there is any way we could achieve su…	guopengliang	2015-11-30 10:12:51
244	2015-11-25 12:23:32	If the reason the subtree under the motion is rendered just because of the animation, stop rendering in the MotionBoundary, this significantly improves frame rate. Added to Todo sample	avi
244	2015-11-30 03:24:35	Were you looking for something like this? https://github.com/reactjs/react-static-container	chenglou
244	2015-11-30 04:30:17	Not at all what I wanted. The idea isn't that the content is static, the idea is that the content isn't aware of the animation and thus can only be rendered when motion renders not because of it's internal setState but because it's parent rendered. The content inside the MotionBoundary is alive and will render every time the parent of the Motion renders, this only allows you to save the cost of r…	avi
244	2015-11-30 04:49:03	Just to clarify, the component itself does basically the same thing as the MotionBoundary, the interesting part of this pull request is the addition of the second parameter to the children render callback after the current value which lets you provide the correct value for shouldUpdate/externalRender. On Mon, Nov 30, 2015 at 5:24 AM, Cheng Lou notifications@github.com wrote: > Were you looking fo…	avi
244	2016-01-25 21:48:02	Hey @avi, this is cool because that should prevent nested Motions from rendering twice at every tick right? If I have a `Motion` inside another `Motion`, the inner one doesn't get rendered when the parent `Motion` gets rendered. Would it make sense to have that on `Motion`/`TransitionMotion` directly?	bsansouci
244	2016-01-26 04:26:22	Yes it would solve the double rendering and all we need to add to the components is the shouldComponentUpdate function...	avi
244	2016-02-02 03:00:10	This sounds like a useful optimization. Have you considered exposing it as a context variable and a mixin for the children? Manually wrapping every Motion tree in a MotionBoundary and threading through the externalRender argument sounds like a lot of needless boilerplate for the primary use case. Simply being able to mix in a MotionBoundary the same way you'd mix in PureRenderMixin would be a nic…	appsforartists
244	2016-02-02 05:01:39	(For the record, I'm interested in this. Just haven't gotten around looking at this since I was doing the refactoring)	chenglou
244	2016-02-02 05:30:24	On second thought, maybe a wrapping component is the way to go, so you can have children that don't know they are being animated. Separation of concerns is usually a good thing. :smiley:	appsforartists
244	2016-02-02 19:38:56	I just had an interesting conversation with @bsansouci: We could create a `SimpleMotion` extension that handles the common case; something like this: <S_CODE_TOKEN> If all you are changing its x, y, rotation, and scale, it would give you a simple way to do that without having to think about child functions or external renders - it just looks like any other React component and optimizes `shouldCom…	appsforartists
244	2016-02-03 08:55:37	@appsforartists @avi Looking more at `react-static-container` it seems like it's very close to what you're saying. Specifically looking at slide number 16/49 [here](https://speakerdeck.com/vjeux/react-rally-animated-react-performance-toolbox), we can imagine the `Motion` passing down `externalRender` to the `shouldUpdate` prop instead of, in this example, `this.state.isAnimating`.	bsansouci
244	2016-02-03 16:52:40	@bsansouci Good find. Looks like the same thing as `MotionBoundary` in the original PR, though you'd need to track `shouldUpdate` in userland without the other half of this PR that exposes it in `render`. However, [now that we have `onRest`](https://github.com/chenglou/react-motion/pull/273), it is doable. I'm still curious about making `isAnimating` a context variable so you can have something l…	appsforartists
244	2016-02-04 10:22:37	I dislike limiting the power of motions to style/transform although that is indeed the most common use case, how about we add a singleLevel boolean prop which will inject the boundary into the result of the motion's children function response. This will let you use anything you want as the direct descendant of the motion without losing expressiveness and without adding cruft to the render functio…	avi
244	2016-02-04 16:10:09	I don't think only those properties should be animatable, just that maybe there's an opportunity here to pave a cow path and make the thing most people want to do also the easiest thing to do. Motion as it is should definitely still exist. (Some of my favorite uses of Motion, for instance, animate a radius rather than a CSS property.) I don't understand how `singleLevel` would work. My understand…	appsforartists
243	2015-11-19 08:44:41	https://npmcdn.com/react-motion/build/react-motion.js shows <S_CODE_TOKEN>	colus001	2016-01-26 06:03:04
243	2015-11-19 11:11:24	It is not yet published to npm with build folder in it =)	nkbt	2016-01-26 06:03:04
243	2015-11-23 15:01:37	Humm we should stop pushing readme changes to master, or put a notice, or something else. Not the first time people check master readme and get confused about unreleased stuff.	chenglou	2016-01-26 06:03:04
243	2015-11-23 21:21:27	Yeah, README updates should probably go in a separate PR and merged right before the next release.	nkbt	2016-01-26 06:03:04
243	2016-01-26 06:03:04	Related: #262 and #266. Sorry for the delay. CDN now works for React-motion v0.4.1.	chenglou	2016-01-26 06:03:04
242	2015-11-17 10:47:48	Since it is not yet published, I tested on react itself and it works well. <S_CODE_TOKEN> So we can remove build from git :birthday:	nkbt	2015-11-18 05:45:00
242	2015-11-17 15:12:45	o tldr: no more need for bower builds checked in ever, anymore? Seems like I could just press the merge button but this is too good to be true	chenglou	2015-11-18 05:45:00
242	2015-11-17 22:43:18	ahaha yeah, I think so. The only downside for now - no sourcemap. Only one build file. Later I am going to publish `zip` file with all pre-compiled stuff (like, styles, multiple JS files, source-maps), bower supports zips (afaik). But the first step is this PR and it works well as for my tests. You can try that by yourself with reactjs. I am not sure how to test this stuff with rails-bower (or wh…	nkbt	2015-11-18 05:45:00
242	2015-11-18 05:44:57	I'd like to have a magical npmcdn that also bundles the npm module into one script consumable by bower. Or not have bower.	chenglou	2015-11-18 05:45:00
242	2015-11-18 06:39:24	That magic is too project-specific, I am pretty sure it is almost impossible to do properly. This is basically your webpack.prod config that does all the magic	nkbt	2015-11-18 05:45:00
242	2015-11-18 06:47:50	(I was half joking btw =))	chenglou	2015-11-18 05:45:00
242	2015-11-18 11:25:29	Some people may read the other half ![magic](http://img.pandawhale.com/94867-magic-gif-Shia-Imgur-MAH7.gif)	nkbt	2015-11-18 05:45:00
241	2015-11-17 01:38:14	Hey maybe this is a stupid question but I can't find how to use react-motion using react with javascript syntax and not JSX. Any examples?? Thanks!	zecharyah	2015-11-17 15:06:26
241	2015-11-17 08:09:30	using [babel repl](https://babeljs.io/repl/) this <S_CODE_TOKEN> becomes this <S_CODE_TOKEN>	salzhrani	2015-11-17 15:06:26
241	2015-11-17 15:06:26	Yep, it's just a normal function that you pass as a child. Thanks @salzhrani!	chenglou	2015-11-17 15:06:26
241	2015-11-17 16:32:59	Thanks everyone.	zecharyah	2015-11-17 15:06:26
240	2015-11-12 05:09:52	I'm only now looking at react-motion. Despite how awesome react-motion looks, the perf implications of style-recalc are not ideal. Do you have any thoughts on using the near-future [Web Animation APIs](http://www.w3.org/TR/web-animations/) as [seen in Chrome](https://developers.google.com/web/updates/2014/05/Web-Animations-element.animate-is-now-in-Chrome-36) under the hood to deal with realizing…	hitsthings	2015-11-19 10:04:12
240	2015-11-12 07:59:43	These articles could be interesting regarding the question and the animations as a whole: http://marcgrabanski.com/html5-animation-api/ http://acko.net/blog/animate-your-way-to-glory/ http://acko.net/blog/animate-your-way-to-glory-pt2/	sompylasar	2015-11-19 10:04:12
240	2015-11-14 04:47:01	Yep, acko.net has been a great reference! We already do implement a few perf/visual optimizations such as separating the real-life clock with ideal clock. As for smoothing out arbitrary interpolations, [tween-state](https://github.com/chenglou/react-tween-state) solves this (it's the additive animation that one of the articles is talking about, and one that's implemented in iOS 7) but I'd rather …	chenglou	2015-11-19 10:04:12
240	2015-11-19 10:04:12	I'm still wrapping my head around the proposal in #133 but it makes sense that could support a precalculating backend. I wouldn't make you go through the effort of revamping it just yet - I'm still just finding my way around and wouldn't be able to help implement it or anything. I appreciate you taking the time to give me all the details on this. It's super helpful. Cheers!	hitsthings	2015-11-19 10:04:12
239	2015-11-10 19:12:27		hoffman211	2015-11-10 20:46:59
239	2015-11-10 20:47:06	Sweet	nkbt	2015-11-10 20:46:59
238	2015-11-10 10:10:37	Looks like it's better to check x with rest value, not previous. For example if errorMargin becomes a user parameter, there will situations with small velocity and small dx values but x is far from the rest.	istarkov	2015-11-18 23:40:12
238	2015-11-10 10:20:39	Also looks like it's better for spring animation (with check added above) to check velocity `Math.abs(newV) < errorMargin` but not an acceleration `Math.abs(newV - v) < errorMargin`, and it allows to increase errorMargin. (_Look at second commit_) (small velocity near the final point for springs means that we can stop) (it's not true for other animations kind)	istarkov	2015-11-18 23:40:12
238	2015-11-10 10:33:23	PS: Without ability to write custom stepper or set errorMargin as spring parameter there are a lot of small visually bad animation movements.	istarkov	2015-11-18 23:40:12
238	2015-11-10 19:18:06	The logic here is tricky. Does this glitch with animations whose destination is 0? What about the edge-cases of TransitionMotion where you're adding such an item, etc. (this is super vague but can you see what I mean?) Also, how relevant is this if we implement custom error margin?	chenglou	2015-11-18 23:40:12
238	2015-11-10 19:49:37	1) Destination value can be zero or any other value, this part `Math.abs(newX - destX)` contains delta not destination itself so it can be any numeric value. 2) It's more easy to user think in terms like - `if velocity is small enough and distance to destination is small we can stop animation` instead of current `if acceleration is small and velocity is small we can stop animation` 3) For a big e…	istarkov	2015-11-18 23:40:12
238	2015-11-18 23:40:09	You know what, this is probably right. If TransitionMotion screws up after this then we should fix that instead. Sorry for the delay! Thanks =).	chenglou	2015-11-18 23:40:12
238	2015-11-19 00:18:11	Thank you for this library!	istarkov	2015-11-18 23:40:12
237	2015-11-05 08:05:02	I got a problem. I can not get any ref when I used react-motion component. I think it's asynchronous, is it?	code-artisan	2015-11-06 14:03:50
237	2015-11-06 14:03:50	String refs don't work inside callbacks: https://github.com/chenglou/react-motion#faq (last point). Callback ref does work, and will be replacing string refs in react too. That works! =)	chenglou	2015-11-06 14:03:50
236	2015-11-03 16:41:11	Hi, I have a list view and a desired animation in this sequence: 1) item is delete, it fades out to 0. 2) items are rearranged, where items below the deleted item translates upwards. How can I achieve a "sequence" of animations? Thanks!	khankuan	2015-11-25 08:35:07
236	2015-11-03 23:14:02	It looks like a duplicate of #224 and blocked by #235	nkbt	2015-11-25 08:35:07
236	2015-11-25 08:35:07	Yep. Closing in favour of #224!	chenglou	2015-11-25 08:35:07
235	2015-11-02 23:03:50	Sort of related to #100 It is OK now to check current value if you are using default spring preset. But if I am using something like `wobbly` and animate `height`, I can easily get zero height while animation is far from being finished (then it goes to negative height, but that is a different story). So if I think that my animation is done when height equals 0 and want to unmount element, that is…	nkbt	2016-04-20 07:03:53
235	2015-11-02 23:29:38	What's the advantage of this over adding a prop `onEnd` which would call a callback? I'm a little scared of this `isFinished` inside the render function because it sounds like you'll have to mutate some state in the parent component to register that the animation is done. Ultimately you want the parent to know that the animation is done, not necessarily the children.	bsansouci	2016-04-20 07:03:53
235	2015-11-02 23:43:51	Callback would work for some cases, but in my case having `isFinished` passed to render itself would work better, since I do not want to manipulate state, based on callbacks and I want only change what is rendered inside function without re-rendering whole component. I thing both should be added. Though this one probably should not be added to the main README (and added to a separate Advanced usa…	nkbt	2016-04-20 07:03:53
235	2015-11-03 00:07:56	`end` callback and `isFinished` here would need to be per number btw, not per style	chenglou	2016-04-20 07:03:53
235	2015-11-03 01:41:29	@chenglou @nkbt The #219 velocities are a better way to go than a single `isFinished` flag. There could be a helper to which you pass the object with velocities so it calculates whether all / any / some of them have reached certain threshold.	sompylasar	2016-04-20 07:03:53
235	2015-11-03 02:23:03	@sompylasar I mentioned that issue in my first message =). That could be an additional thing passed to `render` callback alongside with `isFinished` flag, which is simple and straightforward and does not require any extra logic around it.	nkbt	2016-04-20 07:03:53
235	2015-11-03 09:01:02	@nkbt, yes, I saw this. Just missed the "alongside" thing, sorry.	sompylasar	2016-04-20 07:03:53
235	2015-11-12 19:18:30	Is anyone working on this? We also need an end callback for our use case.	yanivtal	2016-04-20 07:03:53
235	2015-11-12 19:23:23	@chenglou I don't think anyone's working on it as of right now. PRs are very welcome though :D	bsansouci	2016-04-20 07:03:53
235	2015-11-12 19:28:17	I will be working on this.	chenglou	2016-04-20 07:03:53
235	2015-11-13 10:06:54	I though I will, but had a pretty crazy last month	nkbt	2016-04-20 07:03:53
235	2015-11-18 01:35:52	Sweet thanks Cheng! We're using this in several projects. Absolutely love it!	yanivtal	2016-04-20 07:03:53
235	2015-11-29 19:34:51	+1 - this would be super helpful. I use this library for animations such as animating in a modal from the bottom of the screen, and I want to animate it out then unmount it when the animation is finished, and I currently don't have any way to do that.	clayne11	2016-04-20 07:03:53
235	2015-11-30 04:32:31	That would be really useful! Particularly for route transition (eg: poping modal/changingfield focus when the animation finished!)	dozoisch	2016-04-20 07:03:53
235	2015-12-02 22:15:47	:+1: Adding an 'on animation complete' callback prop would be very useful.	ReDrUm	2016-04-20 07:03:53
235	2016-01-05 04:10:18	Does it simplify anything to call it `onRest` instead of `onEnd/Finished`? You don't know if it will ever animate again, just that it isn't currently moving. I realize this is bikeshedding, but I wonder if it will avoid future confusion or edge cases to present it as a temporary stop (not necc. a permanent one).	appsforartists	2016-04-20 07:03:53
235	2016-01-07 17:42:47	@chenglou you asked for an example of when somebody might want to use this. Take a look at [this API proposal](https://gist.github.com/appsforartists/b199c6d79044f8e8abaf). There are many times that I find myself wanting to have an object spring to a user's touch, but then track it perfectly once it gets there. In a world without an `onRest` callback, this is much more cumbersome than it should b…	appsforartists	2016-04-20 07:03:53
235	2016-01-26 07:10:19	@threepointone, @chenglou, and I just chatted about this for a bit. While we see the potential usefulness of a per-value onRest (e.g. in springParams), the simple/common case is per Motion instance (you want to know when the child is completely done moving). Perhaps Motion (and StaggeredMotion) should gain an onRest attribute for now, and we can worry about per-value onRest in the future if it be…	appsforartists	2016-04-20 07:03:53
235	2016-01-30 06:16:15	`onRest` === `onSomethingLeft` or something. See http://underscorejs.org/#rest for example. I don't get the naming, sorry.	nkbt	2016-04-20 07:03:53
235	2016-01-30 06:19:21	I personally don't mind. But I'm opening a new issue to debate about the name so that we don't diverge this one: #274	chenglou	2016-04-20 07:03:53
235	2016-01-30 13:28:13	It's like equilibrium, but easier to type. http://www.ask.com/science/rest-position-wave-ec11b00c6b5ff960	sompylasar	2016-04-20 07:03:53
235	2016-04-20 07:03:53	Alright so end callback is in for `Motion` (react-motion v0.4.3). If there's request for such cb for `StaggeredMotion` and `TransitionMotion` we should reopen this issue or create a new one. Sorry for the wait everyone! And thank you again @appsforartists for actually implementing it =].	chenglou	2016-04-20 07:03:53
235	2016-04-20 07:08:00	Awesome, thanks!	ReDrUm	2016-04-20 07:03:53
235	2016-09-12 19:40:56	@chenglou any news on when/if this will be implemented in `TransitionMotion`? I think that would keep consistency in the API and allow to have an easy, clean way to use that functionality (all I tried to use this with current implementation feels hacky). > If there's request for such cb for StaggeredMotion and TransitionMotion we should reopen this issue or create a new one. Not sure if this is t…	p4bloch	2016-04-20 07:03:53
235	2016-09-12 20:03:46	@p4bloch Are you gonna own `TransitionMotion.@onRest`? You should start an issue to track your progress against, and submit a PR when it's ready. 😃	appsforartists	2016-04-20 07:03:53
235	2017-01-16 12:45:42	+1 for the need to know when animation is finished (and/or fires)	SkateFreak	2016-04-20 07:03:53
235	2017-01-16 15:54:27	@SkateFreak you should be able to do this now with `didLeave` it was merged [here](https://github.com/chenglou/react-motion/pull/399) and documented [here](https://github.com/chenglou/react-motion#--didleave-stylethatleft-key-string-data-any--void).	souporserious	2016-04-20 07:03:53
234	2015-11-02 16:53:34	out of discussions here: https://github.com/chenglou/react-motion/issues/229	dey-dey	2015-11-06 05:26:56
234	2015-11-06 05:27:05	Looks good, thank you!	nkbt	2015-11-06 05:26:56
233	2015-11-02 04:35:44	Example: http://jsbin.com/nimujewiju/1/edit?js,output In chrome if you drag it to e.g. 50% and quickly tab to another window (tested on osx yosemite), the animation pauses and then it goes to ~100% and stays there. The problem is bad because it goes beyond the target by far. I imagine the solution is something like clamping the elapsed time to 50ms or so and ensuring that another update occurs if…	brigand	2015-11-03 06:11:08
233	2015-11-03 03:35:15	That's... a bug? @bsansouci	chenglou	2015-11-03 06:11:08
233	2015-11-03 06:11:08	Ahahaha, fuck JavaScript =) Got it. It has nothing to do with switching tab. You forgot to use `parseInt` on `e.target.value` and RM let that pass through by doing some `+` operation on string, which results in a nonsensical value in the end. Adding `parseInt` fixes this. That was funny. Closing! =)	chenglou	2015-11-03 06:11:08
233	2015-11-03 09:18:24	@chenglou Fuck the DOM (React DOM?) for returning `string` as the `value` of `input type="range"` :see_no_evil:	sompylasar	2015-11-03 06:11:08
233	2015-11-03 19:08:57	It's the DOM alright =P	chenglou	2015-11-03 06:11:08
232	2015-10-31 02:03:30	That probably fits nicely with #37 though the difference is whether we can warn developer of delays in runtime. Sort of basic profiling with a recommendation to split animated container from non-animated functional children subtree if we can detect delays and huge number of re-renders. Not quite sure how technically do that (yet), but could take similar to `react-hot-loader` approach.	nkbt
231	2015-10-30 16:56:55		dey-dey	2015-10-30 19:36:50
231	2015-10-30 19:06:27	screenshot please?	chenglou	2015-10-30 19:36:50
231	2015-10-30 19:26:09	<img width="931" alt="skitch 2" src="https://cloud.githubusercontent.com/assets/796926/10855889/8529259c-7f1a-11e5-93e7-725e35748860.png">	dey-dey	2015-10-30 19:36:50
231	2015-10-30 19:26:50	@chenglou can add italics and unbold if you want, keep it minimal.	dey-dey	2015-10-30 19:36:50
231	2015-10-30 19:36:48	Nope, that's good enough! Thanks!	chenglou	2015-10-30 19:36:50
230	2015-10-30 16:27:32	`spring: number -> ?[stiffness, damping] -> ConfigurationObject` to something like: <S_CODE_TOKEN> **number** - the desired value to be used **stiffness** - this could use a more friendly definition **damping** - as does this, see other ticket [here](https://github.com/chenglou/react-motion/issues/229) _returns_: ConfigurationObject (include link to what this is)	dey-dey	2015-10-30 18:02:40
230	2015-10-30 18:02:40	seems to be under discussion here: https://github.com/chenglou/react-motion/pull/209 closing	dey-dey	2015-10-30 18:02:40
229	2015-10-30 16:27:06	This was a bit of an unknown for me when first trying to use it. I had wikipedia Springs to remember what damping was, which was admittedly pleasant, but not altogether friendly to most webdevs working with animations. Is there any way we can take a stab at relating the spring from physics to animation? Maybe a helpful gif or something? Also sidenote: `opaque configuration` is a little vague IMO?	dey-dey	2015-11-02 16:55:01
229	2015-10-30 19:38:25	What part of "opaque configuration" is vague? Genuinely asking. And yeah, the balls grid demo was partially an attempt to illustrate stiffness and damping intuitively. I'd gladly accept some gif explanation though (while we're at it, an illustration of TransitionMotion's mechanism).	chenglou	2015-11-02 16:55:01
229	2015-10-30 19:48:36	@chenglou sorry not trying to be difficult. I don't know what `opaque configuration` means. As opposed to `translucent configuration`? Which is what? Could just be `returns a configuration object`.	dey-dey	2015-11-02 16:55:01
229	2015-10-30 19:49:43	Oh, "opaque" as in "you shouldn't peek under it and access its members because we might change its representation in the future"	chenglou	2015-11-02 16:55:01
229	2015-10-30 20:00:25	Ahhhhh cool, I've heard other terms for that, just not `opaque`. Also I like the ball demo, just took a little while to understand what i was seeing. Maybe a gif quickly illustrating an intuitive difference between to settings _a la_ http://cubic-bezier.com/#.17,.67,.86,.59 I'd be happy to add that.	dey-dey	2015-11-02 16:55:01
229	2015-10-30 20:01:00	Yeah that'd be cool. Got any suggestion for a better term than opaque?	chenglou	2015-11-02 16:55:01
229	2015-10-30 20:16:53	Well it'd be nice to make it frozen or immutable in that case, but I generally see `private` used most frequently. As in a `a configuration object with private properties`. That said, since what is returned is not of use at all to the developer (except maybe for introspection), perhaps just passing in a config object and then using `spring()` would make the API more friendly, but I suppose that's…	dey-dey	2015-11-02 16:55:01
229	2015-10-30 21:08:29	> Well it'd be nice to make it frozen or immutable in that case Yeah I guess we could freeze in dev. Kinda expensive though. Private sounds good. > That said, since what is returned is not of use at all to the developer (except maybe for introspection) Introspection is exactly why I didn't want to expose it. I might change the format in the future. But maybe I'm coding too defensively here. > per…	chenglou	2015-11-02 16:55:01
229	2015-11-02 16:54:03	here's the doc PR: https://github.com/chenglou/react-motion/pull/234 > Yeah I guess we could freeze in dev. Kinda expensive though. True. There's other ways, but I assume this is low priority. > Not sure what's the use of spring if you pass the config directly then. Ya, since it's only three properties could just be `{ value: 10, spring: [100, 26] }` and then just generate the configuration objec…	dey-dey	2015-11-02 16:55:01
229	2015-11-02 16:55:01	This can be closed now.	dey-dey	2015-11-02 16:55:01
228	2015-10-30 16:19:02	<S_CODE_TOKEN> FULL STACKTRACE <S_CODE_TOKEN>	dey-dey	2015-10-30 16:45:42
228	2015-10-30 16:45:41	Nvm this was my own environment issue	dey-dey	2015-10-30 16:45:42
227	2015-10-26 05:49:21	I keep getting the following warning `Warning: setState(...): Cannot update during an existing state transition (such as within`render`). Render methods should be a pure function of props and state.` and usually it is `springEnd` that is calling `setState` not sure what could be causing this.	salzhrani	2015-10-26 09:19:48
227	2015-10-26 09:11:48	Somehow you are calling setState within a render call. It is really hard to tell without looking at your code.	nkbt	2015-10-26 09:19:48
227	2015-10-26 09:19:48	I thought `springEnd` was part of RM, but it is not. thank you.	salzhrani	2015-10-26 09:19:48
226	2015-10-26 02:17:54	I need to pass multiple sets of styles to RM but I have had no luck getting RM to interpret either a nested object of styles or an array of style objects. My solution is to build a key map before and after RM does the interpolation. Any chance there is a better solution here? <S_CODE_TOKEN> I want to pass in styles that look like either of these. <S_CODE_TOKEN>	bishopZ	2015-10-26 21:24:28
226	2015-10-26 04:19:47	RM cannot work with nested styles. you can animate one prop and calculate all others based on it. <S_CODE_TOKEN> And so on...	nkbt	2015-10-26 21:24:28
225	2015-10-25 07:25:14	[Here's a reduction](http://codepen.io/appsforartists/pen/avYZrZ?editors=001). It looks like I got my spring numbers backwards. With any damping above 120, it generates a bunch of asymptotically smaller numbers until it bottoms out at NaN. Perhaps there should be a warning for improbable (or impossible) spring values.	appsforartists	2016-01-26 06:04:34
225	2015-10-25 11:07:13	I guess it might be also related to #100? I mean we can get this fixed by simply having some sane precision.	nkbt	2016-01-26 06:04:34
225	2016-01-26 06:04:34	Fixed for v0.4.1, as `spring` now takes the unambiguous format `spring(value, {stiffness: ..., damping: ...})`. I'll close this for now, because it seems weird constraining the physics numbers. But maybe this is the reasonable thing to do. Feel free to contest this!	chenglou	2016-01-26 06:04:34
225	2016-01-26 07:02:00	Nothing to contest for me. If it's harder to accidentally transpose the values, the surface area for this issue gets a lot smaller.	appsforartists	2016-01-26 06:04:34
224	2015-10-24 12:10:14	Hi, I was wondering what currently would be the best way of achieving a sequence of animations on a single element ? So essentially, a way of looping through an array of destination values (spring configs) ? Obviously it would be lovely if you could pass in an array of spring configs to the Motion component which would detect once one spring has finished and the next should start until it gets to…	VasilyShelkov
224	2015-10-24 12:13:29	That is pretty cool thing to have. I think this should be made by a fairly simple wrapper-component.	nkbt
224	2015-10-24 12:16:39	@nkbt hmmm good point, will have a go at making a simple wrapper component (still quite new to react) to achieve this and post my results :+1: Although there's no way to detect whether an animation has completed unless you just check the values being passed in right?	VasilyShelkov
224	2015-10-24 12:17:23	:ok_hand:	nkbt
224	2015-10-24 15:18:12	It seems simple enough: <S_CODE_TOKEN> The missing part is how to detect when one animation ends and the other should begin ? UseCase for #139 ? Any ideas how it could be possible for the time being ? ~~There is a [mutation obeserver](https://developer.mozilla.org/en/docs/Web/API/MutationObserver) but it's only compatible with newer browsers and still isn't easy to tell if something has finished …	VasilyShelkov
224	2015-10-25 10:58:35	Usually we detect that animation is ended case by case comparing current values with end value. There is no generic solution at the moment to tell that whatever animation is there - it is ended. So yes. I guess to make a generic wrapper you need one, #139 is a blocker.	nkbt
224	2015-10-25 11:07:15	This might be a noob question but there's no way of accessing the value that's being interpolated within the `<Motion>` component from a wrapper component in the master branch because it's not being exposed is there? To then potentially be able to to try and calculate the velocity ?	VasilyShelkov
224	2015-10-25 11:09:57	Well... I guess, you can just get `styles` prop, and see what is being changed, so you have end values, actually. For each step. So you can track it on step-by-step basis. My previous answer is not completely correct then. #139 would simplify the implementation a lot, but it is possible to make a wrapper without it.	nkbt
224	2015-10-25 12:08:53	but there's still an issue with the spring, as if you want to add a "wobbly" animation to the sequence, it's going to go past the end value and so you'd need to calculate the "velocity" to wait for it to go to 0.... So from my understanding of your answer, styles prop is directly mutated in the `<Motion>` component ?	VasilyShelkov
224	2015-10-25 12:38:56	There is no mutation, it goes through values and calls Child function When you think animation is done (to some degree of precision), just start next step. And so on. Spring calculation does not hold start/end values, it works with intermediate values.There is no state in RM or sort of queue. Animation will just "follow" new values. Technically you will make animation 100->0.01->99.98->0.01->100 …	nkbt
224	2015-10-25 12:57:52	Sorry I know I'm clearly missing something simple and don't understand but imagine I've got this render function which is using the `<SequentialMotion>` wrapper: <S_CODE_TOKEN> How do I track the values in this case `({left, top})` in the callback(for now non generically so I can get an understanding of how I'd watch the values of them) in `<SequentialMotion>`. I don't understand how I can access…	VasilyShelkov
224	2015-10-25 20:36:33	<S_CODE_TOKEN> these. you have them on each step. compare with: <S_CODE_TOKEN> internally in SequentialMotion: <S_CODE_TOKEN> Don't know how internally it is implemented in SequentialMotion, so can't be more specific. Hope this helps!	nkbt
224	2015-10-27 17:48:06	Had another thought, would it not be possible to use <StaggeredMotion /> and rather than mapping the interpolated styles to a new element in the component's children every time, just loop through the interpolated styles changing the style of a single element ? Going to try it tonight to see if I'm understanding StaggeredMotion correctly...	VasilyShelkov
224	2015-10-27 19:25:50	I recently posted a similar issue. The code sample I have shows a way to flatten a group of elements into a single object for processing by RM. The code seems like a hack-around to me, as I would rather RM support nested property sets. It seems like support for nested property sets would resolve this issue as well. Either way, my code sample may provide an approach to resolve this issue as it did…	bishopZ
224	2016-05-10 20:17:20	<S_CODE_TOKEN> <S_CODE_TOKEN> This one helped me. Might be useful for someone.	stnwk
223	2015-10-24 11:47:20	I've just implemented one for [react-component-template](https://github.com/nkbt/react-component-template) (with @ButenkoT help) Look at https://github.com/nkbt/react-component-template/pull/9 for some nice automation (basically installing and running everything with `npm run test:e2e` + prepush hook) @chenglou do you want to have this sort of testing here? PS: for each component I publish, I hav…	nkbt	2015-11-25 08:32:56
223	2015-10-24 19:26:21	What would be an example of a concrete test for RM? As an aside: I'm scared of selenium after using it for some other task, lol	chenglou	2015-11-25 08:32:56
223	2015-10-24 21:10:22	Lol. Forget about selenium, it is a middle layer. You are dealing with nightwatch, which is pretty neat. Unless you mean something different. Yeah, selenium itself could be flaky and hard to debug :(. Regarding tests, firstly some smoketests, check that page loaded and there are no js errors, so it renders at least something. Then some tests on actual ui. Animations are hard indeed, but it is sti…	nkbt	2015-11-25 08:32:56
223	2015-10-24 21:13:51	I see. Yeah the idea of e2e would be nice but there's indeed some overhead. We have the basterdized `test/integration` which verifies that everything's published correctly right now. For animation, I'd rather advance the mock rAF the way it's done in animationLoop-test and components-test right now. Got burnt trying to do screenshot testing too much ([ahem](https://github.com/chenglou/node-huxley…	chenglou	2015-11-25 08:32:56
223	2015-10-25 10:55:13	Sure, sounds good. Let's leave it as a backlog feature for future reference.	nkbt	2015-11-25 08:32:56
223	2015-11-25 08:32:56	Still remembering this, but closing it because I'm on an issue closing rampage.	chenglou	2015-11-25 08:32:56
223	2015-11-25 09:28:46	:+1:	nkbt	2015-11-25 08:32:56
222	2015-10-23 20:01:00	When starting to use React-Motion it was difficult to find examples of React-motion code besides the provided examples. Hoping this list in the Readme.md will help.	bishopZ	2015-10-27 17:39:39
222	2015-10-27 00:04:33	Sorry for being late on this. Can you squash?	chenglou	2015-10-27 17:39:39
222	2015-10-27 17:39:39	Nvm I did that. Your commit is in! Thanks =)	chenglou	2015-10-27 17:39:39
222	2015-10-27 17:44:03	Moved to the wiki page so that everyone can edit it without submitting new PRs	chenglou	2015-10-27 17:39:39
221	2015-10-18 15:55:20	I have the following (simplified) structure: <S_CODE_TOKEN> Messages and OtherUI have two distinct stores they're listening to, so they (should) render independently of each other. OtherUI has some draggable elements using ReactMotion for smooth animation and an 'Add Message' button which adds a message to Messages using Flux pattern. It all works fine except for a case when you click the 'Add Me…	koko236	2015-11-25 08:37:07
221	2015-10-18 16:21:06	Eh, that's weird and I'm not totally sure what you mean by it. That you're adding components inside messages? Yeah that shouldn't interfere. (Also, update to 0.3.1 when you can! Just in case =P)	chenglou	2015-11-25 08:37:07
221	2015-10-18 18:10:00	Yeah, I'm adding `Message` components inside `Messages` comp which has common parent with the `OtherUI` component. React Motion animations run under `OtherUI` node. `OtherUI` and `Messages` listen to two separate stores. The only connections are: 1. a single button a few levels under `OtherUI` which calls `MessageActions.addMessage()`, which in turn informs `MessagesStore` via `EventDispatcher` a…	koko236	2015-11-25 08:37:07
221	2015-10-19 00:33:47	@koko236 I have very little understanding of your structure, but it seems that the best solution would be to not apply react-motion directly to OtherUI, but make a very basic UI wrapper and apply react-motion to it. So you component that handles some actual data is not touched by RM and is totally "cached" by react. It also will have a huge impact on perf (in a good way).	nkbt	2015-11-25 08:37:07
221	2015-10-19 00:35:53	The generic rule-of-thumb for me is - if it is not animated, do not animate it. So re-render only that little animated piece and abstract all the bigger logic not related to animated part into a separate component.	nkbt	2015-11-25 08:37:07
221	2015-10-19 00:56:16	Well, I might be abusing the React a little bit, but I'm using it for a windows like interface (can't show it at the moment though). So all the elements under `OtherUI` have `position: absolute` which is stored in UIStore and changed according to user interactions, i.e. drag and drop. Each draggable component is wrapped in a `Spring` to achieve smooth motion. The `Messages` are virtually independ…	koko236	2015-11-25 08:37:07
221	2015-10-19 01:02:25	@koko236 look at https://github.com/gaearon/react-dnd Ping me in Slack (reactiflux), I can help you with your issue better there.	nkbt	2015-11-25 08:37:07
221	2015-10-19 01:18:19	I looked at DND (and will again for sure) but my knowlege of react was way lower at that moment and I decided to build something myself from scratch as a way of learning. Right now I don't think my problems are very much d'n'd related - anyway it's a good pointer, thanks. As to reactiflux - it's closed for new members now (http://www.reactiflux.com/)	koko236	2015-11-25 08:37:07
221	2015-10-19 01:34:33	Reactiflux is moving to Discord. Does this invitation link work? https://discordapp.com/invite/0ZcbPKXt5bYzmcI0	chenglou	2015-11-25 08:37:07
221	2015-10-19 01:41:58	Yes! Thanks.	koko236	2015-11-25 08:37:07
221	2015-10-19 02:30:58	It might be too early to open the champagne but putting `MessagesStore` emitChange into setTimeout() with 0 delay 'solved' the problem - I was unable to break it anymore. I can imagine there is some race condition inside React.	koko236	2015-11-25 08:37:07
221	2015-10-19 02:47:20	@koko236 you quickly patched the problem but did not solve the root cause. As I can see the cause is that your animation logic affects components that work with data/events (possibly re-renders them thousands of times). I strongly suggest you to remove setTimeout and figure out how to fix it without this hack =)	nkbt	2015-11-25 08:37:07
221	2015-10-19 03:00:46	@nkbt I know it's just a patch and I hope it'll work cause I'm a bit time constrained right now. :) I'm wondering what the root cause might be and is it really something on my side. Truth is I should probably use raf to fire update events and not mousemoved event directly but the bug happens after the dragging has ended and it's only React Motion that modifies anything when `addMessage' is called…	koko236	2015-11-25 08:37:07
221	2015-10-19 03:06:46	@koko236 I'm just trying to help you to get an idea where the actual problem is. This issue has definitely nothing to do with react-motion itself, it is more about the way your code was structured, RM probably revealed that issue by constantly re-rendering things. If you are happy with a temp hack and it is a considered choice - that is totally all right. If you wish to drill further - ping me on…	nkbt	2015-11-25 08:37:07
221	2015-10-19 03:19:05	It sure as hell is. Thanks a lot, I'm switching to Discord.	koko236	2015-11-25 08:37:07
221	2015-11-20 22:30:03	Hi. Is this issue resolved?	chenglou	2015-11-25 08:37:07
221	2015-11-22 12:37:34	Hi, it's worked around for now but I had no time to seek the root cause of the problem.	koko236	2015-11-25 08:37:07
221	2015-11-25 08:37:07	Alright then. Weird stuff! Closing for now =)	chenglou	2015-11-25 08:37:07
220	2015-10-17 13:25:54	I can't get it fully working to animate both mounting & unmounting components staggered within TransitionMotion. It would be awesome to have a demo because you also mentioned it in the docs under "TransitionMotion#styles" =)	webyak
220	2015-10-17 17:00:09	Can you be more precise please? E.g. a code snippet would help =)	chenglou
220	2015-10-18 07:38:42	This is the working part I got so far. But only for the staggered mounting animation. https://d.pr/v/10Gkd <S_CODE_TOKEN> I'm now looking to animate unmounts too. Just instead of sliding in they should slide out down. Now when I'm going to differentiate between the leading mounting and unmounting component to do 2 independent staggered animations all within getStyles, I think this might get ugly.…	webyak
220	2015-10-18 11:40:40	Update: Got it working, will post the code soon!	webyak
220	2015-10-18 11:41:59	@webyak would love to see it, did you end up using StaggeredMotion?	arush
220	2015-10-18 11:45:39	@arush Nope, TransitionMotion 😁	webyak
220	2015-10-18 15:32:51	This is my solution. I think it could be improved quite a lot. Do you guys have any idea on how to make this more simple? <S_CODE_TOKEN> Note: You probably want to animate `opacity` staggered too and change the default spring config.	webyak
220	2015-10-23 00:11:19	I am having the same use case, ii want to animate the `left` and `opacity` style properties on every item in a list on mount in a staggered effect. Kind of struggling wrapping my head around it. Same as @webyak i thought using `<StaggeredMotion>` and willEnter would work but willEnter does not fire on initial mount, only when something is entering the list. Your solution looks smart @webyak but i…	iandoe
220	2015-10-23 00:46:32	@iandoe @webyak you can check sources of [react-collapse](https://www.npmjs.com/package/react-collapse), that might help.	nkbt
220	2016-06-13 18:52:26	I'm running into a brick wall with this as well. Is there any existing example code for staggered animations with `TransitionMotion`?	tptee
220	2016-12-27 12:43:47	I too had this problem, but I managed to create more or less working example. You can check out the example here: https://github.com/mlewando/staggered-unmount-mount-react-motion	mlewando
219	2015-10-15 13:29:15	Hi Cheng Firstly, Awesome library! I've been having a lot of fun with it the past few days :smile: So, I had the idea that the current velocity of a animated property is a nice value to animate specific css-properties with. However I haven't been able to acces the velocity using the current api. (Maybe, I have just overlooked something.) So I forked react-motion and crudely exposed the velocities…	midgethoen
219	2015-10-17 01:23:32	Hey! This is #60. Haven't gotten around doing it yet. I want it too, so that this + gestures gives you the flick animation =) What's your use-case of velocity in the link? Not sure I see it. Tentative API is `<Motion velocity={currentVelocity => driveVelocity ? changeVelocity(currentVelocity) : currentVelocity} style={...} />`	chenglou
219	2015-10-22 06:11:03	> This is #60. I'm not sure #60 is the same use case as I am describing. I'm only interested in getting the current velocity, not influencing it. But ill look more closely at #60 later this week. :) > What's your use-case of velocity in the link? Not sure I see it. I use the velocity to drive the translateZ (and also box-shadow offset). So the faster a card moves up, the more forward it comes. An…	midgethoen
219	2016-01-05 04:12:36	This could also lay some useful groundwork for #252.	appsforartists
219	2016-10-18 18:00:02	I'm interested in this as well. My use case is to apply some class on "leaving" elements, but not on "entering" elements. I don't need velocity specifically, but I can see it being an elegant way to get the information I want.	apexskier
218	2015-10-14 05:37:13	This way, when someone `checkout` an older commit the correct, dated demo links will be shown.	chenglou	2016-01-26 06:25:12
218	2015-10-14 07:07:41	Ouch, accidentally clicked.	nkbt	2016-01-26 06:25:12
218	2015-10-14 07:09:22	Makes sense, but why would you check out older commit in the first place? Are we going LTS or something, supporting multiple API versions, etc?	nkbt	2016-01-26 06:25:12
218	2015-10-14 13:20:07	Makes debugger and referring much easier, that's all. Just like how I usually post the commit hash URL to a file rather than master in issues	chenglou	2016-01-26 06:25:12
218	2016-01-26 06:25:12	You know what, meh =).	chenglou	2016-01-26 06:25:12
217	2015-10-13 20:46:23	Noticed that latest NPM package release (0.3.0) contains Sublime configuration files, which seems like got there accidentally. To prevent it further, it's better to ignore those files from adding to NPM package.	operatino	2015-10-13 21:51:28
217	2015-10-13 21:51:26	Damn it! I thought I made sure this didn't happen again... Thanks!	chenglou	2015-10-13 21:51:28
216	2015-10-13 18:08:19		ludovicofischer	2015-10-13 18:10:48
216	2015-10-13 18:10:46	:+1:	chenglou	2015-10-13 18:10:48
215	2015-10-12 21:32:58	Most of the changes come from the `prefer-const` rule being enabled. I removed overrides when they just repeated the airbnb configuration. Now the indent rule fails on many files in the `demos` directory. Since the code in there does some funky stuff, I decided to ignore all the `Demo.jsx` files.	ludovicofischer	2015-10-17 01:18:33
215	2015-10-12 21:52:57	Seems like a big chunk of this is for `let` -> `const` for which I left a message. What are the funky stuff in Demo.jsx?`	chenglou	2015-10-17 01:18:33
215	2015-10-12 22:12:11	ESLint does not understand the indentation in the Demo files with ternary operators on multiple lines and template strings. I give you the errors for reference: <S_CODE_TOKEN> It might even be an ESLint regression.	ludovicofischer	2015-10-17 01:18:33
215	2015-10-12 22:15:38	K I can fix them separately.	chenglou	2015-10-17 01:18:33
215	2015-10-13 04:06:46	> It might even be an ESLint regression. It is just because new ESLint catches more errors. I had the same on my work projects. Those are legitimate warnings.	nkbt	2015-10-17 01:18:33
215	2015-10-17 01:18:31	Oops, this got updated... Merging!	chenglou	2015-10-17 01:18:33
214	2015-10-12 03:09:43	in `lib/react-motion.js`: <S_CODE_TOKEN>	nkbt	2015-10-12 03:26:14
214	2015-10-12 03:13:50	Temporary fix that worked for me: <S_CODE_TOKEN>	nkbt	2015-10-12 03:26:14
214	2015-10-12 03:26:43	Sorry, that was local modification.	nkbt	2015-10-12 03:26:14
213	2015-10-11 14:37:28	Hi! I recently encountered a situation where I wanted to use React Motion to animate the scroll inside an element. The element is basically a large map with an element wrapped around it that exposes only a small part of the map, and lets you scroll/pan around to explore it. So, what I wanted to do was using React Motion to animate panning/scrolling back and forth between various set points. Here'…	zth	2015-11-25 08:41:39
213	2015-10-11 19:04:48	You should probably wrap the panElement logic into a declarative wrapper: <S_CODE_TOKEN> In `componentDidUpdate` of ElementPan, there you set the imperative `scrollLeft` to `this.props.scrollLeft`. From the outside it still looks declarative. After that, you can move ElementPan into Motion. Does that work?	chenglou	2015-11-25 08:41:39
213	2015-10-11 21:17:11	You may also try adding debounce to onScroll (like 50ms), keep values in state, and then use Motion to move things smoothly.	nkbt	2015-11-25 08:41:39
213	2015-11-25 08:41:39	This should work. Closing! If you have further questions, we're all on [Discord](https://discordapp.com/invite/0ZcbPKXt5bYzmcI0) so ask there =). Thanks!	chenglou	2015-11-25 08:41:39
212	2015-10-10 14:53:46	I'm seeing the following error logged occasionally: <S_CODE_TOKEN> After looking through the code, I don't see how this would happen. Is it possible for a component to call `componentWillUnmount` before it calls `componentDidMount`? I'd prefer to understand why this is happening, but we could guard against it by doing something like: <S_CODE_TOKEN> Or by making sure that `stopAnimation` is always…	lencioni	2016-01-26 06:05:45
212	2015-10-10 18:18:37	No that shouldn't happen, you're right. And I don't think we should guard it like that. Better get to the root of the problem, humm...	chenglou	2016-01-26 06:05:45
212	2015-10-10 19:59:45	Can you provide a small repro?	chenglou	2016-01-26 06:05:45
212	2015-10-11 00:26:22	I immediately have 2 suggestions, but we do need some more info on how to reproduce it. 1. If there is anything async then component could be unmounted before we get to run stopAnimation. 2. We lost context somewhere along the way and `this` is not the one we expect here. Maybe something else, but I can't see for now.	nkbt	2016-01-26 06:05:45
212	2015-10-12 14:21:01	A small repro would be nice. I can look into that soon, but I believe I might have some difficulty consistently reproducing it. We are seeing this error logged in Sentry, which we use for error tracking, and it doesn't seem to be happening consistently. I can see that it is happening on line 418 of components.js, which puts it in the `TransitionMotion` component. It could be happening for other c…	lencioni	2016-01-26 06:05:45
212	2015-11-06 19:39:01	I haven't been able to build a small repro yet, but here's the stack trace with some context in case that helps: <S_CODE_TOKEN> I'm guessing probably not, since it just shows the unmounting chain.	lencioni	2016-01-26 06:05:45
212	2015-11-06 19:58:08	what's `this`?	chenglou	2016-01-26 06:05:45
212	2015-11-06 21:57:39	Unfortunately, the stack trace I sent you is just in our logs which don't have that information. I haven't been able to reproduce this in my browser yet.	lencioni	2016-01-26 06:05:45
212	2016-01-26 06:05:45	The newest release 0.4.1 does away with `stopAnimation`. This shouldn't happen anymore. Sorry for the wait!	chenglou	2016-01-26 06:05:45
211	2015-10-09 13:43:24	Updating to ESLint 1.6.0 and `eslint-airbnb-config` 0.1.0 and executing `npm run lint` gives 169 errors. Some of it are variable names that are too short, but some others should probably be fixed.	ludovicofischer	2015-10-17 20:57:41
211	2015-10-10 13:31:20	I think `too short` vars are ok and we just need to override that rule to `0`	nkbt	2015-10-17 20:57:41
211	2015-10-17 20:57:41	Fixed by #215	chenglou	2015-10-17 20:57:41
210	2015-10-09 12:30:21		nkbt	2015-10-09 12:33:23
209	2015-10-09 02:43:15	I was having a great deal of trouble understanding the API, so I've attempted to make the type signatures much clearer in the docs. I may have got some things wrong though. I originally stuck to the Haskell-esque syntax for the type signatures, but opted to switch to TypeScript syntax because it allows you to annotate the function parameters. I hope this helps! [Rendered](https://github.com/bjz/r…	brendanzab	2016-01-26 06:42:09
209	2015-10-09 03:40:34	We are now moving to Flow code annotations, so it would make much more sense to use those for docs too instead of TypeScript See #187	nkbt	2016-01-26 06:42:09
209	2015-10-09 03:41:34	In general LGTM, TS-->Flow annotations should be a quick fix	nkbt	2016-01-26 06:42:09
209	2015-10-09 03:55:16	Oh cool, that is most excellent. Can you gnerate docs from Flow, like with typescript?	brendanzab	2016-01-26 06:42:09
209	2015-10-09 03:56:09	I'll amend with the Flow syntax, but it would be even better if they were auto-generated.	brendanzab	2016-01-26 06:42:09
209	2015-10-09 03:58:08	I don't think there was any intention to auto-generate docs from Flow. It does not really have any context similar to what JSDoc does (via comments).	nkbt	2016-01-26 06:42:09
209	2015-10-09 04:03:17	Ah, that's a shame. You can get very nice dos for TypeScript with little effort using generators like [TypeDoc](http://typedoc.io/), automatically generating hotlinked type signatures.	brendanzab	2016-01-26 06:42:09
209	2015-10-09 04:14:10	Wasn't much of a change to use flow-style annotations. Just meant I could use `?React.Component` as opposed to `(React.Component | void)`.	brendanzab	2016-01-26 06:42:09
209	2015-10-09 12:35:18	:+1: LGTM, @chenglou there are some noticeable text changes, do they capture everything right?	nkbt	2016-01-26 06:42:09
209	2015-10-13 07:33:20	Any updates on this?	brendanzab	2016-01-26 06:42:09
209	2015-10-13 17:45:00	(Sorry catching up to like, everything... Will check more closely tonight)	chenglou	2016-01-26 06:42:09
209	2015-10-14 05:32:55	We're using Flow's type syntax. Also this is getting hard to read: ![screenshot 2015-10-14 01 27 49](https://cloud.githubusercontent.com/assets/1909539/10475598/409352ae-7213-11e5-8dd2-64ac09f2a216.png) The vague type annotations, where it's the case, are mostly intentional. I've debated long for/against this but ultimately went with a general type + a concise description. Formalizing things like…	chenglou	2016-01-26 06:42:09
209	2016-01-26 06:42:09	Hey @bjz, this is really late, but hope you like the [new docs](https://github.com/chenglou/react-motion/blob/6a7a0f3f72610c6a7fdad2920b44e728ca6e172d/README.md#api)! =) Proper Flow type signature, with an exposed public types file. Sorry that this took so long. To be fair, Flow wasn't (and is still a bit buggy sometimes) ready back then either. This PR has diverged too much so I'll close it. But…	chenglou	2016-01-26 06:42:09
209	2016-01-27 05:37:54	No worries - it looks great now!	brendanzab	2016-01-26 06:42:09
208	2015-10-08 21:21:27	That domain might not exist forever	chenglou	2015-10-09 12:33:24
208	2015-10-08 22:57:29	As everything else in the world :thought_balloon: _sure_	nkbt	2015-10-09 12:33:24
207	2015-10-08 21:20:39	Small typo, quick fix! :)	adrianleb	2015-10-08 21:21:12
207	2015-10-08 21:21:09	Thanks!	chenglou	2015-10-08 21:21:12
206	2015-10-08 12:04:47	Works ok for me. If in doubts, you can always run commands one-by-one manually... ### Expanded view: <S_CODE_TOKEN> ### Example run <S_CODE_TOKEN>	nkbt	2015-10-11 19:05:43
206	2015-10-11 00:45:25	Updated PR description for future reference	nkbt	2015-10-11 19:05:43
206	2015-10-11 19:05:41	Awesome description =)	chenglou	2015-10-11 19:05:43
205	2015-10-08 11:42:31	I added react to devDependencies so when you make clean install on dev you don't have to install react separately. Tested all demos, no issues with react@0.14	nkbt	2015-10-08 14:09:55
204	2015-10-08 10:28:24		oliviertassinari	2015-10-08 11:28:50
204	2015-10-08 11:28:55	Thanks!	nkbt	2015-10-08 11:28:50
203	2015-10-07 22:05:00	https://facebook.github.io/react/blog/2015/09/10/react-v0.14-rc1.html#compiler-optimizations	chenglou	2016-01-31 04:08:02
203	2015-10-08 11:43:53	#205 is also needed for this. I guess so	nkbt	2016-01-31 04:08:02
203	2015-11-25 08:49:02	cc @bsansouci too if you're ever bored and want to add this	chenglou	2016-01-31 04:08:02
202	2015-10-07 18:09:43	Hello, I try to implement simple motion. I have `<div>Some text</div>` I want to fade it to `opacity: 0`, change it's content to `Some another text` and then bring it back to `opacity: 1`. And... I'm failed =| It seems to be an to complex task for current Motions. Maybe I missed something?	ALF-er	2015-11-25 08:39:09
202	2015-10-07 18:13:27	It's not very straightforward to assign a callback when the animation completes. This will be implemented next. After that you should be fine, right? Currently, you can check the interpolated style object to see whether it's reached a value	chenglou	2015-11-25 08:39:09
202	2015-10-07 18:17:02	Yeah, some hook will solve my problem. But I think is it declarative way? Anyway this decision up on you =) You do great job! About > you can check the interpolated style object to see whether it's reached a value Yes I can, but how I can run reverse opacity-motion when it's already completed?	ALF-er	2015-11-25 08:39:09
202	2015-10-07 18:23:41	Set a state, and use that state to set a new destination style value	chenglou	2015-11-25 08:39:09
202	2015-10-07 18:25:49	Set state from `render() {}` O.o I don't get arrested for that?	ALF-er	2015-11-25 08:39:09
202	2015-10-07 18:27:37	They'll detain you for a few days but I promise I'll pay the fees to get you out	chenglou	2015-11-25 08:39:09
202	2015-10-07 18:29:37	You the best! Thank you for advice =)	ALF-er	2015-11-25 08:39:09
202	2015-10-07 19:03:25	You know... I tried to do this.setState from render() and get <S_CODE_TOKEN> Maybe you mean something different?	ALF-er	2015-11-25 08:39:09
202	2015-10-09 20:10:48	Oops sorry, dumb mistake... Yeah that's not possible. Right now you could use StaggerMotion with an array of a single style. You have access to the previous style array in the `styles` callback.	chenglou	2015-11-25 08:39:09
202	2015-11-25 08:39:09	Closing in favour of #224 =)	chenglou	2015-11-25 08:39:09
201	2015-10-07 11:38:44	No more pre-built demos! Development works as usual, hot reloading and things... Bonus: fixed up demo6 so it does not have any extra assets that we can pull from node_modules. Similar thing with css should be done to other demos. And when all css is abstracted we can remove `index.html` too and generate it on-the-fly with `html-webpack-plugin` instead.	nkbt	2015-10-07 12:09:31
201	2015-10-07 11:50:31	Actually, http://chenglou.me/react-motion/demos/demo0-simple-transition is already available since I pushed `gh-pages` from current master. But it needs some changes there after this PR is merged in.	nkbt	2015-10-07 12:09:31
201	2015-10-07 11:51:42	Proper local testing is blocked by #198 and #200 (you can cherry-pick or copy-paste changes from there for testing)	nkbt	2015-10-07 12:09:31
200	2015-10-07 11:26:03	my bad =(	nkbt	2015-10-07 12:01:07
199	2015-10-07 11:15:35	A little cleanup, updated with some new files NOTE: I allowed sources to be published on NPM. So it is possible to have react-motion as part of end-project build. With all sourcemaps and so on (simply by doing `import {spring} from 'react-motion/src/react-motion'` or better using webpack module alias instead) ![20151007-221146](https://cloud.githubusercontent.com/assets/175264/10335953/b2ba2ccc-6…	nkbt	2015-10-08 14:08:47
199	2015-10-07 22:08:46	We'll need to allow sources to be published one day, right? Since we're adding flow and flow users probably wanna require the source version. (@threepointone will be happy too)	chenglou	2015-10-08 14:08:47
199	2015-10-08 07:34:56	I vote for that day to be today ;)	nkbt	2015-10-08 14:08:47
199	2015-10-08 07:36:51	And yes, flow is a perfect pro-argument here too.	nkbt	2015-10-08 14:08:47
198	2015-10-07 10:12:57	That was quite trivial fix	nkbt	2015-10-07 11:58:31
197	2015-10-06 20:59:07	After #195 webpack build is not working correctly since it puts `all.js` into `demoX` folder. Also all links in the README are going to be broken. Ping @stevoland, @chenglou	nkbt	2015-10-07 11:58:32
197	2015-10-06 23:34:17	Ahhh I remember now!... What's the solution? Webpack's string templates are pretty limited	chenglou	2015-10-07 11:58:32
197	2015-10-07 00:35:04	Manually type in new folders in config and use proper placeholders in output. I could give it a shot today, unless @stevoland wants to fix it by himself.	nkbt	2015-10-07 11:58:32
197	2015-10-07 00:40:29	I am going to fix it alongside with #24	nkbt	2015-10-07 11:58:32
197	2015-10-07 07:23:11	Whoops, sorry. Let me know if you want me to fix. Readme links point to a previous commit so don't need changing yet.	stevoland	2015-10-07 11:58:32
197	2015-10-07 10:12:24	yeah, README is ok for now.	nkbt	2015-10-07 11:58:32
196	2015-10-06 19:26:56	Is there a way to define the threshold for when a component should unmount when using the TransitionMotion component ? I assume the component unmounts when all animated properties have reached their target value. It would be great is we can specify that the component should unmount when the target value is close to being finished. For example: When animating from opacity 1 to 0 with a threshold o…	Aaike	2015-11-25 08:28:26
196	2015-10-31 12:31:25	I reckon that might be a #100 duplicate	nkbt	2015-11-25 08:28:26
196	2015-11-24 11:45:50	any news about this?	0m15	2015-11-25 08:28:26
196	2015-11-25 08:28:26	Yes. Going in soon. Closing in favour of #100	chenglou	2015-11-25 08:28:26
196	2015-11-25 13:39:28	Thanks	0m15	2015-11-25 08:28:26
195	2015-10-06 13:44:54	To include description as per: https://github.com/chenglou/react-motion/issues/190	stevoland	2015-10-06 20:41:04
195	2015-10-06 20:41:07	Thanks!	chenglou	2015-10-06 20:41:04
195	2015-10-06 21:00:04	There is a problem with this renaming #197	nkbt	2015-10-06 20:41:04
194	2015-10-06 12:36:59	We can adjust the way it looks in `prettyMatcher.js`. Now this matcher overrides `isEqual`, but it is trivial to override others if necessary ![20151006-231447](https://cloud.githubusercontent.com/assets/175264/10308540/13fb3036-6c82-11e5-9572-805eb9582824.png) I had to remove `nyan` reporter, since it messes up output, I tried different settings, didn't help much. I also tried other pretty-print…	nkbt	2015-10-06 23:34:40
194	2015-10-06 12:37:57	There could be some conflicts with #193	nkbt	2015-10-06 23:34:40
194	2015-10-06 20:40:34	yeah can you rebase please?	chenglou	2015-10-06 23:34:40
194	2015-10-06 20:48:05	Sure. I may later update jasmine-diff-reporter so when it is released, most of this code might be removed.	nkbt	2015-10-06 23:34:40
194	2015-10-06 20:54:55	Rebased, fixed conflicts	nkbt	2015-10-06 23:34:40
194	2015-10-06 23:34:38	So what's the story with jasmine-diff-reporter? Will it support this?	chenglou	2015-10-06 23:34:40
194	2015-10-07 00:32:03	@chenglou there are some conceptual issues implementing it on reporter level. Author is working on that and I will help him as much I can. So potentially if it is working well, I'll file another PR, but meanwhile current solution works pretty well.	nkbt	2015-10-06 23:34:40
193	2015-10-06 10:18:09	Some minor changes to npm scripts and configs so they all fully run under Windows. ![20151006-211142](https://cloud.githubusercontent.com/assets/175264/10305994/ad1937e4-6c6f-11e5-83dc-1034d146e2ac.png) ![20151006-211158](https://cloud.githubusercontent.com/assets/175264/10305996/ad1ea378-6c6f-11e5-86cb-d30133510a77.png) ![20151006-211212](https://cloud.githubusercontent.com/assets/175264/1030599…	nkbt	2015-10-06 20:40:16
193	2015-10-06 20:40:14	:+1:	chenglou	2015-10-06 20:40:16
192	2015-10-06 09:36:59	As a new user to the library and the "modern" javascript ecosystem, now that we have a proper [`Map`](https://babeljs.io/docs/learn-es2015/#map-set-weak-map-weak-set) in ES2015 and babel, does it make sense to use that instead of using Objects throughout the API? For instance, in `Motion` component, `defaultStyle`/`style` could return a Map and `children` would return `Map -> ?ReactElement` Using…	ducky427	2015-10-07 22:14:51
192	2015-10-07 22:14:51	For a few reasons! 1. Object super optimized and comes with the whole ecosystem of function that manipulate/transform it (e,g. lodash, and some css-in-js libraries). Splat and destructuring work on it and those are some pretty important sugar, along with a visually clean literal to begin with. 2. I'd argue it's actually a Record, which maps to an object in JS, not a Map. Theoretically, your keys …	chenglou	2015-10-07 22:14:51
192	2015-10-08 08:19:57	Thanks a lot! All valid points.	ducky427	2015-10-07 22:14:51
191	2015-10-06 08:55:55	PhantomJS 1.9.8 (Windows 7 0.0.0): Executed 55 of 59 (4 FAILED) (skipped 2) (0 sPhantomJS 1.9.8 (Windows 7 0.0.0): Executed 56 of 59 (4 FAILED) (skipped 2) (0 sPhantomJS 1.9.8 (Windows 7 0.0.0): Executed 57 of 59 (4 FAILED) (skipped 2) (0 sPhantomJS 1.9.8 (Windows 7 0.0.0): Executed 57 of 59 (4 FAILED) (skipped 2) (0.118 secs / 0.333 secs) npm ERR! Windows_NT 6.1.7601 npm ERR! argv "D:\nodejs\nod…	zanjs	2015-10-06 20:40:17
191	2015-10-06 09:47:08	I don't think we ever tested build/tests on Win. Though I can have a look at is since I do dev on both osx and win.	nkbt	2015-10-06 20:40:17
191	2015-10-06 12:09:49	See #193, that definitely fixes tests. Issue was with `NODE_ENV` not being equal to `"development"`. I fixed all scripts (pretty minor fixes, tbh) and now it is possible to do development/testing on Windows too.	nkbt	2015-10-06 20:40:17
190	2015-10-05 18:46:57	Can you rename the demo directories to what each one is? It'd be great if you could label them by what they do so it's easier to tell the difference. I reference them a lot when I'm working and I usually have to cross-reference with the README.md. Small nitpick - thanks for the great library.	jclyons	2015-10-06 20:41:16
190	2015-10-06 20:41:16	Been on my mind for a while too. Done!	chenglou	2015-10-06 20:41:16
189	2015-10-04 18:52:43	With 0.2.7, I could animate an array of values like this: spring([100,300,500,600]); The use case is for animating a set of points for an svg polygon path. What's the best way to go about doing this with the new API? Thanks!	adrienhobbs	2015-11-16 18:28:59
189	2015-10-04 18:57:57	Right, currently it's a temporary regression. You'll have to animate each value individually. The rationale is that supporting animation nested collections had a huge cost (confusions with `val` and all). The good part is, animating an array like is mostly for what you're trying to achieve: SVG path. I was thinking of either: 1. Exposing a (mandatory) helper similar to `spring`, e.g. `springSVG([…	chenglou	2015-11-16 18:28:59
189	2015-10-04 19:10:17	Got it. Number 1 sounds like a good solution, especially if that seems to be the most common use-case. For transforms and such, ES6's string interpolation has made animating transforms rather quick and easy, but I definitely see the advantages of having a more versatile way of animating specific properties.	adrienhobbs	2015-11-16 18:28:59
189	2015-10-31 12:36:23	@adrienhobbs you can animate a single value and recalculate all others accordingly. <S_CODE_TOKEN>	nkbt	2015-11-16 18:28:59
189	2015-11-16 14:50:35	For what it's worth, @nkbt solution works perfectly for my needs and has the added bonus of not adding any bloat to the library. It's beautifully simple.	crossman	2015-11-16 18:28:59
189	2015-11-16 20:30:41	@crossman :ok_hand:	nkbt	2015-11-16 18:28:59
189	2016-08-24 19:18:39	@nkbt really brillant idea. But one question: how do u handle transit consistence? Like from one array to another one rather than from 0 to anther ?	kuanslove	2015-11-16 18:28:59
189	2016-08-24 21:41:12	@kuanslove I am not sure what you mean, can you give some code example?	nkbt	2015-11-16 18:28:59
189	2016-08-24 21:50:15	@nkbt One example is to build a component which contains a `<path d="" />`, this component has prop called `data` which accept a data array(which can be converted to path data), and when I switch to another data array, this component can interpolate between two arrays and draw the line with transition animation effect, could you show me a example of what I described?	kuanslove	2015-11-16 18:28:59
189	2016-08-26 02:38:43	@kuanslove I was talking more about some code example, I can kind of understand what you want, but do not have much time writing full example myself. Please, share some code and I would be able to help you with more concrete formula! So far I cannot see the ptoblem why it does not work for your case <S_CODE_TOKEN> It is up to you how you do your proportional calculations in `calculatePath(value)`…	nkbt	2015-11-16 18:28:59
188	2015-10-04 15:59:58	I read the changelog and it looks like there are no changes impacting the end user.	ludovicofischer	2015-10-04 18:47:20
188	2015-10-04 18:47:18	Thanks!	chenglou	2015-10-04 18:47:20
187	2015-10-04 14:16:17	As @chenglou suggested in #180 , here’s a pull request with flow checks added to just a subset of the project files. I am only checking files where Flow recognizes all language constructs. Since Flow already merged the fixes related to `const` destructuring and `export default`, it seems pointless to change the project coding style, only to go back when the next Flow version releases. Among the p…	ludovicofischer	2015-10-09 20:08:31
187	2015-10-04 18:41:38	Awesome!	chenglou	2015-10-09 20:08:31
187	2015-10-05 21:06:29	Humm, I guess it's all set?	chenglou	2015-10-09 20:08:31
187	2015-10-08 14:10:33	So I guess this is good to go? Beside the nits =D	chenglou	2015-10-09 20:08:31
187	2015-10-09 13:38:12	I have fixed the indentation issue that @nkbt highlighted and created a Style type. Now that Flow 0.17 is out we can try to check the rest of the code base. Do you want to merge this one right now or do you prefer if I try to annotate more files first?	ludovicofischer	2015-10-09 20:08:31
187	2015-10-09 13:39:09	Interestingly, if you update to the latest ESLint and AirBnB style guides, the `lint` npm task reports 169 errors… that Flow does not care about.	ludovicofischer	2015-10-09 20:08:31
187	2015-10-09 14:04:33	> Do you want to merge this one right now or do you prefer if I try to annotate more files first? > We should merge this right now. I don't understand the lint errors though. Variable names too short? Since when?	chenglou	2015-10-09 20:08:31
187	2015-10-09 14:13:19	You get lint errors only if you change the `eslint-config-airbnb` to `0.1.0`, so it’s not something to worry about now. I’ve opened an issue to keep track of this: https://github.com/chenglou/react-motion/issues/211	ludovicofischer	2015-10-09 20:08:31
187	2015-10-09 20:08:29	Alright, merging! =D Thanks a lot!	chenglou	2015-10-09 20:08:31
187	2015-10-10 13:30:28	Sorry for post-review, I somehow missed updates	nkbt	2015-10-09 20:08:31
186	2015-10-04 14:09:27	Hi, <S_CODE_TOKEN> What does translate to in JSX pre-es6?	fbm-static	2015-10-04 18:46:10
186	2015-10-04 18:46:10	[Here's](http://babeljs.io/repl/#?experimental=false&evaluate=true&loose=false&spec=false&code=import%20%7BMotion%2C%20spring%7D%20from%20'react-motion'%3B%0A%2F%2F%20In%20your%20render...%0A%3CMotion%20defaultStyle%3D%7B%7Bx%3A%200%7D%7D%20style%3D%7B%7Bx%3A%20spring%2810%29%7D%7D%3E%0A%20%20%7Bvalue%20%3D%3E%20%3Cdiv%3E%7Bvalue.x%7D%3C%2Fdiv%3E%7D%0A%3C%2FMotion%3E) the literal transpiled versi…	chenglou	2015-10-04 18:46:10
185	2015-10-02 21:31:37	It doesn't look like it's possible to change the amount of styles fed to a `StaggeredMotion` component. I [modified the demo](https://github.com/twobit/react-motion/commit/231307594790c2d4ac1e90d6aa60f8ce655edb25) to grow the array of items when `enter` is clicked but `StaggeredMotion` is ignoring any additional items.	twobit	2015-10-02 21:34:45
185	2015-10-02 21:33:51	That's expected. Only TransitionMotion supports diffing.	chenglou	2015-10-02 21:34:45
185	2015-10-02 21:34:16	Ok great to know, thanks :)	twobit	2015-10-02 21:34:45
185	2015-10-02 21:35:35	Np. Closing this. But does it cause any inconvenience?	chenglou	2015-10-02 21:34:45
185	2015-10-02 21:38:23	No, I can easily convert to `TransitionMotion`	twobit	2015-10-02 21:34:45
184	2015-10-02 15:16:38	This will tell Travis CI how to test this project. This configuration needs to be coupled with someone who has permissions on the GitHub repo to enable the Travis CI webhook. The nyan cat reporter didn't work very well in the Travis output, so I decided to just use the default reporter for this integration. [Closes #182]	lencioni	2015-10-02 15:18:29
184	2015-10-02 15:32:03	Works, thanks! =D	chenglou	2015-10-02 15:18:29
184	2015-10-03 01:17:57	Yeah, Nyan is not for CI =). BTW, I use and highly recommend CircleCI. Maybe not for this time, but as a side note.	nkbt	2015-10-02 15:18:29
183	2015-10-02 14:14:59	While fixing #180, I noticed that stripStyle() was untested, so I decided to add a couple of basic tests here.	lencioni	2015-10-02 14:21:07
183	2015-10-02 14:21:06	Thanks again.	chenglou	2015-10-02 14:21:07
182	2015-10-02 14:03:57	For people submitting pull requests, it would be nice to have feedback on whether the tests still pass or not. Additionally, adding a build passing badge to the readme would be nice for consumers of react-motion.	lencioni	2015-10-02 15:18:29
182	2015-10-02 14:38:04	Up for grab!	chenglou	2015-10-02 15:18:29
182	2015-10-02 14:57:57	Working on it.	lencioni	2015-10-02 15:18:29
181	2015-10-02 14:00:29	I am upgrading from 0.2.7 to 0.3.0 and I ran into an error: > Uncaught TypeError: Cannot read property 'config' of undefined This happens when I am using a `TransitionMotion` with a style object that has a key who's value is `undefined`, e.g.: { opacity: spring(0), extraText: undefined, } To make react-motion easier to work with, I have added guards in a number of places. Fixes #180.	lencioni	2015-10-02 14:12:55
181	2015-10-02 14:02:47	These checks should be `x == null` to avoid catching 0	chenglou	2015-10-02 14:12:55
181	2015-10-02 14:04:27	That's a fair point. I'll update my PR shortly.	lencioni	2015-10-02 14:12:55
181	2015-10-02 14:10:51	New version is ready to go. After you merge I'll submit a new PR for the additional tests.	lencioni	2015-10-02 14:12:55
181	2015-10-02 14:13:03	Cool, done. Thanks!	chenglou	2015-10-02 14:12:55
181	2015-10-02 14:14:13	My pleasure.	lencioni	2015-10-02 14:12:55
180	2015-10-02 13:25:22	I am upgrading from 0.2.7 to 0.3.0 and I ran into an error: > Uncaught TypeError: Cannot read property 'config' of undefined This happens when I am using a `TransitionMotion` with a style object that has a key who's value is `undefined`, e.g.: <S_CODE_TOKEN> This is happening on https://github.com/chenglou/react-motion/blob/d478fe6ba1a5ba74ab364747f063e16fa8c3185f/src/updateTree.js#L38 I can side…	lencioni	2015-10-02 14:12:55
180	2015-10-02 13:55:54	Damn it, we need a type system... @ludovicofischer if you want, feel free to submit small flow PRs gradually!	chenglou	2015-10-02 14:12:55
180	2015-10-02 13:58:14	Flow would be sweet. In the meantime, I'll submit a PR that addresses this issue.	lencioni	2015-10-02 14:12:55
180	2015-10-02 13:58:46	Oh it's fine, I'm working on it right now!	chenglou	2015-10-02 14:12:55
180	2015-10-02 13:58:56	I just need to write commit message. ;)	lencioni	2015-10-02 14:12:55
179	2015-10-01 19:17:13	Let's say you have a render function like this: <S_CODE_TOKEN> The intent is to have the component show instantaneously, but fade out. If this component is passed `visible: false, true, false` quickly, then no animation will ever occur. JSFiddle here: http://jsfiddle.net/17hdch0w/	BrennanRoberts	2016-01-26 06:05:07
179	2015-10-01 22:13:14	Yeah that's the desired behaviour. The spring's initial value is the current value. When you quickly switch like that it attempts to go to 1 (e.g. 0.001), then quickly goes back to 0. We don't allow overriding current value _yet_. If this is for the first render, use `defaultStyle`.	chenglou	2016-01-26 06:05:07
179	2015-10-01 22:35:01	Thanks for the quick response, @chenglou. Forgive me if I'm wrong, but based on your response, I think there's a chance you've misunderstood. In the example, we're attempting to skip straight to `1`; thus the omission of `spring()`. If this truly is the desired behavior, would you agree that the docs are misleading when they say: "If a plain number is provided rather than a spring config, instead…	BrennanRoberts	2016-01-26 06:05:07
179	2015-10-01 23:14:37	Ah, that's a bug then. @bsansouci	chenglou	2016-01-26 06:05:07
179	2016-01-04 05:51:25	Just a heads up, I've fixed this locally (finally...) but it was a chore. Combining the logic of spring and non-spring values for the same prop was tedious. It works now, but I'm thinking more and more that the use-case doesn't justify it. Can you give me the concrete thing you're trying to do here? Maybe there's a better way of handling it.	chenglou	2016-01-26 06:05:07
179	2016-01-05 01:27:22	Sure. I've got a piece of modal "pending" UI that only lasts for a split-second, but that I'd like to be visible long enough to be read. Its `opacity` gets `spring(0)` when inactive and `1` when active, so that it jumps in and fades out. I could do a near-instantaneous fade in using a spring in this case, but figured this would eventually bite others, as it contradicts the docs.	BrennanRoberts	2016-01-26 06:05:07
179	2016-01-26 06:05:07	Fixed in v0.4.1. Sorry for the wait!	chenglou	2016-01-26 06:05:07
178	2015-10-01 01:53:02	Hi, So I am on the latest release, "react-motion": "^0.3.0", However, no matter what I try I get undefined: <S_CODE_TOKEN> Not sure what's causing this.. any help appreciated! Thanks	HarrisRobin	2015-10-01 02:20:30
178	2015-10-01 02:20:30	It works now. I believed that react-motion in my node_modules was still on 0.2.7.	HarrisRobin	2015-10-01 02:20:30
177	2015-09-30 16:04:32	I checked HMR, it works well. Since there is no minification, build is pretty quick (~6s initial one) with sourcemaps enabled. <img width="1122" alt="20151001-015952" src="https://cloud.githubusercontent.com/assets/175264/10198727/9ba312de-67e0-11e5-93bd-8a9ccf001e8b.png">	nkbt	2015-09-30 17:08:27
176	2015-09-30 15:39:12	I extracted React from demos, so files are much much lighter and easier to debug <img width="593" alt="20151001-013724" src="https://cloud.githubusercontent.com/assets/175264/10197879/02704aa8-67dd-11e5-8454-9d2aec68e38f.png"> Minified react is copied before build/start from node_modules. So it is always up-to-date.	nkbt	2015-09-30 15:45:22
176	2015-09-30 15:39:59	The only large demo is 6, since there are more large vendor modules used, I decided not to mess with them for now.	nkbt	2015-09-30 15:45:22
176	2015-09-30 15:40:56	demo 6 is useless right now, it's fine	chenglou	2015-09-30 15:45:22
176	2015-09-30 15:45:13	React is minified but https://github.com/nkbt/react-animation/blob/unminified-examples/demos/demo8/all.js#L756 isn't (I use the trick inside RM too) This isn't a problem because I don't use it elsewhere, for now.	chenglou	2015-09-30 15:45:22
175	2015-09-30 10:51:45	Hi, I'm using react motion as an embedded lib for making some POC/test (on codepen essentially).I'm importing the build/react-motion.js file which isn't containing the latest update of the API (Motions, spring...). Is it possible to update the build on the Github repo? Ensuring an easy use of react motion with only one import? Thanks a lot	PBRT	2015-09-30 17:25:45
175	2015-09-30 13:13:38	I literally pushed the new README this morning lol, you're caught between the readme update and the build/release. I'll do it soon.	chenglou	2015-09-30 17:25:45
175	2015-09-30 13:49:24	:raised_hands:	iest	2015-09-30 17:25:45
175	2015-09-30 13:55:36	I'm caught as well :curly_loop: waiting for the API update to be available from npm :)	LoicUV	2015-09-30 17:25:45
175	2015-09-30 17:25:45	Done!	chenglou	2015-09-30 17:25:45
175	2015-10-01 08:51:54	:+1:	PBRT	2015-09-30 17:25:45
175	2015-10-01 08:54:13	thanks :ok_hand:	LoicUV	2015-09-30 17:25:45
174	2015-09-29 13:01:48	It was missing the change directory step. It was trying to run `npm i` && `npm run dev` on parent directory.	wyze	2015-09-29 14:08:42
174	2015-09-29 14:08:39	Oops, thanks!	chenglou	2015-09-29 14:08:42
173	2015-09-29 10:23:19	Hi, when I tried to run `npm test`, it failed at first because the `jasmine-core` dependency was missing. Per karma-jasmine documentation (https://github.com/karma-runner/karma-jasmine) since 0.3.0 you need to add an explicit `jasmine-core` dependency since karma-jasmine does not pull it any more.	ludovicofischer	2015-09-29 23:07:29
173	2015-09-29 14:08:11	That's weird. Are you sure? I've removed node_modules and reinstalled and everything worked fine still.	chenglou	2015-09-29 23:07:29
173	2015-09-29 17:11:30	Hi, are you sure you don’t have a global jasmine install (maybe from the jasmine command line tool). I also started from empty `node_modules` (I had just cloned the repository) and the tests would not run because of the missing dependency.	ludovicofischer	2015-09-29 23:07:29
173	2015-09-29 21:42:16	jasmine core is needed, it was probably installed as peer-dep and now with npm@3 it is not.	nkbt	2015-09-29 23:07:29
173	2015-09-29 23:07:23	Ah. I'm still on npm 2. Thanks!	chenglou	2015-09-29 23:07:29
172	2015-09-26 20:10:15		chenglou	2015-11-25 08:29:24
172	2015-09-27 19:55:22	Do you mean to just add Flow type annotations to the react-motion codebase or something more sophisticated?	ludovicofischer	2015-11-25 08:29:24
172	2015-09-27 21:50:08	Adding flow annotations, yes. Especially the trickier parts like passing Motion's `style` object around.	chenglou	2015-11-25 08:29:24
172	2015-09-28 19:04:01	I want to give Flow another chance, so I could see how it fares on this codebase. Is the codebase more or less stable?	ludovicofischer	2015-11-25 08:29:24
172	2015-09-28 19:20:08	Yes, but I will be in the process of moving some code around and rewriting some logic, which is exactly why I wanted this	chenglou	2015-11-25 08:29:24
172	2015-09-28 19:20:28	Why wasn't flow good enough for you?	chenglou	2015-11-25 08:29:24
172	2015-09-28 19:47:06	The first problem was that the flow server would crash because a project dependency included a malformed package.json. The error messages were cryptic and the last straw was that it did not support `let` and `const` at the time.	ludovicofischer	2015-11-25 08:29:24
172	2015-09-28 19:48:27	Well, RM doesn't have many dependencies and now that `let` and `const` are supported, we should be fine?	chenglou	2015-11-25 08:29:24
172	2015-09-29 07:26:40	Right off the bat, we’ve hit this Flow bug https://github.com/facebook/flow/issues/830 with destructuring assignments with `const`, in `components.js` for example: <S_CODE_TOKEN> as well as https://github.com/facebook/flow/issues/828 in the animationLoop.js imports. We can either 1. change coding style 2. wait for the next Flow release.	ludovicofischer	2015-11-25 08:29:24
172	2015-09-29 07:53:57	Also flow does not accept this syntax in `animationLoop.js`, line 6: <S_CODE_TOKEN> I guess you’re overriding the defaults you set within the curly braces with the contents of `config`, but I can’t find a reference for this syntax either: where did you learn it?	ludovicofischer	2015-11-25 08:29:24
172	2015-09-29 08:59:13	Flow does not support computed propery keys either: https://github.com/facebook/flow/issues/252, which we use in `components.js`, line 373: <S_CODE_TOKEN>	ludovicofischer	2015-11-25 08:29:24
172	2015-09-29 10:11:28	My work so far: https://github.com/ludovicofischer/react-motion/tree/flow	ludovicofischer	2015-11-25 08:29:24
172	2015-09-29 14:29:46	> I guess you’re overriding the defaults you set within the curly braces with the contents of config, but I can’t find a reference for this syntax either: where did you learn it? It's just destructuring + default assignment I guess we could rewrite the const bit. For computed properties, at least `newClonedStyle[key] = enterStyle` works, right?	chenglou	2015-11-25 08:29:24
172	2015-09-29 16:33:59	Hey, found this issue through the link to facebook/flow#252. Wanted to add a few thoughts: 1. `const` destructuring support has landed in master 2. destructuring with defaults is definitely sorely missing, but I hope to get to it in the coming weeks 3. computed properties are tricker to grok statically, but would it satisfy your use case if the dynamic key was a single const binding? i.e., `key` …	samwgoldman	2015-11-25 08:29:24
172	2015-09-29 17:16:24	Wow, a flow committer! (thanks for your work on `const` and `let` BTW). Interestingly, I managed to replace a few of the problematic constructs and removed a lot of flow warnings, but now the tests do not pass any more because of an `undefined` property. There are some warnings about `null` and `undefined`, so let’s hope it is an error that flow _does_ catch.	ludovicofischer	2015-11-25 08:29:24
172	2015-09-29 22:03:20	Webstorm just landed EAP with basic Flow support. Looks like great timing http://blog.jetbrains.com/webstorm/2015/09/webstorm-11-eap-142-5255/	nkbt	2015-11-25 08:29:24
172	2015-09-29 22:16:25	I was half expecting some nullable stuff to get caught by Flow. Hopefully Flow's right! @samwgoldman the `key` isn't a constant. It's passed as a parameter.	chenglou	2015-11-25 08:29:24
172	2015-09-29 22:37:27	If we're talking about an object-as-map types, e.g., `{ [key: any]: any }`, computed property keys should be straightforward, since Flow will not attempt to track the set of keys. Computed properties get complicated when we try to build an object type with a known set of keys, e.g., `{ foo: string, bar: number }`. If you have an object-as-map scenario, using multiple statements to build up the ob…	samwgoldman	2015-11-25 08:29:24
172	2015-09-29 22:59:23	So `newClonedStyle[key] = enterStyle` right? That's fine then, thanks!	chenglou	2015-11-25 08:29:24
172	2015-10-05 14:06:52	@samwgoldman Are you planning a Flow release soon with the const destructuring fixes?	ludovicofischer	2015-11-25 08:29:24
172	2015-10-13 00:18:36	Now that Flow 0.17 has been released, we’re still hitting https://github.com/facebook/flow/issues/183 in `animationLoop.js`, also a Flow problem I did not find a previous report for https://github.com/facebook/flow/issues/940, in `react-motions.js`.	ludovicofischer	2015-11-25 08:29:24
172	2015-11-25 08:29:23	Good enough! We can gradually do the rest. Thanks again for the push @ludovicofischer! =)	chenglou	2015-11-25 08:29:24
171	2015-09-26 05:19:18	I am working on a project that heavily relies on react-motion, and wondering when the new <Motion> and spring() API would be release? A rough EST?	ivzhao	2015-09-30 17:25:52
171	2015-09-30 17:25:52	Done!	chenglou	2015-09-30 17:25:52
170	2015-09-25 19:24:09	It'd be awesome if the examples linked to from the `readme.md` were unminified so one could easily see how such examples were accomplished.	bstro	2015-09-30 15:45:22
170	2015-09-25 19:30:16	True. Though you should be checking the actual source in demos/ I'm a bit busy right now but this is a non-brainer. PR welcome!	chenglou	2015-09-30 15:45:22
170	2015-09-25 19:32:53	Eh, note that dev-specific paths (especially those in react) should be stripped for perf. Right now it's bundled within uglify. I don't know if you can take this step out of it or if there's a Babel plugin for just this	chenglou	2015-09-30 15:45:22
170	2015-09-30 14:41:36	cc @nkbt @gaearon who probably knows something about this?	chenglou	2015-09-30 15:45:22
170	2015-09-30 14:47:07	It should be really simple to skip uglify (not sure why it was used in the first place)	nkbt	2015-09-30 15:45:22
170	2015-09-30 14:51:42	Give me 5 min =)	nkbt	2015-09-30 15:45:22
169	2015-09-25 14:32:19	Can you publish react-motion as a WebJar in org.webjars for simple inclusion in projects for JVM-based languages?	jclyons	2015-09-25 14:36:33
169	2015-09-25 14:36:33	Humm, frankly I have never heard of web jars before. I won't be supporting something I know I don't understand in the future, so I'll have to pass on this one, sorry. That being said, it should be just a step in the build process (that I nonetheless am not familiar with) right? You're welcome to fork this and keep a built version for yourself =) Sorry again!	chenglou	2015-09-25 14:36:33
169	2015-09-25 15:30:37	@jclyons What would it take to make publishing RM as a WebJar an optional, seamless one-command task?	sgrove	2015-09-25 14:36:33
169	2015-09-25 17:39:40	Typically people use Maven along with a pom.xml. So you'd have to add a pom.xml file to your directory root. It's worth looking at the WebJar repository for React itself: https://github.com/webjars/react Then you'd use the Maven CLI to publish it to the WebJars repository (or another, possibly private repository.) Another option would be to use sbt which is what I do since I'm more familiar with …	jclyons	2015-09-25 14:36:33
169	2015-09-25 17:42:46	The most relevant things to know are on this page: http://www.webjars.org/contributing It's pretty simple - the most important thing is that the assets are in the correct directory inside the WebJar: META-INF/resources/webjars/${name}/${version}. (A JAR is really just a zip with a .jar extension.)	jclyons	2015-09-25 14:36:33
169	2015-09-26 00:42:33	I believe this is something that should live in a separate repository/fork	nkbt	2015-09-25 14:36:33
169	2015-09-26 00:43:10	Oh, you said M-word here! :trollface:	nkbt	2015-09-25 14:36:33
169	2015-10-05 18:48:13	Ok - since I seem to be using react-motion more and more I will perhaps be able to get to this someday soon.	jclyons	2015-09-25 14:36:33
169	2015-10-05 21:00:40	@jclyons :+1:	nkbt	2015-09-25 14:36:33
169	2015-10-14 18:46:24	Here is a repository for the webjar: http://github.com/jaroop/react-motion-webjar The repository has yet to be cloned into the official webjars repository, though I have created an issue on the main webjar repository for it: https://github.com/webjars/webjars/issues/1230 For now, if people need a webjar they can clone the above repository, and run `mvn install` to package the webjar and install i…	jclyons	2015-09-25 14:36:33
169	2015-10-14 21:09:37	Thank you! > I'm also writing a bridge between ScalaJS React <=> React-Motion This is pretty awesome!	nkbt	2015-09-25 14:36:33
168	2015-09-25 13:13:32	I have a use case where I need the animation to replay on rerender. Does react-motion support such thing? The way I see it is that a Spring will hold on to the current `value`, and then spring to the new `value`, whereas I wish to replay from `defaultValue` to `endValue` again.	nlhkh	2015-11-25 08:30:41
168	2015-09-25 13:14:55	Not currently, since the starting position of your animation is the currently interpolated position (a good default of course). I might expose hooks to override the current position in the future.	chenglou	2015-11-25 08:30:41
168	2015-09-25 13:15:52	Sounds like a good plan :+1:	nlhkh	2015-11-25 08:30:41
168	2015-09-27 05:59:05	Hi, I assume this will also apply if we want to implement a looping animation, such as a loading spinner?	rayshan	2015-11-25 08:30:41
168	2015-09-27 06:19:30	Yeah. Though the rotational loading spinner isn't a spring.	chenglou	2015-11-25 08:30:41
168	2015-09-27 06:22:28	Just for fun, if you project the motion of an object on a circular path at constant speed on a diameter, that motion is of a spring.	nlhkh	2015-11-25 08:30:41
168	2015-09-27 06:25:24	Isn't that just a regular sine/cosine wave? It approximates a spring of a certain configuration (and vice-versa) but isn't really one?	chenglou	2015-11-25 08:30:41
168	2015-09-27 06:33:31	I don't remember, but I will look it up when I have a chance. I think it represents the spring in perfect condition (swing forever). Of course in real life there will be damping effect, which you can also simulate by having the magnitude of the oscillation varies over time.	nlhkh	2015-11-25 08:30:41
168	2015-11-25 08:30:41	Closing this for now as it's low-pri and RM is a transition library, not an animation sequencing library. But if the API allows, we'll create something that caters to sequence/replay in the future.	chenglou	2015-11-25 08:30:41
167	2015-09-24 16:34:58	I have an opacity transition from 0 to 1 when I am adding an item and from 1 to 0 on item removing. When having transition from 0 to 1, a few last animation frames are trembling near 1 (0.9981, 0.9991 and so on), which is completely unnoticeable. The other way around has issues. When animating from 1 to 0, a few last animation frames are also trembling near 0, but it takes something like third of…	azproduction	2015-09-24 17:33:47
167	2015-09-24 17:33:47	The stepping precision will be configured for you in the next next release. We'll recognize opacity and round it to the correct number of decimals (2 in this case). Closing this in favour of #100! =)	chenglou	2015-09-24 17:33:47
167	2015-09-24 17:42:56	Thanks!	azproduction	2015-09-24 17:33:47
166	2015-09-24 08:32:55	The default `config` almost fit my needs but I need to change it a little bit.	oliviertassinari	2015-09-24 14:03:17
166	2015-09-24 08:52:51	[170, 26]. https://github.com/chenglou/react-motion/blob/master/src/presets.js	threepointone	2015-09-24 14:03:17
166	2015-09-24 09:00:02	Thanks, could be great to have it in the README.	oliviertassinari	2015-09-24 14:03:17
166	2015-09-24 14:03:17	It's there actually: https://github.com/chenglou/react-motion#presets =)	chenglou	2015-09-24 14:03:17
166	2015-09-24 14:07:43	My bad. Thanks!	oliviertassinari	2015-09-24 14:03:17
165	2015-09-22 20:57:17	I'm getting an error when using the RouteTransition component found here: https://gist.github.com/maisano/8faf4bd123fa9842f4ea When trying to access a route (react-router) which is loading data from a server via MongoDB, updateTree doesn't seem to like Mongo's ObjectID BSON type for the _id that is auto generated. Hopefully there is a fix for this, React Motion is the best animation library :)	boyswan	2015-09-30 17:26:39
165	2015-09-22 21:14:30	Thanks! You mean it recurses down that data structure when it shouldn't? In that case you should cancel the recursion down that tree through the spacial config `[]`. Do you know what I'm talking about?	chenglou	2015-09-30 17:26:39
165	2015-09-22 21:21:49	Afraid I'm not familiar with spacial configs! But preventing it from going down the data structure makes sense	boyswan	2015-09-30 17:26:39
165	2015-09-22 21:24:07	You wrap whatever you don't want RM to traverse down with `{val: yourCollection, config: []}`. So in your case, it's possible that in the upper level there was a `{val: stuffThatContainsYourCollection, config: [120, 16]}`. Once RM sees `val` without a special `config` it'll recursively animate every number in the collection. (This behaviour is powerful, convenient but very confusing. I'm getting …	chenglou	2015-09-30 17:26:39
165	2015-09-22 21:51:32	I kind of understand-ish... ? haha So in the RouteTransition gist, this.props.children is used in getEndValue via handler. <S_CODE_TOKEN> Am I right in thinking thats what I need to prevent RM from traversing down? It's a little tricky to wrap my head around!	boyswan	2015-09-30 17:26:39
165	2015-09-22 22:06:15	Oh I think I understand a bit more now, I wrap my collection with the val object in order to prevent it from being 'checked' when RM gets down to it. Is that correct?	boyswan	2015-09-30 17:26:39
165	2015-09-22 22:30:49	Yes. Example: `{val: {a: 1, b: [1,2]}, config: [120, 16]}` <- this animates both `a` and the items inside `b`. So when you have e.g. `{val: {a: 1, b: mongoCollection}, config: [120, 16]}`, it animates that whole thing "accidentally". To cancel it out you do: `{val: {a: 1, b: {val: mongoCollection, config: []}}, config: [120, 17]}`.	chenglou	2015-09-30 17:26:39
165	2015-09-22 22:32:10	Over time I've found that there's not much benefit in animation a whole collection for you. I'm removing that capacity in the next version, and for the edge cases where you do actually want to animate a collection, there will be a clear, obvious API.	chenglou	2015-09-30 17:26:39
165	2015-09-22 22:33:59	Perfect, thanks for your help! In the meantime i'll try to get it working, if not then i'll wait for the next version. Thanks again for RM :smile:	boyswan	2015-09-30 17:26:39
165	2015-09-30 17:26:39	New API out! Should side-step your problem completely. If you have any more question on this, feel free to ask here or on Slack!	chenglou	2015-09-30 17:26:39
164	2015-09-22 19:23:16	Am I understanding correctly that `willEnter` should fire upon mount, and `willLeave` will begin firing upon unmount? I'm testing `TransitionSpring`, and I cannot get either to fire. Here's a short snippet... <S_CODE_TOKEN> I'm debugging both the `willEnter` and `willLeave` functions, and neither get kicked off.	kendagriff	2015-10-05 13:29:00
164	2015-09-22 19:24:52	What does your `endValue()` look like? Don't forget that `willLeave` fires when the return value from `endValue()` is missing a key that previously existed in the previous `endValue()`. Same for `willEnter`.	chenglou	2015-10-05 13:29:00
164	2015-09-22 19:28:35	Ah, that must be it. I'll check that out stat. Thank you!!!	kendagriff	2015-10-05 13:29:00
164	2015-09-22 19:29:39	Which part of the README wasn't clear enough? I need to improve it.	chenglou	2015-10-05 13:29:00
164	2015-09-22 19:52:11	From my perspective – having come from React's TransitionGroup – it wasn't immediately clear to me that Spring was not also responsible for unmounting. After digging through Issues on the Github repo, I indirectly discovered that wasn't the case – that the interpolations didn't simply work backwards (duh). So, I turned to `TransitionSpring` assuming I'd find the answer. The docs dive right into a…	kendagriff	2015-10-05 13:29:00
164	2015-09-22 19:53:43	By complicated example, you mean the TodoMVC one?	chenglou	2015-10-05 13:29:00
164	2015-09-22 20:08:47	This part struck me as dense for a minimum viable TransitionSpring implementation. After reading it about six or seven times, it began coming together ;) <S_CODE_TOKEN> Thanks for opening up the docs to critique!	kendagriff	2015-10-05 13:29:00
164	2015-10-03 21:35:09	Hey, the API got a revamp. Can you check if the new docs are clearer now? I'll revamp the demo itself when I have the time.	chenglou	2015-10-05 13:29:00
164	2015-10-05 13:29:00	Yes, `TransitionMotion` is much clearer now!	kendagriff	2015-10-05 13:29:00
163	2015-09-22 09:00:20	why not caculate position using x = restX + maxX*sin(sqrt(k/m)+sqrt(k/m)? It only relate to t,you may not use a fixed frame time.	jasonHzq	2015-09-23 03:15:25
163	2015-09-23 03:19:39	Didn't have time to look at this. Why is this closed? (Also, we used some logic to make sure we loop the correct amount of times even with a fixed frame time)	chenglou	2015-09-23 03:15:25
162	2015-09-20 13:18:21	Testing a component that uses a Spring seems to result in Mocha (not cli but gulp-mocha) to hang / not exit correctly after running tests. I've had this before with other tests where there is a lingering callback -- like an open db connection etc. Is there anything in react-motion that would cause this? I'm using jsDom.	alexcurtis	2015-09-20 15:34:41
162	2015-09-20 15:34:41	Used Karma + Chrome instead of jsDom.	alexcurtis	2015-09-20 15:34:41
161	2015-09-17 11:57:45	I'm having a weird issue when using `TransitionSpring`, where any event handlers I setup, stop working (e.g. `onClick={this.whatEverFunction}`). These are my components: https://gist.github.com/mrtnbroder/a21217cd9ddbae6fdfec Notice that my `onClick={this.handleOverlayClick}` doesn't work, _UNLESS_ its transitioning(_!_), which is really weird. So lets say I trigger the modal, the transition kick…	mrtnbroder	2015-11-25 08:31:09
161	2015-10-01 20:15:18	I have possibly related problem: some components inside Spring do not re-render after .setState. So component state is updated from an event handler but it does not trigger rendering. Also ReactJS (0.13.3) complains about Motion: > Warning: Don't set .props.children of the React component. Instead, specify the correct value when initially creating the element or use React.cloneElement to make a n…	PetrGlad	2015-11-25 08:31:09
161	2015-11-04 16:46:36	Don't know if its the same, but on react 0.14 some handlers of mine only fire until the animation has finished + 1. This means the UI is unresponsive during the animation	Eptis	2015-11-25 08:31:09
161	2015-11-06 05:31:56	I have no problem with event handlers, they work pretty good while animating. I am pretty sure there is something to do with the program structure. See example at http://nkbt.github.io/react-collapse/example/ Or codepen http://codepen.io/nkbt/pen/MarzEg	nkbt	2015-11-25 08:31:09
161	2015-11-06 10:39:41	My bad, this can be closed. It was a problem with the z-index of the element, it was layed on top but was not visible.	Eptis	2015-11-25 08:31:09
161	2015-11-25 08:31:09	:+1:	chenglou	2015-11-25 08:31:09
160	2015-09-16 03:16:44	I copy the demo8 code, but he has a mistake. Uncaught TypeError: Cannot read property 'scale' of undefined ![react-motion](https://cloud.githubusercontent.com/assets/12135227/9895644/6374a6c0-5c64-11e5-9fda-90a8b31028e7.png)	APPLLEJN	2015-09-16 14:46:41
160	2015-09-16 03:42:01	Hi, can you be more precise? With version of react-motion are you using? And which version of the demo code?	chenglou	2015-09-16 14:46:41
160	2015-09-16 04:29:22	the version is 0.2.7, is the defaultValue required?	APPLLEJN	2015-09-16 14:46:41
160	2015-09-16 05:55:46	No it's not. Is it possible to see your code?	chenglou	2015-09-16 14:46:41
160	2015-09-16 14:46:10	thank you, I have fixed this bug...is my mistake	APPLLEJN	2015-09-16 14:46:41
160	2015-09-16 14:46:41	:+1:	chenglou	2015-09-16 14:46:41
159	2015-09-15 19:34:07	Hello I've been trying to get started with React Motion. I'm having some issues though. I'm hoping someone in here can explain how to init react motion correctly. I'm using webpack with babel-loader to compile my JS, and installed React and React Motion via npm. I've been trying with different init commands: 1) <S_CODE_TOKEN> 2) <S_CODE_TOKEN> 3) <S_CODE_TOKEN> All three methods declare React cor…	rbsmidt	2015-09-15 19:41:43
159	2015-09-15 19:41:46	Hey, the master's using an experimental API. I've put up a new REAME in the demos folder to clarify that. Thanks!	chenglou	2015-09-15 19:41:43
159	2015-09-15 19:44:49	Convenient link: https://github.com/chenglou/react-motion/tree/f53ec099dca159e23fc4ed1b656bb5555c166da1/demos So tldr: you've probably installed 0.2.7 and are checking out github's demos	chenglou	2015-09-15 19:41:43
159	2015-09-15 19:48:26	Ahh that would explain! Thanks a lot for your fast reply. So just to be sure, v 0.2.7 is the latest stable release, and also the one exposed when running npm install react-motion, right? Again thank you for assistance, i'm looking forward to get started with the lib!	rbsmidt	2015-09-15 19:41:43
159	2015-09-15 20:01:31	Yep =). You can check `node_modules/react-motion/package.json` to be sure.	chenglou	2015-09-15 19:41:43
159	2015-09-30 15:44:33	Hey, I'd love to make something similar to Demo 8 (the drag&drop list). What's the old equivalent of `scale: spring(1.1, springConfig)`?	skosch	2015-09-15 19:41:43
159	2015-09-30 15:51:58	New version is releasing in a couple of minutes actually. https://github.com/chenglou/react-motion/wiki/v0.3.0-examples	chenglou	2015-09-15 19:41:43
159	2015-09-30 15:52:32	Sweeeet! :)	skosch	2015-09-15 19:41:43
159	2015-10-01 02:02:07	(Released and forgot to ping, sry)	chenglou	2015-09-15 19:41:43
159	2015-10-01 02:15:06	No worries, I pulled it right away. It's working beautifully, and the example was very helpful. Thanks a ton!	skosch	2015-09-15 19:41:43
158	2015-09-14 19:17:00	Once it becomes extensible, we can bring the slowmo, [parameters chooser](https://cdn.rawgit.com/chenglou/react-motion/e8f42dcd9678a8cea8648a3cf4f994583a99e7f7/demos/demo5/index.html) and even onion skin into the devtools.	chenglou	2016-04-19 22:44:10
158	2015-09-14 19:18:46	Anywhere I can read on extensibility plans?	gaearon	2016-04-19 22:44:10
158	2015-09-14 19:20:07	Inside @jaredly's head maybe? =)	chenglou	2016-04-19 22:44:10
158	2015-09-14 19:20:27	That's what I thought!	gaearon	2016-04-19 22:44:10
158	2015-09-15 15:23:00	Haha sorry about that. I'll put a gist together w/ my plans. The [relay plugin PR](https://github.com/facebook/react-devtools/pull/200/files) makes some of the changes needed to have a reasonable plugin system. My current plan is to have any plugins live inside the react-devtools repo, b/c co-versioning multiple chrome extensions sounds like a nightmare :(	jaredly	2016-04-19 22:44:10
158	2016-04-19 22:44:10	Man I wish I was paid to work on this. Closing for now. Will still keep this in mind!	chenglou	2016-04-19 22:44:10
157	2015-09-14 15:14:19	Repro: chat heads, don't move mouse. See that the heads don't animate to `250, 300` even though `defaultStyles` and `styles` are set. Probably has something to do with the stop check (again...). @bsansouci	chenglou	2016-01-26 06:04:48
157	2016-01-26 06:04:48	Fixed in v0.4.1	chenglou	2016-01-26 06:04:48
156	2015-09-14 02:58:01	I attempted to refactor demo1 (chat heads) to use the new `<Motion />` component, but it looks like interpolating an array of values is no longer supported? Also, couldn't figure out how to get the previous interpolated value.	aputinski	2015-09-14 14:53:17
156	2015-09-14 03:38:47	That's actually what I'm doing next =). Hopefully you didn't miss the warning in the readme? I'll bold it to make sure people don't miss it. Leaving this open until I finish the refactor!	chenglou	2015-09-14 14:53:17
156	2015-09-14 04:53:38	Thanks! Are you referring to using integers as the object keys? If so, I did in fact miss that part.	aputinski	2015-09-14 14:53:17
156	2015-09-14 05:05:01	Oh no (although I should highlight that part too...), just the warning that the repo's going through refactoring and I temporarily dropped support for the staggered springs that you wanted. I'm putting it back soon.	chenglou	2015-09-14 14:53:17
156	2015-09-14 05:16:11	To be more precise and for future reference: interpolating an array of styles, without accessing the previous value, won't be supported anymore. You can just create an array of `Motion` instead. Same thing. Interpolating an array of styles, where each style depend on some other (thus requiring the access of previous style), is what I'm working on restoring right now.	chenglou	2015-09-14 14:53:17
156	2015-09-14 06:22:12	Update: it's back =).	chenglou	2015-09-14 14:53:17
156	2015-09-14 14:29:33	Thanks! Really appreciate it. This library is awesome.	aputinski	2015-09-14 14:53:17
155	2015-09-13 21:43:54	@nkbt Comparing a collection with another one is a bit tedious and looks like this currently: ![screenshot 2015-09-13 17 42 55](https://cloud.githubusercontent.com/assets/1909539/9839155/e0d2d402-5a3e-11e5-8ef8-9b812684dd36.png) Ideally we'd have a visual diff of the collection. But I kinda don't want to lose the nyan cat (yeah really) lol, is there something we could do here?	chenglou	2015-10-07 12:19:22
155	2015-09-13 22:14:02	Yeah, I found it quite not fun for myself either recently but did not have a chance to look at the solution.	nkbt	2015-10-07 12:19:22
155	2015-10-07 12:19:22	Fixed by #194	nkbt	2015-10-07 12:19:22
154	2015-09-12 16:54:30	Currently the `endValue` prop can be either an object or a function that is passed the `prevValue` and returns an object. Can `defaultValue` also have this feature? It'd be cleaner than using `setState` in my component lifecycle.	akre54	2015-09-12 17:38:35
154	2015-09-12 17:38:35	Unless I'm missing something, it doesn't make sense to have `defaultValue` as a function accepting `prevValue`, since there's no `prevValue`. A bit of context: `defaultValue` used to not be there. To animate on mounting, you'd use the conditional check: <S_CODE_TOKEN> But this wasn't discoverable enough, and people made mistakes when they forget to do the null check, which is why I pulled out a `…	chenglou	2015-09-12 17:38:35
154	2015-09-12 17:59:55	Perhaps I'm misunderstanding prevValue then. My goal is to treat it like `componentWillUpdate` / `componentDidUpdate` operating on props. Is that the wrong way to think about this?	akre54	2015-09-12 17:38:35
154	2015-09-12 18:01:12	`defautValue` is only ever used at the very first render, akin to React's `defaultValue` for inputs. So it's likely not what you're imagining. What's your use-case?	chenglou	2015-09-12 17:38:35
154	2015-09-12 18:13:42	A line that animates when new data comes in. http://bost.ocks.org/mike/path/ It looks like the new api for start and end value may be the right way to go? On Sat, Sep 12, 2015, 14:01 Cheng Lou notifications@github.com wrote: > defautValue is only ever used at the very first render, akin to React's > defaultValue for inputs. So it's likely not what you're imagining. What's > your use-case? > > — >…	akre54	2015-09-12 17:38:35
154	2015-09-12 18:15:01	Does the shape of `endValue` changes?	chenglou	2015-09-12 17:38:35
154	2015-09-12 18:15:36	Shape stays the same. On Sat, Sep 12, 2015, 14:15 Cheng Lou notifications@github.com wrote: > Does the shape of endValue changes? > > — > Reply to this email directly or view it on GitHub > https://github.com/chenglou/react-motion/issues/154#issuecomment-139806927 > . > > ## Adam K (mobile)	akre54	2015-09-12 17:38:35
153	2015-09-12 16:51:17	I am trying to animate an SVG `path` element's `d` attribute using `d3.interpolate`. It looks like react-motion only supports numerical values at the moment, and it also looks like there isn't a way to set a custom interpolator function. Any plants to fix either of these?	akre54
153	2015-09-12 17:34:30	Yep! The next next version will recognize special key names in your object, such as `height` and [insert your whatever path attribute here]. `height`, for example, will interpolate in the domain of integers since browsers round the number anyway. Got an API in mind for path?	chenglou
153	2015-09-12 17:44:10	Awesome to hear! I was thinking more like an arbitrary value interpolator, so that as long as you return the values in a way your own code can use you'd be fine. `<path>`'s [`d` attribute](https://developer.mozilla.org/en-US/docs/Web/SVG/Attribute/d) takes a string in the form "M50,100...", where the numbers are distinct values meant to be read separately. I'd like to be able to use `d3.interpola…	akre54
153	2015-09-12 17:59:38	cc @threepointone who's interested in this.	chenglou
153	2015-09-12 18:02:49	I can try to whip something up on Monday if nobody gets to it before then. Basically I'd like: <S_CODE_TOKEN>	akre54
153	2015-09-14 16:08:48	The tests on master appear to be broken, but would something like this work? <S_CODE_TOKEN>	akre54
153	2015-09-14 16:11:55	(Tests on master should be passing btw, just checked)	chenglou
153	2015-09-14 16:14:38	Ah ok, I just pulled down the latest. I'll add some tests then send a pull in a sec. I'm having a hard time wrapping my head around the `val` and `currentStyles` parts of the API. Why not have transitions simply be generic interpolators capable of transitioning between arbitrary values?	akre54
153	2015-11-03 22:41:00	@akre54 Did you manage to get custom interpolators working, or did you decide to go a different direction?	ccblaisdell
153	2015-11-10 09:57:30	@akre54 as @ccblaisdell mention also keen to know if you found a solution.	henriquea
153	2015-11-10 13:36:18	I started changing some things around and got into the weeds before just falling back to using d3 for child animations, which has some pretty severe drawbacks. We're still really interested in this (mostly for animating between reparented components), but I haven't had time in a while to look into it.	akre54
153	2015-11-10 13:48:29	Thanks for the update @akre54 👍	henriquea
153	2016-02-27 09:04:57	You can use custom interpolators just fine with React Motion by treating styles _as arbitrary values_ (I'm not a fan of the term _styles_ because of this). For example: http://bl.ocks.org/herrstucki/27dc76b6f8411b4725bb. Of course it would be nice if RM would support them directly. Also, interpolators should be specific to each style property. One interpolator per component wouldn't work. I could…	herrstucki
153	2016-02-29 16:31:54	I prefer the second way (that way it can be extracted into a wrapper function or composed).	akre54
153	2016-12-16 12:41:36	Hi, any update about interpolating SVG path? Thanks a lot!	mrasoahaingo
153	2017-03-07 00:35:54	This would be great to have. I think I would lean way more towards an `interpolate` key for spring options. I would also wager that most people would love to be able to just drop in compatible interpolators as plugins at a higher level and have them work out of the box. D3 has tons of interpolators available, we could honestly just make an i/o to utilize them. As easy as it would be to provide th…	tannerlinsley
153	2017-03-07 00:43:21	Am I right to assume that we would need to build a standardized interpolator interface to replace the operations located here: https://github.com/chenglou/react-motion/blob/master/src/Motion.js#L173?	tannerlinsley
153	2017-03-07 19:10:51	I was able to work up a prototype abstraction of `<Motion />` to work with d3-interpolators. By no means is it optimized, but it's a pretty cool start. It works by mapping non-numeric value changes to auto-incrementing integers, then it coerces those integers back to a percentage between the old and new value. Then it applies the d3-interpolator of choice behind the scenes, defaulting to the stan…	tannerlinsley
153	2017-03-07 19:25:19	@tannerlinsley that looks amazing! @chenglou is that something you would accept as a start to a PR? This seems extremely powerful. I'm willing to help where I can 😁	souporserious
153	2017-03-07 23:45:02	I've just updated my snippet above to support interrupted updates. All this means is that it should function exactly like react motion does, it will always shift inertia towards the new value *from where the current value is* :)	tannerlinsley
153	2017-03-14 08:33:51	@chenglou, honestly it would be so nice to have access to the percentage from the last issued float to the destination float. The wrapper above works pretty well for the simple `<Motion />` component, but quickly becomes unwieldy if the same concept is applied to `<TransitionMotion />`. There is so much duplicate tracking of values that it seems like a fair ask to include in the core. Really, any…	tannerlinsley
153	2017-03-22 23:45:08	Sorry super busy right now. Leaving a comment here. Will check again next week.	chenglou
153	2017-03-23 05:16:42	I got really stuck working on adding interpolation to the TransitionMotion component via the wrapper before I had to dig deeper into the source. The architecture I needed to achieve this flexible interpolation took me on a journey that ended up porting as much of the animation cycle and physics stepper over to a new repo called [react-move](https://github.com/tannerlinsley/react-move). Anyone int…	tannerlinsley
152	2015-09-12 13:28:16	To enable smooth usage of React 0.14 RC1 without NPM errors on install.	danieldunderfelt	2015-09-12 17:39:25
152	2015-09-12 17:39:28	Thanks!	chenglou	2015-09-12 17:39:25
151	2015-09-11 11:49:59	I have a TransitionSpring wrapping a list, whose elements get replaced using [redux](http://rackt.github.io/). I gave elements unique keys, and still elements only enter or leave to accommodate for a change in their numbers. That is, if there were two elements before, and now there are three, the third element will enter, but the other two will just get their contents replaced instead of the prio…	yotamDvir	2015-09-13 11:20:38
151	2015-09-12 06:23:05	What does your `getEndValue` look like? Also, see here: https://github.com/chenglou/react-motion#little-extras. Don't use numbers as your keys.	chenglou	2015-09-13 11:20:38
151	2015-09-12 08:47:00	<S_CODE_TOKEN> Also, I just use the `text` property for the id, which aren't numbers...	yotamDvir	2015-09-13 11:20:38
151	2015-09-13 11:20:38	Somehow works now. Since this post I've made a change in my app to ImmutableJS that broke some functionality, among which was changing all the element keys to `true`. After I fixed it so the id's are back to normal, the problem disappeared. Still don't know why it works though... Will update if I find out - for now I'm closing the issue. Thanks!	yotamDvir	2015-09-13 11:20:38
150	2015-09-10 00:10:27	Hi! I find the demos and their performance really promising so I'd really love to use react-motion in a project of mine, but I can't get my head around how to use it efficiently (if at all) :\ Here's my use case. I'd appreciate if you could guide me through what's behind `endValue`, `willEnter`, `willLeave` in relation to the life cycle of a component, how to think an animation with those and bui…	olance	2015-11-25 08:27:19
150	2015-11-25 08:27:19	Wow, this issue got completely skipped for some reason, so sorry! To answer your question: the todo demo should help. The readme has been revamped since, too. Closing this since this is old and I suspect you've moved on from it (sorry again for missing this issue). If not, please do check the new docs. If so, closing for now but feel free to reopen. Also, we're on [Discord](https://discordapp.com…	chenglou	2015-11-25 08:27:19
150	2015-11-25 08:38:07	hey @chenglou thanks for replying :) I have moved to other things indeed, but I'll be interested in learning to use react-motion anyway, so I'll have a look! Thanks!	olance	2015-11-25 08:27:19
149	2015-09-09 03:51:36	Hi, Is there support for a callback after the animation is completed? Like the one provided in React-Native animation. https://facebook.github.io/react-native/docs/animations.html Thanks!	maicaiyao	2015-09-09 03:52:59
149	2015-09-09 03:52:59	Not yet, merged into https://github.com/chenglou/react-motion/issues/139 =)	chenglou	2015-09-09 03:52:59
148	2015-09-03 20:34:06	I was working on a component that uses react-motion and noticed that it caused react to throw the setState warning when I went to a new route. I located the source of this issue in `src/components.js` in TransitionSpring's `animationRender` method. The Spring component sets `this.hasUnmounted` to `false` in `componentWillUnmount` but TransitionSpring does not. When `animationRender` checks `!this…	wilfreddenton	2015-09-12 17:46:55
148	2015-09-04 04:56:24	@bsansouci	chenglou	2015-09-12 17:46:55
148	2015-09-04 05:21:39	Thanks! We had already fixed this but we might've overwritten that change. I think we can merge @chenglou.	bsansouci	2015-09-12 17:46:55
148	2015-09-06 23:18:56	Did we ever add it for TS? A quick search though history says no. Anyway, @bsansouci can you add a test against this? I'll let you merge this before/after.	chenglou	2015-09-12 17:46:55
148	2015-09-12 17:46:53	Alright, merging this. @bsansouci I'll try to fix all the tests today so that you can test again this. Thanks @wilfreddenton!	chenglou	2015-09-12 17:46:55
148	2015-09-12 20:31:51	@chenglou no problem! Thanks for all the work you've put in on this project. It's really awesome.	wilfreddenton	2015-09-12 17:46:55
147	2015-09-02 23:19:54	Coming from [your example from react-tween-state](https://rawgit.com/chenglou/react-tween-state/master/examples/index.html): Could it be possible, that react-motion uses the "Slightly smarter Destructive Transition" by default? Is it possible to change this to the additive behaviour? Thank you very much!	amannn	2015-09-02 23:23:49
147	2015-09-02 23:23:49	Nope. With a spring, you get the "additive" behavior for free. Actually, the additive behavior for normal easing curves is an escape hatch for those to model a spring, in the sense that you want a smooth curve where you wouldn't get one with an ordinary interrupted e.g. easein (see more explanation [here](http://iosoteric.com/additive-animations-animatewithduration-in-ios-8/)). It also doesn't wo…	chenglou	2015-09-02 23:23:49
147	2015-09-03 09:59:30	Your right, thanks for the explanation! I experimented a bit with the first demo and found that the additive behaviour like in the react-tween-state demo is especially visible with lower dampings. E. g. a spring setup with `[10, 2]` shows a similar behaviour for the interruption (hower it overshoots quite heavily on the edges). So as you said, i guess that's just the way physics animation feels l…	amannn	2015-09-02 23:23:49
146	2015-09-02 08:18:17	missing from #145	threepointone	2015-09-05 22:29:07
146	2015-09-02 08:21:35	Does this work? Just tested locally and it still doesn't work.	chenglou	2015-09-05 22:29:07
146	2015-09-02 09:13:34	Works for me?	threepointone	2015-09-05 22:29:07
146	2015-09-02 09:13:55	What error are you still getting?	threepointone	2015-09-05 22:29:07
146	2015-09-02 17:23:54	Did you try a fresh npm install? I think it's eslint again <S_CODE_TOKEN>	chenglou	2015-09-05 22:29:07
146	2015-09-03 10:08:24	working just fine with a fresh npm install	threepointone	2015-09-05 22:29:07
146	2015-09-05 22:29:05	Humm that's weird. Switched to another laptop and now it works. Probably because of the artifacts of the `integration/` stuff which isn't tracked by this repo.	chenglou	2015-09-05 22:29:07
145	2015-09-02 08:01:31	fixes these lint errors, fixes #144 <S_CODE_TOKEN>	threepointone	2015-09-02 08:14:25
144	2015-09-02 07:37:13	Haven't checked into it; we should make it work again.	chenglou	2015-09-02 08:14:25
143	2015-09-01 21:44:08		KyleAMathews	2015-09-02 22:42:52
143	2015-09-01 21:44:32	Sorry, it should be "unmount".	chenglou	2015-09-02 22:42:52
142	2015-09-01 07:22:29	I'm still against hard-coded duration, and RM likely won't expose a spring where the user specifies one of `{stiffness, damping}`, and the spring gives the other, given a determined duration. The moment we do that, interruptible animation becomes unsolved again. For the people who wanted to have a feel of how long a spring lasts, I've directed to https://cdn.rawgit.com/chenglou/react-motion/e8f42…	chenglou	2016-04-20 02:47:49
142	2015-10-28 02:18:50	The demo is broken. It's impossible to set any reliable duration, since some easings seems to be broken. I really don't understant what you mean is wrong with animation duration. Duration is ok.	steida	2016-04-20 02:47:49
142	2015-10-28 02:20:16	Seems to work fine from here. What's broken?	chenglou	2016-04-20 02:47:49
142	2015-10-28 02:25:51	I just set some dragger to low value, and first column is invisible a second is animating forever. Anyway, we need duration. There is nothing wrong with initial duration value.	steida	2016-04-20 02:47:49
142	2015-10-28 02:28:54	That's the intended behaviour of the demo. First column is invisible because it's wobbling too hard and second column too. You've probably hit a negative configuration. They're a few numbers smaller than whatever you're manipulating (likewise the following columns are a few numbers bigger than your current cell). There's no reason to hide the undefined behaviour when you set e.g. a negative dampi…	chenglou	2016-04-20 02:47:49
142	2015-10-28 02:31:14	Why? It's just definition how long bare animation should play, and right implementation can hook on any step.	steida	2016-04-20 02:47:49
142	2015-10-28 02:31:43	I am really missing point of something or idk.	steida	2016-04-20 02:47:49
142	2015-10-28 02:33:09	It's not about being able to hook into any step/frame. What do you do with an e.g. ease-out animation interrupted halfway? Given whatever info you currently have.	chenglou	2016-04-20 02:47:49
142	2015-10-28 02:37:18	Play the same animation backward. So the same current time stamp, same easing, but opposite direction.	steida	2016-04-20 02:47:49
142	2015-10-28 02:39:11	It's interrupted because you want to go to a new destination. Are you saying you reverse the equation? That'll become an ease-in (sorta) and only works with ease-out in the case you're talking about.	chenglou	2016-04-20 02:47:49
142	2015-12-27 17:32:51	I can understand the argument, but it is still hard to estimate how `{stiffness, damping}` value would work for my own transition/animations. I think demo 5 can be much improved to visualize result if parameters can be customized with some UI provided.	sairion	2016-04-20 02:47:49
142	2016-04-20 02:47:49	Closing in favor of #265 (new feature coming)	chenglou	2016-04-20 02:47:49
141	2015-08-31 04:15:34	Tbh just want my name in this repo	frederickfogerty	2015-08-31 04:38:16
141	2015-08-31 04:38:14	lol	chenglou	2015-08-31 04:38:16
141	2015-08-31 04:40:26	![clczf7musaapc1e png_large](https://cloud.githubusercontent.com/assets/175264/9572175/34a09d72-4fee-11e5-8ff8-e2c0b398ae53.png)	nkbt	2015-08-31 04:38:16
140	2015-08-31 01:30:20	Is there anyway to have a timed animation? Stiffness and damping would be auto calculated based on distance / time.	alexreardon	2016-04-20 02:48:44
140	2015-08-31 01:33:12	Not currently, since it's against the goal of interruptible animation. Might expose these in the future, I'll see. I'd rather people adjust the spring to achieve a good "feel" rather than putting a random number. Here's something that might help you find the parameters you want: https://cdn.rawgit.com/chenglou/react-motion/e8f42dcd9678a8cea8648a3cf4f994583a99e7f7/demos/demo5/index.html	chenglou	2016-04-20 02:48:44
140	2015-08-31 02:17:58	My current goal is to build a time lapse. I need to animate each step in full before going to the next step. Currently I am guessing based on spring and dampness; but the time for animation could be different as distances between start and finish positions can vary. Well at least that is my understanding	alexreardon	2016-04-20 02:48:44
140	2015-08-31 02:19:01	What kind of time lapse specifically? I'm actually planning to support sequential animation, so maybe checking the completion each time isn't even the best way to do it for you.	chenglou	2016-04-20 02:48:44
140	2015-08-31 02:20:02	Yep; time might not be the best way. Really I want to know when the previous animation finished: https://github.com/chenglou/react-motion/issues/139	alexreardon	2016-04-20 02:48:44
140	2015-08-31 02:24:34	Sequence it is then? So there are two types of sequences here. One is pre-prop, where your prop goes to the next destination value when the current one finishes. The other is per-"set of props", where you want all the props (each of which might have a different end time) to finish all before starting another set. Which one do you need? @threepointone	chenglou	2016-04-20 02:48:44
140	2015-08-31 03:17:18	Currently I have a control that sets the current state. I want to know when the animation finishes so that the control can tell the application that the state has changed (which would be animated to)	alexreardon	2016-04-20 02:48:44
140	2015-08-31 03:19:41	So I won't have a series of animations set up ready to go. Rather, I just need to know when the current animation is finished so I can update the application state. Similar outcome to chained animations though	alexreardon	2016-04-20 02:48:44
140	2016-02-25 22:15:23	I'm trying to figure out how to speed up animations for tests, and I'm not sure how to adjust the stiffness and damping to speed up the animation. If I have {stiffness: 300, damping: 50}, is there a simple formula I can do to make the same animation but 2x faster? I've tried arbitrarily increasing stiffness and/or damping, but I always end up with no perceptible difference, or making the animatio…	AgentME	2016-04-20 02:48:44
140	2016-02-25 22:37:04	@AgentME you can do this: We use a requestAnimation polyfill for testing [raf](https://github.com/chrisdickinson/raf) Raf uses set `timeout` in place of `window.requestAnimationFrame` (Alternatively you could just replace `window.requestAnimationFrame` with `setTimeout`) When testing you can use [sinon](https://github.com/sinonjs/sinon) to hyjack the window timers (see `sinon.useFakeTimers`). Thi…	alexreardon	2016-04-20 02:48:44
140	2016-02-25 22:39:29	Thanks, though well really it's not just tests. I'm also still interested in knowing how to speed up an animation for an application. I have no idea how exactly I should change the numbers if I want to have the same animation style but faster. I've tried the guess-and-check method but haven't gotten anywhere good.	AgentME	2016-04-20 02:48:44
140	2016-04-20 02:48:44	Closing in favor of #265 (will release a new helper that allows you set the "duration" in a more intuitive way, even without the help of demo 5).	chenglou	2016-04-20 02:48:44
139	2015-08-31 01:28:02	Is there any way currently to determine when an animation is completely finished?	alexreardon	2015-11-25 08:21:38
139	2015-08-31 01:29:38	Right now if you're using a non-wobbly spring, you can check for the current value passed to you by the children function. In other cases probably have the current velocity passed to you too. I'm planning to expose such a boolean in the future.	chenglou	2015-11-25 08:21:38
139	2015-08-31 01:38:37	`willEnter` or `willLeave`?	alexreardon	2015-11-25 08:21:38
139	2015-08-31 01:39:32	Yep, check `currentSpeed`, passed at last in both callbacks.	chenglou	2015-11-25 08:21:38
139	2015-08-31 05:20:01	I am struggling to figure out how to use the callbacks to let my app know that the animation is finished. Would you mind posting a simple example?	alexreardon	2015-11-25 08:21:38
139	2015-09-09 03:54:20	As in, you can do a simple `if` check inside `willLeave` for the currentSpeed value. The structure of currentSpeed is similar to that of endValue you provided. You can console log it and check it. It's a hacky though. I'll provide hooks in the future.	chenglou	2015-11-25 08:21:38
139	2015-09-18 20:13:03	@chenglou is willLeave available on a Spring? -- I couldn't see it in the source. Like you mentioned, it would be great to have a bool / callback to simplify this down.	alexcurtis	2015-11-25 08:21:38
139	2015-09-23 22:31:30	Nope, `willLeave` doesn't mean what you think it means in this case. There's no component leaving for Spring.	chenglou	2015-11-25 08:21:38
139	2015-10-22 16:24:27	+1 for hooks.	webyak	2015-11-25 08:21:38
139	2015-11-25 08:21:38	Closing for #235. Will be implemented soon.	chenglou	2015-11-25 08:21:38
138	2015-08-30 09:27:11	In response to this issue https://github.com/chenglou/react-motion/issues/137	souporserious	2015-08-30 19:17:56
138	2015-08-30 09:28:03	You could use `defaultValue`	chenglou	2015-08-30 19:17:56
138	2015-08-30 09:33:49	Thought it would be easier like that. Want me to update it using `defaultValue`?	souporserious	2015-08-30 19:17:56
138	2015-08-30 09:34:33	Yeah please do. using `prevValue` with a null check isn't intuitive. Otherwise I wouldn't have exposed `defaultValue`	chenglou	2015-08-30 19:17:56
138	2015-08-30 19:17:54	:+1: thanks!	chenglou	2015-08-30 19:17:56
138	2015-08-31 15:58:32	@souporserious with this commit should demo3 now animate in the todo items when the page loads/component mounts? I cloned the repo and ran it locally to see how to get the functionality in my project, but it's not animating for me.	wilfreddenton	2015-08-30 19:17:56
138	2015-09-01 05:41:30	That's weird, it animates for me. Does your console say anything?	chenglou	2015-08-30 19:17:56
138	2015-09-01 10:20:05	Yeah works fine for me as well. You did `npm start` right?	souporserious	2015-08-30 19:17:56
138	2015-09-01 13:29:31	Doh! Idk why I thought the demos would come transpiled. It's working for me. Thanks. I'm curious though, is it possible to also have unmounting animations? Like if there was some boolean that mounted and unmounted the list view.	wilfreddenton	2015-08-30 19:17:56
138	2015-09-01 17:22:27	The demo actually does unmounting animation, when you filter through it or remove one	chenglou	2015-08-30 19:17:56
138	2015-09-01 19:24:13	Right, it handles the unmounting of the individual list items. I was wondering if it could handle the unmounting of the containing unordered list but I see now that it's a better idea to just remove the items instead of the whole view when I want the list to disappear. This way the mounting/unmounting is all handled by react-motion. Thanks @chenglou and @souporserious so much for taking the time …	wilfreddenton	2015-08-30 19:17:56
138	2015-09-01 19:31:14	Right, there's no magic render-that-keeps-child. I've put this as a FAQ in the readme since it's not the first time I've encountered this question. Thanks!	chenglou	2015-08-30 19:17:56
137	2015-08-29 14:23:12	For example, in this [demo](https://cdn.rawgit.com/chenglou/react-motion/e8f42dcd9678a8cea8648a3cf4f994583a99e7f7/demos/demo3/index.html), is it possible to have the listview animate when it's mounted in the same way that searching "asdf" and then "" animates the view? This would be useful for when a listview is toggleable.	wilfreddenton	2015-08-29 20:53:44
137	2015-08-29 20:00:04	Total guess, but should be possible by starting with 0 items, and then adding them in after a setTimeout(fn, 0)?	threepointone	2015-08-29 20:53:44
137	2015-08-29 20:28:47	Yes, just provide a defaultValue and/or willEnter and then whatever you want your endValue to be. You can see a working example here: http://codepen.io/souporserious/pen/dde7064750f523bfa934da2d6e201af4?editors=001	souporserious	2015-08-29 20:53:44
137	2015-08-29 20:53:44	^ Yep!	chenglou	2015-08-29 20:53:44
136	2015-08-27 16:16:58	After having some difficulty with a dynamic list of items, I cloned the repo and edited Demo 8. I changed `range(4)` to `range(8)` and I see the same behavior. If you drag one of the items near the end of the list, it can only be moved to the 4th spot (not the 5th, 6th, 7th or 8th.) Any ideas? P.S. I would have asked in the Slack room, but I'm not sure if I need to be invited first. I just tried …	marclar	2015-08-28 06:10:33
136	2015-08-27 17:21:43	Hey @marclar, you can sign up here http://www.reactiflux.com/ and find #react-motion in the channels list!	johnamiahford	2015-08-28 06:10:33
136	2015-08-28 06:12:05	Yeah the "invite" message is super misleading. It's nothing but a sign up page. @marclar I've pushed a new commit that shows what you had to change: https://github.com/chenglou/react-motion/commit/4bde5cd03a2e03c299fe2d74d02b7410f6273470#diff-a5c97fa5065182ffc820c58359237cd5R60 It works now. Feel free to play around with it =). Thanks for pointing it out! If you're wondering how this works then a…	chenglou	2015-08-28 06:10:33
135	2015-08-25 21:13:41	I'm trying to copy [Demo 8](https://github.com/chenglou/react-motion/blob/master/demos/demo8/Demo.jsx), but my project uses coffeescript and cjsx. I think it's close to working, but this bit in particular throws an error: <S_CODE_TOKEN> I'm not sure how `{items =>` functions; I'm not too familiar with ES6, but I get `items is not defined` when I run this code. Any ideas? Thanks so much. Beautiful…	marclar	2015-08-25 21:24:29
135	2015-08-25 21:21:00	That's the `children` prop which in this case accepts a callback. The ES5 version would be `<B>{function(items) {return ...}}</B>`. That syntax in CJSX should have worked?	chenglou	2015-08-25 21:24:29
135	2015-08-25 21:24:28	Thanks, @chenglou -- I think all I needed to do was to change `{items =>` to `{(items) =>` I still don't have it working exactly like the demo, but now the page renders and it seems I can reorder things. Thanks!	marclar	2015-08-25 21:24:29
135	2015-08-25 21:25:38	Ah that's right, CoffeeScript has mandatory parens for a single argument... Alright. We're all active on Slack so feel free to post questions there too.	chenglou	2015-08-25 21:24:29
135	2015-08-25 21:27:23	Cool -- thank you.	marclar	2015-08-25 21:24:29
134	2015-08-20 18:00:09	Hi, First of all thanks for this great library. as the first time using this library, the README did not help me to know how to get the Spring out of the library, it is not mentioned anywhere in the README and I think it is important as a "Getting Started". The examples didn't help neither because they directly requires the Spring file (I think it should be better to extract the things from the l…	gre	2015-08-21 21:48:37
134	2015-08-20 18:02:33	It says before [this line](https://github.com/chenglou/react-motion/blob/56df77d44e490ed5d5fda678e445d6ee9f2cc3da/README.md#spring-) that the library exports `Spring`, among others. That being said, I guess not everyone sees that. Can you remove the space between `{}`? I'll merge this after.	chenglou	2015-08-21 21:48:37
134	2015-08-20 19:13:31	done :) I've used your neat library for a cool example I'm going to release soon, I'll show you ;)	gre	2015-08-21 21:48:37
134	2015-08-21 21:48:35	Thanks!	chenglou	2015-08-21 21:48:37
133	2015-08-19 08:13:49	(See ordinary spring API: #129) One of the less mentioned but extremely powerful feature with springs is their dependency. In the old API, it looked like this: `<Spring endValue={prevValue => ...}>{interpolated => ...}` where `endValue` is a function that accepts the values of the previous tick. Once you get the ability to read the values from the previous tick, you also get to establish dependen…	chenglou	2015-11-25 08:20:39
133	2015-11-25 08:20:37	API's landed since a while now. Closing for now but will revisit in the future for reference purposes.	chenglou	2015-11-25 08:20:39
132	2015-08-12 01:53:46	Check `func.length`.	chenglou	2016-01-02 09:07:24
132	2016-01-02 09:07:24	Low pri, use types please!	chenglou	2016-01-02 09:07:24
131	2015-08-11 18:22:50	A know issue with [browserify-cdn](https://www.google.co.in/search?q=browserify+cdn+peerdependencies&oq=browserify+cdn+pee&aqs=chrome.0.69i59j69i57j69i60.5598j1j7&sourceid=chrome&es_sm=91&ie=UTF-8), is that it fails on peerDependencies. As such, it tries to bundle react, doesn't find it installed, and [bails with an error](https://wzrd.in/standalone/react-motion). This should fix that.	threepointone	2015-08-11 18:24:08
130	2015-08-11 16:11:53	Is there a way to use this with `react-router` to transition between components? e.g. implement a page transition like http://www.semplicelabs.com/ with additional stagger on the menu items?	codepunkt
130	2015-08-11 17:05:00	Something like this? https://gist.github.com/maisano/8faf4bd123fa9842f4ea	chenglou
130	2015-08-13 08:02:24	I'm afraid i don't know how to use that. Tried using it as a parent route component in `react-router@1.0.0-beta3`, didn't work too well.	codepunkt
130	2015-08-13 08:03:51	@maisano care to help a bit here please?	chenglou
130	2015-08-13 08:14:23	@gonsfx http://in-flux.github.io/component-router/example ?	nkbt
130	2015-08-13 15:18:45	oof, i should really add some usage docs to that gist. @gonsfx the `RouteTransition` component was written not to be a route component, but a wrapper for rendering children. e.g.: <S_CODE_TOKEN>	maisano
130	2015-08-13 16:00:55	Does that mean all children will animate in the same way? (can't have one child come in from the bottom, another from the right)	cheapsteak
130	2015-08-13 16:09:27	in this implementation of `<RouteTransition>`, all children being added will animate the same. the same goes for children being removed. however, it would be pretty simple to do some path comparisons and pull from a series of preset transition values. you could also pass in the history action for a particular transition.	maisano
130	2015-08-14 06:13:09	@chenglou Thanks for pointing me in the right direction @maisano Thanks for your clarification - that works okay-ish but is a good starting point for further inquiry. Followup questions: - On initial load of the app, the component shown first is not transitioned in. How can i achieve that? - The `RouteTransition` only transitions the immediate child - what if i'd like to transition multiple child…	codepunkt
130	2015-10-05 20:12:27	Would we able to see an example using the new api? Struggling to get my head around the changes!	boyswan
130	2015-10-09 19:44:11	@boyswan not too familiar with the router. I'll defer to @maisano for this one	chenglou
130	2015-10-09 20:19:53	@boyswan by new api i'm assuming you meant the new `react-motion` api. i just updated the gist to reflect those changes, though i haven't tested it. conceptually it's largely the same, though a prop's name changed and you no longer need to access the `val` key from the interpolated values.	maisano
130	2015-10-10 11:12:33	Perfect, thanks for this!	boyswan
130	2015-10-14 02:35:21	@maisano I seem to be having the same issue as@gonsfx where the initial route does not load...	mattapperson
130	2015-10-14 14:12:25	@mattapperson the initial route doesn't load or doesn't transition? if it's the latter, i think you can get that by adding `defaultStyles`.	maisano
130	2015-10-14 14:25:08	@maisano it was an issue with my styles. the absolute included in this component broke stuff	mattapperson
130	2015-10-14 14:53:58	@mattapperson :+1: yea, that component is more of a demo than anything else.	maisano
130	2015-10-19 21:40:09	Would the implementation change dramatically if @chenglou's example was modified to make the transition be a horizontal sliding animation instead of a fading one?	rclai
130	2015-11-09 14:49:41	Hi @rclai, Just replace the scale transfom in the render by `translateX(``${interpolated[key].x}%``)`. And replace scale in both willEnter and willLeave methods by respectively `x: spring(-100)` and `x: spring(100)`. That should work.	griable
130	2016-01-13 13:05:44	Perhaps I'm missing something, but I'm having an issue with repeating willEnter and willLeave animations for routes. I'm assuming that because <TransitionMotion /> is retaining the keys of each route, when you visit pages the second time, the willLeave animation hook fires on willEnter. Any guidance on this would be greatly appreciated, thank you! I think this library is fantastic but this is pro…	cdebotton
130	2016-01-14 14:02:14	@cdebotton it's hard to tell what's wrong from this–what's the usage look like?	maisano
130	2016-01-15 13:43:35	@maisano, sure, the implementation looks like this: <S_CODE_TOKEN>	cdebotton
130	2016-01-15 14:20:03	Sorry for so many posts, but I've at least solved for when the problem happens. If I am transitioning between routes, and then click into another route, the leave animation doesn't fire on the route that is already on the DOM. I believe that this is because the key has not been removed yet from the styles configuration object. When I wait for the transitions to complete, everything behaves as exp…	cdebotton
130	2016-01-15 18:28:00	i'm still a little unclear on what the problem you're having is, but based on animations repeating, i would guess it's because you're potentially clobbering the `pathKey` for multiple routes (e.g. you're passing in the same `pathKey` for matches at `"/foo/bar"` and `"/foo/baz"`). why split on slash and return the first element instead of the entire pathname?	maisano
130	2016-02-05 22:42:06	How to get this to work with 0.4.\* ? TransitionMotion's api changed and I cannot get this example to work anymore :(	abelovic
130	2016-02-05 22:47:09	@threepointone we should have one, authoritative answer on how to make RR work with RM. I myself haven't used RR so I can't answer. But this is a recurring question. @abelovic the migration guide is [here](https://github.com/chenglou/react-motion/wiki). Maybe [this](https://github.com/chenglou/react-motion/wiki/v0.4.0-examples/_compare/b23bda218bfc5414d2bb70c954c7ed5250e16fa2...6b4990a7adb5a28a63…	chenglou
130	2016-02-06 05:21:16	yes, we should have an example (indeed, we should also prep an example for their incoming v2 release). I'll start hacking on this today.	threepointone
130	2016-02-09 16:38:47	This implementation uses 0.4.2 and is used as a wrapper component which takes – amongst other things – Route components. This is just a simple example, and fades a single component in from 0.75 opacity. Hope this helps someone. <S_CODE_TOKEN>	andrewgleave
130	2016-02-11 13:57:29	FYI, the newest example in the [Wiki Gallery](https://github.com/chenglou/react-motion/wiki/Gallery-of-third-party-React-Motion-demos) is a RM wrapper for RR.	chenglou
130	2016-02-12 11:20:06	I also saw [this](https://twitter.com/nanoT1m/status/697607814978609152?lang=en) posted on twitter today: https://github.com/nanot1m/motions	adamscybot
130	2016-02-12 17:46:48	@andrewgleave - thanks for this! I started doing something like this (except I used a slide transition) and it worked. After maisano released his wrapper I ended up changing to that because it is nicely abstracted @maisano- Great wrapper!!! I only ran into one issue/improvement which I posted in your repo Fade in/out: Unfortunately this is one effect that doesn't look right. I have tried differen…	abelovic
130	2016-02-29 18:24:30	Just to note (noted it on the gist a couple of months back): this uses absolute positioning to work. If you don't have the routeTransition around the footer, it won't look correct visually as whatever you wrap the RouteTransition around will go below your footer. Basically: don't expect to have a static header / footer, and do a fade transition on the content between the header and footer...	reywright
130	2017-01-09 10:18:24	Is there some way to avoid position:absolute ? Maybe we would be able to use some callback to fire when leaving finishes and run enter transition right after that?	maximusnikulin
130	2017-01-14 15:17:38	It's possible to make this work without position:absolute, but it not so reliable solution yet. Maybe it will be usefull. https://github.com/chenglou/react-motion/issues/419	maximusnikulin
129	2015-08-11 08:35:25	This only concerns animating a single spring for now. I need to prototype a bit more on the springs with dependencies (e.g. chat heads, where the destination of the second head is the current position of the first head) and TransitionSpring, but I think this new Spring is cool enough to stay even if the other solutions don't work out. (props names are temporary. Not important right now) `<Spring …	chenglou	2015-11-25 08:20:14
129	2015-08-11 09:37:40	top: config(10, 120, 17) looks a bit funny. Don't necessarily like the way it looks, and that the main value does gets thrown with the rest. What about keeping the to={} always pure, and have an optional config={} that contains all the custom configs? Something like config={{to: [120, 17] }}	borisyankov	2015-11-25 08:20:14
129	2015-08-11 09:40:38	It's still pure either way. And yes, I've thought about that. I'm not sure if it has a parallel with TransitionSpring (you can't provide an independent config since you don't know what the current set of keys are... there are ways around this though). I'll consider it.	chenglou	2015-11-25 08:20:14
129	2015-08-11 09:41:41	I meant pure in some 'new-edgy' way, not the functional programming meaning ;)	borisyankov	2015-11-25 08:20:14
129	2015-08-11 13:25:00	Everything seems quite reasonable as for me. I'd avoid additional function `config(x,y,z)` and just pass an array instead: `top: [10, 120, 17]`, which makes it somewhat similar to `.eslintrc` So you have an option to do either `top: 10` or `top: [10, 120, 17]` It is possible to configure other things in a similar fashion.	nkbt	2015-11-25 08:20:14
129	2015-08-11 17:22:48	I want to reserve `[10, 120, 17]` for chained animation (there, I've said it). So maybe something else instead?	chenglou	2015-11-25 08:20:14
129	2015-08-12 08:35:56	~~Here's the draft format for `transform`, which is probably what you'd use 50% of the time: `<Spring to={transform: {translate3d: [10, 5, 0]}} />` Feels much better than weird string concatenation/interpolation imo. Alternatively: `<Spring to={transformTranslate3d: [10, 5, 0]} />` Doesn't exist as a css property, but hey for border and background and such, we got all the individual properties, s…	chenglou	2015-11-25 08:20:14
129	2015-08-12 09:10:39	There's a slight problem with the new API. In the past, the event handlers could do this: <S_CODE_TOKEN> On click ,it'll call the handler and pass the currently interpolating value. Can't in this new model since you can't get hold of that very value. Three solutions: 1. The primary case of this is for drag and drop. I use it in lots of demos. So we should just have better drag and drop. I haven't…	chenglou	2015-11-25 08:20:14
129	2015-08-12 09:15:43	alternately, maybe you special case drag and drop? `<Div draggable={/* true or options object*/}/>` (inspiration from framer, really. might just be pragmatic enough, and actually achieve what the html5 draggable css spec set out to do))	threepointone	2015-11-25 08:20:14
129	2015-08-12 09:41:29	So you're going with option 1? In that case, we'd need to list all the common usages of getting hold of the interpolated value. I don't want to special case drag and drop then realize there this other usage I didn't think of, and then end up with either solution 2 or 3 anyways. (Btw, just tested 2. Works)	chenglou	2015-11-25 08:20:14
129	2015-08-12 09:45:24	Just exploring/ giving options. But saying that the new api already looks like a special `<div/>`, and draggable has a spec of sorts. No 2. should happen in any case. :+1: No. 3 also should be doable as opt-in, really.	threepointone	2015-11-25 08:20:14
129	2015-08-14 00:50:53	@chenglou What about controlling the precision on something that isn't pixel-based? For example, an opacity-based animation currently has that fall-off problem where react-motion takes forever to reach 0. The element is basically invisible, but it keeps animating anyway. FWIW, awesome work though!!! This one tiny edge has been the only rough spot for me.	jdeal	2015-11-25 08:20:14
129	2015-08-14 00:52:44	That example of height with pixel is really just an example. Internally we'll check the property name and do the correct precision rounding. For opacity it's, say, 2 digits.	chenglou	2015-11-25 08:20:14
129	2015-08-14 01:04:55	Ah, cool, thanks!	jdeal	2015-11-25 08:20:14
129	2015-08-14 09:52:31	Looks like a very nice simple to use spring API. May I suggest added support for choosing the element type instead of div inside the spring? Could be something like this for render(): <S_CODE_TOKEN> And then you could optionally pass a factory like for example <Spring factory={React.DOM.tr}</Spring> if you want to say animate the background color of a tr on hover. Custom element support would req…	daniel-gustafsson	2015-11-25 08:20:14
129	2015-08-14 10:26:38	I was afraid this'd come up. Yeah, it's additional API surface for not much return. `div` can substitute most element (sometimes with a bit of css) and beside e.g. tr background there's nothing much to animate for a tr anyway? I'll think about it.	chenglou	2015-11-25 08:20:14
129	2015-08-14 10:40:55	counter - `<Spring component={View}/>` will mean we can do react-native, -canvas, etc etc.	threepointone	2015-11-25 08:20:14
129	2015-08-14 12:01:52	I of course respect if you think it is a bad idea. I do like the power of the old spring and will miss it if it will go away entirely. Not sure if that is the intention? Maybe I should just wait and see how the new API ends up :)	daniel-gustafsson	2015-11-25 08:20:14
129	2015-11-25 08:20:14	API's landed since a while now. A few niceties e.g. transform shorthand might be implemented in the future. But for now we're good. Closing!	chenglou	2015-11-25 08:20:14
128	2015-08-11 02:23:42	Two different properties of two different elements are animated (the overlay and the modal itself)	borisyankov
128	2015-08-11 03:43:09	Neat, thanks! But I'll hold off pulling this in for now. Revamping the API.	chenglou
128	2015-08-11 03:47:50	@chenglou oh, again? ;)	nkbt
128	2015-08-11 03:48:07	bleeding edge....	nkbt
128	2015-10-07 12:21:37	@borisyankov I reckon API is done for now so you can rebase/update your example!	nkbt
128	2015-10-07 12:29:16	I was thinking the same thing ;)	borisyankov
128	2015-10-07 12:30:18	Wait, not yet! =P I have a new (non-breaking) API coming up soon for the particular case of mounting and I mounting a single component. Forgot to write that down	chenglou
128	2015-10-07 12:32:39	oops	nkbt
128	2015-10-07 12:36:31	Ha ;) @chenglou, when do you expect this to go in?	borisyankov
128	2015-10-07 12:37:43	Will start working on it sometimes next week	chenglou
127	2015-08-07 21:25:59	TransitionSpring should likely have the same fix for unmounting that Spring element has regarding state mutation.	daniel-gustafsson	2015-08-09 07:29:52
127	2015-08-07 21:26:27	@bsansouci	chenglou	2015-08-09 07:29:52
127	2015-08-08 00:06:16	Good call!	bsansouci	2015-08-09 07:29:52
127	2015-08-09 07:29:55	Everything works! Thanks a lot.	bsansouci	2015-08-09 07:29:52
127	2015-08-13 10:34:36	Thanks for accepting it! I wonder though if I made a mistake with the pull request, because I can't seem to find the actual commit in this repository anywhere. It was my very first pull request so apologies if I got it wrong.	daniel-gustafsson	2015-08-09 07:29:52
127	2015-08-13 18:08:45	They're here alright: https://github.com/chenglou/react-motion/commit/30a780a2a4e5bb739c7c24191b268f675898c436 and https://github.com/chenglou/react-motion/commit/589ae9b3851442a165deb321a6039665a8e1672f =)	chenglou	2015-08-09 07:29:52
126	2015-08-06 01:40:51	Hey there :) I’m the author of inject-loader. This PR gets react-motion off the master branch of inject-loader and onto a published version (2.0.1 to be precise), which now includes the code that necessitated using master in the past	plasticine	2015-08-06 01:50:07
126	2015-08-06 01:50:02	Woohoo! Thanks =)	chenglou	2015-08-06 01:50:07
125	2015-08-05 21:41:22	What is the recommended way to add a transition on first render with TransitionSpring?	kristoferjoseph	2015-08-05 21:41:58
125	2015-08-05 21:41:58	`defaultValue` does it =).	chenglou	2015-08-05 21:41:58
125	2015-08-06 20:21:15	nope. :(	kristoferjoseph	2015-08-05 21:41:58
125	2015-08-06 20:47:40	Works from here. Yu can post your code here or come to Slack Reactiflux #react-motion channel: https://reactiflux.slack.com/messages/react-motion/.	chenglou	2015-08-05 21:41:58
124	2015-08-05 19:09:38	Hi All, I want to be able to make an async call when a transition completes. Say for example when a react components completes the animation another component will take over the screen, but before then it will wait until the transition completes. While I can inspect the interpolated value to reach 'endValue' and fire a call back on my own at that point, I was wondering if there is a cleaner way t…	stephenotalora	2015-11-25 08:23:06
124	2015-08-05 19:11:19	We don't currently expose a callback on transition end because we're afraid of abuses. What kind of async call is it in your situation? E.g. an ajax request?	chenglou	2015-11-25 08:23:06
124	2015-08-05 19:20:59	Thanks Cheng! I'll implement it on my end. but that's correct, I was thinking to make an ajax call. Say for example given the animation timeframe it has a beginning middle or end, callbacks fire at each stage but I only register to one to make a call for the next batch of data. Another example that came to mind could be as simple as synchronizing animations, say I have component A and component B…	stephenotalora	2015-11-25 08:23:06
124	2015-08-05 22:38:09	For the first case, I'm still thinking about it. I don't think we'll be able to circumvent callbacks completely, but still thinking. For the second case, you're talking about staggering/chained animation. Here's my default answer to it: https://github.com/chenglou/react-motion/blob/b1a7889c2a8b73a7456ccaf1973dd1b41d0fc64a/README.md#faq (first point). It's a bit opinionated right now but I do thin…	chenglou	2015-11-25 08:23:06
124	2015-11-25 08:23:06	Closing in favour of #235 =)	chenglou	2015-11-25 08:23:06
124	2015-11-25 08:39:31	Great thanks!	stephenotalora	2015-11-25 08:23:06
123	2015-08-04 21:55:51	This one was hard to track down. Say you have two springs one inside the other, there's the `owner` and the `child`. They both mount, and therefore call `startAnimation` which will register a `raf`. The `child` steps first because it registered the `raf` callback first. In the step it checks `noVelocity` and say in our case it's true, it'll calls `stopAnimation`. `stopAnimation` will set `val.act…	bsansouci	2015-08-05 01:16:51
123	2015-08-05 01:15:55	This is getting really heavy. I'll think about what to do with this.	chenglou	2015-08-05 01:16:51
122	2015-08-04 19:15:15	via the directions on https://babeljs.io/docs/usage/browser/, copied `browser.min.js` from `babel-core` into `demos/demo6` and included it directly into the page (alternately, it could be concatenated with `all.js`, but this is simpler.)	threepointone	2015-08-04 19:15:53
122	2015-08-04 19:15:58	¯_(ツ)_/¯	chenglou	2015-08-04 19:15:53
121	2015-08-04 17:13:56	Here's a list of the added tests: - parent kill child Spring - TS unmount/mount correctly (and https://github.com/chenglou/react-motion/issues/77) - init value + final value - TS init value + final value	bsansouci	2015-08-05 01:25:19
120	2015-08-04 13:39:00	copied from rebound-js	threepointone
120	2015-08-04 19:16:52	Are we allowed to do this? lol license	chenglou
120	2015-08-05 02:45:08	there, added the license :)	threepointone
120	2015-08-11 12:53:08	Anything stopping this? Would love to use this "officially"...	iest
120	2015-08-11 18:14:36	The new API from #129 might make this obsolete. We'll automatically transition between colors. So holding this off for now.	chenglou
120	2015-08-12 11:19:37	:+1: Look forward to the new API!	iest
120	2016-12-03 22:35:14	@threepointone I know this is super old, but I found someone that made a utility to help with this so I think this can be closed if you want https://github.com/germtb/color-interpolator	souporserious
119	2015-08-04 05:27:38	Seems like this bug was introduced [here](https://github.com/chenglou/react-motion/commit/ff5399b2cb9ba8127d6b6b4cce5d8a5c8a3f90eb). We calculate the `frameNumber` next frames, but never update `prevNextState` which is the state passed to `step`. So we just calculate the same frame over and over again. Added test to prevent this next time.	bsansouci	2015-08-04 05:49:49
118	2015-08-04 02:52:41	We [mutate](https://github.com/chenglou/react-motion/blob/84985fd8bc0f10d4477bbfbf5bf779dfa3be85f9/src/components.js#L48-L50) `currValue[key]` when a new element enters the scene. This could be reflected in user land. If you push `currValue` in an array inside the child-as-function in the `TransitionSpring`, then you'd see that element get mutated when a new element entered the scene.	bsansouci	2015-08-04 06:35:20
117	2015-08-04 02:09:45	This will prevent the animationLoop to get "out of sync". Because the accumulated time, and the decision to "flush" a frame is based off whether the accumulated time is > 16.66666ms and we used to increment "time" by only 16ms, things would get a little out of sync. This would break the consistency of the values in the tests.	bsansouci	2015-08-04 02:10:29
116	2015-08-03 21:55:16	See http://semver.npmjs.com/ I think it might also work for rc, but I am not sure.	ludovicofischer	2015-08-04 05:03:50
116	2015-08-04 02:30:33	Does this work? I believe you have to explicitly mark out each beta/rc version; not sure ^ will work. Happy if I'm wrong :)	threepointone	2015-08-04 05:03:50
116	2015-08-04 02:54:31	ok, semver.npmjs seems to claim it will. looks good!	threepointone	2015-08-04 05:03:50
116	2015-08-04 05:03:52	the more you know...	chenglou	2015-08-04 05:03:50
115	2015-08-03 21:48:35	The title says it all. I also adapted the tests to use that mock `raf`. The main advantages of using a mock `raf` is that the tests become synchronous, making them much easier to reason about. They also make the whole system deterministic. This means that when we call `mockRaf.step()` 10 times with the same Spring (and same constants), `currValue` will always take the same values in the same orde…	bsansouci	2015-08-03 23:10:36
115	2015-08-03 23:10:40	This is great	chenglou	2015-08-03 23:10:36
114	2015-08-03 15:38:30	Hey there, I'm trying to understand how react-motion deals with objects and sorted keys and was hitting a bit of a roadblock. It seems react-motion depends on some combination of Babel's use of the spread operator and loose mode. Unfortunately I can't seem to maintain the expected sort order. Here's a somewhat contrived example: https://babeljs.io/repl/#?experimental=true&evaluate=true&loose=true…	balanceiskey	2015-08-03 16:49:02
114	2015-08-03 16:11:47	Hey @balanceiskey! Looking at the [specs](http://www.ecma-international.org/ecma-262/6.0/index.html#sec-ordinary-object-internal-methods-and-internal-slots-ownpropertykeys) `integer` props are in ascending order but `String` props are in creation order. You can just append a letter at the front of your number and it works.	bsansouci	2015-08-03 16:49:02
114	2015-08-03 16:32:07	WAT. You are totally right and this is absolutely terrifying. Maybe worth noting in the docs, not sure?	balanceiskey	2015-08-03 16:49:02
114	2015-08-03 16:48:37	Pretty terrifying for JS, yes. Here's a good answer: http://stackoverflow.com/a/30244410/960178 Fortunately yes, you can just add a letter to your key and it'll be guaranteed creation order. React itself relies on this externally and internally, e.g. http://facebook.github.io/react/docs/create-fragment.html Sorry for not documenting this! I'll do it now. I had the impression I've put it somewhere…	chenglou	2015-08-03 16:49:02
113	2015-08-02 16:31:02	Hello, Would it be possible to document the differences between the easing + duration and the stiffness + damping models? Is there a roughly equivalent setting to the common easing curves?	AlexGalays	2016-04-20 02:50:36
113	2015-08-02 20:37:16	The brief version is [here](https://github.com/chenglou/react-motion/blob/f774ae5c0a099b40229ce09754e2128fb2f5ca3f/README.md#what-does-this-library-try-to-solve). To make picking your spring constants more intuitively I've made [this](https://cdn.rawgit.com/chenglou/react-motion/c3c5403b6821b7a8954e3c379057ae7d9bbc39d5/demos/demo5/index.html). #68 also talks about it. I'm leaving this issue open …	chenglou	2016-04-20 02:50:36
113	2016-04-20 02:50:36	This issue has been open for a while now. I think by now https://github.com/chenglou/react-motion/tree/089adea6d7d1b6fc6acf450eb63917f735980dc1#what-does-this-library-try-to-solve makes it clear enough why a spring is desirable. I have less time to work on an actual doc site now but the problem is comparatively small enough for me to close this issue. Thanks for filing it; I'll still keep this in…	chenglou	2016-04-20 02:50:36
112	2015-08-02 05:57:44	This will allow something like: <S_CODE_TOKEN> We're overloading `endValue` and stepping away from the consistency we had before with `val` and `config`. But this use case seems common enough, and explicit enough, that react-motion could handle it. There is very little confusion as to whether the `Spring` will or not interpolate the _only_ thing it's given.	bsansouci	2015-08-02 06:56:29
112	2015-08-02 06:56:34	Awesome.	chenglou	2015-08-02 06:56:29
111	2015-08-02 05:03:39	expose animationStep (but somehow privately?) so you can port this to other frameworks (deku comes to mind)	threepointone	2016-01-26 06:43:45
111	2015-08-02 05:05:56	This clashes with #108 which I might prioritize. `animationLoop` retains some values that we might need access to in the future. I'm sure we can still pull out big parts of this in the future, but right now I'm more concerned with enabling the rest of the APIs we're thinking about (e.g. exposing `currVelocity`) before doing the modularization.	chenglou	2016-01-26 06:43:45
111	2016-01-26 06:43:42	What animationStep? =) Thanks a lot for the PR btw. The current status is that I've rolled back the animation loop into the respective components, as I've found out that there's actually not that much to be abstracted from them. We've previously done this but this has just caused a few more layers of indirections and perf cost without the benefit of abstracting away as much code as we've hoped. B…	chenglou	2016-01-26 06:43:45
110	2015-07-30 20:13:07	tests pass, demos work, webpack warning has gone away. `import {Spring, TransitionSpring} from 'react-motion/lib/SpringNative';` should now work on react-native (once published)	threepointone	2015-07-30 23:06:24
110	2015-07-30 20:40:52	=D awesome The parallel of `require('react-motion')` here is `require('react-motion/lib/SpringNative')`. I find that kinda weird. Is there some consistency we can have?	chenglou	2015-07-30 23:06:24
110	2015-07-30 21:32:38	Point. How about `react-motion/native`?	threepointone	2015-07-30 23:06:24
110	2015-07-30 21:32:59	:+1: (Also, `build/` still works too right) Testing correct exports will get better soon. Sorry for the lack of polish right now.	chenglou	2015-07-30 23:06:24
110	2015-07-30 21:39:04	Yes, `build/` still works too. Heading to catch a flight, will catch up in a few hours.	threepointone	2015-07-30 23:06:24
110	2015-07-30 22:03:25	(caught up)	threepointone	2015-07-30 23:06:24
110	2015-07-30 23:06:22	You're awesome. Also my water bottle spilled in my bag and ruined the notebook you gave me.	chenglou	2015-07-30 23:06:24
110	2015-07-30 23:09:29	niiice	gaearon	2015-07-30 23:06:24
109	2015-07-30 05:52:58	I started getting this warning when I require react-motion in my web project. <S_CODE_TOKEN>	smussell	2015-07-30 06:30:23
109	2015-07-30 05:59:59	This warning is a known issue because of the way we do react-native compatibility, and should go away with React 0.14. It shouldn't affect your code/project though. In the meantime, add `externals : ['react-native'`] to your webpack config to suppress this warning.	threepointone	2015-07-30 06:30:23
109	2015-07-30 06:15:57	It doesn't go away with react 0.14 since react-native still uses `require('react-native')`? Anyways, https://github.com/chenglou/react-motion/issues/29#issuecomment-125900800	chenglou	2015-07-30 06:30:23
109	2015-07-30 06:30:19	Thanks, seems like this is being tracked in #29, so I'll close this.	smussell	2015-07-30 06:30:23
109	2015-07-30 09:50:41	Boo, you're right :/	threepointone	2015-07-30 06:30:23
108	2015-07-29 08:55:41	This might be temporary as it makes the `animationLoop` impossible to test on its own. The goal is to reduce the complexity of the system. It is a step towards implementing the prop `currVelocity` and maybe `currValue`. It also enables hot-reloading (as before closures where preventing hot-reloading to work correctly). We're basically putting the animationLoop inside the `Spring` and `TransitionS…	bsansouci	2016-01-26 06:43:58
108	2016-01-26 06:43:58	Done =).	chenglou	2016-01-26 06:43:58
107	2015-07-29 07:06:04	tests pass, demos work, doesn't break regular web webpack builds. I just want my name in this repo	threepointone	2015-07-29 09:07:29
107	2015-07-29 07:30:45	did you check that the `build/` version also works? Script tag require with global ReactMotion	chenglou	2015-07-29 09:07:29
107	2015-07-29 07:47:18	yes, just tested it, works fine. for posterity's sake, this was my file <S_CODE_TOKEN>	threepointone	2015-07-29 09:07:29
107	2015-07-29 09:07:27	We should probably automate that check. Thanks!	chenglou	2015-07-29 09:07:29
107	2015-07-29 09:09:16	Humm webpack complains though. Is it possible to suppress the warnings? Like, extern react-native?	chenglou	2015-07-29 09:07:29
107	2015-07-29 09:24:02	@chenglou You can have separate export for React Native and turn components into factories. For example https://github.com/gaearon/react-redux/blob/master/src/native.js.	gaearon	2015-07-29 09:07:29
106	2015-07-28 20:01:19	Something like `Spring.constants`	bsansouci	2015-07-29 05:33:47
106	2015-07-28 20:02:00	This is already tracked in https://github.com/chenglou/react-motion/issues/68 btw	chenglou	2015-07-29 05:33:47
105	2015-07-28 08:31:59	This makes `willLeave` simpler and have a better default behavior. The way to tell the `TransitionSpring` before this was to add an if statement at the top of `willLeave` to check if `currValue` has reached the destination and that the `currVelocity` is 0 and then returning null if yes. We now do that check internally and do the unmounting when `currValue` is equal to the return of `endValue` and…	bsansouci	2015-07-28 08:33:32
105	2015-07-28 08:52:28	We'll keep `null` around internally for perf, e.g. default `willLeave` returns null to signal unmount still	chenglou	2015-07-28 08:33:32
104	2015-07-27 04:54:08	@bsansouci	chenglou	2015-07-28 08:33:49
103	2015-07-26 05:30:57		bsansouci	2015-07-28 06:12:15
102	2015-07-26 04:56:19	This is an attempt at making the `animationLoop` simpler to reason about. `animationStep` is now outside either `Spring`s as a pure function with the following signature: `(timestep, state) => newState` - `timestep` is the timestep given by the `animationLoop` - `state` is the cached state inside the `animationLoop`.(which won't be in sync if you call `setState` while the loop is running) `subscr…	bsansouci	2015-07-26 22:52:14
102	2015-07-26 22:52:11	Feels a bit too big as a single PR. Hopefully you tested all the edge cases. Thanks!	chenglou	2015-07-26 22:52:14
102	2015-07-27 03:28:22	I tried to make it as small as possible, but I did change quite a bit of code. I've been testing all the edge cases that I could come up with. More concrete tests will help in the future.	bsansouci	2015-07-26 22:52:14
101	2015-07-25 18:55:29	<S_CODE_TOKEN> Very handy shortcut for animating one child unmounting. Right now, we have to use an empty `<div />` placeholder.	chenglou	2015-07-27 00:10:01
101	2015-07-25 22:56:32	I use this with 0.1.0. Do you mean it doesn't work anymore?	nkbt	2015-07-27 00:10:01
101	2015-07-25 23:09:05	Really? 0.1.0 enforced the one child return through React onlyChild. This hasn't changed.	chenglou	2015-07-27 00:10:01
101	2015-07-26 00:40:26	Only child works fine with null.	nkbt	2015-07-27 00:10:01
101	2015-07-26 06:18:48	It should throw? <S_CODE_TOKEN>	chenglou	2015-07-27 00:10:01
101	2015-07-26 07:28:54	I'll doublecheck, but I am sure 0.1.0 worked well with this.	nkbt	2015-07-27 00:10:01
101	2015-07-26 23:53:15	Just checked, didn't work with 0.1.0 (expected behavior). Worked pre-0.1.0 naturally.	chenglou	2015-07-27 00:10:01
100	2015-07-24 14:25:09	In a typical use case, we're using springs to position an element on the page. Depending on units, we don't need more than a few decimal places of precision to position elements accurately. At the moment, react-motion spits out far more frames than are necessary. I'm not sure exactly how we should do this, maybe something like this: <S_CODE_TOKEN> Then we could only update the spring's state if `…	AndrewIngram	2016-01-26 06:24:20
100	2015-07-24 18:13:29	Does this have to be customizable? Seems like adjusting our error margin internally is good enough? Also, we should render at least _once_ instead of just checking the error margin and decide that it's not worth moving half a pixel? You usually have the expectation that your render will be triggered (for e.g. side-effects and all) right?	chenglou	2016-01-26 06:24:20
100	2015-07-24 20:16:05	Good point, I was thinking in terms of significant figures or decimal places, but error margin is more universally useful. Perhaps a error margin prop that defaults to something like 0.1%? I'd argue we don't want it bigger, since different units might manifest differently, ie we can't assume pixels. In my case i'm using percentages. And browsers can do sub-pixel precision these days.	AndrewIngram	2016-01-26 06:24:20
100	2015-07-28 05:37:28	Percentage makes sense. But percentage relative to what? Can't be a value that might be 0.	chenglou	2016-01-26 06:24:20
100	2015-07-28 09:32:55	Damned mathematics... This is why I was leaning towards a custom function, because the API consumer has a better notion of what's considered a big enough change to worry about.	AndrewIngram	2016-01-26 06:24:20
100	2015-07-29 00:31:44	I think configurable error margin (even with a default) exposes too much API surface for the benefit it provides currently. Gotta find some other way of making this work.	chenglou	2016-01-26 06:24:20
100	2015-10-18 15:03:21	I don't know if this has been addressed yet but I'm quite in favor of the solution initially proposed. IMO **user should have the control of precision grain** (e.g: integer, 2 digits, ...) because you don't know how an interpolated value is used at the end (it can be a style but it can also be displayed as a text right, or both, like in this pie chart I'm currently animating: <img height="20" src…	gre	2016-01-26 06:24:20
100	2015-10-19 00:45:23	I :+1: on this too. As you can see on http://nkbt.github.io/react-collapse/example/ (try to collapse) the element is not gone for a while, though visually it is definitely gone. I'd go for `0.0` or even `0.` precision in case of collapsing. It is not that easy to control this from outside. I mean it is fairly easy, but code gets some extra unnecessary baggage. I'd love to have sort of `height: sp…	nkbt	2016-01-26 06:24:20
100	2015-10-25 07:20:08	I wrote a decorator that you can wrap around a `<Motion>`'s children to skip decimal values (presuming you are tweening from one pixel value to another: <S_CODE_TOKEN> I'll probably add it to [Gravel](https://github.com/appsforartists/gravel/tree/master/src) tomorrow.	appsforartists	2016-01-26 06:24:20
100	2015-10-25 11:04:33	@appsforartists it should be really easy to add ability to specify precision if you replace `Math.round(dict[key])`. For many cases even for height, 0.1 precision is desirable. Sometimes 0.01. Depending on the kind of animation. Wrapper solution is pretty straightforward indeed, but it would be much nicer to have it as part of spring() config.	nkbt	2016-01-26 06:24:20
100	2015-10-25 23:39:54	Now published to npm: [`var memoizeRounded = require("gravel").helpers.memoizeRounded;`](https://github.com/appsforartists/gravel/blob/master/src/helpers/memoizeRounded.js) @nkbt I added a precision argument.	appsforartists	2016-01-26 06:24:20
100	2015-10-26 09:55:50	So I was handling this in the child myself anyway, which for the most part was fine, but it didn't address the wasted renders of the Spring itself. There weren't any performance issues, but it did mean that when I was using React's Perf tools, the output showed those wasted renders, which somewhat obscures any other issues that might exist.	AndrewIngram	2016-01-26 06:24:20
100	2016-01-26 06:24:20	This has now been fixed in v0.4.1 (newest release), under `spring(value, {stiffness: ..., damping: ..., precision: 0.01})`. Sorry for the long wait. This is the first try at this and things can be changed. The current implementation is [really simple](https://github.com/chenglou/react-motion/blob/6a7a0f3f72610c6a7fdad2920b44e728ca6e172d/src/stepper.js#L33). It checks the newly passed-in `precisio…	chenglou	2016-01-26 06:24:20
99	2015-07-24 11:59:51		nkbt	2015-07-24 23:25:07
99	2015-07-24 23:25:05	:+1:	chenglou	2015-07-24 23:25:07
98	2015-07-24 07:53:07	In React Native, it's case sensitive, so `lodash.isPlainObject` does not work. Needs to be all lowercase. After changing that in 3 places, all works good.	grabbou	2015-07-24 07:54:17
98	2015-07-24 07:54:17	Ok, fixed in this commit https://github.com/chenglou/react-motion/commit/cfd2a4c7d0fd909b964d237f83f77e9bc8f6ba9b	grabbou	2015-07-24 07:54:17
97	2015-07-23 23:04:00	This should fix #95.	iclanzan	2015-07-24 02:28:37
97	2015-07-23 23:05:16	@bsansouci	chenglou	2015-07-24 02:28:37
97	2015-07-24 02:28:34	:+1:	chenglou	2015-07-24 02:28:37
96	2015-07-23 20:42:22	Hi there! When using react-motion in case-sensitive environments (Linux/Ubuntu), we run into an issue where node, webpack and possibly others can't properly require in the `lodash.isplainobject` module due to current spelling. Note, we've worked around this issue for now by simply aliasing inside of webpack but ideally I think we should use the true name of the module.	balanceiskey	2015-07-23 20:46:10
96	2015-07-23 20:46:12	Well you won't need your workaround anymore =) Sorry about that. Had the same issue with `require('React')` too. Somehow forgot about this.	chenglou	2015-07-23 20:46:10
96	2015-07-23 20:49:04	Yay! Thanks for the quick merge and for this awesome library!	balanceiskey	2015-07-23 20:46:10
95	2015-07-23 08:17:55	cc @iclanzan because I not sure whether that's a flaw in the current implementation of animation loop of the problem of the (which would be a bigger problem). Edit: no, I think it's just a flaw in the current implementation.	chenglou	2015-07-24 02:28:37
95	2015-07-23 08:52:16	There seems to be something very strange happening where the inner Spring would subscribe to the `animationLoop` but never unsubscribe. I refactored the `animationLoop` code in my [fork](https://github.com/bsansouci/react-motion/blob/dbee34b997b68f36806b3edea8b677da82ad3311/src/animationLoop.js) and it seems to have fixed it.	bsansouci	2015-07-24 02:28:37
95	2015-07-23 08:55:31	Maybe because of an inner component update. Anyhow, glad your fork works. We'll release a 2.0.1 if everything goes alright.	chenglou	2015-07-24 02:28:37
95	2015-07-23 12:52:09	Oh, boy there’s all sorts of weird stuff happening in there when nesting because of repeated/unnecessary render calls. Let’s say `springB` is nested inside `springA`. The animation starts, `springB` decides it needs to stop, but then in the same tick, during the render/filter phase of the animation loop (the same) props are received through the render function of `springA` registering a new subsc…	iclanzan	2015-07-24 02:28:37
95	2015-07-24 12:09:37	At least we don't have threads in JS!	gaearon	2015-07-24 02:28:37
95	2015-07-24 12:11:10	yet! ....webassembly	nkbt	2015-07-24 02:28:37
94	2015-07-22 13:37:14		nkbt	2015-07-24 06:10:43
94	2015-07-22 17:14:41	Ehh, does jasmine support good async testing like mocha's `done` passed into the callback? Because we're probably gonna need it.	chenglou	2015-07-24 06:10:43
94	2015-07-22 22:03:44	Sure, it does, but it is always better to use spies and mocked time instead. <S_CODE_TOKEN>	nkbt	2015-07-24 06:10:43
94	2015-07-23 06:26:03	Cool, that's jasmine 2.0 right. It's been a while but I recall jasmine being on < 2.0 for quite a while. Will mocked time work correctly with the new animation loop? Say, I want fine-grained simulation for when the next raf is. And I assume this works in phantom?	chenglou	2015-07-24 06:10:43
94	2015-07-23 07:14:28	Mocking works pretty well. Phantom, yes. I would not submit a PR that does not work lol :)	nkbt	2015-07-24 06:10:43
94	2015-07-24 06:10:39	:+1:	chenglou	2015-07-24 06:10:43
93	2015-07-22 07:50:44	This is much handier than trying to compare final value and velocity and check if latter is now 0, etc.	chenglou	2015-07-28 08:34:43
93	2015-07-28 08:34:43	https://github.com/chenglou/react-motion/pull/105 fixes the case for needing that in `willLeave` (aka not needed anymore) Won't expose some `hasArrivedAtEndValue` in `endValue` for now. I see no value.	chenglou	2015-07-28 08:34:43
92	2015-07-21 23:00:15		nikhilbaradwaj	2015-07-22 05:26:29
92	2015-07-22 05:27:17	Thanks!	chenglou	2015-07-22 05:26:29
91	2015-07-21 09:39:56	I expect much fun to be had with cljs+motion. will try this myself, and track here (unless someone else picks it up).	threepointone	2015-07-28 18:10:54
91	2015-07-21 09:40:49	(This ties into #80)	threepointone	2015-07-28 18:10:54
91	2015-07-21 19:55:08	I'd loooove to see this work <3	bsansouci	2015-07-28 18:10:54
91	2015-07-28 18:10:48	Talked on slack, will let @threepointone work on this in a fork since this isn't high pri	chenglou	2015-07-28 18:10:54
90	2015-07-21 04:23:12	This is just a reminder for the upcoming refactoring/release. We're currently not calling `setState` anywhere. We should make sure that nothing is triggering renders other than the animation loop to avoid unnecessary renders. We could either never call `setState`, or add an extra property to all calls to `stateState`. Something like `this.setState({...state, shouldRender: false})`. And have `shou…	bsansouci	2016-01-26 06:07:29
90	2015-07-27 19:15:31	Won't people hit subtle bugs with this? The function-as-child render delegate pattern provides a similar textual cue as the standard element-as-child pattern, the difference is the owner. When combined with arrow functions, I might be using `this.props` inside the render-function-passed-as-a-child to `<Spring>`, so it gives the illusion that `<Spring>` isn't the owner. So for me, this means that …	ericf	2016-01-26 06:07:29
90	2015-07-28 00:43:11	You're right, re-reading this I realize it's wrong. Also after playing around with the `animationLoop` I understand why we need to cache the state. We might need a special `animation.setState` to tell the animationLoop that the state updated. This might be required if we ever add `currValue` or `currVelocity` as a prop.	bsansouci	2016-01-26 06:07:29
90	2016-01-26 06:07:29	Fixed in v0.4.1. Feel free to (fail to) try to reproduce this! =).	chenglou	2016-01-26 06:07:29
89	2015-07-21 02:50:07	Radium's a project for inlining styles with react. When I use the @Radium decorator I get the following Javascript error from the Spring's render method. <S_CODE_TOKEN> in the following code <S_CODE_TOKEN> React-motion works without Radium and Radium works without react-motion. Here's my render method: <S_CODE_TOKEN> Any thoughts?	yanivtal	2015-07-21 19:14:26
89	2015-07-21 03:12:03	Do you have a reproducible example somewhere? Maybe your code is compiled in some awkward way so it is not a function anymore that is passed to Spring... Check your actual built bundle first	nkbt	2015-07-21 19:14:26
89	2015-07-21 03:57:27	This is the expected behavior. You're asked to provide a single child as a return value to `Spring`'s children prop. Radium does something funny with the children?	chenglou	2015-07-21 19:14:26
89	2015-07-21 04:54:56	can you show the radium integration too? we should come up with a generic solution/workaround to avoid this problem with components that rewrite children.	threepointone	2015-07-21 19:14:26
89	2015-07-21 15:42:22	Where do you post fiddles with react 0.13 and react-motion? The Radium integration is simply achieved with a decorator: <S_CODE_TOKEN> You take styles like: <S_CODE_TOKEN> and then pass in an array of styles to a component. In the example I showed I had: <S_CODE_TOKEN> where styles.img is the style object and this.imgStyle(val) returns a style object using Spring's val. Both of these are plain st…	yanivtal	2015-07-21 19:14:26
89	2015-07-21 17:34:59	This seems more like an issue with the way radium rewrites a render tree. I'll have a look sometime this week, but could you file an issue on the radium repo as well?	threepointone	2015-07-21 19:14:26
89	2015-07-21 18:56:38	Just did. He says it's fixed on master. Thanks! I'm fine closing this ticket or you could use this to track implementing a generic solution to working with components that rewrite children.	yanivtal	2015-07-21 19:14:26
89	2015-07-21 19:14:26	The `children.only` pattern is/will be used but lots of libraries in conjunction with propTypes. Rewriting it and breaking the contact isn't something we should handle imo. So closing this because it's not react-motion specific and we don't wanna handle these =).	chenglou	2015-07-21 19:14:26
89	2015-07-22 04:06:13	I had a look at the radium tracker, and it seems like their fix is to ignore components with fn-children o_O. unfortunate result of the way it works internally, so there's not much we can do anyway. @yanivtal, as a quick workaround for your case, I'd recommend using something simpler like css classes / plain objects for the components you're animating.	threepointone	2015-07-21 19:14:26
89	2015-07-23 04:21:16	@threepointone That's what I'm thinking. I don't really need radium for that. Thanks. You're quick with it!	yanivtal	2015-07-21 19:14:26
88	2015-07-20 23:40:40	If you do a call to `this.setState` inside say `componentWillReceiveProps` of the `TransitionSpring`, `animationLoop` won't see the new state. This is because `animationLoop` caches the state while it's running (see [here](https://github.com/chenglou/react-motion/blob/ba77a1a0991a501ccb3676e8bbd0a5d59338f2a0/src/animationLoop.js#L102), it uses `subscriber.value`, which is a reference to this.stat…	bsansouci	2016-01-26 06:08:30
88	2015-07-21 01:28:33	Having state outside of the animation loop and into the Spring is totally valid and works with the current animation loop. Having said that, `setState` should still not be called other than in the `animationRender` method since it triggers re-renders outside of `requestAnimationFrame`. On the same note receiving new props should not trigger renders either.	iclanzan	2016-01-26 06:08:30
88	2016-01-26 06:08:30	Well this sure took a long time to close... We've put a hook in `componentWillUpdate` to sync stable changes. The strategy can change but the tests are now there to guard against it. @bsansouci feel free to check that it meets your expectations.	chenglou	2016-01-26 06:08:30
87	2015-07-20 20:31:51	I was just curious if you plan to support IE9 in any capacity? I know the library relies on requestAnimationFrame and that isn't supported in IE9, but I was wondering if it was possible to have any sort of transition-free fallback, for example rather than animating it could just 'snap' to the final position?	mikemorton	2015-07-22 08:49:30
87	2015-07-20 20:32:37	As of today, master uses a rAF polyfill, so you should be fine. Anything else IE9-related?	chenglou	2015-07-22 08:49:30
87	2015-07-20 20:40:22	Wow that's a recent addition? I'm on 0.1.0. If so thanks so much and feel free to close this off!	mikemorton	2015-07-22 08:49:30
87	2015-07-20 20:41:21	Part of #57. Post-0.1.0 I'll close this off once we ship the release. I'll ping you by then and check if there's any other IE9-related problems =).	chenglou	2015-07-22 08:49:30
87	2015-07-20 20:45:07	Thanks so much!	mikemorton	2015-07-22 08:49:30
87	2015-07-22 08:49:30	@mikemorton 0.2.0 out now. I'm closing this because I think this works. But ping me and tell me the result please. Thanks.	chenglou	2015-07-22 08:49:30
87	2015-07-23 15:47:06	I was just doing a quick proof-of-concept prototype so this is by no means an extensive report, but 0.2.0 seems to work in IE9. Thanks!	mikemorton	2015-07-22 08:49:30
86	2015-07-20 17:17:17	If the start value is 0 and the end value is -180, it should properly interpolate in the negatives (and should actually start at 0 up until -180). Note: this works now, we just need to keep it that way.	bsansouci	2015-07-25 22:01:57
85	2015-07-20 07:20:34	Right now it's possible (anything is possible when you tween a simple value!), but it'd be nice to expose the helpers that takes an interpolated number and outputs the corresponding color/path/whatever else (suggestion?)	chenglou
85	2015-07-20 07:26:41	Color: https://github.com/facebook/rebound-js/blob/fe8994c1caca9f0e7ff27336c5ecf0a4abd807dc/rebound.js#L1014-L1046	chenglou
85	2015-07-20 07:31:45	Path: https://github.com/andreaferretti/paths-js/wiki/Low%20level%20API	chenglou
85	2015-08-14 13:25:56	:+1: I could use this!	jarib
84	2015-07-19 18:11:12	Not sure exactly what's going on but if you include react-motion.js and then try to use the Sample Usage code you get errors like: <S_CODE_TOKEN> adding in <S_CODE_TOKEN> Removes that error, but then there is a Syntax error in the render() return jsx, then once that's fixed you get <S_CODE_TOKEN>	iandanforth	2015-07-22 08:35:25
84	2015-07-19 18:15:15	How did you include `react-motion`? This seems to work for me `import {TransitionSpring} from 'react-motion';`	bsansouci	2015-07-22 08:35:25
84	2015-07-19 18:24:56	@bsansouci This is using the built react-motion.js, included with standard script tags. i.e. All client side, no build step other than having jsx transformer.	iandanforth	2015-07-22 08:35:25
84	2015-07-19 18:29:30	Mmh what does your render look like?	bsansouci	2015-07-22 08:35:25
84	2015-07-19 18:36:33	![screenshot from 2015-07-19 11 33 53](https://cloud.githubusercontent.com/assets/446062/8767218/58c26bdc-2e0a-11e5-9fdf-0ced641f514d.png)	iandanforth	2015-07-22 08:35:25
84	2015-07-19 18:37:23	@bsansouci The TypeError happens when clicking on the first div	iandanforth	2015-07-22 08:35:25
84	2015-07-19 18:53:51	I'm a little confused as to why that would happen. Can you print inside <S_CODE_TOKEN>	bsansouci	2015-07-22 08:35:25
84	2015-07-19 19:19:52	Object {a: "I am a", b: "I am b", c: "I am c"} "a"	iandanforth	2015-07-22 08:35:25
84	2015-07-19 19:51:25	Can you try the new demo code and see if it works? Sorry about that.	bsansouci	2015-07-22 08:35:25
[truncated: 592 more rows]
