# Supplementary material for: Status, identity, and language: A study of issue discussions in GitHub
Source: PLoS One. 2019 Jun 14;14(6):e0215059. doi: 10.1371/journal.pone.0215059 (PMC6568400; doi:10.1371/journal.pone.0215059)
Supplement: S2 Data — (ZIP) [file pone.0215059.s003.zip › sample_46_projs_issues/chenglou_react-motion/issue_comments_mentioned_committer_NOCODE_FULLBODY.csv]

issue_num	datetime	body	login	mention_login
422	2017-01-21 01:40:39	@souporserious `onEnter` in react-motion-ui-pack is a callback when animation starts, in the same moment as willEnter. `didLeave` was added in last release, would be logical to add `didEnter` as well	klimashkin	souporserious
420	2017-03-01 16:54:50	@chenglou Done!	alleycat-at-git	chenglou
399	2016-12-06 18:36:52	> didLeave seems to be a more appropriate name than onRest. To me at least, onRest implies that the TransitionMotion component as a whole is no longer in motion. While, on the other hand, didLeave implies that a single child has finished transitioning out of the TransitionMotion component, yet other children may still be in motion. @DetweilerRyan, that was also what I thought when naming it 'didL…	hkjorgensen	chenglou
399	2016-12-07 17:49:50	Yes to a new release please 🙏 thanks for this @hkjorgensen!	souporserious	hkjorgensen
399	2016-12-12 19:35:28	@chenglou Thanks for the explanation - I still look forward to that new open source project :-) > Thanks a lot for this PR. I'll be merging this. Do we want to make a new release? Yes, please cut a new version. This expands the API and doesn't break anything :-)	hkjorgensen	chenglou
394	2016-11-23 08:11:09	@nkbt Thanks for your advise. Actually I just want to animate color while animating offset, but React-Motion doesn't support it. So I have to use "percentage" to interpolate color. It would be great if React-Motion supports animating color.	lzl124631x	nkbt
390	2016-11-09 02:01:05	@nkbt Wow! Thanks! It works as long as I wrap `requestAnimationFrame` around updating state. [Demo on CodePen](http://codepen.io/lzl124631x/pen/yVYYVa)	lzl124631x	nkbt
390	2016-11-10 01:47:37	@nkbt Can you kindly tell me why delaying updating state with setTimeout/requestAnimationFrame do the trick?	lzl124631x	nkbt
390	2016-11-10 07:03:51	Not really, maybe something to do with batch updates optimisations, but I don't know for sure On Thu., 10 Nov. 2016 at 12:52, 7z7 notifications@github.com wrote: > @nkbt https://github.com/nkbt Can you kindly tell me why delaying > updating state with setTimeout/requestAnimationFrame do the trick? > > — > You are receiving this because you were mentioned. > > Reply to this email directly, view it…	nkbt	nkbt
371	2016-09-25 07:20:52	@AgentME Merged, thanks! Can you check master still works?	chenglou	AgentME
371	2016-09-25 07:43:15	@chenglou Fix is in https://github.com/chenglou/react-motion/pull/373. I think the issue had to do with #371 containing #361's commit, but because they were both done in rebase mode git didn't recognize they were the same commit and it created conflicts. #373 fixes it.	AgentME	chenglou
371	2016-09-25 20:37:40	@chenglou can we get a new build? Would love to pull in this change, thanks @AgentME!	twobit	chenglou
371	2016-09-25 20:37:40	@chenglou can we get a new build? Would love to pull in this change, thanks @AgentME!	twobit	AgentME
361	2016-08-23 03:22:00	@bgeihsgt seems like it's breaking Eslint. maybe use `ReactElement<*>` instead?	zhigang1992	bgeihsgt
361	2016-09-21 21:18:20	Cool, thanks @AgentME!	bgeihsgt	AgentME
361	2016-09-25 06:08:53	@AgentME to be clear: if I merge this PR then merge #371, things will be fine?	chenglou	AgentME
361	2016-09-25 07:14:03	@chenglou Yes, that will work. (#371 actually contains the exact commit of this pull request; accepting both would be fine.)	AgentME	chenglou
361	2016-09-25 07:18:02	Let's try it then! Thanks @bgeihsgt and sorry for the wait!	chenglou	bgeihsgt
357	2016-08-12 12:01:37	@nkbt hi there, I'm trying to implement smooth scroll using this technique, but I can't quite understand how do you trigger scrolling component's onScroll and put scrollTop to state without experiencing default scrolling behaviour? e.g I have following code And Area looks like this Don't mind debouncing, it doesn't quite fit here, throttling would work better I guess. What I experience, with or w…	berrtech	nkbt
357	2016-08-13 00:28:24	@nkbt This may be simplified a bit if the X and Y handling is unified. But the scroll handling is complex because the browser reports both user scrolling and API scrolling with the same "scroll" event -- these have to be distinguished.	sompylasar	nkbt
357	2016-08-13 12:47:00	@sompylasar it looks really complicated and fragile, I managed to tweak this to use with div container rather than window, however it skipped animation sometimes, needs more tweaking I guess. @nkbt but how do you handle scrolling container by user? While this works when you control scrollTop from the outside, Motion doesn't know when it's animateTo value is changed by user, so, when you animate t…	berrtech	nkbt
357	2016-11-02 08:24:22	@nkbt Just to add to @berrtech 's question. Do you have a preferred strategy for dealing with cases where the UI state gets out of sync with <Motion> between renders? It would be nice to be able to set the starting value of the animation on any desired render after a component is mounted. Is the defaultStyle prop intended to handle cases like this? Because in my case where new scroll events are t…	danhaggard	nkbt
357	2016-11-03 02:36:43	I am afraid I am using similar technique in react-collapse, so no better solution from me On Wed., 2 Nov. 2016 at 19:24, Dan Haggard notifications@github.com wrote: > @nkbt https://github.com/nkbt Just to add to @berrtech > https://github.com/berrtech 's question. Do you have a preferred > strategy for dealing with cases where the UI state gets out of sync with > between renders? It would be nice…	nkbt	nkbt
354	2016-07-30 22:14:33	@dozoisch exactly, I actually meant using pure css. We never use `CSSTransitionGroup`	nkbt	dozoisch
324	2016-08-31 20:50:03	@nkbt any resources you can share of that talk? Couldn't find anything on React Sydney's websites. Thanks :)	p4bloch	nkbt
324	2016-09-01 01:47:43	@nkbt thanks a lot!!	p4bloch	nkbt
322	2016-04-28 06:42:41	Yeah. I've noticed this too, but haven't looked too closely into a fix yet. @chenglou, you think adding a call to `startAnimationIfNecessary` immediately after [`onRest`](https://github.com/chenglou/react-motion/blob/master/src/Motion.js#L101) would fix it? Looks like the whole body is wrapped in `defaultRaf`, so that should put you on the next frame and kick off an animation if something changed…	appsforartists	chenglou
322	2016-04-28 15:22:18	@appsforartists Yep, I tried to check thresholds to trigger followup animations while there was still some momentum, but unfortunately it wasn't precise enough: some animations were too fast relative to others, it caused issues with bouncing (since the threshold could be triggered multiple times), curves were messed, etc. In the end, we went with Animated, which gave us a better control over sequ…	arcanis	appsforartists
322	2016-06-08 08:29:38	@nkbt yep.. delaying setState works... But if its possible to make it work without it I think it would be helpful, because you get kind of undefined behavior otherwise.. and it takes time to find out why..	jardakotesovec	nkbt
320	2016-04-16 07:03:17	Thanks @martijnrusschen, that will do the trick =)	nkbt	martijnrusschen
320	2016-04-16 07:05:58	@nkbt We should put a note to merge to the development branch. Cherry picking (?) will be hard.	chenglou	nkbt
320	2016-04-18 10:17:17	@nkbt @chenglou will this be released? Ta!	troch	nkbt
320	2016-04-18 10:17:17	@nkbt @chenglou will this be released? Ta!	troch	chenglou
320	2016-04-18 12:52:44	I don't think I have access to publish, so waiting for @chenglou :) On Mon, 18 Apr 2016 at 20:17, Thomas Roch notifications@github.com wrote: > @nkbt https://github.com/nkbt @chenglou https://github.com/chenglou > will this be released? Ta! > > — > You are receiving this because you were mentioned. > Reply to this email directly or view it on GitHub > https://github.com/chenglou/react-motion/pull…	nkbt	nkbt
320	2016-04-18 12:52:44	I don't think I have access to publish, so waiting for @chenglou :) On Mon, 18 Apr 2016 at 20:17, Thomas Roch notifications@github.com wrote: > @nkbt https://github.com/nkbt @chenglou https://github.com/chenglou > will this be released? Ta! > > — > You are receiving this because you were mentioned. > Reply to this email directly or view it on GitHub > https://github.com/chenglou/react-motion/pull…	nkbt	chenglou
320	2016-04-18 18:49:42	@nkbt now you do! But gimme a sec. I wanna check if I can close a few issues first.	chenglou	nkbt
318	2016-04-20 10:59:04	@chenglou, Thanks for your answer, it looks like all animations in RM are pure JS. I was looking for a way to offload those JS animation using the React Native Animated api. I've managed to use the willLeave, willEnter etc.. logic using `ReactTransitionGroup` and therefore Animated api 😉	ahanriat	chenglou
318	2016-04-20 16:02:32	@chenglou Thank you for answering. I was refering to these lines in your [article](https://medium.com/@chenglou/react-motion-and-animated-4b3edf671cba#.s16hya1r4) > That being said, Animated is really good at interpolating stuff. There’s no reason for RM to keep its interpolation logic if we can defer to using Animated under the hood.	danwebdev	chenglou
317	2016-04-06 01:23:40	@nkbt Thanks! For now I have to delay the upgrade to React 15.0 on my project because a lot of modules haven't updated their dependencies yet, so it would be nice if you have such opportunity with `react-motion` earlier.	sompylasar	nkbt
317	2016-04-06 01:32:47	@nkbt I see, well, I tend to avoid the warnings, they are there for a reason, even if they can be tolerated and everything looks fine at first sight. I'll give it some time to settle, and get back to it, probably there will be RC3 at that moment, or even a release version -- who knows. `react-redux`, for example, has strictly specified `15.0.0-rc.1`, so I can't use the `15.0.0-rc.2` without the w…	sompylasar	nkbt
312	2016-04-20 23:52:13	@chenglou Any plans on adding the debug/demo slowdown functionality back? E.g. Chrome DevTools have got CSS animation slowdown control. Probably we could have some API for slowdown in react-motion? Following the animation loop architecture, this should be a deal of one 0..1 parameter.	sompylasar	chenglou
311	2016-05-09 11:16:07	Cannot wait for this @chenglou! I've used react-motion in a project I'm working on here: http://sa.603.nu. I'm trying to fade images on load. Everything is mostly working apart from an issue where images rendered on both the mosaic and artists page flicker before the rest of the images fade in when changing pages. I believe this is because the image has already loaded on the previous page. It can…	jch254	chenglou
300	2016-04-08 07:05:19	@nkbt my PR merged. Now we can use defitnitions, just call tsd I think, this issue should be closed	stepancar	nkbt
293	2016-03-10 00:12:59	@nkbt it seems like onRest is only available on Motion and not TransitionMotion. Do you have any idea how that would be doable in that case? Or is it missing a pr to add the same functionality to TransitionMotion :)?	dozoisch	nkbt
290	2016-04-20 06:44:04	@cdebotton your PR is now in v0.4.3. I'm assuming these flow problems are all fixed now? @irvinebroque what about yours?	chenglou	cdebotton
279	2016-02-06 14:00:52	@chenglou Are we good to merge? Let me know if we have anything else to address here?	samarpanda	chenglou
276	2016-02-06 14:39:10	Thanks @threepointone & @chenglou for the explanation. ![img_20160206_194336](https://cloud.githubusercontent.com/assets/802163/12867161/30ba6288-cd0c-11e5-8c7f-c86e44e7a110.jpg) Trying to prepare an infinite scroll of images. Loading n images at a time. Thought of having 3 states for images. So, i don't need to scroll all images at a time, rather i can animate two images. One to slideIn other to…	samarpanda	threepointone
276	2016-02-06 14:39:10	Thanks @threepointone & @chenglou for the explanation. ![img_20160206_194336](https://cloud.githubusercontent.com/assets/802163/12867161/30ba6288-cd0c-11e5-8c7f-c86e44e7a110.jpg) Trying to prepare an infinite scroll of images. Loading n images at a time. Thought of having 3 states for images. So, i don't need to scroll all images at a time, rather i can animate two images. One to slideIn other to…	samarpanda	chenglou
274	2016-01-30 16:42:10	I also like `onRest`. I second @appsforartists reasoning and conclusion.	kottkrig	appsforartists
274	2016-02-04 21:45:06	@chenglou great to see this being added. But, before this callback mechanism makes it into the API, is there any recommendation about how to unmount a component when a transition ends, like for a page transition. Right now I'm checking for a terminal value like zero to detect when the new page has animated into place, and then not render the previous page.	chakuo	chenglou
273	2016-02-28 07:14:51	@appsforartists @chenglou Can this be used for `<Motion />`, `<StaggeredMotion />`, and `<TransitionMotion />`?	leopoldjoy	appsforartists
273	2016-02-28 07:14:51	@appsforartists @chenglou Can this be used for `<Motion />`, `<StaggeredMotion />`, and `<TransitionMotion />`?	leopoldjoy	chenglou
273	2016-02-28 07:35:55	@chenglou Ok, sounds good! Thanks for your work!	leopoldjoy	chenglou
273	2016-04-08 09:59:27	@chenglou @appsforartists Great work guys! would be awesome to have that in master at least for `<Motion>` :)	haraldox	appsforartists
273	2016-04-08 09:59:27	@chenglou @appsforartists Great work guys! would be awesome to have that in master at least for `<Motion>` :)	haraldox	chenglou
271	2016-11-29 04:02:22	@souporserious :) I used to make a mistake and now I have used **`scale`** instead of changing **`width`** and **`height`** ~	devlee	souporserious
263	2016-01-26 13:54:22	@threepointone that is the point. It is not drag and drop. I have a list of offers sorted by price, so I dispatch an action to sort this offers by shipping days so my store receive the new sorted array then I need to animate the old list to reflect the new order	lucasfeliciano	threepointone
263	2016-01-29 10:58:02	That's a nice snippet. But I still have to tackle one problem, since react-native do not have a zIndex parameter, the layers depend on the render order. So when I'm sorting my list, the itens which are going to the top must be in front of the others. ( am i clear ? ) Lets suppose: I have this array `[2,3,4,5,1]` and then I sorted it, so in my animation the component `1` must go to the top in fron…	lucasfeliciano	threepointone
259	2016-03-21 19:10:53	thanks @threepointone your suggestion fixed my issue.	alansouzati	threepointone
254	2016-03-29 00:03:32	@bishopZ can you give an example of how to do it in tandem with react-transition-group please?	noushka86	bishopZ
248	2016-04-25 17:07:45	@ccoffey @chenglou Now that `onRest` has been published, do you think it could help this PR moving forward?	arcanis	chenglou
248	2016-11-22 11:50:12	Looking forward to sequencing in React-Motion. Are @chenglou @appsforartists still maintaining this project? Haven't seen any update for a period of time.	lzl124631x	chenglou
248	2016-11-24 03:26:59	I talked to @chenglou yesterday about this PR, (and please, Cheng-Lou, let me know if I have anything wrong here I don't mean to speak for you, just want to provide some clarification for people waiting) He mentioned that this type of sequencing might interfere with spring. Personally, in watching some of his talks, it does seem a little counter-intuitive to his wishes for the direction of the li…	sdras	chenglou
247	2015-12-03 20:21:35	Hey @bishopZ thanks for the response, I'll try your solution out and give some more feedback :)	tnrich	bishopZ
246	2015-11-30 09:34:26	@chenglou fortunately I can't recreate it again. I think it might have been a bug with the hot reloading. I would keep my eye one it, and will let you know if it happens again. Sorry for the false alarm.	timuric	chenglou
244	2016-02-02 19:38:56	I just had an interesting conversation with @bsansouci: We could create a `SimpleMotion` extension that handles the common case; something like this: If all you are changing its x, y, rotation, and scale, it would give you a simple way to do that without having to think about child functions or external renders - it just looks like any other React component and optimizes `shouldComponentUpdate` t…	appsforartists	bsansouci
244	2016-02-03 08:55:37	@appsforartists @avi Looking more at `react-static-container` it seems like it's very close to what you're saying. Specifically looking at slide number 16/49 [here](https://speakerdeck.com/vjeux/react-rally-animated-react-performance-toolbox), we can imagine the `Motion` passing down `externalRender` to the `shouldUpdate` prop instead of, in this example, `this.state.isAnimating`.	bsansouci	appsforartists
244	2016-02-03 16:52:40	@bsansouci Good find. Looks like the same thing as `MotionBoundary` in the original PR, though you'd need to track `shouldUpdate` in userland without the other half of this PR that exposes it in `render`. However, [now that we have `onRest`](https://github.com/chenglou/react-motion/pull/273), it is doable. I'm still curious about making `isAnimating` a context variable so you can have something l…	appsforartists	bsansouci
241	2015-11-17 15:06:26	Yep, it's just a normal function that you pass as a child. Thanks @salzhrani!	chenglou	salzhrani
235	2015-11-03 01:41:29	@chenglou @nkbt The #219 velocities are a better way to go than a single `isFinished` flag. There could be a helper to which you pass the object with velocities so it calculates whether all / any / some of them have reached certain threshold.	sompylasar	nkbt
235	2015-11-03 01:41:29	@chenglou @nkbt The #219 velocities are a better way to go than a single `isFinished` flag. There could be a helper to which you pass the object with velocities so it calculates whether all / any / some of them have reached certain threshold.	sompylasar	chenglou
235	2015-11-03 09:01:02	@nkbt, yes, I saw this. Just missed the "alongside" thing, sorry.	sompylasar	nkbt
235	2015-11-12 19:23:23	@chenglou I don't think anyone's working on it as of right now. PRs are very welcome though :D	bsansouci	chenglou
235	2016-01-07 17:42:47	@chenglou you asked for an example of when somebody might want to use this. Take a look at [this API proposal](https://gist.github.com/appsforartists/b199c6d79044f8e8abaf). There are many times that I find myself wanting to have an object spring to a user's touch, but then track it perfectly once it gets there. In a world without an `onRest` callback, this is much more cumbersome than it should b…	appsforartists	chenglou
235	2016-01-26 07:10:19	@threepointone, @chenglou, and I just chatted about this for a bit. While we see the potential usefulness of a per-value onRest (e.g. in springParams), the simple/common case is per Motion instance (you want to know when the child is completely done moving). Perhaps Motion (and StaggeredMotion) should gain an onRest attribute for now, and we can worry about per-value onRest in the future if it be…	appsforartists	chenglou
235	2016-04-20 07:03:53	Alright so end callback is in for `Motion` (react-motion v0.4.3). If there's request for such cb for `StaggeredMotion` and `TransitionMotion` we should reopen this issue or create a new one. Sorry for the wait everyone! And thank you again @appsforartists for actually implementing it =].	chenglou	appsforartists
235	2016-09-12 19:40:56	@chenglou any news on when/if this will be implemented in `TransitionMotion`? I think that would keep consistency in the API and allow to have an easy, clean way to use that functionality (all I tried to use this with current implementation feels hacky). > If there's request for such cb for StaggeredMotion and TransitionMotion we should reopen this issue or create a new one. Not sure if this is t…	p4bloch	chenglou
233	2015-11-03 09:18:24	@chenglou Fuck the DOM (React DOM?) for returning `string` as the `value` of `input type="range"` :see_no_evil:	sompylasar	chenglou
231	2015-10-30 19:26:50	@chenglou can add italics and unbold if you want, keep it minimal.	dey-dey	chenglou
229	2015-10-30 19:48:36	@chenglou sorry not trying to be difficult. I don't know what `opaque configuration` means. As opposed to `translucent configuration`? Which is what? Could just be `returns a configuration object`.	dey-dey	chenglou
224	2015-10-24 12:16:39	@nkbt hmmm good point, will have a go at making a simple wrapper component (still quite new to react) to achieve this and post my results :+1: Although there's no way to detect whether an animation has completed unless you just check the values being passed in right?	VasilyShelkov	nkbt
221	2015-10-19 03:00:46	@nkbt I know it's just a patch and I hope it'll work cause I'm a bit time constrained right now. :) I'm wondering what the root cause might be and is it really something on my side. Truth is I should probably use raf to fire update events and not mousemoved event directly but the bug happens after the dragging has ended and it's only React Motion that modifies anything when `addMessage' is called…	koko236	nkbt
221	2015-10-19 03:06:46	@koko236 I'm just trying to help you to get an idea where the actual problem is. This issue has definitely nothing to do with react-motion itself, it is more about the way your code was structured, RM probably revealed that issue by constantly re-rendering things. If you are happy with a temp hack and it is a considered choice - that is totally all right. If you wish to drill further - ping me on…	nkbt	nkbt
220	2015-10-23 00:11:19	I am having the same use case, ii want to animate the `left` and `opacity` style properties on every item in a list on mount in a staggered effect. Kind of struggling wrapping my head around it. Same as @webyak i thought using `<StaggeredMotion>` and willEnter would work but willEnter does not fire on initial mount, only when something is entering the list. Your solution looks smart @webyak but i…	iandoe	chenglou
194	2015-10-07 00:32:03	@chenglou there are some conceptual issues implementing it on reporter level. Author is working on that and I will help him as much I can. So potentially if it is working well, I'll file another PR, but meanwhile current solution works pretty well.	nkbt	chenglou
189	2015-11-16 14:50:35	For what it's worth, @nkbt solution works perfectly for my needs and has the added bonus of not adding any bloat to the library. It's beautifully simple.	crossman	nkbt
189	2016-08-24 19:18:39	@nkbt really brillant idea. But one question: how do u handle transit consistence? Like from one array to another one rather than from 0 to anther ?	kuanslove	nkbt
189	2016-08-24 21:50:15	@nkbt One example is to build a component which contains a `<path d="" />`, this component has prop called `data` which accept a data array(which can be converted to path data), and when I switch to another data array, this component can interpolate between two arrays and draw the line with transition animation effect, could you show me a example of what I described?	kuanslove	nkbt
179	2015-10-01 22:35:01	Thanks for the quick response, @chenglou. Forgive me if I'm wrong, but based on your response, I think there's a chance you've misunderstood. In the example, we're attempting to skip straight to `1`; thus the omission of `spring()`. If this truly is the desired behavior, would you agree that the docs are misleading when they say: "If a plain number is provided rather than a spring config, instead…	BrennanRoberts	chenglou
172	2015-11-25 08:29:23	Good enough! We can gradually do the rest. Thanks again for the push @ludovicofischer! =)	chenglou	ludovicofischer
153	2017-03-07 19:25:19	@tannerlinsley that looks amazing! @chenglou is that something you would accept as a start to a PR? This seems extremely powerful. I'm willing to help where I can 😁	souporserious	chenglou
153	2017-03-14 08:33:51	@chenglou, honestly it would be so nice to have access to the percentage from the last issued float to the destination float. The wrapper above works pretty well for the simple `<Motion />` component, but quickly becomes unwieldy if the same concept is applied to `<TransitionMotion />`. There is so much duplicate tracking of values that it seems like a fair ask to include in the core. Really, any…	tannerlinsley	chenglou
153	2017-03-23 05:16:42	I got really stuck working on adding interpolation to the TransitionMotion component via the wrapper before I had to dig deeper into the source. The architecture I needed to achieve this flexible interpolation took me on a journey that ended up porting as much of the animation cycle and physics stepper over to a new repo called [react-move](https://github.com/tannerlinsley/react-move). Anyone int…	tannerlinsley	chenglou
150	2015-11-25 08:38:07	hey @chenglou thanks for replying :) I have moved to other things indeed, but I'll be interested in learning to use react-motion anyway, so I'll have a look! Thanks!	olance	chenglou
148	2015-09-04 05:21:39	Thanks! We had already fixed this but we might've overwritten that change. I think we can merge @chenglou.	bsansouci	chenglou
148	2015-09-06 23:18:56	Did we ever add it for TS? A quick search though history says no. Anyway, @bsansouci can you add a test against this? I'll let you merge this before/after.	chenglou	bsansouci
148	2015-09-12 17:46:53	Alright, merging this. @bsansouci I'll try to fix all the tests today so that you can test again this. Thanks @wilfreddenton!	chenglou	bsansouci
148	2015-09-12 17:46:53	Alright, merging this. @bsansouci I'll try to fix all the tests today so that you can test again this. Thanks @wilfreddenton!	chenglou	wilfreddenton
148	2015-09-12 20:31:51	@chenglou no problem! Thanks for all the work you've put in on this project. It's really awesome.	wilfreddenton	chenglou
140	2016-02-25 22:37:04	@AgentME you can do this: We use a requestAnimation polyfill for testing [raf](https://github.com/chrisdickinson/raf) Raf uses set `timeout` in place of `window.requestAnimationFrame` (Alternatively you could just replace `window.requestAnimationFrame` with `setTimeout`) When testing you can use [sinon](https://github.com/sinonjs/sinon) to hyjack the window timers (see `sinon.useFakeTimers`). Thi…	alexreardon	AgentME
139	2015-09-18 20:13:03	@chenglou is willLeave available on a Spring? -- I couldn't see it in the source. Like you mentioned, it would be great to have a bool / callback to simplify this down.	alexcurtis	chenglou
138	2015-08-31 15:58:32	@souporserious with this commit should demo3 now animate in the todo items when the page loads/component mounts? I cloned the repo and ran it locally to see how to get the functionality in my project, but it's not animating for me.	wilfreddenton	souporserious
138	2015-09-01 19:24:13	Right, it handles the unmounting of the individual list items. I was wondering if it could handle the unmounting of the containing unordered list but I see now that it's a better idea to just remove the items instead of the whole view when I want the list to disappear. This way the mounting/unmounting is all handled by react-motion. Thanks @chenglou and @souporserious so much for taking the time …	wilfreddenton	souporserious
138	2015-09-01 19:24:13	Right, it handles the unmounting of the individual list items. I was wondering if it could handle the unmounting of the containing unordered list but I see now that it's a better idea to just remove the items instead of the whole view when I want the list to disappear. This way the mounting/unmounting is all handled by react-motion. Thanks @chenglou and @souporserious so much for taking the time …	wilfreddenton	chenglou
135	2015-08-25 21:24:28	Thanks, @chenglou -- I think all I needed to do was to change `{items =>` to `{(items) =>` I still don't have it working exactly like the demo, but now the page renders and it seems I can reorder things. Thanks!	marclar	chenglou
130	2015-08-14 06:13:09	@chenglou Thanks for pointing me in the right direction @maisano Thanks for your clarification - that works okay-ish but is a good starting point for further inquiry. Followup questions: - On initial load of the app, the component shown first is not transitioned in. How can i achieve that? - The `RouteTransition` only transitions the immediate child - what if i'd like to transition multiple child…	codepunkt	chenglou
130	2015-10-19 21:40:09	Would the implementation change dramatically if @chenglou's example was modified to make the transition be a horizontal sliding animation instead of a fading one?	rclai	chenglou
130	2016-01-14 14:02:14	@cdebotton it's hard to tell what's wrong from this–what's the usage look like?	maisano	cdebotton
130	2016-02-12 17:46:48	@andrewgleave - thanks for this! I started doing something like this (except I used a slide transition) and it worked. After maisano released his wrapper I ended up changing to that because it is nicely abstracted @maisano- Great wrapper!!! I only ran into one issue/improvement which I posted in your repo Fade in/out: Unfortunately this is one effect that doesn't look right. I have tried differen…	abelovic	chenglou
129	2015-08-14 00:50:53	@chenglou What about controlling the precision on something that isn't pixel-based? For example, an opacity-based animation currently has that fall-off problem where react-motion takes forever to reach 0. The element is basically invisible, but it keeps animating anyway. FWIW, awesome work though!!! This one tiny edge has been the only rough spot for me.	jdeal	chenglou
128	2015-08-11 03:47:50	@chenglou oh, again? ;)	nkbt	chenglou
128	2015-10-07 12:36:31	Ha ;) @chenglou, when do you expect this to go in?	borisyankov	chenglou
120	2016-12-03 22:35:14	@threepointone I know this is super old, but I found someone that made a utility to help with this so I think this can be closed if you want https://github.com/germtb/color-interpolator	souporserious	threepointone
114	2015-08-03 16:11:47	Hey @balanceiskey! Looking at the [specs](http://www.ecma-international.org/ecma-262/6.0/index.html#sec-ordinary-object-internal-methods-and-internal-slots-ownpropertykeys) `integer` props are in ascending order but `String` props are in creation order. You can just append a letter at the front of your number and it works.	bsansouci	balanceiskey
107	2015-07-29 09:24:02	@chenglou You can have separate export for React Native and turn components into factories. For example https://github.com/gaearon/react-redux/blob/master/src/native.js.	gaearon	chenglou
100	2015-10-25 11:04:33	@appsforartists it should be really easy to add ability to specify precision if you replace `Math.round(dict[key])`. For many cases even for height, 0.1 precision is desirable. Sometimes 0.01. Depending on the kind of animation. Wrapper solution is pretty straightforward indeed, but it would be much nicer to have it as part of spring() config.	nkbt	appsforartists
100	2015-10-25 23:39:54	Now published to npm: [`var memoizeRounded = require("gravel").helpers.memoizeRounded;`](https://github.com/appsforartists/gravel/blob/master/src/helpers/memoizeRounded.js) @nkbt I added a precision argument.	appsforartists	nkbt
91	2015-07-28 18:10:48	Talked on slack, will let @threepointone work on this in a fork since this isn't high pri	chenglou	threepointone
89	2015-07-23 04:21:16	@threepointone That's what I'm thinking. I don't really need radium for that. Thanks. You're quick with it!	yanivtal	threepointone
88	2016-01-26 06:08:30	Well this sure took a long time to close... We've put a hook in `componentWillUpdate` to sync stable changes. The strategy can change but the tests are now there to guard against it. @bsansouci feel free to check that it meets your expectations.	chenglou	bsansouci
84	2015-07-19 18:24:56	@bsansouci This is using the built react-motion.js, included with standard script tags. i.e. All client side, no build step other than having jsx transformer.	iandanforth	bsansouci
84	2015-07-19 18:37:23	@bsansouci The TypeError happens when clicking on the first div	iandanforth	bsansouci
83	2015-07-19 22:34:14	@bsansouci While I can’t repro the issue, both your scenarios for point 2 sound plausible. The animation loop can indeed run multiple steps in one frame which could cause what you are describing. I don’t think the animation loop should be involved at all if it is not for coordinating the physics simulation.	iclanzan	bsansouci
71	2015-07-16 07:16:51	@nkbt Yep, I realized that. Just confusing that the demo explicitly said that the argument is supposed to be null. @chenglou I agree on the initialValue prop, that would probably be easier to understand.	peterssonjesper	nkbt
71	2015-07-16 07:16:51	@nkbt Yep, I realized that. Just confusing that the demo explicitly said that the argument is supposed to be null. @chenglou I agree on the initialValue prop, that would probably be easier to understand.	peterssonjesper	chenglou
68	2015-07-17 16:56:02	@threepointone That looks pretty close but I rely on the object interpolation that Spring is doing	twobit	threepointone
68	2015-07-29 05:41:57	Alright, some carefully chosen constants are now exposed under `constants` [here](https://github.com/chenglou/react-motion/blob/372446fc8679dcdbf4de2e983d53709ab40ce88c/src/constants.js) and will go in the next release (the one after 0.2.2). This, along with that demo I linked above, should ease the usage of spring constants enough for me to deem this issue solved. As for traditional tweens, @thr…	chenglou	threepointone
62	2015-08-07 10:25:42	@nkbt easy. http://jsfiddle.net/constb/xur4pf6m/2/ my point is - if you need to know content height - render it into a wrapper with `height: 0; overflow: hidden;` and then animate wrapper's height. don't animate content height.	constb	nkbt
62	2015-08-07 10:48:46	@nkbt sorry, my bad. )	constb	nkbt
62	2015-08-11 01:45:05	Awesome! Thanks @nkbt	derekr	nkbt
62	2015-10-05 22:33:03	@chenglou no can't see any flicker.	kristian-puccio	chenglou
62	2015-10-16 15:14:51	thanks @nkbt this is exactly what i was looking for ;)	arush	nkbt
62	2015-10-19 12:25:08	Ok so i spent some time using both velocity-react and react-motion + react-collapse, and I have to say, I agree with @chenglou that animation to/from height:auto out-the-box is something I'd like to see in RM core. Honestly im finding myself wanting to use velocity-react for these situations just because the API is simpler. Height animation is one of the most important features for most Transitio…	arush	chenglou
62	2015-10-22 12:26:10	@chenglou in my experience, velocity-react does have a flicker problem, and doesn't deal with this situation easily either... here's the issue with some gifs: https://github.com/twitter-fabric/velocity-react/issues/36 in the end, velocity-react doesn't cater for auto height children elegantly without opacity and display hacks. @nkbt Gonna look into react-collapse again.	arush	nkbt
62	2015-10-22 12:26:10	@chenglou in my experience, velocity-react does have a flicker problem, and doesn't deal with this situation easily either... here's the issue with some gifs: https://github.com/twitter-fabric/velocity-react/issues/36 in the end, velocity-react doesn't cater for auto height children elegantly without opacity and display hacks. @nkbt Gonna look into react-collapse again.	arush	chenglou
61	2015-07-13 21:40:07	@chenglou oh, sounds pretty awesome! can't wait to see it :+1:	yamalight	chenglou
61	2015-07-29 15:47:23	@chenglou looks great, thank you!	yamalight	chenglou
57	2015-07-16 11:08:54	@chenglou so far I do not have any major concerns. I want to give it a try on my current project to see how it works in real app. I will comment in the next hour or two.	nkbt	chenglou
57	2015-07-16 12:47:48	@nkbt I am totally open for refactoring and am all for pure functions but I fail to see what I could simplify. Can you give me some pointers?	iclanzan	nkbt
57	2015-07-16 12:55:20	@iclanzan well it is kind of full-refactoring of the code, removing `this` references, moving things to functions without side effects and so on. No concrete examples though for now. It is my own opinion and I'd better wait for @chenglou word on the case. If we decide to go functional, then you will need to rebase against the latest master first and then we can work on the code itself.	nkbt	chenglou
57	2015-07-16 12:55:20	@iclanzan well it is kind of full-refactoring of the code, removing `this` references, moving things to functions without side effects and so on. No concrete examples though for now. It is my own opinion and I'd better wait for @chenglou word on the case. If we decide to go functional, then you will need to rebase against the latest master first and then we can work on the code itself.	nkbt	iclanzan
57	2015-07-16 18:17:58	@chenglou They happen without switching tabs. You do have to wait a bit for more of the elements to start animating since they all start in the top left corner. Just move your mouse around the screen and you should see it get unstable. I can always reproduce it.	iclanzan	chenglou
57	2015-07-16 18:24:35	@chenglou pretty sure it happens on master too, but it's hard to be sure because the poor performance means it's jumping around a lot	AndrewIngram	chenglou
57	2015-07-16 22:44:36	Super cool stuff @iclanzan, great read!	bsansouci	iclanzan
57	2015-07-17 16:51:27	@chenglou I guess you can merge it and we will keep improving it.	iclanzan	chenglou
56	2015-07-12 19:44:40	@chenglou Safari complains that > Viewport argument key "scale" not recognized and ignored. and Chrome says: > The key "scale" is not recognized and ignored. The possible values for viewport are documented at MDN: https://developer.mozilla.org/en-US/docs/Web/HTML/Element/meta	cody	chenglou
55	2015-07-12 13:01:56	@nkbt > This works well with https://github.com/in-flux/in-flux Cool. I'll have to parouse the code later. Sadly any router that requires being able to have access to the components when defining the router won't ever work for me, since my production needs requirements mean the component data never exists until someone requires the page (webpack require.ensure style universal app). The routers en…	srcspider	nkbt
55	2015-07-12 13:19:23	off-topic but @nkbt in your in-flux/in-flux#52 example you still clearly have access to the Chart object. I'm sure it's dynamically loaded in some sense specific to in-flux but I don't see how it's dynamic in the sense I meant. When I say dynamic I mean the application has NO code for Chart and browser went and made a network call to get code that describes how to make a Chart page, injected that…	srcspider	nkbt
48	2015-07-12 04:04:59	@johnamiahford hasn't rebased his branch	nkbt	johnamiahford
48	2015-07-12 04:56:37	Heh I thought that still wouldnt pass github's merge check. @johnamiahford can you rebase and add just the npm and bower badges please? Also, the existing slack badge should directly go to the channel already	chenglou	johnamiahford
45	2015-07-12 21:49:14	Haha I know @chenglou :) the reason for this thread was to raise that question. `meldGoldIntoMold` is just hilarious :P	dariocravero	chenglou
44	2015-07-11 08:11:16	@salzhrani yes, all props passed to Spring are applied to rendered div.	nkbt	salzhrani
43	2015-07-11 04:54:42	@chenglou you can use something like This does not break React reconciliation and works fine.	nkbt	chenglou
41	2015-07-11 11:16:56	@chenglou @nkbt [would love to hear your thoughts on this](https://github.com/dariocravero/react-motion/blob/extract-animation-from-spring/src/spring/animate.js).	dariocravero	nkbt
40	2015-07-12 00:48:39	@chenglou done #46 #47	nkbt	chenglou
40	2015-07-12 13:37:41	@chenglou sorry about the size of the PR, I thought about chunk-sizing it too but it was too much trouble as one thing was depending on the other; mainly splitting Spring.jsx into multiple files and putting a better build process that outputs all the files to `lib`. I guess the question is: are you ok with the way this refactor was going? Or are you planning in keeping everything as it is?	dariocravero	chenglou
39	2015-07-11 08:32:23	Related: #31 which is causes by the weird time delta we get from browser slowing down rAF Merging this. @iclanzan I'd love to decouple stepper from the rendering, gladly accepting PR =)	chenglou	iclanzan
33	2015-07-11 23:35:30	@chenglou Maybe add a gitter link for anything that might require irc-like live chat (help with anything for example). It's easy to use and unlike irc people easily see what people were chatting about before they arrived and can also answer someone even after they leave and the person will just receive an email about it. It's also visible to guests, and you just need github to access it. Here's w…	srcspider	chenglou
33	2015-07-12 11:31:31	@nkbt didn't know about the irc integration, awesum	srcspider	nkbt
31	2015-07-11 19:29:46	@nkbt We don’t know the duration of animations ahead of time so as to “align” it or set the last value. Each step is computed from the values of the previous one. Best we can do is try to compute multiple steps to catch up the lost time. If the time lost is too great and would take too many steps to catch up then we have two options: **pause** or **end** the animation. If down the road we want to…	iclanzan	nkbt
31	2015-07-11 19:43:04	> If down the road we want to support physics models other then just springs we might not even know the end value. Think of something like momentum scrolling where you don’t know beforehand what the end position is. As such I would suggest we go with pausing. @iclanzan I want the Decay component actually, so yes, that makes sense. Pausing it is. (Also, looking forward to decoupling the stepping f…	chenglou	iclanzan
29	2015-07-21 19:33:43	@chenglou is there any way to use the spring interpolation outside of a react component, or at least outside of the render method? In my tests I am getting much better animation performance calling `myRef.setNativeProps({})` rather than modifying component styles. I realize this violates the basic declarative principles of the library but something like: Thoughts? With my current implementation I…	rt2zz	chenglou
29	2015-12-21 12:33:28	@chenglou Is there a comparison, performance-wise, between Motion and Animated? (I am sure there is, I am just a bit lazy to look for any atm :)	phaistonian	chenglou
29	2015-12-21 14:21:00	@bsansouci Funny thing, the RN team actually suggested RM (when asked about animation in a recent AMA on Reddit) and not Animated. Then again, @chenglou is an FBoy as well ;)	phaistonian	bsansouci
29	2015-12-21 14:21:00	@bsansouci Funny thing, the RN team actually suggested RM (when asked about animation in a recent AMA on Reddit) and not Animated. Then again, @chenglou is an FBoy as well ;)	phaistonian	chenglou
29	2015-12-28 23:42:43	@chenglou @bishopZ To elaborate, I may have misstated it as "not working". (I was extremely frustrated to RN when I was commenting so it could be a bit excessive) I did not try to port every demo though, it absolutely works after those changes! (`div` to `View`, `button` to `TouchableHighlight`, etc.) And they are very pleasant to use, compared to Animated. However, I have seen some native app fo…	sairion	bishopZ
29	2015-12-28 23:42:43	@chenglou @bishopZ To elaborate, I may have misstated it as "not working". (I was extremely frustrated to RN when I was commenting so it could be a bit excessive) I did not try to port every demo though, it absolutely works after those changes! (`div` to `View`, `button` to `TouchableHighlight`, etc.) And they are very pleasant to use, compared to Animated. However, I have seen some native app fo…	sairion	chenglou
24	2015-07-09 00:31:33	@chenglou delegate it =) I'm happy to do that asap. Assign to me if you are ok	nkbt	chenglou
24	2015-07-10 08:23:00	@chenglou could you please create a `gh-pages` branch so it is possible to make PR there?	nkbt	chenglou
21	2015-07-07 19:10:51	@chenglou What about `npm install ⚛✨` then?	kittens	chenglou
21	2015-07-07 19:15:14	@chenglou did you try to contact react-animation package owner? It seems that package is abandoned and it is likely they can transfer package name to you.	andreypopp	chenglou
21	2015-07-07 20:01:34	@chenglou while `react-motion` is pretty good, `react-animation` somehow sounds better. Try contacting npm.	boopathi	chenglou
21	2015-07-07 21:23:43	@gaearon I like the idea of avoiding the baggage of what $.animate entails :+1:	bsansouci	gaearon
21	2015-07-07 23:57:39	react-motion seems popular so I registered that with a placeholder just in case some jerk tries to take it :P https://www.npmjs.com/package/react-motion - if you decide to go with that I will transfer it over for you @chenglou	brentvatne	chenglou
21	2015-07-08 05:14:10	@chenglou - transfer complete :smile: all yours	brentvatne	chenglou
19	2015-07-12 03:19:38	@nkbt can you keep karma and coverage out for now?	chenglou	nkbt
19	2015-07-12 03:57:01	@chenglou sure, no karma. That was just a rebase commit.	nkbt	chenglou
19	2015-07-12 03:59:13	@chenglou why not coverage? It works pretty well. The only thing I needed to do is to rename Spring.jsx to Spring.js, so it appears in coverage report (spent decent amount of time trying to find workaround to get report for js and jsx, messing with isparta and istanbul, but found the best solution is just to rename it to js)	nkbt	chenglou
17	2015-07-09 04:25:51	@chenglou it actually catches pretty much all most common mistakes. It is large because it has all rules in there with descriptions. It may be unnecessary when you work alone but as we found in our company it works pretty well if you have distributed team. Additional comments are also very helpful to figure out why something is failing without going to the webz It is up to you of course. Feel fre…	nkbt	chenglou
17	2015-07-11 21:16:14	I agreed with @chenglou, this is way too much and didn't see too much benefit from it. something like use `const` instead var because the value never changed is also opinionated and slow down the development in this early stage.	huang47	chenglou
17	2015-07-11 22:24:32	I really think we need this even at this stage. It will save us a lot of headaches down the road. Adopting AirBnB’s rules as @gaearon suggested I think is a very good idea.	iclanzan	gaearon
17	2015-07-11 22:46:20	@nkbt would you mind doing that? What @gaearon said	chenglou	nkbt
17	2015-07-11 22:46:20	@nkbt would you mind doing that? What @gaearon said	chenglou	gaearon
17	2015-07-11 23:28:00	@chenglou for sure, np	nkbt	chenglou
17	2015-07-12 00:49:20	@chenglou done, see updated code.	nkbt	chenglou
14	2015-07-06 19:40:53	@chenglou A lot of the time I can see people just using the non-function style `endValue` syntax for things like `left` or `opacity`, like in /demo0 , but I can absolutely see the value of the `update` syntax in a multiple-element, multiple-property scenario. As soon as I recognized how the 'children as a function' syntax worked, it all became very clear.	kenwheeler	chenglou
14	2015-07-06 19:54:45	I think it becomes useful in the 1TransitionSpring 1which @chenglou said would be discussed in another issue. But basically when you're unmounting, the `TransitionSpring` will keep your data until you decide it can be removed, then it's removed. Looking at demo3, when you delete something from the list you're removing it from your state. If you don't give it to the `TransitionSpring` to keep, you…	bsansouci	chenglou
14	2015-07-06 20:24:30	> @chenglou A lot of the time I can see people just using the non-function style endValue syntax for things like left or opacity, like in /demo0 Random comment: the current situation is, if you pass an object instead of a callback, I assume you want to animate everything, so I wrap your object with `() => update(object, defaultConfig)` before sending it off. This is handy for scalars too: `<Sprin…	chenglou	chenglou
14	2015-07-06 20:30:27	@chenglou on the first part, agreed, slightly more verbose, but consistent and explicit. on the second part, I definitely see the value in the cascade in regards to keeping things terse.	kenwheeler	chenglou
11	2015-07-06 04:57:59	@chenglou I was doing recently a lot of packaging work on https://github.com/ericelliott/prod-module-boilerplate https://github.com/ericelliott/universal-react-boilerplate and my personal bunch of react-\* modules (even made one https://github.com/nkbt/react-component-template to keep it lean and clear) . It all works really well, so I can tackle this one if you don't mind. You can assign it to m…	nkbt	chenglou
11	2015-07-06 08:12:09	@chenglou oh sorry, was on a train and did not catch up with your comment. I've already done all things. Minimal code changes, though. Only infrastructure. Feel free to check it out and try new build/test process.	nkbt	chenglou
11	2015-07-06 08:16:22	@chenglou oh and it does not matter if you are going to change API soon, you still can publish 0.0.1 for now. And go 1.0.0 when API is fairly stable.	nkbt	chenglou
436	2017-02-28 23:06:55	@chenglou Thanks for making this very awesome library. I have an issue where when I draw a series of rects on a svg, the first rect is animating from the wrong position. It only happens with the first element and only when I adjust the height. I don't understand why this is occurring so any feedback or guidance would be appreciated. Thanks! Relevant code for the rect class: ![screencast-2017-02-2…	LPayyapilli	chenglou
422	2017-01-19 23:29:27	Although it's not baked in you can achieve this with something similar to what the UI pack does [here](https://github.com/souporserious/react-motion-ui-pack/blob/master/src/Transition.jsx#L89) then just check once your current value reaches its destination. I know that @chenglou wanted to keep the API small and light so not sure if this feature is on the roadmap.	souporserious	chenglou
409	2016-12-15 00:25:50	@chenglou looks like `didLeave` wasn't shipped in `0.4.6` can you look at this and ship a new version, please?	renatoagds	chenglou
399	2016-12-06 01:27:32	@nkbt @chenglou do one of you have time to take a look?	hkjorgensen	nkbt
399	2016-12-06 01:27:32	@nkbt @chenglou do one of you have time to take a look?	hkjorgensen	chenglou
375	2016-10-02 05:11:43	@AgentME do you know what's going on here?	chenglou	AgentME
365	2016-09-05 15:36:56	@nkbt any chances you can shed me some light here? Thanks :)	p4bloch	nkbt
334	2016-06-06 07:29:01	@chenglou correct me if I'm wrong but this is now totally separated from `react-dom`, so you can Just Use It™ :D	bsansouci	chenglou
322	2016-04-28 05:06:17	Ehhh, @appsforartists	chenglou	appsforartists
317	2016-04-16 07:04:37	Reopen until new version published @chenglou can you please release new `patch` version (since it is `0.x.x` now)?	nkbt	chenglou
316	2016-04-06 01:36:12	That is and issue with Modal component. It unmounts element without waiting until animation is finished (or killing animation). Quite common issue I often run into myself. Since even I run into that often, I could only imagine how common this issue is... Maybe it is worth adding some safeguard in ReactMotion itself. Though It is not really a fixing of root cause of the issue, but rather patching …	nkbt	chenglou
312	2016-03-31 16:19:07	What's been in the talk is the slowdown of the animation internal timer, not the change in the spring parameters. I don't see this option in the existing API. @chenglou might have an answer.	sompylasar	chenglou
304	2016-03-22 08:17:55	@chenglou, the author, might have another opinion.	sompylasar	chenglou
273	2016-01-28 03:51:23	I don't intend for this to land until after I've used it and made sure we're solving the right problem, but I'm opening this now so @chenglou can play with it (and maybe add Flow if there are places I've missed). See also #235.	appsforartists	chenglou
261	2016-01-19 03:18:40	Ping @chenglou ok?	nkbt	chenglou
260	2016-01-16 04:51:41	cc @nkbt Not really important but if you have `[a, a]` where a is a reference, it'll mistakenly label the second as `[*RECURSION*]`, since we check the cache but never check whether that reference is embedded inside itself. We can use a json serializer that supports recursion. I've seen at least one. Filing this as really low-pri, also to remind us to check if we can use a pre-made reporter now. …	chenglou	nkbt
258	2016-01-14 18:20:47	![](http://g.recordit.co/AMpIjygYZd.gif) Hi @chenglou I found a possible issue with React Native. I am going to describe what the issue looks like but I don't have good insight about _why_ yet. The setup is simple enough. Below is a render body that will create _three_ switches, each with slightly differing structure. 1. The first case where `<Touchable>` _contains_ `<Motion>`, which I thought sh…	jasonkuhrt	chenglou
249	2015-12-31 03:32:20	https://twitter.com/soprano/status/682402356147826688 Woohoo! @nkbt @bsansouci	chenglou	nkbt
249	2015-12-31 03:32:20	https://twitter.com/soprano/status/682402356147826688 Woohoo! @nkbt @bsansouci	chenglou	bsansouci
248	2016-11-22 11:50:12	Looking forward to sequencing in React-Motion. Are @chenglou @appsforartists still maintaining this project? Haven't seen any update for a period of time.	lzl124631x	appsforartists
246	2015-11-30 03:20:23	Really? cc @bsansouci	chenglou	bsansouci
240	2015-11-14 04:47:01	Yep, acko.net has been a great reference! We already do implement a few perf/visual optimizations such as separating the real-life clock with ideal clock. As for smoothing out arbitrary interpolations, [tween-state](https://github.com/chenglou/react-tween-state) solves this (it's the additive animation that one of the articles is talking about, and one that's implemented in iOS 7) but I'd rather …	chenglou	chenglou
235	2016-01-26 07:10:19	@threepointone, @chenglou, and I just chatted about this for a bit. While we see the potential usefulness of a per-value onRest (e.g. in springParams), the simple/common case is per Motion instance (you want to know when the child is completely done moving). Perhaps Motion (and StaggeredMotion) should gain an onRest attribute for now, and we can worry about per-value onRest in the future if it be…	appsforartists	threepointone
233	2015-11-03 03:35:15	That's... a bug? @bsansouci	chenglou	bsansouci
223	2015-10-24 11:47:20	I've just implemented one for [react-component-template](https://github.com/nkbt/react-component-template) (with @ButenkoT help) Look at https://github.com/nkbt/react-component-template/pull/9 for some nice automation (basically installing and running everything with `npm run test:e2e` + prepush hook) @chenglou do you want to have this sort of testing here? PS: for each component I publish, I hav…	nkbt	chenglou
209	2015-10-09 12:35:18	:+1: LGTM, @chenglou there are some noticeable text changes, do they capture everything right?	nkbt	chenglou
203	2015-11-25 08:49:02	cc @bsansouci too if you're ever bored and want to add this	chenglou	bsansouci
199	2015-10-07 22:08:46	We'll need to allow sources to be published one day, right? Since we're adding flow and flow users probably wanna require the source version. (@threepointone will be happy too)	chenglou	threepointone
197	2015-10-06 20:59:07	After #195 webpack build is not working correctly since it puts `all.js` into `demoX` folder. Also all links in the README are going to be broken. Ping @stevoland, @chenglou	nkbt	stevoland
197	2015-10-06 20:59:07	After #195 webpack build is not working correctly since it puts `all.js` into `demoX` folder. Also all links in the README are going to be broken. Ping @stevoland, @chenglou	nkbt	chenglou
197	2015-10-07 00:35:04	Manually type in new folders in config and use proper placeholders in output. I could give it a shot today, unless @stevoland wants to fix it by himself.	nkbt	stevoland
187	2015-10-04 14:16:17	As @chenglou suggested in #180 , here’s a pull request with flow checks added to just a subset of the project files. I am only checking files where Flow recognizes all language constructs. Since Flow already merged the fixes related to `const` destructuring and `export default`, it seems pointless to change the project coding style, only to go back when the next Flow version releases. Among the p…	ludovicofischer	chenglou
187	2015-10-09 13:38:12	I have fixed the indentation issue that @nkbt highlighted and created a Style type. Now that Flow 0.17 is out we can try to check the rest of the code base. Do you want to merge this one right now or do you prefer if I try to annotate more files first?	ludovicofischer	nkbt
180	2015-10-02 13:55:54	Damn it, we need a type system... @ludovicofischer if you want, feel free to submit small flow PRs gradually!	chenglou	ludovicofischer
179	2015-10-01 23:14:37	Ah, that's a bug then. @bsansouci	chenglou	bsansouci
170	2015-09-30 14:41:36	cc @nkbt @gaearon who probably knows something about this?	chenglou	nkbt
170	2015-09-30 14:41:36	cc @nkbt @gaearon who probably knows something about this?	chenglou	gaearon
157	2015-09-14 15:14:19	Repro: chat heads, don't move mouse. See that the heads don't animate to `250, 300` even though `defaultStyles` and `styles` are set. Probably has something to do with the stop check (again...). @bsansouci	chenglou	bsansouci
155	2015-09-13 21:43:54	@nkbt Comparing a collection with another one is a bit tedious and looks like this currently: ![screenshot 2015-09-13 17 42 55](https://cloud.githubusercontent.com/assets/1909539/9839155/e0d2d402-5a3e-11e5-8ef8-9b812684dd36.png) Ideally we'd have a visual diff of the collection. But I kinda don't want to lose the nyan cat (yeah really) lol, is there something we could do here?	chenglou	nkbt
153	2015-09-12 17:59:38	cc @threepointone who's interested in this.	chenglou	threepointone
148	2015-09-04 04:56:24	@bsansouci	chenglou	bsansouci
142	2015-09-01 07:22:29	I'm still against hard-coded duration, and RM likely won't expose a spring where the user specifies one of `{stiffness, damping}`, and the spring gives the other, given a determined duration. The moment we do that, interruptible animation becomes unsolved again. For the people who wanted to have a feel of how long a spring lasts, I've directed to https://cdn.rawgit.com/chenglou/react-motion/e8f42…	chenglou	threepointone
140	2015-08-31 02:24:34	Sequence it is then? So there are two types of sequences here. One is pre-prop, where your prop goes to the next destination value when the current one finishes. The other is per-"set of props", where you want all the props (each of which might have a different end time) to finish all before starting another set. Which one do you need? @threepointone	chenglou	threepointone
130	2016-02-05 22:47:09	@threepointone we should have one, authoritative answer on how to make RR work with RM. I myself haven't used RR so I can't answer. But this is a recurring question. @abelovic the migration guide is [here](https://github.com/chenglou/react-motion/wiki). Maybe [this](https://github.com/chenglou/react-motion/wiki/v0.4.0-examples/_compare/b23bda218bfc5414d2bb70c954c7ed5250e16fa2...6b4990a7adb5a28a63…	chenglou	threepointone
127	2015-08-07 21:26:27	@bsansouci	chenglou	bsansouci
104	2015-07-27 04:54:08	@bsansouci	chenglou	bsansouci
97	2015-07-23 23:05:16	@bsansouci	chenglou	bsansouci
95	2015-07-23 08:17:55	cc @iclanzan because I not sure whether that's a flaw in the current implementation of animation loop of the problem of the (which would be a bigger problem). Edit: no, I think it's just a flaw in the current implementation.	chenglou	iclanzan
83	2015-07-19 21:02:17	Point 2: are you sure this is the issue? This is important. It's because of the new animation loop. @iclanzan (Assuming it _is_ because of the new animation loop) this is actually somewhat of a relief. I was afraid of cramming more stuff into TransitionSpring for the sake of playing nice with CSS transitions, which really doesn't need an animation loop. Maybe we'll simply pull out the logic into …	chenglou	iclanzan
80	2015-07-18 22:57:50	cc @threepointone who first mentioned generators for avoiding allocating intermediate stuff. Transducerjs can probably do the same. Generators might give bad perf (constant overhead) though IIRC. But maybe the Regenerator transform that babel uses avoids that? Have to test the real numbers.	chenglou	threepointone
78	2015-07-18 19:12:45	As @chenglou pointed out, `filterRight` was `O(n^2)` because of that call to `splice`, so the regular old `Array.prototype.filter` is in fact faster. The performance gains I was seeing when I switched from `filter` to `filterRight` were caused by not inlining the predicate. Since not inlining the predicate is a requirement, I can’t think of a way to use the built in filter and pass the alpha to t…	iclanzan	chenglou
77	2015-07-18 11:45:02	@iclanzan	chenglou	iclanzan
77	2015-07-18 16:24:05	I'll have to think about the implication of this difference for TransitionSpring. I _think_ this is fine. @bsansouci	chenglou	bsansouci
68	2015-07-15 18:53:05	@iclanzan your PR fixes this right? And yeah, we can port tween-state onto this. Good thing we've chosen a curve-agnostic library name.	chenglou	iclanzan
68	2015-07-15 19:04:12	@iclanzan 's PR should resolve almost all issues regarding stability even given the frame-rate changes during resizing. @twobit Can you try out #57? rebound-js has converters from Origami (where `k` and `b` are represented as `tension` and `friction`) and Pop (`bounciness` and `speed`): http://facebook.github.io/rebound-js/docs/rebound.html#section-61	razh	iclanzan
62	2015-07-14 02:38:20	subscribing. :+1: @chenglou ideas?	chirag04	chenglou
62	2015-07-14 02:38:51	Hey! <s>I think this isn't a problem specific to react-motion.</s> EDIT: definitely specific to react-motion because endValue will be called even on the first render. @chenglou maybe we should render once before calling endValue. If you need the element's height before rending but you can only get it after at least one render, then you're going to have to set some default height. Then you can hoo…	bsansouci	chenglou
61	2015-07-29 05:51:09	Alright! @souporserious is experimenting with some simple wrappers [here](https://github.com/souporserious/react-motion-ui-pack). I personally haven't used them yet but they look neat. As for the simple wrappers, https://github.com/chenglou/react-motion/commit/372446fc8679dcdbf4de2e983d53709ab40ce88c exposes some commonly used spring constants. With these, I think something like: is short enough …	chenglou	souporserious
60	2015-07-13 20:00:34	Yup coming up! @chenglou's fixing some important thingy inside the API so we're waiting on those before adding features. It'll probably a prop like `currVelocity={currVelocity => ...}`	bsansouci	chenglou
59	2015-07-13 17:29:24	I'm not explaining this very well lol. @nkbt probably knows this better than I do.	chenglou	nkbt
57	2015-07-15 23:30:37	@nkbt what do you think? It solves https://github.com/chenglou/react-motion/issues/68#issuecomment-121707570 so right off the bat that's pretty good. I'll give this a better read tonight/tomorrow	chenglou	nkbt
57	2015-07-16 18:14:38	Yeah I didn't want to comment on the OOP-ness because it's the idea that's important here. But I did mind a bit that it's OO. Regarding state, this library should enable time-travel and such (@gaearon) and I really don't want any state that lives in some place that's gonna be hard to reach. Closures are fine and being inside components is totally fine. Also is it just me or do the instabilities n…	chenglou	gaearon
55	2015-07-12 12:40:25	Hm. With the multiple-page example I didn't mean that this would be a system that would be handling page change animation but that timelines recording should be able to go though routing systems. Sorry I guess I put too much emphasis on the pages changing. If you have a single page and are doing a lot of actions then it should be able to record that. > Not sure how all this related to react-motio…	srcspider	chenglou
55	2015-07-12 17:51:45	I really really want to build some cool demos with Redux DevTools + React Motion. You can track Redux DevTools here: https://github.com/gaearon/redux/pull/234 They already allow time travel and hot reloading like I demoed in [my ReactEurope talk](youtube.com/watch?v=xsSnOQynTHs). The nice thing about DevTools is it's easy to create your own. For example, instead of the sidebar with a list of acti…	gaearon	chenglou
54	2015-07-12 17:44:12	I really would love to see things built on top of react-motion, but I'm not sure this would have its place in this repo. @chenglou's the master though :p Related to this, @kureev wanted some wrapper for looped animations and @souporserious started a repo for small UI components like those [here](https://github.com/souporserious/react-motion-ui-pack)	bsansouci	souporserious
54	2015-07-12 17:44:12	I really would love to see things built on top of react-motion, but I'm not sure this would have its place in this repo. @chenglou's the master though :p Related to this, @kureev wanted some wrapper for looped animations and @souporserious started a repo for small UI components like those [here](https://github.com/souporserious/react-motion-ui-pack)	bsansouci	chenglou
50	2015-07-12 05:33:29	^ heads up to @dariocravero and @iclanzan who's decoupling the stepper function. Sorry for moving things around so fast. You folks got on the bandwagon early =)	chenglou	iclanzan
45	2015-07-11 10:59:43	Hi @chenglou, could you shed more light on the `currV` and `currVals`? Have you thought about renaming them to something more meaningful? Thanks :)	dariocravero	chenglou
45	2015-07-11 13:11:46	I can explain the little bit that I know. Internally, `currVals` has the same shape as `destVals` and is the thing evolving towards `destVals`. `currV` is the current velocity, which also has the same shape. If you have: Then internally `currVals` and `currV` will look like: This allows us to have our `Spring` work on any kind of data structure. It also allows us to have `TransitionSpring` use th…	bsansouci	chenglou
45	2015-07-11 13:11:46	I can explain the little bit that I know. Internally, `currVals` has the same shape as `destVals` and is the thing evolving towards `destVals`. `currV` is the current velocity, which also has the same shape. If you have: Then internally `currVals` and `currV` will look like: This allows us to have our `Spring` work on any kind of data structure. It also allows us to have `TransitionSpring` use th…	bsansouci	iclanzan
41	2015-07-11 11:16:56	@chenglou @nkbt [would love to hear your thoughts on this](https://github.com/dariocravero/react-motion/blob/extract-animation-from-spring/src/spring/animate.js).	dariocravero	chenglou
41	2015-07-11 19:01:02	Yeah definitely in the future, but not now at least. Issues like https://github.com/chenglou/react-motion/pull/39#issuecomment-120520787 (which I friggin love, thanks @iclanzan @razh!) are exactly why I'm postponing early-refactoring. By the time you're done with the modularization we'd have come up with e.g. a better way of rendering without passing `FRAME_RATE`. And no, you're not using this th…	chenglou	razh
41	2015-07-11 19:01:02	Yeah definitely in the future, but not now at least. Issues like https://github.com/chenglou/react-motion/pull/39#issuecomment-120520787 (which I friggin love, thanks @iclanzan @razh!) are exactly why I'm postponing early-refactoring. By the time you're done with the modularization we'd have come up with e.g. a better way of rendering without passing `FRAME_RATE`. And no, you're not using this th…	chenglou	iclanzan
40	2015-07-10 23:48:16	In short: - Extracted Spring and TransitionSpring into their own components. - Introduced a Motion component that shares logic amongst them. - Brought in redux scripts and build process. - Moved utils into utils folder and into separate files. Commented out the ones that aren't being used. - Tried to comply to as many eslint rules as possible :) - Moved to using classes in components. - Added emp…	dariocravero	chenglou
29	2015-07-17 18:38:19	I think it's literally just a try catch of require? @threepointone your spring worked on react-native without changes right	chenglou	threepointone
23	2015-07-08 16:48:35	@chenglou Since I saw your talk at React Europe(I was there) and I wanted to use Spring asap, this pull request is aimed to remove the hack, because I basically don't want my user slow down animations on fat keydowns :D	mirkodrummer	chenglou
