# Supplementary material for: Status, identity, and language: A study of issue discussions in GitHub
Source: PLoS One. 2019 Jun 14;14(6):e0215059. doi: 10.1371/journal.pone.0215059 (PMC6568400; doi:10.1371/journal.pone.0215059)
Supplement: S2 Data — (ZIP) [file pone.0215059.s003.zip › sample_46_projs_issues/chenglou_react-motion/issue_first_in.csv]

11	nkbt	2015-07-06 04:57:59
97	chenglou	2015-07-23 23:05:16
127	chenglou	2015-08-07 21:26:27
241	chenglou	2015-11-17 15:06:26
179	BrennanRoberts	2015-10-01 22:35:01
179	chenglou	2015-10-01 23:14:37
23	mirkodrummer	2015-07-08 16:48:35
320	troch	2016-04-18 10:17:17
320	chenglou	2016-04-16 07:05:58
320	nkbt	2016-04-16 07:03:17
172	chenglou	2015-11-25 08:29:23
317	sompylasar	2016-04-06 01:23:40
317	nkbt	2016-04-16 07:04:37
83	chenglou	2015-07-19 21:02:17
83	iclanzan	2015-07-19 22:34:14
139	alexcurtis	2015-09-18 20:13:03
170	chenglou	2015-09-30 14:41:36
89	yanivtal	2015-07-23 04:21:16
100	appsforartists	2015-10-25 23:39:54
100	nkbt	2015-10-25 11:04:33
142	chenglou	2015-09-01 07:22:29
304	sompylasar	2016-03-22 08:17:55
224	VasilyShelkov	2015-10-24 12:16:39
254	noushka86	2016-03-29 00:03:32
375	chenglou	2016-10-02 05:11:43
77	chenglou	2015-07-18 11:45:02
17	huang47	2015-07-11 21:16:14
17	chenglou	2015-07-11 22:46:20
17	nkbt	2015-07-09 04:25:51
17	iclanzan	2015-07-11 22:24:32
316	nkbt	2016-04-06 01:36:12
31	chenglou	2015-07-11 19:43:04
31	iclanzan	2015-07-11 19:29:46
95	chenglou	2015-07-23 08:17:55
261	nkbt	2016-01-19 03:18:40
312	sompylasar	2016-03-31 16:19:07
48	chenglou	2015-07-12 04:56:37
48	nkbt	2015-07-12 04:04:59
50	chenglou	2015-07-12 05:33:29
60	bsansouci	2015-07-13 20:00:34
104	chenglou	2015-07-27 04:54:08
233	sompylasar	2015-11-03 09:18:24
233	chenglou	2015-11-03 03:35:15
120	souporserious	2016-12-03 22:35:14
390	lzl124631x	2016-11-09 02:01:05
390	nkbt	2016-11-10 07:03:51
180	chenglou	2015-10-02 13:55:54
157	chenglou	2015-09-14 15:14:19
55	srcspider	2015-07-12 12:40:25
55	gaearon	2015-07-12 17:51:45
39	chenglou	2015-07-11 08:32:23
271	devlee	2016-11-29 04:02:22
258	jasonkuhrt	2016-01-14 18:20:47
61	chenglou	2015-07-29 05:51:09
61	yamalight	2015-07-13 21:40:07
29	chenglou	2015-07-17 18:38:19
29	phaistonian	2015-12-21 12:33:28
29	rt2zz	2015-07-21 19:33:43
29	sairion	2015-12-28 23:42:43
197	nkbt	2015-10-06 20:59:07
394	lzl124631x	2016-11-23 08:11:09
290	chenglou	2016-04-20 06:44:04
371	AgentME	2016-09-25 07:43:15
371	twobit	2016-09-25 20:37:40
371	chenglou	2016-09-25 07:20:52
107	gaearon	2015-07-29 09:24:02
21	andreypopp	2015-07-07 19:15:14
21	bsansouci	2015-07-07 21:23:43
21	kittens	2015-07-07 19:10:51
21	boopathi	2015-07-07 20:01:34
21	brentvatne	2015-07-07 23:57:39
148	bsansouci	2015-09-04 05:21:39
148	chenglou	2015-09-04 04:56:24
148	wilfreddenton	2015-09-12 20:31:51
80	chenglou	2015-07-18 22:57:50
45	bsansouci	2015-07-11 13:11:46
45	dariocravero	2015-07-11 10:59:43
436	LPayyapilli	2017-02-28 23:06:55
354	nkbt	2016-07-30 22:14:33
235	sompylasar	2015-11-03 01:41:29
235	bsansouci	2015-11-12 19:23:23
235	appsforartists	2016-01-07 17:42:47
235	chenglou	2016-04-20 07:03:53
235	p4bloch	2016-09-12 19:40:56
14	bsansouci	2015-07-06 19:54:45
14	kenwheeler	2015-07-06 19:40:53
14	chenglou	2015-07-06 20:24:30
19	chenglou	2015-07-12 03:19:38
19	nkbt	2015-07-12 03:57:01
78	iclanzan	2015-07-18 19:12:45
68	razh	2015-07-15 19:04:12
68	twobit	2015-07-17 16:56:02
68	chenglou	2015-07-15 18:53:05
54	bsansouci	2015-07-12 17:44:12
135	marclar	2015-08-25 21:24:28
231	dey-dey	2015-10-30 19:26:50
300	stepancar	2016-04-08 07:05:19
59	chenglou	2015-07-13 17:29:24
293	dozoisch	2016-03-10 00:12:59
240	chenglou	2015-11-14 04:47:01
209	nkbt	2015-10-09 12:35:18
324	p4bloch	2016-08-31 20:50:03
221	nkbt	2015-10-19 03:06:46
221	koko236	2015-10-19 03:00:46
263	lucasfeliciano	2016-01-26 13:54:22
140	alexreardon	2016-02-25 22:37:04
140	chenglou	2015-08-31 02:24:34
130	codepunkt	2015-08-14 06:13:09
130	maisano	2016-01-14 14:02:14
130	chenglou	2016-02-05 22:47:09
130	abelovic	2016-02-12 17:46:48
130	rclai	2015-10-19 21:40:09
311	jch254	2016-05-09 11:16:07
189	kuanslove	2016-08-24 19:18:39
189	crossman	2015-11-16 14:50:35
187	ludovicofischer	2015-10-04 14:16:17
40	dariocravero	2015-07-10 23:48:16
40	nkbt	2015-07-12 00:48:39
365	p4bloch	2016-09-05 15:36:56
322	arcanis	2016-04-28 15:22:18
322	jardakotesovec	2016-06-08 08:29:38
322	appsforartists	2016-04-28 06:42:41
322	chenglou	2016-04-28 05:06:17
56	cody	2015-07-12 19:44:40
229	dey-dey	2015-10-30 19:48:36
220	iandoe	2015-10-23 00:11:19
422	souporserious	2017-01-19 23:29:27
422	klimashkin	2017-01-21 01:40:39
279	samarpanda	2016-02-06 14:00:52
24	nkbt	2015-07-09 00:31:33
199	chenglou	2015-10-07 22:08:46
273	haraldox	2016-04-08 09:59:27
273	appsforartists	2016-01-28 03:51:23
273	leopoldjoy	2016-02-28 07:14:51
399	souporserious	2016-12-07 17:49:50
399	hkjorgensen	2016-12-06 01:27:32
247	tnrich	2015-12-03 20:21:35
276	samarpanda	2016-02-06 14:39:10
88	chenglou	2016-01-26 06:08:30
334	bsansouci	2016-06-06 07:29:01
246	timuric	2015-11-30 09:34:26
246	chenglou	2015-11-30 03:20:23
155	chenglou	2015-09-13 21:43:54
129	jdeal	2015-08-14 00:50:53
138	wilfreddenton	2015-08-31 15:58:32
249	chenglou	2015-12-31 03:32:20
259	alansouzati	2016-03-21 19:10:53
57	bsansouci	2015-07-16 22:44:36
57	AndrewIngram	2015-07-16 18:24:35
57	chenglou	2015-07-15 23:30:37
57	nkbt	2015-07-16 11:08:54
57	iclanzan	2015-07-16 12:47:48
248	arcanis	2016-04-25 17:07:45
248	lzl124631x	2016-11-22 11:50:12
248	sdras	2016-11-24 03:26:59
244	bsansouci	2016-02-03 08:55:37
244	appsforartists	2016-02-02 19:38:56
194	nkbt	2015-10-07 00:32:03
62	chirag04	2015-07-14 02:38:20
62	arush	2015-10-16 15:14:51
62	constb	2015-08-07 10:25:42
62	derekr	2015-08-11 01:45:05
62	bsansouci	2015-07-14 02:38:51
62	kristian-puccio	2015-10-05 22:33:03
420	alleycat-at-git	2017-03-01 16:54:50
260	chenglou	2016-01-16 04:51:41
114	bsansouci	2015-08-03 16:11:47
84	iandanforth	2015-07-19 18:24:56
33	srcspider	2015-07-11 23:35:30
43	nkbt	2015-07-11 04:54:42
361	zhigang1992	2016-08-23 03:22:00
361	bgeihsgt	2016-09-21 21:18:20
361	chenglou	2016-09-25 06:08:53
361	AgentME	2016-09-25 07:14:03
44	nkbt	2015-07-11 08:11:16
153	souporserious	2017-03-07 19:25:19
153	chenglou	2015-09-12 17:59:38
153	tannerlinsley	2017-03-14 08:33:51
318	danwebdev	2016-04-20 16:02:32
318	ahanriat	2016-04-20 10:59:04
150	olance	2015-11-25 08:38:07
274	kottkrig	2016-01-30 16:42:10
274	chakuo	2016-02-04 21:45:06
357	berrtech	2016-08-12 12:01:37
357	sompylasar	2016-08-13 00:28:24
357	danhaggard	2016-11-02 08:24:22
357	nkbt	2016-11-03 02:36:43
71	peterssonjesper	2015-07-16 07:16:51
128	borisyankov	2015-10-07 12:36:31
128	nkbt	2015-08-11 03:47:50
409	renatoagds	2016-12-15 00:25:50
223	nkbt	2015-10-24 11:47:20
41	chenglou	2015-07-11 19:01:02
41	dariocravero	2015-07-11 11:16:56
91	chenglou	2015-07-28 18:10:48
203	chenglou	2015-11-25 08:49:02
