# Supplementary material for: Status, identity, and language: A study of issue discussions in GitHub
Source: PLoS One. 2019 Jun 14;14(6):e0215059. doi: 10.1371/journal.pone.0215059 (PMC6568400; doi:10.1371/journal.pone.0215059)
Supplement: S2 Data — (ZIP) [file pone.0215059.s003.zip › sample_46_projs_issues/chenglou_react-motion/issue_comments_mentioned_NOCODE_FULLBODY.csv]

issue_num	datetime	body	login	mention_login
438	2017-03-17 15:49:26	@wgoto thanks for the answer! could you elaborate a bit on it? maybe you have some old snippets that you did already? would really appreciate it.	petromoldovan	wgoto
438	2017-03-18 09:25:00	@sompylasar thank you!	petromoldovan	sompylasar
427	2017-02-04 01:04:43	@averykimball you forgot `return`. Curly braces mean that you declare function body that does not have implicit return, so you must add one.	nkbt	averykimball
422	2017-01-21 01:40:39	@souporserious `onEnter` in react-motion-ui-pack is a callback when animation starts, in the same moment as willEnter. `didLeave` was added in last release, would be logical to add `didEnter` as well	klimashkin	souporserious
420	2017-03-01 16:54:50	@chenglou Done!	alleycat-at-git	chenglou
415	2017-01-17 16:32:56	@liveresume So you turned out to be right. There were a couple of issues at play. First, the `MatchWithFade` code in the example was taken verbatim from the RR folks, so I assumed it was entirely right. Second, I didn't fully comprehend the issue with keys that you were suggesting. Somebody posted a note to the SO thread that clarified things for me: http://stackoverflow.com/questions/41388263/ne…	bmueller-sykes	liveresume
413	2017-01-06 19:56:52	@emilebosch I had tried a few things based on that. No luck.	liveresume	emilebosch
402	2016-12-01 20:27:00	Thank you @sompylasar, that's really helpful. I managed to get most of this done: http://codepen.io/mares0909/pen/jVYrye The only thing I'm not sure how to implement is the euclidian distance-based friction. Would you be able to fork that pen and add it to the example? Or push me into the the right direction with that?	webondevices	sompylasar
402	2016-12-03 22:20:02	@sompylasar , that is perfect, thank you!!	webondevices	sompylasar
399	2016-12-06 18:36:52	> didLeave seems to be a more appropriate name than onRest. To me at least, onRest implies that the TransitionMotion component as a whole is no longer in motion. While, on the other hand, didLeave implies that a single child has finished transitioning out of the TransitionMotion component, yet other children may still be in motion. @DetweilerRyan, that was also what I thought when naming it 'didL…	hkjorgensen	DetweilerRyan
399	2016-12-06 18:36:52	> didLeave seems to be a more appropriate name than onRest. To me at least, onRest implies that the TransitionMotion component as a whole is no longer in motion. While, on the other hand, didLeave implies that a single child has finished transitioning out of the TransitionMotion component, yet other children may still be in motion. @DetweilerRyan, that was also what I thought when naming it 'didL…	hkjorgensen	chenglou
399	2016-12-07 17:49:50	Yes to a new release please 🙏 thanks for this @hkjorgensen!	souporserious	hkjorgensen
399	2016-12-12 19:35:28	@chenglou Thanks for the explanation - I still look forward to that new open source project :-) > Thanks a lot for this PR. I'll be merging this. Do we want to make a new release? Yes, please cut a new version. This expands the API and doesn't break anything :-)	hkjorgensen	chenglou
394	2016-11-23 08:11:09	@nkbt Thanks for your advise. Actually I just want to animate color while animating offset, but React-Motion doesn't support it. So I have to use "percentage" to interpolate color. It would be great if React-Motion supports animating color.	lzl124631x	nkbt
394	2016-11-23 21:17:01	@lzl124631x you can animate arbitrary numbers with react motion, and derive color from that number. Effectively:	nkbt	lzl124631x
394	2017-03-07 19:46:04	@tannerlinsley The "non-numbers" are effectively number-based if they can be interpolated. It's just the question of functional mapping from number to non-number, e.g. this: ----- But the notion of "percentage of animation", i.e. how close are you to the "**end moment in time** of the animation" (versus to the "**target value** of the animation"), is not applicable to physics-based animations whi…	sompylasar	tannerlinsley
394	2017-03-07 20:07:54	@sompylasar Right. The concept is very straightforward to interpolate anything using an integer, but the architecture and current api for react-motion doesn't make this very easy to do with strings, hexColors, paths, etc. A good example of this is animating a string. The amount of overhead the user would have to take on to build a linear conversion scale from one string to another is massive. Luc…	tannerlinsley	sompylasar
394	2017-03-08 05:11:33	@tannerlinsley Good job there! I meant one cannot get the time-based percentage because the time moment when physical animation ends is not known in advance, without premodeling it. The value-based percentage can definitely be obtained, that's what is in the block you've shown. And it might overshoot in case of a spring (the complex easing curves can, too, so it should be fine).	sompylasar	tannerlinsley
392	2017-03-13 23:45:42	Hej @johanatan How did u fix it ?, I have this similar issue	karna41317	johanatan
392	2017-03-15 02:18:44	@karna41317 I ended up having to drop this dependency and use jQuery animations instead.	johanatan	karna41317
390	2016-11-08 10:15:43	hey @lzl124631x I find that React Motion is best suited for animations that react to state changes. ie. smoothly showing or hinding a sidebar navigation, tranisitioning between views when the URL changes and similar things that are tied specifically to the state/props within a given component, where you always have the values avilable that you want to animate between. Complex sequential stuff, wh…	Ahrengot	lzl124631x
390	2016-11-08 11:38:04	@Ahrengot Thanks for your comments. In the first few days with React Motion, it's cool enough to help me achieve some one-step animation during state changes. **However, as the project goes on, it's inevitable that I need to make some fancier sequence of animation**. I think other devs might stumble into the same situation. Is it possible to give React Motion the ability to animate a sequence of …	lzl124631x	Ahrengot
390	2016-11-08 20:27:39	@lzl124631x you need to delay updating state with setTimeout/requestAnimationFrame. See https://github.com/nkbt/react-motion-loop/blob/master/src/Component.js#L21-L23	nkbt	lzl124631x
390	2016-11-09 02:01:05	@nkbt Wow! Thanks! It works as long as I wrap `requestAnimationFrame` around updating state. [Demo on CodePen](http://codepen.io/lzl124631x/pen/yVYYVa)	lzl124631x	nkbt
390	2016-11-10 01:47:37	@nkbt Can you kindly tell me why delaying updating state with setTimeout/requestAnimationFrame do the trick?	lzl124631x	nkbt
390	2016-11-10 07:03:51	Not really, maybe something to do with batch updates optimisations, but I don't know for sure On Thu., 10 Nov. 2016 at 12:52, 7z7 notifications@github.com wrote: > @nkbt https://github.com/nkbt Can you kindly tell me why delaying > updating state with setTimeout/requestAnimationFrame do the trick? > > — > You are receiving this because you were mentioned. > > Reply to this email directly, view it…	nkbt	nkbt
381	2016-11-04 21:21:38	Hey @asgvard, I think you can do this using TransitionMotion. I don't have the code right now, but I did something similar, changing a little the React Router V4 example on this page: https://react-router.now.sh/animated-transitions. I changed opacity by transform: translated and something else I don't remember. --- To my first problem, I solved using only Motion component and using Match (from R…	gabrielalan	asgvard
381	2016-11-06 16:25:58	Hi @gabrielalan, thanks for your reply. I think I'm close to solving this issue using Match with "children" func. Assuming now I have all the pages rendered in parallel and having control of "matched" flag, I think it's possible to transit between them, now struggling with absolute position of all the pages (because I need them to overlap), and I still have some issues with the entering page, it …	asgvard	gabrielalan
381	2016-11-07 11:07:13	@asgvard Well, I did this using a simple Match, with a brother Match "extended" (using the children function). Like this: MatchSlide is this guy: Other way to do this, its putting MatchSlide (or your implementation) inside the "normal" Match or another MatchSlide. So this way to can do "cascade" animation between the pages.	gabrielalan	asgvard
381	2016-11-08 21:59:24	@gabrielalan don't understand your solution 100%, could you elaborate? can't figure out how your component changes its behavior based on whether it's a new route or `history.back()` this is what i got, every new component coming from the left, no matter if i go back or forward in history:	chapati23	gabrielalan
381	2016-11-08 23:39:31	@chapati23 the MatchSlide its using the Match component from RRouter V4, so I can use the props.matched inside with "children" function, to tell the Motion component if it must be Opened or Closed... Its not the best way to do this, because the MatchSlide is always rendered, unless you control it before render MatchSlide.	gabrielalan	chapati23
380	2017-01-15 09:50:30	@jcarenza You can also use [ShouldNotUpdate](https://github.com/codepunkt/should-not-update) to declaratively do so.	codepunkt	jcarenza
371	2016-09-25 07:20:52	@AgentME Merged, thanks! Can you check master still works?	chenglou	AgentME
371	2016-09-25 07:43:15	@chenglou Fix is in https://github.com/chenglou/react-motion/pull/373. I think the issue had to do with #371 containing #361's commit, but because they were both done in rebase mode git didn't recognize they were the same commit and it created conflicts. #373 fixes it.	AgentME	chenglou
371	2016-09-25 20:37:40	@chenglou can we get a new build? Would love to pull in this change, thanks @AgentME!	twobit	chenglou
371	2016-09-25 20:37:40	@chenglou can we get a new build? Would love to pull in this change, thanks @AgentME!	twobit	AgentME
365	2016-09-06 20:25:37	@demianalonso you were absolutely right. Passing the same key prevented the pane to animate multiple times. Thank you so much!!	p4bloch	demianalonso
361	2016-08-23 03:22:00	@bgeihsgt seems like it's breaking Eslint. maybe use `ReactElement<*>` instead?	zhigang1992	bgeihsgt
361	2016-08-23 05:43:57	@zhigang1992 Looks like it's a parsing error with brackets. I tried `ReactElement<*>` and got the same errors. Looking around, I think you'll need to upgrade `babel-eslint` to at least version 5.0.0. That requires other upgrades too that I tried for a little bit and then gave up b/c I didn't have time to investigate and fix.	bgeihsgt	zhigang1992
361	2016-09-02 18:11:18	@jefflau someone needs to upgrade babel-eslint to at least 5.0.0 which requires a cascade of other upgrades. I tried to upgrade for a little bit but didn't have the time to see it through.	bgeihsgt	jefflau
361	2016-09-21 21:18:20	Cool, thanks @AgentME!	bgeihsgt	AgentME
361	2016-09-25 06:08:53	@AgentME to be clear: if I merge this PR then merge #371, things will be fine?	chenglou	AgentME
361	2016-09-25 07:14:03	@chenglou Yes, that will work. (#371 actually contains the exact commit of this pull request; accepting both would be fine.)	AgentME	chenglou
361	2016-09-25 07:18:02	Let's try it then! Thanks @bgeihsgt and sorry for the wait!	chenglou	bgeihsgt
357	2016-08-12 12:01:37	@nkbt hi there, I'm trying to implement smooth scroll using this technique, but I can't quite understand how do you trigger scrolling component's onScroll and put scrollTop to state without experiencing default scrolling behaviour? e.g I have following code And Area looks like this Don't mind debouncing, it doesn't quite fit here, throttling would work better I guess. What I experience, with or w…	berrtech	nkbt
357	2016-08-12 13:38:41	@berrtech You'll have to skip handling of the browser `scroll` event when animating. This is quite tricky because the user might want to scroll the opposite way, so that the ongoing scrolling animation stops. I've implemented a component that handles the viewport with scrolling, see below: (gist here for discussion: https://gist.github.com/sompylasar/8b787c3fcfe0e14bba869a4e9a883135 ) _Viewport.j…	sompylasar	berrtech
357	2016-08-13 00:19:51	@berrtech do not use state at all, make your side-effect work without any state updates. Keep it isolated. Then it all works. We use it exactly as I wrote in my prev 2 comments and it works great. @sompylasar looks quite complicated =(	nkbt	sompylasar
357	2016-08-13 00:19:51	@berrtech do not use state at all, make your side-effect work without any state updates. Keep it isolated. Then it all works. We use it exactly as I wrote in my prev 2 comments and it works great. @sompylasar looks quite complicated =(	nkbt	berrtech
357	2016-08-13 00:28:24	@nkbt This may be simplified a bit if the X and Y handling is unified. But the scroll handling is complex because the browser reports both user scrolling and API scrolling with the same "scroll" event -- these have to be distinguished.	sompylasar	nkbt
357	2016-08-13 12:47:00	@sompylasar it looks really complicated and fragile, I managed to tweak this to use with div container rather than window, however it skipped animation sometimes, needs more tweaking I guess. @nkbt but how do you handle scrolling container by user? While this works when you control scrollTop from the outside, Motion doesn't know when it's animateTo value is changed by user, so, when you animate t…	berrtech	sompylasar
357	2016-08-13 12:47:00	@sompylasar it looks really complicated and fragile, I managed to tweak this to use with div container rather than window, however it skipped animation sometimes, needs more tweaking I guess. @nkbt but how do you handle scrolling container by user? While this works when you control scrollTop from the outside, Motion doesn't know when it's animateTo value is changed by user, so, when you animate t…	berrtech	nkbt
357	2016-08-13 19:26:05	@berrtech Using window scrolling is needed for mobile devices. If you have no intention to support them, or you're making a UI with multiple scrollable containers, then yes, a div will do. But you'll have to handle the scroll event in it instead of in viewport, the same way, because it behaves the same way.	sompylasar	berrtech
357	2016-08-13 19:28:10	@berrtech My previous comment applies to native scroll behavior that you seem to want to use. The other way is to implement scroll behavior entirely in your program, manually handling mouse / touch / keyboard.	sompylasar	berrtech
357	2016-11-02 08:24:22	@nkbt Just to add to @berrtech 's question. Do you have a preferred strategy for dealing with cases where the UI state gets out of sync with <Motion> between renders? It would be nice to be able to set the starting value of the animation on any desired render after a component is mounted. Is the defaultStyle prop intended to handle cases like this? Because in my case where new scroll events are t…	danhaggard	nkbt
357	2016-11-02 08:24:22	@nkbt Just to add to @berrtech 's question. Do you have a preferred strategy for dealing with cases where the UI state gets out of sync with <Motion> between renders? It would be nice to be able to set the starting value of the animation on any desired render after a component is mounted. Is the defaultStyle prop intended to handle cases like this? Because in my case where new scroll events are t…	danhaggard	berrtech
357	2016-11-03 02:36:43	I am afraid I am using similar technique in react-collapse, so no better solution from me On Wed., 2 Nov. 2016 at 19:24, Dan Haggard notifications@github.com wrote: > @nkbt https://github.com/nkbt Just to add to @berrtech > https://github.com/berrtech 's question. Do you have a preferred > strategy for dealing with cases where the UI state gets out of sync with > between renders? It would be nice…	nkbt	nkbt
357	2016-11-03 02:36:43	I am afraid I am using similar technique in react-collapse, so no better solution from me On Wed., 2 Nov. 2016 at 19:24, Dan Haggard notifications@github.com wrote: > @nkbt https://github.com/nkbt Just to add to @berrtech > https://github.com/berrtech 's question. Do you have a preferred > strategy for dealing with cases where the UI state gets out of sync with > between renders? It would be nice…	nkbt	berrtech
354	2016-07-30 22:14:33	@dozoisch exactly, I actually meant using pure css. We never use `CSSTransitionGroup`	nkbt	dozoisch
354	2016-07-30 22:16:15	@dlong500 check out http://www.reactiflux.com there are always heaps of people (myself included) in your timezone and you can have some real-time talk there in appropriate channel	nkbt	dlong500
351	2017-02-01 19:32:24	@gfantom did you find something for this?	buildog	gfantom
351	2017-02-02 02:33:03	@buildog I'm not sure if I'm remembering correctly since it was so long ago, but I think this problem had something to do with the Chrome browser. I never found a fix for this problem, but what you could do is track your mouse position within the DOM within your component... but it would be annoying to code.	gfantom	buildog
348	2016-07-04 10:38:13	Thank you @bloodyowl for the example In my case though after animation some dom elements may have been moved due to other dom elements becoming hidden. So I am trying to get new offsets which I will get correctly only after animation ends So I need to know when the last onRest is called and I would really like to avoid putting a timer for the same	samuelpaulc	bloodyowl
337	2016-08-12 15:16:34	@moimael you can use the RouteTransition guides, its essentially the same thing, just pass your component in as a child of RouteTransition. The examples at https://github.com/chenglou/react-motion/issues/130 were very helpful.	mvoloz	moimael
328	2016-05-25 03:57:30	Hah, no worries, @luisrudge! That's fine =)	nkbt	luisrudge
324	2016-05-10 16:12:45	@AnTSaSk You can track viewport resize via raw DOM events (make it your application state, pass down via props) and compare measured dimensions against some limits (you can evaluate viewport sizes at the top level and pass down some string category of the viewport to avoid frequent re-renders).	sompylasar	AnTSaSk
324	2016-05-11 03:08:29	I am going to give a talk on this issue in June on ReactSydney :) Skipping animation could be done by not using 'spring' for one time when screen size is changed. On Wed, 11 May 2016 at 02:21, John Babak notifications@github.com wrote: > @AnTSaSk https://github.com/AnTSaSk You can track viewport resize via > raw DOM events (make it your application state, pass down via props) and > compare measur…	nkbt	AnTSaSk
324	2016-08-31 20:50:03	@nkbt any resources you can share of that talk? Couldn't find anything on React Sydney's websites. Thanks :)	p4bloch	nkbt
324	2016-08-31 21:49:00	@p4bloch wasn't recorded that day. Quite sadly, it was one of my best talks. Now I need to give it somewhere else again :)	nkbt	p4bloch
324	2016-09-01 01:47:43	@nkbt thanks a lot!!	p4bloch	nkbt
322	2016-04-28 06:42:41	Yeah. I've noticed this too, but haven't looked too closely into a fix yet. @chenglou, you think adding a call to `startAnimationIfNecessary` immediately after [`onRest`](https://github.com/chenglou/react-motion/blob/master/src/Motion.js#L101) would fix it? Looks like the whole body is wrapped in `defaultRaf`, so that should put you on the next frame and kick off an animation if something changed…	appsforartists	chenglou
322	2016-04-28 15:03:28	I forgot to ask this last night, but @arcanis, can you talk more about what you expected when you said "loses its momentum"? `onRest` should only be called when the system is at rest - that is, there is no more energy left. If there is still momentum, `onRest` will not yet trigger. If you want it to be perpetually moving, perhaps you should measure if the interpolated value is within some thresho…	appsforartists	arcanis
322	2016-04-28 15:22:18	@appsforartists Yep, I tried to check thresholds to trigger followup animations while there was still some momentum, but unfortunately it wasn't precise enough: some animations were too fast relative to others, it caused issues with bouncing (since the threshold could be triggered multiple times), curves were messed, etc. In the end, we went with Animated, which gave us a better control over sequ…	arcanis	appsforartists
322	2016-06-08 08:29:38	@nkbt yep.. delaying setState works... But if its possible to make it work without it I think it would be helpful, because you get kind of undefined behavior otherwise.. and it takes time to find out why..	jardakotesovec	nkbt
320	2016-04-16 07:03:17	Thanks @martijnrusschen, that will do the trick =)	nkbt	martijnrusschen
320	2016-04-16 07:05:58	@nkbt We should put a note to merge to the development branch. Cherry picking (?) will be hard.	chenglou	nkbt
320	2016-04-18 10:17:17	@nkbt @chenglou will this be released? Ta!	troch	nkbt
320	2016-04-18 10:17:17	@nkbt @chenglou will this be released? Ta!	troch	chenglou
320	2016-04-18 12:52:44	I don't think I have access to publish, so waiting for @chenglou :) On Mon, 18 Apr 2016 at 20:17, Thomas Roch notifications@github.com wrote: > @nkbt https://github.com/nkbt @chenglou https://github.com/chenglou > will this be released? Ta! > > — > You are receiving this because you were mentioned. > Reply to this email directly or view it on GitHub > https://github.com/chenglou/react-motion/pull…	nkbt	nkbt
320	2016-04-18 12:52:44	I don't think I have access to publish, so waiting for @chenglou :) On Mon, 18 Apr 2016 at 20:17, Thomas Roch notifications@github.com wrote: > @nkbt https://github.com/nkbt @chenglou https://github.com/chenglou > will this be released? Ta! > > — > You are receiving this because you were mentioned. > Reply to this email directly or view it on GitHub > https://github.com/chenglou/react-motion/pull…	nkbt	chenglou
320	2016-04-18 18:49:42	@nkbt now you do! But gimme a sec. I wanna check if I can close a few issues first.	chenglou	nkbt
319	2016-04-15 03:58:24	@MadeInMoon, I've just double-checked 0.4.1 version locally and had no issues with current demo3. The problem is definitely somewhere in your adaptation. Could you please post your component to Codepen so we can run it?	nkbt	MadeInMoon
319	2016-04-19 23:26:54	@MadeInMoon ah, sorry, I thought you are going to PR these changes to `react-motion`. I am closing this for now, feel free to ping me in https://gitter.im/nkbt/help or Reactiflux if you need more help!	nkbt	MadeInMoon
318	2016-04-20 10:59:04	@chenglou, Thanks for your answer, it looks like all animations in RM are pure JS. I was looking for a way to offload those JS animation using the React Native Animated api. I've managed to use the willLeave, willEnter etc.. logic using `ReactTransitionGroup` and therefore Animated api 😉	ahanriat	chenglou
318	2016-04-20 16:02:32	@chenglou Thank you for answering. I was refering to these lines in your [article](https://medium.com/@chenglou/react-motion-and-animated-4b3edf671cba#.s16hya1r4) > That being said, Animated is really good at interpolating stuff. There’s no reason for RM to keep its interpolation logic if we can defer to using Animated under the hood.	danwebdev	chenglou
318	2016-10-30 15:47:00	+1 JS animations with react native usually causing bad performance. @ahanriat, I'm not sure that ReactTransitionGroup uses Animated api. react-motion is really great library, would really like to use it with react native without any performance issues.	orenklein	ahanriat
317	2016-04-06 01:23:40	@nkbt Thanks! For now I have to delay the upgrade to React 15.0 on my project because a lot of modules haven't updated their dependencies yet, so it would be nice if you have such opportunity with `react-motion` earlier.	sompylasar	nkbt
317	2016-04-06 01:26:24	@sompylasar We updated to 15-rc1 as soon as it came out. Had no issues at all. All other modules simply throw `PEERINVALID` error on npm install but work totally fine. I reckon it must depend on what sort of 3rd party modules you rely on, and if some declare React as `dependency` or rely on deprecated features - then 😿	nkbt	sompylasar
317	2016-04-06 01:32:47	@nkbt I see, well, I tend to avoid the warnings, they are there for a reason, even if they can be tolerated and everything looks fine at first sight. I'll give it some time to settle, and get back to it, probably there will be RC3 at that moment, or even a release version -- who knows. `react-redux`, for example, has strictly specified `15.0.0-rc.1`, so I can't use the `15.0.0-rc.2` without the w…	sompylasar	nkbt
316	2016-04-08 21:18:41	@Aranir I had the same issue with the demo8 (draggable list) because of **event listeners** set up in componentDidMount(). I fixed that adding `removeEventListener` in `componentWillUnmount()` hope it can help	MadeInMoon	Aranir
312	2016-03-31 14:53:10	@SleepWalker Thanks for the answer. But I cannot find a pair of stiffness and dumping to make the animation so slow, like in the 'React-Europe talk' with Chat Heads.	crysislinux	SleepWalker
312	2016-04-20 05:48:57	Sorry for the late reply. @crysislinux: the slow animation stuff was for debugging and demonstration purposes; it existed as a configuration flag a while ago but I've since removed it for prod (and I hope you didn't need animations _that_ slow in your app =]). That being said, @SleepWalker's link is what I recommend people to use when they don't grasp how to adjust stiffness and damping. In the n…	chenglou	crysislinux
312	2016-04-20 05:48:57	Sorry for the late reply. @crysislinux: the slow animation stuff was for debugging and demonstration purposes; it existed as a configuration flag a while ago but I've since removed it for prod (and I hope you didn't need animations _that_ slow in your app =]). That being said, @SleepWalker's link is what I recommend people to use when they don't grasp how to adjust stiffness and damping. In the n…	chenglou	SleepWalker
312	2016-04-20 23:52:13	@chenglou Any plans on adding the debug/demo slowdown functionality back? E.g. Chrome DevTools have got CSS animation slowdown control. Probably we could have some API for slowdown in react-motion? Following the animation loop architecture, this should be a deal of one 0..1 parameter.	sompylasar	chenglou
311	2016-03-30 11:04:29	Thank you for your answer @SleepWalker, but unfortunately that won't work, the whole key is in > isItemExists ? , which modifies the array of elements, and tells what need to be animated and when (if I understand it right), on a single element that will initially be an empty array, and when it will be gone as well, therefore next line will break since you can't retrieve style, data, key from an e…	xavibonell	SleepWalker
311	2016-03-30 18:12:42	@xavibonell and that code does not work? does it have an issue with an empty object? If so, than you can simply check for the `items` size:	SleepWalker	xavibonell
311	2016-03-31 11:09:03	Hey @SleepWalker, thank you very much for your follow up! It does work, I just had to return null if the object was missing, silly me! Anyway, I decided to do my own library to do simple object transitions for my project, this library is clearly too sophisticated for everyday animations, I'm sure that is very powerful when it comes to complex motions though. Thank you again for your support! It r…	xavibonell	SleepWalker
311	2016-05-09 11:16:07	Cannot wait for this @chenglou! I've used react-motion in a project I'm working on here: http://sa.603.nu. I'm trying to fade images on load. Everything is mostly working apart from an issue where images rendered on both the mosaic and artists page flicker before the rest of the images fade in when changing pages. I believe this is because the image has already loaded on the previous page. It can…	jch254	chenglou
311	2016-09-06 06:06:04	Exactly @p4bloch need a simple example to do basic mounting or unmounting	shoumma	p4bloch
311	2016-09-26 06:35:09	@Lakston the Child needs to be kept. There's zero magic in the library; it doesn't keep an unmounted child around, dangling in the UI tree. TransitionMotion pass you the list of currently mounted items in the parameter of the children callback. Here's a working example: https://codepen.io/anon/pen/wzdBoa?editors=0010#0 Edit: I need to put an emphasis that there's zero magic in the library, and no…	chenglou	Lakston
307	2016-03-25 23:37:06	@sompylasar rehydrate was a poor choice of words, meant just updating the collection. turns out one of my collection items had an outdated key that was mucking everything up. False alarm. Thanks for the quick response though, closing this issue.	foobahh	sompylasar
306	2016-03-23 08:29:56	@brigand Have a look at this module: https://github.com/nkbt/react-collapse -- it does exactly what you need (measures and then animates).	sompylasar	brigand
306	2016-03-23 08:38:21	@brigand You could start with `visibility: hidden` and only switch to `inherit` when the height is ready. Also, the default `top` value could be very far away (like `-999999px` -- you'll never have such height of your content).	sompylasar	brigand
306	2016-03-23 09:11:46	@brigand Measuring the height has more impact on performance than switching visibility (layout vs paint). By the way, CSS `top` also triggers layout, which is a performance impact. https://csstriggers.com/	sompylasar	brigand
306	2016-03-23 17:32:57	@brigand Put a number instead of a `spring()` in `style`, it should jump to that value immediately. https://github.com/nkbt/react-collapse/blob/master/src/Collapse.js#L62-L65	sompylasar	brigand
306	2016-03-23 17:39:57	@brigand Interesting article on animation performance [in a neighboring thread](https://github.com/chenglou/react-motion/issues/263#issuecomment-200297509): https://aerotwist.com/blog/flip-your-animations/ -- you might be interested. And another one linked from it: https://aerotwist.com/blog/pixels-are-expensive/	sompylasar	brigand
306	2016-03-23 20:39:06	@sompylasar passing a value without the spring works perfectly. Thank you so much!	brigand	sompylasar
304	2016-03-21 03:27:54	@sdras The color does not interpolate because `rgb()` requires integer values from `0` to `255`, but the spring is high-precision and generates decimals with floating point, for example `49.91165769112001` -- only the initial and the final states are integers (`50` and `34`), that's why the first and last colors are rendered properly. The best practice is to make a separate spring for color, from…	sompylasar	sdras
304	2016-03-21 20:34:44	@sdras `rgb(${Math.round(fill)}, ${Math.round(fill)}, ${Math.round(fill)})` -- but it will be difficult to see the difference between 34 and 50... try cranking one up to 255 to be sure it's working.	PhilipDavis	sdras
304	2016-03-22 01:45:47	@sompylasar thanks! that makes great sense. I'll do that. Do you think it might be good to have color interpolation, such as hex values, added as a feature? Maybe it's something I can work on to contribute.	sdras	sompylasar
304	2016-03-22 08:17:17	@sdras I don't think there is a place for color interpolation in the `react-motion` core. Node modules should generally go Unix-way: do one thing and do it well. It's not so hard to interpolate a composite value such as RGB color given a single `0.0 -> 1.0` parameter, _there is even a module specifically for that_ (https://github.com/miguelmota/interpolate-rgb). Probably, there should be some sho…	sompylasar	sdras
304	2016-03-25 01:52:55	@sdras you can make an own module with `react-motion` dependency. It is not hard to interpolate colors, but it is always good to have one stable implemented solution and use it when needed without re-implementation. So I think a module for color interpolation and something like `awesome-react-motion` page with list of all useful stuff for `react-motion` is the best solution.	rtkhanas	sdras
300	2016-03-09 21:18:34	Sounds awesome, thanks, @mjohnsonengr!	nkbt	mjohnsonengr
300	2016-04-08 07:05:19	@nkbt my PR merged. Now we can use defitnitions, just call tsd I think, this issue should be closed	stepancar	nkbt
293	2016-03-10 00:12:59	@nkbt it seems like onRest is only available on Motion and not TransitionMotion. Do you have any idea how that would be doable in that case? Or is it missing a pr to add the same functionality to TransitionMotion :)?	dozoisch	nkbt
293	2017-03-10 17:58:54	@oliverox I haven't found a way but I also need this	mattvague	oliverox
290	2016-04-20 06:44:04	@cdebotton your PR is now in v0.4.3. I'm assuming these flow problems are all fixed now? @irvinebroque what about yours?	chenglou	cdebotton
290	2016-04-20 06:44:04	@cdebotton your PR is now in v0.4.3. I'm assuming these flow problems are all fixed now? @irvinebroque what about yours?	chenglou	irvinebroque
287	2016-02-24 20:25:34	@boyswan My component is guaranteed to have a child, but yours isn't. You would have to do something like: It's easier if you're already dealing with an array. In that case you just use `.map`: Unfortunately in React, `this.props.children` can be either an array or a single element.	echenley	boyswan
279	2016-02-06 14:00:52	@chenglou Are we good to merge? Let me know if we have anything else to address here?	samarpanda	chenglou
276	2016-02-06 14:39:10	Thanks @threepointone & @chenglou for the explanation. ![img_20160206_194336](https://cloud.githubusercontent.com/assets/802163/12867161/30ba6288-cd0c-11e5-8c7f-c86e44e7a110.jpg) Trying to prepare an infinite scroll of images. Loading n images at a time. Thought of having 3 states for images. So, i don't need to scroll all images at a time, rather i can animate two images. One to slideIn other to…	samarpanda	threepointone
276	2016-02-06 14:39:10	Thanks @threepointone & @chenglou for the explanation. ![img_20160206_194336](https://cloud.githubusercontent.com/assets/802163/12867161/30ba6288-cd0c-11e5-8c7f-c86e44e7a110.jpg) Trying to prepare an infinite scroll of images. Loading n images at a time. Thought of having 3 states for images. So, i don't need to scroll all images at a time, rather i can animate two images. One to slideIn other to…	samarpanda	chenglou
274	2016-01-30 16:42:10	I also like `onRest`. I second @appsforartists reasoning and conclusion.	kottkrig	appsforartists
274	2016-02-04 21:45:06	@chenglou great to see this being added. But, before this callback mechanism makes it into the API, is there any recommendation about how to unmount a component when a transition ends, like for a page transition. Right now I'm checking for a terminal value like zero to detect when the new page has animated into place, and then not render the previous page.	chakuo	chenglou
273	2016-02-28 07:14:51	@appsforartists @chenglou Can this be used for `<Motion />`, `<StaggeredMotion />`, and `<TransitionMotion />`?	leopoldjoy	appsforartists
273	2016-02-28 07:14:51	@appsforartists @chenglou Can this be used for `<Motion />`, `<StaggeredMotion />`, and `<TransitionMotion />`?	leopoldjoy	chenglou
273	2016-02-28 07:15:58	@leopoldjoy currently only implemented for Motion, which is why I waited before the imminent public release, because I wanted it on all 3 components. But after discussing with people I've noticed that they only need it for Motion?	chenglou	leopoldjoy
273	2016-02-28 07:35:55	@chenglou Ok, sounds good! Thanks for your work!	leopoldjoy	chenglou
273	2016-04-08 09:59:27	@chenglou @appsforartists Great work guys! would be awesome to have that in master at least for `<Motion>` :)	haraldox	appsforartists
273	2016-04-08 09:59:27	@chenglou @appsforartists Great work guys! would be awesome to have that in master at least for `<Motion>` :)	haraldox	chenglou
271	2016-11-29 02:55:41	Awesome work @devlee!!! That's super cool. I might have to try and get that in React Motion UI Pack :)	souporserious	devlee
271	2016-11-29 04:02:22	@souporserious :) I used to make a mistake and now I have used **`scale`** instead of changing **`width`** and **`height`** ~	devlee	souporserious
267	2016-12-06 10:53:35	@Cottin, I was able to get okay performance with 500 items on an iPhone 6, using the technique that you've outlined above. See [Demo](http://www.users.on.net/~mikeandgeminoz/code/react-motion-8a-listwithhandle/). This is part of variation on the draggable list demo that I'm working on. The variation here is that items in the list are only draggable by their drag handles (the icon with the three l…	brownieboy	Cottin
266	2016-01-25 19:53:25	Were you able to get this to work, @jasonpang ? I have git@github.com:chenglou/react-motion.git#cc852fe787bb15a8b4a9e51538e03c57d5543d2e in my package.json but now I am receiving Module not found: Error: Cannot resolve module 'react-motion' in /Users/bradgunn/code/wellpath_web/src/components @ ./src/components/Demo.jsx 13:19-42 As an aside though, Cheng, thank you for your library - however I do …	notsoluckycharm	jasonpang
266	2016-01-26 06:02:17	@jasonpang @notsoluckycharm sorry for all the trouble. This has been been fixed for React-motion v0.4.1. My initial thought was to change the default displayed branch on github to point to the stable commit, and keep master bleeding edge. Would you prefer the other way around? (Closing this issue as it's resolved. Please do continue the discussion).	chenglou	notsoluckycharm
266	2016-01-26 06:02:17	@jasonpang @notsoluckycharm sorry for all the trouble. This has been been fixed for React-motion v0.4.1. My initial thought was to change the default displayed branch on github to point to the stable commit, and keep master bleeding edge. Would you prefer the other way around? (Closing this issue as it's resolved. Please do continue the discussion).	chenglou	jasonpang
265	2016-04-20 05:49:52	@daniel-gustafsson is there an equation which takes in the _actual_ duration and e.g. initial overshoot percentage, and returns stiffness and damping (assuming there's a single such value)? That'd be perfect. I'm holding off shipping your helper for now because the overhead of explaining damping frequency and overshoot, on top of the existing stiffness and damping, will likely turn away lots of p…	chenglou	daniel-gustafsson
263	2016-01-26 13:54:22	@threepointone that is the point. It is not drag and drop. I have a list of offers sorted by price, so I dispatch an action to sort this offers by shipping days so my store receive the new sorted array then I need to animate the old list to reflect the new order	lucasfeliciano	threepointone
263	2016-01-29 10:58:02	That's a nice snippet. But I still have to tackle one problem, since react-native do not have a zIndex parameter, the layers depend on the render order. So when I'm sorting my list, the itens which are going to the top must be in front of the others. ( am i clear ? ) Lets suppose: I have this array `[2,3,4,5,1]` and then I sorted it, so in my animation the component `1` must go to the top in fron…	lucasfeliciano	threepointone
259	2016-03-21 19:10:53	thanks @threepointone your suggestion fixed my issue.	alansouzati	threepointone
254	2016-03-29 00:03:32	@bishopZ can you give an example of how to do it in tandem with react-transition-group please?	noushka86	bishopZ
248	2016-04-25 17:07:45	@ccoffey @chenglou Now that `onRest` has been published, do you think it could help this PR moving forward?	arcanis	ccoffey
248	2016-04-25 17:07:45	@ccoffey @chenglou Now that `onRest` has been published, do you think it could help this PR moving forward?	arcanis	chenglou
248	2016-11-22 11:50:12	Looking forward to sequencing in React-Motion. Are @chenglou @appsforartists still maintaining this project? Haven't seen any update for a period of time.	lzl124631x	chenglou
248	2016-11-24 03:26:59	I talked to @chenglou yesterday about this PR, (and please, Cheng-Lou, let me know if I have anything wrong here I don't mean to speak for you, just want to provide some clarification for people waiting) He mentioned that this type of sequencing might interfere with spring. Personally, in watching some of his talks, it does seem a little counter-intuitive to his wishes for the direction of the li…	sdras	chenglou
247	2015-12-03 20:21:35	Hey @bishopZ thanks for the response, I'll try your solution out and give some more feedback :)	tnrich	bishopZ
246	2015-11-30 09:34:26	@chenglou fortunately I can't recreate it again. I think it might have been a bug with the hot reloading. I would keep my eye one it, and will let you know if it happens again. Sorry for the false alarm.	timuric	chenglou
244	2016-01-25 21:48:02	Hey @avi, this is cool because that should prevent nested Motions from rendering twice at every tick right? If I have a `Motion` inside another `Motion`, the inner one doesn't get rendered when the parent `Motion` gets rendered. Would it make sense to have that on `Motion`/`TransitionMotion` directly?	bsansouci	avi
244	2016-02-02 19:38:56	I just had an interesting conversation with @bsansouci: We could create a `SimpleMotion` extension that handles the common case; something like this: If all you are changing its x, y, rotation, and scale, it would give you a simple way to do that without having to think about child functions or external renders - it just looks like any other React component and optimizes `shouldComponentUpdate` t…	appsforartists	bsansouci
244	2016-02-03 08:55:37	@appsforartists @avi Looking more at `react-static-container` it seems like it's very close to what you're saying. Specifically looking at slide number 16/49 [here](https://speakerdeck.com/vjeux/react-rally-animated-react-performance-toolbox), we can imagine the `Motion` passing down `externalRender` to the `shouldUpdate` prop instead of, in this example, `this.state.isAnimating`.	bsansouci	appsforartists
244	2016-02-03 08:55:37	@appsforartists @avi Looking more at `react-static-container` it seems like it's very close to what you're saying. Specifically looking at slide number 16/49 [here](https://speakerdeck.com/vjeux/react-rally-animated-react-performance-toolbox), we can imagine the `Motion` passing down `externalRender` to the `shouldUpdate` prop instead of, in this example, `this.state.isAnimating`.	bsansouci	avi
244	2016-02-03 16:52:40	@bsansouci Good find. Looks like the same thing as `MotionBoundary` in the original PR, though you'd need to track `shouldUpdate` in userland without the other half of this PR that exposes it in `render`. However, [now that we have `onRest`](https://github.com/chenglou/react-motion/pull/273), it is doable. I'm still curious about making `isAnimating` a context variable so you can have something l…	appsforartists	bsansouci
241	2015-11-17 15:06:26	Yep, it's just a normal function that you pass as a child. Thanks @salzhrani!	chenglou	salzhrani
240	2015-11-14 04:47:01	Yep, acko.net has been a great reference! We already do implement a few perf/visual optimizations such as separating the real-life clock with ideal clock. As for smoothing out arbitrary interpolations, [tween-state](https://github.com/chenglou/react-tween-state) solves this (it's the additive animation that one of the articles is talking about, and one that's implemented in iOS 7) but I'd rather …	chenglou	hitsthings
235	2015-11-03 01:41:29	@chenglou @nkbt The #219 velocities are a better way to go than a single `isFinished` flag. There could be a helper to which you pass the object with velocities so it calculates whether all / any / some of them have reached certain threshold.	sompylasar	nkbt
235	2015-11-03 01:41:29	@chenglou @nkbt The #219 velocities are a better way to go than a single `isFinished` flag. There could be a helper to which you pass the object with velocities so it calculates whether all / any / some of them have reached certain threshold.	sompylasar	chenglou
235	2015-11-03 02:23:03	@sompylasar I mentioned that issue in my first message =). That could be an additional thing passed to `render` callback alongside with `isFinished` flag, which is simple and straightforward and does not require any extra logic around it.	nkbt	sompylasar
235	2015-11-03 09:01:02	@nkbt, yes, I saw this. Just missed the "alongside" thing, sorry.	sompylasar	nkbt
235	2015-11-12 19:23:23	@chenglou I don't think anyone's working on it as of right now. PRs are very welcome though :D	bsansouci	chenglou
235	2016-01-07 17:42:47	@chenglou you asked for an example of when somebody might want to use this. Take a look at [this API proposal](https://gist.github.com/appsforartists/b199c6d79044f8e8abaf). There are many times that I find myself wanting to have an object spring to a user's touch, but then track it perfectly once it gets there. In a world without an `onRest` callback, this is much more cumbersome than it should b…	appsforartists	chenglou
235	2016-01-26 07:10:19	@threepointone, @chenglou, and I just chatted about this for a bit. While we see the potential usefulness of a per-value onRest (e.g. in springParams), the simple/common case is per Motion instance (you want to know when the child is completely done moving). Perhaps Motion (and StaggeredMotion) should gain an onRest attribute for now, and we can worry about per-value onRest in the future if it be…	appsforartists	chenglou
235	2016-04-20 07:03:53	Alright so end callback is in for `Motion` (react-motion v0.4.3). If there's request for such cb for `StaggeredMotion` and `TransitionMotion` we should reopen this issue or create a new one. Sorry for the wait everyone! And thank you again @appsforartists for actually implementing it =].	chenglou	appsforartists
235	2016-09-12 19:40:56	@chenglou any news on when/if this will be implemented in `TransitionMotion`? I think that would keep consistency in the API and allow to have an easy, clean way to use that functionality (all I tried to use this with current implementation feels hacky). > If there's request for such cb for StaggeredMotion and TransitionMotion we should reopen this issue or create a new one. Not sure if this is t…	p4bloch	chenglou
235	2016-09-12 20:03:46	@p4bloch Are you gonna own `TransitionMotion.@onRest`? You should start an issue to track your progress against, and submit a PR when it's ready. 😃	appsforartists	p4bloch
235	2017-01-16 15:54:27	@SkateFreak you should be able to do this now with `didLeave` it was merged [here](https://github.com/chenglou/react-motion/pull/399) and documented [here](https://github.com/chenglou/react-motion#--didleave-stylethatleft-key-string-data-any--void).	souporserious	SkateFreak
233	2015-11-03 09:18:24	@chenglou Fuck the DOM (React DOM?) for returning `string` as the `value` of `input type="range"` :see_no_evil:	sompylasar	chenglou
231	2015-10-30 19:26:50	@chenglou can add italics and unbold if you want, keep it minimal.	dey-dey	chenglou
229	2015-10-30 19:48:36	@chenglou sorry not trying to be difficult. I don't know what `opaque configuration` means. As opposed to `translucent configuration`? Which is what? Could just be `returns a configuration object`.	dey-dey	chenglou
224	2015-10-24 12:16:39	@nkbt hmmm good point, will have a go at making a simple wrapper component (still quite new to react) to achieve this and post my results :+1: Although there's no way to detect whether an animation has completed unless you just check the values being passed in right?	VasilyShelkov	nkbt
221	2015-10-19 00:33:47	@koko236 I have very little understanding of your structure, but it seems that the best solution would be to not apply react-motion directly to OtherUI, but make a very basic UI wrapper and apply react-motion to it. So you component that handles some actual data is not touched by RM and is totally "cached" by react. It also will have a huge impact on perf (in a good way).	nkbt	koko236
221	2015-10-19 01:02:25	@koko236 look at https://github.com/gaearon/react-dnd Ping me in Slack (reactiflux), I can help you with your issue better there.	nkbt	koko236
221	2015-10-19 02:47:20	@koko236 you quickly patched the problem but did not solve the root cause. As I can see the cause is that your animation logic affects components that work with data/events (possibly re-renders them thousands of times). I strongly suggest you to remove setTimeout and figure out how to fix it without this hack =)	nkbt	koko236
221	2015-10-19 03:00:46	@nkbt I know it's just a patch and I hope it'll work cause I'm a bit time constrained right now. :) I'm wondering what the root cause might be and is it really something on my side. Truth is I should probably use raf to fire update events and not mousemoved event directly but the bug happens after the dragging has ended and it's only React Motion that modifies anything when `addMessage' is called…	koko236	nkbt
221	2015-10-19 03:06:46	@koko236 I'm just trying to help you to get an idea where the actual problem is. This issue has definitely nothing to do with react-motion itself, it is more about the way your code was structured, RM probably revealed that issue by constantly re-rendering things. If you are happy with a temp hack and it is a considered choice - that is totally all right. If you wish to drill further - ping me on…	nkbt	koko236
221	2015-10-19 03:06:46	@koko236 I'm just trying to help you to get an idea where the actual problem is. This issue has definitely nothing to do with react-motion itself, it is more about the way your code was structured, RM probably revealed that issue by constantly re-rendering things. If you are happy with a temp hack and it is a considered choice - that is totally all right. If you wish to drill further - ping me on…	nkbt	nkbt
220	2015-10-18 11:41:59	@webyak would love to see it, did you end up using StaggeredMotion?	arush	webyak
220	2015-10-18 11:45:39	@arush Nope, TransitionMotion 😁	webyak	arush
220	2015-10-23 00:11:19	I am having the same use case, ii want to animate the `left` and `opacity` style properties on every item in a list on mount in a staggered effect. Kind of struggling wrapping my head around it. Same as @webyak i thought using `<StaggeredMotion>` and willEnter would work but willEnter does not fire on initial mount, only when something is entering the list. Your solution looks smart @webyak but i…	iandoe	chenglou
220	2015-10-23 00:11:19	I am having the same use case, ii want to animate the `left` and `opacity` style properties on every item in a list on mount in a staggered effect. Kind of struggling wrapping my head around it. Same as @webyak i thought using `<StaggeredMotion>` and willEnter would work but willEnter does not fire on initial mount, only when something is entering the list. Your solution looks smart @webyak but i…	iandoe	webyak
220	2015-10-23 00:46:32	@iandoe @webyak you can check sources of [react-collapse](https://www.npmjs.com/package/react-collapse), that might help.	nkbt	iandoe
220	2015-10-23 00:46:32	@iandoe @webyak you can check sources of [react-collapse](https://www.npmjs.com/package/react-collapse), that might help.	nkbt	webyak
194	2015-10-07 00:32:03	@chenglou there are some conceptual issues implementing it on reporter level. Author is working on that and I will help him as much I can. So potentially if it is working well, I'll file another PR, but meanwhile current solution works pretty well.	nkbt	chenglou
189	2015-10-31 12:36:23	@adrienhobbs you can animate a single value and recalculate all others accordingly.	nkbt	adrienhobbs
189	2015-11-16 14:50:35	For what it's worth, @nkbt solution works perfectly for my needs and has the added bonus of not adding any bloat to the library. It's beautifully simple.	crossman	nkbt
189	2015-11-16 20:30:41	@crossman :ok_hand:	nkbt	crossman
189	2016-08-24 19:18:39	@nkbt really brillant idea. But one question: how do u handle transit consistence? Like from one array to another one rather than from 0 to anther ?	kuanslove	nkbt
189	2016-08-24 21:41:12	@kuanslove I am not sure what you mean, can you give some code example?	nkbt	kuanslove
189	2016-08-24 21:50:15	@nkbt One example is to build a component which contains a `<path d="" />`, this component has prop called `data` which accept a data array(which can be converted to path data), and when I switch to another data array, this component can interpolate between two arrays and draw the line with transition animation effect, could you show me a example of what I described?	kuanslove	nkbt
189	2016-08-26 02:38:43	@kuanslove I was talking more about some code example, I can kind of understand what you want, but do not have much time writing full example myself. Please, share some code and I would be able to help you with more concrete formula! So far I cannot see the ptoblem why it does not work for your case It is up to you how you do your proportional calculations in `calculatePath(value)`, considering t…	nkbt	kuanslove
179	2015-10-01 22:35:01	Thanks for the quick response, @chenglou. Forgive me if I'm wrong, but based on your response, I think there's a chance you've misunderstood. In the example, we're attempting to skip straight to `1`; thus the omission of `spring()`. If this truly is the desired behavior, would you agree that the docs are misleading when they say: "If a plain number is provided rather than a spring config, instead…	BrennanRoberts	chenglou
172	2015-09-29 22:16:25	I was half expecting some nullable stuff to get caught by Flow. Hopefully Flow's right! @samwgoldman the `key` isn't a constant. It's passed as a parameter.	chenglou	samwgoldman
172	2015-10-05 14:06:52	@samwgoldman Are you planning a Flow release soon with the const destructuring fixes?	ludovicofischer	samwgoldman
172	2015-11-25 08:29:23	Good enough! We can gradually do the rest. Thanks again for the push @ludovicofischer! =)	chenglou	ludovicofischer
169	2015-09-25 15:30:37	@jclyons What would it take to make publishing RM as a WebJar an optional, seamless one-command task?	sgrove	jclyons
169	2015-10-05 21:00:40	@jclyons :+1:	nkbt	jclyons
153	2015-11-03 22:41:00	@akre54 Did you manage to get custom interpolators working, or did you decide to go a different direction?	ccblaisdell	akre54
153	2015-11-10 09:57:30	@akre54 as @ccblaisdell mention also keen to know if you found a solution.	henriquea	ccblaisdell
153	2015-11-10 09:57:30	@akre54 as @ccblaisdell mention also keen to know if you found a solution.	henriquea	akre54
153	2015-11-10 13:48:29	Thanks for the update @akre54 👍	henriquea	akre54
153	2017-03-07 19:25:19	@tannerlinsley that looks amazing! @chenglou is that something you would accept as a start to a PR? This seems extremely powerful. I'm willing to help where I can 😁	souporserious	chenglou
153	2017-03-07 19:25:19	@tannerlinsley that looks amazing! @chenglou is that something you would accept as a start to a PR? This seems extremely powerful. I'm willing to help where I can 😁	souporserious	tannerlinsley
153	2017-03-14 08:33:51	@chenglou, honestly it would be so nice to have access to the percentage from the last issued float to the destination float. The wrapper above works pretty well for the simple `<Motion />` component, but quickly becomes unwieldy if the same concept is applied to `<TransitionMotion />`. There is so much duplicate tracking of values that it seems like a fair ask to include in the core. Really, any…	tannerlinsley	chenglou
153	2017-03-23 05:16:42	I got really stuck working on adding interpolation to the TransitionMotion component via the wrapper before I had to dig deeper into the source. The architecture I needed to achieve this flexible interpolation took me on a journey that ended up porting as much of the animation cycle and physics stepper over to a new repo called [react-move](https://github.com/tannerlinsley/react-move). Anyone int…	tannerlinsley	chenglou
150	2015-11-25 08:38:07	hey @chenglou thanks for replying :) I have moved to other things indeed, but I'll be interested in learning to use react-motion anyway, so I'll have a look! Thanks!	olance	chenglou
148	2015-09-04 05:21:39	Thanks! We had already fixed this but we might've overwritten that change. I think we can merge @chenglou.	bsansouci	chenglou
148	2015-09-06 23:18:56	Did we ever add it for TS? A quick search though history says no. Anyway, @bsansouci can you add a test against this? I'll let you merge this before/after.	chenglou	bsansouci
148	2015-09-12 17:46:53	Alright, merging this. @bsansouci I'll try to fix all the tests today so that you can test again this. Thanks @wilfreddenton!	chenglou	bsansouci
148	2015-09-12 17:46:53	Alright, merging this. @bsansouci I'll try to fix all the tests today so that you can test again this. Thanks @wilfreddenton!	chenglou	wilfreddenton
148	2015-09-12 20:31:51	@chenglou no problem! Thanks for all the work you've put in on this project. It's really awesome.	wilfreddenton	chenglou
140	2016-02-25 22:37:04	@AgentME you can do this: We use a requestAnimation polyfill for testing [raf](https://github.com/chrisdickinson/raf) Raf uses set `timeout` in place of `window.requestAnimationFrame` (Alternatively you could just replace `window.requestAnimationFrame` with `setTimeout`) When testing you can use [sinon](https://github.com/sinonjs/sinon) to hyjack the window timers (see `sinon.useFakeTimers`). Thi…	alexreardon	AgentME
139	2015-09-18 20:13:03	@chenglou is willLeave available on a Spring? -- I couldn't see it in the source. Like you mentioned, it would be great to have a bool / callback to simplify this down.	alexcurtis	chenglou
138	2015-08-31 15:58:32	@souporserious with this commit should demo3 now animate in the todo items when the page loads/component mounts? I cloned the repo and ran it locally to see how to get the functionality in my project, but it's not animating for me.	wilfreddenton	souporserious
138	2015-09-01 19:24:13	Right, it handles the unmounting of the individual list items. I was wondering if it could handle the unmounting of the containing unordered list but I see now that it's a better idea to just remove the items instead of the whole view when I want the list to disappear. This way the mounting/unmounting is all handled by react-motion. Thanks @chenglou and @souporserious so much for taking the time …	wilfreddenton	souporserious
138	2015-09-01 19:24:13	Right, it handles the unmounting of the individual list items. I was wondering if it could handle the unmounting of the containing unordered list but I see now that it's a better idea to just remove the items instead of the whole view when I want the list to disappear. This way the mounting/unmounting is all handled by react-motion. Thanks @chenglou and @souporserious so much for taking the time …	wilfreddenton	chenglou
136	2015-08-27 17:21:43	Hey @marclar, you can sign up here http://www.reactiflux.com/ and find #react-motion in the channels list!	johnamiahford	marclar
136	2015-08-28 06:12:05	Yeah the "invite" message is super misleading. It's nothing but a sign up page. @marclar I've pushed a new commit that shows what you had to change: https://github.com/chenglou/react-motion/commit/4bde5cd03a2e03c299fe2d74d02b7410f6273470#diff-a5c97fa5065182ffc820c58359237cd5R60 It works now. Feel free to play around with it =). Thanks for pointing it out! If you're wondering how this works then a…	chenglou	marclar
135	2015-08-25 21:24:28	Thanks, @chenglou -- I think all I needed to do was to change `{items =>` to `{(items) =>` I still don't have it working exactly like the demo, but now the page renders and it seems I can reorder things. Thanks!	marclar	chenglou
130	2015-08-14 06:13:09	@chenglou Thanks for pointing me in the right direction @maisano Thanks for your clarification - that works okay-ish but is a good starting point for further inquiry. Followup questions: - On initial load of the app, the component shown first is not transitioned in. How can i achieve that? - The `RouteTransition` only transitions the immediate child - what if i'd like to transition multiple child…	codepunkt	maisano
130	2015-08-14 06:13:09	@chenglou Thanks for pointing me in the right direction @maisano Thanks for your clarification - that works okay-ish but is a good starting point for further inquiry. Followup questions: - On initial load of the app, the component shown first is not transitioned in. How can i achieve that? - The `RouteTransition` only transitions the immediate child - what if i'd like to transition multiple child…	codepunkt	chenglou
130	2015-10-09 19:44:11	@boyswan not too familiar with the router. I'll defer to @maisano for this one	chenglou	boyswan
130	2015-10-09 19:44:11	@boyswan not too familiar with the router. I'll defer to @maisano for this one	chenglou	maisano
130	2015-10-09 20:19:53	@boyswan by new api i'm assuming you meant the new `react-motion` api. i just updated the gist to reflect those changes, though i haven't tested it. conceptually it's largely the same, though a prop's name changed and you no longer need to access the `val` key from the interpolated values.	maisano	boyswan
130	2015-10-14 02:35:21	@maisano I seem to be having the same issue as@gonsfx where the initial route does not load...	mattapperson	maisano
130	2015-10-14 14:12:25	@mattapperson the initial route doesn't load or doesn't transition? if it's the latter, i think you can get that by adding `defaultStyles`.	maisano	mattapperson
130	2015-10-14 14:25:08	@maisano it was an issue with my styles. the absolute included in this component broke stuff	mattapperson	maisano
130	2015-10-14 14:53:58	@mattapperson :+1: yea, that component is more of a demo than anything else.	maisano	mattapperson
130	2015-10-19 21:40:09	Would the implementation change dramatically if @chenglou's example was modified to make the transition be a horizontal sliding animation instead of a fading one?	rclai	chenglou
130	2015-11-09 14:49:41	Hi @rclai, Just replace the scale transfom in the render by `translateX(``${interpolated[key].x}%``)`. And replace scale in both willEnter and willLeave methods by respectively `x: spring(-100)` and `x: spring(100)`. That should work.	griable	rclai
130	2016-01-14 14:02:14	@cdebotton it's hard to tell what's wrong from this–what's the usage look like?	maisano	cdebotton
130	2016-01-15 13:43:35	@maisano, sure, the implementation looks like this:	cdebotton	maisano
130	2016-02-05 22:47:09	@threepointone we should have one, authoritative answer on how to make RR work with RM. I myself haven't used RR so I can't answer. But this is a recurring question. @abelovic the migration guide is [here](https://github.com/chenglou/react-motion/wiki). Maybe [this](https://github.com/chenglou/react-motion/wiki/v0.4.0-examples/_compare/b23bda218bfc5414d2bb70c954c7ed5250e16fa2...6b4990a7adb5a28a63…	chenglou	abelovic
130	2016-02-12 17:46:48	@andrewgleave - thanks for this! I started doing something like this (except I used a slide transition) and it worked. After maisano released his wrapper I ended up changing to that because it is nicely abstracted @maisano- Great wrapper!!! I only ran into one issue/improvement which I posted in your repo Fade in/out: Unfortunately this is one effect that doesn't look right. I have tried differen…	abelovic	andrewgleave
130	2016-02-12 17:46:48	@andrewgleave - thanks for this! I started doing something like this (except I used a slide transition) and it worked. After maisano released his wrapper I ended up changing to that because it is nicely abstracted @maisano- Great wrapper!!! I only ran into one issue/improvement which I posted in your repo Fade in/out: Unfortunately this is one effect that doesn't look right. I have tried differen…	abelovic	chenglou
129	2015-08-14 00:50:53	@chenglou What about controlling the precision on something that isn't pixel-based? For example, an opacity-based animation currently has that fall-off problem where react-motion takes forever to reach 0. The element is basically invisible, but it keeps animating anyway. FWIW, awesome work though!!! This one tiny edge has been the only rough spot for me.	jdeal	chenglou
128	2015-08-11 03:47:50	@chenglou oh, again? ;)	nkbt	chenglou
128	2015-10-07 12:21:37	@borisyankov I reckon API is done for now so you can rebase/update your example!	nkbt	borisyankov
128	2015-10-07 12:36:31	Ha ;) @chenglou, when do you expect this to go in?	borisyankov	chenglou
120	2016-12-03 22:35:14	@threepointone I know this is super old, but I found someone that made a utility to help with this so I think this can be closed if you want https://github.com/germtb/color-interpolator	souporserious	threepointone
114	2015-08-03 16:11:47	Hey @balanceiskey! Looking at the [specs](http://www.ecma-international.org/ecma-262/6.0/index.html#sec-ordinary-object-internal-methods-and-internal-slots-ownpropertykeys) `integer` props are in ascending order but `String` props are in creation order. You can just append a letter at the front of your number and it works.	bsansouci	balanceiskey
107	2015-07-29 09:24:02	@chenglou You can have separate export for React Native and turn components into factories. For example https://github.com/gaearon/react-redux/blob/master/src/native.js.	gaearon	chenglou
100	2015-10-25 11:04:33	@appsforartists it should be really easy to add ability to specify precision if you replace `Math.round(dict[key])`. For many cases even for height, 0.1 precision is desirable. Sometimes 0.01. Depending on the kind of animation. Wrapper solution is pretty straightforward indeed, but it would be much nicer to have it as part of spring() config.	nkbt	appsforartists
100	2015-10-25 23:39:54	Now published to npm: [`var memoizeRounded = require("gravel").helpers.memoizeRounded;`](https://github.com/appsforartists/gravel/blob/master/src/helpers/memoizeRounded.js) @nkbt I added a precision argument.	appsforartists	nkbt
91	2015-07-28 18:10:48	Talked on slack, will let @threepointone work on this in a fork since this isn't high pri	chenglou	threepointone
89	2015-07-22 04:06:13	I had a look at the radium tracker, and it seems like their fix is to ignore components with fn-children o_O. unfortunate result of the way it works internally, so there's not much we can do anyway. @yanivtal, as a quick workaround for your case, I'd recommend using something simpler like css classes / plain objects for the components you're animating.	threepointone	yanivtal
89	2015-07-23 04:21:16	@threepointone That's what I'm thinking. I don't really need radium for that. Thanks. You're quick with it!	yanivtal	threepointone
88	2016-01-26 06:08:30	Well this sure took a long time to close... We've put a hook in `componentWillUpdate` to sync stable changes. The strategy can change but the tests are now there to guard against it. @bsansouci feel free to check that it meets your expectations.	chenglou	bsansouci
87	2015-07-22 08:49:30	@mikemorton 0.2.0 out now. I'm closing this because I think this works. But ping me and tell me the result please. Thanks.	chenglou	mikemorton
84	2015-07-19 18:24:56	@bsansouci This is using the built react-motion.js, included with standard script tags. i.e. All client side, no build step other than having jsx transformer.	iandanforth	bsansouci
84	2015-07-19 18:37:23	@bsansouci The TypeError happens when clicking on the first div	iandanforth	bsansouci
83	2015-07-19 22:34:14	@bsansouci While I can’t repro the issue, both your scenarios for point 2 sound plausible. The animation loop can indeed run multiple steps in one frame which could cause what you are describing. I don’t think the animation loop should be involved at all if it is not for coordinating the physics simulation.	iclanzan	bsansouci
71	2015-07-16 07:16:51	@nkbt Yep, I realized that. Just confusing that the demo explicitly said that the argument is supposed to be null. @chenglou I agree on the initialValue prop, that would probably be easier to understand.	peterssonjesper	nkbt
71	2015-07-16 07:16:51	@nkbt Yep, I realized that. Just confusing that the demo explicitly said that the argument is supposed to be null. @chenglou I agree on the initialValue prop, that would probably be easier to understand.	peterssonjesper	chenglou
68	2015-07-15 19:04:12	@iclanzan 's PR should resolve almost all issues regarding stability even given the frame-rate changes during resizing. @twobit Can you try out #57? rebound-js has converters from Origami (where `k` and `b` are represented as `tension` and `friction`) and Pop (`bounciness` and `speed`): http://facebook.github.io/rebound-js/docs/rebound.html#section-61	razh	twobit
68	2015-07-15 19:29:30	I feel like having @twobit's suggested stiff_spring and wobbly_spring and such solves point 1? No trying to dissuade my porting tween-state over, but it seems this can be delayed quite a bit if we do provide convenient named configurations (even more so that they're literally an array of 2 elements that you can inspect and play around with). Unrelated: react-motion at first almost used rebound-js…	chenglou	twobit
68	2015-07-17 05:38:33	@twobit regarding your first concern - would you prefer an api like https://github.com/threepointone/react-ease? I've been meaning to port it over to react-motion, if possible.	threepointone	twobit
68	2015-07-17 16:56:02	@threepointone That looks pretty close but I rely on the object interpolation that Spring is doing	twobit	threepointone
68	2015-07-25 19:58:48	@twobit we've addressed point 2 already. I've made a demo to address point 1: https://cdn.rawgit.com/chenglou/react-motion/2a5f89bee700c6bbb0560eee0c8f9ad66d111bdd/demos/demo5/index.html Have fun with it =)	chenglou	twobit
68	2015-07-29 05:41:57	Alright, some carefully chosen constants are now exposed under `constants` [here](https://github.com/chenglou/react-motion/blob/372446fc8679dcdbf4de2e983d53709ab40ce88c/src/constants.js) and will go in the next release (the one after 0.2.2). This, along with that demo I linked above, should ease the usage of spring constants enough for me to deem this issue solved. As for traditional tweens, @thr…	chenglou	threepointone
62	2015-07-14 17:11:59	@nick that's what I meant when I said "use a default value for the first render" :D	bsansouci	nick
62	2015-08-07 08:41:34	@constb care to show a snippet? Say you're animating a box that's as high as the text inside it, from that height to 0.	chenglou	constb
62	2015-08-07 09:37:23	@constb wrapper is definitely needed if we don't want to mess up the content, but when we don't know the content height, we can't animate it. We first need to render content, get it's height and then do animation.	nkbt	constb
62	2015-08-07 10:08:10	@constb You get the `content.offsetHeight` to do animation. You need to know height of the content to do it. We are talking about animating element which is not yet rendered.	nkbt	constb
62	2015-08-07 10:10:48	@constb try to start with `var state = false;` instead ;) Also try to do it when element is inserted dynamically to the page. So when you insert element, you want it to expand and not just appear instantly	nkbt	constb
62	2015-08-07 10:25:42	@nkbt easy. http://jsfiddle.net/constb/xur4pf6m/2/ my point is - if you need to know content height - render it into a wrapper with `height: 0; overflow: hidden;` and then animate wrapper's height. don't animate content height.	constb	nkbt
62	2015-08-07 10:45:12	@constb this is exactly what I suggested before =)	nkbt	constb
62	2015-08-07 10:48:46	@nkbt sorry, my bad. )	constb	nkbt
62	2015-08-07 11:47:14	@constb no problem, i completely forgot about this issue for a while, since it is not assigned to me. Oh, I wish we can "assign to myself" in Github for not owned repos...	nkbt	constb
62	2015-08-11 01:34:47	@derekr check out this PR https://github.com/elementalui/elemental/pull/31/files for reference. You will need to check the element height and margins.	nkbt	derekr
62	2015-08-11 01:45:05	Awesome! Thanks @nkbt	derekr	nkbt
62	2015-09-24 20:58:38	@sikhote Yeah! I stumbled upon this one before: https://github.com/sdecima/javascript-detect-element-resize (inspired by http://www.backalleycoder.com/2013/03/14/oft-overlooked-overflow-and-underflow-events/ ).	sompylasar	sikhote
62	2015-10-05 22:33:03	@chenglou no can't see any flicker.	kristian-puccio	chenglou
62	2015-10-16 15:14:51	thanks @nkbt this is exactly what i was looking for ;)	arush	nkbt
62	2015-10-16 19:37:04	@arush :+1:	nkbt	arush
62	2015-10-19 12:25:08	Ok so i spent some time using both velocity-react and react-motion + react-collapse, and I have to say, I agree with @chenglou that animation to/from height:auto out-the-box is something I'd like to see in RM core. Honestly im finding myself wanting to use velocity-react for these situations just because the API is simpler. Height animation is one of the most important features for most Transitio…	arush	chenglou
62	2015-10-20 08:03:47	@arush can you raise an issue in react-collapse for what you find frustrating or what is not working for you? That would be really awesome.	nkbt	arush
62	2015-10-22 12:26:10	@chenglou in my experience, velocity-react does have a flicker problem, and doesn't deal with this situation easily either... here's the issue with some gifs: https://github.com/twitter-fabric/velocity-react/issues/36 in the end, velocity-react doesn't cater for auto height children elegantly without opacity and display hacks. @nkbt Gonna look into react-collapse again.	arush	nkbt
62	2015-10-22 12:26:10	@chenglou in my experience, velocity-react does have a flicker problem, and doesn't deal with this situation easily either... here's the issue with some gifs: https://github.com/twitter-fabric/velocity-react/issues/36 in the end, velocity-react doesn't cater for auto height children elegantly without opacity and display hacks. @nkbt Gonna look into react-collapse again.	arush	chenglou
62	2016-09-15 19:01:06	I'm a little late to this party. I spent hours researching this and trying to find a solution, including anything that `react-motion` can do for me. I think this is what @constb is talking about or something similar. It is the approach I took. Nice, light, and all native. This is the my `Accordion` content component:	chrispeterson3	constb
62	2016-09-29 03:49:53	@chrispeterson3 The above solution works nicely but it hardcodes the initial state to be always closed. I have modified it a bit to accommodate both open and closed initial states. JS CSS	amit1911	chrispeterson3
61	2015-07-13 21:40:07	@chenglou oh, sounds pretty awesome! can't wait to see it :+1:	yamalight	chenglou
61	2015-07-29 15:47:23	@chenglou looks great, thank you!	yamalight	chenglou
57	2015-07-16 11:08:54	@chenglou so far I do not have any major concerns. I want to give it a try on my current project to see how it works in real app. I will comment in the next hour or two.	nkbt	chenglou
57	2015-07-16 12:47:48	@nkbt I am totally open for refactoring and am all for pure functions but I fail to see what I could simplify. Can you give me some pointers?	iclanzan	nkbt
57	2015-07-16 12:55:20	@iclanzan well it is kind of full-refactoring of the code, removing `this` references, moving things to functions without side effects and so on. No concrete examples though for now. It is my own opinion and I'd better wait for @chenglou word on the case. If we decide to go functional, then you will need to rebase against the latest master first and then we can work on the code itself.	nkbt	chenglou
57	2015-07-16 12:55:20	@iclanzan well it is kind of full-refactoring of the code, removing `this` references, moving things to functions without side effects and so on. No concrete examples though for now. It is my own opinion and I'd better wait for @chenglou word on the case. If we decide to go functional, then you will need to rebase against the latest master first and then we can work on the code itself.	nkbt	iclanzan
57	2015-07-16 16:59:46	@AndrewIngram That is terrific news!	iclanzan	AndrewIngram
57	2015-07-16 18:14:38	Yeah I didn't want to comment on the OOP-ness because it's the idea that's important here. But I did mind a bit that it's OO. Regarding state, this library should enable time-travel and such (@gaearon) and I really don't want any state that lives in some place that's gonna be hard to reach. Closures are fine and being inside components is totally fine. Also is it just me or do the instabilities n…	chenglou	AndrewIngram
57	2015-07-16 18:17:58	@chenglou They happen without switching tabs. You do have to wait a bit for more of the elements to start animating since they all start in the top left corner. Just move your mouse around the screen and you should see it get unstable. I can always reproduce it.	iclanzan	chenglou
57	2015-07-16 18:24:35	@chenglou pretty sure it happens on master too, but it's hard to be sure because the poor performance means it's jumping around a lot	AndrewIngram	chenglou
57	2015-07-16 22:44:36	Super cool stuff @iclanzan, great read!	bsansouci	iclanzan
57	2015-07-17 16:51:27	@chenglou I guess you can merge it and we will keep improving it.	iclanzan	chenglou
56	2015-07-12 19:44:40	@chenglou Safari complains that > Viewport argument key "scale" not recognized and ignored. and Chrome says: > The key "scale" is not recognized and ignored. The possible values for viewport are documented at MDN: https://developer.mozilla.org/en-US/docs/Web/HTML/Element/meta	cody	chenglou
55	2015-07-12 13:01:56	@nkbt > This works well with https://github.com/in-flux/in-flux Cool. I'll have to parouse the code later. Sadly any router that requires being able to have access to the components when defining the router won't ever work for me, since my production needs requirements mean the component data never exists until someone requires the page (webpack require.ensure style universal app). The routers en…	srcspider	nkbt
55	2015-07-12 13:19:23	off-topic but @nkbt in your in-flux/in-flux#52 example you still clearly have access to the Chart object. I'm sure it's dynamically loaded in some sense specific to in-flux but I don't see how it's dynamic in the sense I meant. When I say dynamic I mean the application has NO code for Chart and browser went and made a network call to get code that describes how to make a Chart page, injected that…	srcspider	nkbt
48	2015-07-12 04:04:59	@johnamiahford hasn't rebased his branch	nkbt	johnamiahford
48	2015-07-12 04:56:37	Heh I thought that still wouldnt pass github's merge check. @johnamiahford can you rebase and add just the npm and bower badges please? Also, the existing slack badge should directly go to the channel already	chenglou	johnamiahford
45	2015-07-12 21:49:14	Haha I know @chenglou :) the reason for this thread was to raise that question. `meldGoldIntoMold` is just hilarious :P	dariocravero	chenglou
44	2015-07-11 08:11:16	@salzhrani yes, all props passed to Spring are applied to rendered div.	nkbt	salzhrani
43	2015-07-11 04:54:42	@chenglou you can use something like This does not break React reconciliation and works fine.	nkbt	chenglou
41	2015-07-11 11:16:56	@chenglou @nkbt [would love to hear your thoughts on this](https://github.com/dariocravero/react-motion/blob/extract-animation-from-spring/src/spring/animate.js).	dariocravero	nkbt
40	2015-07-12 00:48:39	@chenglou done #46 #47	nkbt	chenglou
40	2015-07-12 13:37:41	@chenglou sorry about the size of the PR, I thought about chunk-sizing it too but it was too much trouble as one thing was depending on the other; mainly splitting Spring.jsx into multiple files and putting a better build process that outputs all the files to `lib`. I guess the question is: are you ok with the way this refactor was going? Or are you planning in keeping everything as it is?	dariocravero	chenglou
39	2015-07-11 08:32:23	Related: #31 which is causes by the weird time delta we get from browser slowing down rAF Merging this. @iclanzan I'd love to decouple stepper from the rendering, gladly accepting PR =)	chenglou	iclanzan
36	2015-07-20 22:31:04	@sphire yeah check my initial snippet. It's children functions. No dirty state injection (yet) please. And this'll be a separate repo once we finish iterating on it, don't worry. We're not trying to build a monolithic animation framework here. Regarding PanResponder: I'll leave that to you folks to experiment. I'm afraid of diving into the responder system because it'll constrain my way of thinki…	chenglou	sphire
33	2015-07-11 23:35:30	@chenglou Maybe add a gitter link for anything that might require irc-like live chat (help with anything for example). It's easy to use and unlike irc people easily see what people were chatting about before they arrived and can also answer someone even after they leave and the person will just receive an email about it. It's also visible to guests, and you just need github to access it. Here's w…	srcspider	chenglou
33	2015-07-12 11:31:31	@nkbt didn't know about the irc integration, awesum	srcspider	nkbt
31	2015-07-11 19:29:46	@nkbt We don’t know the duration of animations ahead of time so as to “align” it or set the last value. Each step is computed from the values of the previous one. Best we can do is try to compute multiple steps to catch up the lost time. If the time lost is too great and would take too many steps to catch up then we have two options: **pause** or **end** the animation. If down the road we want to…	iclanzan	nkbt
31	2015-07-11 19:43:04	> If down the road we want to support physics models other then just springs we might not even know the end value. Think of something like momentum scrolling where you don’t know beforehand what the end position is. As such I would suggest we go with pausing. @iclanzan I want the Decay component actually, so yes, that makes sense. Pausing it is. (Also, looking forward to decoupling the stepping f…	chenglou	iclanzan
31	2015-07-13 17:41:39	@chtefi to clarify: tldr yes this is a bug, because the time delta gets screwed up. This will be fixed hopefully soon.	chenglou	chtefi
29	2015-07-21 19:33:43	@chenglou is there any way to use the spring interpolation outside of a react component, or at least outside of the render method? In my tests I am getting much better animation performance calling `myRef.setNativeProps({})` rather than modifying component styles. I realize this violates the basic declarative principles of the library but something like: Thoughts? With my current implementation I…	rt2zz	chenglou
29	2015-07-23 18:46:32	@rt2zz react-motion's still in early phase so there's still a lot of perf improvement to be had. If you can profile your app and tell us where the bottleneck is, we can target them better. (Don't forget to use the prod build of react that strips out the dev conditional blocks correctly.)	chenglou	rt2zz
29	2015-12-21 12:33:28	@chenglou Is there a comparison, performance-wise, between Motion and Animated? (I am sure there is, I am just a bit lazy to look for any atm :)	phaistonian	chenglou
29	2015-12-21 14:19:11	@phaistonian Not officially, I should give it a try. Any ideas how we could accurately benchmark an animation framework? My guess is that Animated will win because most of it is implemented natively, and they only pay the cost of the communication between JS and native. RM is utterly unoptimized.	bsansouci	phaistonian
29	2015-12-21 14:21:00	@bsansouci Funny thing, the RN team actually suggested RM (when asked about animation in a recent AMA on Reddit) and not Animated. Then again, @chenglou is an FBoy as well ;)	phaistonian	bsansouci
29	2015-12-21 14:21:00	@bsansouci Funny thing, the RN team actually suggested RM (when asked about animation in a recent AMA on Reddit) and not Animated. Then again, @chenglou is an FBoy as well ;)	phaistonian	chenglou
29	2015-12-21 15:17:47	@phaistonian because RM is just <3	bsansouci	phaistonian
29	2015-12-28 23:42:43	@chenglou @bishopZ To elaborate, I may have misstated it as "not working". (I was extremely frustrated to RN when I was commenting so it could be a bit excessive) I did not try to port every demo though, it absolutely works after those changes! (`div` to `View`, `button` to `TouchableHighlight`, etc.) And they are very pleasant to use, compared to Animated. However, I have seen some native app fo…	sairion	bishopZ
29	2015-12-28 23:42:43	@chenglou @bishopZ To elaborate, I may have misstated it as "not working". (I was extremely frustrated to RN when I was commenting so it could be a bit excessive) I did not try to port every demo though, it absolutely works after those changes! (`div` to `View`, `button` to `TouchableHighlight`, etc.) And they are very pleasant to use, compared to Animated. However, I have seen some native app fo…	sairion	chenglou
26	2016-01-19 08:36:45	@Xananax Thanks for the feedback! And sorry for the late reply. Haven't gotten around this until now. Due to some newer constraints that I'll be putting onto the style object (can only contain data you need to interpolate, and not random properties such as `todoItemText` that you stuff in there for the sake of piggy backing on the diffing algorithm), I need to reconsider this API and switch to ar…	chenglou	Xananax
24	2015-07-09 00:31:33	@chenglou delegate it =) I'm happy to do that asap. Assign to me if you are ok	nkbt	chenglou
24	2015-07-10 08:23:00	@chenglou could you please create a `gh-pages` branch so it is possible to make PR there?	nkbt	chenglou
21	2015-07-07 19:10:51	@chenglou What about `npm install ⚛✨` then?	kittens	chenglou
21	2015-07-07 19:15:14	@chenglou did you try to contact react-animation package owner? It seems that package is abandoned and it is likely they can transfer package name to you.	andreypopp	chenglou
21	2015-07-07 19:15:57	@brentvatne react-pop would be neat, too bad this library has no association with Pop (except in spirit!) @andreypopp: yeah I did, hasn't replied yet. @devknoll re-animation...humm	chenglou	devknoll
21	2015-07-07 19:15:57	@brentvatne react-pop would be neat, too bad this library has no association with Pop (except in spirit!) @andreypopp: yeah I did, hasn't replied yet. @devknoll re-animation...humm	chenglou	andreypopp
21	2015-07-07 19:15:57	@brentvatne react-pop would be neat, too bad this library has no association with Pop (except in spirit!) @andreypopp: yeah I did, hasn't replied yet. @devknoll re-animation...humm	chenglou	brentvatne
21	2015-07-07 19:52:27	using the react- prefix make it WAY MORE easier to locate a package in the npm hell, so I'm against the "re" only prefix. Sorry @dariocravero :D	attilah	dariocravero
21	2015-07-07 19:53:38	@attilah haha yeah, I know what you mean, we still have keywords though ;)	dariocravero	attilah
21	2015-07-07 20:01:34	@chenglou while `react-motion` is pretty good, `react-animation` somehow sounds better. Try contacting npm.	boopathi	chenglou
21	2015-07-07 21:23:43	@gaearon I like the idea of avoiding the baggage of what $.animate entails :+1:	bsansouci	gaearon
21	2015-07-07 23:57:39	react-motion seems popular so I registered that with a placeholder just in case some jerk tries to take it :P https://www.npmjs.com/package/react-motion - if you decide to go with that I will transfer it over for you @chenglou	brentvatne	chenglou
21	2015-07-08 04:24:06	<img width="568" alt="screenshot 2015-07-07 21 19 45" src="https://cloud.githubusercontent.com/assets/1909539/8562981/f19fcda2-24ed-11e5-8b07-dda9a9949df9.png"> Democracy has spoken! React-Motion it is. @brentvatne transfer please =) Here are the honorable contenders: - Reanimation (definitely the next animation library name) - React-Tween - React-⚛✨ (`import ⚛✨ from 'react-⚛✨`) Thanks was fun, p…	chenglou	brentvatne
21	2015-07-08 05:14:10	@chenglou - transfer complete :smile: all yours	brentvatne	chenglou
19	2015-07-12 03:19:38	@nkbt can you keep karma and coverage out for now?	chenglou	nkbt
19	2015-07-12 03:57:01	@chenglou sure, no karma. That was just a rebase commit.	nkbt	chenglou
19	2015-07-12 03:59:13	@chenglou why not coverage? It works pretty well. The only thing I needed to do is to rename Spring.jsx to Spring.js, so it appears in coverage report (spent decent amount of time trying to find workaround to get report for js and jsx, messing with isparta and istanbul, but found the best solution is just to rename it to js)	nkbt	chenglou
17	2015-07-09 04:25:51	@chenglou it actually catches pretty much all most common mistakes. It is large because it has all rules in there with descriptions. It may be unnecessary when you work alone but as we found in our company it works pretty well if you have distributed team. Additional comments are also very helpful to figure out why something is failing without going to the webz It is up to you of course. Feel fre…	nkbt	chenglou
17	2015-07-11 21:16:14	I agreed with @chenglou, this is way too much and didn't see too much benefit from it. something like use `const` instead var because the value never changed is also opinionated and slow down the development in this early stage.	huang47	chenglou
17	2015-07-11 22:24:32	I really think we need this even at this stage. It will save us a lot of headaches down the road. Adopting AirBnB’s rules as @gaearon suggested I think is a very good idea.	iclanzan	gaearon
17	2015-07-11 22:46:20	@nkbt would you mind doing that? What @gaearon said	chenglou	nkbt
17	2015-07-11 22:46:20	@nkbt would you mind doing that? What @gaearon said	chenglou	gaearon
17	2015-07-11 23:28:00	@chenglou for sure, np	nkbt	chenglou
17	2015-07-12 00:49:20	@chenglou done, see updated code.	nkbt	chenglou
14	2015-07-06 19:40:53	@chenglou A lot of the time I can see people just using the non-function style `endValue` syntax for things like `left` or `opacity`, like in /demo0 , but I can absolutely see the value of the `update` syntax in a multiple-element, multiple-property scenario. As soon as I recognized how the 'children as a function' syntax worked, it all became very clear.	kenwheeler	chenglou
14	2015-07-06 19:54:45	I think it becomes useful in the 1TransitionSpring 1which @chenglou said would be discussed in another issue. But basically when you're unmounting, the `TransitionSpring` will keep your data until you decide it can be removed, then it's removed. Looking at demo3, when you delete something from the list you're removing it from your state. If you don't give it to the `TransitionSpring` to keep, you…	bsansouci	chenglou
14	2015-07-06 20:24:30	> @chenglou A lot of the time I can see people just using the non-function style endValue syntax for things like left or opacity, like in /demo0 Random comment: the current situation is, if you pass an object instead of a callback, I assume you want to animate everything, so I wrap your object with `() => update(object, defaultConfig)` before sending it off. This is handy for scalars too: `<Sprin…	chenglou	chenglou
14	2015-07-06 20:30:27	@chenglou on the first part, agreed, slightly more verbose, but consistent and explicit. on the second part, I definitely see the value in the cascade in regards to keeping things terse.	kenwheeler	chenglou
12	2015-07-06 17:42:36	I wouldn't change the stepper's error margin, I think it should stay broad just in case. But for checking if velocity is 0, I agree with @kenwheeler, <0.1 is good :+1:	bsansouci	kenwheeler
12	2015-07-08 07:54:19	@kenwheeler master now fixes this, so closing. I'm stopping at the exact value of `0`. Fortunately the actual spring algorithm already handles the error margin. The library itself can't stop raf-ing at a bigger error margin than the algorithm itself. The reason is that the user might be using an `endValue` callback where it checks the current exact final position and start another animation. Rela…	chenglou	kenwheeler
11	2015-07-06 04:57:59	@chenglou I was doing recently a lot of packaging work on https://github.com/ericelliott/prod-module-boilerplate https://github.com/ericelliott/universal-react-boilerplate and my personal bunch of react-\* modules (even made one https://github.com/nkbt/react-component-template to keep it lean and clear) . It all works really well, so I can tackle this one if you don't mind. You can assign it to m…	nkbt	chenglou
11	2015-07-06 08:12:09	@chenglou oh sorry, was on a train and did not catch up with your comment. I've already done all things. Minimal code changes, though. Only infrastructure. Feel free to check it out and try new build/test process.	nkbt	chenglou
11	2015-07-06 08:16:22	@chenglou oh and it does not matter if you are going to change API soon, you still can publish 0.0.1 for now. And go 1.0.0 when API is fairly stable.	nkbt	chenglou
436	2017-02-28 23:06:55	@chenglou Thanks for making this very awesome library. I have an issue where when I draw a series of rects on a svg, the first rect is animating from the wrong position. It only happens with the first element and only when I adjust the height. I don't understand why this is occurring so any feedback or guidance would be appreciated. Thanks! Relevant code for the rect class: ![screencast-2017-02-2…	LPayyapilli	chenglou
422	2017-01-19 23:29:27	Although it's not baked in you can achieve this with something similar to what the UI pack does [here](https://github.com/souporserious/react-motion-ui-pack/blob/master/src/Transition.jsx#L89) then just check once your current value reaches its destination. I know that @chenglou wanted to keep the API small and light so not sure if this feature is on the roadmap.	souporserious	chenglou
419	2017-01-10 18:18:04	Hi there. I wonder could I use TransitionMotion for disappearance of one route and appearance of another route one by one. I have found excelent example for list of ellements https://github.com/mlewando/staggered-unmount-mount-react-motion by @mlewando. I was trying to implement this but I couldn't do it, Actually I hope to terminate position:absolute for wrapper of my routes	maximusnikulin	mlewando
416	2017-01-01 16:30:50	I explain this thoroughly here: https://medium.com/@saada/animating-particles-using-react-motion-dcded1895f17#.t6444ulvj	saada	saada
409	2016-12-15 00:25:50	@chenglou looks like `didLeave` wasn't shipped in `0.4.6` can you look at this and ship a new version, please?	renatoagds	chenglou
399	2016-12-06 01:27:32	@nkbt @chenglou do one of you have time to take a look?	hkjorgensen	nkbt
399	2016-12-06 01:27:32	@nkbt @chenglou do one of you have time to take a look?	hkjorgensen	chenglou
375	2016-10-02 05:11:43	@AgentME do you know what's going on here?	chenglou	AgentME
365	2016-09-05 15:36:56	@nkbt any chances you can shed me some light here? Thanks :)	p4bloch	nkbt
356	2016-08-02 02:10:58	I've been reading as much documentation as I can find on react-motion (documentation on this seems sparse) but I'm unable to figure this one out. I found a tutorial [on medium](https://medium.com/@nashvail/a-gentle-introduction-to-react-motion-dc50dd9f2459#.eqpi2f6pp) that manages to do it, except they are using a `StaggeredMotion`, I can't find any documentation that says the same is possible wi…	AlastairTaft	nashvail
334	2016-06-06 07:29:01	@chenglou correct me if I'm wrong but this is now totally separated from `react-dom`, so you can Just Use It™ :D	bsansouci	chenglou
322	2016-04-28 05:06:17	Ehhh, @appsforartists	chenglou	appsforartists
317	2016-04-16 07:04:37	Reopen until new version published @chenglou can you please release new `patch` version (since it is `0.x.x` now)?	nkbt	chenglou
316	2016-04-06 01:36:12	That is and issue with Modal component. It unmounts element without waiting until animation is finished (or killing animation). Quite common issue I often run into myself. Since even I run into that often, I could only imagine how common this issue is... Maybe it is worth adding some safeguard in ReactMotion itself. Though It is not really a fixing of root cause of the issue, but rather patching …	nkbt	chenglou
312	2016-03-31 16:19:07	What's been in the talk is the slowdown of the animation internal timer, not the change in the spring parameters. I don't see this option in the existing API. @chenglou might have an answer.	sompylasar	chenglou
307	2016-03-25 07:58:20	@compoundpaths Could you also provide your piece of code that uses TransitionMotion? And Redux does not do rehydration, it's something else in your code that does it.	sompylasar	compoundpaths
304	2016-03-22 08:17:55	@chenglou, the author, might have another opinion.	sompylasar	chenglou
302	2016-03-18 22:26:14	That's really helpful, @talexand! Keen to PR?	nkbt	talexand
297	2016-03-05 08:17:42	You create a new function object via bind each time the parent component renders, so onTouchTap value is different from the previous one, and this causes a re-render. https://medium.com/@esamatti/react-js-pure-render-performance-anti-pattern-fb88c101332f	sompylasar	esamatti
291	2016-03-01 15:37:14	See also #85 and #153 (particularly @herrstucki's http://bl.ocks.org/herrstucki/27dc76b6f8411b4725bb)	akre54	herrstucki
273	2016-01-28 03:51:23	I don't intend for this to land until after I've used it and made sure we're solving the right problem, but I'm opening this now so @chenglou can play with it (and maybe add Flow if there are places I've missed). See also #235.	appsforartists	chenglou
263	2016-03-23 11:03:24	The point is to render a new dom tree for having the final view of the animation. And then, animate effectively with transform. It's called the FLIP technique : https://aerotwist.com/blog/flip-your-animations/ It's useful when you want to do a layout animation, by ui design, but you can't because of poor performance. So instead of doing a browser layout for each frame of the animation, the techni…	Freddy03h	joshwcomeau
261	2016-01-19 03:18:40	Ping @chenglou ok?	nkbt	chenglou
260	2016-01-16 04:51:41	cc @nkbt Not really important but if you have `[a, a]` where a is a reference, it'll mistakenly label the second as `[*RECURSION*]`, since we check the cache but never check whether that reference is embedded inside itself. We can use a json serializer that supports recursion. I've seen at least one. Filing this as really low-pri, also to remind us to check if we can use a pre-made reporter now. …	chenglou	nkbt
258	2016-01-14 18:20:47	![](http://g.recordit.co/AMpIjygYZd.gif) Hi @chenglou I found a possible issue with React Native. I am going to describe what the issue looks like but I don't have good insight about _why_ yet. The setup is simple enough. Below is a render body that will create _three_ switches, each with slightly differing structure. 1. The first case where `<Touchable>` _contains_ `<Motion>`, which I thought sh…	jasonkuhrt	chenglou
249	2015-12-31 03:32:20	https://twitter.com/soprano/status/682402356147826688 Woohoo! @nkbt @bsansouci	chenglou	nkbt
249	2015-12-31 03:32:20	https://twitter.com/soprano/status/682402356147826688 Woohoo! @nkbt @bsansouci	chenglou	bsansouci
248	2016-11-22 11:50:12	Looking forward to sequencing in React-Motion. Are @chenglou @appsforartists still maintaining this project? Haven't seen any update for a period of time.	lzl124631x	appsforartists
246	2015-11-30 03:20:23	Really? cc @bsansouci	chenglou	bsansouci
240	2015-11-14 04:47:01	Yep, acko.net has been a great reference! We already do implement a few perf/visual optimizations such as separating the real-life clock with ideal clock. As for smoothing out arbitrary interpolations, [tween-state](https://github.com/chenglou/react-tween-state) solves this (it's the additive animation that one of the articles is talking about, and one that's implemented in iOS 7) but I'd rather …	chenglou	chenglou
235	2016-01-26 07:10:19	@threepointone, @chenglou, and I just chatted about this for a bit. While we see the potential usefulness of a per-value onRest (e.g. in springParams), the simple/common case is per Motion instance (you want to know when the child is completely done moving). Perhaps Motion (and StaggeredMotion) should gain an onRest attribute for now, and we can worry about per-value onRest in the future if it be…	appsforartists	threepointone
235	2016-09-12 20:03:46	@p4bloch Are you gonna own `TransitionMotion.@onRest`? You should start an issue to track your progress against, and submit a PR when it's ready. 😃	appsforartists	onRest
233	2015-11-03 03:35:15	That's... a bug? @bsansouci	chenglou	bsansouci
223	2015-10-24 11:47:20	I've just implemented one for [react-component-template](https://github.com/nkbt/react-component-template) (with @ButenkoT help) Look at https://github.com/nkbt/react-component-template/pull/9 for some nice automation (basically installing and running everything with `npm run test:e2e` + prepush hook) @chenglou do you want to have this sort of testing here? PS: for each component I publish, I hav…	nkbt	ButenkoT
223	2015-10-24 11:47:20	I've just implemented one for [react-component-template](https://github.com/nkbt/react-component-template) (with @ButenkoT help) Look at https://github.com/nkbt/react-component-template/pull/9 for some nice automation (basically installing and running everything with `npm run test:e2e` + prepush hook) @chenglou do you want to have this sort of testing here? PS: for each component I publish, I hav…	nkbt	chenglou
209	2015-10-09 12:35:18	:+1: LGTM, @chenglou there are some noticeable text changes, do they capture everything right?	nkbt	chenglou
209	2016-01-26 06:42:09	Hey @bjz, this is really late, but hope you like the [new docs](https://github.com/chenglou/react-motion/blob/6a7a0f3f72610c6a7fdad2920b44e728ca6e172d/README.md#api)! =) Proper Flow type signature, with an exposed public types file. Sorry that this took so long. To be fair, Flow wasn't (and is still a bit buggy sometimes) ready back then either. This PR has diverged too much so I'll close it. But…	chenglou	bjz
203	2015-11-25 08:49:02	cc @bsansouci too if you're ever bored and want to add this	chenglou	bsansouci
199	2015-10-07 22:08:46	We'll need to allow sources to be published one day, right? Since we're adding flow and flow users probably wanna require the source version. (@threepointone will be happy too)	chenglou	threepointone
197	2015-10-06 20:59:07	After #195 webpack build is not working correctly since it puts `all.js` into `demoX` folder. Also all links in the README are going to be broken. Ping @stevoland, @chenglou	nkbt	stevoland
197	2015-10-06 20:59:07	After #195 webpack build is not working correctly since it puts `all.js` into `demoX` folder. Also all links in the README are going to be broken. Ping @stevoland, @chenglou	nkbt	chenglou
197	2015-10-07 00:35:04	Manually type in new folders in config and use proper placeholders in output. I could give it a shot today, unless @stevoland wants to fix it by himself.	nkbt	stevoland
187	2015-10-04 14:16:17	As @chenglou suggested in #180 , here’s a pull request with flow checks added to just a subset of the project files. I am only checking files where Flow recognizes all language constructs. Since Flow already merged the fixes related to `const` destructuring and `export default`, it seems pointless to change the project coding style, only to go back when the next Flow version releases. Among the p…	ludovicofischer	chenglou
187	2015-10-09 13:38:12	I have fixed the indentation issue that @nkbt highlighted and created a Style type. Now that Flow 0.17 is out we can try to check the rest of the code base. Do you want to merge this one right now or do you prefer if I try to annotate more files first?	ludovicofischer	nkbt
180	2015-10-02 13:55:54	Damn it, we need a type system... @ludovicofischer if you want, feel free to submit small flow PRs gradually!	chenglou	ludovicofischer
179	2015-10-01 23:14:37	Ah, that's a bug then. @bsansouci	chenglou	bsansouci
170	2015-09-30 14:41:36	cc @nkbt @gaearon who probably knows something about this?	chenglou	nkbt
170	2015-09-30 14:41:36	cc @nkbt @gaearon who probably knows something about this?	chenglou	gaearon
158	2015-09-14 19:20:07	Inside @jaredly's head maybe? =)	chenglou	jaredly
157	2015-09-14 15:14:19	Repro: chat heads, don't move mouse. See that the heads don't animate to `250, 300` even though `defaultStyles` and `styles` are set. Probably has something to do with the stop check (again...). @bsansouci	chenglou	bsansouci
155	2015-09-13 21:43:54	@nkbt Comparing a collection with another one is a bit tedious and looks like this currently: ![screenshot 2015-09-13 17 42 55](https://cloud.githubusercontent.com/assets/1909539/9839155/e0d2d402-5a3e-11e5-8ef8-9b812684dd36.png) Ideally we'd have a visual diff of the collection. But I kinda don't want to lose the nyan cat (yeah really) lol, is there something we could do here?	chenglou	nkbt
153	2015-09-12 17:59:38	cc @threepointone who's interested in this.	chenglou	threepointone
148	2015-09-04 04:56:24	@bsansouci	chenglou	bsansouci
142	2015-09-01 07:22:29	I'm still against hard-coded duration, and RM likely won't expose a spring where the user specifies one of `{stiffness, damping}`, and the spring gives the other, given a determined duration. The moment we do that, interruptible animation becomes unsolved again. For the people who wanted to have a feel of how long a spring lasts, I've directed to https://cdn.rawgit.com/chenglou/react-motion/e8f42…	chenglou	threepointone
140	2015-08-31 02:24:34	Sequence it is then? So there are two types of sequences here. One is pre-prop, where your prop goes to the next destination value when the current one finishes. The other is per-"set of props", where you want all the props (each of which might have a different end time) to finish all before starting another set. Which one do you need? @threepointone	chenglou	threepointone
130	2015-08-13 08:03:51	@maisano care to help a bit here please?	chenglou	maisano
130	2015-08-13 08:14:23	@gonsfx http://in-flux.github.io/component-router/example ?	nkbt	gonsfx
130	2015-08-13 15:18:45	oof, i should really add some usage docs to that gist. @gonsfx the `RouteTransition` component was written not to be a route component, but a wrapper for rendering children. e.g.:	maisano	gonsfx
130	2016-02-05 22:47:09	@threepointone we should have one, authoritative answer on how to make RR work with RM. I myself haven't used RR so I can't answer. But this is a recurring question. @abelovic the migration guide is [here](https://github.com/chenglou/react-motion/wiki). Maybe [this](https://github.com/chenglou/react-motion/wiki/v0.4.0-examples/_compare/b23bda218bfc5414d2bb70c954c7ed5250e16fa2...6b4990a7adb5a28a63…	chenglou	threepointone
130	2016-02-12 17:46:48	@andrewgleave - thanks for this! I started doing something like this (except I used a slide transition) and it worked. After maisano released his wrapper I ended up changing to that because it is nicely abstracted @maisano- Great wrapper!!! I only ran into one issue/improvement which I posted in your repo Fade in/out: Unfortunately this is one effect that doesn't look right. I have tried differen…	abelovic	maisano-
127	2015-08-07 21:26:27	@bsansouci	chenglou	bsansouci
104	2015-07-27 04:54:08	@bsansouci	chenglou	bsansouci
97	2015-07-23 23:05:16	@bsansouci	chenglou	bsansouci
95	2015-07-23 08:17:55	cc @iclanzan because I not sure whether that's a flaw in the current implementation of animation loop of the problem of the (which would be a bigger problem). Edit: no, I think it's just a flaw in the current implementation.	chenglou	iclanzan
89	2015-07-21 02:50:07	Radium's a project for inlining styles with react. When I use the @Radium decorator I get the following Javascript error from the Spring's render method. in the following code React-motion works without Radium and Radium works without react-motion. Here's my render method: Any thoughts?	yanivtal	Radium
83	2015-07-19 05:59:21	Basically, with the current implementation of `Spring`, CSS transitions won't work reliably. There are two reasons that I can see, maybe more, that causes them to not trigger: ### 1. Will stop rendering after the first frame If `endValue` returns an array of `ReactElements` there will be no interpolation, only the diffing algorithm will be used. Start state: `{counter: 0}` Start of the frame (one…	bsansouci	brumm
83	2015-07-19 21:02:17	Point 2: are you sure this is the issue? This is important. It's because of the new animation loop. @iclanzan (Assuming it _is_ because of the new animation loop) this is actually somewhat of a relief. I was afraid of cramming more stuff into TransitionSpring for the sake of playing nice with CSS transitions, which really doesn't need an animation loop. Maybe we'll simply pull out the logic into …	chenglou	iclanzan
82	2015-07-19 22:47:22	Or it could be a bug, but I doubt. Ping @sebmck?	nkbt	sebmck
80	2015-07-18 22:57:50	cc @threepointone who first mentioned generators for avoiding allocating intermediate stuff. Transducerjs can probably do the same. Generators might give bad perf (constant overhead) though IIRC. But maybe the Regenerator transform that babel uses avoids that? Have to test the real numbers.	chenglou	threepointone
78	2015-07-18 19:12:45	As @chenglou pointed out, `filterRight` was `O(n^2)` because of that call to `splice`, so the regular old `Array.prototype.filter` is in fact faster. The performance gains I was seeing when I switched from `filter` to `filterRight` were caused by not inlining the predicate. Since not inlining the predicate is a requirement, I can’t think of a way to use the built in filter and pass the alpha to t…	iclanzan	chenglou
77	2015-07-18 11:45:02	@iclanzan	chenglou	iclanzan
77	2015-07-18 16:24:05	I'll have to think about the implication of this difference for TransitionSpring. I _think_ this is fine. @bsansouci	chenglou	bsansouci
68	2015-07-15 18:53:05	@iclanzan your PR fixes this right? And yeah, we can port tween-state onto this. Good thing we've chosen a curve-agnostic library name.	chenglou	iclanzan
68	2015-07-15 19:04:12	@iclanzan 's PR should resolve almost all issues regarding stability even given the frame-rate changes during resizing. @twobit Can you try out #57? rebound-js has converters from Origami (where `k` and `b` are represented as `tension` and `friction`) and Pop (`bounciness` and `speed`): http://facebook.github.io/rebound-js/docs/rebound.html#section-61	razh	iclanzan
68	2015-07-15 19:29:30	I feel like having @twobit's suggested stiff_spring and wobbly_spring and such solves point 1? No trying to dissuade my porting tween-state over, but it seems this can be delayed quite a bit if we do provide convenient named configurations (even more so that they're literally an array of 2 elements that you can inspect and play around with). Unrelated: react-motion at first almost used rebound-js…	chenglou	andreaferretti
62	2015-07-14 02:38:20	subscribing. :+1: @chenglou ideas?	chirag04	chenglou
62	2015-07-14 02:38:51	Hey! <s>I think this isn't a problem specific to react-motion.</s> EDIT: definitely specific to react-motion because endValue will be called even on the first render. @chenglou maybe we should render once before calling endValue. If you need the element's height before rending but you can only get it after at least one render, then you're going to have to set some default height. Then you can hoo…	bsansouci	chenglou
61	2015-07-29 05:51:09	Alright! @souporserious is experimenting with some simple wrappers [here](https://github.com/souporserious/react-motion-ui-pack). I personally haven't used them yet but they look neat. As for the simple wrappers, https://github.com/chenglou/react-motion/commit/372446fc8679dcdbf4de2e983d53709ab40ce88c exposes some commonly used spring constants. With these, I think something like: is short enough …	chenglou	souporserious
60	2015-07-13 20:00:34	Yup coming up! @chenglou's fixing some important thingy inside the API so we're waiting on those before adding features. It'll probably a prop like `currVelocity={currVelocity => ...}`	bsansouci	chenglou
60	2015-07-14 06:25:47	Haha, I've talked to him, definitely knows what he's doing. Hey @iamralpht, check out this new repo =). My goal is to get as declarative as the constraint stuff, which I _really_ appreciate. Unfortunately JS isn't expressive enough, and most people will be scared away by the constraint API so as a pragmatic reason I'll hold off. Now, if you could somehow express these constraints naturally using …	chenglou	iamralpht
59	2015-07-13 17:29:24	I'm not explaining this very well lol. @nkbt probably knows this better than I do.	chenglou	nkbt
57	2015-07-15 23:30:37	@nkbt what do you think? It solves https://github.com/chenglou/react-motion/issues/68#issuecomment-121707570 so right off the bat that's pretty good. I'll give this a better read tonight/tomorrow	chenglou	nkbt
57	2015-07-16 16:40:16	I’m curious how @DrBoolean would approach the animation loop from a functional perspective.	iclanzan	DrBoolean
57	2015-07-16 18:14:38	Yeah I didn't want to comment on the OOP-ness because it's the idea that's important here. But I did mind a bit that it's OO. Regarding state, this library should enable time-travel and such (@gaearon) and I really don't want any state that lives in some place that's gonna be hard to reach. Closures are fine and being inside components is totally fine. Also is it just me or do the instabilities n…	chenglou	gaearon
55	2015-07-12 12:40:25	Hm. With the multiple-page example I didn't mean that this would be a system that would be handling page change animation but that timelines recording should be able to go though routing systems. Sorry I guess I put too much emphasis on the pages changing. If you have a single page and are doing a lot of actions then it should be able to record that. > Not sure how all this related to react-motio…	srcspider	chenglou
55	2015-07-12 17:51:45	I really really want to build some cool demos with Redux DevTools + React Motion. You can track Redux DevTools here: https://github.com/gaearon/redux/pull/234 They already allow time travel and hot reloading like I demoed in [my ReactEurope talk](youtube.com/watch?v=xsSnOQynTHs). The nice thing about DevTools is it's easy to create your own. For example, instead of the sidebar with a list of acti…	gaearon	chenglou
54	2015-07-12 17:44:12	I really would love to see things built on top of react-motion, but I'm not sure this would have its place in this repo. @chenglou's the master though :p Related to this, @kureev wanted some wrapper for looped animations and @souporserious started a repo for small UI components like those [here](https://github.com/souporserious/react-motion-ui-pack)	bsansouci	souporserious
54	2015-07-12 17:44:12	I really would love to see things built on top of react-motion, but I'm not sure this would have its place in this repo. @chenglou's the master though :p Related to this, @kureev wanted some wrapper for looped animations and @souporserious started a repo for small UI components like those [here](https://github.com/souporserious/react-motion-ui-pack)	bsansouci	chenglou
54	2015-07-12 17:44:12	I really would love to see things built on top of react-motion, but I'm not sure this would have its place in this repo. @chenglou's the master though :p Related to this, @kureev wanted some wrapper for looped animations and @souporserious started a repo for small UI components like those [here](https://github.com/souporserious/react-motion-ui-pack)	bsansouci	kureev
50	2015-07-12 05:33:29	^ heads up to @dariocravero and @iclanzan who's decoupling the stepper function. Sorry for moving things around so fast. You folks got on the bandwagon early =)	chenglou	dariocravero
50	2015-07-12 05:33:29	^ heads up to @dariocravero and @iclanzan who's decoupling the stepper function. Sorry for moving things around so fast. You folks got on the bandwagon early =)	chenglou	iclanzan
45	2015-07-11 10:59:43	Hi @chenglou, could you shed more light on the `currV` and `currVals`? Have you thought about renaming them to something more meaningful? Thanks :)	dariocravero	chenglou
45	2015-07-11 13:11:46	I can explain the little bit that I know. Internally, `currVals` has the same shape as `destVals` and is the thing evolving towards `destVals`. `currV` is the current velocity, which also has the same shape. If you have: Then internally `currVals` and `currV` will look like: This allows us to have our `Spring` work on any kind of data structure. It also allows us to have `TransitionSpring` use th…	bsansouci	chenglou
45	2015-07-11 13:11:46	I can explain the little bit that I know. Internally, `currVals` has the same shape as `destVals` and is the thing evolving towards `destVals`. `currV` is the current velocity, which also has the same shape. If you have: Then internally `currVals` and `currV` will look like: This allows us to have our `Spring` work on any kind of data structure. It also allows us to have `TransitionSpring` use th…	bsansouci	iclanzan
41	2015-07-11 11:16:56	@chenglou @nkbt [would love to hear your thoughts on this](https://github.com/dariocravero/react-motion/blob/extract-animation-from-spring/src/spring/animate.js).	dariocravero	chenglou
41	2015-07-11 19:01:02	Yeah definitely in the future, but not now at least. Issues like https://github.com/chenglou/react-motion/pull/39#issuecomment-120520787 (which I friggin love, thanks @iclanzan @razh!) are exactly why I'm postponing early-refactoring. By the time you're done with the modularization we'd have come up with e.g. a better way of rendering without passing `FRAME_RATE`. And no, you're not using this th…	chenglou	razh
41	2015-07-11 19:01:02	Yeah definitely in the future, but not now at least. Issues like https://github.com/chenglou/react-motion/pull/39#issuecomment-120520787 (which I friggin love, thanks @iclanzan @razh!) are exactly why I'm postponing early-refactoring. By the time you're done with the modularization we'd have come up with e.g. a better way of rendering without passing `FRAME_RATE`. And no, you're not using this th…	chenglou	iclanzan
40	2015-07-10 23:48:16	In short: - Extracted Spring and TransitionSpring into their own components. - Introduced a Motion component that shares logic amongst them. - Brought in redux scripts and build process. - Moved utils into utils folder and into separate files. Commented out the ones that aren't being used. - Tried to comply to as many eslint rules as possible :) - Moved to using classes in components. - Added emp…	dariocravero	chenglou
34	2015-07-10 08:36:04	The idea is to maybe have a constrained API in the future that allows compiling to CSS keyframes instead of using rAF + render. cc @sahrens who'll probably find this relevant. I've decided to stop theorizing about CSS keyframes' perf vs manipulating DOM + setting style properties vs React + render + setting inline style. Latter will most probably be slower but hey, 1. always need real data to tal…	chenglou	sahrens
34	2015-07-10 09:47:52	It's not so much about microbenchmark a comparing the approaches head-to-head as it is about the macro system. If you're relying on react render to animate (say, a custom spinner) and want to also do something expensive in JS (say, render a large network response), then your animation is going to stop while that's happening (unless you do a bunch of work to time-slice the expensive operations). T…	sahrens	sahrens
29	2015-07-17 18:38:19	I think it's literally just a try catch of require? @threepointone your spring worked on react-native without changes right	chenglou	threepointone
26	2015-07-11 18:44:51	I think your example is misleading. Like we talked about before, writing things out in a scalar manner does have its values, but in practice whatever you pass to `TransitionGroup` will most likely be `map`ped over, in which case adding the `{val: ...}` wrapper is trivial. Hardcoding your array and object isn't very indicative of the common use-case. Plus, you could have used `zipmap(range(), arr)…	chenglou	jedwatson
23	2015-07-08 16:48:35	@chenglou Since I saw your talk at React Europe(I was there) and I wanted to use Spring asap, this pull request is aimed to remove the hack, because I basically don't want my user slow down animations on fat keydowns :D	mirkodrummer	chenglou
21	2015-07-07 19:09:59	@sebmck hmm good suggestion but I'm afraid it's hard to type `npm install ng-react-animation-library-by-cheng-lou™` in the terminal	chenglou	sebmck
19	2015-07-11 23:07:50	Let's do mocha for now because it's the one I'm familiar with. We can check into the alternatives later. (cc @dariocravero who had a huge PR with some tests)	chenglou	dariocravero
17	2015-07-11 21:20:24	I'd just adopt a widely spread convention (e.g. airbnb javascript eslint rules). Like @DenisIzmaylov did here: https://github.com/gaearon/redux/blob/4f620e6aa5d21a78c7e624725230a84645588c12/.eslintrc#L2	gaearon	DenisIzmaylov
14	2015-07-06 19:17:01	In conjunction with #9's point 2.2.2, this issue will explain the current API in detail. `TransitionSpring` (for unmounting) deserves its own issue later. **Warning**: this is the conceptual API for clarity purpose. Actual implementation might slightly differ. The overall initial API looked like this: (This is one of the only few viable solutions I've found that respect the criteria I've listed i…	chenglou	sahrens
14	2015-07-06 19:17:30	@kenwheeler seems like you're already using this, so pinging you in case you're interested.	chenglou	kenwheeler
