# Supplementary material for: Status, identity, and language: A study of issue discussions in GitHub
Source: PLoS One. 2019 Jun 14;14(6):e0215059. doi: 10.1371/journal.pone.0215059 (PMC6568400; doi:10.1371/journal.pone.0215059)
Supplement: S2 Data — (ZIP) [file pone.0215059.s003.zip › sample_46_projs_issues/mozilla_pdf.js/issue_comments_REPLACECODE.csv]

issue_num	datetime	body	login	close_date
8202	2017-03-27 18:07:04	See http://eslint.org/docs/rules/#ecmascript-6. To try and enforce consistent rules and to help avoid some possible errors in ES6 code from the start, this patch adds a few basic ESLint rules. Note that a two of the rules, `no-shadow` and `object-shorthand`, are currently disabled. While it'd certainly be nice to enable both of them, it's currently impossible since that would result in close to o…	Snuffleupagus	2017-03-27 20:25:01
8202	2017-03-27 20:25:21	Good starting point, thanks!	timvandermeij	2017-03-27 20:25:01
8201	2017-03-27 15:53:14	Link to PDF file (or attach file here): http://open-std.org/JTC1/SC22/WG21/docs/papers/2017/p0298r3.pdf Configuration: - Firefox 52.0.1 - Windows 7 SP1 patched What went wrong? The letters have points above.	brunom
8201	2017-03-27 18:11:11	It seems that this is related to the zoom level, since it looks perfectly fine at *some* zoom levels; see e.g. the following screen-shot. ![150](https://cloud.githubusercontent.com/assets/2692120/24370928/70719202-1329-11e7-8931-4868afa08daf.png)	Snuffleupagus
8200	2017-03-27 07:00:54	I select some text and then click the right mouse button will pop up a menu, the menu which has a mark option, when click on the mark options will have a pop-up box, enter the contents and save.when the pdf file display , do not show the text of the comment.Just add a background above the text color, when mouse over, there will be floating box prompt.	DongWJ	2017-03-27 08:09:51
8200	2017-03-27 08:09:51	As explained in the FAQ, see https://github.com/mozilla/pdf.js/wiki/Frequently-Asked-Questions#faq-annotations, adding annotations is not supported. Closing as answered.	Snuffleupagus	2017-03-27 08:09:51
8199	2017-03-27 06:17:49	在苹果手机上打不开啊	chenqiang08	2017-03-27 08:12:20
8199	2017-03-27 08:12:20	Closing as invalid; please use English when reporting bugs (or asking questions), since we'll not be able to help otherwise.	Snuffleupagus	2017-03-27 08:12:20
8198	2017-03-26 18:27:13	Fix-up of #8122 (improved commit message and instructions/comments, replaced tabs and removed trailing whitespace).	timvandermeij	2017-03-26 18:34:50
8197	2017-03-26 17:23:32	Hello. Some fonts and icons are not display in Chrome browser. Following errors occur in chrome. Warning: Failed to load font "g_d0_f1": SyntaxError: Invalid font data in ArrayBuffer. Chrome version: 56.0.2924.87 OS: Windows 10 PDF.js version: 1.7.225 How can i solve this problem? Thanks. [QM-Handbuch.pdf](https://github.com/mozilla/pdf.js/files/870892/QM-Handbuch.pdf) ![Uploading 1.jpg…]() ![Upl…	jianmyphy123
8197	2017-03-26 17:53:43	I don't get these errors in Firefox using https://mozilla.github.io/pdf.js/web/viewer.html (1.7.384 as of writing). The images, however, are distorted, but this is the same in Okular. I'm labeling this issue as problematic for both aspects.	timvandermeij
8197	2017-03-26 18:46:31	Hello! Thank you for your response. There are no issues in Mozilla browser, but occur in Chrome. Please tell me solution.	jianmyphy123
8196	2017-03-26 12:53:49	*My intention was, at this time, to avoid adding even more stuff to the review queues. However, this PR ties into the point made in https://github.com/mozilla/pdf.js/pull/8176#pullrequestreview-27977302 about all of the parameter passing in `evaluator.js`, and seems to me to be fairly low-hanging fruit in that regard.* @timvandermeij I'm flagging you for review, since this is a (small) first step…	Snuffleupagus	2017-03-26 17:48:24
8196	2017-03-26 12:58:44	/botio-linux preview	timvandermeij	2017-03-26 17:48:24
8196	2017-03-26 12:58:45	#### From: Bot.io (Linux) ---- # Received Command **cmd_preview** from @timvandermeij received. Current queue size: 0 Live output at: http://107.21.233.14:8877/6d3698c2b747ebf/output.txt	pdfjsbot	2017-03-26 17:48:24
8196	2017-03-26 13:00:54	#### From: Bot.io (Linux) ---- # Success Full output at http://107.21.233.14:8877/6d3698c2b747ebf/output.txt Total script time: 2.14 mins #### Published + Viewer: http://107.21.233.14:8877/6d3698c2b747ebf/web/viewer.html + Extension: http://107.21.233.14:8877/6d3698c2b747ebf/extensions/firefox/pdf.js.xpi	pdfjsbot	2017-03-26 17:48:24
8196	2017-03-26 13:01:09	#### From: Bot.io (Linux) ---- # Received Command **cmd_test** from @timvandermeij received. Current queue size: 0 Live output at: http://107.21.233.14:8877/b9f3673308103a1/output.txt	pdfjsbot	2017-03-26 17:48:24
8196	2017-03-26 13:01:10	#### From: Bot.io (Windows) ---- # Received Command **cmd_test** from @timvandermeij received. Current queue size: 0 Live output at: http://54.215.176.217:8877/6ba928d6dc63677/output.txt	pdfjsbot	2017-03-26 17:48:24
8196	2017-03-26 13:23:44	#### From: Bot.io (Windows) ---- # Success Full output at http://54.215.176.217:8877/6ba928d6dc63677/output.txt Total script time: 22.55 mins + **Font tests:** Passed + **Unit tests:** Passed + **Regression tests:** Passed	pdfjsbot	2017-03-26 17:48:24
8196	2017-03-26 13:30:09	#### From: Bot.io (Linux) ---- # Success Full output at http://107.21.233.14:8877/b9f3673308103a1/output.txt Total script time: 29.00 mins + **Font tests:** Passed + **Unit tests:** Passed + **Regression tests:** Passed	pdfjsbot	2017-03-26 17:48:24
8196	2017-03-26 17:49:22	Thank you for cleaning this up!	timvandermeij	2017-03-26 17:48:24
8195	2017-03-24 21:14:33	First attempt to introduce ES modules. Also replaces esprima by acorn -- webpack is using this dependency. We cannot proceed with mass conversion just yet, see https://github.com/systemjs/systemjs/issues/1630	yurydelendik	2017-03-27 12:48:44
8195	2017-03-26 21:37:04	They problem with ES module dependencies was address.	yurydelendik	2017-03-27 12:48:44
8195	2017-03-26 21:50:11	#### From: Bot.io (Linux) ---- # Received Command **cmd_preview** from @Snuffleupagus received. Current queue size: 0 Live output at: http://107.21.233.14:8877/8dcdf0669ea411e/output.txt	pdfjsbot	2017-03-27 12:48:44
8195	2017-03-26 21:52:05	#### From: Bot.io (Linux) ---- # Success Full output at http://107.21.233.14:8877/8dcdf0669ea411e/output.txt Total script time: 1.89 mins #### Published + Viewer: http://107.21.233.14:8877/8dcdf0669ea411e/web/viewer.html + Extension: http://107.21.233.14:8877/8dcdf0669ea411e/extensions/firefox/pdf.js.xpi	pdfjsbot	2017-03-27 12:48:44
8195	2017-03-27 08:12:51	#### From: Bot.io (Linux) ---- # Received Command **cmd_test** from @Snuffleupagus received. Current queue size: 0 Live output at: http://107.21.233.14:8877/715ea6afb7873c8/output.txt	pdfjsbot	2017-03-27 12:48:44
8195	2017-03-27 08:12:52	#### From: Bot.io (Windows) ---- # Received Command **cmd_test** from @Snuffleupagus received. Current queue size: 0 Live output at: http://54.215.176.217:8877/cee0f2b919d8a85/output.txt	pdfjsbot	2017-03-27 12:48:44
8195	2017-03-27 08:36:19	#### From: Bot.io (Windows) ---- # Success Full output at http://54.215.176.217:8877/cee0f2b919d8a85/output.txt Total script time: 23.45 mins + **Font tests:** Passed + **Unit tests:** Passed + **Regression tests:** Passed	pdfjsbot	2017-03-27 12:48:44
8195	2017-03-27 08:42:21	#### From: Bot.io (Linux) ---- # Success Full output at http://107.21.233.14:8877/715ea6afb7873c8/output.txt Total script time: 29.50 mins + **Font tests:** Passed + **Unit tests:** Passed + **Regression tests:** Passed	pdfjsbot	2017-03-27 12:48:44
8195	2017-03-27 20:02:33	Awesome work! I'm also happy that we can move forward with this!	timvandermeij	2017-03-27 12:48:44
8194	2017-03-24 16:40:46	*My apologies for inadvertently breaking this in PR #8064; apparently we don't have any tests that cover this use-case :(* Without this patch `getTextContent` will fail if called before `getOperatorList`, since loading of fonts during text-extraction may require fetching of built-in CMap files. *Please note:* The `text` test added here, which uses an already existing PDF file, fails without this …	Snuffleupagus	2017-03-25 22:04:03
8194	2017-03-25 02:36:00	>This could potentially be a solution for issue #8193, but please note that I've not checked yet. Provided that the way how I test this patch is right, this patch does not solve the issue #8193.	takahiroyoshi	2017-03-25 22:04:03
8194	2017-03-25 17:02:20	#### From: Bot.io (Linux) ---- # Received Command **cmd_test** from @Snuffleupagus received. Current queue size: 0 Live output at: http://107.21.233.14:8877/767a7afa6a98489/output.txt	pdfjsbot	2017-03-25 22:04:03
8194	2017-03-25 17:02:21	#### From: Bot.io (Windows) ---- # Received Command **cmd_test** from @Snuffleupagus received. Current queue size: 0 Live output at: http://54.215.176.217:8877/5c640bf6c539948/output.txt	pdfjsbot	2017-03-25 22:04:03
8194	2017-03-25 17:25:09	#### From: Bot.io (Windows) ---- # Success Full output at http://54.215.176.217:8877/5c640bf6c539948/output.txt Total script time: 22.80 mins + **Font tests:** Passed + **Unit tests:** Passed + **Regression tests:** Passed	pdfjsbot	2017-03-25 22:04:03
8194	2017-03-25 17:31:13	#### From: Bot.io (Linux) ---- # Success Full output at http://107.21.233.14:8877/767a7afa6a98489/output.txt Total script time: 28.89 mins + **Font tests:** Passed + **Unit tests:** Passed + **Regression tests:** Passed	pdfjsbot	2017-03-25 22:04:03
8194	2017-03-25 22:04:12	Thank you for the patch.	yurydelendik	2017-03-25 22:04:03
8193	2017-03-24 15:12:33	Link to PDF file (or attach file here): https://media.kddi.com/extlib/pdf/iphone/service/anshin/safetyaccess/safetyaccess.pdf Configuration: - Web browser and its version: IE 11 - Operating system and its version: Windows 8.1 - PDF.js version: 1.7 build 381 - Is an extension: No Steps to reproduce the problem: 1. Access to https://media.kddi.com/extlib/pdf/iphone/service/anshin/safetyaccess/safet…	takahiroyoshi	2017-03-25 22:04:03
8193	2017-03-25 09:40:17	http://www.elecom.co.jp/support/manual/storage/hd/nas/linux-nas/nsr-6s/nsr-6s_series_amazon_v01.pdf http://www.ymobile.jp/lineup/503hw/data/503hw_ug.pdf are other examples.	takahiroyoshi	2017-03-25 22:04:03
8192	2017-03-24 10:16:08	Configuration: - Web browser and its version: IE 11 - Operating system and its version: Any - PDF.js version: 1.4.0 - AngularJs version: 1.5.11 Steps to reproduce the problem: 1. Use AngularJS 1.5.11 with automatic bootstrapping 2. Include PDF.js version 1.4.0 BEFORE the script tags of Angular What is the expected behavior? (add screenshot) - Angular works perfectly together with PDF.js - PDF.js …	Wolfke85
8192	2017-03-24 14:43:33	Sounds like shifting blame from somewhat IE11-incomplete security check Angular logic to PDF.js polyfill... alright. Marking as a simple bug to fix this gap: 1. `document.location.origin` must be set to new URL(document.location.href).origin if 'origin' property is absent 2. `HTMLScriptElement.prototype` shall have the origin and protocol getters with the similar logic as above.	yurydelendik
8192	2017-03-24 15:12:52	@yurydelendik For me this is analogous to the situation where a couple of Web APIs had to change their names because MooTools was applying partial polyfills and code on the Web started depending on it. Polyfilling is risky, IMO it should be done only with complete polyfills and only in final apps, not in libraries. If libraries need a particular API that's not available everywhere, they should wr…	mgol
8192	2017-03-24 15:18:25	> Polyfilling is risky @mgol oh, I agree. Entire PDF.js viewer application must reside in its own sandbox (I recommend iframe), but people keep using it within bigger apps. So we have to react accordingly.	yurydelendik
8192	2017-03-24 15:31:41	> library code shouldn't modify objects it doesn't own, e.g. native browser globals. Let's take another example, without typed arrays and `Promise` PDF.js library would not be the same. And by not modifying global objects we would make our code unreadable and probably less performant for majority of the modern browsers.	yurydelendik
8192	2017-03-24 15:39:45	> Let's take another example, without typed arrays and Promise PDF.js library would not be the same. And by not modifying global objects we would make our code unreadable and probably less performant for majority of the modern browsers. Not necessarily. You could keep your own internal set of variables that shadow globals. This may not cover all cases but at least promises should be fine. Somethi…	mgol
8192	2017-03-24 16:22:30	PDF.js code is transforming to use ES6 modules. The above approach can be problematic atm, unless a packager will automatically provide a polyfill. I would like not turn this issue into discussion about angular logic or pdf.js compatibility approach, it will be nice to fix a our polyfill so we will play nice with angular. A PR is welcome :)	yurydelendik
8191	2017-03-24 09:10:39	My project isn't just open a pdf in the web, I need to add a function which can draw draw some simple graphics on such as: line, rect, circle. Can you tell me which js and which function I should deal with? ![20170324165250](https://cloud.githubusercontent.com/assets/26641545/24287423/a1441caa-10b4-11e7-9da4-37c74b65ab10.jpg)	violin84	2017-03-24 21:30:53
8191	2017-03-24 21:30:53	You can draw anything you want onto the rendered canvas. Taking https://github.com/mozilla/pdf.js/blob/master/examples/learning/helloworld.html for example, you can just draw onto the canvas after PDF.js rendered it.	timvandermeij	2017-03-24 21:30:53
8191	2017-03-25 02:47:38	1. I just download the master branch, it dosen't contian build/pdf.js and build/pdf.worker.js, then I search them in internet and add them myself, but the web tell me that: ReferenceError: PDFJS is not defined --- helloworld.html:33:3 2. The page just too easy, no any buttons? 3. I need to remember which page I have drawn. For example, I draw a line in page 1, then I draw a rect in page 2, and I …	violin84	2017-03-24 21:30:53
8191	2017-03-25 08:11:46	> I don't know which js and which function I should deal with. I think you can tell me. As explained in the FAQ, please see https://github.com/mozilla/pdf.js/wiki/Frequently-Asked-Questions#faq-annotations, adding annotations to PDF files is currently out-of-scope for the PDF.js project.	Snuffleupagus	2017-03-24 21:30:53
8190	2017-03-23 16:27:49	Tentatively fixes #8182 and fixes #8189.	Snuffleupagus	2017-03-27 15:20:42
8190	2017-03-23 20:42:44	#### From: Bot.io (Linux) ---- # Received Command **cmd_test** from @Snuffleupagus received. Current queue size: 0 Live output at: http://107.21.233.14:8877/f457c2d562dd976/output.txt	pdfjsbot	2017-03-27 15:20:42
8190	2017-03-23 21:12:04	#### From: Bot.io (Linux) ---- # Success Full output at http://107.21.233.14:8877/f457c2d562dd976/output.txt Total script time: 29.32 mins + **Font tests:** Passed + **Unit tests:** Passed + **Regression tests:** Passed	pdfjsbot	2017-03-27 15:20:42
8190	2017-03-23 21:47:50	/botio-windows test	Snuffleupagus	2017-03-27 15:20:42
8190	2017-03-23 21:47:51	#### From: Bot.io (Windows) ---- # Received Command **cmd_test** from @Snuffleupagus received. Current queue size: 0 Live output at: http://54.215.176.217:8877/5facc8340bbd646/output.txt	pdfjsbot	2017-03-27 15:20:42
8190	2017-03-23 22:10:41	#### From: Bot.io (Windows) ---- # Success Full output at http://54.215.176.217:8877/5facc8340bbd646/output.txt Total script time: 22.83 mins + **Font tests:** Passed + **Unit tests:** Passed + **Regression tests:** Passed	pdfjsbot	2017-03-27 15:20:42
8190	2017-03-27 14:12:54	/botio test	Snuffleupagus	2017-03-27 15:20:42
8190	2017-03-27 14:12:55	#### From: Bot.io (Windows) ---- # Received Command **cmd_test** from @Snuffleupagus received. Current queue size: 0 Live output at: http://54.215.176.217:8877/e393cc08072fb15/output.txt	pdfjsbot	2017-03-27 15:20:42
8190	2017-03-27 14:36:02	#### From: Bot.io (Windows) ---- # Success Full output at http://54.215.176.217:8877/e393cc08072fb15/output.txt Total script time: 23.11 mins + **Font tests:** Passed + **Unit tests:** Passed + **Regression tests:** Passed	pdfjsbot	2017-03-27 15:20:42
8190	2017-03-27 14:41:58	#### From: Bot.io (Linux) ---- # Success Full output at http://107.21.233.14:8877/c7c80185fe3ef0f/output.txt Total script time: 29.05 mins + **Font tests:** Passed + **Unit tests:** Passed + **Regression tests:** Passed	pdfjsbot	2017-03-27 15:20:42
8190	2017-03-27 14:47:08	#### From: Bot.io (Linux) ---- # Received Command **cmd_makeref** from @Snuffleupagus received. Current queue size: 0 Live output at: http://107.21.233.14:8877/2db836b3910d485/output.txt	pdfjsbot	2017-03-27 15:20:42
8190	2017-03-27 14:47:09	#### From: Bot.io (Windows) ---- # Received Command **cmd_makeref** from @Snuffleupagus received. Current queue size: 0 Live output at: http://54.215.176.217:8877/8532b7c299aaaa8/output.txt	pdfjsbot	2017-03-27 15:20:42
8190	2017-03-27 15:09:46	#### From: Bot.io (Windows) ---- # Success Full output at http://54.215.176.217:8877/8532b7c299aaaa8/output.txt Total script time: 22.61 mins + **Lint:** Passed + **Make references:** Passed + **Check references:** Passed	pdfjsbot	2017-03-27 15:20:42
8190	2017-03-27 15:15:40	#### From: Bot.io (Linux) ---- # Success Full output at http://107.21.233.14:8877/2db836b3910d485/output.txt Total script time: 28.52 mins + **Lint:** Passed + **Make references:** Passed + **Check references:** Passed	pdfjsbot	2017-03-27 15:20:42
8189	2017-03-23 15:52:19	Link to PDF file (or attach file here): [scan.pdf](https://github.com/mozilla/pdf.js/files/865245/scan.pdf) Configuration: - Web browser and its version: Chrome 56.0.2924.87 (64-bit) and Firefox 52.0.1 (64-bit) - Operating system and its version: Windows 10 64 bit and Ubuntu 16.10 - PDF.js version: Stable 1.6.210 and Beta 1.7.225 - Is an extension: No Steps to reproduce the problem: 1. Upload the…	akeno379	2017-03-27 15:20:42
8188	2017-03-23 12:14:23	Hi, I'm trying different components of pdfjs to build my own viewer. My idea is based on the "pageviewer" component example because I want to load only a page at a time. Using this example is working ok, but I don't get the internal links to other pages (although I only load one each time). I'm using the following pdf (in page 3) as an example: http://www.adobe.com/content/dam/Adobe/en/devnet/acr…	damiantp
8188	2017-03-23 14:05:57	We need to add something like PDFSinglePageViewer which will implement interface similar to what PDFViewer has. There are few methods needed to be implemented to properly work for link and find services. Marking as beginner bug since it's just identifying which interface needs to be extracted from PDFViewer and implementing it in the new class (e.g. PDFSinglePageViewer). The PDFSinglePageViewer c…	yurydelendik
8188	2017-03-25 23:27:26	I will take this. Sounds interesting. Thanks!	ZZhaoTireless
8187	2017-03-23 08:16:20	Link to PDF file (or attach file here): **PDF file display** ![capture_item1](https://cloud.githubusercontent.com/assets/8380626/24237862/175956f8-0fe3-11e7-97fb-e1f74d3435fb.JPG) **PDF preview view PDF.js** ![capture_item2](https://cloud.githubusercontent.com/assets/8380626/24237901/4e141796-0fe3-11e7-8adf-740f4fcb6ec4.JPG) Configuration: - Web browser and its version: Chrome 50.0.2661.94 m - Op…	lenfocus
8187	2017-03-23 15:15:18	Can you provide sample PDF? It's hard to tell what's causing it. My bet it's a low quality image in the PDF.	yurydelendik
8187	2017-03-24 02:58:44	Thanks Yury. I have sent PDF files and the source code to your mailbox for recommendation.	lenfocus
8187	2017-03-24 21:29:45	Reduced test case [case1.pdf](https://github.com/mozilla/pdf.js/files/869253/case1.pdf)	yurydelendik
8187	2017-03-27 02:13:25	Hi Yury, I have tried again with the reduced test case. The situation is screendump for your information. ![image](https://cloud.githubusercontent.com/assets/8380626/24338087/40154ac6-12d5-11e7-9d8f-abb4caed14b6.png) **Test project** [TestPDFJS.txt](https://github.com/mozilla/pdf.js/files/871297/TestPDFJS.txt) Change the '.txt' to '.zip' and unzip	lenfocus
8186	2017-03-22 22:36:19	i've a problem with epson ps printer since firefox include you own pdf in the last version v.52 , the problem is when send print pdf, in the preview page not have any error , but when send to the printer all text are cut and ilegible. i send a capture images of printed pages. in the others versions of firefox print all fine ![img_20170322_182731936](https://cloud.githubusercontent.com/assets/2661…	chechovr	2017-03-22 23:07:13
8186	2017-03-22 23:07:13	Closing since the provided information is incomplete (most importantly, no PDF file is provided to reproduce the issue). This sounds like an upstream issue since you say it's working in previous versions of Firefox, so I'd suggest filing an issue on Bugzilla instead.	timvandermeij	2017-03-22 23:07:13
8185	2017-03-22 18:22:56	Link to PDF file (or attach file here): Can be reproduced using the demo / sample : https://mozilla.github.io/pdf.js/web/viewer.html#search=language Configuration: - Web browser and its version: Any - Operating system and its version: Any - PDF.js version: Found in latest stable (v1.6.210), reproducible in online demo (1.7.378) - Is an extension: No Steps to reproduce the problem: 1. Use a url wi…	devanonyme
8185	2017-03-22 20:50:22	It's probably not the clean solution (should be done within findfromurlhash handler?) but I have patched our local version with this : <S_CODE_TOKEN>	devanonyme
8185	2017-03-23 13:24:00	See also https://github.com/mozilla/pdf.js/pull/5579#issuecomment-220661497	yurydelendik
8184	2017-03-22 14:01:51	@Snuffleupagus Following #8183, I ran `grep -r 'catch (' -A 2 ` and identified some more cases of `try-catch` where the catch clause should rethrow. In core/document.js: `PDFDocument.prototype.parse` accesses a dictionary property, which could throw if the underlying data is not yet available. In core/obj.js: `get Catalog.prototype.metadata` calls `stream.getBytes`, which can throw MissingDataExc…	Rob--W	2017-03-22 17:21:22
8184	2017-03-22 14:02:16	#### From: Bot.io (Linux) ---- # Received Command **cmd_unittest** from @Rob--W received. Current queue size: 0 Live output at: http://107.21.233.14:8877/675be5f607b525c/output.txt	pdfjsbot	2017-03-22 17:21:22
8184	2017-03-22 14:02:17	#### From: Bot.io (Windows) ---- # Received Command **cmd_unittest** from @Rob--W received. Current queue size: 0 Live output at: http://54.215.176.217:8877/5e940bf99215363/output.txt	pdfjsbot	2017-03-22 17:21:22
8184	2017-03-22 14:07:58	#### From: Bot.io (Windows) ---- # Success Full output at http://54.215.176.217:8877/5e940bf99215363/output.txt Total script time: 5.68 mins + **Unit Tests:** Passed	pdfjsbot	2017-03-22 17:21:22
8184	2017-03-22 15:02:18	#### From: Bot.io (Linux) ---- # Failed Full output at http://107.21.233.14:8877/675be5f607b525c/output.txt Total script time: 60.00 mins	pdfjsbot	2017-03-22 17:21:22
8184	2017-03-22 15:12:13	#### From: Bot.io (Linux) ---- # Received Command **cmd_test** from @Snuffleupagus received. Current queue size: 0 Live output at: http://107.21.233.14:8877/c4dea0b11827440/output.txt	pdfjsbot	2017-03-22 17:21:22
8184	2017-03-22 15:12:14	#### From: Bot.io (Windows) ---- # Received Command **cmd_test** from @Snuffleupagus received. Current queue size: 0 Live output at: http://54.215.176.217:8877/74d662e5dcc36da/output.txt	pdfjsbot	2017-03-22 17:21:22
8184	2017-03-22 15:40:34	#### From: Bot.io (Linux) ---- # Success Full output at http://107.21.233.14:8877/c4dea0b11827440/output.txt Total script time: 28.34 mins + **Font tests:** Passed + **Unit tests:** Passed + **Regression tests:** Passed	pdfjsbot	2017-03-22 17:21:22
8183	2017-03-22 13:16:31	Similar to other `try-catch` statements in `/core` code, we must re-throw `MissingDataException` to prevent issues with missing data during document loading. Note that I'm not sure if/how we can test this, which is why the patch doesn't include any test(s). Fixes #8180. @Rob--W Thank you for helping with debugging this in https://github.com/mozilla/pdf.js/issues/8180#issuecomment-288386764; do yo…	Snuffleupagus	2017-03-22 13:46:09
8183	2017-03-22 13:24:41	That was quick, thanks for the patch! To create a unit test for it, you could try to mock the network component and deliberately send partial data. Do you want to add the test, or should I merge the PR after manual verification?	Rob--W	2017-03-22 13:46:09
8183	2017-03-22 13:35:14	#### From: Bot.io (Linux) ---- # Received Command **cmd_unittest** from @Snuffleupagus received. Current queue size: 0 Live output at: http://107.21.233.14:8877/89517c8637d8cf8/output.txt	pdfjsbot	2017-03-22 13:46:09
8183	2017-03-22 13:35:15	#### From: Bot.io (Windows) ---- # Received Command **cmd_unittest** from @Snuffleupagus received. Current queue size: 0 Live output at: http://54.215.176.217:8877/553f11a4354657c/output.txt	pdfjsbot	2017-03-22 13:46:09
8183	2017-03-22 13:37:38	#### From: Bot.io (Linux) ---- # Success Full output at http://107.21.233.14:8877/89517c8637d8cf8/output.txt Total script time: 2.40 mins + **Unit Tests:** Passed	pdfjsbot	2017-03-22 13:46:09
8183	2017-03-22 13:41:02	#### From: Bot.io (Windows) ---- # Success Full output at http://54.215.176.217:8877/553f11a4354657c/output.txt Total script time: 5.78 mins + **Unit Tests:** Passed	pdfjsbot	2017-03-22 13:46:09
8183	2017-03-22 13:46:04	>> To create a unit test for it, you could try to mock the network component and deliberately send partial data. Do you want to add the test, or should I merge the PR after manual verification? > >Unfortunately I won't have time to try and write a unit-test for this right now, so in the interest of getting this long-standing issue resolved it's probably better to just test manually for now (and w…	Rob--W	2017-03-22 13:46:09
8182	2017-03-22 12:26:13	[PDF with blank pages.pdf](https://github.com/mozilla/pdf.js/files/861340/PDF.with.blank.pages.pdf) Configuration: - Web browser and its version: Firefox 52.0.1 32 Bits - Operating system and its version: Windows 8.1 64 bits - PDF.js version: 1.6.315 - Is an extension: No The pdf opens on firefox but with blank pages, On Chrome and Adobe it works correctly	pkelbern	2017-03-27 15:20:42
8182	2017-03-22 22:59:30	I looked into this a bit. The last valid marker is 0xFFDA (SOS marker). When the offset is increased at https://github.com/mozilla/pdf.js/blob/master/src/core/jpg.js#L831, we end up at the 0xEA28 marker, which is invalid. I think we end up too far in the stream somehow, as a few bytes back we have 0xFFD4, which is a valid RST marker, but appears to be skipped over.	timvandermeij	2017-03-27 15:20:42
8182	2017-03-22 23:27:24	This is a regression as this worked in https://github.com/mozilla/pdf.js/pull/7609#issuecomment-245930944. Bisecting yields: 116ba19dd90c56d729c0d1b163adcece9c291296 is the first bad commit commit 116ba19dd90c56d729c0d1b163adcece9c291296 Author: Jonas Jenwald Date: Thu Sep 22 14:07:20 2016 +0200 Respect the 'ColorTransform' entry in the image dictionary when decoding JPEG images (bug 956965, issu…	timvandermeij	2017-03-27 15:20:42
8182	2017-03-23 08:13:37	This isn't really a regression from PR #7661 as such, since quoting myself (from PR #8164): > Note that while issue #7828 became a problem after PR #7661, it isn't really a regression from that PR. The explanation is rather that we're now relying on `core/jpg.js` instead of the Native Image decoder in more situations than before, which thus exposed an existing issue in our JPEG decoder. --- > I t…	Snuffleupagus	2017-03-27 15:20:42
8181	2017-03-21 23:59:33	Link to PDF file (or attach file here): [Muli-size.pdf](https://github.com/mozilla/pdf.js/files/859951/Muli-size.pdf) Configuration: - Web browser and its version: Chrome 56.0.2924.87 - Operating system and its version: window 7 - PDF.js version: pdfjs V1.7.225 - Is an extension: Steps to reproduce the problem: 1. Open file in online website ![image](https://cloud.githubusercontent.com/assets/185…	shen341
8180	2017-03-21 21:14:33	Hi, I'm trying to use pdf.js for extracting metadata (author, title, etc) from a PDF in a Chrome extension. When pdf.js file is included with an script tag from a separate file (see js/libs/pdfjs/web/viewer.html from the zip archive attached), call to getMetadata returns all the needed fields, but when performed from a Chrome extension background view (see js/background.js), the getMetadata call …	nkartashov	2017-03-22 13:46:09
8180	2017-03-21 21:23:57	/cc @Rob--W since this is Chrome extension specific, so perhaps he has ideas for debugging this.	timvandermeij	2017-03-22 13:46:09
8180	2017-03-22 12:42:52	This issue is not caused by the extension. When I open viewer.html, and run the following code twice (after running the code once, I wait until all chunks have been fetched before repeating the code again), then all information is shown: <S_CODE_TOKEN> If, on the other hand, I run the following, then only the limited information is displayed: <S_CODE_TOKEN> I guess that the `GetMetadata` handler …	Rob--W	2017-03-22 13:46:09
8179	2017-03-21 10:24:41	This PDF has an image towards the top of the first page, and it displays incorrectly in the latest pdf.js version. This seems to be the case on all browsers we've tried, including Chrome/Firefox latest versions on Mac in my case. It was created using CS5: Adobe InDesign, saved as a "high Quality Print". [2017 Flyer_Mailer_W vines Logo-optimized.pdf](https://github.com/mozilla/pdf.js/files/857754/…	danlester
8179	2017-03-26 19:57:51	The console shows: <pre> Warning: Unsupported header type 1885564018 (pclr) Warning: Unsupported header type 1668112752 (cmap) </pre> which is triggered here: https://github.com/mozilla/pdf.js/blob/3ff872b7968c299f1c4743193056b4eabfe29489/src/core/jpx.js#L125	timvandermeij
8178	2017-03-20 21:56:19	\Hi, I am working on a project where I want to add watermark to a pdf document that is loaded. The watermark has to persist even when the document gets printed. Is there any documentation on where we should look into for doing this? If not, can someone point me to the right direction for doing this? There is an AnnotationType.WATERMARK = 24 in shared/util.js. But I couldn't find its usage anywher…	rajegannathan	2017-03-20 22:07:17
8178	2017-03-20 22:07:16	Watermarking is out of scope for the PDF.js project as the library only renders PDF files and does not edit them. You could render a watermark overlay over each rendered canvas, or draw the watermark onto the canvas. The latter is easier for printing. Refer to previously closed issues (https://github.com/mozilla/pdf.js/issues?utf8=%E2%9C%93&q=is%3Aissue%20is%3Aclosed%20watermark) for more insight…	timvandermeij	2017-03-20 22:07:17
8177	2017-03-20 12:00:47	Hi, i'm opening this issue because with some pdf files, i get a strange library response with internal links embedded in the PDF. I try a custom fix, without success. This fix generate the issue on others pdfs. Link to PDF file (or attach file here): 1. [pdf 1 - ok.pdf](https://github.com/mozilla/pdf.js/files/854630/pdf.1.-.ok.pdf) 2. [pdf 2 - ok.pdf](https://github.com/mozilla/pdf.js/files/85463…	riccimatic	2017-03-20 12:14:26
8177	2017-03-20 12:14:26	Closing as duplicate of issue #7154.	Snuffleupagus	2017-03-20 12:14:26
8176	2017-03-20 11:14:35	Other PDF readers, e.g. Adobe Reader and PDFium (in Chrome), will attempt to render as much of a page as possible even if there are errors present. Currently we just bail as soon the first error is hit, which means that we'll usually not render anything in these cases and just display a blank page instead. By adding opt-in parameters to the `PDFPageProxy.{render, getTextContent, getOperatorList}`…	Snuffleupagus
8176	2017-03-20 22:20:10	> I really like the idea here. Thank you :-) > [...] if we can reduce the amount of parameter passing a bit, but it may very well be that it's not really possible to address that. I had the same reaction *initially* while writing the code, but unfortunately I'm not sure if that's really possible, given how the code in `src/core/evaluator.js` is structured. What could possibly help though, is to r…	Snuffleupagus
8176	2017-03-20 22:23:29	Good point! I think that could help in some cases and in general it may be cleaner than passing ordered parameters, i.e., like this: https://github.com/mozilla/pdf.js/pull/8176/files#diff-0ecad279ed2252e3eb47a4d96ec1463cR731. We could check how that works out.	timvandermeij
8176	2017-03-26 08:41:50	#### From: Bot.io (Linux) ---- # Received Command **cmd_test** from @Snuffleupagus received. Current queue size: 0 Live output at: http://107.21.233.14:8877/5e6470baf1a77b6/output.txt	pdfjsbot
8176	2017-03-26 08:41:51	#### From: Bot.io (Windows) ---- # Received Command **cmd_test** from @Snuffleupagus received. Current queue size: 0 Live output at: http://54.215.176.217:8877/22b357b70f5ce01/output.txt	pdfjsbot
8176	2017-03-26 09:04:38	#### From: Bot.io (Windows) ---- # Success Full output at http://54.215.176.217:8877/22b357b70f5ce01/output.txt Total script time: 22.78 mins + **Font tests:** Passed + **Unit tests:** Passed + **Regression tests:** Passed	pdfjsbot
8176	2017-03-26 09:10:52	#### From: Bot.io (Linux) ---- # Success Full output at http://107.21.233.14:8877/5e6470baf1a77b6/output.txt Total script time: 29.02 mins + **Font tests:** Passed + **Unit tests:** Passed + **Regression tests:** Passed	pdfjsbot
8175	2017-03-20 03:36:00	I am wondering if there is a way of setting `Cache-Control': 'max-age=1000'` via `getDocument` method. Thanks much in advance.	vsymguysung	2017-03-20 11:45:33
8175	2017-03-20 11:45:33	There's a `httpHeaders` parameter on `getDocument`, please refer to https://github.com/mozilla/pdf.js/blob/3ff872b7968c299f1c4743193056b4eabfe29489/src/display/api.js#L123. That parameter is then used in https://github.com/mozilla/pdf.js/blob/3ff872b7968c299f1c4743193056b4eabfe29489/src/core/network.js#L112-L118. Closing as answered.	Snuffleupagus	2017-03-20 11:45:33
8174	2017-03-19 12:33:02	I happened to notice that some inequalities had the wrong order, and was surprised since I thought that the `yoda` rule should have caught that. However, reading http://eslint.org/docs/rules/yoda#options a bit more closely than previously, it's quite obvious that the `onlyEquality` option does *exactly* what its name suggests. Hence I think that it makes sense to adjust the options such that only…	Snuffleupagus	2017-03-19 22:49:47
8174	2017-03-19 12:47:10	#### From: Bot.io (Linux) ---- # Received Command **cmd_test** from @Snuffleupagus received. Current queue size: 0 Live output at: http://107.21.233.14:8877/1b0f290cf8c4ec2/output.txt	pdfjsbot	2017-03-19 22:49:47
8174	2017-03-19 12:47:11	#### From: Bot.io (Windows) ---- # Received Command **cmd_test** from @Snuffleupagus received. Current queue size: 0 Live output at: http://54.215.176.217:8877/5b5a989723a86b3/output.txt	pdfjsbot	2017-03-19 22:49:47
8174	2017-03-19 13:10:06	#### From: Bot.io (Windows) ---- # Success Full output at http://54.215.176.217:8877/5b5a989723a86b3/output.txt Total script time: 22.91 mins + **Font tests:** Passed + **Unit tests:** Passed + **Regression tests:** Passed	pdfjsbot	2017-03-19 22:49:47
8174	2017-03-19 13:17:17	#### From: Bot.io (Linux) ---- # Success Full output at http://107.21.233.14:8877/1b0f290cf8c4ec2/output.txt Total script time: 30.11 mins + **Font tests:** Passed + **Unit tests:** Passed + **Regression tests:** Passed	pdfjsbot	2017-03-19 22:49:47
8174	2017-03-19 22:46:54	#### From: Bot.io (Linux) ---- # Received Command **cmd_preview** from @timvandermeij received. Current queue size: 0 Live output at: http://107.21.233.14:8877/5c9c0c123954375/output.txt	pdfjsbot	2017-03-19 22:49:47
8174	2017-03-19 22:49:08	#### From: Bot.io (Linux) ---- # Success Full output at http://107.21.233.14:8877/5c9c0c123954375/output.txt Total script time: 2.22 mins #### Published + Viewer: http://107.21.233.14:8877/5c9c0c123954375/web/viewer.html + Extension: http://107.21.233.14:8877/5c9c0c123954375/extensions/firefox/pdf.js.xpi	pdfjsbot	2017-03-19 22:49:47
8174	2017-03-19 22:49:56	Thank you for fixing this!	timvandermeij	2017-03-19 22:49:47
8173	2017-03-18 22:44:23	Is it possible we could make a standalone printing script that call on scripts such as: firefox_print_service.js pdf_print_service.js chromecom.js A lot of work is being done on printing and it would be nice to have all of that on a stripped down page for standalone projects. I am happy to help with this. I already did make one a year or so ago which we can use as a starting point if needed. It's…	jtnw	2017-03-19 22:37:54
8173	2017-03-19 22:37:54	This would be interesting to add to https://github.com/mozilla/pdf.js/wiki/Gallery-of-user-projects-and-modifications. Feel free to let us know once it's done and we'll add it there so other people can use it as well. Contact us via IRC if you have questions related to the new printing code. Since it's not something that is directly needed for the PDF.js library itself, I'm closing this issue.	timvandermeij	2017-03-19 22:37:54
8173	2017-03-20 18:18:22	@jtnw do you mean to refactor classes to be used as components without a viewer? if yes, you can propose an API as a PR and we will try to prove a feedback.	yurydelendik	2017-03-19 22:37:54
8172	2017-03-18 10:31:37	Note that in order to not break compatibility for the Firefox addon, the preprocessor is used. Re: [bug 1345294](https://bugzilla.mozilla.org/show_bug.cgi?id=1345294) and also [this commit](https://hg.mozilla.org/mozilla-central/rev/5a8192a650e9). **Edit:** Slightly easier reviewing with https://github.com/mozilla/pdf.js/pull/8172/files?w=1.	Snuffleupagus	2017-03-20 14:38:08
8172	2017-03-20 06:37:36	#### From: Bot.io (Linux) ---- # Received Command **cmd_preview** from @Snuffleupagus received. Current queue size: 0 Live output at: http://107.21.233.14:8877/2369b80767c4f86/output.txt	pdfjsbot	2017-03-20 14:38:08
8172	2017-03-20 06:39:46	#### From: Bot.io (Linux) ---- # Success Full output at http://107.21.233.14:8877/2369b80767c4f86/output.txt Total script time: 2.18 mins #### Published + Viewer: http://107.21.233.14:8877/2369b80767c4f86/web/viewer.html + Extension: http://107.21.233.14:8877/2369b80767c4f86/extensions/firefox/pdf.js.xpi	pdfjsbot	2017-03-20 14:38:08
8172	2017-03-20 14:38:20	Thank you for the patch.	yurydelendik	2017-03-20 14:38:08
8171	2017-03-17 14:28:28	// Make all navigation keys work on document load, // unless the viewer is embedded in a web page. if (!self.isViewerEmbedded) { ---> // self.pdfViewer.focus(); // } to remove this is ok...	chstef	2017-03-17 21:30:36
8171	2017-03-17 21:30:36	Closing since it's unclear what the problem is. This is in there for a reason and if something else is preferred, please elaborate why we should change this in the library.	timvandermeij	2017-03-17 21:30:36
8171	2017-03-17 21:56:35	It's not needed to change the Library, sorry. Webpage: --------------------------------------------------------- Above Objekts: Additional Buttons and Text. ---------------------------------------------------------- --> here jumps allways to this Marker... Here ist the Div's of the PDF's Libary. ----------------------------------------------------------- Regards...	chstef	2017-03-17 21:30:36
8170	2017-03-17 10:07:24	The issue with the JPEG image in question, is that the COM (Comment) marker has an incorrect length entry. Fixes #8169.	Snuffleupagus	2017-03-20 19:34:23
8170	2017-03-17 10:09:37	#### From: Bot.io (Linux) ---- # Received Command **cmd_preview** from @Snuffleupagus received. Current queue size: 0 Live output at: http://107.21.233.14:8877/37ab67f16a2e0c7/output.txt	pdfjsbot	2017-03-20 19:34:23
8170	2017-03-17 10:11:47	#### From: Bot.io (Linux) ---- # Success Full output at http://107.21.233.14:8877/37ab67f16a2e0c7/output.txt Total script time: 2.17 mins #### Published + Viewer: http://107.21.233.14:8877/37ab67f16a2e0c7/web/viewer.html + Extension: http://107.21.233.14:8877/37ab67f16a2e0c7/extensions/firefox/pdf.js.xpi	pdfjsbot	2017-03-20 19:34:23
8170	2017-03-17 10:14:16	#### From: Bot.io (Linux) ---- # Received Command **cmd_test** from @Snuffleupagus received. Current queue size: 0 Live output at: http://107.21.233.14:8877/4833c3b76d1fd0e/output.txt	pdfjsbot	2017-03-20 19:34:23
8170	2017-03-17 10:14:17	#### From: Bot.io (Windows) ---- # Received Command **cmd_test** from @Snuffleupagus received. Current queue size: 0 Live output at: http://54.215.176.217:8877/c65d67d38c81084/output.txt	pdfjsbot	2017-03-20 19:34:23
8170	2017-03-17 10:36:32	#### From: Bot.io (Windows) ---- # Success Full output at http://54.215.176.217:8877/c65d67d38c81084/output.txt Total script time: 22.24 mins + **Font tests:** Passed + **Unit tests:** Passed + **Regression tests:** Passed	pdfjsbot	2017-03-20 19:34:23
8170	2017-03-17 10:42:42	#### From: Bot.io (Linux) ---- # Success Full output at http://107.21.233.14:8877/4833c3b76d1fd0e/output.txt Total script time: 28.43 mins + **Font tests:** Passed + **Unit tests:** Passed + **Regression tests:** Passed	pdfjsbot	2017-03-20 19:34:23
8170	2017-03-20 18:22:43	#### From: Bot.io (Linux) ---- # Received Command **cmd_test** from @Snuffleupagus received. Current queue size: 0 Live output at: http://107.21.233.14:8877/4cbe5e323b6b2db/output.txt	pdfjsbot	2017-03-20 19:34:23
8170	2017-03-20 18:22:44	#### From: Bot.io (Windows) ---- # Received Command **cmd_test** from @Snuffleupagus received. Current queue size: 0 Live output at: http://54.215.176.217:8877/dcf28ce3b689d02/output.txt	pdfjsbot	2017-03-20 19:34:23
8170	2017-03-20 18:45:12	#### From: Bot.io (Windows) ---- # Success Full output at http://54.215.176.217:8877/dcf28ce3b689d02/output.txt Total script time: 22.45 mins + **Font tests:** Passed + **Unit tests:** Passed + **Regression tests:** Passed	pdfjsbot	2017-03-20 19:34:23
8170	2017-03-20 18:52:52	#### From: Bot.io (Linux) ---- # Success Full output at http://107.21.233.14:8877/4cbe5e323b6b2db/output.txt Total script time: 30.13 mins + **Font tests:** Passed + **Unit tests:** Passed + **Regression tests:** Passed	pdfjsbot	2017-03-20 19:34:23
8170	2017-03-20 19:01:52	/botio makeref	Snuffleupagus	2017-03-20 19:34:23
8170	2017-03-20 19:01:53	#### From: Bot.io (Windows) ---- # Received Command **cmd_makeref** from @Snuffleupagus received. Current queue size: 0 Live output at: http://54.215.176.217:8877/ff5d443e665a1cf/output.txt	pdfjsbot	2017-03-20 19:34:23
8170	2017-03-20 19:23:34	#### From: Bot.io (Windows) ---- # Success Full output at http://54.215.176.217:8877/ff5d443e665a1cf/output.txt Total script time: 21.67 mins + **Lint:** Passed + **Make references:** Passed + **Check references:** Passed	pdfjsbot	2017-03-20 19:34:23
8170	2017-03-20 19:30:56	#### From: Bot.io (Linux) ---- # Success Full output at http://107.21.233.14:8877/47628de34e2a72a/output.txt Total script time: 29.05 mins + **Lint:** Passed + **Make references:** Passed + **Check references:** Passed	pdfjsbot	2017-03-20 19:34:23
8169	2017-03-17 05:18:26	Link to problematic PDF: [prob1.pdf](http://210.243.166.143/prob1.pdf) Link to pdf.js we use (I zip mozillaPDF folder into a zip): [mpdf.zip](http://210.243.166.143/mpdf.zip) Configuration: - Web browser and its version: _Chrome v44_ - Operating system and its version: _Win7 Pro 64bit_ - PDF.js version: _1.6.230_ - Is an extension: _not sure_ Steps to reproduce the problem: 1. Just open it using …	balmydrizzle	2017-03-20 19:34:23
8168	2017-03-16 20:50:59	According to the PDF specification, see http://www.adobe.com/content/dam/Adobe/en/devnet/acrobat/pdfs/PDF32000_2008.pdf#G7.3982967, the `BBox` entry should have the form `[left, bottom, right, top]`. Since some PDF generators apparently violates the specification, we normalize the `BBox` to ensure that the pattern is (correctly) rendered. Fixes #8117.	Snuffleupagus	2017-03-16 22:29:44
8168	2017-03-16 21:15:59	/botio-linux preview	timvandermeij	2017-03-16 22:29:44
8168	2017-03-16 21:16:00	#### From: Bot.io (Linux) ---- # Received Command **cmd_preview** from @timvandermeij received. Current queue size: 0 Live output at: http://107.21.233.14:8877/32f2cde3782546b/output.txt	pdfjsbot	2017-03-16 22:29:44
8168	2017-03-16 21:18:13	#### From: Bot.io (Linux) ---- # Success Full output at http://107.21.233.14:8877/32f2cde3782546b/output.txt Total script time: 2.22 mins #### Published + Viewer: http://107.21.233.14:8877/32f2cde3782546b/web/viewer.html + Extension: http://107.21.233.14:8877/32f2cde3782546b/extensions/firefox/pdf.js.xpi	pdfjsbot	2017-03-16 22:29:44
8168	2017-03-16 21:18:43	#### From: Bot.io (Linux) ---- # Received Command **cmd_test** from @timvandermeij received. Current queue size: 0 Live output at: http://107.21.233.14:8877/9fcf8f225306985/output.txt	pdfjsbot	2017-03-16 22:29:44
8168	2017-03-16 21:18:44	#### From: Bot.io (Windows) ---- # Received Command **cmd_test** from @timvandermeij received. Current queue size: 0 Live output at: http://54.215.176.217:8877/f3ce9c61f6b4c72/output.txt	pdfjsbot	2017-03-16 22:29:44
8168	2017-03-16 21:41:06	#### From: Bot.io (Windows) ---- # Success Full output at http://54.215.176.217:8877/f3ce9c61f6b4c72/output.txt Total script time: 22.35 mins + **Font tests:** Passed + **Unit tests:** Passed + **Regression tests:** Passed	pdfjsbot	2017-03-16 22:29:44
8168	2017-03-16 21:47:58	#### From: Bot.io (Linux) ---- # Success Full output at http://107.21.233.14:8877/9fcf8f225306985/output.txt Total script time: 29.24 mins + **Font tests:** Passed + **Unit tests:** Passed + **Regression tests:** Passed	pdfjsbot	2017-03-16 22:29:44
8168	2017-03-16 21:59:38	#### From: Bot.io (Linux) ---- # Received Command **cmd_makeref** from @timvandermeij received. Current queue size: 0 Live output at: http://107.21.233.14:8877/988e69633650078/output.txt	pdfjsbot	2017-03-16 22:29:44
8168	2017-03-16 21:59:39	#### From: Bot.io (Windows) ---- # Received Command **cmd_makeref** from @timvandermeij received. Current queue size: 0 Live output at: http://54.215.176.217:8877/88a9e28f2a3e8e7/output.txt	pdfjsbot	2017-03-16 22:29:44
8168	2017-03-16 22:21:29	#### From: Bot.io (Windows) ---- # Success Full output at http://54.215.176.217:8877/88a9e28f2a3e8e7/output.txt Total script time: 21.83 mins + **Lint:** Passed + **Make references:** Passed + **Check references:** Passed	pdfjsbot	2017-03-16 22:29:44
8168	2017-03-16 22:28:06	#### From: Bot.io (Linux) ---- # Success Full output at http://107.21.233.14:8877/988e69633650078/output.txt Total script time: 28.46 mins + **Lint:** Passed + **Make references:** Passed + **Check references:** Passed	pdfjsbot	2017-03-16 22:29:44
8168	2017-03-16 22:29:49	Nice work!	timvandermeij	2017-03-16 22:29:44
8167	2017-03-16 19:27:36	Link to PDF file (or attach file here): [SVG Pattern in PDF.pdf](https://github.com/mozilla/pdf.js/files/848548/SVG.Pattern.in.PDF.pdf) Configuration: - Web browser and its version: FireFox 45.8.0, Google Chrome 57.0.2987.98, IE 11 - Operating system and its version: - PDF.js version: PDFJS.version = '1.0.907'; - Is an extension: Steps to reproduce the problem: 1. Application has logic of inserti…	ameyghate	2017-03-16 20:04:52
8167	2017-03-16 20:04:52	Closing as duplicate of issue #8117.	Snuffleupagus	2017-03-16 20:04:52
8166	2017-03-16 19:15:09	I am using Firefox 52 x32 on Windows 10 x64 to try and print a small PDF on a Zebra LP 2844 label printer. The PDF is generating to be a 3"x2" PDF, which is the printable size on the label printer. When printing the PDF from Firefox inside of PDF.js, the content appears shifted to the left and the label printer spits out enough labels to make the height of a standard 8.5"x11" sheet of paper (plus…	stephenross
8165	2017-03-16 16:40:04	Just a reminder issue that we except fixes when we update to 55 (or the fix is uplifted to 54) see https://github.com/mozilla/pdf.js/pull/8155#issuecomment-287072004	brendandahl	2017-03-22 12:23:39
8165	2017-03-22 12:23:39	Closing as fixed, see https://github.com/mozilla/pdf.js/pull/3891#issuecomment-288377812.	Snuffleupagus	2017-03-22 12:23:39
8164	2017-03-15 16:07:09	*After browsing through (a version of) the JPEG specification, see https://www.w3.org/Graphics/JPEG/itu-t81.pdf, I hope that this patch makes sense.* Note that while issue #7828 became a problem after PR #7661, it isn't really a regression from that PR. The explanation is rather that we're now relying on `core/jpg.js` instead of the Native Image decoder in more situations than before, which thus …	Snuffleupagus	2017-03-20 21:17:29
8164	2017-03-15 16:08:06	/botio-linux preview	Snuffleupagus	2017-03-20 21:17:29
8164	2017-03-15 16:08:07	#### From: Bot.io (Linux) ---- # Received Command **cmd_preview** from @Snuffleupagus received. Current queue size: 0 Live output at: http://107.21.233.14:8877/59dd0f5968b874a/output.txt	pdfjsbot	2017-03-20 21:17:29
8164	2017-03-15 16:10:22	#### From: Bot.io (Linux) ---- # Success Full output at http://107.21.233.14:8877/59dd0f5968b874a/output.txt Total script time: 2.24 mins #### Published + Viewer: http://107.21.233.14:8877/59dd0f5968b874a/web/viewer.html + Extension: http://107.21.233.14:8877/59dd0f5968b874a/extensions/firefox/pdf.js.xpi	pdfjsbot	2017-03-20 21:17:29
8164	2017-03-16 18:41:16	#### From: Bot.io (Linux) ---- # Received Command **cmd_test** from @Snuffleupagus received. Current queue size: 0 Live output at: http://107.21.233.14:8877/d0e4907dedf8580/output.txt	pdfjsbot	2017-03-20 21:17:29
8164	2017-03-16 18:41:17	#### From: Bot.io (Windows) ---- # Received Command **cmd_test** from @Snuffleupagus received. Current queue size: 0 Live output at: http://54.215.176.217:8877/39cf2712dc89d41/output.txt	pdfjsbot	2017-03-20 21:17:29
8164	2017-03-16 19:03:30	#### From: Bot.io (Windows) ---- # Success Full output at http://54.215.176.217:8877/39cf2712dc89d41/output.txt Total script time: 22.21 mins + **Font tests:** Passed + **Unit tests:** Passed + **Regression tests:** Passed	pdfjsbot	2017-03-20 21:17:29
8164	2017-03-16 19:10:40	#### From: Bot.io (Linux) ---- # Success Full output at http://107.21.233.14:8877/d0e4907dedf8580/output.txt Total script time: 29.38 mins + **Font tests:** Passed + **Unit tests:** Passed + **Regression tests:** Passed	pdfjsbot	2017-03-20 21:17:29
8164	2017-03-20 19:46:49	/botio test	Snuffleupagus	2017-03-20 21:17:29
8164	2017-03-20 19:46:50	#### From: Bot.io (Windows) ---- # Received Command **cmd_test** from @Snuffleupagus received. Current queue size: 0 Live output at: http://54.215.176.217:8877/ddde584883cda23/output.txt	pdfjsbot	2017-03-20 21:17:29
8164	2017-03-20 20:09:11	#### From: Bot.io (Windows) ---- # Success Full output at http://54.215.176.217:8877/ddde584883cda23/output.txt Total script time: 22.33 mins + **Font tests:** Passed + **Unit tests:** Passed + **Regression tests:** Passed	pdfjsbot	2017-03-20 21:17:29
8164	2017-03-20 20:17:25	#### From: Bot.io (Linux) ---- # Success Full output at http://107.21.233.14:8877/1c4b55ebc5515b3/output.txt Total script time: 30.58 mins + **Font tests:** Passed + **Unit tests:** Passed + **Regression tests:** Passed	pdfjsbot	2017-03-20 21:17:29
8164	2017-03-20 20:26:00	/botio makeref	Snuffleupagus	2017-03-20 21:17:29
8164	2017-03-20 20:26:01	#### From: Bot.io (Windows) ---- # Received Command **cmd_makeref** from @Snuffleupagus received. Current queue size: 0 Live output at: http://54.215.176.217:8877/63668c36e5b2556/output.txt	pdfjsbot	2017-03-20 21:17:29
8164	2017-03-20 20:47:52	#### From: Bot.io (Windows) ---- # Success Full output at http://54.215.176.217:8877/63668c36e5b2556/output.txt Total script time: 21.83 mins + **Lint:** Passed + **Make references:** Passed + **Check references:** Passed	pdfjsbot	2017-03-20 21:17:29
8164	2017-03-20 20:55:28	#### From: Bot.io (Linux) ---- # Success Full output at http://107.21.233.14:8877/fd3e118fefb1de6/output.txt Total script time: 29.45 mins + **Lint:** Passed + **Make references:** Passed + **Check references:** Passed	pdfjsbot	2017-03-20 21:17:29
8163	2017-03-14 18:02:58	Ok, my setup is a bit rough, but here's what I'm doing: 1. Angular-CLI includes PDFJS and the worker in an inline bundle, so I grab a reference to the PDFJS global and set the workerSrc to the bundled js file. Not sure if this is working but I am getting a fake worker warning. 2. I am retrieving base64 encoded versions of PDFs from my server and passing them in as data to be rendered. I've tried …	TylerDev6	2017-03-15 01:59:45
8163	2017-03-15 01:59:45	forgot to use ATOB. Closing now.	TylerDev6	2017-03-15 01:59:45
8162	2017-03-14 15:56:54	Link to PDF file (or attach file here): http://www.cic.gc.ca/english/passport/forms/pdf/pptc153.pdf Configuration: - Web browser and its version: Firefox ESR 52.0 - Operating system and its version: Windows 7 SP1 Enterprise - PDF.js version: 1.6.315 (and others) - Is an extension: no? Steps to reproduce the problem: 1. Install Sophos Endpoint Security and Control 2. Open any AcroForm PDF (may hav…	JasonNVSD	2017-03-14 21:46:41
8162	2017-03-14 21:46:41	Yes, this really is a Sophos-specific issue. I have not heard of issues with other security software before. On top of that, PDF.js does nothing for AcroForm rendering that a regular web page cannot do, i.e., it just renders normal form elements such as input fields and check boxes. By default, AcroForm rendering isn't even enabled, so I highly doubt AcroForm rendering is the issue here. Scripts …	timvandermeij	2017-03-14 21:46:41
8161	2017-03-14 10:58:01	Hi, In our case Content Security Policy (CSP). unsafe-eval and unsafe-inline are disallowed. Libraries using eval() or inline JavaScript code execution will not work with LockerService. Please refer this link for more info : https://developer.salesforce.com/blogs/developer-relations/2017/02/lockerservice-lightning-container-third-party-libraries-lightning-components.html?utm_source=feedburner&utm…	hemantdamahe	2017-03-14 11:28:37
8161	2017-03-14 11:28:37	*This appears to be a duplicate of issue #8141.* As mentioned in https://github.com/mozilla/pdf.js/issues/8141#issuecomment-285485338, there's already an open issue that tracks this for the case in [src/core/function.js](https://github.com/mozilla/pdf.js/blob/master/src/core/function.js); please refer to issue #5573. For the case in [src/core/font_loader.js](https://github.com/mozilla/pdf.js/blob…	Snuffleupagus	2017-03-14 11:28:37
8160	2017-03-14 10:57:32	[test.PDF](https://github.com/mozilla/pdf.js/files/841002/test.PDF) Configuration: - IE 11/Chrome 56.0.2924.87 - Windows 10: - PDF.js 1.7.225 Steps to reproduce the problem: 1. Got the clone from git://github.com/mozilla/pdf.js.git 2 . Ran a build using 'gulp generic' 3. Published to a web server 4. Made use of the example viewer.html to display the PDF I see issues already opened for this proble…	andrelombaard	2017-03-15 15:36:59
8160	2017-03-14 11:34:30	This is probably a duplicate of issue #7828, and the issue seems to be that we unexpectedly encounter the EOI (End Of Image) marker while parsing Scan data.	Snuffleupagus	2017-03-15 15:36:59
8160	2017-03-15 15:36:59	Closing as duplicate of issue #7828.	Snuffleupagus	2017-03-15 15:36:59
8159	2017-03-14 09:06:56	Hi, I read in #7613 that pdf.js supports checkboxes and their behavior. ![checkboxes](https://cloud.githubusercontent.com/assets/26303053/23893209/e952d104-089d-11e7-9d5b-51e0abe1a95b.PNG) [GN10_NASA.pdf](https://github.com/mozilla/pdf.js/files/840725/GN10_NASA.pdf) I use the converter to convert my pdf into your page view. The rendering process is correct but I can't flag the checkboxes. JS code…	SuperNoob13
8159	2017-03-15 07:52:57	I investigated furhter: The state of the checkbox changes, but the css doesn't. So maybe it just an CSS problem.	SuperNoob13
8159	2017-03-25 19:36:34	I suspect this is a dupe of : https://github.com/mozilla/pdf.js/issues/8047	rmhrisk
8159	2017-03-26 19:06:03	This works in Firefox 53.0b6, but is broken in Nightly. This is either a regression in Firefox or an upstream change that we don't know about (the "selected" style is not inherited anymore). It is a CSS problem and not related to the issue mentioned above. @Snuffleupagus If you have time, could you test this on Windows to make sure that this is not Linux-specific? If it is indeed a regression, co…	timvandermeij
8158	2017-03-13 18:09:46	Unable to provide PDF because of corporate branding Configuration: - Web browser and its version: Firefox versions 42, 47.0.2, and 52 x32 - Operating system and its version: Windows 7 SP1 x64 running as a VM - PDF.js version: Whatever comes with the related Firefox versions - Is an extension: No, builtin Steps to reproduce the problem: 1. Print a PDF directly from an in-browser preview (PDFs buil…	stephenross	2017-03-13 22:36:49
8158	2017-03-13 19:47:31	After additional troubleshooting, it appears that the blank printouts issue mentioned as the genesis of this testing was being caused by something specific to Firefox 52 in Windows 10, though specifics beyond that are not available.	stephenross	2017-03-13 22:36:49
8158	2017-03-13 22:36:49	This problem is known and there are already many open issues for it. I'm closing this one because no additional information is present that is not already present in these other issues. There is not much we can do about this as resolving this means significantly more memory usage right now, until we have some sort of SVG back-end, which is still a project we're interested in.	timvandermeij	2017-03-13 22:36:49
8158	2017-03-13 22:39:59	That is understandable, but I am confused as to why this issue did not present in the older versions of PDF.js when printing? Was there some kind of change to the printing algorithms to save resources or some setting to allow the system to hose all of the memory anyway? On Mar 13, 2017 6:37 PM, "Tim van der Meij" <notifications@github.com> wrote: > This problem is known and there are already many…	stephenross	2017-03-13 22:36:49
8158	2017-03-13 22:45:22	Some changes have been made in the printing code, such as #7677, but it only improved the situation for the documents that had been reported. The patches mainly solved scaling issues and made printing slightly less blurry, but not significantly because of the browser limitations regarding memory usage. The issue should already have been present in older versions of PDF.js as there have not been m…	timvandermeij	2017-03-13 22:36:49
8157	2017-03-13 13:11:44	This patch gets rid of the only case in the code-base where we're throwing a plain `string`, rather than an `Error`, which besides better/more consistent error handling also allows us to enable the [`no-throw-literal`](http://eslint.org/docs/rules/no-throw-literal) ESLint rule.	Snuffleupagus
8157	2017-03-13 15:06:38	Hmm, that really falls under category _[api-major]_. At the moment I don't really see best way to resolve it. Can we introduce something like `PDFJS.pdfjsNext = true;` (with `PDFJSDev.test("PDFJS_NEXT")`) and start moving this features there with fallback to old ways?	yurydelendik
8157	2017-03-13 18:20:34	> Hmm, that really falls under category [api-major]. At the moment I don't really see best way to resolve it. Can we introduce something like PDFJS.pdfjsNext = true; (with PDFJSDev.test("PDFJS_NEXT")) and start moving this features there with fallback to old ways? @yurydelendik Very good points, thank you! I've pushed an updated PR that attempts to implement this, please let me know if it's more …	Snuffleupagus
8157	2017-03-17 08:05:34	/botio test	Snuffleupagus
8157	2017-03-17 08:05:35	#### From: Bot.io (Windows) ---- # Received Command **cmd_test** from @Snuffleupagus received. Current queue size: 0 Live output at: http://54.215.176.217:8877/450b325ea2ae812/output.txt	pdfjsbot
8157	2017-03-17 08:27:55	#### From: Bot.io (Windows) ---- # Success Full output at http://54.215.176.217:8877/450b325ea2ae812/output.txt Total script time: 22.33 mins + **Font tests:** Passed + **Unit tests:** Passed + **Regression tests:** Passed	pdfjsbot
8157	2017-03-17 08:33:45	#### From: Bot.io (Linux) ---- # Success Full output at http://107.21.233.14:8877/f16d203f4cd3c8e/output.txt Total script time: 28.18 mins + **Font tests:** Passed + **Unit tests:** Passed + **Regression tests:** Passed	pdfjsbot
8156	2017-03-12 09:02:00	The point of this patch is to fix a couple of inconsistencies in `viewer.html`, compared to the locale files, such that the viewer would work correctly even without the `l10n/` files present. *Note:* Since this isn't changing any of the locale files, we should *not* need to update any of the string names. Looking through the history of the findbar code, it seems that the `findPrevious`/`findNext`…	Snuffleupagus	2017-03-12 15:15:09
8156	2017-03-12 09:02:16	#### From: Bot.io (Linux) ---- # Received Command **cmd_preview** from @Snuffleupagus received. Current queue size: 0 Live output at: http://107.21.233.14:8877/c14190d50e419c2/output.txt	pdfjsbot	2017-03-12 15:15:09
8156	2017-03-12 09:04:25	#### From: Bot.io (Linux) ---- # Success Full output at http://107.21.233.14:8877/c14190d50e419c2/output.txt Total script time: 2.14 mins #### Published + Viewer: http://107.21.233.14:8877/c14190d50e419c2/web/viewer.html + Extension: http://107.21.233.14:8877/c14190d50e419c2/extensions/firefox/pdf.js.xpi	pdfjsbot	2017-03-12 15:15:09
8156	2017-03-12 15:15:23	Thank you for improving this!	timvandermeij	2017-03-12 15:15:09
8155	2017-03-11 16:33:51	It seems to me that this code doesn't belong in `shared/util.js`, since it's only necessary for old browsers. However, what really motivated this patch is that once we move to ES6 modules (which hopefully happens soon), then the current code won't work since `import`/`export` statements must be placed at the top-level of modules.	Snuffleupagus
8155	2017-03-15 17:14:46	What's with the test failures?	brendandahl
8155	2017-03-15 21:00:59	> What's with the test failures? It seems to be fallout from the update from Firefox 53 to 54, given the latest round of testing in #3891. - On Linux, the test failures actually seem fine and appear to just be smaller changes caused by the update; see http://107.21.233.14:8877/1f47ec22ec0b579/reftest-analyzer.html#web=eq.log - On Windows, however, it unfortunately looks like there's a number of q…	Snuffleupagus
8155	2017-03-16 14:20:58	> I'll see if I can find a regression range for these, Windows only, changes later It regressed in https://hg.mozilla.org/integration/mozilla-inbound/pushloghtml?fromchange=3b7d96464366abd6b5a8c45cfec0444510d2f602&tochange=0c3de6069e8efdce7edf84231fcc5a4b09368885, and was fixed yesterday in https://hg.mozilla.org/integration/mozilla-inbound/pushloghtml?fromchange=9883a566c747f75c31abaf981d04feff4…	Snuffleupagus
8155	2017-03-16 16:40:29	@Snuffleupagus sounds good. I also filed #8165	brendandahl
8155	2017-03-16 17:26:40	#### From: Bot.io (Linux) ---- # Received Command **cmd_test** from @Snuffleupagus received. Current queue size: 0 Live output at: http://107.21.233.14:8877/16066f1e031d2eb/output.txt	pdfjsbot
8155	2017-03-16 17:26:41	#### From: Bot.io (Windows) ---- # Received Command **cmd_test** from @Snuffleupagus received. Current queue size: 0 Live output at: http://54.215.176.217:8877/72808e0587467fb/output.txt	pdfjsbot
8155	2017-03-16 17:49:09	#### From: Bot.io (Windows) ---- # Success Full output at http://54.215.176.217:8877/72808e0587467fb/output.txt Total script time: 22.45 mins + **Font tests:** Passed + **Unit tests:** Passed + **Regression tests:** Passed	pdfjsbot
8155	2017-03-16 17:56:09	#### From: Bot.io (Linux) ---- # Success Full output at http://107.21.233.14:8877/16066f1e031d2eb/output.txt Total script time: 29.48 mins + **Font tests:** Passed + **Unit tests:** Passed + **Regression tests:** Passed	pdfjsbot
8154	2017-03-11 16:17:47	Changing the order of logical conditions to prefer in the case where webpack is not used. In the case where webpack is not being used (presumably in a server-side require context) for the distribution, the case which uses `require` presumes that the require implementation can use a relative path to find the module. However, the `../build/pdf.js` file may not be available to `require` as expected.…	mysterlune	2017-03-13 15:47:37
8154	2017-03-11 22:07:12	@Snuffleupagus, yes. just posted to the issue the following info: i've run the unit tests for the project and see that: <S_CODE_TOKEN>` ... next, i built the webpack bundles: <S_CODE_TOKEN>` ... then fired up the example webpack as you suggested. in the browser, here's what i see... https://cl.ly/jVnD	mysterlune	2017-03-13 15:47:37
8154	2017-03-12 15:05:21	#### From: Bot.io (Linux) ---- # Received Command **cmd_preview** from @timvandermeij received. Current queue size: 0 Live output at: http://107.21.233.14:8877/ff4514644457073/output.txt	pdfjsbot	2017-03-13 15:47:37
8154	2017-03-12 15:07:29	#### From: Bot.io (Linux) ---- # Success Full output at http://107.21.233.14:8877/ff4514644457073/output.txt Total script time: 2.14 mins #### Published + Viewer: http://107.21.233.14:8877/ff4514644457073/web/viewer.html + Extension: http://107.21.233.14:8877/ff4514644457073/extensions/firefox/pdf.js.xpi	pdfjsbot	2017-03-13 15:47:37
8154	2017-03-13 15:47:32	Looks good. Thank you for the patch.	yurydelendik	2017-03-13 15:47:37
8153	2017-03-11 11:07:43	Link to PDF file (or attach file here): [new.pdf](https://github.com/mozilla/pdf.js/files/835689/new.pdf) Configuration: - Web browser and its version: SeaMonkey 2.46 - Operating system and its version: OS X 10.10.5 - PDF.js version: Today, from http://mzl.la/pdf-xpi - Is an extension: yes Steps to reproduce the problem: 1. View the attache pdf file. 2. The page is blank, but should show "Hello, …	myrkraverk	2017-03-15 02:54:18
8153	2017-03-12 10:00:37	Assuming you created this file yourself - it is incorrect, here's why: <S_CODE_TOKEN> The "endobj" is missing. And there's more that is wrong: the offsets in the xref table are incorrect, and the comment line below %PDF is missing (must have bytes > 128, e.g. "%âãÏÓ"). And there's no need to put blanks in your structures, this just makes your files bigger.	THausherr	2017-03-15 02:54:18
8153	2017-03-14 13:15:44	Yes, I made the file and did some beginner mistakes. The point here is that that pdf.js is the only PDF viewer I tried which _fails silently_; not even showing anything in the error console. I have no recommendation; whether you choose to give the user a message that the file is corrupt, or fix it silently like all the other viewers I tried; only that you don't fail silently.	myrkraverk	2017-03-15 02:54:18
8153	2017-03-14 13:37:54	> The point here is that that pdf.js is the only PDF viewer I tried which fails silently; not even showing anything in the error console. That's not entirely true, the following is a copy from the browser console when loading the attached PDF file: <S_CODE_TOKEN> > Yes, I made the file and did some beginner mistakes. I'd say that this issue is a good example of why it's generally not a great idea…	Snuffleupagus	2017-03-15 02:54:18
8153	2017-03-15 02:54:18	>That's not entirely true, the following is a copy from the browser console when loading the attached PDF file: SeaMonkey has both an _error console_ and a _browser console_. The former shows nothing, and I didn't check the latter. > Given how rare this issue seem to be, since no actual PDF software seems to produce files that are broken in this way, I'm just not certain if fixing this will be a …	myrkraverk	2017-03-15 02:54:18
8152	2017-03-10 15:45:20	The problem occur when using file download on IOS and using reload on the window displaying the blob. Configuration: Nothing special. PDFjs viewer. Web browser and its version: Operating system and its version: IOS 10.2 PDF.js version: 1.6.210. Is an extension: Steps to reproduce the problem: 1. 2. - Using PDFViewer, after displaying a PDF, use the download file button. - A new tab open that show…	devanonyme
8152	2017-03-10 16:11:59	PR #8081 might help here, since it should disable `blob` usage in Chrome on iOS. What version of PDF.js are you using? (For future reference, please provide as much as possible of the information requested in https://github.com/mozilla/pdf.js/blob/master/.github/ISSUE_TEMPLATE.md when opening an issue.)	Snuffleupagus
8152	2017-03-10 17:12:16	Thanks for reference to #8081, I will read it. I have updated the original post with more details.	devanonyme
8151	2017-03-10 12:50:34	I noticed that we have a `.toolbarButton.group` CSS class, which is currently applied to some buttons in the viewer. Since it attempts to adjust the `margin-right` property, I was initially a bit puzzled as to why there wasn't different rules for LTR/RTL locales. However, checking the viewer with the DevTools inspector, in both LTR and RTL locales, I quickly found that the rule in question is *al…	Snuffleupagus	2017-03-10 21:27:58
8151	2017-03-10 12:50:48	/botio-windows preview	Snuffleupagus	2017-03-10 21:27:58
8151	2017-03-10 12:50:49	#### From: Bot.io (Windows) ---- # Received Command **cmd_preview** from @Snuffleupagus received. Current queue size: 0 Live output at: http://54.215.176.217:8877/c89bdf4ab8fdb8d/output.txt	pdfjsbot	2017-03-10 21:27:58
8151	2017-03-10 12:57:05	#### From: Bot.io (Windows) ---- # Success Full output at http://54.215.176.217:8877/c89bdf4ab8fdb8d/output.txt Total script time: 6.26 mins #### Published + Viewer: http://54.215.176.217:8877/c89bdf4ab8fdb8d/web/viewer.html + Extension: http://54.215.176.217:8877/c89bdf4ab8fdb8d/extensions/firefox/pdf.js.xpi	pdfjsbot	2017-03-10 21:27:58
8151	2017-03-10 21:28:27	Nice cleanup, thanks!	timvandermeij	2017-03-10 21:27:58
8150	2017-03-10 12:42:24	Link to PDF file (or attach file here): Configuration: - Web browser and its version: - Operating system and its version: - PDF.js version: - Is an extension: Steps to reproduce the problem: 1. 2. What is the expected behavior? (add screenshot) What went wrong? (add screenshot) Link to a viewer (if hosted on a site other than mozilla.github.io/pdf.js or as Firefox/Chrome extension):	zubaoshanh0	2017-03-10 13:03:48
8150	2017-03-10 13:03:48	Closing as incomplete	yurydelendik	2017-03-10 13:03:48
8149	2017-03-10 10:32:35	Link to PDF file (or attach file here): Configuration: Web browser and its version:chrome[56.0.2924.87 (64-bit)],safari[10.0.2 (11602.3.12.0.1)],Android 7.0 NRD90M Operating system and its version:OS X [10.11.6 (15G1217)] PDF.js version:0.8.0 Is an extension: Steps to reproduce the problem: Get a pdf with a stamp 2.Use pdf.js to load the pdf file What is the expected behavior? (add screenshot) Pd…	kiner-tang	2017-03-11 14:08:07
8149	2017-03-10 11:22:03	*I'm attaching the PDF file directly to the issue, to save others (who like myself don't speak Chinese) from figuring out how to download it:* [test_bak.pdf](https://github.com/mozilla/pdf.js/files/833742/test_bak.pdf) I cannot reproduce this issue, using the *latest* version (which as of this writing is `1.7.357`) of PDF.js. Opening the above PDF file with the default viewer, this is what it loo…	Snuffleupagus	2017-03-11 14:08:07
8149	2017-03-11 03:48:07	Thanks, maybe my pdf source file is in question	kiner-tang	2017-03-11 14:08:07
8149	2017-03-11 14:08:07	Closing for now since the provided file seems to works as expected with the most recent version of PDF.js.	timvandermeij	2017-03-11 14:08:07
8148	2017-03-10 09:26:18	Link to PDF file (or attach file here): Configuration: - Web browser and its version:chrome[56.0.2924.87 (64-bit)],safari[10.0.2 (11602.3.12.0.1)],Android 7.0 NRD90M - Operating system and its version:OS X [10.11.6 (15G1217)] - PDF.js version:0.8.0 - Is an extension: Steps to reproduce the problem: 1. Get a pdf with a stamp 2.Use pdf.js to load the pdf file What is the expected behavior? (add scr…	kiner-tang	2017-03-10 10:21:53
8148	2017-03-10 10:21:53	Closing as duplicate of issue #8147, please don't open multiple issues for the same problem! As mentioned in https://github.com/mozilla/pdf.js/issues/8147#issuecomment-285615959, please amend the original issue with *all* of the requested information. Please note that the *single most important* piece of information is still missing, i.e. access to a PDF file that can be used to reproduce this.	Snuffleupagus	2017-03-10 10:21:53
8147	2017-03-10 07:55:35	Why can not the stamp be displayed in pdf? It can be normal to show in my mac in chrome browser！ - This picture is chrome directly open pdf ![image](https://cloud.githubusercontent.com/assets/10286961/23786664/545559ce-05a9-11e7-9db8-9f29c550b328.png) - This picture is the effect of using pdfjs ![image](https://cloud.githubusercontent.com/assets/10286961/23786683/678efbc6-05a9-11e7-8cd1-f8f1ed25d…	kiner-tang	2017-03-10 09:06:52
8147	2017-03-10 09:06:52	Closing as incomplete for now; please provide *all* the of information requested in [ISSUE_TEMPLATE.md](https://github.com/mozilla/pdf.js/blob/master/.github/ISSUE_TEMPLATE.md) in order to re-open the issue (note that access to the PDF file in question is crucial here).	Snuffleupagus	2017-03-10 09:06:52
8146	2017-03-10 05:25:16	Link to PDF file (or attach file here): N/A Configuration: - Web browser and its version: Chrome 56.0.2924.8 - Operating system and its version: - PDF.js version: 1.7.355 - Is an extension: not sure what this means... Steps to reproduce the problem: 1. [attached a screencast below] 2... or... check out https://github.com/mysterlune/ember-pdfjs 3. update `bower.json` to be `pdfjs-dist: "1.7.355"` …	mysterlune	2017-03-13 15:48:16
8146	2017-03-10 09:18:23	*For reference:* Note that `mozilla/pdfjs-dist` just contains pre-built versions of the `mozilla/pdf.js` library, hence the relevant change was made in PR #8087 (in response to issue #8084).	Snuffleupagus	2017-03-13 15:48:16
8146	2017-03-11 14:36:37	@yurydelendik Could you comment on this?	timvandermeij	2017-03-13 15:48:16
8146	2017-03-11 15:38:14	i guess what i'm wondering is whether the conditional establishing the value of `pdfjsLib` should be more like: <S_CODE_TOKEN>` ... of course, when i modify `pdf_viewer.js` in my local branch, this works quite well for my case. i'm just not sure all the other cases that were in mind when the #8087 PR was made.	mysterlune	2017-03-13 15:48:16
8146	2017-03-11 15:50:30	@mysterlune The #8087 was introduced with webpack in mind, which analyses JS and "finds" `require('../build/pdf.js')` to bundle this module. Not sure if webpack will skip analysis then it will find `if (typeof window !== 'undefined'` branch. You can submit a PR with the solution you mentioned above, but I would ask to test it with examples/webpack/ test case.	yurydelendik	2017-03-13 15:48:16
8146	2017-03-11 22:03:34	hi there, yes, i've run the unit tests for the project and see that: <S_CODE_TOKEN>` ... next, i built the webpack bundles: <S_CODE_TOKEN>` ... then fired up the example webpack as you suggested. in the browser, here's what i see... https://cl.ly/jVnD ... is this correct? if so, then all seems well with the branch i created. also, #8154 created.	mysterlune	2017-03-13 15:48:16
8146	2017-03-13 13:54:19	Hi, we're having issues as well on electron. I remember having the same issues with pdf.js a while ago, where it requires pdf.worker.js, and in fact the code inside it is quite different (starting from line 2418). I think the same code should be used inside pdf_viewer.js as well, to avoid problems. Thanks in advance!	cvlmtg	2017-03-13 15:48:16
8146	2017-03-13 15:10:23	@cvlmtg , actually require() as it's used now is better for electon. > and in fact the code inside it is quite different (starting from line 2418). not clear what do you mean by that	yurydelendik	2017-03-13 15:48:16
8146	2017-03-13 15:21:27	hi @yurydelendik, #8154 is updated, built and tested per your suggestion. PR awaiting review. No hurry, just want to be sure if the code looks right and will be merged.	mysterlune	2017-03-13 15:48:16
8146	2017-03-13 15:23:04	@mysterlune thank you, I'll try to check it shortly. (I want to test an idea if it's possible to add require.amd check instead of window as well)	yurydelendik	2017-03-13 15:48:16
8146	2017-03-13 15:48:15	Fixed by #8154	yurydelendik	2017-03-13 15:48:16
8146	2017-03-13 16:43:51	> > and in fact the code inside it is quite different (starting from line 2418). > not clear what do you mean by that @yurydelendik I mean che code is quite different. in version 1.7.302, pdf_viewer.js is: <S_CODE_TOKEN> pdf.js is: <S_CODE_TOKEN> anyway we're gonna try the new release as soon as possibile, thanks!	cvlmtg	2017-03-13 15:48:16
8145	2017-03-09 23:59:30	Link to PDF file (or attach file here): [The study of the effect of shock and vibration in the distributio.pdf](https://github.com/mozilla/pdf.js/files/832584/The.study.of.the.effect.of.shock.and.vibration.in.the.distributio.pdf) Configuration: - Web browser and its version: Firefox 52 - Operating system and its version: Mac OS 10.12.3 - PDF.js version: 1.5.188 Also tried this on the pdf.js demo …	berricks	2017-03-10 00:14:07
8145	2017-03-10 00:14:07	Closing as duplicate of issue #2073.	Snuffleupagus	2017-03-10 00:14:07
8144	2017-03-09 23:00:50	Fixes #8143.	timvandermeij	2017-03-09 23:40:13
8144	2017-03-09 23:07:04	#### From: Bot.io (Linux) ---- # Received Command **cmd_preview** from @timvandermeij received. Current queue size: 0 Live output at: http://107.21.233.14:8877/6cb4895761bb8ac/output.txt	pdfjsbot	2017-03-09 23:40:13
8144	2017-03-09 23:09:14	#### From: Bot.io (Linux) ---- # Success Full output at http://107.21.233.14:8877/6cb4895761bb8ac/output.txt Total script time: 2.15 mins #### Published + Viewer: http://107.21.233.14:8877/6cb4895761bb8ac/web/viewer.html + Extension: http://107.21.233.14:8877/6cb4895761bb8ac/extensions/firefox/pdf.js.xpi	pdfjsbot	2017-03-09 23:40:13
8144	2017-03-09 23:11:15	#### From: Bot.io (Linux) ---- # Received Command **cmd_test** from @timvandermeij received. Current queue size: 0 Live output at: http://107.21.233.14:8877/3ba85e775cfafec/output.txt	pdfjsbot	2017-03-09 23:40:13
8144	2017-03-09 23:11:16	#### From: Bot.io (Windows) ---- # Received Command **cmd_test** from @timvandermeij received. Current queue size: 0 Live output at: http://54.215.176.217:8877/fea25b01d20fcc9/output.txt	pdfjsbot	2017-03-09 23:40:13
8144	2017-03-09 23:33:37	#### From: Bot.io (Windows) ---- # Success Full output at http://54.215.176.217:8877/fea25b01d20fcc9/output.txt Total script time: 22.35 mins + **Font tests:** Passed + **Unit tests:** Passed + **Regression tests:** Passed	pdfjsbot	2017-03-09 23:40:13
8144	2017-03-09 23:39:22	#### From: Bot.io (Linux) ---- # Success Full output at http://107.21.233.14:8877/3ba85e775cfafec/output.txt Total script time: 28.11 mins + **Font tests:** Passed + **Unit tests:** Passed + **Regression tests:** Passed	pdfjsbot	2017-03-09 23:40:13
8143	2017-03-09 13:25:01	[PDF.pdf](https://github.com/mozilla/pdf.js/files/830944/PDF.pdf) Hi Guys, Is it possible to run the embedded pdf javaScript coding if I converted the pdf to the page view ? var pdfPageView = new PDFJS.PDFPageView({ container: container, id: pageNum, scale: DEFAULT_SCALE, defaultViewport: pdfPage.getViewport(DEFAULT_SCALE), annotationLayerFactory: new PDFJS.DefaultAnnotationLayerFactory(), render…	SuperNoob13	2017-03-09 23:40:13
8143	2017-03-09 22:58:27	Getting the JavaScript for this PDF file works with the most recent version of PDF.js. Visit https://mozilla.github.io/pdf.js/web/viewer.html, open your PDF file and run the following in the browser console: `PDFViewerApplication.pdfDocument.getJavaScript().then(function (js) { console.log(js); });`. You'll then see the embedded JavaScript, so the regular `getJavaScript` call works. There is, how…	timvandermeij	2017-03-09 23:40:13
8143	2017-03-10 09:43:12	Thanks for your help, Can I run the embedded JavaScript automatically in the backround ?, I looked into the pdf,js core and there I found just the print command.	SuperNoob13	2017-03-09 23:40:13
8143	2017-03-10 10:25:09	> Can I run the embedded JavaScript automatically in the backround ?, I looked into the pdf,js core and there I found just the print command. Please refer to e.g. https://github.com/mozilla/pdf.js/issues/8140#issuecomment-285284960.	Snuffleupagus	2017-03-09 23:40:13
8143	2017-03-10 13:24:15	Thanks :)	SuperNoob13	2017-03-09 23:40:13
8142	2017-03-09 09:54:48	**Link to PDF file:** Issue is reproducible on sample PDF as well. http://mts.folio3.com:81/wp-content/themes/mtsobek/page-templates/catalog/compressed.tracemonkey-pldi-09.pdf **Configuration:** - Web browser and its version: **Chrome Version 56.0.2924.87** - Operating system and its version: **Ubuntu 14.10** - PDF.js version: **1.6 stable** - Is an extension: No **Steps to reproduce the problem:…	faisal-iqbal	2017-03-11 14:09:48
8142	2017-03-09 11:02:49	Neither of the links you provided works, unfortunately, so it's not possible to reproduce the problem. In order for this issue to be valid, please provide working links! Also, does the default viewer, i.e. https://mozilla.github.io/pdf.js/web/viewer.html, work correctly? Because if it does, that would suggest an issue with your custom implementation.	Snuffleupagus	2017-03-11 14:09:48
8142	2017-03-11 14:09:48	Closing for now since the provided information is too incomplete for us to work with.	timvandermeij	2017-03-11 14:09:48
8142	2017-03-16 13:17:40	Sorry about the links. I have updated them to the puplic ones	faisal-iqbal	2017-03-11 14:09:48
8142	2017-03-16 21:10:29	Works fine in Firefox. Did you test this with the link posted by Snuffleupagus above?	timvandermeij	2017-03-11 14:09:48
8141	2017-03-09 08:50:46	Hi, Our client is very particular about security. They allow only those external JavaScripts which support ES5 strict mode and CSP. So can you please add this feature to your JS libraries.	hemantdamahe	2017-03-09 21:15:40
8141	2017-03-09 11:54:19	The PDF.js code is already executed in (ES5) strict mode. (However, note that we're currently in the process of migrating to ES6 modules, but we'll continue to support ES5 through Babel for the time being.) As for CSP support, I think that you'll need to provide a lot more context here since it's difficult to know what you're actually asking for! Generally, the more details the better; see also […	Snuffleupagus	2017-03-09 21:15:40
8141	2017-03-09 21:15:40	Indeed, ES5 strict mode is already the default. You should also be able to use a CSP, as multiple issues regarding that have been fixed. Some open ones remain (such as #5573), but if there are specific issues with CSPs separate issues should be opened for them. Closing as answered.	timvandermeij	2017-03-09 21:15:40
8141	2017-03-10 07:28:31	In our case Content Security Policy (CSP). unsafe-eval and unsafe-inline are disallowed. Libraries using eval() or inline JavaScript code execution will not work with LockerService. Please refer this link for more info : https://developer.salesforce.com/blogs/developer-relations/2017/02/lockerservice-lightning-container-third-party-libraries-lightning-components.html?utm_source=feedburner&utm_med…	hemantdamahe	2017-03-09 21:15:40
8140	2017-03-09 00:11:42	Configuration: - Web browser and its version: Firefox 52 - Operating system and its version: Windows 10 - PDF.js version: Built in - Is an extension: --- I have a quick question, is there anyway to support or enable ejecution of Javascript code from the click event of anchor elements in the PDF viewer?, until the last firefox update (52), i was using Adobe Acrobat and its firefox plugin support t…	javierecf	2017-03-09 08:19:47
8140	2017-03-09 08:19:47	Borrowing the answer from https://github.com/mozilla/pdf.js/issues/8108#issuecomment-282408504, since it applies here as well: > PDF.js does not execute any JavaScript embedded in a PDF file for security reasons. The only exception is the `print` command to initiate printing a document, which is handled separately. Other JS is disabled and so far we do not intend to enable any other JS because of…	Snuffleupagus	2017-03-09 08:19:47
8139	2017-03-08 18:52:28	https://hg.mozilla.org/integration/mozilla-inbound/diff/1a2b467e5660/browser/extensions/pdfjs/content/web/viewer.js	fqueze	2017-03-08 21:29:54
8138	2017-03-08 16:44:52	Instead of just upstreaming the changes from [bug 1345253](https://bugzilla.mozilla.org/show_bug.cgi?id=1345253) as-is, it seemed better to simply get rid of the loops altogether and use the same approach as in `PDFViewer`/`PDFThumbnailViewer`. The PR also fixes an existing issue with `PDFOutlineViewer.reset` not actually resetting *all* the state it should. Fixes #8139.	Snuffleupagus	2017-03-08 21:29:54
8138	2017-03-08 18:30:57	#### From: Bot.io (Linux) ---- # Received Command **cmd_preview** from @Snuffleupagus received. Current queue size: 0 Live output at: http://107.21.233.14:8877/fed714fdc0e2ece/output.txt	pdfjsbot	2017-03-08 21:29:54
8138	2017-03-08 18:33:11	#### From: Bot.io (Linux) ---- # Success Full output at http://107.21.233.14:8877/fed714fdc0e2ece/output.txt Total script time: 2.23 mins #### Published + Viewer: http://107.21.233.14:8877/fed714fdc0e2ece/web/viewer.html + Extension: http://107.21.233.14:8877/fed714fdc0e2ece/extensions/firefox/pdf.js.xpi	pdfjsbot	2017-03-08 21:29:54
8138	2017-03-08 21:30:03	Thank you!	timvandermeij	2017-03-08 21:29:54
8137	2017-03-08 08:10:51	Link to PDF file (or attach file here): [test.pdf](https://github.com/mozilla/pdf.js/files/826924/test.pdf) Configuration: - Web browser and its version: IE 9 * Chrome - Operating system and its version: Windows7 - PDF.js version: 1.6.210 - Is an extension: Steps to reproduce the problem: 1. 2. What is the expected behavior? (add screenshot) dont add the url addr & filename & date on the printed …	TianYu-hpu	2017-03-08 20:45:01
8137	2017-03-08 20:45:00	Closing since we can't fix this. You have to manually disable this in your browser's print settings. There is no way for us to do that via JavaScript, unfortunately.	timvandermeij	2017-03-08 20:45:01
8136	2017-03-07 16:01:25	Link to PDF file : [17_BY400_PURL_working.pdf](https://github.com/mozilla/pdf.js/files/824905/17_BY400_PURL_working.pdf) Configuration: - Chrome 56.0.2924.87 (64-bit) (also confirmed on Safari 10, FF 51.0.1 (64-bit)) - Ubuntu 16.10 (also confirmed on Mac Os Sierra) - PDF.js version: any (confirmed on 1.7.348, 1.5.188) Steps to reproduce the problem: 1. Open attached file in demo viewer at https:/…	izolenta
8135	2017-03-07 00:39:40	This is an updated pull request from [#8099](https://github.com/mozilla/pdf.js/pull/8099) and [#8134](https://github.com/mozilla/pdf.js/pull/8134) with requested changes. Fixes #8097.	jasonjensen	2017-03-11 08:55:00
8135	2017-03-07 08:44:27	I took the liberty of adding a "Fixes #8097" line to the first post above, since that will ensure that the issue is closed automatically once this PR is merged (and also used the commit message as the PR title, since it seemed more explanatory). /botio test	Snuffleupagus	2017-03-11 08:55:00
8135	2017-03-07 08:44:28	#### From: Bot.io (Windows) ---- # Received Command **cmd_test** from @Snuffleupagus received. Current queue size: 0 Live output at: http://54.215.176.217:8877/799258c350c6856/output.txt	pdfjsbot	2017-03-11 08:55:00
8135	2017-03-07 09:07:14	#### From: Bot.io (Windows) ---- # Success Full output at http://54.215.176.217:8877/799258c350c6856/output.txt Total script time: 22.75 mins + **Font tests:** Passed + **Unit tests:** Passed + **Regression tests:** Passed	pdfjsbot	2017-03-11 08:55:00
8135	2017-03-07 09:12:29	#### From: Bot.io (Linux) ---- # Success Full output at http://107.21.233.14:8877/159ad2494bb1a21/output.txt Total script time: 28.02 mins + **Font tests:** Passed + **Unit tests:** Passed + **Regression tests:** Passed	pdfjsbot	2017-03-11 08:55:00
8135	2017-03-11 02:05:21	#### From: Bot.io (Linux) ---- # Received Command **cmd_makeref** from @brendandahl received. Current queue size: 0 Live output at: http://107.21.233.14:8877/0777b466643465d/output.txt	pdfjsbot	2017-03-11 08:55:00
8135	2017-03-11 02:05:22	#### From: Bot.io (Windows) ---- # Received Command **cmd_makeref** from @brendandahl received. Current queue size: 0 Live output at: http://54.215.176.217:8877/d1b50c22d400393/output.txt	pdfjsbot	2017-03-11 08:55:00
8135	2017-03-11 02:27:28	#### From: Bot.io (Windows) ---- # Success Full output at http://54.215.176.217:8877/d1b50c22d400393/output.txt Total script time: 22.11 mins + **Lint:** Passed + **Make references:** Passed + **Check references:** Passed	pdfjsbot	2017-03-11 08:55:00
8135	2017-03-11 02:32:56	#### From: Bot.io (Linux) ---- # Success Full output at http://107.21.233.14:8877/0777b466643465d/output.txt Total script time: 27.58 mins + **Lint:** Passed + **Make references:** Passed + **Check references:** Passed	pdfjsbot	2017-03-11 08:55:00
8135	2017-03-11 08:55:09	Thank you for the patch!	Snuffleupagus	2017-03-11 08:55:00
8134	2017-03-06 18:13:40	This is an updated pull request from [#8099](https://github.com/mozilla/pdf.js/pull/8099) with requested changes.	jasonjensen	2017-03-07 08:37:20
8134	2017-03-06 18:54:53	It seems that you, by accident, included a merge commit in the PR. Please remove that; refer to https://github.com/mozilla/pdf.js/wiki/Squashing-Commits for more information on this matter.	Snuffleupagus	2017-03-07 08:37:20
8134	2017-03-07 00:40:39	I have created a new clean pull request as well as made a suggested change. Thank you for bearing with me.	jasonjensen	2017-03-07 08:37:20
8133	2017-03-06 15:14:58	Link to PDF file (or attach file here): Configuration: - Web browser and its version: FF, IE11, Chrome - Operating system and its version: Windows 7 x64 - PDF.js version: 1.6.210-dist - Is an extension: Maybe not the right place where to ask this, I don't know. Anyway I am another one who is trying to build from scratch a minimalist viewer: I would just need zoom, pan and actual page number/overa…	fedyd	2017-03-06 15:39:12
8133	2017-03-06 15:39:12	> I tried the first one (calling the PDFJS.getDocument() on resize) but it is really consuming and sometimes I get a bad rendering. You don't need to call getDocument for every time you render a page. Really bad rendering is probably caused by using the same canvas for multiple renderings. See [simple viewer](https://github.com/mozilla/pdf.js/blob/master/examples/components/simpleviewer.html) and…	yurydelendik	2017-03-06 15:39:12
8133	2017-03-06 16:46:09	Thank you Yury. Before posting I took a look at the viewer you suggest, but I couldn't see (or maybe understand) if all the controls I need are there. I will try to see them again. I also firstly tried the approach of using the web viewer (also because I would like to have the scrollbar to move between pages) but it has too many elements to manage. For example I "disabled" the 2 sidebars setting …	fedyd	2017-03-06 15:39:12
8133	2017-03-06 17:03:33	> For example I "disabled" the 2 sidebars setting their display property to hidden in the css file and then moving, in the html file, the pan button on the main toolbar, but then the pan didn't work...is there no guide even on how to customize the viewers? I don't know. "Hidding scrollbars" in HTML requires some JavaScript coding and does not sound trivial AFAIK. But adding a button to the toolba…	yurydelendik	2017-03-06 15:39:12
8133	2017-03-06 17:32:50	Ok!	fedyd	2017-03-06 15:39:12
8132	2017-03-04 22:25:16	The commit messages provide more information about the intent of each patch. This PR is a re-do of #6274, so please refer to that PR for previous discussion on this subject. This patch aims to resolve the issues mentioned there while keeping the code changes minimal. Fixes #6191. Supersedes #6274. *Reviewing is easier with https://github.com/mozilla/pdf.js/pull/8132/files?w=1.*	timvandermeij	2017-03-09 22:03:21
8132	2017-03-04 22:48:01	This looks a lot cleaner than the previous solution, which is really nice! A couple of quick things that I noticed here, based on an initial look/test, if you don't mind: - One thing I couldn't help notice about this patch though, is that it (in my testing) unfortunately doesn't seem to address the issue described in the screen-shot in https://github.com/mozilla/pdf.js/pull/6274#issuecomment-1393…	Snuffleupagus	2017-03-09 22:03:21
8132	2017-03-04 23:03:05	> One thing I couldn't help notice about this patch though, is that it (in my testing) unfortunately doesn't seem to address the issue described in the screen-shot in #6274 (comment). I did look into that, but I really think there is nothing we can do about that. It looks like it's because the find dialog has an absolute position, in which case the browser attempts to use the full width unless a …	timvandermeij	2017-03-09 22:03:21
8132	2017-03-04 23:04:45	/botio-linux preview	timvandermeij	2017-03-09 22:03:21
8132	2017-03-04 23:24:26	> I have looked into that, but I really think there is nothing we can do about that. Well, if we just use a little bit of JavaScript that runs only when the findbar is opened (and when the viewer resizes while the findbar is open), then I think that could actually be doable :-)	Snuffleupagus	2017-03-09 22:03:21
8132	2017-03-04 23:26:33	Do you mean something like https://github.com/mozilla/pdf.js/blob/master/web/secondary_toolbar.js#L225, but then for the find bar width? If so, I think that should be fine. I do wonder what width we would set in this case, because the width has to be determined automatically based on the contents. Do you have an idea how to do that?	timvandermeij	2017-03-09 22:03:21
8132	2017-03-04 23:45:35	A *very* quick proof-of-concept idea: https://gist.github.com/Snuffleupagus/f8640bb3a742fc8f9bed26c6b7c98e5d.	Snuffleupagus	2017-03-09 22:03:21
8132	2017-03-06 23:05:48	I have included your two patches to convert the label to a placeholder/tootip and to fix the problem of find bar width being too large. Moreover, I added a bit of CSS to prevent issues with long find messages on small screens (especially for the Dutch locale with its long strings). The only thing I couldn't do is move the find count to the find message container as that gives some strange wrappin…	timvandermeij	2017-03-09 22:03:21
8132	2017-03-06 23:06:24	/botio-linux preview	timvandermeij	2017-03-09 22:03:21
8132	2017-03-06 23:29:40	/botio-linux preview	timvandermeij	2017-03-09 22:03:21
8132	2017-03-06 23:48:20	I've done some quick testing in Firefox, Chrome and IE (on Windows) with the latest version of the PR, and everything seems to work as it should. I also tested RTL a bit, and couldn't find any issues there either. So this is looking really nice, and a very good improvement overall :-) The only other thing that we might want to consider (as mentioned on IRC), now that the variability of the "Find"…	Snuffleupagus	2017-03-09 22:03:21
8132	2017-03-08 21:59:48	/botio-linux preview	timvandermeij	2017-03-09 22:03:21
8132	2017-03-08 23:00:41	/botio-linux preview	timvandermeij	2017-03-09 22:03:21
8132	2017-03-08 23:00:42	#### From: Bot.io (Linux) ---- # Received Command **cmd_preview** from @timvandermeij received. Current queue size: 0 Live output at: http://107.21.233.14:8877/00208934cb71170/output.txt	pdfjsbot	2017-03-09 22:03:21
8132	2017-03-08 23:02:52	#### From: Bot.io (Linux) ---- # Success Full output at http://107.21.233.14:8877/00208934cb71170/output.txt Total script time: 2.16 mins #### Published + Viewer: http://107.21.233.14:8877/00208934cb71170/web/viewer.html + Extension: http://107.21.233.14:8877/00208934cb71170/extensions/firefox/pdf.js.xpi	pdfjsbot	2017-03-09 22:03:21
8131	2017-03-04 20:47:34	This patch is another step towards enabling Babel. Since we're moving towards ES6 modules, we will not be using UMD headers anymore, so we can remove the validation.	timvandermeij
8130	2017-03-04 17:34:43	First of all, `compatibility.js` is already available in `lib/shared/compatibility.js`. Second of all, as can be seen in https://github.com/mozilla/pdfjs-dist/commit/9142301f3572cd386092cb4f4d69e186142ae23e#diff-9432ebaa58e10ab02874fcb86f689caa, the `lib/web/compatibility.js` file cannot work since the `require` statement isn't compatible with the output of `gulp lib`.	Snuffleupagus	2017-03-04 20:27:29
8130	2017-03-04 20:27:34	Good catch, thanks!	timvandermeij	2017-03-04 20:27:29
8129	2017-03-04 12:07:27	*This is something that I noticed while working on PR #8126, which is (more) fallout from PR #6065.* In general, it's actually *not* correct to return `Dict.empty` as the default value for non-existent properties. Please note that a prior PR, see https://github.com/mozilla/pdf.js/pull/5957#issuecomment-103112698, asked for that behaviour but I don't think that's right. Obviously for properties th…	Snuffleupagus	2017-03-04 15:18:25
8129	2017-03-04 12:18:15	#### From: Bot.io (Linux) ---- # Received Command **cmd_test** from @Snuffleupagus received. Current queue size: 0 Live output at: http://107.21.233.14:8877/223ef3835fe8c42/output.txt	pdfjsbot	2017-03-04 15:18:25
8129	2017-03-04 12:18:16	#### From: Bot.io (Windows) ---- # Received Command **cmd_test** from @Snuffleupagus received. Current queue size: 0 Live output at: http://54.215.176.217:8877/8db480e3655da0a/output.txt	pdfjsbot	2017-03-04 15:18:25
8129	2017-03-04 12:40:35	#### From: Bot.io (Windows) ---- # Success Full output at http://54.215.176.217:8877/8db480e3655da0a/output.txt Total script time: 22.31 mins + **Font tests:** Passed + **Unit tests:** Passed + **Regression tests:** Passed	pdfjsbot	2017-03-04 15:18:25
8129	2017-03-04 12:46:45	#### From: Bot.io (Linux) ---- # Success Full output at http://107.21.233.14:8877/223ef3835fe8c42/output.txt Total script time: 28.49 mins + **Font tests:** Passed + **Unit tests:** Passed + **Regression tests:** Passed	pdfjsbot	2017-03-04 15:18:25
8129	2017-03-04 15:18:37	Looks good. Thank you for the fix!	timvandermeij	2017-03-04 15:18:25
8128	2017-03-03 22:25:00	When using content security headers to restrict connections to the same origin, you may not make connections to `example.com`. This feature detection also works with a request to the current location. Fix-up of #8049.	timvandermeij	2017-03-03 23:01:51
8128	2017-03-03 22:26:19	/botio-linux preview	timvandermeij	2017-03-03 23:01:51
8128	2017-03-03 22:26:20	#### From: Bot.io (Linux) ---- # Received Command **cmd_preview** from @timvandermeij received. Current queue size: 0 Live output at: http://107.21.233.14:8877/ba344cb2a9c886c/output.txt	pdfjsbot	2017-03-03 23:01:51
8128	2017-03-03 22:28:34	#### From: Bot.io (Linux) ---- # Success Full output at http://107.21.233.14:8877/ba344cb2a9c886c/output.txt Total script time: 2.23 mins #### Published + Viewer: http://107.21.233.14:8877/ba344cb2a9c886c/web/viewer.html + Extension: http://107.21.233.14:8877/ba344cb2a9c886c/extensions/firefox/pdf.js.xpi	pdfjsbot	2017-03-03 23:01:51
8128	2017-03-03 22:28:58	/botio test	timvandermeij	2017-03-03 23:01:51
8128	2017-03-03 22:28:59	#### From: Bot.io (Linux) ---- # Received Command **cmd_test** from @timvandermeij received. Current queue size: 0 Live output at: http://107.21.233.14:8877/95356858a12a27b/output.txt	pdfjsbot	2017-03-03 23:01:51
8128	2017-03-03 22:29:00	#### From: Bot.io (Windows) ---- # Received Command **cmd_test** from @timvandermeij received. Current queue size: 0 Live output at: http://54.215.176.217:8877/6b093fdb4e1603a/output.txt	pdfjsbot	2017-03-03 23:01:51
8128	2017-03-03 22:52:10	#### From: Bot.io (Windows) ---- # Success Full output at http://54.215.176.217:8877/6b093fdb4e1603a/output.txt Total script time: 23.15 mins + **Font tests:** Passed + **Unit tests:** Passed + **Regression tests:** Passed	pdfjsbot	2017-03-03 23:01:51
8128	2017-03-03 22:57:58	#### From: Bot.io (Linux) ---- # Success Full output at http://107.21.233.14:8877/95356858a12a27b/output.txt Total script time: 28.97 mins + **Font tests:** Passed + **Unit tests:** Passed + **Regression tests:** Passed	pdfjsbot	2017-03-03 23:01:51
8127	2017-03-03 12:54:35	Link to PDF file (or attach file here): https://tcpdf.org/files/examples/example_026.pdf Configuration: - Web browser and its version: FF 51.0.1 - Operating system and its version: W7 - PDF.js version: latest Steps to reproduce the problem: click on link What is the expected behavior? (add screenshot) ![ok](https://cloud.githubusercontent.com/assets/6665575/23551787/aceb4b8e-0018-11e7-924a-a82cf1…	THausherr	2017-03-03 13:24:42
8127	2017-03-03 13:24:42	Closing as duplicate of issue #4244 (and also issue #6301 :-).	Snuffleupagus	2017-03-03 13:24:42
8127	2017-03-03 13:25:34	Oops, sorry.	THausherr	2017-03-03 13:24:42
8127	2017-03-03 13:43:44	> Oops, sorry. No worries! It's not (always) entirely straightforward to find out if an issue has already been filed for a particular problem, and it's definitely *much* better to report issues (and having them closed as duplicate) rather than not reporting issues at all!	Snuffleupagus	2017-03-03 13:24:42
8126	2017-03-03 11:38:57	It appears that I accidentally broke this in PR #6065, sorry about that! The issue in this particular PDF file is that there's `/Rotate` entries on different levels of the `/Pages` tree. We're supposed to use the `/Rotate` entry in the `/Page` dict (which is `0`), but because of an incorrect condition we instead ended up with the one from the `/Pages` dict (which is `180`). Fixes #8125.	Snuffleupagus	2017-03-03 21:02:00
8126	2017-03-03 11:46:04	/botio test	Snuffleupagus	2017-03-03 21:02:00
8126	2017-03-03 11:46:05	#### From: Bot.io (Windows) ---- # Received Command **cmd_test** from @Snuffleupagus received. Current queue size: 0 Live output at: http://54.215.176.217:8877/bc89b9a26e4a544/output.txt	pdfjsbot	2017-03-03 21:02:00
8126	2017-03-03 12:08:43	#### From: Bot.io (Windows) ---- # Success Full output at http://54.215.176.217:8877/bc89b9a26e4a544/output.txt Total script time: 22.61 mins + **Font tests:** Passed + **Unit tests:** Passed + **Regression tests:** Passed	pdfjsbot	2017-03-03 21:02:00
8126	2017-03-03 12:14:23	#### From: Bot.io (Linux) ---- # Success Full output at http://107.21.233.14:8877/74d20b4410ed47a/output.txt Total script time: 28.31 mins + **Font tests:** Passed + **Unit tests:** Passed + **Regression tests:** Passed	pdfjsbot	2017-03-03 21:02:00
8126	2017-03-03 18:45:04	#### From: Bot.io (Linux) ---- # Received Command **cmd_makeref** from @brendandahl received. Current queue size: 0 Live output at: http://107.21.233.14:8877/982843fc463739e/output.txt	pdfjsbot	2017-03-03 21:02:00
8126	2017-03-03 18:45:05	#### From: Bot.io (Windows) ---- # Received Command **cmd_makeref** from @brendandahl received. Current queue size: 0 Live output at: http://54.215.176.217:8877/267f469d44072fd/output.txt	pdfjsbot	2017-03-03 21:02:00
8126	2017-03-03 19:06:40	#### From: Bot.io (Windows) ---- # Success Full output at http://54.215.176.217:8877/267f469d44072fd/output.txt Total script time: 21.58 mins + **Lint:** Passed + **Make references:** Passed + **Check references:** Passed	pdfjsbot	2017-03-03 21:02:00
8126	2017-03-03 19:13:30	#### From: Bot.io (Linux) ---- # Success Full output at http://107.21.233.14:8877/982843fc463739e/output.txt Total script time: 28.42 mins + **Lint:** Passed + **Make references:** Passed + **Check references:** Passed	pdfjsbot	2017-03-03 21:02:00
8125	2017-03-03 10:23:10	Link to PDF file (or attach file here): [activity-calendar (1).pdf](https://github.com/mozilla/pdf.js/files/816480/activity-calendar.1.pdf) Configuration: - Tried in Chrome, Firefox, Safari on Mac - PDF.js version: Latest through https://mozilla.github.io/pdf.js/web/viewer.html Steps to reproduce the problem: 1. Upload the file to the web viewer 2. It will appear rotated by 180 degrees! What is t…	danlester	2017-03-03 21:02:00
8124	2017-03-03 05:23:51	Hi I am a beginner to pdf.js, I wonder about the function of AnnotationLayerBuilder and pdf.js can any body help me out.	Gaurabp	2017-03-03 21:17:23
8124	2017-03-03 21:17:23	The annotation layer builder, as defined in https://github.com/mozilla/pdf.js/blob/master/web/annotation_layer_builder.js, makes sure that annotations in the PDF file are shown when a page is rendered. It is responsible for creating a separate layer (`div.annotationLayer`) that contains all HTML elements for the annotations. The elements themselves are rendered in https://github.com/mozilla/pdf.j…	timvandermeij	2017-03-03 21:17:23
8124	2017-03-07 09:13:35	Thanks for help timvandermeij	Gaurabp	2017-03-03 21:17:23
8123	2017-03-03 01:46:53	Source PDF [Book1.pdf](https://github.com/mozilla/pdf.js/files/815557/Book1.pdf) Configuration: - Web browser and its version: IE 11/ chrome ... - Operating system and its version: windows7 - PDF.js version: latest version Steps to reproduce the problem: 1. View a pdf file(the file is converted from word or excel) 2. Search a special text What is the expected behavior? (add screenshot) Highlighte…	lzqwang
8122	2017-03-02 20:24:04	Project to convert PDF to PNG in node.	mukulmishra18	2017-03-26 18:35:18
8122	2017-03-13 16:25:28	Can you add a license header to the example? Also, hide using .gitignore output file.	yurydelendik	2017-03-26 18:35:18
8122	2017-03-13 16:28:53	> Can you add a license header to the example? Also, hide using .gitignore output file. Okay, thanks for your suggestion.	mukulmishra18	2017-03-26 18:35:18
8122	2017-03-26 18:35:18	Closing since this is merged in the PR above. Thank you for working on this!	timvandermeij	2017-03-26 18:35:18
8121	2017-03-01 22:08:25	My application displays the pdf in an iframe. I want to provide the capability for the user to go back/forward when user clicks on hyperlinks to content on the same pdf. I see that this functionality is already implemented but is disabled if the pdf is embedded in an iframe. I was hoping to know why it is disabled and what are the drawbacks of enabling it when the pdf is embedded. I did not run i…	kgopdev
8120	2017-03-01 20:34:15	We need to publish cjs modules (e.g. to run unittestcli or just for node.js). We are going to move to ES6 syntax soon. So that will help with using modules outside of the main repo.	yurydelendik	2017-03-04 14:48:37
8120	2017-03-01 20:42:58	#### From: Bot.io (Windows) ---- # Received Command **cmd_test** from @yurydelendik received. Current queue size: 0 Live output at: http://54.215.176.217:8877/65ae14556bd397e/output.txt	pdfjsbot	2017-03-04 14:48:37
8120	2017-03-01 21:06:29	#### From: Bot.io (Windows) ---- # Success Full output at http://54.215.176.217:8877/65ae14556bd397e/output.txt Total script time: 23.50 mins + **Font tests:** Passed + **Unit tests:** Passed + **Regression tests:** Passed	pdfjsbot	2017-03-04 14:48:37
8120	2017-03-01 21:12:25	#### From: Bot.io (Linux) ---- # Success Full output at http://107.21.233.14:8877/6dcb91aac6f615e/output.txt Total script time: 29.45 mins + **Font tests:** Passed + **Unit tests:** Passed + **Regression tests:** Passed	pdfjsbot	2017-03-04 14:48:37
8119	2017-02-28 22:58:59	This work makes the code similar to the other components and reduces the number of dependencies for those components because the overlay manager is no longer a global. I kept the `FIXME` comments equal to the already existing ones as the way we amend configuration objects should be improved in a follow-up. This way it is at least clear which parts should be refactored. *Much easier to review with…	timvandermeij	2017-03-01 21:35:34
8119	2017-02-28 23:04:50	/botio-linux preview	timvandermeij	2017-03-01 21:35:34
8119	2017-02-28 23:04:52	#### From: Bot.io (Linux) ---- # Received Command **cmd_preview** from @timvandermeij received. Current queue size: 0 Live output at: http://107.21.233.14:8877/a4540a2e1621378/output.txt	pdfjsbot	2017-03-01 21:35:34
8119	2017-02-28 23:07:12	#### From: Bot.io (Linux) ---- # Success Full output at http://107.21.233.14:8877/a4540a2e1621378/output.txt Total script time: 2.33 mins #### Published + Viewer: http://107.21.233.14:8877/a4540a2e1621378/web/viewer.html + Extension: http://107.21.233.14:8877/a4540a2e1621378/extensions/firefox/pdf.js.xpi	pdfjsbot	2017-03-01 21:35:34
8119	2017-02-28 23:09:07	/botio lint	timvandermeij	2017-03-01 21:35:34
8119	2017-02-28 23:09:08	#### From: Bot.io (Linux) ---- # Received Command **cmd_lint** from @timvandermeij received. Current queue size: 0 Live output at: http://107.21.233.14:8877/3a3aa8643aa4a40/output.txt	pdfjsbot	2017-03-01 21:35:34
8119	2017-02-28 23:09:09	#### From: Bot.io (Windows) ---- # Received Command **cmd_lint** from @timvandermeij received. Current queue size: 0 Live output at: http://54.215.176.217:8877/112b3b739bf8a52/output.txt	pdfjsbot	2017-03-01 21:35:34
8119	2017-02-28 23:10:52	#### From: Bot.io (Linux) ---- # Success Full output at http://107.21.233.14:8877/3a3aa8643aa4a40/output.txt Total script time: 1.73 mins + **Lint:** Passed	pdfjsbot	2017-03-01 21:35:34
8119	2017-03-01 21:35:34	Closing. I agree that it's better to do this once ES6 is up and running as that will make the change quite a bit smaller. Hopefully the UMD headers will be gone/reduced at that point as well.	timvandermeij	2017-03-01 21:35:34
8118	2017-02-28 12:58:11	How to use this library to build extinction, html to pdf. User push in plugin button, program build pdf file and send to my server. Can this library do it?	kaflanTech	2017-02-28 13:19:21
8118	2017-02-28 13:19:21	As explained in the README, PDF.js is a PDF *viewer* and not a PDF creator. Hence what you're asking isn't possible, and you may have confused this project with e.g. https://github.com/MrRio/jsPDF. Closing as answered.	Snuffleupagus	2017-02-28 13:19:21
8117	2017-02-28 12:37:08	[Test.pdf](https://github.com/mozilla/pdf.js/files/806780/Test.pdf) Configuration: - Web browser and its version: Chrome Version 56.0.2924.87 (64-bit) - Operating system and its version: Windows 7 - PDF.js version: Version which is hosted here https://mozilla.github.io/pdf.js/web/viewer.html - Is an extension: Steps to reproduce the problem: 1. Upload the attached pdf at the following URL https:/…	ramoh	2017-03-16 22:29:44
8117	2017-03-01 06:05:19	Is there a workaround to get around this issue?	ramoh	2017-03-16 22:29:44
8117	2017-03-01 19:55:33	The bbox of the patterns is a bit... unusual, it is [0 8 8 0]. Change it to [0 0 8 8] and the file is rendered properly. I.e. in this case, the 2nd and 4th value must be switched. [PDFJS-8117-new.pdf](https://github.com/mozilla/pdf.js/files/811879/PDFJS-8117-new.pdf)	THausherr	2017-03-16 22:29:44
8117	2017-03-01 20:23:44	@THausherr Very nice debugging! Based on this, a naive solution could perhaps be to use `Util.normalizeRect` at https://github.com/mozilla/pdf.js/blob/d0d9843a0e62b8abdfcd293f7e6acce0b9ce7f6d/src/display/pattern_helper.js#L321. (However, I've not actually run any tests/nor checked if that makes sense from a spec point of view here.)	Snuffleupagus	2017-03-16 22:29:44
8117	2017-03-01 21:16:39	Yes, this is similar to what we do in PDFBox: https://svn.apache.org/viewvc/pdfbox/trunk/pdfbox/src/main/java/org/apache/pdfbox/pdmodel/common/PDRectangle.java?revision=1750159&view=markup#l129 I've often seen such weird rectangles in BBox arrays.	THausherr	2017-03-16 22:29:44
8116	2017-02-28 11:46:00	*Much* easier reviewing with https://github.com/mozilla/pdf.js/pull/8116/files?w=1.	Snuffleupagus	2017-02-28 21:03:47
8116	2017-02-28 20:52:53	/botio-linux preview	timvandermeij	2017-02-28 21:03:47
8116	2017-02-28 20:52:54	#### From: Bot.io (Linux) ---- # Received Command **cmd_preview** from @timvandermeij received. Current queue size: 1 Live output at: http://107.21.233.14:8877/67c388c17029d8d/output.txt	pdfjsbot	2017-02-28 21:03:47
8116	2017-02-28 20:57:37	#### From: Bot.io (Linux) ---- # Success Full output at http://107.21.233.14:8877/67c388c17029d8d/output.txt Total script time: 2.13 mins #### Published + Viewer: http://107.21.233.14:8877/67c388c17029d8d/web/viewer.html + Extension: http://107.21.233.14:8877/67c388c17029d8d/extensions/firefox/pdf.js.xpi	pdfjsbot	2017-02-28 21:03:47
8116	2017-02-28 21:03:55	Thank you!	timvandermeij	2017-02-28 21:03:47
8115	2017-02-28 11:18:09	Given that the mailing list has now been closed, see [bug 1340296](https://bugzilla.mozilla.org/show_bug.cgi?id=1340296), and that there's no weekly meetings any more, we probably shouldn't mention either of those in [CONTRIBUTING.md](https://github.com/mozilla/pdf.js/blob/master/.github/CONTRIBUTING.md). Instead, let's just suggest the IRC channel as a means of communication here.	Snuffleupagus	2017-02-28 20:52:00
8115	2017-02-28 20:52:07	Good catch, thanks!	timvandermeij	2017-02-28 20:52:00
8114	2017-02-28 09:40:48	Link to PDF file (or attach file here): Configuration: - Web browser and its version: - Operating system and its version: - PDF.js version: - Is an extension: Steps to reproduce the problem: 1. 2. What is the expected behavior? (add screenshot) What went wrong? (add screenshot) Link to a viewer (if hosted on a site other than mozilla.github.io/pdf.js or as Firefox/Chrome extension):	xbloveyp	2017-02-28 09:41:54
8113	2017-02-27 18:59:28	Link to PDF file (or attach file here): [test.pdf](https://github.com/mozilla/pdf.js/files/804668/test.pdf) Configuration: - Web browser and its version: Firefox / Chrome - Operating system and its version: Windows 10 - PDF.js version: 1.6.210 - Is an extension: Steps to reproduce the problem: 1. call viewer.html?file=myurl.php 2. What is the expected behavior? (add screenshot) should display pdf…	TampaBay55	2017-02-27 20:48:42
8113	2017-02-27 19:06:24	Provide complete code for the php page.	yurydelendik	2017-02-27 20:48:42
8113	2017-02-27 19:09:16	<S_CODE_TOKEN>	TampaBay55	2017-02-27 20:48:42
8113	2017-02-27 19:17:35	I get: <S_CODE_TOKEN> Can you provide complete example?	yurydelendik	2017-02-27 20:48:42
8113	2017-02-27 20:48:42	The php snippet above produces: <S_CODE_TOKEN> See http://stackoverflow.com/questions/16765158/date-it-is-not-safe-to-rely-on-the-systems-timezone-settings -- works for me when issue with date is addressed. Closing issues as invalid and not related to PDF.js.	yurydelendik	2017-02-27 20:48:42
8113	2017-02-27 20:56:32	This issue is related to PDF.JS. When output the same data to the browser's default PDF plugin, it works great. Only when I output the data to PDF.JS does it fail.	TampaBay55	2017-02-27 20:48:42
8113	2017-02-27 21:33:19	I created PHP file based on your snippet (with exception of database). It works for me fine. Unless there is something is not provided in your report.	yurydelendik	2017-02-27 20:48:42
8112	2017-02-27 11:15:44	A simple follow-up to PR #7794, which let's us add support for the `newWindow` parameter; refer to https://www.adobe.com/content/dam/Adobe/en/devnet/acrobat/pdfs/js_api_reference.pdf#G5.1507380. The patch also fixes an embarrassing oversight regarding the placement of the case-insensitive flag, and also allows arbitrary white-space at the beginning of JS actions. <!-- Reviewable:start --> --- Thi…	Snuffleupagus	2017-03-01 20:24:34
8112	2017-02-27 15:09:11	Thanks for the review! I've not been able to obtain a direct link to the interdiff, but it should be possible to obtain one using https://reviewable.io/reviews/mozilla/pdf.js/8112. /botio unittest	Snuffleupagus	2017-03-01 20:24:34
8112	2017-03-01 19:46:51	#### From: Bot.io (Linux) ---- # Received Command **cmd_unittest** from @Snuffleupagus received. Current queue size: 0 Live output at: http://107.21.233.14:8877/b086307f69e3825/output.txt	pdfjsbot	2017-03-01 20:24:34
8112	2017-03-01 19:46:52	#### From: Bot.io (Windows) ---- # Received Command **cmd_unittest** from @Snuffleupagus received. Current queue size: 0 Live output at: http://54.215.176.217:8877/a5f986d27c1919e/output.txt	pdfjsbot	2017-03-01 20:24:34
8112	2017-03-01 19:49:25	#### From: Bot.io (Linux) ---- # Success Full output at http://107.21.233.14:8877/b086307f69e3825/output.txt Total script time: 2.56 mins + **Unit Tests:** Passed	pdfjsbot	2017-03-01 20:24:34
8112	2017-03-01 19:52:46	#### From: Bot.io (Windows) ---- # Success Full output at http://54.215.176.217:8877/a5f986d27c1919e/output.txt Total script time: 5.89 mins + **Unit Tests:** Passed	pdfjsbot	2017-03-01 20:24:34
8111	2017-02-26 12:19:34	Link to PDF file (or attach file here): https://issues.apache.org/jira/secure/attachment/12650283/000004_ShadingPatternTextPDF.pdf Configuration: - Web browser and its version: FF 51.0.1 32bit - Operating system and its version: W7 - PDF.js version: latest Steps to reproduce the problem: display file What is the expected behavior? (add screenshot) ![ok](https://cloud.githubusercontent.com/assets/…	THausherr
8110	2017-02-25 22:45:43	Even though the PDF specification does not state that `Opt` fields are inheritable, in practice there are PDF generators that let annotations inherit the options from a parent. The unit test fails when this patch is not applied. If you also want to test this in the viewer, use the following steps: 1. Download the PDF file from issue #8094. 2. Open the preview viewer from below. 3. Open the develo…	timvandermeij	2017-02-27 21:14:26
8110	2017-02-25 22:49:06	#### From: Bot.io (Linux) ---- # Received Command **cmd_preview** from @timvandermeij received. Current queue size: 0 Live output at: http://107.21.233.14:8877/8b058eef6f3f5ea/output.txt	pdfjsbot	2017-02-27 21:14:26
8110	2017-02-25 22:51:20	#### From: Bot.io (Linux) ---- # Success Full output at http://107.21.233.14:8877/8b058eef6f3f5ea/output.txt Total script time: 2.22 mins #### Published + Viewer: http://107.21.233.14:8877/8b058eef6f3f5ea/web/viewer.html + Extension: http://107.21.233.14:8877/8b058eef6f3f5ea/extensions/firefox/pdf.js.xpi	pdfjsbot	2017-02-27 21:14:26
8110	2017-02-27 20:47:11	/botio test	timvandermeij	2017-02-27 21:14:26
8110	2017-02-27 20:47:12	#### From: Bot.io (Windows) ---- # Received Command **cmd_test** from @timvandermeij received. Current queue size: 1 Live output at: http://54.215.176.217:8877/9b03654cef97464/output.txt	pdfjsbot	2017-02-27 21:14:26
8110	2017-02-27 21:12:06	#### From: Bot.io (Windows) ---- # Success Full output at http://54.215.176.217:8877/9b03654cef97464/output.txt Total script time: 21.59 mins + **Font tests:** Passed + **Unit tests:** Passed + **Regression tests:** Passed	pdfjsbot	2017-02-27 21:14:26
8110	2017-02-27 21:13:27	#### From: Bot.io (Linux) ---- # Success Full output at http://107.21.233.14:8877/4291fbcf1e77601/output.txt Total script time: 26.25 mins + **Font tests:** Passed + **Unit tests:** Passed + **Regression tests:** Passed	pdfjsbot	2017-02-27 21:14:26
8109	2017-02-24 23:15:06	Far too many times I've had to go look at the command in https://github.com/mozilla/pdf.js/wiki/Contributing	brendandahl	2017-02-25 02:20:51
8108	2017-02-24 21:11:47	Hello, i'm looking for the definitions of built-in functions like util.printf	jodevsa	2017-02-24 21:16:57
8108	2017-02-24 21:16:57	There is no `printf` in PDF.js. I think you are confusing PDF.js with another library. Our utilities are mostly in https://github.com/mozilla/pdf.js/blob/master/src/shared/util.js. Closing as answered.	timvandermeij	2017-02-24 21:16:57
8108	2017-02-24 21:20:21	what i meant is, javascript libraries used by the pdf reader mentioned here:https://www.adobe.com/content/dam/Adobe/en/devnet/acrobat/pdfs/js_api_reference.pdf	jodevsa	2017-02-24 21:16:57
8108	2017-02-24 21:25:21	PDF.js does not execute any JavaScript embedded in a PDF file for security reasons. The only exception is the `print` command to initiate printing a document, which is handled separately. Other JS is disabled and so far we do not intend to enable any other JS because of security concerns.	timvandermeij	2017-02-24 21:16:57
8108	2017-02-24 21:27:36	thanks alot for clarification .	jodevsa	2017-02-24 21:16:57
8107	2017-02-24 19:36:01	Webpack people can use 'pdfjs-dist/webpack' module for PDF.js autoconfiguration. Fixes #7612 Addresses #7683	yurydelendik	2017-02-24 23:13:34
8107	2017-02-24 19:36:41	#### From: Bot.io (Linux) ---- # Received Command **cmd_test** from @yurydelendik received. Current queue size: 1 Live output at: http://107.21.233.14:8877/8fc414c822c7a13/output.txt	pdfjsbot	2017-02-24 23:13:34
8107	2017-02-24 19:36:42	#### From: Bot.io (Windows) ---- # Received Command **cmd_test** from @yurydelendik received. Current queue size: 1 Live output at: http://54.215.176.217:8877/2a48fbff731d9b0/output.txt	pdfjsbot	2017-02-24 23:13:34
8107	2017-02-24 20:11:06	#### From: Bot.io (Windows) ---- # Success Full output at http://54.215.176.217:8877/2a48fbff731d9b0/output.txt Total script time: 21.72 mins + **Font tests:** Passed + **Unit tests:** Passed + **Regression tests:** Passed	pdfjsbot	2017-02-24 23:13:34
8107	2017-02-24 20:20:26	#### From: Bot.io (Linux) ---- # Success Full output at http://107.21.233.14:8877/8fc414c822c7a13/output.txt Total script time: 26.55 mins + **Font tests:** Passed + **Unit tests:** Passed + **Regression tests:** Passed	pdfjsbot	2017-02-24 23:13:34
8107	2017-02-24 21:32:37	#### From: Bot.io (Linux) ---- # Received Command **cmd_preview** from @timvandermeij received. Current queue size: 0 Live output at: http://107.21.233.14:8877/640d58b5b85ad34/output.txt	pdfjsbot	2017-02-24 23:13:34
8107	2017-02-24 21:34:48	#### From: Bot.io (Linux) ---- # Success Full output at http://107.21.233.14:8877/640d58b5b85ad34/output.txt Total script time: 2.16 mins #### Published + Viewer: http://107.21.233.14:8877/640d58b5b85ad34/web/viewer.html + Extension: http://107.21.233.14:8877/640d58b5b85ad34/extensions/firefox/pdf.js.xpi	pdfjsbot	2017-02-24 23:13:34
8107	2017-02-24 23:13:45	Looks good, thank you!	timvandermeij	2017-02-24 23:13:34
8107	2017-02-24 23:15:14	The wiki page has been updated as well.	timvandermeij	2017-02-24 23:13:34
8107	2017-02-28 16:05:57	@timvandermeij Are there usage notes for this? I checked the wiki but I didn't find the information. Based on the source code, I think I'm supposed to manually init the worker myself and then pass it as an argument to `PDFJS.workerPort`, but I'm not sure. Can you verify this?	jedd-ahyoung	2017-02-24 23:13:34
8107	2017-02-28 17:05:23	> I think I'm supposed to manually init the worker myself and then pass it as an argument to PDFJS.workerPort @jedd-ahyoung see external/dist/webpack.js for usage example with webpack -- webpack loader takes care of the worker initialization (and it's out of control of the PDF.js). You can wrap existing worker with PDFWorker object and pass it to the PDF.js.	yurydelendik	2017-02-24 23:13:34
8106	2017-02-24 15:05:11	This fixes something that I noticed while working with the code in `Catalog.getPageDict` when debugging issue #8088. Note that while I don't have an example where this patch really matters, given that e.g. `PartialEvaluator.hasBlendModes` depends on the `objId` to avoid cyclic references this patch could potentially help for some PDF files.	Snuffleupagus	2017-02-27 20:41:02
8106	2017-02-25 15:50:47	#### From: Bot.io (Linux) ---- # Received Command **cmd_preview** from @timvandermeij received. Current queue size: 0 Live output at: http://107.21.233.14:8877/f51796e8eaf83f5/output.txt	pdfjsbot	2017-02-27 20:41:02
8106	2017-02-25 15:52:57	#### From: Bot.io (Linux) ---- # Success Full output at http://107.21.233.14:8877/f51796e8eaf83f5/output.txt Total script time: 2.15 mins #### Published + Viewer: http://107.21.233.14:8877/f51796e8eaf83f5/web/viewer.html + Extension: http://107.21.233.14:8877/f51796e8eaf83f5/extensions/firefox/pdf.js.xpi	pdfjsbot	2017-02-27 20:41:02
8106	2017-02-25 15:53:25	#### From: Bot.io (Linux) ---- # Received Command **cmd_test** from @timvandermeij received. Current queue size: 0 Live output at: http://107.21.233.14:8877/9472ede13bdfaf3/output.txt	pdfjsbot	2017-02-27 20:41:02
8106	2017-02-25 16:19:01	#### From: Bot.io (Linux) ---- # Success Full output at http://107.21.233.14:8877/9472ede13bdfaf3/output.txt Total script time: 25.59 mins + **Font tests:** Passed + **Unit tests:** Passed + **Regression tests:** Passed	pdfjsbot	2017-02-27 20:41:02
8106	2017-02-25 21:00:33	The Windows tests need to be run when the Windows bot is up again.	timvandermeij	2017-02-27 20:41:02
8106	2017-02-27 18:48:30	/botio-windows tests	brendandahl	2017-02-27 20:41:02
8106	2017-02-27 18:48:31	#### From: Bot.io (Windows) ---- # Invalid Command not implemented: `tests`.	pdfjsbot	2017-02-27 20:41:02
8106	2017-02-27 18:48:44	/botio-windows test	brendandahl	2017-02-27 20:41:02
8106	2017-02-27 18:48:45	#### From: Bot.io (Windows) ---- # Received Command **cmd_test** from @brendandahl received. Current queue size: 0 Live output at: http://54.215.176.217:8877/6fd61d3424b481a/output.txt	pdfjsbot	2017-02-27 20:41:02
8106	2017-02-27 19:10:57	#### From: Bot.io (Windows) ---- # Success Full output at http://54.215.176.217:8877/6fd61d3424b481a/output.txt Total script time: 22.18 mins + **Font tests:** Passed + **Unit tests:** Passed + **Regression tests:** Passed	pdfjsbot	2017-02-27 20:41:02
8106	2017-02-27 20:41:14	Looks good. Thank you!	timvandermeij	2017-02-27 20:41:02
8105	2017-02-24 11:17:27	As discussed on IRC, we need to check all nodes at the *bottom* of the tree to ensure that we find the correct `Page` dict. Furthermore, this patch also gets rid of the caching present in a previous version, since it's not clear if that really helps. Note that this patch purposely adds an `eq` test, using a reduced test-case, so that we can be sure that the algorithm actually finds the correct `P…	Snuffleupagus	2017-02-24 21:12:04
8105	2017-02-24 11:17:38	#### From: Bot.io (Linux) ---- # Received Command **cmd_preview** from @Snuffleupagus received. Current queue size: 0 Live output at: http://107.21.233.14:8877/1bc1a3890eedfff/output.txt	pdfjsbot	2017-02-24 21:12:04
8105	2017-02-24 11:19:45	#### From: Bot.io (Linux) ---- # Success Full output at http://107.21.233.14:8877/1bc1a3890eedfff/output.txt Total script time: 2.10 mins #### Published + Viewer: http://107.21.233.14:8877/1bc1a3890eedfff/web/viewer.html + Extension: http://107.21.233.14:8877/1bc1a3890eedfff/extensions/firefox/pdf.js.xpi	pdfjsbot	2017-02-24 21:12:04
8105	2017-02-24 11:20:47	/botio test	Snuffleupagus	2017-02-24 21:12:04
8105	2017-02-24 11:20:48	#### From: Bot.io (Windows) ---- # Received Command **cmd_test** from @Snuffleupagus received. Current queue size: 0 Live output at: http://54.215.176.217:8877/1c09bb828f05cde/output.txt	pdfjsbot	2017-02-24 21:12:04
8105	2017-02-24 11:42:21	#### From: Bot.io (Windows) ---- # Success Full output at http://54.215.176.217:8877/1c09bb828f05cde/output.txt Total script time: 21.54 mins + **Font tests:** Passed + **Unit tests:** Passed + **Regression tests:** Passed	pdfjsbot	2017-02-24 21:12:04
8105	2017-02-24 11:46:12	#### From: Bot.io (Linux) ---- # Success Full output at http://107.21.233.14:8877/f43ea97da6cbf11/output.txt Total script time: 25.40 mins + **Font tests:** Passed + **Unit tests:** Passed + **Regression tests:** Passed	pdfjsbot	2017-02-24 21:12:04
8105	2017-02-24 19:28:10	/botio makeref	brendandahl	2017-02-24 21:12:04
8105	2017-02-24 19:28:11	#### From: Bot.io (Windows) ---- # Received Command **cmd_makeref** from @brendandahl received. Current queue size: 0 Live output at: http://54.215.176.217:8877/a41b7f791885040/output.txt	pdfjsbot	2017-02-24 21:12:04
8105	2017-02-24 19:49:23	#### From: Bot.io (Windows) ---- # Success Full output at http://54.215.176.217:8877/a41b7f791885040/output.txt Total script time: 21.17 mins + **Lint:** Passed + **Make references:** Passed + **Check references:** Passed	pdfjsbot	2017-02-24 21:12:04
8105	2017-02-24 19:53:53	#### From: Bot.io (Linux) ---- # Success Full output at http://107.21.233.14:8877/c779a9dc735c318/output.txt Total script time: 25.69 mins + **Lint:** Passed + **Make references:** Passed + **Check references:** Passed	pdfjsbot	2017-02-24 21:12:04
8105	2017-02-24 21:12:16	Thank you!	timvandermeij	2017-02-24 21:12:04
8104	2017-02-24 09:31:57	Link to PDF file (or attach file here): since its a client pdf, we can't share it. Configuration: Web browser and its version: IE, Chrome, Firefox (all latest) Operating system and its version: Latest OS's PDF.js version: 1.6.461 Is an extension: No Steps to reproduce the problem: 1.open a a CLX-6220 scanned pdf through this pdf.js viewer. **please find the below console log on this: PDF e74c347b…	venusakthiv	2017-02-24 09:35:59
8104	2017-02-24 09:35:59	> Link to PDF file (or attach file here): since its a client pdf, we can't share it. Closing as incomplete, since it's not possible to debug an issue with a just a copy of the console log. As I explained in https://github.com/mozilla/pdf.js/issues/8090#issuecomment-281347842, we *need* the PDF file *itself* to be able to help here.	Snuffleupagus	2017-02-24 09:35:59
8104	2017-02-24 09:41:37	OKay.. thanks!!	venusakthiv	2017-02-24 09:35:59
8103	2017-02-24 08:45:31	Changed the way text extraction treats words. Now it extracts word by word, so text selection or markup are more properly alligned. Please review the proposal as it is assuming splitSpaces variable to be set to true, it should be passed through options. This is a quick hack, probably a better solution exists. Thank you for your time,	Helidium
8103	2017-02-24 09:51:44	I have made this patch, beacuse in situations with long lines of text, the words in the middle are not aligned properly. The missalignment is visible for example here #6636 (2D images). I will prepare the before / after images that explain the situation.	Helidium
8103	2017-02-24 10:46:52	Here are the promised before / after screens: ![before](https://cloud.githubusercontent.com/assets/1107636/23300672/e711a70a-fa86-11e6-8889-3687cb5417df.jpeg) ![after](https://cloud.githubusercontent.com/assets/1107636/23300674/ed932cc0-fa86-11e6-9d31-57625902bac3.jpeg)	Helidium
8103	2017-03-01 19:17:25	Any updates on this? Is there something else you need @Snuffleupagus ?	Helidium
8103	2017-03-03 04:50:31	> Any updates on this? Is there something else you need @Snuffleupagus ? Can you provide information of about how many divs before and after your change?	yurydelendik
8102	2017-02-24 00:55:08	Trying to address "Dependency on Promise for legacy browsers" item from #8050 with attempt to provide centralized compatibility file for window and worker files. The web/compatiblity.js file is not really needed, but will be helpful for people to avoid 404 in nearest future and not break their build scripts. We can remove that later with major version.	yurydelendik	2017-02-24 21:47:50
8102	2017-02-24 00:55:58	/botio-windows preview	yurydelendik	2017-02-24 21:47:50
8102	2017-02-24 00:55:59	#### From: Bot.io (Windows) ---- # Received Command **cmd_preview** from @yurydelendik received. Current queue size: 0 Live output at: http://54.215.176.217:8877/e3f2a49896865f5/output.txt	pdfjsbot	2017-02-24 21:47:50
8102	2017-02-24 01:02:07	#### From: Bot.io (Windows) ---- # Success Full output at http://54.215.176.217:8877/e3f2a49896865f5/output.txt Total script time: 6.12 mins #### Published + Viewer: http://54.215.176.217:8877/e3f2a49896865f5/web/viewer.html + Extension: http://54.215.176.217:8877/e3f2a49896865f5/extensions/firefox/pdf.js.xpi	pdfjsbot	2017-02-24 21:47:50
8102	2017-02-24 01:19:15	/botio-windows preview	yurydelendik	2017-02-24 21:47:50
8102	2017-02-24 01:19:16	#### From: Bot.io (Windows) ---- # Received Command **cmd_preview** from @yurydelendik received. Current queue size: 0 Live output at: http://54.215.176.217:8877/fa471fcc862993c/output.txt	pdfjsbot	2017-02-24 21:47:50
8102	2017-02-24 01:25:30	#### From: Bot.io (Windows) ---- # Success Full output at http://54.215.176.217:8877/fa471fcc862993c/output.txt Total script time: 6.22 mins #### Published + Viewer: http://54.215.176.217:8877/fa471fcc862993c/web/viewer.html + Extension: http://54.215.176.217:8877/fa471fcc862993c/extensions/firefox/pdf.js.xpi	pdfjsbot	2017-02-24 21:47:50
8102	2017-02-24 15:28:26	#### From: Bot.io (Linux) ---- # Received Command **cmd_test** from @Snuffleupagus received. Current queue size: 0 Live output at: http://107.21.233.14:8877/2bacddfeb3bb03c/output.txt	pdfjsbot	2017-02-24 21:47:50
8102	2017-02-24 15:28:27	#### From: Bot.io (Windows) ---- # Received Command **cmd_test** from @Snuffleupagus received. Current queue size: 0 Live output at: http://54.215.176.217:8877/a16a3e0a1044360/output.txt	pdfjsbot	2017-02-24 21:47:50
8102	2017-02-24 15:50:20	#### From: Bot.io (Windows) ---- # Success Full output at http://54.215.176.217:8877/a16a3e0a1044360/output.txt Total script time: 21.88 mins + **Font tests:** Passed + **Unit tests:** Passed + **Regression tests:** Passed	pdfjsbot	2017-02-24 21:47:50
8102	2017-02-24 15:54:15	#### From: Bot.io (Linux) ---- # Success Full output at http://107.21.233.14:8877/2bacddfeb3bb03c/output.txt Total script time: 25.81 mins + **Font tests:** Passed + **Unit tests:** Passed + **Regression tests:** Passed	pdfjsbot	2017-02-24 21:47:50
8102	2017-02-24 21:47:57	Awesome work!	timvandermeij	2017-02-24 21:47:50
8101	2017-02-23 20:55:02	Hello, I have noticed that PDF.js is not doing a match ignoring accentuation (contrary to Acrobat and Chrome native renderer). By exemple, "Montréal" will not find and occurance if "Montreal" is used in the text (and vice versa). I guess this behavior is out of specs (and would likely slow down search?) but is this something that was considered to fix in the future? Thanks!	devanonyme	2017-02-23 21:55:14
8101	2017-02-23 21:55:13	Yes, this is by design. No normalization is done as it would mean that matches may be found that are not actually matches. For instance, just searching "é", I would expect "Montréal" to be matched, but not all other words with a normal "e" in them. Aside from the expectation, it's also more expensive to normalize all text. Closing as answered.	timvandermeij	2017-02-23 21:55:14
8100	2017-02-23 18:36:51	Issue #8088 I used your fix for the previous issue to make a bit more generic one.	brendandahl	2017-02-24 19:45:35
8100	2017-02-23 18:56:24	#### From: Bot.io (Linux) ---- # Received Command **cmd_test** from @brendandahl received. Current queue size: 0 Live output at: http://107.21.233.14:8877/a5f76c574a2e486/output.txt	pdfjsbot	2017-02-24 19:45:35
8100	2017-02-23 18:56:25	#### From: Bot.io (Windows) ---- # Received Command **cmd_test** from @brendandahl received. Current queue size: 0 Live output at: http://54.215.176.217:8877/6082b14e7b04f37/output.txt	pdfjsbot	2017-02-24 19:45:35
8100	2017-02-23 19:18:17	#### From: Bot.io (Windows) ---- # Failed Full output at http://54.215.176.217:8877/6082b14e7b04f37/output.txt Total script time: 21.87 mins + **Font tests:** Passed + **Unit tests:** Passed + **Regression tests:** FAILED Image differences available at: http://54.215.176.217:8877/6082b14e7b04f37/reftest-analyzer.html#web=eq.log	pdfjsbot	2017-02-24 19:45:35
8100	2017-02-23 19:22:03	#### From: Bot.io (Linux) ---- # Failed Full output at http://107.21.233.14:8877/a5f76c574a2e486/output.txt Total script time: 25.63 mins + **Font tests:** Passed + **Unit tests:** Passed + **Regression tests:** FAILED Image differences available at: http://107.21.233.14:8877/a5f76c574a2e486/reftest-analyzer.html#web=eq.log	pdfjsbot	2017-02-24 19:45:35
8099	2017-02-23 17:36:33	I am not very familiar with the way fonts work, so there may be more to this, but this at least makes the PDF display correctly.	jasonjensen	2017-03-06 20:58:54
8099	2017-02-25 20:48:25	Thanks, I will update the request when I can get around to it.	jasonjensen	2017-03-06 20:58:54
8099	2017-03-01 00:30:02	> However, quickly looking at the code it seems that the real issue is that subrNumber can be NaN in https://github.com/mozilla/pdf.js/blob/cada411af454af310cbcbcea4fe9b93aa2c12bd7/src/core/cff_parser.js#L554. Looks like we're reading off the end of the stack (stackSize = 0). We could alternatively check above to make sure stackSize > 0.	brendandahl	2017-03-06 20:58:54
8099	2017-03-03 07:03:06	I have made the changes but I am not sure how to add a test. Do I just add the (smaller) pdf to the test/pdfs folder? Moreover, the tests already do not all pass without any changes made: <S_CODE_TOKEN>	jasonjensen	2017-03-06 20:58:54
8099	2017-03-03 08:14:19	> Moreover, the tests already do not all pass without any changes made: Strange, that shouldn't happen (and it doesn't happen on the test bots). As long as all other tests passes, it should be fine though! > I have made the changes but I am not sure how to add a test. Do I just add the (smaller) pdf to the test/pdfs folder? The ideal is always a reduced test-case, but since this is your first pat…	Snuffleupagus	2017-03-06 20:58:54
8098	2017-02-23 16:40:56	I'm rendering pdf's using the svg method, then trying to save the svg. However when I load up the saved svg file, the font's aren't there and it defaults to serif font. Is there a way to define the font faces in the svg defs? I've tried PDFJS.disableFontFace = false, but more often then not, that just turns everything to serif font. I've attached the pdf file, the rendered svg and the js is below…	ckelsey	2017-02-23 17:50:13
8097	2017-02-23 00:47:11	The fonts in the attached PDF are not loading correctly. Qpdf found no errors, but that is of course not a guarantee. The first error comes from the font "AdvTT7b515deb", but I think there are more. Link to PDF file (or attach file here): [brokenFont.pdf](https://github.com/mozilla/pdf.js/files/795201/brokenFont.pdf) Configuration: - Web browser and its version: Chrome Version 56.0.2924.87 (64-bi…	jasonjensen	2017-03-11 08:55:00
8097	2017-02-23 09:36:38	This regressed in PR #6724, however please note that there's actually bugs in the font files *themselves* as well. Console log *after* PR #6724: <S_CODE_TOKEN> Console log *before* PR #6724: <S_CODE_TOKEN> /cc @brendandahl	Snuffleupagus	2017-03-11 08:55:00
8097	2017-02-23 17:37:56	Thank you for the reply and explanation. I believe the pull request above will fix this particular problem.	jasonjensen	2017-03-11 08:55:00
8096	2017-02-22 23:46:42	I am using pdf.js to do understand the text layout of pdf documents. However, I am having trouble understanding the information returned by `getTextContent`. Sometime it appears that I have to scale the height for each item by the vertical scale in the transform, i.e., `transform[3]`. Othertimes I don't. I have no idea how to determine when I have to and when I don't. Below are two examples from …	seth4618
8096	2017-03-02 15:15:18	Even I need this info. I need to know the exact location of text on the pdf doc	akshayda04
8096	2017-03-02 15:24:59	See https://github.com/mozilla/pdf.js/blob/master/examples/text-only/pdf2svg.js example comments.	yurydelendik
8095	2017-02-22 19:14:16	Link to PDF file (or attach file here): [CheckBox.pdf](https://github.com/mozilla/pdf.js/files/794534/CheckBox.pdf) Configuration: - PDF.js version: 1.7.225 Acrobat allows multiple checkboxes to share the same name, making them act as radio buttons. While designing the document, every checkbox has an «Export Value». The attached sample pdf has two checkboxes named "Choice", one having "Yes" as ex…	ClaudeMartel
8094	2017-02-22 18:22:18	Link to PDF file (or attach file here): [ComboBox.pdf](https://github.com/mozilla/pdf.js/files/794376/ComboBox.pdf) Configuration: - Web browser and its version: Microsoft Edge 38.14393.0.0 | Google Chrome 56.0.2924.87 (64-bit) - Operating system and its version: Windows 10 Pro - PDF.js version: 1.7.225 - Is an extension: Steps to reproduce the problem: 1. The attached PDF file has two instances …	ClaudeMartel	2017-02-27 21:14:26
8094	2017-02-25 22:47:00	Thank you for reporting this bug. The pull request above fixes this issue. Note that other readers (at least Okular) have the same issue.	timvandermeij	2017-02-27 21:14:26
8093	2017-02-22 17:59:11	Link to PDF file (or attach file here): https://issues.apache.org/jira/secure/attachment/12618826/shading_pattern.pdf Configuration: - Web browser and its version: FF 51.0.1 32bit - Operating system and its version: W7 - PDF.js version: latest Steps to reproduce the problem: open file What is the expected behavior? (add screenshot) ![screenshot-ar](https://cloud.githubusercontent.com/assets/66655…	THausherr
8093	2017-02-22 21:24:31	Also https://issues.apache.org/jira/secure/attachment/12630566/pslib-shading.pdf page 2, 4th shading.	THausherr
8092	2017-02-22 17:48:09	Link to PDF file (or attach file here): https://issues.apache.org/jira/secure/attachment/12658953/axsh02.pdf Configuration: - Web browser and its version: FF 51.0.1 32bit - Operating system and its version: W7 - PDF.js version: latest Steps to reproduce the problem: 1. display file What is the expected behavior? (add screenshot) ![axsh02-screenshot-adobe](https://cloud.githubusercontent.com/asset…	THausherr
8091	2017-02-21 23:00:39	Fixes a part of #7062 (which belongs to the ES6 modules project). Testing steps: - Run `gulp baseline` and verify that an error is thrown since the `BASELINE` variable is missing. - Run `BASELINE=bc3bceb gulp baseline` and verify that the success message is shown and that the `build/basline` directory is a Git repository at commit `bc3bceb`. - Run `BASELINE=bc3bceb gulp baseline` again and verify…	timvandermeij	2017-02-21 23:31:43
8091	2017-02-21 23:31:40	Thank you for the review!	timvandermeij	2017-02-21 23:31:43
8090	2017-02-21 13:11:50	Link to PDF file (or attach file here): since its a client pdf, we can't share it. Configuration: - Web browser and its version: IE, Chrome, Firefox (all latest) - Operating system and its version: Latest OS's - PDF.js version: 1.6.461 - Is an extension: No Steps to reproduce the problem: open a a CLX-6220 scanned pdf through this pdf.js viewer. 1. 2. What is the expected behavior? (add screensho…	venusakthiv	2017-02-21 13:44:27
8090	2017-02-21 13:44:27	> Link to PDF file (or attach file here): since its a client pdf, we can't share it. Unfortunately we cannot do anything here without access to a test-case! If possible, please try to create a reduced test-case by scanning/processing a non-sensitive document using the same hardware/software and upload that here. Closing as incomplete for now, since there's currently no actionable information prov…	Snuffleupagus	2017-02-21 13:44:27
8090	2017-02-23 10:01:53	thanks. we will try the same and provide you soon	venusakthiv	2017-02-21 13:44:27
8090	2017-02-24 09:28:46	please find the below console log on this: PDF e74c347b0665e24889a8151aefb7f921 [1.6 CLX-6220 Series; modified using iTextSharp™ 5.5.0 ©2000-2013 iText Group NV (AGPL-version) / CLX-6220 Series] (PDF.js: 1.6.461) Viewer.js:6295:25 Error: JPEG error: marker was not found pdf.worker.js:2973:6 decodeScan@https:///pdf.worker.js:14621:8 parse@https://pdf.worker.js:14983:25 JpegStream_ensureBuffer@http…	venusakthiv	2017-02-21 13:44:27
8089	2017-02-21 13:01:58	The demo for pdf.js uses what appears to be a HTML viewer backend, but all of the examples use svg or canvas. The HTML viewer appears to have better performance, am I missing something? Why can't I find a way to use the HTML viewer like the SVG or the Canvas backend, one page at a time?	mrapogee	2017-02-21 13:20:57
8089	2017-02-21 13:05:55	I see now, the demo viewer uses a text layer for selecting text + canvas. Is the text layer generator modular or can it be made modular? Thanks!	mrapogee	2017-02-21 13:20:57
8089	2017-02-21 13:20:55	Found solution here https://github.com/mozilla/pdf.js/blob/master/examples/components/pageviewer.js	mrapogee	2017-02-21 13:20:57
8088	2017-02-20 17:44:39	Link to PDF file (or attach file here): [TestPDF.pdf](https://github.com/mozilla/pdf.js/files/788168/TestPDF.pdf) Configuration: - All browsers - Windows 7 - PDF.js version: the one running on https://mozilla.github.io/pdf.js/web/viewer.html - Is an extension: Steps to reproduce the problem: 1. Go to https://mozilla.github.io/pdf.js/web/viewer.html 2.open the attached document in the demo viewer …	mus2007	2017-02-24 21:12:04
8088	2017-02-20 21:15:43	I can reproduce this on Arch Linux. The exception is being thrown here: https://github.com/mozilla/pdf.js/blob/cfaa621a05cb5360f6834cf96a16c44c1a9aed5b/src/core/obj.js#L514. I'm guessing this indicates that the PDF file is corrupted, but I'm not entirely sure. *Edit:* The file actually looks fine when viewed in the object browser. It may also be a regression. A builld on 5 March 2015 is already b…	timvandermeij	2017-02-24 21:12:04
8088	2017-02-20 21:31:37	This is unfortunately (another) regression from PR #3848. It appears that PR #5655 wasn't quite general enough to handle all possible cases of empty `Kids` nodes, and from a cursory look at this issue I'm not seeing an immediate way to fix it. (Well, just getting rid of [src/core/obj.js#L497-L508](https://github.com/mozilla/pdf.js/blob/cf73f4bc2ddd13f73f4116fb60dc568a0d90dcae/src/core/obj.js#L497…	Snuffleupagus	2017-02-24 21:12:04
8088	2017-02-23 15:46:11	Having looked a this a bit more today, I'm still not able to come up with a general solution (except removing the optimization) that is *guaranteed* to always work regardless of where in the `Pages` tree an empty `Kids` node is encountered. However, I'm not convinced that (potentially) parsing all `Kids` at a certain level (usually the bottom) of the tree is really that big of an issue in *practi…	Snuffleupagus	2017-02-24 21:12:04
8088	2017-02-23 18:56:05	> However, I'm not convinced that (potentially) parsing all Kids at a certain level (usually the bottom) of the tree is really that big of an issue in practice. We fetch all the pages, but not until one page is rendered. If we traverse all the pages at once this ends up basically forcing us to fetch all data for the pdf and removes all the benefits of chunked loading. I haven't tested this in awh…	brendandahl	2017-02-24 21:12:04
8088	2017-02-23 19:20:15	> If we traverse all the pages at once this ends up basically forcing us to fetch all data for the pdf and removes all the benefits of chunked loading. I'm not actually seeing this with my patch(es), since unless I'm mistaken the only difference should be when we're at the *bottom* of the tree. Please let me know if I'm totally off with the example below! Looking at the `tracemonkey` file, please…	Snuffleupagus	2017-02-24 21:12:04
8087	2017-02-20 14:50:31	Maybe fixes #8084	yurydelendik	2017-03-01 02:51:19
8087	2017-02-20 14:50:46	/botio-windows preview	yurydelendik	2017-03-01 02:51:19
8087	2017-02-20 14:50:47	#### From: Bot.io (Windows) ---- # Received Command **cmd_preview** from @yurydelendik received. Current queue size: 0 Live output at: http://54.215.176.217:8877/e091bb74d85cc52/output.txt	pdfjsbot	2017-03-01 02:51:19
8087	2017-02-20 14:57:15	#### From: Bot.io (Windows) ---- # Success Full output at http://54.215.176.217:8877/e091bb74d85cc52/output.txt Total script time: 6.45 mins #### Published + Viewer: http://54.215.176.217:8877/e091bb74d85cc52/web/viewer.html + Extension: http://54.215.176.217:8877/e091bb74d85cc52/extensions/firefox/pdf.js.xpi	pdfjsbot	2017-03-01 02:51:19
8087	2017-03-01 02:51:25	Trival	yurydelendik	2017-03-01 02:51:19
8086	2017-02-20 12:43:54	I'm hoping this is the place to post issues with Firefox's PDF printing. Apologies if it isn't! Link to PDF file (or attach file here): [Labels.pdf](https://github.com/mozilla/pdf.js/files/787392/Labels.pdf) Configuration: - Web browser and its version: Firefox 51.0.1 (64-bit) - Operating system and its version: OS X El Capitan 10.11.6 - PDF.js version: whatever is in my Firefox - Is an extension…	airblade	2017-03-22 20:56:15
8086	2017-02-20 12:49:23	Also: the right-most line of each barcode image is truncated at the bottom. You can see this in the PDF and in the photo of the printed PDF. The images also appear this way on screen in the webapp. The images aren't modified like this in Safari or Chrome. I don't know whether this is related but it's odd.	airblade	2017-03-22 20:56:15
8086	2017-03-01 15:24:08	Link to PDF file (or attach file here): Configuration: - Web browser and its version: 51.0.1 - Operating system and its version: macOS Sierra 10.12.3 - PDF.js version: unkown - Is an extension: no Steps to reproduce the problem: 1. Start Firefox on macOS 2. open our client website (sry, no link for you) 3. click on button to generate pdf What is the expected behavior? (add screenshot) The print s…	mbraunerDE	2017-03-22 20:56:15
8086	2017-03-22 09:33:24	This appears to be fixed in Firefox 52.0.1.	airblade	2017-03-22 20:56:15
8086	2017-03-22 20:56:15	Closing in that case. Indeed, this does sound like an upstream issue.	timvandermeij	2017-03-22 20:56:15
8085	2017-02-20 09:14:18	Link to PDF file (or attach file here): [Office 2007_009_pAGELAYOUT_Pagebackground(Watermark,Pagecolor,Pageborder).pdf](https://github.com/mozilla/pdf.js/files/786986/Office.2007_009_pAGELAYOUT_Pagebackground.Watermark.Pagecolor.Pageborder.pdf) Configuration: - Web browser and its version: All browsers - Operating system and its version: Windows - PDF.js version: 1.6.486 - Is an extension: No Ste…	aradhya1982
8085	2017-02-22 17:43:46	That is a type 2 (axial) shading with a type 0 function (uses a table of sample values to define the function). Here's another file with these that has a similar problem. [Shading2Function0.pdf](https://github.com/mozilla/pdf.js/files/794323/Shading2Function0.pdf)	THausherr
8084	2017-02-20 04:10:53	Link to PDF file (or attach file here): **Configuration:** - Firefox 51: - Ubuntu 16.04 VM, Webpack 2.2.1: - `pdfjs-dist` NPM package version `1.7.308` **Steps to reproduce the problem:** 1. Create a Webpack 2 entry with only: <S_CODE_TOKEN> 2. Build with Webpack 3. In the browser load the page or simple Webpack magic file and see `pdfjsLib is undefined`. **Expected Behavior:** `pdflib` or `windo…	dschissler	2017-03-01 02:51:19
8084	2017-02-20 13:52:31	There was no change in API. Can you provide a complete example? I checked API at "examples/components" and it works okay. Also http://jsbin.com/sukuga/edit?html,js,output	yurydelendik	2017-03-01 02:51:19
8084	2017-03-01 00:00:19	@dschissler Does the above pull request fix it for you?	brendandahl	2017-03-01 02:51:19
8084	2017-03-01 02:27:32	~~No it didn't~~. I will be able to look at this again in about a week.	dschissler	2017-03-01 02:51:19
8084	2017-03-01 11:25:26	Sorry I was in an airport and didn't read it correctly. I will try it later to give comment.	dschissler	2017-03-01 02:51:19
8084	2017-03-01 16:58:07	I'm having the same issue today when using `1.7.331`: <S_CODE_TOKEN> The above worked in `1.6.414`. However now I receive a `TypeError: Cannot read property 'PDFJS' of undefined` when attempting to require the chunk, and the main pdfjsLib object is undefined in pdf_viewer. If i update to just `require('pdfjs-dist')`, I do not receive an error when requiring, but the PDFViewer constructor is not a…	sjoyal	2017-03-01 02:51:19
8084	2017-03-01 21:06:42	@sjoyal can you try again? (s3 was down yesterday to publish new version of pdfjs-dist).	yurydelendik	2017-03-01 02:51:19
8084	2017-03-01 21:34:42	@yurydelendik `1.7.337` appears to fix the issue. Thanks!	sjoyal	2017-03-01 02:51:19
8084	2017-03-12 00:30:31	`1.7.361` works for me. I didn't try an earlier build. Thanks everyone.	dschissler	2017-03-01 02:51:19
8083	2017-02-20 01:11:37	Link to PDF file: [blurry-background-image.pdf](https://github.com/mozilla/pdf.js/files/786348/blurry-background-image.pdf) Configuration: - Web browser and its version: Firefox 51.0.1 (32-bit) - Operating system and its version: Windows 7 - PDF.js version: Using version bundled with Firefox Steps to reproduce the problem: 1. View Attached PDF with PDF.js in Firefox What is the expected behavior?…	jakejackson1
8083	2017-02-22 13:53:53	duplicate of #7731 ? (pattern with giant steps)	THausherr
8083	2017-02-22 22:50:40	Maybe. I couldn't open the original PDF for that ticket to check if it was the same problem.	jakejackson1
8082	2017-02-19 13:10:55	The contents of `Form` XObjects are (often) more or less equivalent to a complete page placed within another page. Hence I think that it makes sense to catch errors so as to not prevent rendering of an entire page, just because a part of it contains errors. Note that the patch purposely includes a `text` test as well, to check that the positioning of text placed after broken XObjects becomes corr…	Snuffleupagus	2017-03-24 11:55:12
8082	2017-03-21 06:33:13	#### From: Bot.io (Linux) ---- # Received Command **cmd_test** from @Snuffleupagus received. Current queue size: 0 Live output at: http://107.21.233.14:8877/bff14edce7c8504/output.txt	pdfjsbot	2017-03-24 11:55:12
8082	2017-03-21 06:33:14	#### From: Bot.io (Windows) ---- # Received Command **cmd_test** from @Snuffleupagus received. Current queue size: 0 Live output at: http://54.215.176.217:8877/53d4d5378b57b4e/output.txt	pdfjsbot	2017-03-24 11:55:12
8082	2017-03-21 06:55:54	#### From: Bot.io (Windows) ---- # Success Full output at http://54.215.176.217:8877/53d4d5378b57b4e/output.txt Total script time: 22.65 mins + **Font tests:** Passed + **Unit tests:** Passed + **Regression tests:** Passed	pdfjsbot	2017-03-24 11:55:12
8082	2017-03-21 07:02:33	#### From: Bot.io (Linux) ---- # Success Full output at http://107.21.233.14:8877/bff14edce7c8504/output.txt Total script time: 29.33 mins + **Font tests:** Passed + **Unit tests:** Passed + **Regression tests:** Passed	pdfjsbot	2017-03-24 11:55:12
8082	2017-03-23 08:05:14	Thinking about this some more: I suppose that my question here is if we actually want to unconditionally special-case `Form` XObjects like this patch does, or if we should simply incorporate this into PR #8176 instead and only do it when `ignoreErrors = true`?	Snuffleupagus	2017-03-24 11:55:12
8082	2017-03-24 11:55:12	After sleeping on this, I've now decided to simply incorporate this into PR #8176 instead. Since that PR allows skipping errors in general, and not just in `Form` XObjects, that seems to me like a much more general/consistent approach. Also, it simplifies the code ever so slightly, which is a nice bonus.	Snuffleupagus	2017-03-24 11:55:12
8081	2017-02-19 02:34:46	Reproduction Steps --- 1. Open Chrome on iOS (I'm using an iPhone 6, iOS 10.2.1, Chrome 56.0.2924.79) 2. Open https://mozilla.github.io/pdf.js/web/viewer.html (I tested on commit cfaa621a05cb5360f6834cf96a16c44c1a9aed5b) 3. Open the dropdown menu and click "Download." 4. Nothing happens. On iOS Safari, however, the download button works fine. Cause --- It appears that `URL.createObjectURL` is unr…	danielj41	2017-02-20 22:20:04
8081	2017-02-19 14:09:19	Make sure to squash the commits into one commit after addressing these comments. Visit https://github.com/mozilla/pdf.js/wiki/Squashing-Commits for how to do that easily. Thanks!	timvandermeij	2017-02-20 22:20:04
8081	2017-02-20 19:43:46	I think I've addressed all of the comments. Thank you for reviewing it!	danielj41	2017-02-20 22:20:04
8081	2017-02-20 21:28:39	/botio-linux preview	timvandermeij	2017-02-20 22:20:04
8081	2017-02-20 21:28:40	#### From: Bot.io (Linux) ---- # Received Command **cmd_preview** from @timvandermeij received. Current queue size: 0 Live output at: http://107.21.233.14:8877/2f06fd011b67700/output.txt	pdfjsbot	2017-02-20 22:20:04
8081	2017-02-20 21:30:49	#### From: Bot.io (Linux) ---- # Success Full output at http://107.21.233.14:8877/2f06fd011b67700/output.txt Total script time: 2.15 mins #### Published + Viewer: http://107.21.233.14:8877/2f06fd011b67700/web/viewer.html + Extension: http://107.21.233.14:8877/2f06fd011b67700/extensions/firefox/pdf.js.xpi	pdfjsbot	2017-02-20 22:20:04
8081	2017-02-20 22:20:11	Looks good. Thank you for fixing this!	timvandermeij	2017-02-20 22:20:04
8080	2017-02-17 21:45:24	*Note:* This is based on PR #8064. There might be room for improvements here, but at least it does work as intended :-) Please compare the (latest) Travis run with this PR in https://travis-ci.org/mozilla/pdf.js/builds/202788158#L407; with a previous run in https://travis-ci.org/mozilla/pdf.js/builds/202184476#L395.	Snuffleupagus	2017-02-18 20:27:16
8080	2017-02-17 22:22:31	/botio unittest	Snuffleupagus	2017-02-18 20:27:16
8080	2017-02-17 22:22:32	#### From: Bot.io (Windows) ---- # Received Command **cmd_unittest** from @Snuffleupagus received. Current queue size: 0 Live output at: http://54.215.176.217:8877/c882172c55690cd/output.txt	pdfjsbot	2017-02-18 20:27:16
8080	2017-02-17 22:24:40	#### From: Bot.io (Linux) ---- # Success Full output at http://107.21.233.14:8877/1b98ee4e731c402/output.txt Total script time: 2.13 mins + **Unit Tests:** Passed	pdfjsbot	2017-02-18 20:27:16
8080	2017-02-17 22:28:01	#### From: Bot.io (Windows) ---- # Success Full output at http://54.215.176.217:8877/c882172c55690cd/output.txt Total script time: 5.46 mins + **Unit Tests:** Passed	pdfjsbot	2017-02-18 20:27:16
8080	2017-02-18 19:43:46	/botio test	timvandermeij	2017-02-18 20:27:16
8080	2017-02-18 19:43:47	#### From: Bot.io (Windows) ---- # Received Command **cmd_test** from @timvandermeij received. Current queue size: 0 Live output at: http://54.215.176.217:8877/86fc218f84643bd/output.txt	pdfjsbot	2017-02-18 20:27:16
8080	2017-02-18 20:05:29	#### From: Bot.io (Windows) ---- # Success Full output at http://54.215.176.217:8877/86fc218f84643bd/output.txt Total script time: 21.69 mins + **Font tests:** Passed + **Unit tests:** Passed + **Regression tests:** Passed	pdfjsbot	2017-02-18 20:27:16
8080	2017-02-18 20:09:48	#### From: Bot.io (Linux) ---- # Success Full output at http://107.21.233.14:8877/8b42d5ee668b081/output.txt Total script time: 26.02 mins + **Font tests:** Passed + **Unit tests:** Passed + **Regression tests:** Passed	pdfjsbot	2017-02-18 20:27:16
8080	2017-02-18 20:24:11	#### From: Bot.io (Linux) ---- # Received Command **cmd_preview** from @timvandermeij received. Current queue size: 0 Live output at: http://107.21.233.14:8877/cff39d59d6ce976/output.txt	pdfjsbot	2017-02-18 20:27:16
8080	2017-02-18 20:26:24	#### From: Bot.io (Linux) ---- # Success Full output at http://107.21.233.14:8877/cff39d59d6ce976/output.txt Total script time: 2.21 mins #### Published + Viewer: http://107.21.233.14:8877/cff39d59d6ce976/web/viewer.html + Extension: http://107.21.233.14:8877/cff39d59d6ce976/extensions/firefox/pdf.js.xpi	pdfjsbot	2017-02-18 20:27:16
8080	2017-02-18 20:27:22	Looks good, thanks!	timvandermeij	2017-02-18 20:27:16
8079	2017-02-17 20:08:56	When coming across a recently resolved issue (#6995) of radio buttons not having buttonValues, it helped solve an issue for a project that I am currently working on when it was coming to setting the value attribute on radio inputs. However, I noticed that buttonValue was still not getting set for checkbox button widgets as well. I am proposing the following fix so that we can properly set value a…	evan-mitchell	2017-02-18 20:16:16
8079	2017-02-18 20:16:16	I have looked into this and this situation does not appear to be possible. Radio buttons are linked, i.e., if one is in the "on" state, the other is/others are in the "off" state. There is a parent object that coordinates which radio button in a set is in the "on" state. Since there is no such link between check boxes as they're singular items (i.e., they hold the `V` entry themselves instead of …	timvandermeij	2017-02-18 20:16:16
8078	2017-02-17 17:01:25	Link to PDF file (or attach file here): https://bugs.ghostscript.com/attachment.cgi?id=7455 Configuration: - Web browser and its version: FF 51.0.1 32bit - Operating system and its version: W7 - PDF.js version: https://mozilla.github.io/pdf.js/web/viewer.html Steps to reproduce the problem: 1. click on link What is the expected behavior? that it be displayed What went wrong? Only a part is drawn …	THausherr
8077	2017-02-16 17:34:49	Hi I am an avid user of vimium and it has increased my productivity massively. However vimium does not work with pdf tabs and it is a hindrance to my workflow, is there any way you can add an option to add custom keybindings to pdf.js so that I can add certain keybindings I use regularly to my pdf tabs as well? I understand that chrome extensions cannot communicate but would basic keybinding cust…	KVohra95
8077	2017-02-16 22:09:18	Closing since this is tracked in #7019.	timvandermeij
8077	2017-02-17 12:29:15	Can you reopen this? I am actually fine with the scrolling in pdf.js being one page, what I really want is custom keybindings because then i can use all of the other keybindings present in vimium like gt to change tabs etc. It becomes a hindrance to consistency when keybindings I use a lot are not available in pdf tabs	KVohra95
8076	2017-02-16 14:23:57	Link to PDF file: https://www.personalausweisportal.de/SharedDocs/Downloads/DE/Flyer-und-Broschueren/eID_Broschuere.pdf?__blob=publicationFile&v=1 (sha512sum 62e4a6a96257f219d1f1fc1c644eea86b17c056486a91a159e4cc0085347b3bc3c3d1a4e06eae204e1dce92f507afa5d55c21604584ffa852efb7fb303f9f846) Configuration: - Web browser and its version: Chromium 53.0.2785.143-0ubuntu0.14.04.1.1145, Firefox 51.0.1+buil…	pcworld
8076	2017-02-16 14:30:15	Hmm, that's QR code size is 16667x16667, it's like 8000dpi image.	yurydelendik
8076	2017-02-16 14:34:48	@pcworld can you check if you can reduce size of the image to acceptable dpi --perhaps 300dpi. I'm sure other PDF readers and <del>network providers</del> (well it's only 35k in the PDF) will say thanks :)	yurydelendik
8076	2017-02-16 14:38:01	@yurydelendik I am not the creator of this PDF. While the resolution of the image is indeed ridiculous, Evince somehow renders it in a few seconds only.	pcworld
8076	2017-02-16 15:20:24	Yeah, there is probably optimization to render such images at lower resolution we are missing. I'm marking the issue with performance tag.	yurydelendik
8075	2017-02-16 09:46:48	**Link to PDF file**: https://mozilla.github.io/pdf.js/web/viewer.html **Configuration:** - Web browser and its version: any - Operating system and its version: Windows 10 - PDF.js version: 1.6.210 **Steps to reproduce the problem:** 1. Open the viewer in the link and press the print button 2. Select "Microsoft print to pdf" in the printer dialog and press ok **What is the expected behavior?** I …	adineag
8075	2017-03-16 21:59:48	I'm pretty sure pdf.js renders each page as a 150dpi canvas which is then converted to an img tag. That would explain the quality degradation. Also you'll note you can no longer select text. I don't think there is a way around this.	jtnw
8075	2017-03-16 22:01:56	You're right. There is nothing we can do at this moment as increasing the quality would mean a great increase in memory consumption, which most browsers won't take well. There is an open project for an SVG back-end (https://github.com/mozilla/pdf.js/projects/2) that would allow us to print vectors instead of images, but it's still a work in progress.	timvandermeij
8075	2017-03-17 06:54:22	there is something you can try it. [Improve print quality for all browsers #7488 ](https://github.com/mozilla/pdf.js/issues/7488) [Fixed partial printing for IE / Edge and improved print quality for all browsers #7487](https://github.com/mozilla/pdf.js/issues/7487)	zjf123
8074	2017-02-16 06:45:21	My pdfs are in the foder "data" located outside the public_html folder. To access the files in this folder form a php script the path is : ../../data/file.pdf When I try to use that path with pdf.js, it paste my domain name before the path and I get the error message : Message : Missing PDF "http://mydomain.com/data/file.pdf". Where can I change that? Thank you for your help	drswing	2017-02-16 14:14:16
8074	2017-02-16 14:14:16	Relative path is not preferred way, but it can work when demo viewer is used. Please specify path in absolute form -- it shall not be an issue to build full path using `document.location`. Closing as answered.	yurydelendik	2017-02-16 14:14:16
8074	2017-02-16 14:16:35	There is no way to access a non-web exposed files from the browser, if you mean by 'outside public_html' by that.	yurydelendik	2017-02-16 14:14:16
8073	2017-02-16 06:20:00	Configuration: - Web browser and its version: chrome 56 and firefox 51.0.1 - Operating system and its version: windows - PDF.js version: 1.6.210 working in pc browser ie 10 working in mobile browsers. not showing in pc browser : chrome 56 and firefox 51.0.1 this is the pdf link: http://scripturefeast.net/web/viewer.html?file=/web/books/pdf/book6/6%20th%20Book%204-5-6.pdf	robinblogspot	2017-02-17 17:23:16
8073	2017-02-17 16:38:00	I get a 403 error when trying to open the file from java. On my mobile and on the desktop, I get a red bar and "Fehlende PDF-Datei" which means "missing PDF file".	THausherr	2017-02-17 17:23:16
8073	2017-02-17 17:23:16	> [...] this is the pdf link: http://scripturefeast.net/web/viewer.html?file=/web/books/pdf/book6/6%20th%20Book%204-5-6.pdf That links to a custom deployment of the PDF.js default viewer, where at least the `viewer.html` file has been modified, and looking in the browser console I see the following error in Firefox 54: <S_CODE_TOKEN> and the following error in Chrome 57: <S_CODE_TOKEN> This thus …	Snuffleupagus	2017-02-17 17:23:16
8072	2017-02-15 23:01:47	Ideally, the `Annotation` class should not have anything to do with the page's operator list. How annotations are added to the page's operator list is logic that belongs in `src/core/document.js` instead where the operator list is constructed. Moreover, some comments have been added to clarify the intent of the code.	timvandermeij	2017-02-27 21:50:57
8072	2017-02-15 23:07:22	/botio-linux preview	timvandermeij	2017-02-27 21:50:57
8072	2017-02-15 23:10:31	/botio test	timvandermeij	2017-02-27 21:50:57
8072	2017-02-26 21:29:13	> My initial reaction was that this feels like a lot of code to be putting in the Page.getOperatorList method. However, I'm not sure that moving this annotation code to a helper method in the Page "class" would be much better, considering the number of parameters that you'd still need to pass around then. I thought about that as well and came to the same conclusion as you did. In the new patch I …	timvandermeij	2017-02-27 21:50:57
8072	2017-02-26 21:35:14	/botio-linux preview	timvandermeij	2017-02-27 21:50:57
8072	2017-02-27 21:20:27	/botio-linux preview	timvandermeij	2017-02-27 21:50:57
8072	2017-02-27 21:20:28	#### From: Bot.io (Linux) ---- # Received Command **cmd_preview** from @timvandermeij received. Current queue size: 0 Live output at: http://107.21.233.14:8877/9e6b3b52c977444/output.txt	pdfjsbot	2017-02-27 21:50:57
8072	2017-02-27 21:22:39	#### From: Bot.io (Linux) ---- # Success Full output at http://107.21.233.14:8877/9e6b3b52c977444/output.txt Total script time: 2.19 mins #### Published + Viewer: http://107.21.233.14:8877/9e6b3b52c977444/web/viewer.html + Extension: http://107.21.233.14:8877/9e6b3b52c977444/extensions/firefox/pdf.js.xpi	pdfjsbot	2017-02-27 21:50:57
8072	2017-02-27 21:23:13	/botio test	timvandermeij	2017-02-27 21:50:57
8072	2017-02-27 21:23:14	#### From: Bot.io (Windows) ---- # Received Command **cmd_test** from @timvandermeij received. Current queue size: 1 Live output at: http://54.215.176.217:8877/0b8790c920e1197/output.txt	pdfjsbot	2017-02-27 21:50:57
8072	2017-02-27 21:45:23	#### From: Bot.io (Windows) ---- # Success Full output at http://54.215.176.217:8877/0b8790c920e1197/output.txt Total script time: 21.66 mins + **Font tests:** Passed + **Unit tests:** Passed + **Regression tests:** Passed	pdfjsbot	2017-02-27 21:50:57
8072	2017-02-27 21:49:36	#### From: Bot.io (Linux) ---- # Success Full output at http://107.21.233.14:8877/a0e2843f64163a8/output.txt Total script time: 26.38 mins + **Font tests:** Passed + **Unit tests:** Passed + **Regression tests:** Passed	pdfjsbot	2017-02-27 21:50:57
8071	2017-02-15 16:37:49	This patch basically reverts one aspect of TrueType (3, 1) cmap parsing to the state prior to PR #4259. After that PR, a number of regressions occurred in this particular code-path, which necessitated a number of follow-ups such as PRs #5703, #5743, and #6425. The empirical data suggests, at least to me, that we should always prefer a (3, 1) cmap for TrueType fonts when they have an encoding, reg…	Snuffleupagus	2017-02-16 23:13:46
8071	2017-02-15 16:41:22	/botio test	Snuffleupagus	2017-02-16 23:13:46
8071	2017-02-15 16:41:23	#### From: Bot.io (Linux) ---- # Received Command **cmd_test** from @Snuffleupagus received. Current queue size: 0 Live output at: http://107.21.233.14:8877/17ba7bf03a25732/output.txt	pdfjsbot	2017-02-16 23:13:46
8071	2017-02-15 16:41:24	#### From: Bot.io (Windows) ---- # Received Command **cmd_test** from @Snuffleupagus received. Current queue size: 0 Live output at: http://54.215.176.217:8877/d5677550ee2e9bb/output.txt	pdfjsbot	2017-02-16 23:13:46
8071	2017-02-15 17:02:56	#### From: Bot.io (Windows) ---- # Success Full output at http://54.215.176.217:8877/d5677550ee2e9bb/output.txt Total script time: 21.53 mins + **Font tests:** Passed + **Unit tests:** Passed + **Regression tests:** Passed	pdfjsbot	2017-02-16 23:13:46
8071	2017-02-15 17:08:01	#### From: Bot.io (Linux) ---- # Success Full output at http://107.21.233.14:8877/17ba7bf03a25732/output.txt Total script time: 26.62 mins + **Font tests:** Passed + **Unit tests:** Passed + **Regression tests:** Passed	pdfjsbot	2017-02-16 23:13:46
8071	2017-02-16 22:25:00	/botio makeref	brendandahl	2017-02-16 23:13:46
8071	2017-02-16 22:25:01	#### From: Bot.io (Windows) ---- # Received Command **cmd_makeref** from @brendandahl received. Current queue size: 0 Live output at: http://54.215.176.217:8877/06951668edd907f/output.txt	pdfjsbot	2017-02-16 23:13:46
8071	2017-02-16 22:46:12	#### From: Bot.io (Windows) ---- # Success Full output at http://54.215.176.217:8877/06951668edd907f/output.txt Total script time: 21.17 mins + **Lint:** Passed + **Make references:** Passed + **Check references:** Passed	pdfjsbot	2017-02-16 23:13:46
8071	2017-02-16 22:50:00	#### From: Bot.io (Linux) ---- # Success Full output at http://107.21.233.14:8877/9abd27f99bc9c6c/output.txt Total script time: 24.98 mins + **Lint:** Passed + **Make references:** Passed + **Check references:** Passed	pdfjsbot	2017-02-16 23:13:46
8070	2017-02-14 20:59:11	Fixes #8068	yurydelendik	2017-02-15 16:15:18
8070	2017-02-14 21:01:05	/botio test	yurydelendik	2017-02-15 16:15:18
8070	2017-02-14 21:01:07	#### From: Bot.io (Linux) ---- # Received Command **cmd_test** from @yurydelendik received. Current queue size: 0 Live output at: http://107.21.233.14:8877/e042ac07fd4ac1f/output.txt	pdfjsbot	2017-02-15 16:15:18
8070	2017-02-14 21:01:08	#### From: Bot.io (Windows) ---- # Received Command **cmd_test** from @yurydelendik received. Current queue size: 0 Live output at: http://54.215.176.217:8877/2917db8bdf4bacf/output.txt	pdfjsbot	2017-02-15 16:15:18
8070	2017-02-14 21:22:29	#### From: Bot.io (Windows) ---- # Success Full output at http://54.215.176.217:8877/2917db8bdf4bacf/output.txt Total script time: 21.35 mins + **Font tests:** Passed + **Unit tests:** Passed + **Regression tests:** Passed	pdfjsbot	2017-02-15 16:15:18
8070	2017-02-14 21:27:26	#### From: Bot.io (Linux) ---- # Success Full output at http://107.21.233.14:8877/e042ac07fd4ac1f/output.txt Total script time: 26.32 mins + **Font tests:** Passed + **Unit tests:** Passed + **Regression tests:** Passed	pdfjsbot	2017-02-15 16:15:18
8069	2017-02-14 03:12:27	Link to PDF file (or attach file here): https://drive.google.com/file/d/0B2FN2zsOzja-R1Z1QUVDWXg0WVE/view?usp=sharing Configuration: - Web browser and its version: Chrome 56.0 - Operating system and its version: Mac OS 10.12.3 - PDF.js version: 1.7.290 - Is an extension: Steps to reproduce the problem: 1. I would like on text layer display chinese character, but that incorrect. some character is …	RoyLiou	2017-02-14 10:59:37
8069	2017-02-14 10:59:37	I get similar broken behaviour in a number of other PDF readers as well, e.g. in both Adobe Reader and PDFium (in Chrome). The issue is with the PDF file *itself*, since some of the embedded fonts are are not providing complete `ToUnicode` data which is required for text-selection to work properly. Closing as invalid, since we unfortunately cannot do anything about the missing data in the PDF fil…	Snuffleupagus	2017-02-14 10:59:37
8068	2017-02-14 02:02:41	Link to PDF file (or attach file here): Configuration: - Web browser and its version: It's running on server-side with NodeJS (I tested v7.4 and LTS) - Operating system and its version: macOS Sierra - PDF.js version: 0.8.0 - Is an extension: Not. I'm only using the library. Steps to reproduce the problem: 1. Run pdfjs from server-side with NodeJS What is the expected behavior? (add screenshot) Co…	akh000	2017-02-15 16:15:18
8068	2017-02-14 09:50:06	Same here with ubuntu, node 7.5.0 and pdfjs-dist 1.7.290.	medialwerk	2017-02-15 16:15:18
8068	2017-02-14 16:15:06	I tested with Windows 10 and I have the same problem. I think that is a problem on the server-side, the self parameter is setted from the window parameter of the DOM Load. But, it's really weird because two weeks ago this was working perfectly. Thank you in advance.	akh000	2017-02-15 16:15:18
8068	2017-02-15 14:37:12	Any advance? Need I a specific environment to run pdfjs on the server side with node js? Why before all was working? :(	akh000	2017-02-15 16:15:18
8068	2017-02-15 14:50:09	> Any advance? Yes, PR #8070 is under review. > Need I a specific environment to run pdfjs on the server side with node js? Nope, fix pdfjs-dist or pdf.js repo to specific older version/commit. > Why before all was working? :( Changing to webpack packager instead of custom one (see #8046) broke stuff on node.js	yurydelendik	2017-02-15 16:15:18
8067	2017-02-13 22:27:50	*Yet another thing that I unfortunately missed during review of PR #8023.* Note that previously, in `make.js` this file was being preprocessed, however as far as I can tell that wasn't actually necessary. Hence this patch just copies the file to the proper output directory. Fixes https://bugzilla.mozilla.org/show_bug.cgi?id=1338395#c8. /cc @rvandermeulen	Snuffleupagus	2017-02-13 22:44:54
8066	2017-02-13 04:09:20	https://github.com/mozilla/pdf.js/commit/cb5f9df0c8932fe0db9f783ede7893b7efcadcdb started generating style strings automatically, which is forbidden by a standard Content Security Policy. It would be nice to have a fallback or perhaps reconsider the approach. To reproduce, use `style-src 'self'` in CSP: <meta http-equiv="Content-Security-Policy" content="style-src 'self'" />	thestinger
8066	2017-02-13 09:21:08	> ... or perhaps reconsider the approach. PR #7632 was necessary in order to improve performance of the `enhanceTextSelection` mode in particular, which is part of issue #7584, so in my opinion I don't think that reverting this should even be considered.	Snuffleupagus
8066	2017-02-13 09:48:16	I'm only suggesting taking other routes to optimizing it. For example, why use 4 padding attributes and then apply them with `style` instead of merging them?	thestinger
8066	2017-02-13 09:55:49	Could also still use the static array approach for setting individual style properties instead of doing it all via `style`. The `font-family` and `font-size` properties could be merged like `padding`.	thestinger
8066	2017-02-13 11:55:06	> I'm only suggesting taking other routes to optimizing it. For example, why use 4 padding attributes and then apply them with style instead of merging them? In general there's no guarantee that a particular `textDiv` needs all *four* padding values updated with `enhanceTextSelection`, and the current code provided a simple way to handle that (very common) case. > Could also still use the static …	Snuffleupagus
8066	2017-02-13 18:32:11	> In general there's no guarantee that a particular textDiv needs all four padding values updated with enhanceTextSelection, and the current code provided a simple way to handle that (very common) case. That doesn't mean `padding` can't be used efficiently. It doesn't need to build new strings for the parts it isn't updating and the end result will be smaller. It can replace a single `style` attr…	thestinger
8066	2017-02-13 19:03:47	> That doesn't mean padding can't be used efficiently. @thestinger agree, it will help to address the issue if benchmarks with some performance data was available.	yurydelendik
8065	2017-02-12 22:23:24	Previously, we had a function called `getDefaultAppearance`. This name, however, is misleading as the method gets the normal appearance (in the `N` entry) and not the default appearance (in the `DA` entry). Moreover, it was not entirely clear how it works just from reading the code. It primarily lacks comments and explicit error case handling. This patch improves the situation by fixing the issue…	timvandermeij	2017-02-15 22:27:41
8065	2017-02-12 22:29:41	/botio-linux preview	timvandermeij	2017-02-15 22:27:41
8065	2017-02-12 22:32:27	/botio test	timvandermeij	2017-02-15 22:27:41
8065	2017-02-13 21:36:04	Thank you for pointing this out! I removed the second commit and improved the first commit with a comment above the method (which I initially forgot). Hopefully all is fine now. Without that second commit, there are no more API changes in this patch.	timvandermeij	2017-02-15 22:27:41
8065	2017-02-13 21:36:11	/botio-linux preview	timvandermeij	2017-02-15 22:27:41
8065	2017-02-13 21:38:33	/botio test	timvandermeij	2017-02-15 22:27:41
8065	2017-02-15 21:48:01	/botio-linux preview	timvandermeij	2017-02-15 22:27:41
8065	2017-02-15 21:48:02	#### From: Bot.io (Linux) ---- # Received Command **cmd_preview** from @timvandermeij received. Current queue size: 0 Live output at: http://107.21.233.14:8877/22bcb7ed291afbc/output.txt	pdfjsbot	2017-02-15 22:27:41
8065	2017-02-15 21:50:13	#### From: Bot.io (Linux) ---- # Success Full output at http://107.21.233.14:8877/22bcb7ed291afbc/output.txt Total script time: 2.18 mins #### Published + Viewer: http://107.21.233.14:8877/22bcb7ed291afbc/web/viewer.html + Extension: http://107.21.233.14:8877/22bcb7ed291afbc/extensions/firefox/pdf.js.xpi	pdfjsbot	2017-02-15 22:27:41
8065	2017-02-15 21:51:31	#### From: Bot.io (Linux) ---- # Received Command **cmd_test** from @timvandermeij received. Current queue size: 0 Live output at: http://107.21.233.14:8877/48d06f15c39e582/output.txt	pdfjsbot	2017-02-15 22:27:41
8065	2017-02-15 21:51:32	#### From: Bot.io (Windows) ---- # Received Command **cmd_test** from @timvandermeij received. Current queue size: 0 Live output at: http://54.215.176.217:8877/6fe154a92c1271c/output.txt	pdfjsbot	2017-02-15 22:27:41
8065	2017-02-15 22:13:02	#### From: Bot.io (Windows) ---- # Success Full output at http://54.215.176.217:8877/6fe154a92c1271c/output.txt Total script time: 21.49 mins + **Font tests:** Passed + **Unit tests:** Passed + **Regression tests:** Passed	pdfjsbot	2017-02-15 22:27:41
8065	2017-02-15 22:17:09	#### From: Bot.io (Linux) ---- # Success Full output at http://107.21.233.14:8877/48d06f15c39e582/output.txt Total script time: 25.62 mins + **Font tests:** Passed + **Unit tests:** Passed + **Regression tests:** Passed	pdfjsbot	2017-02-15 22:27:41
8064	2017-02-12 16:57:36	Currently the built-in CMap files are loaded in `src/core/cmap.js` using `XMLHttpRequest` directly. For some environments that might be a problem, hence this patch refactors that to instead use a factory to load built-in CMaps on the main thread and message the data to the worker thread. This is inspired by other recent work, e.g. the addition of the `CanvasFactory`, and to a large extent on the …	Snuffleupagus	2017-02-17 21:30:31
8064	2017-02-13 15:20:25	Note that based on this patch, it would also be quite easy to add a simple cache to avoid having to load the *same* CMap files over and over, i.e. it could help with addressing issue #4794. Although, I'm not sure if the intent of that issue was that we should somehow cache the *parsed* CMaps, or if it'd suffice if the raw CMap files are cached. Anyway, I've pushed an additional commit which at le…	Snuffleupagus	2017-02-17 21:30:31
8064	2017-02-14 14:40:01	I don't think anything changes here, but we also need to be sure that permission restrictions stay the same when worker is loaded from foreign origin.	yurydelendik	2017-02-17 21:30:31
8064	2017-02-14 14:59:17	For future, we can opened an issue to create a separate factory and set of js-files for each map to be loaded cross-origin (e.g. these js files will have binary encoded array which will be decoded when loaded via script tag, the files can be generated during pdfjs-dist build and use any PDF compression, e.g. have it as ASCII85 and DEFLATE'd; maybe we shall change bool 'isBinary' field to enum)	yurydelendik	2017-02-17 21:30:31
8064	2017-02-14 17:53:03	> [...] maybe we shall change bool 'isBinary' field to enum Good idea, I've attempted to implement this; an interdiff is available at https://gist.github.com/Snuffleupagus/46262b3cd0d63c1e7d52ac97d19ffad3. Thank you for the review, and please let me know if this is what you had in mind!	Snuffleupagus	2017-02-17 21:30:31
8064	2017-02-16 10:01:12	#### From: Bot.io (Windows) ---- # Received Command **cmd_test** from @Snuffleupagus received. Current queue size: 0 Live output at: http://54.215.176.217:8877/ffa390df14e6d1a/output.txt	pdfjsbot	2017-02-17 21:30:31
8064	2017-02-16 10:22:41	#### From: Bot.io (Windows) ---- # Success Full output at http://54.215.176.217:8877/ffa390df14e6d1a/output.txt Total script time: 21.47 mins + **Font tests:** Passed + **Unit tests:** Passed + **Regression tests:** Passed	pdfjsbot	2017-02-17 21:30:31
8064	2017-02-16 10:26:42	#### From: Bot.io (Linux) ---- # Success Full output at http://107.21.233.14:8877/9972b61cc0c5ce9/output.txt Total script time: 25.50 mins + **Font tests:** Passed + **Unit tests:** Passed + **Regression tests:** Passed	pdfjsbot	2017-02-17 21:30:31
8064	2017-02-17 12:54:16	@yurydelendik Even though you already approved this PR, would you mind quickly looking over it again before we land it? Please note that based on your review comments, I've made a couple of changes as outlined in https://github.com/mozilla/pdf.js/pull/8064#issuecomment-279782921.	Snuffleupagus	2017-02-17 21:30:31
8064	2017-02-17 21:30:07	> @yurydelendik Even though you already approved this PR, would you mind quickly looking over it again before we land it? lgtm	yurydelendik	2017-02-17 21:30:31
8064	2017-02-17 21:30:39	Thank you for the patch.	yurydelendik	2017-02-17 21:30:31
8064	2017-02-18 18:44:17	Nice work! This has made a massive difference for me with loading `test/pdfs/mao.pdf`. Rendering went down from over 4 seconds to approximately 1 second. It's also visible in the network tab that the CMaps are only requested once.	timvandermeij	2017-02-17 21:30:31
8063	2017-02-11 18:33:07	*Please note:* The rendering of the PDF file in issue #8061 first regressed in PR #7039, and then PR #7493 exacerbated the problem even further by causing an infinite loop. In this particular case, when errors were encountered inside of the `Lexer.getObject` method *itself*, we didn't advance the stream position. This thus caused an inifinite loop in `parseCMap`, since the exact same character wa…	Snuffleupagus	2017-02-11 19:04:19
8063	2017-02-11 18:34:48	#### From: Bot.io (Linux) ---- # Received Command **cmd_preview** from @Snuffleupagus received. Current queue size: 0 Live output at: http://107.21.233.14:8877/15c3d40bb84dc1a/output.txt	pdfjsbot	2017-02-11 19:04:19
8063	2017-02-11 18:36:59	#### From: Bot.io (Linux) ---- # Success Full output at http://107.21.233.14:8877/15c3d40bb84dc1a/output.txt Total script time: 2.18 mins #### Published + Viewer: http://107.21.233.14:8877/15c3d40bb84dc1a/web/viewer.html + Extension: http://107.21.233.14:8877/15c3d40bb84dc1a/extensions/firefox/pdf.js.xpi	pdfjsbot	2017-02-11 19:04:19
8063	2017-02-11 18:37:55	#### From: Bot.io (Linux) ---- # Received Command **cmd_test** from @Snuffleupagus received. Current queue size: 0 Live output at: http://107.21.233.14:8877/9c65b522e9f50f5/output.txt	pdfjsbot	2017-02-11 19:04:19
8063	2017-02-11 18:37:56	#### From: Bot.io (Windows) ---- # Received Command **cmd_test** from @Snuffleupagus received. Current queue size: 0 Live output at: http://54.215.176.217:8877/f4809b9e642d309/output.txt	pdfjsbot	2017-02-11 19:04:19
8063	2017-02-11 18:59:11	#### From: Bot.io (Windows) ---- # Success Full output at http://54.215.176.217:8877/f4809b9e642d309/output.txt Total script time: 21.25 mins + **Font tests:** Passed + **Unit tests:** Passed + **Regression tests:** Passed	pdfjsbot	2017-02-11 19:04:19
8063	2017-02-11 19:03:35	#### From: Bot.io (Linux) ---- # Success Full output at http://107.21.233.14:8877/9c65b522e9f50f5/output.txt Total script time: 25.67 mins + **Font tests:** Passed + **Unit tests:** Passed + **Regression tests:** Passed	pdfjsbot	2017-02-11 19:04:19
8063	2017-02-11 19:05:03	/botio makeref	yurydelendik	2017-02-11 19:04:19
8063	2017-02-11 19:05:04	#### From: Bot.io (Windows) ---- # Received Command **cmd_makeref** from @yurydelendik received. Current queue size: 1 Live output at: http://54.215.176.217:8877/f77f6c94139b523/output.txt	pdfjsbot	2017-02-11 19:04:19
8063	2017-02-11 19:33:08	#### From: Bot.io (Linux) ---- # Success Full output at http://107.21.233.14:8877/5a7ecc75fbf04ac/output.txt Total script time: 25.36 mins + **Lint:** Passed + **Make references:** Passed + **Check references:** Passed	pdfjsbot	2017-02-11 19:04:19
8063	2017-02-11 19:34:23	#### From: Bot.io (Windows) ---- # Success Full output at http://54.215.176.217:8877/f77f6c94139b523/output.txt Total script time: 20.84 mins + **Lint:** Passed + **Make references:** Passed + **Check references:** Passed	pdfjsbot	2017-02-11 19:04:19
8062	2017-02-11 15:31:46	Fixes #8055. Moreover, this patch: - changes the milestones link to the projects link (as we do not use milestones anymore); - removes information about weekly public meetings (as they're not being done anymore); - contains minor text fixes. The two removed links are now on the wiki page, and the dead link has been changed to a Web Archive link.	timvandermeij	2017-02-11 15:33:47
8062	2017-02-11 15:33:53	Trivial.	timvandermeij	2017-02-11 15:33:47
8061	2017-02-11 14:54:05	Link to PDF file (or attach file here): https://storage-download.googleapis.com/pdfjs_bug/test.pdf Configuration: - Web browser and its version: Chrome 56.0.2924.87 (64 bit), Firefox 51.0.1 (64-bit) - Operating system and its version: MacOS 'Sierra' 10.12.3 - PDF.js version: 1.7.278, github.io CDN version - Is an extension: No Steps to reproduce the problem: 1. See this fiddle: https://jsfiddle.n…	LeonMelis	2017-02-11 19:04:19
8061	2017-02-11 19:11:05	Thank you for reporting this bug and thanks @Snuffleupagus for fixing this so quickly!	timvandermeij	2017-02-11 19:04:19
8061	2017-02-12 16:42:27	I can confirm that the PDF now renders correctly, thanks @Snuffleupagus for the quick action!	LeonMelis	2017-02-11 19:04:19
8060	2017-02-11 06:34:35	As per PDF 1.7 Spec, page 161, section 3.8.4, corners can be any two diagonally opposite corners. Accounting for this to calculate font ascent and descent correctly. Link: http://www.adobe.com/content/dam/Adobe/en/devnet/acrobat/pdfs/pdf_reference_1-7.pdf Text from the specification: Note: Although rectangles are conventionally specified by their lower-left and upper-right corners, it is acceptab…	a0preetham	2017-02-11 12:32:05
8060	2017-02-11 10:20:06	#### From: Bot.io (Windows) ---- # Received Command **cmd_test** from @Snuffleupagus received. Current queue size: 0 Live output at: http://54.215.176.217:8877/e7e69a49688b825/output.txt	pdfjsbot	2017-02-11 12:32:05
8060	2017-02-11 10:42:01	#### From: Bot.io (Windows) ---- # Success Full output at http://54.215.176.217:8877/e7e69a49688b825/output.txt Total script time: 21.90 mins + **Font tests:** Passed + **Unit tests:** Passed + **Regression tests:** Passed	pdfjsbot	2017-02-11 12:32:05
8060	2017-02-11 10:45:36	#### From: Bot.io (Linux) ---- # Success Full output at http://107.21.233.14:8877/4543a2d7eb84d9c/output.txt Total script time: 25.50 mins + **Font tests:** Passed + **Unit tests:** Passed + **Regression tests:** Passed	pdfjsbot	2017-02-11 12:32:05
8060	2017-02-11 12:02:44	#### From: Bot.io (Linux) ---- # Received Command **cmd_makeref** from @Snuffleupagus received. Current queue size: 0 Live output at: http://107.21.233.14:8877/6f4b4215675cb3d/output.txt	pdfjsbot	2017-02-11 12:32:05
8060	2017-02-11 12:02:45	#### From: Bot.io (Windows) ---- # Received Command **cmd_makeref** from @Snuffleupagus received. Current queue size: 0 Live output at: http://54.215.176.217:8877/11d0dbfbeb5b154/output.txt	pdfjsbot	2017-02-11 12:32:05
8060	2017-02-11 12:23:39	#### From: Bot.io (Windows) ---- # Success Full output at http://54.215.176.217:8877/11d0dbfbeb5b154/output.txt Total script time: 20.90 mins + **Lint:** Passed + **Make references:** Passed + **Check references:** Passed	pdfjsbot	2017-02-11 12:32:05
8060	2017-02-11 12:28:02	#### From: Bot.io (Linux) ---- # Success Full output at http://107.21.233.14:8877/6f4b4215675cb3d/output.txt Total script time: 25.30 mins + **Lint:** Passed + **Make references:** Passed + **Check references:** Passed	pdfjsbot	2017-02-11 12:32:05
8059	2017-02-10 18:30:03	Based on issue #7688, I am unable to download files in Safari using the "download" button. My steps to reproduce are the same as the previously referenced issue. I had noticed that others had noted that this issue was an issue with WebKit, but had previously been corrected. Unfortunately, I'm still running into problems. Any suggestions? I saw that @timvandermeij closed the last issue, so I wante…	frankangelone	2017-02-10 21:26:32
8059	2017-02-10 21:26:32	This has been fixed upstream in WebKit, but that was two months ago. Safari 10 does not yet have this update and consequently does not support this. There is not much we can do about it; you'll just have to wait until a new Safari version is released, unfortunately.	timvandermeij	2017-02-10 21:26:32
8058	2017-02-10 16:43:13	Fixes #8057	yurydelendik	2017-02-10 19:40:54
8058	2017-02-10 18:21:25	Thanks for taking a look at this so quickly - much appreciated. Does the pdfjs-dist build automatically following a successful merge?	MSchip	2017-02-10 19:40:54
8058	2017-02-10 19:41:07	> Does the pdfjs-dist build automatically following a successful merge? yes	yurydelendik	2017-02-10 19:40:54
8057	2017-02-10 16:30:35	It appears the commit below removed all reference to the variable pdfjslibs. I'm assuming it is being used somewhere else in the combined build. Link to PDF file (or attach file here): https://github.com/mozilla/pdf.js/pull/8046 Configuration: - Web browser and its version: Chrome 56.0.2924.87 - Operating system and its version: Mac osx - PDF.js version: pdfjs-dist 1.7.274 - Is an extension: Step…	MSchip	2017-02-10 19:40:54
8056	2017-02-10 13:35:04	Re: [bug 1334831](https://bugzilla.mozilla.org/show_bug.cgi?id=1334831) and issue #8008. Note that according to the specification, see https://dom.spec.whatwg.org/#interface-childnode, the `remove` method shouldn't throw. This is also consistent with e.g. the Firefox implementation, see http://searchfox.org/mozilla-central/rev/d3307f19d5dac31d7d36fc206b00b686de82eee4/dom/base/nsINode.cpp#1852. Ob…	Snuffleupagus	2017-02-10 22:17:18
8056	2017-02-10 13:41:58	/botio-linux preview	Snuffleupagus	2017-02-10 22:17:18
8056	2017-02-10 13:41:59	#### From: Bot.io (Linux) ---- # Received Command **cmd_preview** from @Snuffleupagus received. Current queue size: 0 Live output at: http://107.21.233.14:8877/1189be09d555a1c/output.txt	pdfjsbot	2017-02-10 22:17:18
8056	2017-02-10 13:44:10	#### From: Bot.io (Linux) ---- # Success Full output at http://107.21.233.14:8877/1189be09d555a1c/output.txt Total script time: 2.19 mins #### Published + Viewer: http://107.21.233.14:8877/1189be09d555a1c/web/viewer.html + Extension: http://107.21.233.14:8877/1189be09d555a1c/extensions/firefox/pdf.js.xpi	pdfjsbot	2017-02-10 22:17:18
8056	2017-02-10 21:35:54	#### From: Bot.io (Windows) ---- # Received Command **cmd_test** from @timvandermeij received. Current queue size: 0 Live output at: http://54.215.176.217:8877/3c6af098b88dc20/output.txt	pdfjsbot	2017-02-10 22:17:18
8056	2017-02-10 21:58:31	#### From: Bot.io (Windows) ---- # Success Full output at http://54.215.176.217:8877/3c6af098b88dc20/output.txt Total script time: 22.60 mins + **Font tests:** Passed + **Unit tests:** Passed + **Regression tests:** Passed	pdfjsbot	2017-02-10 22:17:18
8056	2017-02-10 22:02:33	#### From: Bot.io (Linux) ---- # Success Full output at http://107.21.233.14:8877/7672ac2e05bcfe9/output.txt Total script time: 26.65 mins + **Font tests:** Passed + **Unit tests:** Passed + **Regression tests:** Passed	pdfjsbot	2017-02-10 22:17:18
8056	2017-02-10 22:17:32	Nice improvement!	timvandermeij	2017-02-10 22:17:18
8055	2017-02-10 13:17:20	http://blog.mozilla.com/cjones/2011/06/15/overview-of-pdf-js-guts/ <-- This Link	divyanshj16	2017-02-11 15:33:47
8054	2017-02-10 10:48:27	Fixes https://bugzilla.mozilla.org/show_bug.cgi?id=1338395#c2. /cc @rvandermeulen	Snuffleupagus	2017-02-10 15:46:35
8053	2017-02-10 09:47:49	I missed this during review, sorry about that! Fixes #8051.	Snuffleupagus	2017-02-10 11:47:51
8052	2017-02-10 08:01:18	Outside to iFrame, and with outher browsers it's all ok! Into IE11 iframe not. `<iframe src="http://mozilla.github.io/pdf.js/web/viewer.html"></iframe>` Configuration: - Web browser and its version: IE11 - Operating system and its version: WIN 10 - PDF.js version: 1.7.225 - Is an extension: - Steps to reproduce the problem: 1. Open the official demo page in a iframe with IE11 2. Print Print outsi…	uvolpato
8052	2017-02-27 17:13:09	While I'm not entirely sure why, IE11 (and older version of IE) has issues with using `window.print` in an iframe. Using `window.document.execCommand('print', false, null);` seems to get the desired results, but is not supported in Firefox. If you are building pdf.js from source, you can change `print.call(window)` in `pdf_print_service.js` to this: <S_CODE_TOKEN> For a more complete solution, yo…	kimgronqvist
8052	2017-03-07 14:19:38	Great! Print space is ok now, but I have one more issue ... Print doesn't take the correct page orientation. Below an example of landscape page, but printed with portrait orientation ... (always with IE11 and iFrame) ... Thanks!! ![image](https://cloud.githubusercontent.com/assets/4378596/23660325/594fdfc4-0349-11e7-8a36-5653716e2f98.png)	uvolpato
8051	2017-02-10 02:27:46	I think commit https://github.com/mozilla/pdf.js/commit/32856f0adbd495325a8704d335534cc159d1bccc has introduced the following error. Google Chrome 57.0.2987.37 (Official Build) beta (64-bit) Revision 47a57c88d21c9db6c802e723966c0d7a1e5a991c-refs/branch-heads/2987@{#374} OS Linux JavaScript V8 5.7.492.37 Steps to reproduce the problem: 1. Navigate to any PDF ie. https://nodejs.org/static/documents…	moderation	2017-02-10 11:47:51
8050	2017-02-09 15:58:25	Removes RequireJS dependency since it will be hard to adapt ES6 module transpilers. It will be easier with SystemJS. Questions to resolve: - [x] Central configuration (vs SystemJS.config in multiple places) - [x] Dependency on Promise for legacy browsers (increase bar or move Promise polyfill to compatibility.js), e.g. we use that in some examples.	yurydelendik	2017-02-27 22:31:42
8050	2017-02-09 17:50:02	> Dependency on Promise for legacy browsers (increase bar or move Promise polyfill to compatibility.js), e.g. we use that in some examples. Personally I feel that support for older browsers are now seriously holding us back from using many of the really nice new features in ES6, and I would wholeheartedly support increasing the minimum requirements for using PDF.js. My suggestion is that version …	Snuffleupagus	2017-02-27 22:31:42
8050	2017-02-10 18:26:23	> Personally I feel that support for older browsers are now seriously holding us back from using many of the really nice new features in ES6, and I would wholeheartedly support increasing the minimum requirements for using PDF.js. We can use a transpiler (like babel) to support old browsers and still have all the shiny new stuff.	brendandahl	2017-02-27 22:31:42
8050	2017-02-25 19:34:16	/botio test	yurydelendik	2017-02-27 22:31:42
8050	2017-02-27 21:56:20	/botio-linux preview	timvandermeij	2017-02-27 22:31:42
8050	2017-02-27 21:56:21	#### From: Bot.io (Linux) ---- # Received Command **cmd_preview** from @timvandermeij received. Current queue size: 0 Live output at: http://107.21.233.14:8877/d1d29810130162e/output.txt	pdfjsbot	2017-02-27 22:31:42
8050	2017-02-27 21:58:31	#### From: Bot.io (Linux) ---- # Success Full output at http://107.21.233.14:8877/d1d29810130162e/output.txt Total script time: 2.16 mins #### Published + Viewer: http://107.21.233.14:8877/d1d29810130162e/web/viewer.html + Extension: http://107.21.233.14:8877/d1d29810130162e/extensions/firefox/pdf.js.xpi	pdfjsbot	2017-02-27 22:31:42
8050	2017-02-27 22:00:10	/botio test	timvandermeij	2017-02-27 22:31:42
8050	2017-02-27 22:00:12	#### From: Bot.io (Linux) ---- # Received Command **cmd_test** from @timvandermeij received. Current queue size: 0 Live output at: http://107.21.233.14:8877/199f213dbd9f162/output.txt	pdfjsbot	2017-02-27 22:31:42
8050	2017-02-27 22:00:13	#### From: Bot.io (Windows) ---- # Received Command **cmd_test** from @timvandermeij received. Current queue size: 1 Live output at: http://54.215.176.217:8877/296868ca9d08d8e/output.txt	pdfjsbot	2017-02-27 22:31:42
8050	2017-02-27 22:22:28	#### From: Bot.io (Windows) ---- # Success Full output at http://54.215.176.217:8877/296868ca9d08d8e/output.txt Total script time: 22.10 mins + **Font tests:** Passed + **Unit tests:** Passed + **Regression tests:** Passed	pdfjsbot	2017-02-27 22:31:42
8050	2017-02-27 22:30:04	#### From: Bot.io (Linux) ---- # Success Full output at http://107.21.233.14:8877/199f213dbd9f162/output.txt Total script time: 29.85 mins + **Font tests:** Passed + **Unit tests:** Passed + **Regression tests:** Passed	pdfjsbot	2017-02-27 22:31:42
8050	2017-02-27 22:32:00	Thank you for working on this!	timvandermeij	2017-02-27 22:31:42
8049	2017-02-09 10:28:54	When using content-security-headers to restrict connections to same origin, you may not make connections to example.com. This feature detection also works with a request to the current location.	jobstijl	2017-03-03 23:02:32
8049	2017-03-03 23:02:32	Closing since this change is merged in the patch above. Thank you for your contribution!	timvandermeij	2017-03-03 23:02:32
8048	2017-02-09 02:44:39	Link to PDF file (or attach file here): [AcroForm.pdf](https://github.com/mozilla/pdf.js/files/762493/AcroForm.pdf) Configuration: - Web browser and its version: Chrome - Operating system and its version: OSX - PDF.js version: Latest - Is an extension: No Steps to reproduce the problem: 1. Open this PDF 2. Notice AcroFields in wrong location What is the expected behavior? (add screenshot) ![image…	rmhrisk	2017-02-09 21:33:25
8048	2017-02-09 12:10:12	Works fine on FF 51.0.1.	THausherr	2017-02-09 21:33:25
8048	2017-02-09 21:33:25	This works for as well using the latest Firefox and PDF.js versions (https://mozilla.github.io/pdf.js/web/viewer.html). There have been annotation layer fixes some time ago, so I'm closing this as fixed.	timvandermeij	2017-02-09 21:33:25
8047	2017-02-09 01:03:29	Link to PDF file (or attach file here): [212241 (6).pdf](https://github.com/mozilla/pdf.js/files/762326/212241.6.pdf) Configuration: - Web browser and its version: Chrome - Operating system and its version: OSX - PDF.js version: Latest - Is an extension: No Steps to reproduce the problem: 1. Open the file 2. Notice the checkboxes not filled in What is the expected behavior? (add screenshot) Check…	rmhrisk
8047	2017-02-09 01:25:21	I should add this seems to be related to this file in particular.	rmhrisk
8047	2017-02-09 21:36:59	The console displays the following: <pre> Warning: fontRes not available Warning: Error during font loading: Font 5CF49813725A4731BB7389F7A2FDE6CD is not available </pre> I think the checkboxes are actually glyphs in a font that cannot be loaded.	timvandermeij
8047	2017-02-10 22:02:02	Thanks Tim, it's odd that adobe has the glyphs, Ill look into this then close if appropriate.	rmhrisk
8047	2017-02-10 22:10:22	I have inspected the file with https://brendandahl.github.io/pdf.js.utils/browser and the font is available in `Trailer / Root / AcroForm / DR / Font / Helv / FontName`. However, we don't parse the `AcroForm` entry yet, but it is tracked in #7613. Therefore this looks like a PDF.js issue as the necessary data appears to be present in the PDF file.	timvandermeij
8047	2017-02-11 12:43:37	So, the font used in the PDF as a font for checkboxes has name "26EBF91525C1400B96AF9B0E30E84747", not "5CF49813725A4731BB7389F7A2FDE6CD". The "5CF49813725A4731BB7389F7A2FDE6CD" used for text fields only. I think here PDF.js has a problem with reading "/Font" property for appearance object dictionary: <S_CODE_TOKEN> <S_CODE_TOKEN>	YuryStrozhevsky
8047	2017-02-13 02:09:13	Yes, I think @YuryStrozhevsky is right, I noticed the font is being rendered: ![image](https://cloud.githubusercontent.com/assets/1619279/22868767/57166352-f14e-11e6-9c90-7b0e38967774.png) It just does not have the color.	rmhrisk
8047	2017-03-11 21:04:06	@timvandermeij don't mean to be a bother but can you confirm you see this as an issue? in this case @YuryStrozhevsky makes this file so we can probably find a way to work around pdfjs but it does not seem like the right solution.	rmhrisk
8047	2017-03-12 15:02:27	This definitely looks like an issue on the PDF.js side, yes. I tried loading the fonts from the `AcroForms` dictionary locally a few days ago, but it didn't resolve any of the open issues regarding this. I'm not too familiar with the font conversion code myself, so I must have made some kind of error there. Maybe someone with more font knowledge can find out what's going wrong here.	timvandermeij
8047	2017-03-12 18:52:09	@timvandermeij is there someone on the PDFjs team we might be able to tag for insights here?	rmhrisk
8047	2017-03-12 22:10:36	I did more debugging for this and managed to trace the problem to `src/display/canvas.js`. The problem is that a `setFillRGBColor(255, 255, 255)` operation is done, but not reset when the annotations are drawn. This makes the checkmarks appear white instead of black, but they are in the correct position. When I manually add `this.setFillRGBColor(0, 0, 0)` in `CanvasGraphics_beginAnnotation`, the …	timvandermeij
8047	2017-03-13 15:00:29	@timvandermeij, I guess we need to reset state somehow. At the https://github.com/mozilla/pdf.js/blob/4e3e97be8eafede8637eff749282af609661b88f/src/core/document.js#L236 we just place annotation operator list in the same queue. I would say `beginAnnotation` will be best place to reset state. It can be done by checking all properties and their default value. Alternative will be to add e.g. `beginCo…	yurydelendik
8047	2017-03-13 22:40:05	Good point. I did try to reset the state there, but it wasn't successful. Moreover, I think we already try to do it with https://github.com/mozilla/pdf.js/blob/master/src/display/canvas.js#L1920, but also no success there. Therefore, I'm wondering how to actually reset the state, because as far as I can see it's already being done. However, the state change only seems to be effective when `OPS.se…	timvandermeij
8047	2017-03-23 12:19:24	I've (quickly) looked into this issue, and I can't help thinking that there are *two* separate issues at play here: - First of all, it seems to me that we might need to treat *every* annotation separately, and thus reset the state before each one rather than just once before all of them. - Second of all, creating a new `CanvasExtraState` will *not* reset the canvas `ctx` itself, which ought to ex…	Snuffleupagus
8047	2017-03-23 21:35:52	If the patch above does resolve the issue, then I'm fine with this solution as it's kept minimal. @yurydelendik Is this also what you had in mind?	timvandermeij
8046	2017-02-08 22:49:11		yurydelendik	2017-02-09 22:04:54
8046	2017-02-08 22:50:29	/botio-windows preview	yurydelendik	2017-02-09 22:04:54
8046	2017-02-08 22:50:30	#### From: Bot.io (Windows) ---- # Received Command **cmd_preview** from @yurydelendik received. Current queue size: 0 Live output at: http://54.215.176.217:8877/5aa9ad70930b6a4/output.txt	pdfjsbot	2017-02-09 22:04:54
8046	2017-02-08 22:56:55	#### From: Bot.io (Windows) ---- # Success Full output at http://54.215.176.217:8877/5aa9ad70930b6a4/output.txt Total script time: 6.42 mins #### Published + Viewer: http://54.215.176.217:8877/5aa9ad70930b6a4/web/viewer.html + Extension: http://54.215.176.217:8877/5aa9ad70930b6a4/extensions/firefox/pdf.js.xpi	pdfjsbot	2017-02-09 22:04:54
8046	2017-02-09 18:31:54	#### From: Bot.io (Linux) ---- # Received Command **cmd_test** from @yurydelendik received. Current queue size: 0 Live output at: http://107.21.233.14:8877/bc1ef7eae0847bb/output.txt	pdfjsbot	2017-02-09 22:04:54
8046	2017-02-09 18:31:55	#### From: Bot.io (Windows) ---- # Received Command **cmd_test** from @yurydelendik received. Current queue size: 0 Live output at: http://54.215.176.217:8877/a81b778949e5c1f/output.txt	pdfjsbot	2017-02-09 22:04:54
8046	2017-02-09 18:54:37	#### From: Bot.io (Windows) ---- # Success Full output at http://54.215.176.217:8877/a81b778949e5c1f/output.txt Total script time: 22.69 mins + **Font tests:** Passed + **Unit tests:** Passed + **Regression tests:** Passed	pdfjsbot	2017-02-09 22:04:54
8046	2017-02-09 18:57:42	#### From: Bot.io (Linux) ---- # Success Full output at http://107.21.233.14:8877/bc1ef7eae0847bb/output.txt Total script time: 25.79 mins + **Font tests:** Passed + **Unit tests:** Passed + **Regression tests:** Passed	pdfjsbot	2017-02-09 22:04:54
8046	2017-02-10 16:11:20	This seems to have broken the pdf.combined.js build: https://github.com/mozilla/pdfjs-dist/commits/master/build/pdf.combined.js. console error: <S_CODE_TOKEN> https://github.com/mozilla/pdf.js/issues/8057	MSchip	2017-02-09 22:04:54
8045	2017-02-08 14:46:55	Link to PDF file: https://drive.google.com/open?id=0B12AhxvnYHrATm5Tb0VLcjloUWc Configuration: - Web browser and its version: Firefox 51.0.1 - Operating system and its version: Windows 7 - PDF.js version: build: "35102c02", version: "1.7.267" - Is an extension: no Steps to reproduce the problem: 1. Set the [viewer](https://mozilla.github.io/pdf.js/web/viewer.html) renderer to SVG with PDFViewerAp…	benbro
8044	2017-02-08 11:10:08	[Scriptures - John Lesson 17.pdf](https://github.com/mozilla/pdf.js/files/760419/Scriptures.-.John.Lesson.17.pdf) Link to PDF file (or attach file here): Configuration: - Web browser and its version: Chrome - Operating system and its version: Linux / Mac - PDF.js version: 1.6.418 - Is an extension: Steps to reproduce the problem: 1. Simply load document and read text. 2. Real code where we do tha…	RonenR	2017-02-08 11:21:48
8044	2017-02-08 11:21:48	I get similar broken behaviour in a number of other PDF readers as well, e.g. in both Adobe Reader and PDFium (in Chrome). The issue is with the PDF file *itself*, since the embedded fonts are missing the `ToUnicode` entries required for text-selection to work properly. Closing as invalid, since we unfortunately cannot do anything about the missing data in the PDF file.	Snuffleupagus	2017-02-08 11:21:48
8043	2017-02-07 23:21:36	Tests: 1. `gulp server` 2. Download [test1.pdf](https://github.com/mozilla/pdf.js/files/759312/test1.pdf) and [test2.pdf](https://github.com/mozilla/pdf.js/files/759311/test2.pdf) (courtesy of #6103) and save them to the pdf.js repo. 3. Open the viewer, run `PDFViewerApplication.preferences.set('enablePrintAutoRotate', true);` and refresh. 4. Press Ctrl + P within the page (or click on the print …	Rob--W	2017-02-08 22:57:28
8043	2017-02-07 23:22:09	/botio-linux preview	Rob--W	2017-02-08 22:57:28
8043	2017-02-08 10:37:30	/botio-linux preview	Rob--W	2017-02-08 22:57:28
8043	2017-02-08 21:44:12	#### From: Bot.io (Linux) ---- # Received Command **cmd_preview** from @timvandermeij received. Current queue size: 0 Live output at: http://107.21.233.14:8877/47ff66d588af8e9/output.txt	pdfjsbot	2017-02-08 22:57:28
8043	2017-02-08 21:46:23	#### From: Bot.io (Linux) ---- # Success Full output at http://107.21.233.14:8877/47ff66d588af8e9/output.txt Total script time: 2.17 mins #### Published + Viewer: http://107.21.233.14:8877/47ff66d588af8e9/web/viewer.html + Extension: http://107.21.233.14:8877/47ff66d588af8e9/extensions/firefox/pdf.js.xpi	pdfjsbot	2017-02-08 22:57:28
8043	2017-02-08 22:57:53	Thank you for implementing this!	timvandermeij	2017-02-08 22:57:28
8042	2017-02-07 23:15:22	It'd be nice if we had --strict option for testing that would fail the tests if an md5 fails. A couple times now while setting up the new bots I've had md5 checksums fail because of an issue and it really should kill the whole thing an not show success.	brendandahl
8042	2017-02-08 10:17:25	The discussion in PR #7947 could perhaps be of some relevance here.	Snuffleupagus
8041	2017-02-07 22:51:08	Previously, we skipped setting the `buttonValue` if the `fieldValue` is not available, due to an early return. Obviously the button still has a value even if the field doesn't, so I'm not sure how I missed that before, but this patch fixes it and adds a unit test for it (that fails when this patch is not applied and passes if it is applied). Supersedes #8031.	timvandermeij	2017-02-07 23:35:48
8041	2017-02-07 22:52:47	#### From: Bot.io (Linux) ---- # Received Command **cmd_preview** from @timvandermeij received. Current queue size: 0 Live output at: http://107.21.233.14:8877/e83366fa3a32027/output.txt	pdfjsbot	2017-02-07 23:35:48
8041	2017-02-07 22:54:54	#### From: Bot.io (Linux) ---- # Success Full output at http://107.21.233.14:8877/e83366fa3a32027/output.txt Total script time: 2.11 mins #### Published + Viewer: http://107.21.233.14:8877/e83366fa3a32027/web/viewer.html + Extension: http://107.21.233.14:8877/e83366fa3a32027/extensions/firefox/pdf.js.xpi	pdfjsbot	2017-02-07 23:35:48
8041	2017-02-07 22:55:30	/botio test	timvandermeij	2017-02-07 23:35:48
8041	2017-02-07 22:55:31	#### From: Bot.io (Windows) ---- # Received Command **cmd_test** from @timvandermeij received. Current queue size: 0 Live output at: http://54.215.176.217:8877/be70593448bc7f4/output.txt	pdfjsbot	2017-02-07 23:35:48
8041	2017-02-07 23:04:13	#### From: Bot.io (Linux) ---- # Received Command **cmd_test** from @timvandermeij received. Current queue size: 0 Live output at: http://107.21.233.14:8877/26e9470affa0be1/output.txt	pdfjsbot	2017-02-07 23:35:48
8041	2017-02-07 23:17:37	#### From: Bot.io (Windows) ---- # Success Full output at http://54.215.176.217:8877/be70593448bc7f4/output.txt Total script time: 22.09 mins + **Font tests:** Passed + **Unit tests:** Passed + **Regression tests:** Passed	pdfjsbot	2017-02-07 23:35:48
8041	2017-02-07 23:31:10	#### From: Bot.io (Linux) ---- # Success Full output at http://107.21.233.14:8877/26e9470affa0be1/output.txt Total script time: 26.94 mins + **Font tests:** Passed + **Unit tests:** Passed + **Regression tests:** Passed	pdfjsbot	2017-02-07 23:35:48
8040	2017-02-07 22:15:45		timvandermeij	2017-02-07 22:30:26
8040	2017-02-07 22:15:55	/botio-linux preview	timvandermeij	2017-02-07 22:30:26
8040	2017-02-07 22:15:56	#### From: Bot.io (Linux) ---- # Received Command **cmd_preview** from @timvandermeij received. Current queue size: 0 Live output at: http://107.21.233.14:8877/5fa2566ca749cdc/output.txt	pdfjsbot	2017-02-07 22:30:26
8040	2017-02-07 22:18:01	#### From: Bot.io (Linux) ---- # Success Full output at http://107.21.233.14:8877/5fa2566ca749cdc/output.txt Total script time: 2.08 mins #### Published + Viewer: http://107.21.233.14:8877/5fa2566ca749cdc/web/viewer.html + Extension: http://107.21.233.14:8877/5fa2566ca749cdc/extensions/firefox/pdf.js.xpi	pdfjsbot	2017-02-07 22:30:26
8039	2017-02-07 17:54:26	See also #8033	yurydelendik	2017-02-07 19:16:40
8039	2017-02-07 17:54:37	/botio-windows preview	yurydelendik	2017-02-07 19:16:40
8039	2017-02-07 17:54:38	#### From: Bot.io (Windows) ---- # Received Command **cmd_preview** from @yurydelendik received. Current queue size: 0 Live output at: http://54.215.176.217:8877/00b828bbfc92caf/output.txt	pdfjsbot	2017-02-07 19:16:40
8039	2017-02-07 18:00:12	#### From: Bot.io (Windows) ---- # Success Full output at http://54.215.176.217:8877/00b828bbfc92caf/output.txt Total script time: 5.56 mins #### Published + Viewer: http://54.215.176.217:8877/00b828bbfc92caf/web/viewer.html + Extension: http://54.215.176.217:8877/00b828bbfc92caf/extensions/firefox/pdf.js.xpi	pdfjsbot	2017-02-07 19:16:40
8038	2017-02-07 14:54:09	part of #7062	yurydelendik	2017-02-07 16:24:30
8037	2017-02-07 13:58:09	Please tell me how to work with layers in the PDF document that is rendered in the canvas? For example I have a document contains multiple layers some of which I want to hide, as part of the show.	jonimnim	2017-02-07 14:06:28
8037	2017-02-07 14:06:28	Layers are currently not supported in PDF.js, closing as duplicate of issue #269 (which already tracks this).	Snuffleupagus	2017-02-07 14:06:28
8037	2017-02-07 14:21:14	Thank you	jonimnim	2017-02-07 14:06:28
8036	2017-02-06 21:26:15	Fixes the behaviour of `DOMCanvasFactory` to return {canvas, context} pair instead to make it work for node's canvas.	mukulmishra18	2017-02-07 13:39:12
8036	2017-02-07 09:51:02	/botio test	Snuffleupagus	2017-02-07 13:39:12
8036	2017-02-07 09:51:03	#### From: Bot.io (Windows) ---- # Received Command **cmd_test** from @Snuffleupagus received. Current queue size: 0 Live output at: http://54.215.176.217:8877/b69e35d4250f76f/output.txt	pdfjsbot	2017-02-07 13:39:12
8036	2017-02-07 10:13:11	#### From: Bot.io (Windows) ---- # Success Full output at http://54.215.176.217:8877/b69e35d4250f76f/output.txt Total script time: 22.11 mins + **Font tests:** Passed + **Unit tests:** Passed + **Regression tests:** Passed	pdfjsbot	2017-02-07 13:39:12
8036	2017-02-07 10:16:19	#### From: Bot.io (Linux) ---- # Success Full output at http://107.21.233.14:8877/f7967e323e6ced6/output.txt Total script time: 25.27 mins + **Font tests:** Passed + **Unit tests:** Passed + **Regression tests:** Passed	pdfjsbot	2017-02-07 13:39:12
8035	2017-02-06 21:22:05	Note that I initially tried to add this as a parameter to the `PDFPageProxy.render` method, such that it could be passed to `PartialEvaluator.getOperatorList`. However, given all the different code-paths that call `getOperatorList` (there's a bunch only in `annotation.js`), this seemed to very quickly become unwieldy and thus difficult to maintain compared to simply using the existing `evaluatorO…	Snuffleupagus	2017-02-06 22:37:03
8035	2017-02-06 22:06:55	/botio-linux preview	timvandermeij	2017-02-06 22:37:03
8035	2017-02-06 22:06:56	#### From: Bot.io (Linux) ---- # Received Command **cmd_preview** from @timvandermeij received. Current queue size: 0 Live output at: http://107.21.233.14:8877/2fb002271bb4396/output.txt	pdfjsbot	2017-02-06 22:37:03
8035	2017-02-06 22:09:15	#### From: Bot.io (Linux) ---- # Success Full output at http://107.21.233.14:8877/2fb002271bb4396/output.txt Total script time: 2.31 mins #### Published + Viewer: http://107.21.233.14:8877/2fb002271bb4396/web/viewer.html + Extension: http://107.21.233.14:8877/2fb002271bb4396/extensions/firefox/pdf.js.xpi	pdfjsbot	2017-02-06 22:37:03
8035	2017-02-06 22:09:50	/botio test	timvandermeij	2017-02-06 22:37:03
8035	2017-02-06 22:09:51	#### From: Bot.io (Windows) ---- # Received Command **cmd_test** from @timvandermeij received. Current queue size: 0 Live output at: http://54.215.176.217:8877/c7415f46ddda37c/output.txt	pdfjsbot	2017-02-06 22:37:03
8035	2017-02-06 22:32:15	#### From: Bot.io (Windows) ---- # Success Full output at http://54.215.176.217:8877/c7415f46ddda37c/output.txt Total script time: 22.38 mins + **Font tests:** Passed + **Unit tests:** Passed + **Regression tests:** Passed	pdfjsbot	2017-02-06 22:37:03
8035	2017-02-06 22:35:34	#### From: Bot.io (Linux) ---- # Success Full output at http://107.21.233.14:8877/6fc3957c97ed697/output.txt Total script time: 25.71 mins + **Font tests:** Passed + **Unit tests:** Passed + **Regression tests:** Passed	pdfjsbot	2017-02-06 22:37:03
8035	2017-02-06 22:37:16	Nice work!	timvandermeij	2017-02-06 22:37:03
8034	2017-02-06 21:18:30	Even after the `amo.json` fix, the add-on is still unverified. Presumably the error logs will help to determine the cause of this.	timvandermeij	2017-02-06 22:45:51
8034	2017-02-06 22:08:14	Our bot was missing a dependency on jsonwebtoken. Should be fixed, I'll leave open until we verify.	brendandahl	2017-02-06 22:45:51
8034	2017-02-06 22:45:51	Closing as fixed. The add-on is signed again. Thank you for fixing this!	timvandermeij	2017-02-06 22:45:51
8033	2017-02-06 19:15:12	Previously submitted PR under gh-pages branch. Fixes 404 in learning examples.	rfinz	2017-02-07 19:16:54
8033	2017-02-06 19:17:24	As described in https://github.com/mozilla/pdf.js/wiki/Squashing-Commits, please squash the commits.	Snuffleupagus	2017-02-07 19:16:54
8033	2017-02-06 19:21:44	The files build/pdf.js and pdf.worker.js do not exist (after #8023). We need a better way to place examples and/or built pdf.js files in gh-pages.	yurydelendik	2017-02-07 19:16:54
8033	2017-02-06 19:31:27	We probably need to create similar examples at http://mozilla.github.io/pdf.js/examples/ and remove learning folder from gh-pages	yurydelendik	2017-02-07 19:16:54
8033	2017-02-07 19:16:54	Fixed by #8039	yurydelendik	2017-02-07 19:16:54
8032	2017-02-06 18:52:30	Current version does not load pdf.js source, so examples do not work in the browser.	rfinz	2017-02-06 18:57:33
8032	2017-02-06 18:57:33	Unfortunately we cannot accept PRs against the `gh-pages` branch, since that is automatically updated by the build scripts on every merge. If you want to change this, please do so against the `master` branch and submit a new PR. Closing, since we cannot accept this as-is.	Snuffleupagus	2017-02-06 18:57:33
8031	2017-02-06 15:58:44		drakar4ik	2017-02-07 23:09:44
8031	2017-02-07 23:09:44	Closing as superseded the PR above, which includes this commit and a new commit with a unit test to ensure that this does not break anymore. Thank you for reporting and fixing this!	timvandermeij	2017-02-07 23:09:44
8030	2017-02-05 22:48:59	This patch lets the AcroForms example make use of the built-in interactive forms functionality in PDF.js. This makes the example: - much easier to understand; - more feature-complete; - in sync with the core when new functionality is added; - similar to the other examples in terms of structure. Fixes one of the items in #7613.	timvandermeij	2017-02-06 16:45:45
8029	2017-02-05 20:16:58	Note that these problems may or may not be related to recent bot updates. - [x] Development add-on (XPI) is not signed anymore (perhaps `unzip` is missing on the bots, as that process is being spawned?) - [x] Linux bot appears to be dead (see https://github.com/mozilla/pdf.js/pull/8028#issuecomment-277520822) - [ ] Issue #8005 - [x] Issue #8015 - [x] IRC shows `pdf.js/gh-pages b269a97 Brendan Dah…	timvandermeij	2017-02-06 20:57:35
8029	2017-02-06 13:55:06	> Development add-on (XPI) is not signed anymore yeah, maybe unzip or path to it, or @brendandahl do you still have amo.json file from old windows bot? on_push still has signxpi.js call https://github.com/mozilla/botio-files-pdfjs/blob/master/on_push.js#L23	yurydelendik	2017-02-06 20:57:35
8029	2017-02-06 19:56:28	unzip is there. I didn't copy over amo.json (fixed now).	brendandahl	2017-02-06 20:57:35
8029	2017-02-06 19:59:37	Git user should be fixed now too.	brendandahl	2017-02-06 20:57:35
8029	2017-02-06 20:57:35	Closing as fixed. The remaining problem is tracked in a separate issue. Thanks!	timvandermeij	2017-02-06 20:57:35
8028	2017-02-05 12:43:37	The `Driver._cleanup` method is removing all stylesheets between test runs, which causes "TypeError: styleElement.parentNode is null" console errors in `FontLoader.clear`. As can also be seen during various tests, some of the changes I made in PR #7972 unfortunately causes console errors. It seems that I didn't test this properly, since it *should* have been obvious to me that while tests are tri…	Snuffleupagus	2017-02-06 21:04:55
8028	2017-02-05 12:47:03	#### From: Bot.io (Linux) ---- # Received Command **cmd_test** from @Snuffleupagus received. Current queue size: 0 Live output at: http://107.21.233.14:8877/7598650928575a8/output.txt	pdfjsbot	2017-02-06 21:04:55
8028	2017-02-05 12:47:04	#### From: Bot.io (Windows) ---- # Received Command **cmd_test** from @Snuffleupagus received. Current queue size: 0 Live output at: http://54.215.176.217:8877/2b5ef7371a8a39e/output.txt	pdfjsbot	2017-02-06 21:04:55
8028	2017-02-05 13:09:36	#### From: Bot.io (Windows) ---- # Success Full output at http://54.215.176.217:8877/2b5ef7371a8a39e/output.txt Total script time: 22.52 mins + **Font tests:** Passed + **Unit tests:** Passed + **Regression tests:** Passed	pdfjsbot	2017-02-06 21:04:55
8028	2017-02-05 13:47:05	#### From: Bot.io (Linux) ---- # Failed Full output at http://107.21.233.14:8877/7598650928575a8/output.txt Total script time: 60.00 mins	pdfjsbot	2017-02-06 21:04:55
8028	2017-02-06 20:01:55	#### From: Bot.io (Linux) ---- # Received Command **cmd_test** from @brendandahl received. Current queue size: 0 Live output at: http://107.21.233.14:8877/6a98e2caf8d1ffe/output.txt	pdfjsbot	2017-02-06 21:04:55
8028	2017-02-06 20:28:15	#### From: Bot.io (Linux) ---- # Success Full output at http://107.21.233.14:8877/6a98e2caf8d1ffe/output.txt Total script time: 26.33 mins + **Font tests:** Passed + **Unit tests:** Passed + **Regression tests:** Passed	pdfjsbot	2017-02-06 21:04:55
8028	2017-02-06 21:01:25	/botio-linux preview	timvandermeij	2017-02-06 21:04:55
8028	2017-02-06 21:01:26	#### From: Bot.io (Linux) ---- # Received Command **cmd_preview** from @timvandermeij received. Current queue size: 0 Live output at: http://107.21.233.14:8877/a8413afcb9d25e1/output.txt	pdfjsbot	2017-02-06 21:04:55
8028	2017-02-06 21:03:50	#### From: Bot.io (Linux) ---- # Success Full output at http://107.21.233.14:8877/a8413afcb9d25e1/output.txt Total script time: 2.39 mins #### Published + Viewer: http://107.21.233.14:8877/a8413afcb9d25e1/web/viewer.html + Extension: http://107.21.233.14:8877/a8413afcb9d25e1/extensions/firefox/pdf.js.xpi	pdfjsbot	2017-02-06 21:04:55
8028	2017-02-06 21:05:03	Thank you for the fix!	timvandermeij	2017-02-06 21:04:55
8027	2017-02-05 10:31:59	The last (and only) usage of `MOZ_CENTRAL` was removed in PR #3036, so it's been unused for almost four years now. If we need to have different code-paths for `FIREFOX`/`MOZCENTRAL` builds, the preprocessor should (and has) been used instead.	Snuffleupagus	2017-02-05 21:09:19
8027	2017-02-05 10:32:23	/botio-linux preview	Snuffleupagus	2017-02-05 21:09:19
8027	2017-02-05 10:32:24	#### From: Bot.io (Linux) ---- # Received Command **cmd_preview** from @Snuffleupagus received. Current queue size: 0 Live output at: http://107.21.233.14:8877/6adcd9dafe0714c/output.txt	pdfjsbot	2017-02-05 21:09:19
8027	2017-02-05 10:34:42	#### From: Bot.io (Linux) ---- # Success Full output at http://107.21.233.14:8877/6adcd9dafe0714c/output.txt Total script time: 2.30 mins #### Published + Viewer: http://107.21.233.14:8877/6adcd9dafe0714c/web/viewer.html + Extension: http://107.21.233.14:8877/6adcd9dafe0714c/extensions/firefox/pdf.js.xpi	pdfjsbot	2017-02-05 21:09:19
8027	2017-02-05 21:09:26	Thank you for the patch!	timvandermeij	2017-02-05 21:09:19
8026	2017-02-04 19:01:38	i'd like to have the pdf.js viewer adhere to the theme i set in firefox. right now the gray tones of the background and toolbar do not match firefox at all cheers	LordTaifleh	2017-02-04 19:22:26
8026	2017-02-04 19:22:26	Closing as duplicate of #3528, which tracks theme support.	timvandermeij	2017-02-04 19:22:26
8025	2017-02-04 11:56:55	See http://eslint.org/docs/rules/brace-style. Having the opening/closing braces on the same line can often make the code slightly more difficult to read, in particular for `if`/`else if` statements, compared to using new lines. This patch also, for consistency with `mozilla-central`, enables the [`no-iterator`](http://eslint.org/docs/rules/no-iterator) rule. Note that this rule didn't require a s…	Snuffleupagus	2017-02-04 21:23:02
8025	2017-02-04 20:01:21	#### From: Bot.io (Linux) ---- # Received Command **cmd_preview** from @timvandermeij received. Current queue size: 0 Live output at: http://107.21.233.14:8877/74fd5c95ee4d463/output.txt	pdfjsbot	2017-02-04 21:23:02
8025	2017-02-04 20:03:37	#### From: Bot.io (Linux) ---- # Success Full output at http://107.21.233.14:8877/74fd5c95ee4d463/output.txt Total script time: 2.25 mins #### Published + Viewer: http://107.21.233.14:8877/74fd5c95ee4d463/web/viewer.html + Extension: http://107.21.233.14:8877/74fd5c95ee4d463/extensions/firefox/pdf.js.xpi	pdfjsbot	2017-02-04 21:23:02
8025	2017-02-04 20:03:58	#### From: Bot.io (Linux) ---- # Received Command **cmd_test** from @timvandermeij received. Current queue size: 0 Live output at: http://107.21.233.14:8877/b1ae5b381a5cf91/output.txt	pdfjsbot	2017-02-04 21:23:02
8025	2017-02-04 20:03:59	#### From: Bot.io (Windows) ---- # Received Command **cmd_test** from @timvandermeij received. Current queue size: 0 Live output at: http://54.215.176.217:8877/cc782133ae7dd9d/output.txt	pdfjsbot	2017-02-04 21:23:02
8025	2017-02-04 20:26:15	#### From: Bot.io (Windows) ---- # Success Full output at http://54.215.176.217:8877/cc782133ae7dd9d/output.txt Total script time: 22.26 mins + **Font tests:** Passed + **Unit tests:** Passed + **Regression tests:** Passed	pdfjsbot	2017-02-04 21:23:02
8025	2017-02-04 20:30:12	#### From: Bot.io (Linux) ---- # Success Full output at http://107.21.233.14:8877/b1ae5b381a5cf91/output.txt Total script time: 26.24 mins + **Font tests:** Passed + **Unit tests:** Passed + **Regression tests:** Passed	pdfjsbot	2017-02-04 21:23:02
8025	2017-02-04 21:23:08	Nice work!	timvandermeij	2017-02-04 21:23:02
8024	2017-02-04 00:33:25	To test: 1. Open the PDF from #6643. 2. Click on the attachment list. 3. Click on a PDF, and confirm that it opens in a new tab. Tested with Firefox 51 (generic target), Chrome 56 (extension). Fixes #6643 Relevant for #4282	Rob--W	2017-02-18 20:52:30
8024	2017-02-07 23:46:29	Could you squash the commits a bit? Having six commits seems a bit much for this change. Let's try to reduce it to two or three commits if possible.	timvandermeij	2017-02-18 20:52:30
8024	2017-02-08 01:17:58	Each individual commit serves their own purpose, so I'd like to keep them separate. If the commit descriptions are not clear I am willing to elaborate more.	Rob--W	2017-02-18 20:52:30
8024	2017-02-18 20:28:36	/botio-linux preview	timvandermeij	2017-02-18 20:52:30
8024	2017-02-18 20:28:37	#### From: Bot.io (Linux) ---- # Received Command **cmd_preview** from @timvandermeij received. Current queue size: 1 Live output at: http://107.21.233.14:8877/5331404fbf76d12/output.txt	pdfjsbot	2017-02-18 20:52:30
8024	2017-02-18 20:33:08	#### From: Bot.io (Linux) ---- # Success Full output at http://107.21.233.14:8877/5331404fbf76d12/output.txt Total script time: 2.22 mins #### Published + Viewer: http://107.21.233.14:8877/5331404fbf76d12/web/viewer.html + Extension: http://107.21.233.14:8877/5331404fbf76d12/extensions/firefox/pdf.js.xpi	pdfjsbot	2017-02-18 20:52:30
8024	2017-02-18 20:52:37	Thank you for the patch!	timvandermeij	2017-02-18 20:52:30
8023	2017-02-04 00:32:09	Moves all preprocessor logic and code from the make.js file and removes intermediate build/pdf.js, build/pdf.worker.js and build/viewer.js files (they were "last build configuration"-processed) P.S. #7062	yurydelendik	2017-02-04 14:45:19
8023	2017-02-04 00:32:31	/botio-windows preview	yurydelendik	2017-02-04 14:45:19
8023	2017-02-04 00:32:32	#### From: Bot.io (Windows) ---- # Received Command **cmd_preview** from @yurydelendik received. Current queue size: 0 Live output at: http://54.215.176.217:8877/1b531cbc8285caa/output.txt	pdfjsbot	2017-02-04 14:45:19
8023	2017-02-04 00:38:43	#### From: Bot.io (Windows) ---- # Success Full output at http://54.215.176.217:8877/1b531cbc8285caa/output.txt Total script time: 6.18 mins #### Published + Viewer: http://54.215.176.217:8877/1b531cbc8285caa/web/viewer.html + Extension: http://54.215.176.217:8877/1b531cbc8285caa/extensions/firefox/pdf.js.xpi	pdfjsbot	2017-02-04 14:45:19
8022	2017-02-03 15:01:15	Link to PDF file (or attach file here): [February Collision Generic PC R2-1.pdf](https://github.com/mozilla/pdf.js/files/750774/February.Collision.Generic.PC.R2-1.pdf) *****Note: Issue only appears on the first page of the documents ****** Configuration: - Web browser and its version: FireFox latest version - Operating system and its version: Windows 10 OS - PDF.js version: Current Stable version…	smajid25
8022	2017-02-03 17:24:23	Unable to reproduce on Mac OS	yurydelendik
8022	2017-02-03 17:34:50	Same on Linux Debian Jessie and testing: not reproductible.	SamyCookie
8022	2017-02-03 17:35:42	@smajid25 can you paste graphics section from about:support ?	yurydelendik
8022	2017-02-03 17:49:04	What do you mean by graphics section from about:support? I haven't tested this on Mac OS yet, but when using this link below the problem should be prevalent. Open with Firefox on Windows 10 OS: https://s3.amazonaws.com/VCUSA/WPP/assets+/MarketingAssets/January%20Collision%20Generic%20PC%20R1-3.pdf	smajid25
8022	2017-02-03 17:50:52	When using Firefox default pdf viewer it is also prevalent like the link I have provided above	smajid25
8022	2017-02-03 19:49:12	Sounds like regression from https://bugzilla.mozilla.org/show_bug.cgi?id=1303534 (which fixes #7556)	yurydelendik
8022	2017-02-03 20:30:08	Hmmmm so the first link says it will work right if HWA (Hardware Acceleration?) is disabled and from what I understand, from the second link, this is an upstream issue. So I am just curious as to what is the root cause of this issue and can this issue be resolved? Also thank you looking into this issue, I appreciate the quick responses.	smajid25
8022	2017-02-03 21:53:54	I've filed the following two upstream bugs, since both of the issues are unfortunately regressions: - https://bugzilla.mozilla.org/show_bug.cgi?id=1336572, for issue #8019. - https://bugzilla.mozilla.org/show_bug.cgi?id=1336591, for *this* issue (i.e. #8022). Note that in this case, there's actually *two* different regression points. --- For tracking down regressions in Firefox, `mozregression` c…	Snuffleupagus
8022	2017-02-06 14:02:06	Just to confirm, this issue involves the Firefox browser and not the PDF.js, right?	smajid25
8022	2017-02-06 14:14:02	> Just to confirm, this issue involves the Firefox browser and not the PDF.js, right? Correct, and only on windows with hwa enabled.	yurydelendik
8022	2017-02-06 14:20:27	Ok great, and is there a specific reason why this issue only applies to certain PDFs, because it only appears on 2 of the 5 PDFs that I tested. In other words what could I do to the PDFs I create/generate to avoid this issue from occurring in the first place?	smajid25
8022	2017-02-06 14:21:50	> In other words what could I do to the PDFs I create/generate to avoid this issue from occurring in the first place? Based on upstream bug it's related to the specific sequence of clip() and restore() operations.	yurydelendik
8022	2017-02-06 14:35:47	I'm assuming that these two methods are involved in the rendering of the PDF's? I guess there's not much I can do on my end other than using less images in the PDF's I generate or avoid using images that trigger this.	smajid25
8021	2017-02-02 23:43:11	Migrating linux bot to m4 instance.	brendandahl
8021	2017-02-02 23:43:26	/botio-linux-new lint	brendandahl
8021	2017-02-02 23:45:24	Open those ports! /botio-linux-new lint	brendandahl
8021	2017-02-02 23:47:03	Use the right ip! /botio-linux-new lint	brendandahl
8021	2017-02-02 23:47:04	#### From: Bot.io (Linux m4) ---- # Received Command **cmd_lint** from @brendandahl received. Current queue size: 0 Live output at: http://54.67.70.0:8877/6df5d8f273dde8d/output.txt	pdfjsbot
8021	2017-02-02 23:47:40	#### From: Bot.io (Linux m4) ---- # Failed Full output at http://54.67.70.0:8877/6df5d8f273dde8d/output.txt Total script time: 0.59 mins + **Lint:** FAILED	pdfjsbot
8021	2017-02-02 23:49:18	#### From: Bot.io (Linux m4) ---- # Received Command **cmd_lint** from @brendandahl received. Current queue size: 0 Live output at: http://54.67.70.0:8877/7437e1d247d7c8e/output.txt	pdfjsbot
8021	2017-02-02 23:50:02	#### From: Bot.io (Linux m4) ---- # Success Full output at http://54.67.70.0:8877/7437e1d247d7c8e/output.txt Total script time: 0.73 mins + **Lint:** Passed	pdfjsbot
8021	2017-02-04 02:21:12	/botio-linux-new fonttest	brendandahl
8021	2017-02-04 02:21:13	#### From: Bot.io (Linux m4) ---- # Received Command **cmd_fonttest** from @brendandahl received. Current queue size: 0 Live output at: http://54.67.70.0:8877/ea24a1c4453801a/output.txt	pdfjsbot
8021	2017-02-04 02:21:52	#### From: Bot.io (Linux m4) ---- # Failed Full output at http://54.67.70.0:8877/ea24a1c4453801a/output.txt Total script time: 0.65 mins + **Font Tests:** FAILED	pdfjsbot
8021	2017-02-04 02:23:08	/botio-linux-new fonttest	brendandahl
8021	2017-02-04 02:23:09	#### From: Bot.io (Linux m4) ---- # Received Command **cmd_fonttest** from @brendandahl received. Current queue size: 0 Live output at: http://54.67.70.0:8877/21b0817769c38f4/output.txt	pdfjsbot
8021	2017-02-04 02:23:54	#### From: Bot.io (Linux m4) ---- # Success Full output at http://54.67.70.0:8877/21b0817769c38f4/output.txt Total script time: 0.75 mins + **Font Tests:** Passed	pdfjsbot
8021	2017-02-04 02:33:50	Comparing against old linux bot. /botio-linux-new test	brendandahl
8021	2017-02-04 02:33:51	#### From: Bot.io (Linux m4) ---- # Received Command **cmd_test** from @brendandahl received. Current queue size: 0 Live output at: http://54.67.70.0:8877/e2bb440e3cbe90e/output.txt	pdfjsbot
8021	2017-02-04 02:38:47	/botio-linux-new test	brendandahl
8021	2017-02-04 02:38:48	#### From: Bot.io (Linux m4) ---- # Received Command **cmd_test** from @brendandahl received. Current queue size: 0 Live output at: http://54.67.70.0:8877/ec95f094983305b/output.txt	pdfjsbot
8021	2017-02-04 02:42:19	/botio-linux-new test	brendandahl
8021	2017-02-04 02:42:20	#### From: Bot.io (Linux m4) ---- # Received Command **cmd_test** from @brendandahl received. Current queue size: 0 Live output at: http://54.67.70.0:8877/f74e755087f7aa2/output.txt	pdfjsbot
8021	2017-02-04 02:52:09	#### From: Bot.io (Linux m4) ---- # Failed Full output at http://54.67.70.0:8877/f74e755087f7aa2/output.txt Total script time: 9.82 mins + **Font tests:** Passed + **Unit tests:** Passed + **Regression tests:** FAILED Image differences available at: http://54.67.70.0:8877/f74e755087f7aa2/reftest-analyzer.html#web=eq.log	pdfjsbot
8021	2017-02-07 21:22:48	/botio-linux-new makeref	brendandahl
8021	2017-02-07 21:22:49	#### From: Bot.io (Linux m4) ---- # Received Command **cmd_makeref** from @brendandahl received. Current queue size: 0 Live output at: http://54.67.70.0:8877/8dfa669e99329d4/output.txt	pdfjsbot
8021	2017-02-07 21:31:39	Just a quick note that some files failed to download, as it may get a bit lost in the large log.	timvandermeij
8021	2017-02-07 21:57:18	#### From: Bot.io (Linux m4) ---- # Success Full output at http://54.67.70.0:8877/8dfa669e99329d4/output.txt Total script time: 34.47 mins + **Lint:** Passed + **Make references:** Passed + **Check references:** Passed	pdfjsbot
8021	2017-02-07 23:05:10	> Just a quick note that some files failed to download, as it may get a bit lost in the large log. Hmm...it shouldn't have downloaded the files at all.	brendandahl
8021	2017-02-07 23:18:58	/botio-linux-new makeref Looks like I didn't update the bot files there.	brendandahl
8021	2017-02-07 23:18:59	#### From: Bot.io (Linux m4) ---- # Received Command **cmd_makeref** from @brendandahl received. Current queue size: 0 Live output at: http://54.67.70.0:8877/ee7bda529d33fc1/output.txt	pdfjsbot
8021	2017-02-07 23:47:54	#### From: Bot.io (Linux m4) ---- # Success Full output at http://54.67.70.0:8877/ee7bda529d33fc1/output.txt Total script time: 28.91 mins + **Lint:** Passed + **Make references:** Passed + **Check references:** Passed	pdfjsbot
8021	2017-02-08 01:29:37	/botio-linux-new makeref	brendandahl
8021	2017-02-08 01:29:38	#### From: Bot.io (Linux m4) ---- # Received Command **cmd_makeref** from @brendandahl received. Current queue size: 0 Live output at: http://54.67.70.0:8877/8702a0d42e47c79/output.txt	pdfjsbot
8021	2017-02-08 01:58:23	#### From: Bot.io (Linux m4) ---- # Success Full output at http://54.67.70.0:8877/8702a0d42e47c79/output.txt Total script time: 28.74 mins + **Lint:** Passed + **Make references:** Passed + **Check references:** Passed	pdfjsbot
8021	2017-02-08 02:00:13	/botio-linux-new test	brendandahl
8021	2017-02-08 02:00:14	#### From: Bot.io (Linux m4) ---- # Received Command **cmd_test** from @brendandahl received. Current queue size: 0 Live output at: http://54.67.70.0:8877/f2969f20b43c2b3/output.txt	pdfjsbot
8021	2017-02-08 02:29:35	#### From: Bot.io (Linux m4) ---- # Success Full output at http://54.67.70.0:8877/f2969f20b43c2b3/output.txt Total script time: 29.33 mins + **Font tests:** Passed + **Unit tests:** Passed + **Regression tests:** Passed	pdfjsbot
8021	2017-02-08 18:49:47	/botio-linux-new test	brendandahl
8021	2017-02-08 18:49:48	#### From: Bot.io (Linux m4) ---- # Received Command **cmd_test** from @brendandahl received. Current queue size: 0 Live output at: http://54.67.70.0:8877/7be996aa8e580b9/output.txt	pdfjsbot
8021	2017-02-08 19:21:32	#### From: Bot.io (Linux m4) ---- # Success Full output at http://54.67.70.0:8877/7be996aa8e580b9/output.txt Total script time: 31.72 mins + **Font tests:** Passed + **Unit tests:** Passed + **Regression tests:** Passed	pdfjsbot
8021	2017-03-11 14:18:08	@brendandahl How is this work going? Will we be able to use the new Linux bot soon or are there open issues with it?	timvandermeij
8020	2017-02-02 16:34:47	Background: I'm trying to get CORS working so my viewer (self hosted) will load cross domain pdfs. I've read all the previous issues, followed the guides to enabling CORS for my server setup (php, apache). But the thing I don't understand (and it still doesn't work) is where pdf.js takes into account the proper CORS headers. This function looks to be always called and it will always throw an exce…	enorton	2017-02-02 16:41:36
8020	2017-02-02 16:41:36	Ok, found this. I get it now. Issue #6916	enorton	2017-02-02 16:41:36
8019	2017-02-02 16:18:57	Incorrect display on PDF file. Configuration: - Chrome/Firefox - Windows/MAC - PDF.js version: 1.4.20 - 1.6.210 **Bug #1** The issue is on PDF using Symbol Layer in Illustrator. The issue is only in Chrome MAC/PC. It works well in Safari, Firefox, IE. You can see the good result in picture #1 in Adobe Reader and the bug in picture #2. The first picture is from a PDF opened in AdobeReader. The sec…	jclgs
8019	2017-02-02 16:32:20	Can you try to disable hardware/GPU acceleration 2d canvas in Chrome (via chrome://flags), see if it will fix the issue?	yurydelendik
8019	2017-02-02 16:34:28	> If PDF is needed to debug, I can transfer them to you. Is this possible send those in private because they are business content. Can you recreate them in smaller examples, e.g. by editing sensitive material in Illustrator?	yurydelendik
8019	2017-02-02 18:10:40	Hello. For Bug #1 in Chrome, if I disable Acceleration 2d canvas, it solves the issue. The only thing, I cannot ask all my customer to disable that feature. Is there a workaround or fix can be release. For Bug #2 in Firefox, I will transfer you a example with sensitive data remove. I will ask one of our graphic artist to generate me a new PDF file. Thanks	jclgs
8019	2017-02-02 18:13:16	> For Bug #1 in Chrome, if I disable Acceleration 2d canvas, it solves the issue. The only thing, I cannot ask all my customer to disable that feature. Is there a workaround or fix can be release. There no workaround, but narrows down the problem. But it maybe fixed in future Chrome versions. Also try to update video drivers. Can you also check if only your computer is affected?	yurydelendik
8019	2017-02-02 18:22:26	Hi. For Bug #1, the issue is in Chrome, PC/MAC. The issue is present on all computer, corporate computer, customer computer, MAC and PC. We have also a workaround on our side, it's to ask our graphic artist to Unlink Symbol Layer before generating their PDF file. We don't like that option because it's extra step for our graphic artist and also if they forgot to do it, our customer will get a wron…	jclgs
8019	2017-02-02 18:28:09	Looks like both issues are browsers specific, so need to be reported upstream. We can help to triage, but having example PDFs is a must. Having small example will speed up the process. Without ability to reproduce issues it's impossible to solve it or talk about a workaround. > will forward it to you. By "you", I hope, you don't mean me personally. Please attach the PDF(s) to this issue so other …	yurydelendik
8019	2017-02-02 18:56:19	Bug #2 Here is a PDF not diplaying correctly into Firefox but works on all other browser. [R9450_5_2_jersey.pdf](https://github.com/mozilla/pdf.js/files/748704/R9450_5_2_jersey.pdf)	jclgs
8019	2017-02-02 19:02:06	@jclgs I cannot observe that on Firefox for Mac OSX. Could be something related to Firefox for Windows. Can you provide more information from graphics section from about:support ?	yurydelendik
8019	2017-02-03 19:18:31	The Firefox issue looks like #8022, let's move Firefox-part issue there and keep this one for Chrome.	yurydelendik
8019	2017-02-06 21:24:48	BUG #2 Hi. Sorry for the late reply. I was working on an another bug and coming back from the weekend. On my side, I discover that my problem is on all our Lenovo Laptop. One of my teammate is working on an HP Desktop computer and is not having the issue. I tested also with Firefox on a virtual machine, not having the issue. Tested also on BrowserStack and not having the issue. I was able to get …	jclgs
8019	2017-02-16 18:26:52	Bug #2 Any news with that. Did someone know if Firefox is working to find the bug? Firefox older version like 41, 47 is displaying the pdf correctly with latest version of pdf.js. Thanks	jclgs
8018	2017-02-01 22:54:07	It looks like this function (https://github.com/mozilla/pdf.js/blob/master/src/core/jbig2.js#L924) is unused, and has been since its introduction in https://github.com/mozilla/pdf.js/commit/95bc99f6980051618a093dff54288253143a23cc, so I think we can safely remove this dead code. Thoughts about this, @Snuffleupagus?	timvandermeij
8018	2017-02-02 11:24:12	As far as I'm concerned we can remove that code. However, if we decide to do so, then I think that we ought to open a tracking issue (similar to #7996) to maintain a record of the code. @yurydelendik Since you added the code in question, are you OK with removing it?	Snuffleupagus
8017	2017-02-01 22:25:04	The links provided by the new Windows bot when creating a preview do not actually link to the generated preview, but result in a 404. Example: https://github.com/mozilla/pdf.js/pull/8012#issuecomment-276801814	timvandermeij	2017-02-02 18:16:32
8017	2017-02-02 02:23:35	Looks like zip is missing on the bot. I'll try to figure it out tomorrow and why the error didn't show up in the log.	brendandahl	2017-02-02 18:16:32
8017	2017-02-02 18:16:32	Should be fixed now.	brendandahl	2017-02-02 18:16:32
8016	2017-02-01 10:50:27	This property was added all the way back in PR #542, but hasn't actually been relied upon ever since PR #692. Note that there's a `isStream()` utility function which replaced the property years ago, hence the `isStream` property is now dead code.	Snuffleupagus	2017-02-01 22:07:41
8016	2017-02-01 10:53:06	/botio test	Snuffleupagus	2017-02-01 22:07:41
8016	2017-02-01 10:53:07	#### From: Bot.io (Linux) ---- # Received Command **cmd_test** from @Snuffleupagus received. Current queue size: 0 Live output at: http://107.21.233.14:8877/1feb30079001e83/output.txt	pdfjsbot	2017-02-01 22:07:41
8016	2017-02-01 11:18:29	#### From: Bot.io (Linux) ---- # Success Full output at http://107.21.233.14:8877/1feb30079001e83/output.txt Total script time: 25.37 mins + **Font tests:** Passed + **Unit tests:** Passed + **Regression tests:** Passed	pdfjsbot	2017-02-01 22:07:41
8016	2017-02-01 11:18:45	#### From: Bot.io (Windows) ---- # Success Full output at http://107.22.172.223:8877/375e949bd716e6a/output.txt Total script time: 25.64 mins + **Font tests:** Passed + **Unit tests:** Passed + **Regression tests:** Passed	pdfjsbot	2017-02-01 22:07:41
8016	2017-02-01 22:04:34	/botio-linux preview	timvandermeij	2017-02-01 22:07:41
8016	2017-02-01 22:04:35	#### From: Bot.io (Linux) ---- # Received Command **cmd_preview** from @timvandermeij received. Current queue size: 0 Live output at: http://107.21.233.14:8877/5cc7ad85df492d7/output.txt	pdfjsbot	2017-02-01 22:07:41
8016	2017-02-01 22:06:52	#### From: Bot.io (Linux) ---- # Success Full output at http://107.21.233.14:8877/5cc7ad85df492d7/output.txt Total script time: 2.28 mins #### Published + Viewer: http://107.21.233.14:8877/5cc7ad85df492d7/web/viewer.html + Extension: http://107.21.233.14:8877/5cc7ad85df492d7/extensions/firefox/pdf.js.xpi	pdfjsbot	2017-02-01 22:07:41
8016	2017-02-01 22:07:52	Thank you for the cleanup!	timvandermeij	2017-02-01 22:07:41
8015	2017-01-31 18:02:40	Just noticed over in #8012 that the MD5 warnings are not showing up, but I see them in the console on the bot. <S_CODE_TOKEN>	brendandahl	2017-02-06 19:44:24
8015	2017-01-31 21:11:02	It looks like a problem on the new bot, because the current bot used to report this. Furthermore, `md5sum issue215.pdf` gives me the expected value locally, so I think the file on the bot is incorrect. Are you sure that this happens on the current bot as well?	timvandermeij	2017-02-06 19:44:24
8015	2017-02-06 19:44:24	This should be resolved. We were running an botio with a new version of shelljs that has been changed. I reverted the version.	brendandahl	2017-02-06 19:44:24
8014	2017-01-31 14:31:10	The tests I wrote in https://bugzilla.mozilla.org/show_bug.cgi?id=1316187 flag the following pdf.js files as shipped in Firefox builds but not referenced by any code: resource://pdf.js/web/debugger.js resource://pdf.js/web/images/annotation-check.svg resource://pdf.js/web/images/annotation-comment.svg resource://pdf.js/web/images/annotation-help.svg resource://pdf.js/web/images/annotation-insert.…	fqueze	2017-01-31 15:15:37
8014	2017-01-31 15:15:34	> The tests I wrote in https://bugzilla.mozilla.org/show_bug.cgi?id=1316187 flag the following pdf.js > files as shipped in Firefox builds but not referenced by any code: > resource://pdf.js/web/debugger.js Referenced from https://github.com/mozilla/pdf.js/blob/master/web/app.js#L1375 > resource://pdf.js/web/images/annotation-check.svg > resource://pdf.js/web/images/annotation-comment.svg ... Ref…	yurydelendik	2017-01-31 15:15:37
8013	2017-01-31 12:13:55	Link to PDF file (or attach file here): ![pdfproblem](https://cloud.githubusercontent.com/assets/25455958/22464384/91885c0a-e7dc-11e6-8f51-98562f9a351f.png) this is my pdf file and it is not loading the fonts in the frame. Please help me out from this issue Thanks in advance	MaitriSejpal	2017-01-31 13:02:34
8013	2017-01-31 12:21:05	Please provide *all* of the information requested in https://github.com/mozilla/pdf.js/blob/master/.github/ISSUE_TEMPLATE.md when reporting an issue. Without e.g. the PDF file in question, the issue will be closed as incomplete.	Snuffleupagus	2017-01-31 13:02:34
8013	2017-01-31 12:31:47	Link to PDF file (or attach file here): ![pdfproblem](https://cloud.githubusercontent.com/assets/25455958/22464384/91885c0a-e7dc-11e6-8f51-98562f9a351f.png) Confi this is my pdf file and it is not loading the fonts in the Iframe. Configuration: Web browser and its version:Chrome 55.0.2883.87 Operating system and its version: Windows 10 Please help me out from this issue Thanks in advance	MaitriSejpal	2017-01-31 13:02:34
8013	2017-01-31 12:35:32	You have still not provided the *PDF file* itself (i.e. a file with the `.pdf` extension), but only a screen-shot of the problem.	Snuffleupagus	2017-01-31 13:02:34
8013	2017-01-31 12:49:09	Sorry but i can not provide you that Pdf file as it contains Personal data of our Customers. Is there any other ways so that you can help me out from this problem.	MaitriSejpal	2017-01-31 13:02:34
8013	2017-01-31 13:02:34	Without a PDF file, it's *very* difficult to provide any help. Especially since other vital information is missing, such as e.g. the PDF.js version and whether or not it's a custom PDF.js implementation (which is information that is requested in https://github.com/mozilla/pdf.js/blob/master/.github/ISSUE_TEMPLATE.md). However, just looking at the screen-shot it seems that you're using an older ve…	Snuffleupagus	2017-01-31 13:02:34
8012	2017-01-30 23:24:16	Old bot is on old windows server version that will soon only support firefox 52. This is a new(faster) instance.	brendandahl	2017-02-01 22:12:20
8012	2017-01-30 23:24:33	/botio-windows-new test	brendandahl	2017-02-01 22:12:20
8012	2017-01-30 23:29:09	Open those ports! /botio-windows-new lint	brendandahl	2017-02-01 22:12:20
8012	2017-01-30 23:39:27	And the firewall... /botio-windows-new lint	brendandahl	2017-02-01 22:12:20
8012	2017-01-30 23:42:47	/botio-windows-new lint	brendandahl	2017-02-01 22:12:20
8012	2017-01-30 23:48:22	/botio-windows-new lint	brendandahl	2017-02-01 22:12:20
8012	2017-01-31 00:02:54	/botio-windows-new lint	brendandahl	2017-02-01 22:12:20
8012	2017-01-31 00:10:56	/botio-windows-new lint	brendandahl	2017-02-01 22:12:20
8012	2017-01-31 00:10:57	#### From: Bot.io (Windows) ---- # Received Command **cmd_lint** from @brendandahl received. Current queue size: 0 Live output at: http://54.193.71.180:8877/3111e226cbb106a/output.txt	pdfjsbot	2017-02-01 22:12:20
8012	2017-01-31 00:10:58	#### From: Bot.io (Windows) ---- # Failed Full output at http://54.193.71.180:8877/3111e226cbb106a/output.txt Total script time: 0.00 mins	pdfjsbot	2017-02-01 22:12:20
8012	2017-01-31 00:45:25	Older version of node: /botio-windows-new lint	brendandahl	2017-02-01 22:12:20
8012	2017-01-31 00:45:26	#### From: Bot.io (Windows) ---- # Received Command **cmd_lint** from @brendandahl received. Current queue size: 0 Live output at: http://54.193.71.180:8877/f0cbfbe340c01e9/output.txt	pdfjsbot	2017-02-01 22:12:20
8012	2017-01-31 00:45:27	#### From: Bot.io (Windows) ---- # Failed Full output at http://54.193.71.180:8877/f0cbfbe340c01e9/output.txt Total script time: 0.00 mins	pdfjsbot	2017-02-01 22:12:20
8012	2017-01-31 01:00:30	/botio-windows-new lint	brendandahl	2017-02-01 22:12:20
8012	2017-01-31 01:03:15	/botio-windows-new lint	brendandahl	2017-02-01 22:12:20
8012	2017-01-31 01:03:16	#### From: Bot.io (Windows) ---- # Received Command **cmd_lint** from @brendandahl received. Current queue size: 0 Live output at: http://54.193.71.180:8877/af006d02fe0fd1f/output.txt	pdfjsbot	2017-02-01 22:12:20
8012	2017-01-31 01:05:38	#### From: Bot.io (Windows) ---- # Failed Full output at http://54.193.71.180:8877/af006d02fe0fd1f/output.txt Total script time: 2.36 mins + **Lint:** FAILED	pdfjsbot	2017-02-01 22:12:20
8012	2017-01-31 01:17:52	/botio-windows-new lint	brendandahl	2017-02-01 22:12:20
8012	2017-01-31 01:17:53	#### From: Bot.io (Windows) ---- # Received Command **cmd_lint** from @brendandahl received. Current queue size: 0 Live output at: http://54.193.71.180:8877/3e2ac5f4427427c/output.txt	pdfjsbot	2017-02-01 22:12:20
8012	2017-01-31 01:20:02	#### From: Bot.io (Windows) ---- # Success Full output at http://54.193.71.180:8877/3e2ac5f4427427c/output.txt Total script time: 2.14 mins + **Lint:** Passed	pdfjsbot	2017-02-01 22:12:20
8012	2017-01-31 01:34:27	/botio-windows-new test	brendandahl	2017-02-01 22:12:20
8012	2017-01-31 01:34:28	#### From: Bot.io (Windows) ---- # Received Command **cmd_test** from @brendandahl received. Current queue size: 0 Live output at: http://54.193.71.180:8877/b86a7ac1c159c44/output.txt	pdfjsbot	2017-02-01 22:12:20
8012	2017-01-31 01:36:39	#### From: Bot.io (Windows) ---- # Failed Full output at http://54.193.71.180:8877/b86a7ac1c159c44/output.txt Total script time: 2.19 mins + **Font tests:** FAILED + **Unit tests:** FAILED + **Regression tests:** FAILED Image differences available at: http://54.193.71.180:8877/b86a7ac1c159c44/reftest-analyzer.html#web=eq.log	pdfjsbot	2017-02-01 22:12:20
8012	2017-01-31 01:46:20	/botio-windows-new test	brendandahl	2017-02-01 22:12:20
8012	2017-01-31 01:46:21	#### From: Bot.io (Windows) ---- # Received Command **cmd_test** from @brendandahl received. Current queue size: 0 Live output at: http://54.193.71.180:8877/f7ae41762ea7f32/output.txt	pdfjsbot	2017-02-01 22:12:20
8012	2017-01-31 02:12:40	#### From: Bot.io (Windows) ---- # Failed Full output at http://54.193.71.180:8877/f7ae41762ea7f32/output.txt Total script time: 26.31 mins + **Font tests:** FAILED + **Unit tests:** FAILED + **Regression tests:** FAILED Image differences available at: http://54.193.71.180:8877/f7ae41762ea7f32/reftest-analyzer.html#web=eq.log	pdfjsbot	2017-02-01 22:12:20
8012	2017-01-31 02:26:27	Note: I copied the references images from the old bot to see some changes.	brendandahl	2017-02-01 22:12:20
8012	2017-01-31 02:51:29	/botio-windows-new fonttest	brendandahl	2017-02-01 22:12:20
8012	2017-01-31 02:51:30	#### From: Bot.io (Windows) ---- # Received Command **cmd_fonttest** from @brendandahl received. Current queue size: 0 Live output at: http://54.193.71.180:8877/24e11005ac1cf8a/output.txt	pdfjsbot	2017-02-01 22:12:20
8012	2017-01-31 02:57:01	#### From: Bot.io (Windows) ---- # Failed Full output at http://54.193.71.180:8877/24e11005ac1cf8a/output.txt Total script time: 5.51 mins + **Font Tests:** FAILED	pdfjsbot	2017-02-01 22:12:20
8012	2017-01-31 03:04:59	/botio-windows-new fonttest	brendandahl	2017-02-01 22:12:20
8012	2017-01-31 03:05:00	#### From: Bot.io (Windows) ---- # Received Command **cmd_fonttest** from @brendandahl received. Current queue size: 0 Live output at: http://54.193.71.180:8877/6916c41552b3d8f/output.txt	pdfjsbot	2017-02-01 22:12:20
8012	2017-01-31 03:10:33	#### From: Bot.io (Windows) ---- # Failed Full output at http://54.193.71.180:8877/6916c41552b3d8f/output.txt Total script time: 5.55 mins + **Font Tests:** FAILED	pdfjsbot	2017-02-01 22:12:20
8012	2017-01-31 03:14:25	/botio-windows-new fonttest	brendandahl	2017-02-01 22:12:20
8012	2017-01-31 03:14:26	#### From: Bot.io (Windows) ---- # Received Command **cmd_fonttest** from @brendandahl received. Current queue size: 0 Live output at: http://54.193.71.180:8877/092c19a45a4538a/output.txt	pdfjsbot	2017-02-01 22:12:20
8012	2017-01-31 03:16:34	#### From: Bot.io (Windows) ---- # Success Full output at http://54.193.71.180:8877/092c19a45a4538a/output.txt Total script time: 2.12 mins + **Font Tests:** Passed	pdfjsbot	2017-02-01 22:12:20
8012	2017-01-31 03:17:25	Finally! Now let's see if the tests are repeatable. /botio-windows-new makeref	brendandahl	2017-02-01 22:12:20
8012	2017-01-31 03:17:26	#### From: Bot.io (Windows) ---- # Received Command **cmd_makeref** from @brendandahl received. Current queue size: 0 Live output at: http://54.193.71.180:8877/0c6af2488d910db/output.txt	pdfjsbot	2017-02-01 22:12:20
8012	2017-01-31 03:38:34	#### From: Bot.io (Windows) ---- # Success Full output at http://54.193.71.180:8877/0c6af2488d910db/output.txt Total script time: 21.14 mins + **Lint:** Passed + **Make references:** Passed + **Check references:** Passed	pdfjsbot	2017-02-01 22:12:20
8012	2017-01-31 17:12:42	/botio-windows-new test	brendandahl	2017-02-01 22:12:20
8012	2017-01-31 17:12:43	#### From: Bot.io (Windows) ---- # Received Command **cmd_test** from @brendandahl received. Current queue size: 0 Live output at: http://54.193.71.180:8877/369e9f1dcc31a8c/output.txt	pdfjsbot	2017-02-01 22:12:20
8012	2017-01-31 17:34:32	#### From: Bot.io (Windows) ---- # Failed Full output at http://54.193.71.180:8877/369e9f1dcc31a8c/output.txt Total script time: 21.80 mins + **Font tests:** Passed + **Unit tests:** FAILED + **Regression tests:** Passed	pdfjsbot	2017-02-01 22:12:20
8012	2017-01-31 17:38:20	The unit-test failure in https://github.com/mozilla/pdf.js/pull/8012#issuecomment-276433872 suggests to me that the bot isn't using the updated PDF file found in PR #7868.	Snuffleupagus	2017-02-01 22:12:20
8012	2017-01-31 18:00:18	> The unit-test failure in #8012 (comment) suggests to me that the bot isn't using the updated PDF file found in PR #7868. Strange, I though I copied the pdfs over from the old bot, but it seems to have re-downloaded them.	brendandahl	2017-02-01 22:12:20
8012	2017-01-31 21:14:04	Nice work on this so far! It definitely appears to be faster.	timvandermeij	2017-02-01 22:12:20
8012	2017-01-31 21:48:17	/botio-windows-new unittest	brendandahl	2017-02-01 22:12:20
8012	2017-01-31 21:48:18	#### From: Bot.io (Windows) ---- # Received Command **cmd_unittest** from @brendandahl received. Current queue size: 0 Live output at: http://54.193.71.180:8877/f4d848fd5740248/output.txt	pdfjsbot	2017-02-01 22:12:20
8012	2017-01-31 21:51:19	#### From: Bot.io (Windows) ---- # Success Full output at http://54.193.71.180:8877/f4d848fd5740248/output.txt Total script time: 3.01 mins + **Unit Tests:** Passed	pdfjsbot	2017-02-01 22:12:20
8012	2017-01-31 22:38:53	The previous test vs the old bot refs should be disregarded. Turns out shelljs has updated the behavior of 'cp' to match real 'cp', it use to previously always do a '-n' option. The pdf-cache has old files, which on the new bot were being copied over the new ones. I've added the '-n' option. /botio-windows-new test	brendandahl	2017-02-01 22:12:20
8012	2017-01-31 22:38:54	#### From: Bot.io (Windows) ---- # Received Command **cmd_test** from @brendandahl received. Current queue size: 0 Live output at: http://54.215.176.217:8877/b2037a3f9be6ecb/output.txt	pdfjsbot	2017-02-01 22:12:20
8012	2017-01-31 23:13:32	#### From: Bot.io (Windows) ---- # Failed Full output at http://54.215.176.217:8877/b2037a3f9be6ecb/output.txt Total script time: 34.64 mins + **Font tests:** Passed + **Unit tests:** Passed + **Regression tests:** FAILED Image differences available at: http://54.215.176.217:8877/b2037a3f9be6ecb/reftest-analyzer.html#web=eq.log	pdfjsbot	2017-02-01 22:12:20
8012	2017-01-31 23:19:59	/botio-windows-new makeref	brendandahl	2017-02-01 22:12:20
8012	2017-01-31 23:20:00	#### From: Bot.io (Windows) ---- # Received Command **cmd_makeref** from @brendandahl received. Current queue size: 0 Live output at: http://54.215.176.217:8877/7948bc663008993/output.txt	pdfjsbot	2017-02-01 22:12:20
8012	2017-01-31 23:49:23	#### From: Bot.io (Windows) ---- # Success Full output at http://54.215.176.217:8877/7948bc663008993/output.txt Total script time: 29.38 mins + **Lint:** Passed + **Make references:** Passed + **Check references:** Passed	pdfjsbot	2017-02-01 22:12:20
8012	2017-01-31 23:50:00	/botio-windows-new test	brendandahl	2017-02-01 22:12:20
8012	2017-01-31 23:50:01	#### From: Bot.io (Windows) ---- # Received Command **cmd_test** from @brendandahl received. Current queue size: 0 Live output at: http://54.215.176.217:8877/d305ee2a95b2277/output.txt	pdfjsbot	2017-02-01 22:12:20
8012	2017-02-01 00:21:00	#### From: Bot.io (Windows) ---- # Success Full output at http://54.215.176.217:8877/d305ee2a95b2277/output.txt Total script time: 30.97 mins + **Font tests:** Passed + **Unit tests:** Passed + **Regression tests:** Passed	pdfjsbot	2017-02-01 22:12:20
8012	2017-02-01 00:42:01	/botio-windows-new test	brendandahl	2017-02-01 22:12:20
8012	2017-02-01 00:42:02	#### From: Bot.io (Windows) ---- # Received Command **cmd_test** from @brendandahl received. Current queue size: 0 Live output at: http://54.215.176.217:8877/364ff62c4f40ef6/output.txt	pdfjsbot	2017-02-01 22:12:20
8012	2017-02-01 01:02:39	#### From: Bot.io (Windows) ---- # Success Full output at http://54.215.176.217:8877/364ff62c4f40ef6/output.txt Total script time: 20.60 mins + **Font tests:** Passed + **Unit tests:** Passed + **Regression tests:** Passed	pdfjsbot	2017-02-01 22:12:20
8012	2017-02-01 22:00:32	/botio-windows lint	brendandahl	2017-02-01 22:12:20
8012	2017-02-01 22:00:34	#### From: Bot.io (Windows) ---- # Received Command **cmd_lint** from @brendandahl received. Current queue size: 1 Live output at: http://54.215.176.217:8877/17e2d469a8f6193/output.txt	pdfjsbot	2017-02-01 22:12:20
8012	2017-02-01 22:06:59	#### From: Bot.io (Windows) ---- # Success Full output at http://54.215.176.217:8877/17e2d469a8f6193/output.txt Total script time: 2.41 mins + **Lint:** Passed	pdfjsbot	2017-02-01 22:12:20
8012	2017-02-01 22:12:20	New bot is being used by default now. @Snuffleupagus @timvandermeij let me know if you have issues.	brendandahl	2017-02-01 22:12:20
8012	2017-02-01 22:17:51	/botio-windows preview	timvandermeij	2017-02-01 22:12:20
8012	2017-02-01 22:17:52	#### From: Bot.io (Windows) ---- # Received Command **cmd_preview** from @timvandermeij received. Current queue size: 0 Live output at: http://54.215.176.217:8877/bc29ea4632cc8f3/output.txt	pdfjsbot	2017-02-01 22:12:20
8012	2017-02-01 22:20:38	#### From: Bot.io (Windows) ---- # Success Full output at http://54.215.176.217:8877/bc29ea4632cc8f3/output.txt Total script time: 2.75 mins #### Published + Viewer: http://54.215.176.217:8877/bc29ea4632cc8f3/web/viewer.html + Extension: http://54.215.176.217:8877/bc29ea4632cc8f3/extensions/firefox/pdf.js.xpi	pdfjsbot	2017-02-01 22:12:20
8012	2017-02-01 22:21:54	Thank you for working on this! It looks like there is an issue with the preview not being available, even though it appears to have been generated. I'll create an issue for that.	timvandermeij	2017-02-01 22:12:20
8012	2017-02-02 18:12:03	/botio-windows preview	brendandahl	2017-02-01 22:12:20
8012	2017-02-02 18:12:04	#### From: Bot.io (Windows) ---- # Received Command **cmd_preview** from @brendandahl received. Current queue size: 0 Live output at: http://54.215.176.217:8877/fa0efd11742e6bc/output.txt	pdfjsbot	2017-02-01 22:12:20
8012	2017-02-02 18:15:18	#### From: Bot.io (Windows) ---- # Success Full output at http://54.215.176.217:8877/fa0efd11742e6bc/output.txt Total script time: 3.23 mins #### Published + Viewer: http://54.215.176.217:8877/fa0efd11742e6bc/web/viewer.html + Extension: http://54.215.176.217:8877/fa0efd11742e6bc/extensions/firefox/pdf.js.xpi	pdfjsbot	2017-02-01 22:12:20
8011	2017-01-30 22:18:24	Link to PDF file (or attach file here): http://www.rightprospectus.com/documents/Ariel/fund_sumpro.pdf Configuration: - Web browser and its version: IE 11 - Operating system and its version: Window 7 - PDF.js version: Latest - Is an extension: NA Steps to reproduce the problem: 1. Open PDF file ( http://www.rightprospectus.com/documents/Ariel/fund_sumpro.pdf) in Pdf Js Viewer in IE 11 2. Issue ca…	gsampath127	2017-01-31 10:45:01
8011	2017-01-31 10:45:01	Closing as duplicate of issue #5264.	Snuffleupagus	2017-01-31 10:45:01
8010	2017-01-30 21:56:28	Link to PDF file (or attach file here): It's a confidential PDF so I cannot share it here Configuration: - Web browser and its version: Both Mozilla and Chrome are up to date - Operating system and its version: WINDOWS7 Enterprise SP1 - PDF.js version: 1.3.91, but in demo site it also shows the same result - Is an extension: No Steps to reproduce the problem: 1. Open the PDF file in the demo site…	VelaOne	2017-01-30 22:00:29
8010	2017-01-30 22:00:29	There is nothing we can do about this when no example PDF file is provided. Based on the description, I'm closing this issue as a duplicate of e.g., #5798.	timvandermeij	2017-01-30 22:00:29
8009	2017-01-30 19:08:11	Marge the web/view.js document modification	rajiv13531	2017-01-30 19:13:18
8008	2017-01-30 16:20:31	Landed on mozilla-central today: https://hg.mozilla.org/integration/mozilla-inbound/diff/a9d172aa4414/browser/extensions/pdfjs/content/build/pdf.js https://hg.mozilla.org/integration/mozilla-inbound/diff/a9d172aa4414/browser/extensions/pdfjs/content/web/viewer.js	fqueze	2017-01-30 21:54:20
8008	2017-01-30 16:28:26	Looking at https://developer.mozilla.org/en-US/docs/Web/API/ChildNode/remove#Browser_compatibility and http://caniuse.com/#feat=childnode-remove, it seems that not all browsers support this (notably Internet Explorer is missing support). Please note that the general PDF.js library is supposed to be usable cross-browser, and not just in Firefox, hence we cannot make those changes here (until such …	Snuffleupagus	2017-01-30 21:54:20
8008	2017-01-30 21:54:20	I agree that using the preprocessor just for this small case does not make sense and only complicates the code. We need to have cross-browser support, so let's close this as won't-fix for now. If it turns out that upstream has problems if we don't make this change (for example, if it constantly gets reverted after an update), we could use the preprocessor, but let's only do that if absolutely req…	timvandermeij	2017-01-30 21:54:20
8008	2017-01-30 21:58:21	By the way, we appreciate that you keep us updated about the upstream changes. Most of the upstream changes have been merged here as well, and we have also been able to adjust the add-on code on our side so that upstream needs less ESLint exceptions, so the collaboration on this is really nice.	timvandermeij	2017-01-30 21:54:20
8007	2017-01-30 09:19:34	The issue is reproducible while printing big documents. Memory usage goes up gradually and if the machine has not enough RAM, the browser crashes. Link to PDF file: http://prawnpdf.org/manual.pdf Test 1 Configuration: - Web browser and its version: Google Chrome v55.0.2883.87 - Operating system and its version: Windows 7 Professional - PDF.js version: 1.7.231 ![chrome-pdf_n](https://cloud.githubu…	tudoragaf
8007	2017-02-06 15:21:10	This is unfortunately a consequence of the fact that all browsers (except for Firefox) require the document to print to be fully rendered before the result is sent off to a printer. In Firefox, PDF.js prints one page at a time, whereas in other browsers all pages are rendered at once and then printed. To avoid this, we can either delegate the print rendering to the browser and let it handle the p…	Rob--W
8006	2017-01-29 22:30:02	The non-standard `mozFillRule` has been removed in Firefox 51 [1, 2]. Instead, a parameter of the standard methods should be used. Note that this is supported in all major browsers for a long time now, so there should be no need keeping this Firefox-specific code around. [1] https://developer.mozilla.org/en-US/Firefox/Releases/51 [2] https://bugzilla.mozilla.org/show_bug.cgi?id=826619 *This patch…	timvandermeij	2017-01-30 09:35:30
8006	2017-01-29 23:36:23	#### From: Bot.io (Windows) ---- # Received Command **cmd_test** from @Snuffleupagus received. Current queue size: 0 Live output at: http://107.22.172.223:8877/dcfce7386e7b11f/output.txt	pdfjsbot	2017-01-30 09:35:30
8006	2017-01-30 00:01:41	#### From: Bot.io (Linux) ---- # Success Full output at http://107.21.233.14:8877/107cc058ecae578/output.txt Total script time: 25.29 mins + **Font tests:** Passed + **Unit tests:** Passed + **Regression tests:** Passed	pdfjsbot	2017-01-30 09:35:30
8006	2017-01-30 00:01:57	#### From: Bot.io (Windows) ---- # Success Full output at http://107.22.172.223:8877/dcfce7386e7b11f/output.txt Total script time: 25.55 mins + **Font tests:** Passed + **Unit tests:** Passed + **Regression tests:** Passed	pdfjsbot	2017-01-30 09:35:30
8005	2017-01-29 20:04:32	The most recent PR had no problems at all on the Windows bot (see https://github.com/mozilla/pdf.js/pull/8003#issuecomment-275842152), but since today form text fields are no longer rendered (see https://github.com/mozilla/pdf.js/pull/8004#issuecomment-275941348). The weird thing is that nothing seems to have changed, i.e., the Firefox 53 update has not been performed on the Windows bot yet. @Snu…	timvandermeij
8004	2017-01-29 19:31:59		timvandermeij	2017-01-29 20:35:46
8004	2017-01-29 19:32:10	#### From: Bot.io (Windows) ---- # Received Command **cmd_test** from @timvandermeij received. Current queue size: 0 Live output at: http://107.22.172.223:8877/8a62290ed8bde6b/output.txt	pdfjsbot	2017-01-29 20:35:46
8004	2017-01-29 19:58:29	#### From: Bot.io (Linux) ---- # Failed Full output at http://107.21.233.14:8877/f9824222235ebb8/output.txt Total script time: 26.32 mins + **Font tests:** Passed + **Unit tests:** Passed + **Regression tests:** FAILED Image differences available at: http://107.21.233.14:8877/f9824222235ebb8/reftest-analyzer.html#web=eq.log	pdfjsbot	2017-01-29 20:35:46
8004	2017-01-29 19:58:30	#### From: Bot.io (Windows) ---- # Failed Full output at http://107.22.172.223:8877/8a62290ed8bde6b/output.txt Total script time: 26.32 mins + **Font tests:** Passed + **Unit tests:** Passed + **Regression tests:** FAILED Image differences available at: http://107.22.172.223:8877/8a62290ed8bde6b/reftest-analyzer.html#web=eq.log	pdfjsbot	2017-01-29 20:35:46
8004	2017-01-29 20:05:33	The issue above tracks the Windows failures, but let's make new reference images now to not unnecessarily block other PRs.	timvandermeij	2017-01-29 20:35:46
8004	2017-01-29 20:05:41	#### From: Bot.io (Linux) ---- # Received Command **cmd_makeref** from @timvandermeij received. Current queue size: 0 Live output at: http://107.21.233.14:8877/7f91119b67e08f3/output.txt	pdfjsbot	2017-01-29 20:35:46
8004	2017-01-29 20:31:05	#### From: Bot.io (Windows) ---- # Success Full output at http://107.22.172.223:8877/1afd7d946690071/output.txt Total script time: 25.40 mins + **Lint:** Passed + **Make references:** Passed + **Check references:** Passed	pdfjsbot	2017-01-29 20:35:46
8004	2017-01-29 20:31:09	#### From: Bot.io (Linux) ---- # Success Full output at http://107.21.233.14:8877/7f91119b67e08f3/output.txt Total script time: 25.46 mins + **Lint:** Passed + **Make references:** Passed + **Check references:** Passed	pdfjsbot	2017-01-29 20:35:46
8003	2017-01-28 09:54:48	Given the nature of `EOF` and `isEOF`, it seems to me that they really ought to be placed in `core/primitives.js` instead. In general, it doesn't seem great to have to depend on the entire `core/parser.js` file for such simple primitives/helper functions. In particular, while `core/ps_parser.js` is completely separate from `core/parser.js` with regards to its function, it still depends on the lat…	Snuffleupagus	2017-01-29 21:16:25
8003	2017-01-28 10:45:27	#### From: Bot.io (Windows) ---- # Received Command **cmd_test** from @Snuffleupagus received. Current queue size: 0 Live output at: http://107.22.172.223:8877/4776accbedc691d/output.txt	pdfjsbot	2017-01-29 21:16:25
8003	2017-01-28 11:10:52	#### From: Bot.io (Windows) ---- # Success Full output at http://107.22.172.223:8877/4776accbedc691d/output.txt Total script time: 25.41 mins + **Font tests:** Passed + **Unit tests:** Passed + **Regression tests:** Passed	pdfjsbot	2017-01-29 21:16:25
8003	2017-01-28 11:11:16	#### From: Bot.io (Linux) ---- # Failed Full output at http://107.21.233.14:8877/7c948aa133b6f25/output.txt Total script time: 25.80 mins + **Font tests:** Passed + **Unit tests:** Passed + **Regression tests:** FAILED Image differences available at: http://107.21.233.14:8877/7c948aa133b6f25/reftest-analyzer.html#web=eq.log	pdfjsbot	2017-01-29 21:16:25
8003	2017-01-28 11:27:13	The Windows failures look like fallout from the recent Firefox 53 update on the bot, and https://github.com/mozilla/pdf.js/pull/7898#issue-195941655 ought to explain the changes in the `forms` test cases.	Snuffleupagus	2017-01-29 21:16:25
8003	2017-01-29 20:39:00	/botio-linux preview	timvandermeij	2017-01-29 21:16:25
8003	2017-01-29 20:39:01	#### From: Bot.io (Linux) ---- # Received Command **cmd_preview** from @timvandermeij received. Current queue size: 0 Live output at: http://107.21.233.14:8877/a1809562058d16d/output.txt	pdfjsbot	2017-01-29 21:16:25
8003	2017-01-29 20:41:16	#### From: Bot.io (Linux) ---- # Success Full output at http://107.21.233.14:8877/a1809562058d16d/output.txt Total script time: 2.25 mins #### Published + Viewer: http://107.21.233.14:8877/a1809562058d16d/web/viewer.html + Extension: http://107.21.233.14:8877/a1809562058d16d/extensions/firefox/pdf.js.xpi	pdfjsbot	2017-01-29 21:16:25
8003	2017-01-29 20:42:18	#### From: Bot.io (Linux) ---- # Received Command **cmd_test** from @timvandermeij received. Current queue size: 0 Live output at: http://107.21.233.14:8877/2463158b87e2451/output.txt	pdfjsbot	2017-01-29 21:16:25
8003	2017-01-29 21:08:02	#### From: Bot.io (Windows) ---- # Success Full output at http://107.22.172.223:8877/3be81002871af08/output.txt Total script time: 25.74 mins + **Font tests:** Passed + **Unit tests:** Passed + **Regression tests:** Passed	pdfjsbot	2017-01-29 21:16:25
8003	2017-01-29 21:08:26	#### From: Bot.io (Linux) ---- # Success Full output at http://107.21.233.14:8877/2463158b87e2451/output.txt Total script time: 26.13 mins + **Font tests:** Passed + **Unit tests:** Passed + **Regression tests:** Passed	pdfjsbot	2017-01-29 21:16:25
8003	2017-01-29 21:16:33	Looks good, thanks!	timvandermeij	2017-01-29 21:16:25
8002	2017-01-27 20:04:07	Fixes #7798, Refactoring scratch canvas usage to use both DOM canvas and npm canvas.	mukulmishra18	2017-02-06 13:45:42
8002	2017-02-06 11:38:25	#### From: Bot.io (Windows) ---- # Received Command **cmd_test** from @Snuffleupagus received. Current queue size: 0 Live output at: http://54.215.176.217:8877/2eac7c0ccb9ad21/output.txt	pdfjsbot	2017-02-06 13:45:42
8002	2017-02-06 12:00:45	#### From: Bot.io (Windows) ---- # Success Full output at http://54.215.176.217:8877/2eac7c0ccb9ad21/output.txt Total script time: 22.33 mins + **Font tests:** Passed + **Unit tests:** Passed + **Regression tests:** Passed	pdfjsbot	2017-02-06 13:45:42
8002	2017-02-06 12:04:22	#### From: Bot.io (Linux) ---- # Success Full output at http://107.21.233.14:8877/cc716af9f1aef5e/output.txt Total script time: 25.96 mins + **Font tests:** Passed + **Unit tests:** Passed + **Regression tests:** Passed	pdfjsbot	2017-02-06 13:45:42
8002	2017-02-06 13:47:36	Thank you for the patch. It's very good step, but I think to make it work we need to change a factory to return {canvas, context} pair instead to make it work for node's canvas. @mukulmishra18, would you like to follow up?	yurydelendik	2017-02-06 13:45:42
8002	2017-02-06 14:45:27	@yurydelendik, @Snuffleupagus, @timvandermeij thanks for your reviews and help. You all are very supportive and cooperative, i learned a lot from all of you. I definitely wants to continue, please guide me what i have to do.	mukulmishra18	2017-02-06 13:45:42
8002	2017-02-06 14:55:42	> I definitely wants to continue, please guide me what i have to do. Looking the the way node-canvas is create, we will need to create a new canvas and content on reset/resize. Let's just return create CanvasAndContextPair "structure" from create method and accept it in reset and destroy calls. CachedCanvases will/do store this structure. Notice that every time we create canvas we always create 2…	yurydelendik	2017-02-06 13:45:42
8001	2017-01-26 20:55:16		yurydelendik	2017-01-26 20:55:23
8000	2017-01-26 20:47:56	First api-minor change is #7689	yurydelendik	2017-01-26 20:48:50
7999	2017-01-26 18:29:52	This file was changed on mozilla-central: https://hg.mozilla.org/integration/mozilla-inbound/diff/ec0f3678bb31/browser/extensions/pdfjs/test/browser_pdfjs_navigation.js	fqueze	2017-01-26 19:15:27
7999	2017-01-26 19:15:27	Please note that tests residing in http://searchfox.org/mozilla-central/source/browser/extensions/pdfjs/test are actually *not* present here in the GitHub repo, so in this case we don't need to make any changes here. Closing, since there's nothing to do here.	Snuffleupagus	2017-01-26 19:15:27
7998	2017-01-26 12:23:37	Link to PDF file (or attach file here): https://bugs.ghostscript.com/attachment.cgi?id=13156 from this ghostscript bug: https://bugs.ghostscript.com/show_bug.cgi?id=697354 Configuration: - FF 50.1.0 - W7 - latest Steps to reproduce the problem: - open the file What is the expected behavior? display in gray What went wrong? display in color	THausherr
7998	2017-01-26 13:07:44	It seems that the issue may that be we currently ignore the `CS` (i.e. ColorSpace) entry of a `Group` when there's no `SMask` entry present during [`buildFormXObject`](https://github.com/mozilla/pdf.js/blob/e0a92a7f4853adb4145145920f2c85078d1695ff/src/core/evaluator.js#L278-L323).	Snuffleupagus
7997	2017-01-26 01:57:28	hi, i looked at AnnotationLayerBuilder and i wonder if it is possible since i have my own canvas layer to draw annotations, be passed to pdf.js AnnotationLayerBuilder so it can be included in print preview? i tried to pass it off to the printContainer canvas.drawImage(annotationCanvas ... ) but it looks like there is some transformation that occurs for every pdf.js page because my annotations in …	chitgoks	2017-02-03 13:14:30
7996	2017-01-25 19:09:34	In PR #4570, code was added for calculating the position of individual glyphs in `getTextContent`. However, as can be seen from both the PR and also the current version of [src/core/evaluator.js](https://github.com/mozilla/pdf.js/blob/e0a92a7f4853adb4145145920f2c85078d1695ff/src/core/evaluator.js#L1326-L1336), that code has always been commented out and was thus never actually used. In PR #7972 t…	Snuffleupagus
7995	2017-01-25 11:51:15	See http://eslint.org/docs/rules/consistent-return; it appears that I overlooked this rule in PR #7982. Also adds the http://eslint.org/docs/rules/no-nested-ternary rule, which didn't require any code changes, since that rule is being enforced in mozilla-central. Re: issue #7957.	Snuffleupagus	2017-01-27 18:11:44
7995	2017-01-25 11:51:23	/botio-linux preview	Snuffleupagus	2017-01-27 18:11:44
7995	2017-01-25 11:51:24	#### From: Bot.io (Linux) ---- # Received Command **cmd_preview** from @Snuffleupagus received. Current queue size: 0 Live output at: http://107.21.233.14:8877/52b061ce67debd8/output.txt	pdfjsbot	2017-01-27 18:11:44
7995	2017-01-25 11:53:37	#### From: Bot.io (Linux) ---- # Success Full output at http://107.21.233.14:8877/52b061ce67debd8/output.txt Total script time: 2.22 mins #### Published + Viewer: http://107.21.233.14:8877/52b061ce67debd8/web/viewer.html + Extension: http://107.21.233.14:8877/52b061ce67debd8/extensions/firefox/pdf.js.xpi	pdfjsbot	2017-01-27 18:11:44
7995	2017-01-27 18:08:44	#### From: Bot.io (Windows) ---- # Received Command **cmd_lint** from @Snuffleupagus received. Current queue size: 0 Live output at: http://107.22.172.223:8877/c9dd221476816c9/output.txt	pdfjsbot	2017-01-27 18:11:44
7995	2017-01-27 18:10:06	#### From: Bot.io (Linux) ---- # Success Full output at http://107.21.233.14:8877/fba252c080a05bc/output.txt Total script time: 1.37 mins + **Lint:** Passed	pdfjsbot	2017-01-27 18:11:44
7995	2017-01-27 18:11:10	#### From: Bot.io (Windows) ---- # Success Full output at http://107.22.172.223:8877/c9dd221476816c9/output.txt Total script time: 2.42 mins + **Lint:** Passed	pdfjsbot	2017-01-27 18:11:44
7994	2017-01-25 09:31:25	Link to PDF file (or attach file here): Configuration: - Web browser and its version: 45.6 - Operating system and its version: Debian 8.6 - PDF.js version: 1.1.209 - Is an extension: yes Steps to reproduce the problem: 1. original pdf have multiple pages landscape and portrait [Bimer.pdf](https://github.com/mozilla/pdf.js/files/729080/Bimer.pdf) 2. when printed with pdf.js, original font was chan…	otorite	2017-01-25 22:22:48
7994	2017-01-25 22:22:48	You're using a really old version of PDF.js. This has been fixed recently, so try either the latest release or the current master.	timvandermeij	2017-01-25 22:22:48
7993	2017-01-25 06:12:56	We are specifically getting this error when using Amazon ec2 instance. Configuration on aws instance is Tomcat 7, Ubuntu 16.04 and memory is 8gb. It occurs when the user tries to view pdf file. In our application, we are having one functionality where the user can only view PDF file onto browser, but won't be able to download it. PDF file is on the same server. We are using cors minimal configura…	jcool141	2017-02-04 20:08:46
7993	2017-01-25 06:15:17	@gjuggler: Hi......do you any idea about this problem?	jcool141	2017-02-04 20:08:46
7993	2017-01-25 06:19:06	@dravix :Hi...is it also related to rendering with chrome browser.....specifically for the pdf.js mozilla native.	jcool141	2017-02-04 20:08:46
7993	2017-01-26 10:17:57	This looks like a problem with your server (500 Internal Server error). We need more information to debug this. Can you follow the following steps: 1. Visit `chrome://net-internals` 2. Do your thing to get the error 3. Click on "Save to file" at the tab from step 1. 4. Attach the file here, or mail it to me (see my profile for my e-mail address).	Rob--W	2017-02-04 20:08:46
7993	2017-01-30 21:45:24	You cannot add attachments here using e-mail. You either have to upload them here directly using the GitHub website or just e-mail them directly to @Rob--W.	timvandermeij	2017-02-04 20:08:46
7993	2017-02-01 12:01:37	@jcool141 In the log file you sent me, I see that the connection is immediately reset when PDF.js attempts to load the PDF file, before any response is received (not even response headers). In your initial report, you are mentioning a "500 internal server error" response (in the screenshot), which does however not appear in the log. Can you send me the log that includes this 500 internal server e…	Rob--W	2017-02-04 20:08:46
7993	2017-02-04 20:08:46	Closing for now. This does not appear to be a PDF.js problem, but rather a server configuration issue. If after debugging it turns out that there is something we can do in PDF.js, please open a new issue with as much details as possible. Thanks.	timvandermeij	2017-02-04 20:08:46
7992	2017-01-25 01:52:15	Link to PDF file (or attach file here): [AN_1000126_p100.pdf](https://github.com/mozilla/pdf.js/files/728428/AN_1000126_p100.pdf) Configuration: - Web browser and its version: doesn't seem browser specific - Operating system and its version: any - PDF.js version: current - Is an extension: Steps to reproduce the problem: 1. Open the attached PDF 2. What is the expected behavior? (add screenshot) …	futot1
7991	2017-01-23 22:57:08	Given that this patch causes a lot of churn in the addon code, I wouldn't really mind if we ultimately decide against doing this and just add a rule exception in mozilla-central instead.[1] **Edit:** Another option, besides taking this patch or adding an ESLint exception in mozilla-central, could perhaps be to run all of the addon specific files through the new preprocessor instead and have it co…	Snuffleupagus	2017-01-27 16:54:27
7991	2017-01-25 09:20:19	@yurydelendik Based on https://github.com/mozilla/pdf.js/issues/7957#issuecomment-274611659, we need to do *something* about the quotes in order to actually address the first point of https://github.com/mozilla/pdf.js/issues/7957#issuecomment-272467569; so what do you think we should do here?	Snuffleupagus	2017-01-27 16:54:27
7990	2017-01-23 21:22:22	PR #7322 added the `PdfJsNetwork.jsm` file, instead of the general `src/core/network.js` file for the Firefox addon. However, `make.js` wasn't updated to actually stop including the now obsolete network file.	Snuffleupagus	2017-01-24 15:54:15
7990	2017-01-23 21:25:21	#### From: Bot.io (Linux) ---- # Received Command **cmd_preview** from @Snuffleupagus received. Current queue size: 0 Live output at: http://107.21.233.14:8877/042d27bdda2c89a/output.txt	pdfjsbot	2017-01-24 15:54:15
7990	2017-01-23 21:27:36	#### From: Bot.io (Linux) ---- # Success Full output at http://107.21.233.14:8877/042d27bdda2c89a/output.txt Total script time: 2.25 mins #### Published + Viewer: http://107.21.233.14:8877/042d27bdda2c89a/web/viewer.html + Extension: http://107.21.233.14:8877/042d27bdda2c89a/extensions/firefox/pdf.js.xpi	pdfjsbot	2017-01-24 15:54:15
7989	2017-01-23 21:08:30	Link to PDF file (or attach file here): [TextTest.pdf](https://github.com/mozilla/pdf.js/files/724953/TextTest.pdf) Configuration: - Web browser and its version: IE11 - Operating system and its version: Win10 - PDF.js version: Latest in https://mozilla.github.io/pdf.js/web/viewer.html - Is an extension: Steps to reproduce the problem: 1. go to https://mozilla.github.io/pdf.js/web/viewer.html 2. U…	banguero
7989	2017-02-01 07:37:18	banguero, https://github.com/mozilla/pdf.js/issues/7001 - I think it's same problem This bug from **17 Feb 2016**. From 1.5 to 1.7 no changes. Performance in IE11 veeeeeeery sloooooow	all-kozlov
7988	2017-01-23 19:35:04	The following rules required no code changes: http://eslint.org/docs/rules/no-empty-pattern http://eslint.org/docs/rules/no-floating-decimal http://eslint.org/docs/rules/no-delete-var http://eslint.org/docs/rules/no-new-object There was just one change needed in order to enable: http://eslint.org/docs/rules/no-self-compare; which I think helps readability a lot, since that comparison makes no sen…	Snuffleupagus	2017-01-23 20:28:13
7988	2017-01-23 19:51:08	/botio test	yurydelendik	2017-01-23 20:28:13
7988	2017-01-23 19:51:09	#### From: Bot.io (Windows) ---- # Received Command **cmd_test** from @yurydelendik received. Current queue size: 0 Live output at: http://107.22.172.223:8877/4fdeb8b226336d9/output.txt	pdfjsbot	2017-01-23 20:28:13
7988	2017-01-23 20:16:56	#### From: Bot.io (Windows) ---- # Success Full output at http://107.22.172.223:8877/4fdeb8b226336d9/output.txt Total script time: 25.79 mins + **Font tests:** Passed + **Unit tests:** Passed + **Regression tests:** Passed	pdfjsbot	2017-01-23 20:28:13
7988	2017-01-23 20:18:01	#### From: Bot.io (Linux) ---- # Success Full output at http://107.21.233.14:8877/74abbccbf30c4fd/output.txt Total script time: 26.88 mins + **Font tests:** Passed + **Unit tests:** Passed + **Regression tests:** Passed	pdfjsbot	2017-01-23 20:28:13
7988	2017-01-23 20:28:33	Thank you for the patch	yurydelendik	2017-01-23 20:28:13
7988	2017-01-23 21:06:09	Question: where does `isNaN` actually come from? Shouldn't it have been imported?	timvandermeij	2017-01-23 20:28:13
7988	2017-01-23 21:08:31	> Question: where does isNaN actually come from? Shouldn't it have been imported? It's a function that's built-in to all browsers, so no need to import anything; also see e.g. https://developer.mozilla.org/en-US/docs/Web/JavaScript/Reference/Global_Objects/isNaN.	Snuffleupagus	2017-01-23 20:28:13
7988	2017-01-23 21:08:45	or http://www.ecma-international.org/ecma-262/5.1/#sec-15.1.2.4	yurydelendik	2017-01-23 20:28:13
7988	2017-01-23 21:13:21	You're right. I was confused because we also have `isInt` and similar functions that we implement ourselves as utility functions. Sorry for the noise.	timvandermeij	2017-01-23 20:28:13
7987	2017-01-23 16:35:11	Fixes #7986 Based on https://html.spec.whatwg.org/multipage/semantics.html#attr-link-rel : "... the rel attribute, which, if present, must have a value that is a set of space-separated tokens. The allowed keywords and their meanings are defined..." at https://html.spec.whatwg.org/multipage/semantics.html#linkTypes . And we are interested in "noreferrer", "nofollow", and "noopener"	yurydelendik	2017-01-26 19:54:10
7987	2017-01-23 16:36:20	/botio-linux preview	yurydelendik	2017-01-26 19:54:10
7987	2017-01-23 16:36:29	#### From: Bot.io (Linux) ---- # Received Command **cmd_preview** from @yurydelendik received. Current queue size: 0 Live output at: http://107.21.233.14:8877/6604a3a1c9fab93/output.txt	pdfjsbot	2017-01-26 19:54:10
7987	2017-01-23 16:38:46	#### From: Bot.io (Linux) ---- # Success Full output at http://107.21.233.14:8877/6604a3a1c9fab93/output.txt Total script time: 2.28 mins #### Published + Viewer: http://107.21.233.14:8877/6604a3a1c9fab93/web/viewer.html + Extension: http://107.21.233.14:8877/6604a3a1c9fab93/extensions/firefox/pdf.js.xpi	pdfjsbot	2017-01-26 19:54:10
7987	2017-01-26 19:29:47	/botio unittest	Snuffleupagus	2017-01-26 19:54:10
7987	2017-01-26 19:29:48	#### From: Bot.io (Windows) ---- # Received Command **cmd_unittest** from @Snuffleupagus received. Current queue size: 0 Live output at: http://107.22.172.223:8877/f887f230f67e057/output.txt	pdfjsbot	2017-01-26 19:54:10
7987	2017-01-26 19:31:50	#### From: Bot.io (Linux) ---- # Success Full output at http://107.21.233.14:8877/1fba85826b57129/output.txt Total script time: 2.04 mins + **Unit Tests:** Passed	pdfjsbot	2017-01-26 19:54:10
7987	2017-01-26 19:32:27	#### From: Bot.io (Windows) ---- # Success Full output at http://107.22.172.223:8877/f887f230f67e057/output.txt Total script time: 2.65 mins + **Unit Tests:** Passed	pdfjsbot	2017-01-26 19:54:10
7987	2017-01-26 19:54:19	Thank you for the patch!	Snuffleupagus	2017-01-26 19:54:10
7986	2017-01-23 15:42:35	In https://github.com/mozilla/pdf.js/blob/master/src/display/global.js#L230-L236 pdf.js currently sets the referrer policy for external links to noreferrer. For further safety, can we set rel attribute to noopener, noreferrer, nofollow? See https://mathiasbynens.github.io/rel-noopener/	devd	2017-01-26 19:54:10
7986	2017-01-23 16:19:17	> can we set rel attribute to noopener, noreferrer, nofollow @devd did you mean to the "noopener noreferrer nofollow" value? @tonyjin can you check if this will be a breaking API change for you guys? (based on #6767)	yurydelendik	2017-01-26 19:54:10
7986	2017-01-23 16:41:25	yes. Sorry .. the english rules overrode the HTML rules for a moment :)	devd	2017-01-26 19:54:10
7985	2017-01-23 15:24:47	Fixes #7984	yurydelendik	2017-01-23 15:37:23
7985	2017-01-23 15:24:57	#### From: Bot.io (Windows) ---- # Received Command **cmd_preview** from @yurydelendik received. Current queue size: 0 Live output at: http://107.22.172.223:8877/018fb1a35f57eac/output.txt	pdfjsbot	2017-01-23 15:37:23
7985	2017-01-23 15:28:46	#### From: Bot.io (Windows) ---- # Success Full output at http://107.22.172.223:8877/018fb1a35f57eac/output.txt Total script time: 3.80 mins #### Published + Viewer: http://107.22.172.223:8877/018fb1a35f57eac/web/viewer.html + Extension: http://107.22.172.223:8877/018fb1a35f57eac/extensions/firefox/pdf.js.xpi	pdfjsbot	2017-01-23 15:37:23
7984	2017-01-23 12:32:04	Link to PDF file (or attach file here): Any PDF's Configuration: - Web browser and its version: IE 10 - Operating system and its version: Windows 7 & 8 - PDF.js version: Latest - Is an extension: Steps to reproduce the problem: 1. open IE 10 on Win 7/8 2. enter the url http://mozilla.github.io/pdf.js/web/viewer.html and check you get an error "DOM7011: The code on this page disabled back and forw…	venusakthiv	2017-01-23 15:37:23
7984	2017-01-24 07:16:25	Thanks All. it works!!!	venusakthiv	2017-01-23 15:37:23
7983	2017-01-23 12:14:51	Link to PDF file (or attach file here): Configuration: - Web browser and its version: Mozilla 45.6.0 - Operating system and its version: Debian Jessie 8.6 - PDF.js version: 1.6.471 - Is an extension: Yes Steps to reproduce the problem: 1. open pdf that include multiple rotation pages in mozilla 2. print all pages 3. all pages printing as portait What is the expected behavior? (add screenshot) pri…	otorite	2017-01-23 21:16:07
7983	2017-01-23 16:44:45	> Is there any luck using 1.1.209 page scaling skill and 1.6.471 font using skill in the new version of pdf.js? The question is not clear. Please attach PDF and clear steps to reproduce the issue. FWIW page scaling and rotation must handled by the user -- only user can control page setup dialog (not a web page).	yurydelendik	2017-01-23 21:16:07
7983	2017-01-23 16:50:07	Is it https://bugzilla.mozilla.org/show_bug.cgi?id=844090 ?	yurydelendik	2017-01-23 21:16:07
7983	2017-01-23 21:16:07	Closing as duplicate of multiple issues such as #4514.	timvandermeij	2017-01-23 21:16:07
7982	2017-01-22 22:09:47	*Please note: ignoring whitespace changes is most likely necessary for the diff to be readable:* **https://github.com/mozilla/pdf.js/pull/7982/files?w=1** This patch addresses all the current, in `mozilla-central`, linting failures in the addon. It should thus be possible to change the `.eslintignore` entry for PDF.js in `mozilla-central` from `browser/extensions/pdfjs/**` to `browser/extensions/…	Snuffleupagus	2017-01-23 15:53:38
7982	2017-01-22 22:13:38	#### From: Bot.io (Linux) ---- # Received Command **cmd_preview** from @Snuffleupagus received. Current queue size: 0 Live output at: http://107.21.233.14:8877/15484d25e96f49b/output.txt	pdfjsbot	2017-01-23 15:53:38
7982	2017-01-22 22:15:51	#### From: Bot.io (Linux) ---- # Success Full output at http://107.21.233.14:8877/15484d25e96f49b/output.txt Total script time: 2.22 mins #### Published + Viewer: http://107.21.233.14:8877/15484d25e96f49b/web/viewer.html + Extension: http://107.21.233.14:8877/15484d25e96f49b/extensions/firefox/pdf.js.xpi	pdfjsbot	2017-01-23 15:53:38
7982	2017-01-23 17:09:10	/cc @rvandermeulen	yurydelendik	2017-01-23 15:53:38
7982	2017-01-23 17:29:20	Thanks for the heads-up, I'll make sure to update .eslintrc on the mozilla-central side on the next update!	rvandermeulen	2017-01-23 15:53:38
7981	2017-01-22 15:24:53	Configuration: - Web browser and its version: Firefox 50.1.0 (and other versions before this) - Operating system and its version: Ubuntu 16.04 - PDF.js version: 1.5.365 build 19105f0 as far as I can tell - Is an extension: Yes and no (it’s bundled in Firefox’s omni.ja) Steps to reproduce the problem: 1. In Firefox, browse to any PDF containing searchable text ([example][1]) 2. Press the `/` key (…	yurikhan
7981	2017-01-22 15:29:40	For reference, please see https://bugzilla.mozilla.org/show_bug.cgi?id=940150.	Snuffleupagus
7980	2017-01-21 17:25:30	Fixes issue #7978, see [yoda rule](http://eslint.org/docs/rules/yoda).	mukulmishra18	2017-01-21 23:49:21
7980	2017-01-21 23:18:49	#### From: Bot.io (Linux) ---- # Received Command **cmd_test** from @Snuffleupagus received. Current queue size: 0 Live output at: http://107.21.233.14:8877/b4d8782fdce77af/output.txt	pdfjsbot	2017-01-21 23:49:21
7980	2017-01-21 23:44:02	#### From: Bot.io (Linux) ---- # Success Full output at http://107.21.233.14:8877/b4d8782fdce77af/output.txt Total script time: 25.21 mins + **Font tests:** Passed + **Unit tests:** Passed + **Regression tests:** Passed	pdfjsbot	2017-01-21 23:49:21
7980	2017-01-21 23:44:30	#### From: Bot.io (Windows) ---- # Success Full output at http://107.22.172.223:8877/ce685a79b572aa8/output.txt Total script time: 25.68 mins + **Font tests:** Passed + **Unit tests:** Passed + **Regression tests:** Passed	pdfjsbot	2017-01-21 23:49:21
7979	2017-01-21 16:16:52	http://eslint.org/docs/rules/no-unsafe-finally, there's just one violation which in this case can actually be ignored since there's nothing `return`ed there. http://eslint.org/docs/rules/no-octal, there're no violations in the code-base. http://eslint.org/docs/rules/no-useless-call, there's just one violation that needs to be fixed.	Snuffleupagus	2017-01-22 19:53:27
7979	2017-01-22 18:47:05	#### From: Bot.io (Linux) ---- # Received Command **cmd_preview** from @timvandermeij received. Current queue size: 0 Live output at: http://107.21.233.14:8877/719aa64e802f0f7/output.txt	pdfjsbot	2017-01-22 19:53:27
7979	2017-01-22 18:49:20	#### From: Bot.io (Linux) ---- # Success Full output at http://107.21.233.14:8877/719aa64e802f0f7/output.txt Total script time: 2.25 mins #### Published + Viewer: http://107.21.233.14:8877/719aa64e802f0f7/web/viewer.html + Extension: http://107.21.233.14:8877/719aa64e802f0f7/extensions/firefox/pdf.js.xpi	pdfjsbot	2017-01-22 19:53:27
7979	2017-01-22 18:50:49	#### From: Bot.io (Windows) ---- # Received Command **cmd_test** from @timvandermeij received. Current queue size: 0 Live output at: http://107.22.172.223:8877/19e8b8fc26c61d5/output.txt	pdfjsbot	2017-01-22 19:53:27
7979	2017-01-22 19:16:45	#### From: Bot.io (Windows) ---- # Success Full output at http://107.22.172.223:8877/19e8b8fc26c61d5/output.txt Total script time: 25.93 mins + **Font tests:** Passed + **Unit tests:** Passed + **Regression tests:** Passed	pdfjsbot	2017-01-22 19:53:27
7979	2017-01-22 19:17:12	#### From: Bot.io (Linux) ---- # Success Full output at http://107.21.233.14:8877/bfd40b6558c0b2d/output.txt Total script time: 26.37 mins + **Font tests:** Passed + **Unit tests:** Passed + **Regression tests:** Passed	pdfjsbot	2017-01-22 19:53:27
7979	2017-01-22 19:54:02	Thank you for your continuous efforts to improve linting!	timvandermeij	2017-01-22 19:53:27
7979	2017-01-22 20:26:05	@timvandermeij Thanks for reviewing/merging all of these ESLint PRs!	Snuffleupagus	2017-01-22 19:53:27
7978	2017-01-21 15:15:55	When switching to ESLint, the [yoda rule](http://eslint.org/docs/rules/yoda) was temporarily disabled for the [URL polyfill](https://github.com/mozilla/pdf.js/blob/f8e793f8c2d5de791fea52b234a51e3421e070c6/src/shared/util.js#L1753-L2399). Those linting errors should be fixed, so that the exception can be removed. In order to address this issue: 1. Remove lines [src/shared/util.js#L1758-L1759](http…	Snuffleupagus	2017-01-21 23:49:26
7977	2017-01-21 12:13:05	*This fixes a regression from commit https://github.com/mozilla/pdf.js/pull/7738/commits/c9a0955c9c7ed857c98696732c6edeb6f4901f43, i.e. PR #7738.* Currently if you quickly rotate a document at least *twice*,[1] such that rendering of a page hasn't finished for the first rotation before the last rotation is triggered, the `cssTransform` method can fail to update the page correctly leading to it lo…	Snuffleupagus	2017-01-23 15:41:36
7977	2017-01-23 11:15:21	#### From: Bot.io (Linux) ---- # Received Command **cmd_preview** from @Snuffleupagus received. Current queue size: 0 Live output at: http://107.21.233.14:8877/316918e7c0e3552/output.txt	pdfjsbot	2017-01-23 15:41:36
7977	2017-01-23 11:17:35	#### From: Bot.io (Linux) ---- # Success Full output at http://107.21.233.14:8877/316918e7c0e3552/output.txt Total script time: 2.24 mins #### Published + Viewer: http://107.21.233.14:8877/316918e7c0e3552/web/viewer.html + Extension: http://107.21.233.14:8877/316918e7c0e3552/extensions/firefox/pdf.js.xpi	pdfjsbot	2017-01-23 15:41:36
7977	2017-01-23 15:41:45	Looks good, thank you!	yurydelendik	2017-01-23 15:41:36
7976	2017-01-20 01:18:19	Link to PDF file (or attach file here): https://www.ncbi.nlm.nih.gov/pmc/articles/PMC2465600/pdf/938.pdf Configuration: - Web browser and its version: Firefox 50.1.0 - Operating system and its version: Windows 7 SP1 x64 - PDF.js version according to "resource://pdf.js/build/pdf.js" : 1.5.365 - Is an extension: no Steps to reproduce the problem: 1. Open the file with Firefox 50.1.0 and go to page …	jul059	2017-01-21 01:04:35
7976	2017-01-21 01:04:35	Closing as duplicate of #4860.	timvandermeij	2017-01-21 01:04:35
7975	2017-01-19 22:00:01	Hello, I'm building a Desktop app using javaFX, I using pdf.js as a PDF viewer in my app, the problem is that I need to load a PDF with javaFX (url from any folder in my computer), then load that PDF in a webview with pdf.js, Is possible to do that? I tried something like that but with a local url from my computer and it didn't work. http://mozilla.github.io/pdf.js/web/viewer.html?file=compressed…	Gibran-16	2017-01-19 22:07:39
7975	2017-01-19 22:07:39	It should be possible, judging by previously opened issues (https://github.com/mozilla/pdf.js/issues?q=is%3Aissue+javafx+is%3Aclosed). If the local URL is not working, you could also pass the `base64` encoded contents to PDF.js, as is done in https://github.com/mozilla/pdf.js/blob/master/examples/learning/helloworld64.html for example. However, since JavaFX is out of scope for the PDF.js project,…	timvandermeij	2017-01-19 22:07:39
7974	2017-01-19 17:33:37	http://eslint.org/docs/rules/no-lone-blocks Note that we currently have no code that violates this rule in the source files, but it seems that the built files are possibly affected (see issue #7957).	Snuffleupagus	2017-01-19 21:35:39
7974	2017-01-19 21:35:43	Thanks!	timvandermeij	2017-01-19 21:35:39
7973	2017-01-19 15:39:27	Please see http://eslint.org/docs/rules/spaced-comment. Note that the exceptions added for `line` comments are intended to still allow use of the old preprocessor without linting errors. Also, I took the opportunity to improve the grammar slightly (w.r.t. capitalization and punctuation) for comments touched in the patch.	Snuffleupagus	2017-01-22 20:58:43
7973	2017-01-22 19:58:36	/botio-linux preview	timvandermeij	2017-01-22 20:58:43
7973	2017-01-22 19:58:37	#### From: Bot.io (Linux) ---- # Received Command **cmd_preview** from @timvandermeij received. Current queue size: 0 Live output at: http://107.21.233.14:8877/99ae2ec703e1fba/output.txt	pdfjsbot	2017-01-22 20:58:43
7973	2017-01-22 20:00:54	#### From: Bot.io (Linux) ---- # Success Full output at http://107.21.233.14:8877/99ae2ec703e1fba/output.txt Total script time: 2.27 mins #### Published + Viewer: http://107.21.233.14:8877/99ae2ec703e1fba/web/viewer.html + Extension: http://107.21.233.14:8877/99ae2ec703e1fba/extensions/firefox/pdf.js.xpi	pdfjsbot	2017-01-22 20:58:43
7973	2017-01-22 20:01:43	#### From: Bot.io (Linux) ---- # Received Command **cmd_test** from @timvandermeij received. Current queue size: 0 Live output at: http://107.21.233.14:8877/d3befd1da90ef8e/output.txt	pdfjsbot	2017-01-22 20:58:43
7973	2017-01-22 20:27:19	#### From: Bot.io (Windows) ---- # Success Full output at http://107.22.172.223:8877/56387cb8f95df7f/output.txt Total script time: 25.60 mins + **Font tests:** Passed + **Unit tests:** Passed + **Regression tests:** Passed	pdfjsbot	2017-01-22 20:58:43
7973	2017-01-22 20:28:01	#### From: Bot.io (Linux) ---- # Success Full output at http://107.21.233.14:8877/d3befd1da90ef8e/output.txt Total script time: 26.30 mins + **Font tests:** Passed + **Unit tests:** Passed + **Regression tests:** Passed	pdfjsbot	2017-01-22 20:58:43
7973	2017-01-22 20:58:48	Thank you!	timvandermeij	2017-01-22 20:58:43
7972	2017-01-19 13:22:15	Please see http://eslint.org/docs/rules/no-unused-vars; note that this patch purposely uses the same rule options as in `mozilla-central`, such that it fixes part of issue #7957. It wasn't, in my opinion, entirely straightforward to enable this rule compared to the already existing rules. In many cases a `var descriptiveName = ...` format was used (more or less) to document the code, and I choose…	Snuffleupagus	2017-02-01 22:50:24
7972	2017-01-19 21:53:21	The trailing comments solution makes sense, but in my opinion commenting out code should be avoided at all costs. I have seen it in other projects before and for me it adds nothing but confusion about why it's commented out. Is the code buggy? Is it intended for future use? It is just unused? I think that for all these questions the answer should be the same: remove the code; we have version cont…	timvandermeij	2017-02-01 22:50:24
7972	2017-01-19 22:08:33	Unfortunately we've got "prior art" when it comes to keeping commented-out code around, note in particular [src/core/evaluator.js#L1326-L1336](https://github.com/mozilla/pdf.js/blob/f8e793f8c2d5de791fea52b234a51e3421e070c6/src/core/evaluator.js#L1326-L1336), which is why I figured it might be OK in moderation. (E.g. the existing commented-out code actually required all the `evaluator.js` changes …	Snuffleupagus	2017-02-01 22:50:24
7972	2017-01-19 22:30:37	You're right, and that is exactly why I don't think we should add more. I have no idea what to make of that commented out piece of code. Why is it commented out? Will it ever be used again? It just results in more questions than answers, really. However, I do see why you chose this approach for the patch, given the fact that commented out is already present in the codebase. Therefore, please note…	timvandermeij	2017-02-01 22:50:24
7972	2017-01-20 09:38:25	> Therefore, please note that this is purely my opinion on the matter and not critique towards this specific patch! I'm not exactly happy about the current situation either; so no worries, I understand what you meant here :-) --- @yurydelendik Given that `no-unused-vars` is one of the rules you specifically mentioned in https://github.com/mozilla/pdf.js/issues/7957#issuecomment-272467569, how do …	Snuffleupagus	2017-02-01 22:50:24
7972	2017-01-20 15:51:24	🤔	yurydelendik	2017-02-01 22:50:24
7972	2017-01-25 15:54:01	In case it helps: The latest version of the PR only comments out code in `evaluator.js`, which was necessitated by pre-existing commented-out code, please refer to [evaluator.js#L1326-L1336](https://github.com/mozilla/pdf.js/blob/e0a92a7f4853adb4145145920f2c85078d1695ff/src/core/evaluator.js#L1326-L1336). That code was added in PR #4570 and it apparently *landed* in its current (commented-out) st…	Snuffleupagus	2017-02-01 22:50:24
7972	2017-01-25 17:30:16	I'd say remove commented out code, unless it's in a jsdoc as an example. As for https://github.com/mozilla/pdf.js/blob/e0a92a7f4853adb4145145920f2c85078d1695ff/src/core/evaluator.js#L1326 we should move that to an issue for when it's needed (we may already have one?).	brendandahl	2017-02-01 22:50:24
7972	2017-01-25 19:15:49	> I'd say remove commented out code, unless it's in a jsdoc as an example. As for https://github.com/mozilla/pdf.js/blob/e0a92a7f4853adb4145145920f2c85078d1695ff/src/core/evaluator.js#L1326 we should move that to an issue for when it's needed (we may already have one?). @brendandahl Thanks so much for the feedback here! I've removed that code in this PR, and opened issue #7996 for tracking (poten…	Snuffleupagus	2017-02-01 22:50:24
7972	2017-02-01 09:39:17	#### From: Bot.io (Windows) ---- # Received Command **cmd_test** from @Snuffleupagus received. Current queue size: 0 Live output at: http://107.22.172.223:8877/aba0ee5c54deb11/output.txt	pdfjsbot	2017-02-01 22:50:24
7972	2017-02-01 10:04:40	#### From: Bot.io (Linux) ---- # Success Full output at http://107.21.233.14:8877/b46ea6964ff2f10/output.txt Total script time: 25.39 mins + **Font tests:** Passed + **Unit tests:** Passed + **Regression tests:** Passed	pdfjsbot	2017-02-01 22:50:24
7972	2017-02-01 10:05:10	#### From: Bot.io (Windows) ---- # Success Full output at http://107.22.172.223:8877/aba0ee5c54deb11/output.txt Total script time: 25.89 mins + **Font tests:** Passed + **Unit tests:** Passed + **Regression tests:** Passed	pdfjsbot	2017-02-01 22:50:24
7972	2017-02-01 22:10:49	/botio-linux preview	timvandermeij	2017-02-01 22:50:24
7972	2017-02-01 22:10:50	#### From: Bot.io (Linux) ---- # Received Command **cmd_preview** from @timvandermeij received. Current queue size: 1 Live output at: http://107.21.233.14:8877/dab1c181f21cd26/output.txt	pdfjsbot	2017-02-01 22:50:24
7972	2017-02-01 22:13:46	#### From: Bot.io (Linux) ---- # Success Full output at http://107.21.233.14:8877/dab1c181f21cd26/output.txt Total script time: 2.28 mins #### Published + Viewer: http://107.21.233.14:8877/dab1c181f21cd26/web/viewer.html + Extension: http://107.21.233.14:8877/dab1c181f21cd26/extensions/firefox/pdf.js.xpi	pdfjsbot	2017-02-01 22:50:24
7972	2017-02-01 22:50:37	Looks good. Thank you for working on this!	timvandermeij	2017-02-01 22:50:24
7971	2017-01-19 00:05:28	This removes the page div id from the viewer. The id, and parsing it for the page number, is replaced by the data-page-number attribute. The mozilla-cental test that depended on the div.id has been updated to use data-page-number (checked-in for Target Milestone: Firefox 53, Bug 1331795). This resolves #5897	davehouse	2017-01-23 21:27:27
7971	2017-01-19 16:27:24	@Snuffleupagus thanks! I've added the removal of the .id and addition of the data-page-number attribute for thumbnail divs. I checked in the mozilla-central tests and did not find any reference to the thumbnails' ids (the two tests of the thumbnails use nth-child selectors: https://dxr.mozilla.org/mozilla-central/source/browser/extensions/pdfjs/test/browser_pdfjs_navigation.js#49,57), and the tes…	davehouse	2017-01-23 21:27:27
7971	2017-01-19 22:09:20	Looks good. Could you squash the two commits into one commit (refer to https://github.com/mozilla/pdf.js/wiki/Squashing-Commits for how to do this easily)?	timvandermeij	2017-01-23 21:27:27
7971	2017-01-23 14:49:18	Thank you!	davehouse	2017-01-23 21:27:27
7971	2017-01-23 21:22:20	#### From: Bot.io (Linux) ---- # Received Command **cmd_preview** from @timvandermeij received. Current queue size: 0 Live output at: http://107.21.233.14:8877/730171d76776889/output.txt	pdfjsbot	2017-01-23 21:27:27
7971	2017-01-23 21:24:36	#### From: Bot.io (Linux) ---- # Success Full output at http://107.21.233.14:8877/730171d76776889/output.txt Total script time: 2.25 mins #### Published + Viewer: http://107.21.233.14:8877/730171d76776889/web/viewer.html + Extension: http://107.21.233.14:8877/730171d76776889/extensions/firefox/pdf.js.xpi	pdfjsbot	2017-01-23 21:27:27
7971	2017-01-23 21:27:36	Nice work!	timvandermeij	2017-01-23 21:27:27
7970	2017-01-18 23:42:08	This removes the page div id from the viewer. The id, and parsing it for the page number, is replaced by the data-page-number attribute. The mozilla-cental test that depended on the div.id has been updated to use the data-page-number (checked-in for Target Milestone: Firefox 53, Bug 1331795).	davehouse	2017-01-18 23:49:33
7970	2017-01-18 23:49:54	I had an old copy of upstream	davehouse	2017-01-18 23:49:33
7969	2017-01-18 16:01:25	How to open pdf with password inpdf.js?	medbio951094	2017-01-18 16:02:50
7968	2017-01-18 08:50:17	Link to PDF file (or attach file [here):]111.pdf Configuration: - Web browser and its version: google chrome - Operating system and its version: win10 - PDF.js version:1.4.20 - Is an extension: Steps to reproduce the problem: 1. ![image](https://cloud.githubusercontent.com/assets/7566177/22056755/9a2d049a-dd9c-11e6-9cdb-b89ef173d4cf.png) ![image](https://cloud.githubusercontent.com/assets/7566177…	WuGuozhi
7967	2017-01-18 08:48:05	How to open pdf with password in pdf.js?	medbio951094	2017-01-18 15:44:43
7967	2017-01-18 15:44:43	One option is to provide the `password` parameter when calling `PDFJS.getDocument`, please see https://github.com/mozilla/pdf.js/blob/a917443ae6733e77ec0011097ddfb23fa0e740fc/src/display/api.js#L120. Another option is to attach a `onPassword` callback to the `PDFDocumentLoadingTask`, which is returned by `PDFJS.getDocument`, please see https://github.com/mozilla/pdf.js/blob/a917443ae6733e77ec0011…	Snuffleupagus	2017-01-18 15:44:43
7966	2017-01-18 08:45:13	How to open pdf with password in pdf.js?	medbio951094	2017-01-18 08:45:38
7965	2017-01-17 16:52:28	Upstream changes from https://bugzilla.mozilla.org/show_bug.cgi?id=1331081; this patch also covers one file, `pdf_print_service.js`, that's not present in mozilla-central. Fixes #7962.	Snuffleupagus	2017-01-17 21:26:27
7965	2017-01-17 16:52:41	#### From: Bot.io (Linux) ---- # Received Command **cmd_preview** from @Snuffleupagus received. Current queue size: 0 Live output at: http://107.21.233.14:8877/9fd279aee044290/output.txt	pdfjsbot	2017-01-17 21:26:27
7965	2017-01-17 16:55:00	#### From: Bot.io (Linux) ---- # Success Full output at http://107.21.233.14:8877/9fd279aee044290/output.txt Total script time: 2.30 mins #### Published + Viewer: http://107.21.233.14:8877/9fd279aee044290/web/viewer.html + Extension: http://107.21.233.14:8877/9fd279aee044290/extensions/firefox/pdf.js.xpi	pdfjsbot	2017-01-17 21:26:27
7965	2017-01-17 21:26:31	Thanks!	timvandermeij	2017-01-17 21:26:27
7964	2017-01-17 11:51:14	Hi, I would like to know if it is possible to prevent user from copying selected text into the PDF? Thanks for your help. S.	sebDK	2017-01-17 21:17:10
7964	2017-01-17 21:17:10	You can disable text layer rendering by setting e.g., https://github.com/mozilla/pdf.js/blob/master/web/default_preferences.json#L12 to `true`.	timvandermeij	2017-01-17 21:17:10
7964	2017-01-18 09:46:29	Thank you @timvandermeij. It is working. I cannot find the option to unactivate print and download functions. Is there a clean way to do it or do I need to comment out the HTML code? Thanks for your help.	sebDK	2017-01-17 21:17:10
7964	2017-01-18 22:06:26	There is no option for that in the default viewer, so you'll have to implement that yourself.	timvandermeij	2017-01-17 21:17:10
7964	2017-01-19 05:52:58	@timvandermeij thank you for your answer.	sebDK	2017-01-17 21:17:10
7963	2017-01-17 11:43:13	Link to PDF file (or attach file here): Configuration: - Web browser and its version: Chrome & 35 - Operating system and its version: Windows 10 - PDF.js version: pdfjs-1.6.210-dist version - Is an extension: [msgfile.pdf](https://github.com/mozilla/pdf.js/files/710872/msgfile.pdf) Steps to reproduce the problem: 1. We tried printing in mozilla firefox and found working fine with the attached pdf…	madhav1985	2017-01-25 22:23:44
7963	2017-01-17 21:14:27	Could you add a screenshot of the bad and good rendering for comparison?	timvandermeij	2017-01-25 22:23:44
7963	2017-01-18 11:29:41	Hi Tim, We verified in both chrome 35 and 55 versions and found print is appearing blur. [msgfile_printedwithchrome55.pdf](https://github.com/mozilla/pdf.js/files/713730/msgfile_printedwithchrome55.pdf) Please find the attached printed file from chrome for your reference. Thanks, Madhavan	madhav1985	2017-01-25 22:23:44
7963	2017-01-22 17:45:26	Looks good to me in the Chrome extension, PDF.js 1.6.293 in 55.0.2883.75. [710872.pdf](https://github.com/mozilla/pdf.js/files/722123/710872.pdf) I think that the difference in behavior is caused by #7697. So try the latest master version of PDF.js and the print quality will likely improve.	Rob--W	2017-01-25 22:23:44
7963	2017-01-25 17:20:14	I observed the same issue on Chrome when GPU acceleration is not available (see chrome://gpu). With GPU acceleration available, printing quality is perfect. With the master version of PDF.js printing quality is good with or without GPU acceleration.	pplr	2017-01-25 22:23:44
7963	2017-01-25 22:23:44	Thank you. Closing as fixed.	timvandermeij	2017-01-25 22:23:44
7962	2017-01-17 11:02:04	Just a friendly heads up that a mass-change I pushed to mozilla-inbound contains the 2 following changes touching pdf.js files: https://hg.mozilla.org/integration/mozilla-inbound/diff/7b434711753b/browser/extensions/pdfjs/content/web/debugger.js https://hg.mozilla.org/integration/mozilla-inbound/diff/7b434711753b/browser/extensions/pdfjs/content/web/viewer.js	fqueze	2017-01-17 21:26:27
7962	2017-01-17 21:28:22	Thank you for reporting this. The changes have now been merged here as well.	timvandermeij	2017-01-17 21:26:27
7961	2017-01-17 05:53:58	Is there such an option?	chitgoks	2017-01-17 21:11:59
7961	2017-01-17 21:11:59	No, you would have to remove the key bindings for the viewer yourself.	timvandermeij	2017-01-17 21:11:59
7960	2017-01-16 16:23:21	See http://eslint.org/docs/rules/space-unary-ops; a *very* small part of issue #7957. *Edit:* It seemed kind of strange/stupid to have an override for just *one* line of code.	Snuffleupagus	2017-01-16 21:18:40
7960	2017-01-16 21:15:44	#### From: Bot.io (Linux) ---- # Received Command **cmd_preview** from @timvandermeij received. Current queue size: 0 Live output at: http://107.21.233.14:8877/3df9bf751d0c869/output.txt	pdfjsbot	2017-01-16 21:18:40
7960	2017-01-16 21:17:57	#### From: Bot.io (Linux) ---- # Success Full output at http://107.21.233.14:8877/3df9bf751d0c869/output.txt Total script time: 2.21 mins #### Published + Viewer: http://107.21.233.14:8877/3df9bf751d0c869/web/viewer.html + Extension: http://107.21.233.14:8877/3df9bf751d0c869/extensions/firefox/pdf.js.xpi	pdfjsbot	2017-01-16 21:18:40
7960	2017-01-16 21:18:47	Thank you!	timvandermeij	2017-01-16 21:18:40
7959	2017-01-16 14:45:45	*This is something that I've had lying around for quite a while locally, and I figured that I might as well just submit it to see if others think there's value in it!* Fixes #5961 Fixes #7025 --- - Display a notification on the `sidebarToggle` button for PDF documents with outline/attachments > A longstanding issue with the viewer is that you cannot tell if a PDF document includes an outline and/…	Snuffleupagus	2017-02-01 21:59:32
7959	2017-01-16 21:27:16	Awesome work! I like the idea of this patch. I'm wondering: can we do the green indicator symbol with just CSS instead of using an image?	timvandermeij	2017-02-01 21:59:32
7959	2017-01-17 13:47:32	> Awesome work! I like the idea of this patch. Thanks for the kind words! > I'm wondering: can we do the green indicator symbol with just CSS instead of using an image? Really nice idea; I've attempted to implement this, and it seems to work just fine.	Snuffleupagus	2017-02-01 21:59:32
7959	2017-01-30 13:26:02	The review comments have now been addressed; @timvandermeij thanks for many good review comments! Note that I added one new thing here: a `PDFSidebar `parameter to disable the notification(s). I don't think that we really need to make it a regular viewer preference, but I figured that it cannot hurt to have a simple way to disable this feature (e.g. from within `app.js`). /botio-linux preview	Snuffleupagus	2017-02-01 21:59:32
7959	2017-01-30 22:51:52	/botio-linux preview	timvandermeij	2017-02-01 21:59:32
7959	2017-01-30 22:51:53	#### From: Bot.io (Linux) ---- # Received Command **cmd_preview** from @timvandermeij received. Current queue size: 0 Live output at: http://107.21.233.14:8877/fa9737c8bdc1a3d/output.txt	pdfjsbot	2017-02-01 21:59:32
7959	2017-01-30 22:54:06	#### From: Bot.io (Linux) ---- # Success Full output at http://107.21.233.14:8877/fa9737c8bdc1a3d/output.txt Total script time: 2.22 mins #### Published + Viewer: http://107.21.233.14:8877/fa9737c8bdc1a3d/web/viewer.html + Extension: http://107.21.233.14:8877/fa9737c8bdc1a3d/extensions/firefox/pdf.js.xpi	pdfjsbot	2017-02-01 21:59:32
7959	2017-01-30 22:55:55	#### From: Bot.io (Windows) ---- # Received Command **cmd_test** from @timvandermeij received. Current queue size: 0 Live output at: http://107.22.172.223:8877/95d46f93b30df6a/output.txt	pdfjsbot	2017-02-01 21:59:32
7959	2017-01-30 23:23:17	#### From: Bot.io (Linux) ---- # Failed Full output at http://107.21.233.14:8877/697dab1dc43bdb7/output.txt Total script time: 27.36 mins + **Font tests:** Passed + **Unit tests:** Passed + **Regression tests:** FAILED Image differences available at: http://107.21.233.14:8877/697dab1dc43bdb7/reftest-analyzer.html#web=eq.log	pdfjsbot	2017-02-01 21:59:32
7959	2017-01-30 23:23:29	#### From: Bot.io (Windows) ---- # Failed Full output at http://107.22.172.223:8877/95d46f93b30df6a/output.txt Total script time: 27.56 mins + **Font tests:** Passed + **Unit tests:** Passed + **Regression tests:** FAILED Image differences available at: http://107.22.172.223:8877/95d46f93b30df6a/reftest-analyzer.html#web=eq.log	pdfjsbot	2017-02-01 21:59:32
7959	2017-01-31 21:18:16	The bots fail at `annotation-fileattachment.pdf`. I don't think that's coincidence, but opening that file manually in the viewer works just fine. Any ideas as to why this fails here?	timvandermeij	2017-02-01 21:59:32
7959	2017-01-31 21:36:56	> The bots fail at `annotation-fileattachment.pdf`. I don't think that's coincidence, but opening that file manually in the viewer works just fine. Any ideas as to why this fails here? Normally I take great care to run all applicable tests locally, but here I forgot to do that since I didn't think that any of changes in the `src/` folder would matter. Obviously I was wrong, since the `LinkService…	Snuffleupagus	2017-02-01 21:59:32
7959	2017-01-31 22:04:15	#### From: Bot.io (Linux) ---- # Received Command **cmd_test** from @Snuffleupagus received. Current queue size: 0 Live output at: http://107.21.233.14:8877/d7d7b26011f7da9/output.txt	pdfjsbot	2017-02-01 21:59:32
7959	2017-01-31 22:04:16	#### From: Bot.io (Windows) ---- # Received Command **cmd_test** from @Snuffleupagus received. Current queue size: 0 Live output at: http://107.22.172.223:8877/7b48db242d1de36/output.txt	pdfjsbot	2017-02-01 21:59:32
7959	2017-01-31 22:29:45	#### From: Bot.io (Linux) ---- # Success Full output at http://107.21.233.14:8877/d7d7b26011f7da9/output.txt Total script time: 25.49 mins + **Font tests:** Passed + **Unit tests:** Passed + **Regression tests:** Passed	pdfjsbot	2017-02-01 21:59:32
7959	2017-01-31 22:29:46	#### From: Bot.io (Windows) ---- # Success Full output at http://107.22.172.223:8877/7b48db242d1de36/output.txt Total script time: 25.50 mins + **Font tests:** Passed + **Unit tests:** Passed + **Regression tests:** Passed	pdfjsbot	2017-02-01 21:59:32
7959	2017-02-01 21:59:52	Nice work, thanks!	timvandermeij	2017-02-01 21:59:32
7959	2017-02-02 11:49:24	@timvandermeij As always: Thank you for reviewing this, and other of my PRs!	Snuffleupagus	2017-02-01 21:59:32
7958	2017-01-13 21:18:56	Link to PDF file (or attach file here): http://drifted.in/other/batik/horologium-batik-reduced.pdf Configuration: - Web browser and its version: Firefox beta 51.0b13 - Operating system and its version: Windows 10 - PDF.js version: n/a - Is an extension: no What is the expected behavior? Ring with filled shapes, see the result in Acrobat or Chrome What went wrong? Nothing is displayed The original…	jan-tosovsky-cz
7958	2017-01-13 23:46:57	This PDF file renders exactly the same as Okular for me using the latest version of PDF.js. Please try opening the file with https://mozilla.github.io/pdf.js/web/viewer.html (Open File button in the toolbar) and see if the issue is still there. If so, please provide a screenshot of how it should be rendered, for comparison.	timvandermeij
7958	2017-01-14 11:36:06	In that viewer opened in Firefox I can see the same problem. However, when that viewer is opened in Chrome, I see the correct result. It is really weird. In Edge it takes ages (progress circle for more than 5 minutes), so I had to stop it. In all browser there is same version stamp in the console (PDF.js: 1.6.458),	jan-tosovsky-cz
7958	2017-01-14 11:41:15	In Edge I overlooked the error in the console 'IndexSizeError' - pdf.js (7457,8). Should I file a new bug?	jan-tosovsky-cz
7958	2017-01-19 19:57:42	There should be rather 'firefox-specific' label. It works in Chrome, but not in FF.	jan-tosovsky-cz
7957	2017-01-13 14:56:47	We currently skip ESLint checking in the pdfjs directory due to various issues. It would be nice if we could get them fixed upstream so we could remove it from the whitelist. I ran a Try push off version 1.6.454 (rev b8cd1433) with that whitelisting entry removed and here's the list of issues that were uncovered: PdfJsNetwork.jsm:33:12 | 'NetworkManager' is already declared in the upper scope. (n…	rvandermeulen
7957	2017-01-13 15:18:36	We can do it in several steps: - [x] fix extension specific files (.jsm), so we can whitelist chrome files - [ ] address non-ES6 specific warnings, e.g. no-lone-blocks, eol-last, no-nested-ternary, no-unused-vars - [ ] rest of them (object-shorthand or space-before-function-paren) is hard to address without moving to ES6 (see https://github.com/mozilla/pdf.js/projects/3) -- we can address those l…	yurydelendik
7957	2017-01-13 15:24:13	First of all, please note that PDF.js is already using ESLint, but with it's own set of rules, see https://github.com/mozilla/pdf.js/blob/master/.eslintrc. Given that PDF.js isn't yet, for backwards compatibility reasons, using ES6 I'm however not entirely certain if all the rules mentioned in https://github.com/mozilla/pdf.js/issues/7957#issue-200649442 could actually be applied at this point. A…	Snuffleupagus
7957	2017-01-23 20:46:33	Bah, since I filed this bug, the "Strings must use doublequote." rule was also added to m-c. https://treeherder.mozilla.org/logviewer.html#?job_id=71290316&repo=try	rvandermeulen
7957	2017-01-28 11:56:54	> Bah, since I filed this bug, the "Strings must use doublequote." rule was also added to m-c. > https://treeherder.mozilla.org/logviewer.html#?job_id=71290316&repo=try @rvandermeulen Unless I overlooked something in the log, I think that all failures listed should now be addressed. With the next PDF.js update, please try these changes again: https://hg.mozilla.org/try/diff/16da20d4769c/.eslintig…	Snuffleupagus
7957	2017-02-01 22:57:25	Is there anything else we need to do here or can we close this? In the meantime, we also landed a patch to apply the `no-unused-vars` rule like `mozilla-central` does.	timvandermeij
7957	2017-02-02 11:40:10	> Is there anything else we need to do here or can we close this? In the meantime, we also landed a patch to apply the no-unused-vars rule like mozilla-central does. I think we should keep it open, since one of the remaining points in https://github.com/mozilla/pdf.js/issues/7957#issuecomment-272467569 mention rules that we can realistically only enable once we move the code to ES6; note that thi…	Snuffleupagus
7956	2017-01-13 10:39:49	*This is yet another very recent change that we were not notified about.* Upstream changes from https://bugzilla.mozilla.org/show_bug.cgi?id=1330147, specifically https://hg.mozilla.org/mozilla-central/rev/8e0b7bc5fd71.	Snuffleupagus	2017-01-13 14:06:18
7955	2017-01-13 10:36:50	Link to PDF file (or attach file here): Configuration: - Web browser and its version: All web browser - Operating system and its version: Windows 10 - PDF.js version:pdfjs-1.5.188-dist - Is an extension: Steps to reproduce the problem: 1. We have the input .msg file for c++ and c++ converts it to pdf. But the converted pdf cuts the content in the right side of the page. 2. To overcome this issue …	madhav1985	2017-01-13 23:40:52
7955	2017-01-13 12:41:13	In chrome it is coming fully blur compared to mozilla firefox	madhav1985	2017-01-13 23:40:52
7955	2017-01-13 23:40:52	Closing as invalid. No PDF file has been provided to reproduce the issue. Moreover, fairly recently quite a lot of printing bugs were fixed and these changes are not yet in version 1.5.188.	timvandermeij	2017-01-13 23:40:52
7954	2017-01-13 01:41:29	Fixes #7953	yurydelendik	2017-01-13 01:41:45
7953	2017-01-13 01:17:49	Bug 1329182 changed newURI to make the last two parameters optional. The in-tree copy of pdf.js was patched at the same time, but it was never brought to the attention of the upstream maintainers. https://hg.mozilla.org/mozilla-central/diff/3e0d77afb2e0/browser/extensions/pdfjs/content/PdfStreamConverter.jsm	rvandermeulen	2017-01-13 01:41:45
7952	2017-01-12 22:12:04	Link to PDF file (or attach file here): Configuration: - Web browser and its version:Version 55.0.2883.95 (64-bit) - Operating system and its version: Mac OS X El Captain 10.11.6 - PDF.js version: 1.5.188 - Is an extension: No Steps to reproduce the problem: 1. Open the PDF file using the browse option in the PDFJS Viewer [PeakLoadGrowth_Redacted.xlsx.pdf](https://github.com/mozilla/pdf.js/files/…	sai571
7952	2017-01-15 15:18:15	duplicate of #2541?	yurydelendik
7951	2017-01-12 13:17:19	Every other unit-test in `annotation_spec.js` is already only testing the annotation code. Hence it seems unnecessarily convoluted to make use of the API here, when we can (fairly) simply provide the necessary data explicitly as in all the other annotation unit-test. **Edit:** Note how doing this will also allow us to run the annotation unit-tests on Travis! Compare the run with this PR: https://…	Snuffleupagus	2017-01-12 18:27:27
7951	2017-01-12 18:16:33	#### From: Bot.io (Linux) ---- # Received Command **cmd_unittest** from @Snuffleupagus received. Current queue size: 0 Live output at: http://107.21.233.14:8877/65460847de6ff5f/output.txt	pdfjsbot	2017-01-12 18:27:27
7951	2017-01-12 18:18:34	#### From: Bot.io (Linux) ---- # Success Full output at http://107.21.233.14:8877/65460847de6ff5f/output.txt Total script time: 2.00 mins + **Unit Tests:** Passed	pdfjsbot	2017-01-12 18:27:27
7951	2017-01-12 18:19:15	#### From: Bot.io (Windows) ---- # Success Full output at http://107.22.172.223:8877/10dea6062d55a2a/output.txt Total script time: 2.70 mins + **Unit Tests:** Passed	pdfjsbot	2017-01-12 18:27:27
7951	2017-01-12 18:27:40	Thank you for the patch.	yurydelendik	2017-01-12 18:27:27
7950	2017-01-12 08:25:01	Can PDF.JS have features to read HPUB?	vin-sha	2017-01-12 09:54:46
7950	2017-01-12 09:54:46	*It would have been nice if the issue included links that explain what "HPub" is, to save people having to search for it themselves.* No, PDF.js is only a PDF reader, and there're no plans to support additional file formats. Closing as answered.	Snuffleupagus	2017-01-12 09:54:46
7949	2017-01-12 07:21:44	Link to PDF file (or attach file here): [AN_1133935_p3.pdf](https://github.com/mozilla/pdf.js/files/700909/AN_1133935_p3.pdf) Configuration: - Web browser and its version: IE11 only (OK for Firefox/Chrome) - Operating system and its version: Windows 7 (possibly any version of Windows) - PDF.js version: Current - Is an extension: Steps to reproduce the problem: 1. Open the attached PDF file 2. Scr…	futot1	2017-01-12 10:07:45
7949	2017-01-12 10:07:45	Closing as duplicate of issue #5264.	Snuffleupagus	2017-01-12 10:07:45
7948	2017-01-11 16:14:02	While I was doing up unit tests for the Unicode bi-directional function, I realised that the fraction to calculate the percentage of RTL text in the document is swapped (i.e. it was calculating the inverse of the percentage). Due to this bug, all bidi strings passed will be tagged as predominantly RTL, despite meeting the requirements listed.	Skaty	2017-01-12 16:40:09
7948	2017-01-11 18:29:29	Looks good, but do you have a unit test you can add so we don't regress this?	brendandahl	2017-01-12 16:40:09
7948	2017-01-12 01:01:55	Do you want me to add the unit test just for this first? I have been doing up the basic unit tests for bidi, but I feel that this needs to be address as it's a breaking bug.	Skaty	2017-01-12 16:40:09
7948	2017-01-12 01:04:58	> Do you want me to add the unit test just for this first? > I have been doing up the basic unit tests for bidi, but I feel that this needs to be address as it's a breaking bug. Having tests will help to avoid breaking your fix in the future. Unit tests will be great to have.	yurydelendik	2017-01-12 16:40:09
7948	2017-01-12 01:06:55	btw, bidi.js is one of the two core files that don't have unit tests (see #7261).	yurydelendik	2017-01-12 16:40:09
7948	2017-01-12 01:10:10	@yurydelendik I agree with that. I'm sorry if the question was not clear. I was resolving #7261 for bidi.js, but I found this particular issue that seems to break. So, should I add the full suite of unit tests that was meant to resolve #7261, or as an interim, just tests to ensure that this particular logic (percentage of RTL text) doesn't regress?	Skaty	2017-01-12 16:40:09
7948	2017-01-12 01:20:21	> So, should I add the full suite of unit tests that was meant to resolve #7261, or as an interim, just tests to ensure that this particular logic (percentage of RTL text) doesn't regress? The single test is fine as a starting point. Besides regressions, it helps prove the validity of the patch.	brendandahl	2017-01-12 16:40:09
7948	2017-01-12 03:23:37	Unit test for this patch has been added.	Skaty	2017-01-12 16:40:09
7948	2017-01-12 14:12:35	#### From: Bot.io (Windows) ---- # Received Command **cmd_unittest** from @yurydelendik received. Current queue size: 0 Live output at: http://107.22.172.223:8877/fbf95518ce69b65/output.txt	pdfjsbot	2017-01-12 16:40:09
7948	2017-01-12 14:14:38	#### From: Bot.io (Linux) ---- # Success Full output at http://107.21.233.14:8877/33c90dd6fab2884/output.txt Total script time: 2.04 mins + **Unit Tests:** Passed	pdfjsbot	2017-01-12 16:40:09
7948	2017-01-12 14:15:28	#### From: Bot.io (Windows) ---- # Success Full output at http://107.22.172.223:8877/fbf95518ce69b65/output.txt Total script time: 2.88 mins + **Unit Tests:** Passed	pdfjsbot	2017-01-12 16:40:09
7948	2017-01-12 14:41:33	@yurydelendik Do you mean test/unit/clitests.json?	Skaty	2017-01-12 16:40:09
7948	2017-01-12 15:08:37	> Do you mean test/unit/clitests.json? Yes.	yurydelendik	2017-01-12 16:40:09
7948	2017-01-12 16:04:02	@yurydelendik Done.	Skaty	2017-01-12 16:40:09
7948	2017-01-12 16:12:14	#### From: Bot.io (Windows) ---- # Received Command **cmd_test** from @yurydelendik received. Current queue size: 0 Live output at: http://107.22.172.223:8877/1ae1fc1582cbe94/output.txt	pdfjsbot	2017-01-12 16:40:09
7948	2017-01-12 16:38:10	#### From: Bot.io (Windows) ---- # Success Full output at http://107.22.172.223:8877/1ae1fc1582cbe94/output.txt Total script time: 25.92 mins + **Font tests:** Passed + **Unit tests:** Passed + **Regression tests:** Passed	pdfjsbot	2017-01-12 16:40:09
7948	2017-01-12 16:39:10	#### From: Bot.io (Linux) ---- # Success Full output at http://107.21.233.14:8877/6aefd21f0930c61/output.txt Total script time: 26.93 mins + **Font tests:** Passed + **Unit tests:** Passed + **Regression tests:** Passed	pdfjsbot	2017-01-12 16:40:09
7948	2017-01-12 16:40:15	Thank you for the patch	yurydelendik	2017-01-12 16:40:09
7947	2017-01-11 13:30:43	Currently `test/downloadutils.js` will write out an empty file when downloading of a linked file fails. The consequence of this is that since the PDF file now "exists", no further attempts to download it will be made unless the empty PDF is removed. This is especially annoying when it happens on the bots, since it requires that someone logs in and manually removes the empty PDF file. I'm really n…	Snuffleupagus	2017-01-11 15:34:26
7947	2017-01-11 14:01:22	Given a nature of linked files, saving empty and error file was done to allow beginner contributor to at least continue with some subset of test. I would like to preserve this behavior in someor even relaxed form. We don't want to discourage people to use testing. For the server we can enforce failures for non-downloaded files.	yurydelendik	2017-01-11 15:34:26
7947	2017-01-11 14:05:39	> This is especially annoying when it happens on the bots, since it requires that someone logs in and manually removes the empty PDF file. We need to disable these line for 'test'/'unittest' and keep it only for 'makeref'. https://github.com/mozilla/botio-files-pdfjs/blob/master/on_cmd_test.js#L80-L86	yurydelendik	2017-01-11 15:34:26
7947	2017-01-11 14:23:06	> Given a nature of linked files, saving empty and error file was done to allow beginner contributor to at least continue with some subset of test. I would like to preserve this behavior in someor even relaxed form. We don't want to discourage people to use testing. For the server we can enforce failures for non-downloaded files. I can certainly revert the changes to `test/test.js`, but I still d…	Snuffleupagus	2017-01-11 15:34:26
7947	2017-01-11 14:34:12	> I can certainly revert the changes to test/test.js, but I still don't see the point of writing an empty file. Am I missing obvious something here? In the past (test.py) it was done to suppress further attempts to download with subsequent test.py run, e.g. if you had multiple pdfs files failed to download, you could get several minutes of retry until testing will run.	yurydelendik	2017-01-11 15:34:26
7947	2017-01-11 14:38:55	Can we split download of pdf corpus into separate task? If pdf were not downloaded it will just skip them with warning during testing. Download task will never create an error/empty file, and every time it will try to download missing pdfs and erroring if at least one fails.	yurydelendik	2017-01-11 15:34:26
7947	2017-01-11 15:34:26	> Can we split download of pdf corpus into separate task? If pdf were not downloaded it will just skip them with warning during testing. Download task will never create an error/empty file, and every time it will try to download missing pdfs and erroring if at least one fails. Yes, that definitely sounds like the best solution here! Since this is something that I'm not really affected by myself, …	Snuffleupagus	2017-01-11 15:34:26
7946	2017-01-10 19:48:36	Link to PDF file (or attach file here): https://cloud.box.com/s/3idigur8fepcqxto007ykhjca3w0x68i (after following step 1 below) Configuration: - Web browser and its version: Chrome 55 - Operating system and its version: Mac OSX El Capitan - PDF.js version: 1.6.334 - Is an extension: No Steps to reproduce the problem: 1. Turn on pdf.js viewer by visiting https://cloud.box.com/on/beta 2. Visit http…	tonyjin
7946	2017-01-10 21:10:18	I don't even see the top images on pages 6, 9 and 15 and both images on page 12 using Arch Linux and Firefox 50.1, just blue squares. Therefore, this may depend on the OS/browser version being used.	timvandermeij
7946	2017-01-10 22:22:36	Oops, sorry forgot to add a step. If you don't do this step, you see the old viewer, which isn't on pdf.js - added below and edited the original report above 1. Visit https://cloud.box.com/on/beta before any other URL	tonyjin
7946	2017-01-11 20:51:06	You're right, that resolves the mentioned issues for me. I do see only the cropping/positioning issue now.	timvandermeij
7946	2017-02-18 02:29:27	Another example: https://privportfolio.app.box.com/s/lrtjiu6bpma0pvz2xmhnrmremcpi2i2k Expected page 5 behavior (Chrome): https://www.screencast.com/t/XbU3f9St Incorrect page 5 behavior (pdf.js): https://www.screencast.com/t/s6yy6TnZsy	tonyjin
7945	2017-01-10 16:24:57	Part of #7062.	yurydelendik	2017-01-11 13:05:22
7944	2017-01-10 14:51:35	and also removes default_preferences.js file. Somewhat fixes #7797, and also properly addresses #7448. Now we can remove hack from viewer.js and improve DOMContentLoaded handling.	yurydelendik	2017-01-10 16:19:27
7944	2017-01-10 16:01:13	#### From: Bot.io (Windows) ---- # Received Command **cmd_preview** from @Snuffleupagus received. Current queue size: 0 Live output at: http://107.22.172.223:8877/9e44c14b8b3f351/output.txt	pdfjsbot	2017-01-10 16:19:27
7944	2017-01-10 16:04:31	#### From: Bot.io (Windows) ---- # Success Full output at http://107.22.172.223:8877/9e44c14b8b3f351/output.txt Total script time: 3.28 mins #### Published + Viewer: http://107.22.172.223:8877/9e44c14b8b3f351/web/viewer.html + Extension: http://107.22.172.223:8877/9e44c14b8b3f351/extensions/firefox/pdf.js.xpi	pdfjsbot	2017-01-10 16:19:27
7943	2017-01-10 13:46:58	*Please refer to the commit messages.*	Snuffleupagus	2017-01-10 14:58:38
7943	2017-01-10 14:58:48	Thank you for the patch.	yurydelendik	2017-01-10 14:58:38
7942	2017-01-09 19:12:33		yurydelendik	2017-01-10 12:31:48
7942	2017-01-09 19:12:45	#### From: Bot.io (Windows) ---- # Received Command **cmd_preview** from @yurydelendik received. Current queue size: 0 Live output at: http://107.22.172.223:8877/4223d5098f3a486/output.txt	pdfjsbot	2017-01-10 12:31:48
7942	2017-01-09 19:16:06	#### From: Bot.io (Windows) ---- # Success Full output at http://107.22.172.223:8877/4223d5098f3a486/output.txt Total script time: 3.34 mins #### Published + Viewer: http://107.22.172.223:8877/4223d5098f3a486/web/viewer.html + Extension: http://107.22.172.223:8877/4223d5098f3a486/extensions/firefox/pdf.js.xpi	pdfjsbot	2017-01-10 12:31:48
7942	2017-01-09 20:37:57	Why has the indending in the test files changed?	timvandermeij	2017-01-10 12:31:48
7942	2017-01-09 20:54:12	> Why has the indending in the test files changed? It was regression from #7801	yurydelendik	2017-01-10 12:31:48
7942	2017-01-09 22:23:23	> Does this patch need to be updated now that the no-else-return ESLint rule has landed? This test directory is already present in https://github.com/mozilla/pdf.js/blob/master/.eslintignore, so we should be good here.	Snuffleupagus	2017-01-10 12:31:48
7942	2017-01-09 22:28:14	I haven't really been clear now that I read it again (sorry for that), but I meant to refer to removing the introduced `esline-disable-line` statements as mentioned in https://github.com/mozilla/pdf.js/pull/7935#pullrequestreview-15734279. Maybe we can remove (some of) those now?	timvandermeij	2017-01-10 12:31:48
7942	2017-01-10 11:30:51	#### From: Bot.io (Linux) ---- # Received Command **cmd_preview** from @Snuffleupagus received. Current queue size: 0 Live output at: http://107.21.233.14:8877/fdb7b5c96065cfa/output.txt	pdfjsbot	2017-01-10 12:31:48
7942	2017-01-10 11:33:02	#### From: Bot.io (Linux) ---- # Success Full output at http://107.21.233.14:8877/fdb7b5c96065cfa/output.txt Total script time: 2.17 mins #### Published + Viewer: http://107.21.233.14:8877/fdb7b5c96065cfa/web/viewer.html + Extension: http://107.21.233.14:8877/fdb7b5c96065cfa/extensions/firefox/pdf.js.xpi	pdfjsbot	2017-01-10 12:31:48
7942	2017-01-10 11:55:16	/botio test	Snuffleupagus	2017-01-10 12:31:48
7942	2017-01-10 11:55:17	#### From: Bot.io (Windows) ---- # Received Command **cmd_test** from @Snuffleupagus received. Current queue size: 0 Live output at: http://107.22.172.223:8877/3cf86d9471a9107/output.txt	pdfjsbot	2017-01-10 12:31:48
7942	2017-01-10 12:20:54	#### From: Bot.io (Linux) ---- # Success Full output at http://107.21.233.14:8877/9f9bf066e4d9a12/output.txt Total script time: 25.62 mins + **Font tests:** Passed + **Unit tests:** Passed + **Regression tests:** Passed	pdfjsbot	2017-01-10 12:31:48
7942	2017-01-10 12:22:02	#### From: Bot.io (Windows) ---- # Success Full output at http://107.22.172.223:8877/3cf86d9471a9107/output.txt Total script time: 26.75 mins + **Font tests:** Passed + **Unit tests:** Passed + **Regression tests:** Passed	pdfjsbot	2017-01-10 12:31:48
7941	2017-01-09 18:30:05	We're currently making use of `uniquePrefix`/`idCounters` in multiple files, to create unique object id's, and adding a new occurrence of them requires some care to ensure that an object id isn't accidentally reused. Furthermore, having to pass around multiple parameters as we currently do seem like something you want to avoid. Instead, this patch adds a factory which means that there's only *one…	Snuffleupagus	2017-01-09 23:25:49
7941	2017-01-09 22:40:31	#### From: Bot.io (Linux) ---- # Received Command **cmd_preview** from @timvandermeij received. Current queue size: 0 Live output at: http://107.21.233.14:8877/070cab652124211/output.txt	pdfjsbot	2017-01-09 23:25:49
7941	2017-01-09 22:42:47	#### From: Bot.io (Linux) ---- # Success Full output at http://107.21.233.14:8877/070cab652124211/output.txt Total script time: 2.26 mins #### Published + Viewer: http://107.21.233.14:8877/070cab652124211/web/viewer.html + Extension: http://107.21.233.14:8877/070cab652124211/extensions/firefox/pdf.js.xpi	pdfjsbot	2017-01-09 23:25:49
7941	2017-01-09 22:43:24	#### From: Bot.io (Windows) ---- # Received Command **cmd_test** from @timvandermeij received. Current queue size: 0 Live output at: http://107.22.172.223:8877/095a61149ce7407/output.txt	pdfjsbot	2017-01-09 23:25:49
7941	2017-01-09 22:55:07	/botio-linux test	timvandermeij	2017-01-09 23:25:49
7941	2017-01-09 22:55:08	#### From: Bot.io (Linux) ---- # Received Command **cmd_test** from @timvandermeij received. Current queue size: 0 Live output at: http://107.21.233.14:8877/6ae1ed09efab31a/output.txt	pdfjsbot	2017-01-09 23:25:49
7941	2017-01-09 23:09:04	#### From: Bot.io (Windows) ---- # Success Full output at http://107.22.172.223:8877/095a61149ce7407/output.txt Total script time: 25.66 mins + **Font tests:** Passed + **Unit tests:** Passed + **Regression tests:** Passed	pdfjsbot	2017-01-09 23:25:49
7941	2017-01-09 23:22:31	#### From: Bot.io (Linux) ---- # Success Full output at http://107.21.233.14:8877/6ae1ed09efab31a/output.txt Total script time: 27.39 mins + **Font tests:** Passed + **Unit tests:** Passed + **Regression tests:** Passed	pdfjsbot	2017-01-09 23:25:49
7941	2017-01-09 23:25:54	Nice work!	timvandermeij	2017-01-09 23:25:49
7940	2017-01-09 18:23:42	The width and/or the height of annotation elements can be calculated as a negative number sometimes. It happens, when an annotation data object defines an un-normalized rect coordinates.	sindilevich	2017-01-09 18:32:50
7939	2017-01-09 17:39:04	Implements idea from #7179 about reusing the same tests and run portion of them on Travis CI via node.	yurydelendik	2017-01-09 22:14:18
7939	2017-01-09 19:27:20	> Should we also add the metadata_spec.js, ui_utils_spec.js and util_spec.js tests to the test/unit/clitests.json manifest file? I missed util_spec.js by accident. metadata_spec.js and ui_utils_spec.js (as well as cmap, annotation_layer and api) require DOM objects such as XMLHttpRequest or document.	yurydelendik	2017-01-09 22:14:18
7939	2017-01-09 22:14:32	Awesome, thanks!	timvandermeij	2017-01-09 22:14:18
7938	2017-01-09 13:08:25	I hope that the J/K keybindings can be harmonized on PDF.js. The vimium implementation is really better than the way pdf.js does it right now. In practice that would mean that you'd: Map J key to scroll down x lines. Map K key to scroll up x lines. Where x could be set to be something like 4 or 5 lines.	mackdata	2017-01-09 20:35:47
7938	2017-01-09 20:35:47	Closing as duplicate of #7019.	timvandermeij	2017-01-09 20:35:47
7937	2017-01-09 09:09:53	Link to PDF file (or attach file here): ## Configuration - Web browsers: Chrome v53, IE 11 - OS: Windows 7 Enterprise - PDF.js: v1.6.210 - I am using the available **viewer** (`viewer.js`, ...) with range requests. ## Description I am working with huge PDFs (_500MB_ in worst cases and around _200MB_ is quite usual). **PDF** is maybe NOT the most appropriate format but, for now, this is OK and thi…	ribeaud	2017-01-09 15:30:32
7937	2017-01-09 15:30:32	If PDF.js cannot detect HTTP range request support from server or client/browser, it will download entire PDF. I assume the problem with your server since specified browsers (Chrome v53, IE 11) has no defect with supporting range requests. You did not submit a public link to application to verify the assumption. Closing as answered.	yurydelendik	2017-01-09 15:30:32
7937	2017-01-09 15:38:56	> Do you have a working example of a single PDF page being sent/displayed to/in a browser client? In you enable [PDF.js debugging for demo viewer](https://github.com/mozilla/pdf.js/wiki/Debugging-PDF.js#enabling), you can check http://mozilla.github.io/pdf.js/web/viewer.html#disableAutoFetch=true&disableStream=true (notice that Chrome aggressively caches, disable cache so it will not pull already…	yurydelendik	2017-01-09 15:30:32
7937	2017-01-09 16:16:04	Yury, Many thanks. I will check tomorrow. Unfortunately I can NOT easily provide a public link (and probably I am not even allowed to) as the application is running in an intranet. > If PDF.js cannot detect HTTP range request support from server or client/browser, it will download entire PDF. Sorry, I did not get that. I am sure range requests are working: I am seeing the range requests on server…	ribeaud	2017-01-09 15:30:32
7937	2017-01-09 16:32:46	> Should disableAutoFetch prevent this? It does, see demo link. If you app requests information about every page (e.g. size) and pdf compressed in certain way, you may end up pulling entire pdf. It's really hard to tell without seeing the example, hence we request OP to provide entire information and a way to reproduce the issue locally.	yurydelendik	2017-01-09 15:30:32
7937	2017-01-10 10:37:01	Yury, By carefully observing the _loading bar_ in your [example](http://mozilla.github.io/pdf.js/web/viewer.html#disableAutoFetch=true&disableStream=true), I am seeing that the loading is stopping after a couple of pages. This is exactly what I would like to achieve in my case as well. However, when I am asking for a page in the middle of the *PDF* or for one of the last pages, I am seeing as wel…	ribeaud	2017-01-09 15:30:32
7936	2017-01-08 23:07:43	Configuration: - Web browser and its version: Safari - iOS 10.2 - Operating system and its version: iOS 10.2 - PDF.js version: 1.5.188 When i load up PDF.js on Safari iPad iOS 10.2, no pdf is displayed. The PDF.js framework displays, but a pdf never loads. I can fix this by going in and setting: disableRange: to true in viewer.js. I have tried including the compatibility.js file, but it still doe…	egodsk	2017-01-12 09:57:50
7936	2017-01-09 11:03:31	I believe that this should have been fixed by PR #7841, which (among other things) disables range requests on iOS devices. > PDF.js version: 1.5.188 If you use the *latest* version of `compatibility.js`, as found at https://github.com/mozilla/pdf.js/blob/master/web/compatibility.js, does that resolve the issue?	Snuffleupagus	2017-01-12 09:57:50
7936	2017-01-12 09:57:50	Closing as answered, since the advice in https://github.com/mozilla/pdf.js/issues/7936#issuecomment-271258344 should be enough to fix this issue.	Snuffleupagus	2017-01-12 09:57:50
7935	2017-01-07 15:17:52	Using `else` after `return` is not necessary, and can often lead to unnecessarily cluttered code. By using the `no-else-return` rule in ESLint we can avoid this pattern, see http://eslint.org/docs/rules/no-else-return. *Please note:* This is one ESLint rules that could perhaps be considered a bit too opinionated by some people, so even though I'd like enable it, I understand if others do not. *Ea…	Snuffleupagus	2017-01-09 22:03:49
7935	2017-01-09 18:09:37	> I think we need add smarts to the preprocessor, so it would be able to remove statements after throw/return (to remove rest of the // eslint-disable-line no-else-return)? That'd be nice, but I think it might be better suited for a followup PR. /botio test	Snuffleupagus	2017-01-09 22:03:49
7935	2017-01-09 19:16:09	> That'd be nice, but I think it might be better suited for a followup PR. See #7942	yurydelendik	2017-01-09 22:03:49
7935	2017-01-09 21:33:21	#### From: Bot.io (Linux) ---- # Received Command **cmd_preview** from @timvandermeij received. Current queue size: 0 Live output at: http://107.21.233.14:8877/65f8a3f7f9a413d/output.txt	pdfjsbot	2017-01-09 22:03:49
7935	2017-01-09 21:35:36	#### From: Bot.io (Linux) ---- # Success Full output at http://107.21.233.14:8877/65f8a3f7f9a413d/output.txt Total script time: 2.24 mins #### Published + Viewer: http://107.21.233.14:8877/65f8a3f7f9a413d/web/viewer.html + Extension: http://107.21.233.14:8877/65f8a3f7f9a413d/extensions/firefox/pdf.js.xpi	pdfjsbot	2017-01-09 22:03:49
7935	2017-01-09 21:36:00	#### From: Bot.io (Windows) ---- # Received Command **cmd_test** from @timvandermeij received. Current queue size: 0 Live output at: http://107.22.172.223:8877/73fc0b230c841e6/output.txt	pdfjsbot	2017-01-09 22:03:49
7935	2017-01-09 22:01:41	#### From: Bot.io (Windows) ---- # Success Full output at http://107.22.172.223:8877/73fc0b230c841e6/output.txt Total script time: 25.68 mins + **Font tests:** Passed + **Unit tests:** Passed + **Regression tests:** Passed	pdfjsbot	2017-01-09 22:03:49
7935	2017-01-09 22:02:42	#### From: Bot.io (Linux) ---- # Success Full output at http://107.21.233.14:8877/fc59d910b062e96/output.txt Total script time: 26.69 mins + **Font tests:** Passed + **Unit tests:** Passed + **Regression tests:** Passed	pdfjsbot	2017-01-09 22:03:49
7935	2017-01-09 22:04:00	Thank you!	timvandermeij	2017-01-09 22:03:49
7934	2017-01-06 21:31:06	I changed the unit test files to UMD modules. I also changed the jasmine-boot.js file to load up the unit test modules and got rid of the lines that load up global variables. I also changed the unit_test.html file by removing the script tags for the unit test files, since they are now loaded in jasmine-boot.js Fixes #7179	porlan1	2017-01-09 17:27:32
7934	2017-01-08 14:32:45	#### From: Bot.io (Windows) ---- # Received Command **cmd_unittest** from @timvandermeij received. Current queue size: 0 Live output at: http://107.22.172.223:8877/7df89dba73fafcd/output.txt	pdfjsbot	2017-01-09 17:27:32
7934	2017-01-08 14:34:49	#### From: Bot.io (Linux) ---- # Success Full output at http://107.21.233.14:8877/dff49b765a152db/output.txt Total script time: 2.06 mins + **Unit Tests:** Passed	pdfjsbot	2017-01-09 17:27:32
7934	2017-01-08 14:35:17	#### From: Bot.io (Windows) ---- # Success Full output at http://107.22.172.223:8877/7df89dba73fafcd/output.txt Total script time: 2.53 mins + **Unit Tests:** Passed	pdfjsbot	2017-01-09 17:27:32
7934	2017-01-09 14:27:32	Looks really good so far. Could you add the following changes to your patch and fix rest of the lint issues? <S_CODE_TOKEN>	yurydelendik	2017-01-09 17:27:32
7934	2017-01-09 16:13:48	#### From: Bot.io (Linux) ---- # Received Command **cmd_unittest** from @yurydelendik received. Current queue size: 0 Live output at: http://107.21.233.14:8877/8287dfd24cb9418/output.txt	pdfjsbot	2017-01-09 17:27:32
7934	2017-01-09 16:15:48	#### From: Bot.io (Linux) ---- # Success Full output at http://107.21.233.14:8877/8287dfd24cb9418/output.txt Total script time: 2.00 mins + **Unit Tests:** Passed	pdfjsbot	2017-01-09 17:27:32
7934	2017-01-09 16:17:13	Hi Yury, thanks for the help. Should I squash those commits?	porlan1	2017-01-09 17:27:32
7934	2017-01-09 16:34:39	> Should I squash those commits? Yes, please	yurydelendik	2017-01-09 17:27:32
7934	2017-01-09 16:48:18	#### From: Bot.io (Windows) ---- # Received Command **cmd_test** from @yurydelendik received. Current queue size: 0 Live output at: http://107.22.172.223:8877/6960a0640e47609/output.txt	pdfjsbot	2017-01-09 17:27:32
7934	2017-01-09 17:13:49	#### From: Bot.io (Windows) ---- # Success Full output at http://107.22.172.223:8877/6960a0640e47609/output.txt Total script time: 25.52 mins + **Font tests:** Passed + **Unit tests:** Passed + **Regression tests:** Passed	pdfjsbot	2017-01-09 17:27:32
7934	2017-01-09 17:14:25	#### From: Bot.io (Linux) ---- # Success Full output at http://107.21.233.14:8877/281588546298918/output.txt Total script time: 26.11 mins + **Font tests:** Passed + **Unit tests:** Passed + **Regression tests:** Passed	pdfjsbot	2017-01-09 17:27:32
7934	2017-01-09 17:27:27	Thank you for the patch.	yurydelendik	2017-01-09 17:27:32
7934	2017-01-09 20:28:17	Nice contribution, thanks!	timvandermeij	2017-01-09 17:27:32
7933	2017-01-06 14:29:09	Link to PDF file (or attach file here): Configuration: - Web browser and its version: - Operating system and its version: - PDF.js version: - Is an extension: Steps to reproduce the problem: 1. Somebody please help me to fix my issue:- i've developed a small application in php and mysql, where i'm uploading pdf and moving file to UPLOADS folder and storing path in database. But in viewing after p…	piyusharc	2017-01-06 15:04:23
7933	2017-01-06 15:04:23	Looks like your PHP app is broken and there is no way to see a source code (provide path to the public source control repo?) and to see structure of this app. I don't think the problem is PDF.js but rather the way it's deployed. Closing as incomplete.	yurydelendik	2017-01-06 15:04:23
7933	2017-01-06 15:05:40	there	piyusharc	2017-01-06 15:04:23
7933	2017-01-06 15:06:33	Sir are you there actually i was trying something	piyusharc	2017-01-06 15:04:23
7933	2017-01-06 15:09:20	Looks like you are trying to implement https://github.com/joepie91/pdfy -- see this project first.	yurydelendik	2017-01-06 15:04:23
7933	2017-01-06 15:11:10	Sir could you please tell me where to put the datapath can i send you the file	piyusharc	2017-01-06 15:04:23
7933	2017-01-06 15:24:59	Sir Thank you so much for your quick response, please check your mail I've sent you the complete code or also now you can check above url now its working	piyusharc	2017-01-06 15:04:23
7933	2017-01-06 15:55:12	> Sir could you please tell me where to put the datapath can i send you the file > Thank you so much for your quick response, please check your mail I've sent you the complete code or also now you can check above url now its working At the moment, I'm just triaging the issue and have no intent on fixing somebody's issue in timely manner. If you provide enough details, project contributors or othe…	yurydelendik	2017-01-06 15:04:23
7932	2017-01-06 10:43:36	Hi, ## Configuration - Web browser and its version: Chrome v53.0.2785.143 m, IE 11 - Operating system and its version: Windows 7 Enterprise - PDF.js version: v1.6.210 - I am using the available **viewer** (`viewer.js`, ...) with range requests. ## Description This is more a question than an issue. But I did not find a better place to ask it. I am working with huge PDFs (_500MB_ in worst cases and…	ribeaud	2017-02-19 14:35:47
7932	2017-01-14 22:11:51	Where or how are are said 200+ MB PDFs coming from / being made?	matt-curtis	2017-02-19 14:35:47
7932	2017-01-17 18:34:37	Good evening, Sorry for the late response. The PDFs are scanned books done by a tool called **ABBYY Recognition Server**. I am joining some **PDF** properties screenshots (two different documents - a smaller and a huge one): ![pdf](https://cloud.githubusercontent.com/assets/13186156/22034198/bd766db2-dceb-11e6-9e5b-506265ebae39.png) ![pdf_bc002414491_isbn3856402853](https://cloud.githubuserconten…	ribeaud	2017-02-19 14:35:47
7932	2017-02-19 10:47:14	Hi, Might I ask you how does it look like? Do you need more input from my side? Do you plan to fix this issue in a near future? Does this issue even make sense to you? This issue is quite **critical** for us. I could help and try to fix it. But then, I would appreciate if you could give me some starting point: how the _highlighting_ is working and what would be a possible way to fix the issue. Th…	ribeaud	2017-02-19 14:35:47
7932	2017-02-19 13:59:58	Most of the highlighting (finding) code is here: https://github.com/mozilla/pdf.js/blob/master/web/pdf_find_controller.js. It may be possible there to check with pages are in view and search only those, but I have not really looked into this. Hopefully this at least gives you a starting point.	timvandermeij	2017-02-19 14:35:47
7932	2017-02-19 14:27:15	Quoting from https://github.com/mozilla/pdf.js/issues/7932#issue-199170233: > This process is really slow in IE: if I jump to one of the last pages (using page parameter) once the whole document has been downloaded to client side, highlighting will NOT work in that case because the highlighting searching process is NOT finished yet. It thus seem that this is really an issue that is caused by the …	Snuffleupagus	2017-02-19 14:35:47
7932	2017-02-19 14:30:38	> It may be possible there to check with pages are in view and search only those, but I have not really looked into this. Hopefully this at least gives you a starting point. Couldn't that very easily break the entire search functionality, or the users expectation of how it *should* work, since the whole point of searching ought to be to be able to find things not currently in view!?	Snuffleupagus	2017-02-19 14:35:47
7932	2017-02-19 14:35:47	> Couldn't that very easily break the entire search functionality, or the users expectation of how it should work, since the whole point of searching ought to be to be able to find things not currently in view!? I definitely agree. I was only giving an idea to achieve: > Actually, would it not make more sense to highlight only matches which are in the visible parts of the PDF displayed? Respectiv…	timvandermeij	2017-02-19 14:35:47
7932	2017-02-19 14:52:24	> Actually, would it not make more sense to highlight only matches which are in the visible parts of the PDF displayed? Respectively, how to do this? Note that highlighting already isn't applied unless the page has actually been rendered *and* has a `textLayer`; please refer to https://github.com/mozilla/pdf.js/blob/master/web/pdf_find_controller.js#L315. Furthermore, note also that *one* of the …	Snuffleupagus	2017-02-19 14:35:47
7932	2017-02-20 08:33:52	Hi. Thanks a lot for your feedback. I see and understand your points. Just two last remarks from my side: 1. Because of hugeness of some PDFs, we somehow _externalize_ the search functionality (using a **Solr** index). In short, our users do NOT use the search functionality coming along with the library: they get a list of matches. Each match is a link to a given page of the original **PDF**. Thi…	ribeaud	2017-02-19 14:35:47
7931	2017-01-05 18:04:47	Code will have better readability if it is migrated to es6 or to Typescript.	luisvt	2017-01-05 18:07:33
7931	2017-01-05 18:07:33	Closing as duplicate of https://github.com/mozilla/pdf.js/projects/3	yurydelendik	2017-01-05 18:07:33
7931	2017-01-05 18:17:42	what would you prefer to use: es6 or Typescript?	luisvt	2017-01-05 18:07:33
7931	2017-01-05 18:27:27	> what would you prefer to use: es6 or Typescript? This is an opinion based question and shall not be part of this issue (see https://github.com/mozilla/pdf.js/blob/master/.github/CONTRIBUTING.md about non-technical problems). ES6 was chosen as evolutionary step of the same programming language and moving entire project to be modular.	yurydelendik	2017-01-05 18:07:33
7931	2017-01-05 18:39:05	ok, I'll begin doing migrations to es6 then	luisvt	2017-01-05 18:07:33
7930	2017-01-05 05:46:33	I have a question about how PDF.js fetches the contents of a PDF file. I'm using a 3rd party JS "flipbook" web app that is based around PDF.js. From my testing it seems that the initial request to the PDF is a normal HTTP "GET" request (although somehow the entire file is not received at that time). Subsequent requests are for a specific byte-range. To me it would make more sense to send a HEAD r…	tweezy-au	2017-01-16 21:13:23
7930	2017-01-16 14:54:51	Not all servers support HEAD; GET is the safest method to ensure a response. The request is *aborted* if the server claims to support byte-range requests. Otherwise the request continues and its response is used. The logic is here: https://github.com/mozilla/pdf.js/blob/c0a47fddcca573e49db3d1ba0a6a1777e9889224/src/core/network.js#L369-L434 If you are curious about range request implementations: I…	Rob--W	2017-01-16 21:13:23
7930	2017-01-16 21:13:23	Closing as answered.	timvandermeij	2017-01-16 21:13:23
7930	2017-01-16 22:24:56	Thanks @Rob--W - makes perfect sense now	tweezy-au	2017-01-16 21:13:23
7929	2017-01-04 21:54:12	Link to PDF file (or attach file here): [input.pdf](https://github.com/mozilla/pdf.js/files/685965/input.pdf) This document has an embedded subset of the Ballpark font: ![image](https://cloud.githubusercontent.com/assets/8462346/21659976/6f61222c-d28a-11e6-8009-5397a4d9ac4d.png) Configuration: Node.js v6.9.2 canvas@1.6.2 pdfjs-dist@^1.6.414 Steps to reproduce the problem: 1. Download and extract …	dennisrjohn
7929	2017-01-04 22:19:55	Similar to #7798. PDF.js is not designed for use with 'canvas' module.	yurydelendik
7929	2017-01-04 22:21:51	As workaround try using `PDFJS.disableFontFace=true;`	yurydelendik
7929	2017-01-04 22:36:18	That works. That's kind of an odd parameter name to fix this issue, but it will work for my case. Thanks for the quick workaround.	dennisrjohn
7929	2017-01-04 22:40:17	> odd parameter name to fix this issue It's not fixing issue, it just using lines to draw letters instead of fonts and fillText.	yurydelendik
7929	2017-01-04 22:44:35	I understand now. Thanks again.	dennisrjohn
7928	2017-01-04 08:36:32	Hi Team, Is there a way for pdf.js using canvas to scale with browser window when initialise. There are some conversation on stack overflow but its not working. Link: http://stackoverflow.com/questions/13038146/pdf-js-scale-pdf-on-fixed-width Thanks in advance	imtiazwazir	2017-01-04 21:48:35
7928	2017-01-04 21:48:35	Closing as incomplete. Provide all information as requested in the issue template at https://github.com/mozilla/pdf.js/blob/master/.github/ISSUE_TEMPLATE.md, in particular regarding what *exactly* is "not working" about the solution provided on StackOverflow. It sounds like you want what the viewer at https://mozilla.github.io/pdf.js/web/viewer.html currently does when you decrease the viewport w…	timvandermeij	2017-01-04 21:48:35
7927	2017-01-03 04:03:54	Link to PDF file (or attach file here): Configuration: - Web browser and its version: - Operating system and its version: - PDF.js version: - Is an extension: Steps to reproduce the problem: 1. 2. What is the expected behavior? (add screenshot) What went wrong? (add screenshot) Link to a viewer (if hosted on a site other than mozilla.github.io/pdf.js or as Firefox/Chrome extension):	RainingBlack	2017-01-03 14:47:51
7927	2017-01-03 13:01:38	I think [this](https://mozilla.github.io/pdf.js/getting_started/) might help. The cmaps/ folder contains certain files with extension .bcmap, you can find similar question asked on [stackoverflow](http://stackoverflow.com/questions/32764773/what-is-a-pdf-bcmap-file) and why it is required. The local/ folder contains translation files, i think it is for localization of viewer(i.e converting the vi…	mukulmishra18	2017-01-03 14:47:51
7927	2017-01-03 14:47:51	@mukulmishra18 thanks. Closing as answered.	yurydelendik	2017-01-03 14:47:51
7927	2017-01-04 03:13:09	@mukulmishra18 @yurydelendik thanks for your answer,but I want to know what will happen if I delete the local/ folder or when I can delete these folders?And can I delete local/ folder if all font of my pdf is image? Thanks again!	RainingBlack	2017-01-03 14:47:51
7926	2017-01-02 12:22:18	Tentatively fixes #7806 (and replaces PR #7924). <!-- Reviewable:start --> --- This change is [<img src="https://reviewable.io/review_button.svg" height="34" align="absmiddle" alt="Reviewable"/>](https://reviewable.io/reviews/mozilla/pdf.js/7926) <!-- Reviewable:end -->	Snuffleupagus	2017-01-04 09:44:19
7926	2017-01-03 17:30:35	@yurydelendik Thanks for the in-depth review comments! I've tried to address them, but there's a couple of things I'm not entirely sure how to handle, please see https://github.com/mozilla/pdf.js/pull/7926#discussion_r94344712 and https://github.com/mozilla/pdf.js/pull/7926#discussion_r94398272.	Snuffleupagus	2017-01-04 09:44:19
7926	2017-01-03 19:34:53	/botio test	Snuffleupagus	2017-01-04 09:44:19
7926	2017-01-03 19:34:55	#### From: Bot.io (Linux) ---- # Received Command **cmd_test** from @Snuffleupagus received. Current queue size: 0 Live output at: http://107.21.233.14:8877/70ebc3f297bfa0d/output.txt	pdfjsbot	2017-01-04 09:44:19
7926	2017-01-03 20:00:54	#### From: Bot.io (Windows) ---- # Failed Full output at http://107.22.172.223:8877/66a013cc55d0e54/output.txt Total script time: 25.99 mins + **Font tests:** Passed + **Unit tests:** Passed + **Regression tests:** FAILED Image differences available at: http://107.22.172.223:8877/66a013cc55d0e54/reftest-analyzer.html#web=eq.log	pdfjsbot	2017-01-04 09:44:19
7926	2017-01-03 20:01:44	#### From: Bot.io (Linux) ---- # Success Full output at http://107.21.233.14:8877/70ebc3f297bfa0d/output.txt Total script time: 26.82 mins + **Font tests:** Passed + **Unit tests:** Passed + **Regression tests:** Passed	pdfjsbot	2017-01-04 09:44:19
7926	2017-01-03 21:15:29	#### From: Bot.io (Windows) ---- # Received Command **cmd_test** from @Snuffleupagus received. Current queue size: 0 Live output at: http://107.22.172.223:8877/20d27329fbde995/output.txt	pdfjsbot	2017-01-04 09:44:19
7926	2017-01-03 21:41:12	#### From: Bot.io (Windows) ---- # Success Full output at http://107.22.172.223:8877/20d27329fbde995/output.txt Total script time: 25.71 mins + **Font tests:** Passed + **Unit tests:** Passed + **Regression tests:** Passed	pdfjsbot	2017-01-04 09:44:19
7925	2016-12-31 13:35:17	Configuration: - Web browser and its version: Firefox 50.1.0 - Operating system and its version: Ubuntu 16.04 - PDF.js version: default Steps to reproduce the problem: 1. Open a web page with text 2. Search for a string of text 3. Enter caret mode Result: cursor is positioned at the place of search hit -- this is the expected behavior. Do all of the above with a pdf (in pdf.js): cursor position i…	tomak-git
7924	2016-12-30 15:47:11	Tentatively fixes #7806.	Snuffleupagus	2017-01-02 12:21:05
7924	2016-12-30 15:49:23	#### From: Bot.io (Windows) ---- # Received Command **cmd_unittest** from @Snuffleupagus received. Current queue size: 0 Live output at: http://107.22.172.223:8877/c565156f4e10e91/output.txt	pdfjsbot	2017-01-02 12:21:05
7924	2016-12-30 15:51:33	#### From: Bot.io (Linux) ---- # Success Full output at http://107.21.233.14:8877/8c1c36649085c80/output.txt Total script time: 2.17 mins + **Unit Tests:** Passed	pdfjsbot	2017-01-02 12:21:05
7924	2016-12-30 15:52:18	#### From: Bot.io (Windows) ---- # Success Full output at http://107.22.172.223:8877/c565156f4e10e91/output.txt Total script time: 2.91 mins + **Unit Tests:** Passed	pdfjsbot	2017-01-02 12:21:05
7924	2016-12-30 16:00:52	Thanks for looking into that. I'm just wondering why we are handling password this way, especially 'UpdatePassword' message. If we will remove this message and use regular promise return from NeedPassword and IncorrectPassword, we would not need have lots of exception related code in these handlers. We can save this returned promise/capability at transport object and "cancel" it on destroy().	yurydelendik	2017-01-02 12:21:05
7924	2016-12-31 13:24:27	At first, I wasn't entirely sure what https://github.com/mozilla/pdf.js/pull/7924#issuecomment-269787785 would look like. However, I decided to sleep on it, and I've now come up with https://github.com/mozilla/pdf.js/compare/master...Snuffleupagus:api-onPassword-abort/throw-Promise; which I hope is closer to the requested behaviour! > I'm just wondering why we are handling password this way, espe…	Snuffleupagus	2017-01-02 12:21:05
7923	2016-12-30 14:08:19	While landing [Bug 1326340](https://bugzilla.mozilla.org/show_bug.cgi?id=1326340), we had: <S_CODE_TOKEN> See https://treeherder.mozilla.org/#/jobs?repo=mozilla-inbound&fromchange=67286eb47060e44a7d3d311e44618691a679bab5&selectedJob=65424931 (My best guess is due #7898) Problems to solve here: - why browser_parsable_css.js fails us - how to fix - can we use browser_parsable_css.js?	yurydelendik	2016-12-30 19:12:03
7923	2016-12-30 14:22:29	I think just removing the following for the annotation_layer_builder.css shall help: <S_CODE_TOKEN>	yurydelendik	2016-12-30 19:12:03
7923	2016-12-30 14:45:16	You mean in https://github.com/mozilla/pdf.js/blob/master/web/annotation_layer_builder.css? I'm concerned that that will break rendering of the wigets in other browsers. They are all required to make the rendering look good. I think the upstream test is somewhat faulty here. Why does the test fail when a declaration is dropped? Unsupported declarations should be ignored (as `appearance` is not ye…	timvandermeij	2016-12-30 19:12:03
7923	2016-12-30 14:51:44	I think a whitelist entry should be added upstream at https://github.com/mozilla/gecko-dev/blob/master/browser/base/content/test/general/browser_parsable_css.js#L20. There already is one for PDF.js, and a new one should probably be added for `appearance`.	timvandermeij	2016-12-30 19:12:03
7923	2016-12-30 14:56:22	I can try adding it to the whitelist, thanks.	rvandermeulen	2016-12-30 19:12:03
7923	2016-12-30 15:13:06	> You mean in https://github.com/mozilla/pdf.js/blob/master/web/annotation_layer_builder.css? Yes, thanks	yurydelendik	2016-12-30 19:12:03
7923	2016-12-30 15:19:44	Here's a Try push for the whitelisting patch. If it's green, I'll attach it to bug 1326340 and get review from a browser peer before folding it into the main patch and re-landing the pdf.js update. https://treeherder.mozilla.org/#/jobs?repo=try&revision=79d9f0c81c98117cbd93acdea1a7910db3d2a447&group_state=expanded	rvandermeulen	2016-12-30 19:12:03
7923	2016-12-30 17:22:59	Try push was good and the change got r+. I've relanded the pdf.js update with that fix incorporated, so I think we can close this out now.	rvandermeulen	2016-12-30 19:12:03
7923	2016-12-30 19:12:03	> Try push was good and the change got r+... so I think we can close this out now. Thank you, closing.	yurydelendik	2016-12-30 19:12:03
7922	2016-12-30 07:42:52	The documents gets inverted/black while opening in PDF.JS. The document with white background and black text is getting inverted to black background and white text. These documents contain DeviceGray decode params and they render properly in Adobe reader PDF.JS version used: 1.1.3 Could you please let me know if there is any workaround to resolve this issue.	pradeep-ns	2016-12-30 09:50:04
7922	2016-12-30 09:50:04	Closing as incomplete, please provide *all* the information requested in https://github.com/mozilla/pdf.js/blob/master/.github/ISSUE_TEMPLATE.md to re-open. > PDF.JS version used: 1.1.3 That version is more than one and a half years old, please also check if the issue is still present in the *latest* version of PDF.js.	Snuffleupagus	2016-12-30 09:50:04
7921	2016-12-28 12:05:29	Link to PDF file (or attach file here): https://issues.apache.org/jira/secure/attachment/12844801/PDFBOX-3640.pdf Configuration: - Web browser and its version: FF 50.1.0 - Operating system and its version: W7 - PDF.js version: https://mozilla.github.io/pdf.js/web/viewer.html - Is an extension: ? Steps to reproduce the problem: 1. open the file What is the expected behavior? (add screenshot) ![cli…	THausherr
7921	2016-12-28 14:16:18	In my testing, it seems that this issue may be either intermittent and/or dependent on the zoom level.	Snuffleupagus
7921	2016-12-28 22:11:39	I tried changing the zoom level and yes indeed, it happens sometimes and sometimes not.	THausherr
7920	2016-12-28 10:45:59	I recently happened to look at the code I wrote for PR #5964, which fixed [bug 1157493](https://bugzilla.mozilla.org/show_bug.cgi?id=1157493), and I quickly realized that the solution is way too simplistic. The fact that only using the `length` of a `Differences` array worked seems more like a happy accident for a particular set of font data, but could just as easily be incorrect for other PDF fi…	Snuffleupagus	2016-12-29 09:52:32
7920	2016-12-28 20:38:38	#### From: Bot.io (Windows) ---- # Received Command **cmd_test** from @Snuffleupagus received. Current queue size: 0 Live output at: http://107.22.172.223:8877/07f4e43b645ace6/output.txt	pdfjsbot	2016-12-29 09:52:32
7920	2016-12-28 21:04:35	#### From: Bot.io (Windows) ---- # Success Full output at http://107.22.172.223:8877/07f4e43b645ace6/output.txt Total script time: 25.94 mins + **Font tests:** Passed + **Unit tests:** Passed + **Regression tests:** Passed	pdfjsbot	2016-12-29 09:52:32
7920	2016-12-28 21:05:04	#### From: Bot.io (Linux) ---- # Success Full output at http://107.21.233.14:8877/9059fe585751588/output.txt Total script time: 26.43 mins + **Font tests:** Passed + **Unit tests:** Passed + **Regression tests:** Passed	pdfjsbot	2016-12-29 09:52:32
7919	2016-12-28 10:24:20	<S_CODE_TOKEN> The if condition in above handler is calling it repeatedly when wrong password is provided. Removing it will abort the loadingTask and throw an error on wrong password.	mukulmishra18	2016-12-28 10:42:35
7919	2016-12-28 10:42:35	Unfortunately this patch will not work, since just removing that code first of all breaks (at least) one of the password unit-tests in [api_spec.js](https://github.com/mozilla/pdf.js/blob/master/test/unit/api_spec.js). Second of all, and much more serious, is that this patch completely breaks password handling in the default viewer! For future reference: please make to sure to run the tests, as d…	Snuffleupagus	2016-12-28 10:42:35
7919	2016-12-28 11:06:28	Okay, i will take of that from now and thanks for your advice. But can you please guide me how can i work on this issue, i am interested in it. Can you please provide me some points to start.	mukulmishra18	2016-12-28 10:42:35
7919	2016-12-28 14:10:33	I think that https://github.com/mozilla/pdf.js/issues/7806#issuecomment-261273634 describes the desired behaviour quite well. The generic `throw` case appears to be entirely straightforward to implement, by simply adding suitable `try ... catch` statements to `NeedPassword`/`IncorrectPassword`. However, properly supporting the `loadingTask.destroy()` case as well, which is necessary, might be sli…	Snuffleupagus	2016-12-28 10:42:35
7918	2016-12-28 09:36:50	- Web browser and its version: **Edge** - Operating system and its version: win10 - PDF.js version: 1.6.416 - Is an extension: false **Use referer to check the source** in chrome and firefox is ok ![image](https://cloud.githubusercontent.com/assets/10509513/21518777/9606c696-cd23-11e6-9f01-01a678a569eb.png) but edge don't request referer header ![image](https://cloud.githubusercontent.com/assets/…	itlizhi	2016-12-28 12:54:38
7918	2016-12-28 12:54:38	PDF.js does not appear to do anything specific for referer headers (see https://github.com/mozilla/pdf.js/search?q=referer&type=Code&utf8=%E2%9C%93), so this looks more like a bug in Edge. Closing as invalid for now.	timvandermeij	2016-12-28 12:54:38
7917	2016-12-28 09:00:17	Hello guys, I want to use pdfJS only if embed tag can't be used (not supported by the browser), else using native embed tag. Can I implement it?	xakzona	2016-12-28 12:58:36
7917	2016-12-28 10:49:05	PDFObject does this: https://pdfobject.com/	matt-curtis	2016-12-28 12:58:36
7917	2016-12-28 12:58:36	Indeed you'll need to do a feature detection like PDFObject does and load PDF.js only if the feature is not supported. It can be done that way, but since that's out of scope for the PDF.js project itself, I'm closing this as answered.	timvandermeij	2016-12-28 12:58:36
7916	2016-12-27 09:15:14	Adding a UMD header to viewer.js allows using it as a real module in environments that support modular resource loading. Such as require.js and similar.	sindilevich	2017-03-11 14:16:28
7916	2016-12-27 15:43:19	Could you fix the linting issues? After that, please squash the commits into one commit. Refer to https://github.com/mozilla/pdf.js/wiki/Squashing-Commits for how to do that easily.	timvandermeij	2017-03-11 14:16:28
7916	2016-12-27 15:53:25	@timvandermeij, thank you for stepping in. Seems I can't figure out, why the checks are failing. The most recent failure was on `ERROR:./web/viewer.js: AMD name does not match module name`. Can't understand what name to use here.	sindilevich	2017-03-11 14:16:28
7916	2016-12-27 15:56:25	I think https://github.com/mozilla/pdf.js/pull/7916/files?w=1#diff-dd42e9b2d2a652b8e312efa567698aa6R22 should be `pdfjs-web/viewer`, just like https://github.com/mozilla/pdf.js/blob/master/web/app.js#L21. You should also be able to remove https://github.com/mozilla/pdf.js/pull/7916/files?w=1#diff-dd42e9b2d2a652b8e312efa567698aa6R19 as it's already listed a few lines below.	timvandermeij	2017-03-11 14:16:28
7916	2016-12-27 16:00:25	@timvandermeij, the `'use strict';` is as here https://github.com/mozilla/pdf.js/blob/master/src/pdf.js#L19. I can remove it from my commit as you've requested, however.	sindilevich	2017-03-11 14:16:28
7916	2016-12-27 16:06:18	@timvandermeij, I work with the repository through a web browser. I don't have `git` installed. Can I still squash the commits from the web interface?	sindilevich	2017-03-11 14:16:28
7916	2016-12-27 16:10:07	@timvandermeij, looking at GitHub documentation I can see there is an option to squash commits upon _merging_ PR's by repository maintainers (https://github.com/blog/2141-squash-your-commits).	sindilevich	2017-03-11 14:16:28
7916	2016-12-27 17:28:43	@Snuffleupagus, understood, thank you. I added indentation, as most of the code is now a function body, thus should be indented one more level. Do you suggest _not_ to indent, even it is a function body now? Can you please let me use your code you've tested the PR with? I assume it is a single HTML with a PDF constellation. But I would like to have the exact environment you checked the PR with, m…	sindilevich	2017-03-11 14:16:28
7916	2016-12-27 17:30:30	@Snuffleupagus, you've just removed your change request. Does it mean you'll proceed wit h the code as is now?	sindilevich	2017-03-11 14:16:28
7916	2016-12-28 15:51:28	The concrete example is needed how it is/will be used. I have a feeling that this PR is incomplete solution and will be needing further and bigger chunk of work to be published at pdfjs-dist. At the moment app.js is better entry point and already has all needed API to create a custom viewer.	yurydelendik	2017-03-11 14:16:28
7916	2016-12-29 00:08:43	@yurydelendik, the general idea is that you'd use a module loader, such as `require.js` to load `viewer.js`and, then, run it at an appropriate lifecycle of the page/web application. PDF.js is already module-loader compatible in its core: `pdf.js` and `pdf.worker.js`. This PR would allow the same paradigm for `viewer.js` as well. One of drawbacks of the current state of `viewer.js` is that it is h…	sindilevich	2017-03-11 14:16:28
7916	2016-12-29 00:40:59	> the general idea is that you'd use a module loader, such as require.js to load viewer.js I understand what you are trying to do, but I don't see who and how will benefit from the change. Please provide example that will consume the patched viewer.js and how it's different from just loading non-patched viewer.js.	yurydelendik	2017-03-11 14:16:28
7916	2016-12-31 19:26:37	@Snuffleupagus, reverted the indentation and fixed `viewer.html` to absorb the module nature of `viewer.js`. Am not 100% sure about the way I've handled `DEFAULT_URL`, maybe the `viewer.js` module itself should put it global, through the `pdfjs/display/global` module. @yurydelendik, `viewer.html` consumes the module version of `viewer.js` now. Sometimes it is required the window with a PDF.js vie…	sindilevich	2017-03-11 14:16:28
7916	2017-01-02 10:58:49	@Snuffleupagus, re-worked the global export of `DEFAULT_URL`.	sindilevich	2017-03-11 14:16:28
7916	2017-01-05 18:16:47	> I am pretty sure that 1) breaking the hardcoded dependency on the DOMContentLoaded event, 2) introducing a mechanism of a manual bootstrap of the PDF.js viewer, and 3) tidying up the global scope even more brings its benefit in a vast majority of development scenarios. Agree with above, plus I'm adding few of my own: 4) refactor UI to not use document.getElementById or similar queries from glob…	yurydelendik	2017-03-11 14:16:28
7916	2017-01-05 18:36:34	@yurydelendik, thank you for the review. I can think about yet another commit that will solve the enhancement №4: "_refactor UI to not use document.getElementById or similar queries from global page context_". I could make the `viewer.js.run()` method take an `options: Object` parameter. One of the properties of the `options` method would be called, say, `host: DOMElement`. Then I could revise ot…	sindilevich	2017-03-11 14:16:28
7916	2017-01-05 18:39:30	> The only tricky part here, is the very different nature of viewer.js when it is compiled vs. at development. You can just use web/app as "main" module for your app and use your choice of packager to produce your own bundle.	yurydelendik	2017-03-11 14:16:28
7916	2017-01-05 18:41:53	That said, I probably would like to see pdf_viewer.js to contain all the classes including app.js but this effort is blocked by the items mentioned above	yurydelendik	2017-03-11 14:16:28
7916	2017-01-05 18:57:07	@yurydelendik, this PR already resolves items: 1, 2, and 3. But I don't feel myself confident enough in PDF.js codebase to also resolve items 4 and 5. Would be glad for any help, though.	sindilevich	2017-03-11 14:16:28
7916	2017-03-11 14:16:28	Closing for now since there has been no more progress in a few months and we're moving away from UMD headers in favor of ES6 modules soon anyway (see https://github.com/mozilla/pdf.js/projects/3).	timvandermeij	2017-03-11 14:16:28
7915	2016-12-26 21:40:55	Hi, _I' am really sorry for creating an issue for this. I read the guides and was confused which would be the best place to discuss something like this._ I have written an article on PDF.js for beginners. It covers many topics like downloading the necessary libraries, explaining the role of `WebWorkers`, displaying pdf pages on canvas, displaying pdf pages via SVG, rendering text-layers and how t…	ilatif	2016-12-27 13:17:09
7915	2016-12-27 11:37:48	> You can find the article at https://www.sitepoint.com/custom-pdf-rendering/. It would be awesome if that article could be added in README. In my opinion, I don't think that should be including a link to a third-party resource (that we have no control over) in the `README`, since we wouldn't be able to keep that up to date. Furthermore, having just skimmed through the article, it seems to me tha…	Snuffleupagus	2016-12-27 13:17:09
7915	2016-12-27 13:17:09	Hi @Snuffleupagus, Thanks for commenting. I wholeheartedly agree with you over most of the points you mentioned. As far as beginner thing is concerned, a beginner to PDF.js doesn't necessarily mean beginner to JavaScript and its ecosystem. Also, including `SimpleViewer` would have done the job, but it is too difficult to extend the underlying API/behavior and point of the article was to give user…	ilatif	2016-12-27 13:17:09
7914	2016-12-26 20:07:02	How does one go about accessing and extracting fonts from the PDF? It appears that pdf.js's font loading capabilities have been disabled, and instead it uses monospace and serif/sans-serif system fonts. I'd like to be able to extract fonts, whether for display/text selection or otherwise, if possible. Additional question: How is getTextContent().styles.fontName derived? It doesn't seem to correla…	matt-curtis	2016-12-28 15:06:29
7914	2016-12-28 10:55:08	Answer to the 2nd question seems to be `page.commonObjs` (only becomes populated once the page's text/operators have been accessed). Took a while to find that one!	matt-curtis	2016-12-28 15:06:29
7914	2016-12-28 15:06:29	The getTextContent() results does not contain text (in `str` property) to be displayed via specified font. `fontName` is provided just for informational purpose, so an attempt to use `page.commonObjs` font in getTextContent-context might fail due to the getOperatorList and getTextContent logic (two different algorithms per specification). > I see g_d0_f1 and g_d0_f2. How would one derive the actu…	yurydelendik	2016-12-28 15:06:29
7914	2016-12-28 16:01:53	> Produced "embedable" font contains only data from the font data (and not from PDF, if defined), that's why we cannot rely just on font information. So, in order to get accurate glyph positioning and size, you would need to use the actually 'font program' (as it is referred to in the spec)? If the font metadata as given in the PDF is not sufficient to accurately achieve text selection, why isn't…	matt-curtis	2016-12-28 15:06:29
7914	2016-12-28 16:21:36	I don't understand how the questions above related to the OP. > How much do fillText/strokeText affect glyph width? See "TJ" operator (www.adobe.com/content/dam/Adobe/en/devnet/acrobat/pdfs/PDF32000_2008.pdf#page=259) -- in most of the cases it is used and in most of the cases it is used as described in `[ (A) 120 (W) 120 (A) 95 (Y again) ] TJ` example -- fillText produces non-acceptable output i…	yurydelendik	2016-12-28 15:06:29
7913	2016-12-23 12:16:29	- [Firefox addon] Change the minimum supported version to Firefox 45, i.e. the current ESR version, and remove no longer necessary fallback code > According to https://wiki.mozilla.org/RapidRelease/Calendar#Past_branch_dates: The *last* ESR version of Firefox 38 was released in April this year, and since June the only available ESR version has been based on Firefox 45. > > Now that Seamonkey has …	Snuffleupagus	2017-01-12 21:12:28
7913	2017-01-10 21:53:17	#### From: Bot.io (Linux) ---- # Received Command **cmd_preview** from @timvandermeij received. Current queue size: 0 Live output at: http://107.21.233.14:8877/1d98f5c8fc622d8/output.txt	pdfjsbot	2017-01-12 21:12:28
7913	2017-01-10 21:55:27	#### From: Bot.io (Linux) ---- # Success Full output at http://107.21.233.14:8877/1d98f5c8fc622d8/output.txt Total script time: 2.15 mins #### Published + Viewer: http://107.21.233.14:8877/1d98f5c8fc622d8/web/viewer.html + Extension: http://107.21.233.14:8877/1d98f5c8fc622d8/extensions/firefox/pdf.js.xpi	pdfjsbot	2017-01-12 21:12:28
7913	2017-01-12 20:57:30	@yurydelendik Could you review this? It would be nice to get rid of all that fallback code.	timvandermeij	2017-01-12 21:12:28
7913	2017-01-12 21:12:36	Thank you for the patch	yurydelendik	2017-01-12 21:12:28
7912	2016-12-23 01:45:29	Link to PDF file (or attach file here): Configuration: - Web browser and its version: Firefox 47.0.1 - Operating system and its version: Windows 10 Pro 64 bits - PDF.js version: - Is an extension: zoom proplem with android Steps to reproduce the problem: 1. Extra space on the right when i use zoom on iphone, ipad, android and cant show full image when i use zoom What is the expected behavior? (ad…	sabq-ads	2016-12-23 14:07:28
7912	2016-12-23 14:07:28	Closing as incomplete. No PDF.js version, as well as no link to the custom solution, has been provided. It's not really clear from the issue description what the problem is. If it's more black background space on the right than on the left, then it's a duplicate of #4186.	timvandermeij	2016-12-23 14:07:28
7911	2016-12-22 18:35:02	When exporting pdf to canvas, can pass a background parameter (rgb or rgba) to set the canvas background color to something other than white. We are exporting pdfs to canvas and need the ability to change the background color of the canvas, or make it transparent. This changes allows a background parameter be sent to the render method, which then sets the background color of the exported canvas: …	dennisrjohn	2017-01-10 21:45:34
7911	2016-12-23 14:27:11	I don't think we should include this in PDF.js, mainly because the use case for this is quite rare. It seems that this is really only useful for your custom implementation of PDF.js.	timvandermeij	2017-01-10 21:45:34
7911	2017-01-10 21:45:34	Closing because of the above.	timvandermeij	2017-01-10 21:45:34
7910	2016-12-22 17:23:45	…gb or rgba) to set the canvas background color to something other than white. We are exporting pdfs to canvas and need the ability to change the background color of the canvas, or make it transparent. This changes allows a background parameter be sent to the render method, which then sets the background color of the exported canvas: page.render({canvasContext: context, viewport: viewport, backgr…	dennisrjohn	2016-12-23 14:19:31
7910	2016-12-23 14:19:31	Closing as duplicate of #7911.	timvandermeij	2016-12-23 14:19:31
7909	2016-12-22 11:33:39	I would like to request "type definitions" for Typescript for this library. It would be great to use this library in my Typescript projects. Thanks.	dannyboyng	2017-01-06 10:21:39
7909	2016-12-22 15:02:46	Could you elaborate a bit about what this is exactly? Why can't you use it in TypeScript projects right now and how large is this change?	timvandermeij	2017-01-06 10:21:39
7909	2016-12-22 15:11:26	It's possible to re-create definition files from display/api.js, and it will be easier for person who already done that. We shall adapt style from https://www.typescriptlang.org/docs/handbook/declaration-files/introduction.html . A problem will be to keep api.js and definition files in sync but will be easier after the latter is created.	yurydelendik	2017-01-06 10:21:39
7909	2016-12-22 15:15:02	Notice that pdf.d.ts shall be created for the pdfjs-dist/build/pdf.js file and not files in the src/ folder.	yurydelendik	2017-01-06 10:21:39
7909	2016-12-22 15:22:29	I'm not sure how much work it is to make "type declaration files" because I have no experience myself creating "type declaration files". I think you can use third party Javascript libraries in Typescript without "type declaration files", but when "type declaration files" are available, you can get rich intellisense while using third party libraries. https://www.typescriptlang.org/docs/handbook/de…	dannyboyng	2017-01-06 10:21:39
7909	2016-12-22 15:26:52	I would prefer if you could also make the "type declaration files" available on NPM. It makes it easy to include them in a project. For example by using to following command: npm install @types/pdfjs-dist --save-dev	dannyboyng	2017-01-06 10:21:39
7909	2016-12-22 15:34:51	Publishing them via "@types/" is one way to do it and usually made by third-party contributors. If we are committed to include support for .d.ts files, then they can be included in pdfjs-dist's package.json manifest (there not reason to place them into separate npm package afaik) <ins>P.S. See https://www.typescriptlang.org/docs/handbook/declaration-files/publishing.html for the differences.</ins>	yurydelendik	2017-01-06 10:21:39
7909	2016-12-22 15:50:02	Apparently, you can bundle "type declaration files" together with your already existing NPM package. I forgot about that. No need to publish them to @types/	dannyboyng	2017-01-06 10:21:39
7909	2017-01-05 21:27:07	There a d.ts file in the DefinitelyTyped repo for this: [DefinitelyTyped pdf.js](https://github.com/DefinitelyTyped/DefinitelyTyped/blob/4869992bc079b88280b9ff91213528904109e8ae/pdf/index.d.ts) I have not checked how complete or accurate it is, but it might be a good starting point.	dmiller9911	2017-01-06 10:21:39
7908	2016-12-21 13:00:13	Link to PDF file (or attach file here): http://www.livrosabertos.sibi.usp.br/portaldelivrosUSP/catalog/view/111/95/491-1 http://www.livrosabertos.sibi.usp.br/portaldelivrosUSP/catalog/view/112/96/493-1 http://www.livrosabertos.sibi.usp.br/portaldelivrosUSP/catalog/view/113/97/494-1 http://www.livrosabertos.sibi.usp.br/portaldelivrosUSP/catalog/view/115/98/495-1 Configuration: - Web browser and it…	amatsumiro	2016-12-21 14:47:22
7908	2016-12-21 13:46:38	WFM on Mac OSX. Please provide exact versions of the Linux (and Windows) as well as browsers. Can you reproduce this with the viewer at http://mozilla.github.io/pdf.js/web/viewer.html (files can be opened via the open file button)?	yurydelendik	2016-12-21 14:47:22
7908	2016-12-21 14:10:46	Hi, With viewer at http://mozilla.github.io/pdf.js I can't reproduce the error. Let's starting getting just one OS and Browser. OS: Windows 10 x64 Browser chrome: Versão 55.0.2883.87 m Please open all the four links. It does not happen every time. I think it's cache-related. After displaying the PDF correctly it does not show weird for a while. After half an hour, weird reappears. Regards. ______…	amatsumiro	2016-12-21 14:47:22
7908	2016-12-21 14:47:22	> PDF.js version: 1.0.907 > With viewer at http://mozilla.github.io/pdf.js I can't reproduce the error. The viewer deployed at www.livrosabertos.sibi.usp.br has old version. We cannon upgrade third-party deployment. Please notify the admins of this site about the issue. Closing as fixed.	yurydelendik	2016-12-21 14:47:22
7908	2016-12-22 14:09:03	Hi @yurydelendik Viewer deployed at www.livrosabertos.sibi.usp.br is now updated. Now, this problem is less frequent. From what I've noticed is only happening in chrome and never when I use the open button. It's very strange. Regards, Tarcisio Pereira	amatsumiro	2016-12-21 14:47:22
7908	2016-12-22 14:50:22	Sounds like #7136, but it's hard to guess or suggest anything without being able to reproduce the issue on different computer.	yurydelendik	2016-12-21 14:47:22
7907	2016-12-21 05:35:40	Link to PDF file (or attach file here): Configuration: - Web browser and its version:iphone6s safari - Operating system and its version: - PDF.js version:the latest version - Is an extension: Steps to reproduce the problem: 1. when i open the pdf in the mobile browser, it's ok for compressed.tracemonkey-pldi-09.pdf,but i want to open my own pdf that were in Chinese with 13 pages,the page always a…	ideagay	2016-12-21 13:40:20
7907	2016-12-21 13:40:20	Closing as incomplete.	yurydelendik	2016-12-21 13:40:20
7906	2016-12-21 01:05:49	Link to PDF file (or attach file here): [1330.pdf](https://github.com/mozilla/pdf.js/files/665149/1330.pdf) Configuration: - Web browser and its version: Mac WebView - Operating system and its version: Mac OSX 10.12.1 (16B2555) - PDF.js version: var pdfjsVersion = '1.5.188'; var pdfjsBuild = '0e2d50f'; - Is an extension: No Steps to reproduce the problem: 1. Open the pdf file 2. What is the expec…	lucozhao	2016-12-21 22:57:07
7906	2016-12-21 16:01:05	> Web browser and its version: Mac WebView > Operating system and its version: Mac OSX 10.12.1 (16B2555) Safari based browsers have issues with range requests, which should explain why this happens. Note that to prevent these kind of issues, https://github.com/mozilla/pdf.js/blob/master/web/compatibility.js is setting `PDFJS.disableRange = true;` for Safari (and other problematic browsers). I'd s…	Snuffleupagus	2016-12-21 22:57:07
[truncated: 52,196 more rows]
