# Supplementary material for: Status, identity, and language: A study of issue discussions in GitHub
Source: PLoS One. 2019 Jun 14;14(6):e0215059. doi: 10.1371/journal.pone.0215059 (PMC6568400; doi:10.1371/journal.pone.0215059)
Supplement: S2 Data — (ZIP) [file pone.0215059.s003.zip › sample_46_projs_issues/mozilla_pdf.js/issue_comments_mentioned_committer_NOCODE_FULLBODY.csv]

issue_num	datetime	body	login	mention_login
8196	2017-03-26 12:58:45	#### From: Bot.io (Linux) ---- # Received Command **cmd_preview** from @timvandermeij received. Current queue size: 0 Live output at: http://107.21.233.14:8877/6d3698c2b747ebf/output.txt	pdfjsbot	timvandermeij
8196	2017-03-26 13:01:09	#### From: Bot.io (Linux) ---- # Received Command **cmd_test** from @timvandermeij received. Current queue size: 0 Live output at: http://107.21.233.14:8877/b9f3673308103a1/output.txt	pdfjsbot	timvandermeij
8196	2017-03-26 13:01:10	#### From: Bot.io (Windows) ---- # Received Command **cmd_test** from @timvandermeij received. Current queue size: 0 Live output at: http://54.215.176.217:8877/6ba928d6dc63677/output.txt	pdfjsbot	timvandermeij
8194	2017-03-25 17:02:20	#### From: Bot.io (Linux) ---- # Received Command **cmd_test** from @Snuffleupagus received. Current queue size: 0 Live output at: http://107.21.233.14:8877/767a7afa6a98489/output.txt	pdfjsbot	Snuffleupagus
8194	2017-03-25 17:02:21	#### From: Bot.io (Windows) ---- # Received Command **cmd_test** from @Snuffleupagus received. Current queue size: 0 Live output at: http://54.215.176.217:8877/5c640bf6c539948/output.txt	pdfjsbot	Snuffleupagus
8192	2017-03-24 15:12:52	@yurydelendik For me this is analogous to the situation where a couple of Web APIs had to change their names because MooTools was applying partial polyfills and code on the Web started depending on it. Polyfilling is risky, IMO it should be done only with complete polyfills and only in final apps, not in libraries. If libraries need a particular API that's not available everywhere, they should wr…	mgol	yurydelendik
8192	2017-03-24 15:18:25	> Polyfilling is risky @mgol oh, I agree. Entire PDF.js viewer application must reside in its own sandbox (I recommend iframe), but people keep using it within bigger apps. So we have to react accordingly.	yurydelendik	mgol
8190	2017-03-23 20:42:44	#### From: Bot.io (Linux) ---- # Received Command **cmd_test** from @Snuffleupagus received. Current queue size: 0 Live output at: http://107.21.233.14:8877/f457c2d562dd976/output.txt	pdfjsbot	Snuffleupagus
8190	2017-03-23 21:47:51	#### From: Bot.io (Windows) ---- # Received Command **cmd_test** from @Snuffleupagus received. Current queue size: 0 Live output at: http://54.215.176.217:8877/5facc8340bbd646/output.txt	pdfjsbot	Snuffleupagus
8190	2017-03-27 14:12:55	#### From: Bot.io (Windows) ---- # Received Command **cmd_test** from @Snuffleupagus received. Current queue size: 0 Live output at: http://54.215.176.217:8877/e393cc08072fb15/output.txt	pdfjsbot	Snuffleupagus
8190	2017-03-27 14:47:08	#### From: Bot.io (Linux) ---- # Received Command **cmd_makeref** from @Snuffleupagus received. Current queue size: 0 Live output at: http://107.21.233.14:8877/2db836b3910d485/output.txt	pdfjsbot	Snuffleupagus
8190	2017-03-27 14:47:09	#### From: Bot.io (Windows) ---- # Received Command **cmd_makeref** from @Snuffleupagus received. Current queue size: 0 Live output at: http://54.215.176.217:8877/8532b7c299aaaa8/output.txt	pdfjsbot	Snuffleupagus
8184	2017-03-22 14:02:16	#### From: Bot.io (Linux) ---- # Received Command **cmd_unittest** from @Rob--W received. Current queue size: 0 Live output at: http://107.21.233.14:8877/675be5f607b525c/output.txt	pdfjsbot	Rob--W
8184	2017-03-22 14:02:17	#### From: Bot.io (Windows) ---- # Received Command **cmd_unittest** from @Rob--W received. Current queue size: 0 Live output at: http://54.215.176.217:8877/5e940bf99215363/output.txt	pdfjsbot	Rob--W
8183	2017-03-22 13:35:14	#### From: Bot.io (Linux) ---- # Received Command **cmd_unittest** from @Snuffleupagus received. Current queue size: 0 Live output at: http://107.21.233.14:8877/89517c8637d8cf8/output.txt	pdfjsbot	Snuffleupagus
8183	2017-03-22 13:35:15	#### From: Bot.io (Windows) ---- # Received Command **cmd_unittest** from @Snuffleupagus received. Current queue size: 0 Live output at: http://54.215.176.217:8877/553f11a4354657c/output.txt	pdfjsbot	Snuffleupagus
8180	2017-03-22 12:42:52	This issue is not caused by the extension. When I open viewer.html, and run the following code twice (after running the code once, I wait until all chunks have been fetched before repeating the code again), then all information is shown: If, on the other hand, I run the following, then only the limited information is displayed: I guess that the `GetMetadata` handler is resolving too early - the d…	Rob--W	timvandermeij
8176	2017-03-26 08:41:50	#### From: Bot.io (Linux) ---- # Received Command **cmd_test** from @Snuffleupagus received. Current queue size: 0 Live output at: http://107.21.233.14:8877/5e6470baf1a77b6/output.txt	pdfjsbot	Snuffleupagus
8176	2017-03-26 08:41:51	#### From: Bot.io (Windows) ---- # Received Command **cmd_test** from @Snuffleupagus received. Current queue size: 0 Live output at: http://54.215.176.217:8877/22b357b70f5ce01/output.txt	pdfjsbot	Snuffleupagus
8174	2017-03-19 12:47:10	#### From: Bot.io (Linux) ---- # Received Command **cmd_test** from @Snuffleupagus received. Current queue size: 0 Live output at: http://107.21.233.14:8877/1b0f290cf8c4ec2/output.txt	pdfjsbot	Snuffleupagus
8174	2017-03-19 12:47:11	#### From: Bot.io (Windows) ---- # Received Command **cmd_test** from @Snuffleupagus received. Current queue size: 0 Live output at: http://54.215.176.217:8877/5b5a989723a86b3/output.txt	pdfjsbot	Snuffleupagus
8172	2017-03-20 06:37:36	#### From: Bot.io (Linux) ---- # Received Command **cmd_preview** from @Snuffleupagus received. Current queue size: 0 Live output at: http://107.21.233.14:8877/2369b80767c4f86/output.txt	pdfjsbot	Snuffleupagus
8170	2017-03-17 10:09:37	#### From: Bot.io (Linux) ---- # Received Command **cmd_preview** from @Snuffleupagus received. Current queue size: 0 Live output at: http://107.21.233.14:8877/37ab67f16a2e0c7/output.txt	pdfjsbot	Snuffleupagus
8170	2017-03-17 10:14:16	#### From: Bot.io (Linux) ---- # Received Command **cmd_test** from @Snuffleupagus received. Current queue size: 0 Live output at: http://107.21.233.14:8877/4833c3b76d1fd0e/output.txt	pdfjsbot	Snuffleupagus
8170	2017-03-17 10:14:17	#### From: Bot.io (Windows) ---- # Received Command **cmd_test** from @Snuffleupagus received. Current queue size: 0 Live output at: http://54.215.176.217:8877/c65d67d38c81084/output.txt	pdfjsbot	Snuffleupagus
8170	2017-03-20 18:22:43	#### From: Bot.io (Linux) ---- # Received Command **cmd_test** from @Snuffleupagus received. Current queue size: 0 Live output at: http://107.21.233.14:8877/4cbe5e323b6b2db/output.txt	pdfjsbot	Snuffleupagus
8170	2017-03-20 18:22:44	#### From: Bot.io (Windows) ---- # Received Command **cmd_test** from @Snuffleupagus received. Current queue size: 0 Live output at: http://54.215.176.217:8877/dcf28ce3b689d02/output.txt	pdfjsbot	Snuffleupagus
8170	2017-03-20 19:01:53	#### From: Bot.io (Windows) ---- # Received Command **cmd_makeref** from @Snuffleupagus received. Current queue size: 0 Live output at: http://54.215.176.217:8877/ff5d443e665a1cf/output.txt	pdfjsbot	Snuffleupagus
8168	2017-03-16 21:16:00	#### From: Bot.io (Linux) ---- # Received Command **cmd_preview** from @timvandermeij received. Current queue size: 0 Live output at: http://107.21.233.14:8877/32f2cde3782546b/output.txt	pdfjsbot	timvandermeij
8168	2017-03-16 21:18:43	#### From: Bot.io (Linux) ---- # Received Command **cmd_test** from @timvandermeij received. Current queue size: 0 Live output at: http://107.21.233.14:8877/9fcf8f225306985/output.txt	pdfjsbot	timvandermeij
8168	2017-03-16 21:18:44	#### From: Bot.io (Windows) ---- # Received Command **cmd_test** from @timvandermeij received. Current queue size: 0 Live output at: http://54.215.176.217:8877/f3ce9c61f6b4c72/output.txt	pdfjsbot	timvandermeij
8168	2017-03-16 21:59:38	#### From: Bot.io (Linux) ---- # Received Command **cmd_makeref** from @timvandermeij received. Current queue size: 0 Live output at: http://107.21.233.14:8877/988e69633650078/output.txt	pdfjsbot	timvandermeij
8168	2017-03-16 21:59:39	#### From: Bot.io (Windows) ---- # Received Command **cmd_makeref** from @timvandermeij received. Current queue size: 0 Live output at: http://54.215.176.217:8877/88a9e28f2a3e8e7/output.txt	pdfjsbot	timvandermeij
8164	2017-03-15 16:08:07	#### From: Bot.io (Linux) ---- # Received Command **cmd_preview** from @Snuffleupagus received. Current queue size: 0 Live output at: http://107.21.233.14:8877/59dd0f5968b874a/output.txt	pdfjsbot	Snuffleupagus
8164	2017-03-16 18:41:16	#### From: Bot.io (Linux) ---- # Received Command **cmd_test** from @Snuffleupagus received. Current queue size: 0 Live output at: http://107.21.233.14:8877/d0e4907dedf8580/output.txt	pdfjsbot	Snuffleupagus
8164	2017-03-16 18:41:17	#### From: Bot.io (Windows) ---- # Received Command **cmd_test** from @Snuffleupagus received. Current queue size: 0 Live output at: http://54.215.176.217:8877/39cf2712dc89d41/output.txt	pdfjsbot	Snuffleupagus
8164	2017-03-20 19:46:50	#### From: Bot.io (Windows) ---- # Received Command **cmd_test** from @Snuffleupagus received. Current queue size: 0 Live output at: http://54.215.176.217:8877/ddde584883cda23/output.txt	pdfjsbot	Snuffleupagus
8164	2017-03-20 20:26:01	#### From: Bot.io (Windows) ---- # Received Command **cmd_makeref** from @Snuffleupagus received. Current queue size: 0 Live output at: http://54.215.176.217:8877/63668c36e5b2556/output.txt	pdfjsbot	Snuffleupagus
8157	2017-03-13 18:20:34	> Hmm, that really falls under category [api-major]. At the moment I don't really see best way to resolve it. Can we introduce something like PDFJS.pdfjsNext = true; (with PDFJSDev.test("PDFJS_NEXT")) and start moving this features there with fallback to old ways? @yurydelendik Very good points, thank you! I've pushed an updated PR that attempts to implement this, please let me know if it's more …	Snuffleupagus	yurydelendik
8157	2017-03-17 08:05:35	#### From: Bot.io (Windows) ---- # Received Command **cmd_test** from @Snuffleupagus received. Current queue size: 0 Live output at: http://54.215.176.217:8877/450b325ea2ae812/output.txt	pdfjsbot	Snuffleupagus
8156	2017-03-12 09:02:16	#### From: Bot.io (Linux) ---- # Received Command **cmd_preview** from @Snuffleupagus received. Current queue size: 0 Live output at: http://107.21.233.14:8877/c14190d50e419c2/output.txt	pdfjsbot	Snuffleupagus
8155	2017-03-16 14:20:58	> I'll see if I can find a regression range for these, Windows only, changes later It regressed in https://hg.mozilla.org/integration/mozilla-inbound/pushloghtml?fromchange=3b7d96464366abd6b5a8c45cfec0444510d2f602&tochange=0c3de6069e8efdce7edf84231fcc5a4b09368885, and was fixed yesterday in https://hg.mozilla.org/integration/mozilla-inbound/pushloghtml?fromchange=9883a566c747f75c31abaf981d04feff4…	Snuffleupagus	brendandahl
8155	2017-03-16 16:40:29	@Snuffleupagus sounds good. I also filed #8165	brendandahl	Snuffleupagus
8155	2017-03-16 17:26:40	#### From: Bot.io (Linux) ---- # Received Command **cmd_test** from @Snuffleupagus received. Current queue size: 0 Live output at: http://107.21.233.14:8877/16066f1e031d2eb/output.txt	pdfjsbot	Snuffleupagus
8155	2017-03-16 17:26:41	#### From: Bot.io (Windows) ---- # Received Command **cmd_test** from @Snuffleupagus received. Current queue size: 0 Live output at: http://54.215.176.217:8877/72808e0587467fb/output.txt	pdfjsbot	Snuffleupagus
8151	2017-03-10 12:50:49	#### From: Bot.io (Windows) ---- # Received Command **cmd_preview** from @Snuffleupagus received. Current queue size: 0 Live output at: http://54.215.176.217:8877/c89bdf4ab8fdb8d/output.txt	pdfjsbot	Snuffleupagus
8146	2017-03-11 15:50:30	@mysterlune The #8087 was introduced with webpack in mind, which analyses JS and "finds" `require('../build/pdf.js')` to bundle this module. Not sure if webpack will skip analysis then it will find `if (typeof window !== 'undefined'` branch. You can submit a PR with the solution you mentioned above, but I would ask to test it with examples/webpack/ test case.	yurydelendik	mysterlune
8146	2017-03-13 15:21:27	hi @yurydelendik, #8154 is updated, built and tested per your suggestion. PR awaiting review. No hurry, just want to be sure if the code looks right and will be merged.	mysterlune	yurydelendik
8146	2017-03-13 15:23:04	@mysterlune thank you, I'll try to check it shortly. (I want to test an idea if it's possible to add require.amd check instead of window as well)	yurydelendik	mysterlune
8146	2017-03-13 16:43:51	> > and in fact the code inside it is quite different (starting from line 2418). > not clear what do you mean by that @yurydelendik I mean che code is quite different. in version 1.7.302, pdf_viewer.js is: pdf.js is: anyway we're gonna try the new release as soon as possibile, thanks!	cvlmtg	yurydelendik
8144	2017-03-09 23:07:04	#### From: Bot.io (Linux) ---- # Received Command **cmd_preview** from @timvandermeij received. Current queue size: 0 Live output at: http://107.21.233.14:8877/6cb4895761bb8ac/output.txt	pdfjsbot	timvandermeij
8144	2017-03-09 23:11:15	#### From: Bot.io (Linux) ---- # Received Command **cmd_test** from @timvandermeij received. Current queue size: 0 Live output at: http://107.21.233.14:8877/3ba85e775cfafec/output.txt	pdfjsbot	timvandermeij
8144	2017-03-09 23:11:16	#### From: Bot.io (Windows) ---- # Received Command **cmd_test** from @timvandermeij received. Current queue size: 0 Live output at: http://54.215.176.217:8877/fea25b01d20fcc9/output.txt	pdfjsbot	timvandermeij
8138	2017-03-08 18:30:57	#### From: Bot.io (Linux) ---- # Received Command **cmd_preview** from @Snuffleupagus received. Current queue size: 0 Live output at: http://107.21.233.14:8877/fed714fdc0e2ece/output.txt	pdfjsbot	Snuffleupagus
8135	2017-03-07 08:44:28	#### From: Bot.io (Windows) ---- # Received Command **cmd_test** from @Snuffleupagus received. Current queue size: 0 Live output at: http://54.215.176.217:8877/799258c350c6856/output.txt	pdfjsbot	Snuffleupagus
8132	2017-03-08 23:00:42	#### From: Bot.io (Linux) ---- # Received Command **cmd_preview** from @timvandermeij received. Current queue size: 0 Live output at: http://107.21.233.14:8877/00208934cb71170/output.txt	pdfjsbot	timvandermeij
8129	2017-03-04 12:18:15	#### From: Bot.io (Linux) ---- # Received Command **cmd_test** from @Snuffleupagus received. Current queue size: 0 Live output at: http://107.21.233.14:8877/223ef3835fe8c42/output.txt	pdfjsbot	Snuffleupagus
8129	2017-03-04 12:18:16	#### From: Bot.io (Windows) ---- # Received Command **cmd_test** from @Snuffleupagus received. Current queue size: 0 Live output at: http://54.215.176.217:8877/8db480e3655da0a/output.txt	pdfjsbot	Snuffleupagus
8128	2017-03-03 22:26:20	#### From: Bot.io (Linux) ---- # Received Command **cmd_preview** from @timvandermeij received. Current queue size: 0 Live output at: http://107.21.233.14:8877/ba344cb2a9c886c/output.txt	pdfjsbot	timvandermeij
8128	2017-03-03 22:28:59	#### From: Bot.io (Linux) ---- # Received Command **cmd_test** from @timvandermeij received. Current queue size: 0 Live output at: http://107.21.233.14:8877/95356858a12a27b/output.txt	pdfjsbot	timvandermeij
8128	2017-03-03 22:29:00	#### From: Bot.io (Windows) ---- # Received Command **cmd_test** from @timvandermeij received. Current queue size: 0 Live output at: http://54.215.176.217:8877/6b093fdb4e1603a/output.txt	pdfjsbot	timvandermeij
8126	2017-03-03 11:46:05	#### From: Bot.io (Windows) ---- # Received Command **cmd_test** from @Snuffleupagus received. Current queue size: 0 Live output at: http://54.215.176.217:8877/bc89b9a26e4a544/output.txt	pdfjsbot	Snuffleupagus
8120	2017-03-01 20:42:58	#### From: Bot.io (Windows) ---- # Received Command **cmd_test** from @yurydelendik received. Current queue size: 0 Live output at: http://54.215.176.217:8877/65ae14556bd397e/output.txt	pdfjsbot	yurydelendik
8119	2017-02-28 23:04:52	#### From: Bot.io (Linux) ---- # Received Command **cmd_preview** from @timvandermeij received. Current queue size: 0 Live output at: http://107.21.233.14:8877/a4540a2e1621378/output.txt	pdfjsbot	timvandermeij
8119	2017-02-28 23:09:08	#### From: Bot.io (Linux) ---- # Received Command **cmd_lint** from @timvandermeij received. Current queue size: 0 Live output at: http://107.21.233.14:8877/3a3aa8643aa4a40/output.txt	pdfjsbot	timvandermeij
8119	2017-02-28 23:09:09	#### From: Bot.io (Windows) ---- # Received Command **cmd_lint** from @timvandermeij received. Current queue size: 0 Live output at: http://54.215.176.217:8877/112b3b739bf8a52/output.txt	pdfjsbot	timvandermeij
8117	2017-03-01 20:23:44	@THausherr Very nice debugging! Based on this, a naive solution could perhaps be to use `Util.normalizeRect` at https://github.com/mozilla/pdf.js/blob/d0d9843a0e62b8abdfcd293f7e6acce0b9ce7f6d/src/display/pattern_helper.js#L321. (However, I've not actually run any tests/nor checked if that makes sense from a spec point of view here.)	Snuffleupagus	THausherr
8116	2017-02-28 20:52:54	#### From: Bot.io (Linux) ---- # Received Command **cmd_preview** from @timvandermeij received. Current queue size: 1 Live output at: http://107.21.233.14:8877/67c388c17029d8d/output.txt	pdfjsbot	timvandermeij
8112	2017-03-01 19:46:51	#### From: Bot.io (Linux) ---- # Received Command **cmd_unittest** from @Snuffleupagus received. Current queue size: 0 Live output at: http://107.21.233.14:8877/b086307f69e3825/output.txt	pdfjsbot	Snuffleupagus
8112	2017-03-01 19:46:52	#### From: Bot.io (Windows) ---- # Received Command **cmd_unittest** from @Snuffleupagus received. Current queue size: 0 Live output at: http://54.215.176.217:8877/a5f986d27c1919e/output.txt	pdfjsbot	Snuffleupagus
8110	2017-02-25 22:49:06	#### From: Bot.io (Linux) ---- # Received Command **cmd_preview** from @timvandermeij received. Current queue size: 0 Live output at: http://107.21.233.14:8877/8b058eef6f3f5ea/output.txt	pdfjsbot	timvandermeij
8110	2017-02-27 20:47:12	#### From: Bot.io (Windows) ---- # Received Command **cmd_test** from @timvandermeij received. Current queue size: 1 Live output at: http://54.215.176.217:8877/9b03654cef97464/output.txt	pdfjsbot	timvandermeij
8107	2017-02-24 19:36:41	#### From: Bot.io (Linux) ---- # Received Command **cmd_test** from @yurydelendik received. Current queue size: 1 Live output at: http://107.21.233.14:8877/8fc414c822c7a13/output.txt	pdfjsbot	yurydelendik
8107	2017-02-24 19:36:42	#### From: Bot.io (Windows) ---- # Received Command **cmd_test** from @yurydelendik received. Current queue size: 1 Live output at: http://54.215.176.217:8877/2a48fbff731d9b0/output.txt	pdfjsbot	yurydelendik
8107	2017-02-28 16:05:57	@timvandermeij Are there usage notes for this? I checked the wiki but I didn't find the information. Based on the source code, I think I'm supposed to manually init the worker myself and then pass it as an argument to `PDFJS.workerPort`, but I'm not sure. Can you verify this?	jedd-ahyoung	timvandermeij
8106	2017-02-27 18:48:45	#### From: Bot.io (Windows) ---- # Received Command **cmd_test** from @brendandahl received. Current queue size: 0 Live output at: http://54.215.176.217:8877/6fd61d3424b481a/output.txt	pdfjsbot	brendandahl
8105	2017-02-24 11:17:38	#### From: Bot.io (Linux) ---- # Received Command **cmd_preview** from @Snuffleupagus received. Current queue size: 0 Live output at: http://107.21.233.14:8877/1bc1a3890eedfff/output.txt	pdfjsbot	Snuffleupagus
8105	2017-02-24 11:20:48	#### From: Bot.io (Windows) ---- # Received Command **cmd_test** from @Snuffleupagus received. Current queue size: 0 Live output at: http://54.215.176.217:8877/1c09bb828f05cde/output.txt	pdfjsbot	Snuffleupagus
8105	2017-02-24 19:28:11	#### From: Bot.io (Windows) ---- # Received Command **cmd_makeref** from @brendandahl received. Current queue size: 0 Live output at: http://54.215.176.217:8877/a41b7f791885040/output.txt	pdfjsbot	brendandahl
8102	2017-02-24 00:55:59	#### From: Bot.io (Windows) ---- # Received Command **cmd_preview** from @yurydelendik received. Current queue size: 0 Live output at: http://54.215.176.217:8877/e3f2a49896865f5/output.txt	pdfjsbot	yurydelendik
8102	2017-02-24 01:19:16	#### From: Bot.io (Windows) ---- # Received Command **cmd_preview** from @yurydelendik received. Current queue size: 0 Live output at: http://54.215.176.217:8877/fa471fcc862993c/output.txt	pdfjsbot	yurydelendik
8100	2017-02-23 18:56:24	#### From: Bot.io (Linux) ---- # Received Command **cmd_test** from @brendandahl received. Current queue size: 0 Live output at: http://107.21.233.14:8877/a5f76c574a2e486/output.txt	pdfjsbot	brendandahl
8100	2017-02-23 18:56:25	#### From: Bot.io (Windows) ---- # Received Command **cmd_test** from @brendandahl received. Current queue size: 0 Live output at: http://54.215.176.217:8877/6082b14e7b04f37/output.txt	pdfjsbot	brendandahl
8087	2017-02-20 14:50:47	#### From: Bot.io (Windows) ---- # Received Command **cmd_preview** from @yurydelendik received. Current queue size: 0 Live output at: http://54.215.176.217:8877/e091bb74d85cc52/output.txt	pdfjsbot	yurydelendik
8084	2017-03-01 21:34:42	@yurydelendik `1.7.337` appears to fix the issue. Thanks!	sjoyal	yurydelendik
8082	2017-03-21 06:33:13	#### From: Bot.io (Linux) ---- # Received Command **cmd_test** from @Snuffleupagus received. Current queue size: 0 Live output at: http://107.21.233.14:8877/bff14edce7c8504/output.txt	pdfjsbot	Snuffleupagus
8082	2017-03-21 06:33:14	#### From: Bot.io (Windows) ---- # Received Command **cmd_test** from @Snuffleupagus received. Current queue size: 0 Live output at: http://54.215.176.217:8877/53d4d5378b57b4e/output.txt	pdfjsbot	Snuffleupagus
8081	2017-02-20 21:28:40	#### From: Bot.io (Linux) ---- # Received Command **cmd_preview** from @timvandermeij received. Current queue size: 0 Live output at: http://107.21.233.14:8877/2f06fd011b67700/output.txt	pdfjsbot	timvandermeij
8080	2017-02-17 22:22:32	#### From: Bot.io (Windows) ---- # Received Command **cmd_unittest** from @Snuffleupagus received. Current queue size: 0 Live output at: http://54.215.176.217:8877/c882172c55690cd/output.txt	pdfjsbot	Snuffleupagus
8080	2017-02-18 19:43:47	#### From: Bot.io (Windows) ---- # Received Command **cmd_test** from @timvandermeij received. Current queue size: 0 Live output at: http://54.215.176.217:8877/86fc218f84643bd/output.txt	pdfjsbot	timvandermeij
8080	2017-02-18 20:24:11	#### From: Bot.io (Linux) ---- # Received Command **cmd_preview** from @timvandermeij received. Current queue size: 0 Live output at: http://107.21.233.14:8877/cff39d59d6ce976/output.txt	pdfjsbot	timvandermeij
8076	2017-02-16 14:38:01	@yurydelendik I am not the creator of this PDF. While the resolution of the image is indeed ridiculous, Evince somehow renders it in a few seconds only.	pcworld	yurydelendik
8072	2017-02-27 21:20:28	#### From: Bot.io (Linux) ---- # Received Command **cmd_preview** from @timvandermeij received. Current queue size: 0 Live output at: http://107.21.233.14:8877/9e6b3b52c977444/output.txt	pdfjsbot	timvandermeij
8072	2017-02-27 21:23:14	#### From: Bot.io (Windows) ---- # Received Command **cmd_test** from @timvandermeij received. Current queue size: 1 Live output at: http://54.215.176.217:8877/0b8790c920e1197/output.txt	pdfjsbot	timvandermeij
8071	2017-02-15 16:41:23	#### From: Bot.io (Linux) ---- # Received Command **cmd_test** from @Snuffleupagus received. Current queue size: 0 Live output at: http://107.21.233.14:8877/17ba7bf03a25732/output.txt	pdfjsbot	Snuffleupagus
8071	2017-02-15 16:41:24	#### From: Bot.io (Windows) ---- # Received Command **cmd_test** from @Snuffleupagus received. Current queue size: 0 Live output at: http://54.215.176.217:8877/d5677550ee2e9bb/output.txt	pdfjsbot	Snuffleupagus
8071	2017-02-16 22:25:01	#### From: Bot.io (Windows) ---- # Received Command **cmd_makeref** from @brendandahl received. Current queue size: 0 Live output at: http://54.215.176.217:8877/06951668edd907f/output.txt	pdfjsbot	brendandahl
8070	2017-02-14 21:01:07	#### From: Bot.io (Linux) ---- # Received Command **cmd_test** from @yurydelendik received. Current queue size: 0 Live output at: http://107.21.233.14:8877/e042ac07fd4ac1f/output.txt	pdfjsbot	yurydelendik
8070	2017-02-14 21:01:08	#### From: Bot.io (Windows) ---- # Received Command **cmd_test** from @yurydelendik received. Current queue size: 0 Live output at: http://54.215.176.217:8877/2917db8bdf4bacf/output.txt	pdfjsbot	yurydelendik
8065	2017-02-15 21:48:02	#### From: Bot.io (Linux) ---- # Received Command **cmd_preview** from @timvandermeij received. Current queue size: 0 Live output at: http://107.21.233.14:8877/22bcb7ed291afbc/output.txt	pdfjsbot	timvandermeij
8065	2017-02-15 21:51:31	#### From: Bot.io (Linux) ---- # Received Command **cmd_test** from @timvandermeij received. Current queue size: 0 Live output at: http://107.21.233.14:8877/48d06f15c39e582/output.txt	pdfjsbot	timvandermeij
8065	2017-02-15 21:51:32	#### From: Bot.io (Windows) ---- # Received Command **cmd_test** from @timvandermeij received. Current queue size: 0 Live output at: http://54.215.176.217:8877/6fe154a92c1271c/output.txt	pdfjsbot	timvandermeij
8064	2017-02-16 10:01:12	#### From: Bot.io (Windows) ---- # Received Command **cmd_test** from @Snuffleupagus received. Current queue size: 0 Live output at: http://54.215.176.217:8877/ffa390df14e6d1a/output.txt	pdfjsbot	Snuffleupagus
8064	2017-02-17 12:54:16	@yurydelendik Even though you already approved this PR, would you mind quickly looking over it again before we land it? Please note that based on your review comments, I've made a couple of changes as outlined in https://github.com/mozilla/pdf.js/pull/8064#issuecomment-279782921.	Snuffleupagus	yurydelendik
8064	2017-02-17 21:30:07	> @yurydelendik Even though you already approved this PR, would you mind quickly looking over it again before we land it? lgtm	yurydelendik	yurydelendik
8063	2017-02-11 18:34:48	#### From: Bot.io (Linux) ---- # Received Command **cmd_preview** from @Snuffleupagus received. Current queue size: 0 Live output at: http://107.21.233.14:8877/15c3d40bb84dc1a/output.txt	pdfjsbot	Snuffleupagus
8063	2017-02-11 18:37:55	#### From: Bot.io (Linux) ---- # Received Command **cmd_test** from @Snuffleupagus received. Current queue size: 0 Live output at: http://107.21.233.14:8877/9c65b522e9f50f5/output.txt	pdfjsbot	Snuffleupagus
8063	2017-02-11 18:37:56	#### From: Bot.io (Windows) ---- # Received Command **cmd_test** from @Snuffleupagus received. Current queue size: 0 Live output at: http://54.215.176.217:8877/f4809b9e642d309/output.txt	pdfjsbot	Snuffleupagus
8063	2017-02-11 19:05:04	#### From: Bot.io (Windows) ---- # Received Command **cmd_makeref** from @yurydelendik received. Current queue size: 1 Live output at: http://54.215.176.217:8877/f77f6c94139b523/output.txt	pdfjsbot	yurydelendik
8056	2017-02-10 13:41:59	#### From: Bot.io (Linux) ---- # Received Command **cmd_preview** from @Snuffleupagus received. Current queue size: 0 Live output at: http://107.21.233.14:8877/1189be09d555a1c/output.txt	pdfjsbot	Snuffleupagus
8050	2017-02-27 21:56:21	#### From: Bot.io (Linux) ---- # Received Command **cmd_preview** from @timvandermeij received. Current queue size: 0 Live output at: http://107.21.233.14:8877/d1d29810130162e/output.txt	pdfjsbot	timvandermeij
8050	2017-02-27 22:00:12	#### From: Bot.io (Linux) ---- # Received Command **cmd_test** from @timvandermeij received. Current queue size: 0 Live output at: http://107.21.233.14:8877/199f213dbd9f162/output.txt	pdfjsbot	timvandermeij
8050	2017-02-27 22:00:13	#### From: Bot.io (Windows) ---- # Received Command **cmd_test** from @timvandermeij received. Current queue size: 1 Live output at: http://54.215.176.217:8877/296868ca9d08d8e/output.txt	pdfjsbot	timvandermeij
8047	2017-03-11 21:04:06	@timvandermeij don't mean to be a bother but can you confirm you see this as an issue? in this case @YuryStrozhevsky makes this file so we can probably find a way to work around pdfjs but it does not seem like the right solution.	rmhrisk	timvandermeij
8047	2017-03-12 18:52:09	@timvandermeij is there someone on the PDFjs team we might be able to tag for insights here?	rmhrisk	timvandermeij
8047	2017-03-13 15:00:29	@timvandermeij, I guess we need to reset state somehow. At the https://github.com/mozilla/pdf.js/blob/4e3e97be8eafede8637eff749282af609661b88f/src/core/document.js#L236 we just place annotation operator list in the same queue. I would say `beginAnnotation` will be best place to reset state. It can be done by checking all properties and their default value. Alternative will be to add e.g. `beginCo…	yurydelendik	timvandermeij
8047	2017-03-23 21:35:52	If the patch above does resolve the issue, then I'm fine with this solution as it's kept minimal. @yurydelendik Is this also what you had in mind?	timvandermeij	yurydelendik
8046	2017-02-08 22:50:30	#### From: Bot.io (Windows) ---- # Received Command **cmd_preview** from @yurydelendik received. Current queue size: 0 Live output at: http://54.215.176.217:8877/5aa9ad70930b6a4/output.txt	pdfjsbot	yurydelendik
8046	2017-02-09 18:31:54	#### From: Bot.io (Linux) ---- # Received Command **cmd_test** from @yurydelendik received. Current queue size: 0 Live output at: http://107.21.233.14:8877/bc1ef7eae0847bb/output.txt	pdfjsbot	yurydelendik
8046	2017-02-09 18:31:55	#### From: Bot.io (Windows) ---- # Received Command **cmd_test** from @yurydelendik received. Current queue size: 0 Live output at: http://54.215.176.217:8877/a81b778949e5c1f/output.txt	pdfjsbot	yurydelendik
8041	2017-02-07 22:52:47	#### From: Bot.io (Linux) ---- # Received Command **cmd_preview** from @timvandermeij received. Current queue size: 0 Live output at: http://107.21.233.14:8877/e83366fa3a32027/output.txt	pdfjsbot	timvandermeij
8041	2017-02-07 22:55:31	#### From: Bot.io (Windows) ---- # Received Command **cmd_test** from @timvandermeij received. Current queue size: 0 Live output at: http://54.215.176.217:8877/be70593448bc7f4/output.txt	pdfjsbot	timvandermeij
8041	2017-02-07 23:04:13	#### From: Bot.io (Linux) ---- # Received Command **cmd_test** from @timvandermeij received. Current queue size: 0 Live output at: http://107.21.233.14:8877/26e9470affa0be1/output.txt	pdfjsbot	timvandermeij
8040	2017-02-07 22:15:56	#### From: Bot.io (Linux) ---- # Received Command **cmd_preview** from @timvandermeij received. Current queue size: 0 Live output at: http://107.21.233.14:8877/5fa2566ca749cdc/output.txt	pdfjsbot	timvandermeij
8039	2017-02-07 17:54:38	#### From: Bot.io (Windows) ---- # Received Command **cmd_preview** from @yurydelendik received. Current queue size: 0 Live output at: http://54.215.176.217:8877/00b828bbfc92caf/output.txt	pdfjsbot	yurydelendik
8036	2017-02-07 09:51:03	#### From: Bot.io (Windows) ---- # Received Command **cmd_test** from @Snuffleupagus received. Current queue size: 0 Live output at: http://54.215.176.217:8877/b69e35d4250f76f/output.txt	pdfjsbot	Snuffleupagus
8035	2017-02-06 22:06:56	#### From: Bot.io (Linux) ---- # Received Command **cmd_preview** from @timvandermeij received. Current queue size: 0 Live output at: http://107.21.233.14:8877/2fb002271bb4396/output.txt	pdfjsbot	timvandermeij
8035	2017-02-06 22:09:51	#### From: Bot.io (Windows) ---- # Received Command **cmd_test** from @timvandermeij received. Current queue size: 0 Live output at: http://54.215.176.217:8877/c7415f46ddda37c/output.txt	pdfjsbot	timvandermeij
8028	2017-02-05 12:47:03	#### From: Bot.io (Linux) ---- # Received Command **cmd_test** from @Snuffleupagus received. Current queue size: 0 Live output at: http://107.21.233.14:8877/7598650928575a8/output.txt	pdfjsbot	Snuffleupagus
8028	2017-02-05 12:47:04	#### From: Bot.io (Windows) ---- # Received Command **cmd_test** from @Snuffleupagus received. Current queue size: 0 Live output at: http://54.215.176.217:8877/2b5ef7371a8a39e/output.txt	pdfjsbot	Snuffleupagus
8028	2017-02-06 21:01:26	#### From: Bot.io (Linux) ---- # Received Command **cmd_preview** from @timvandermeij received. Current queue size: 0 Live output at: http://107.21.233.14:8877/a8413afcb9d25e1/output.txt	pdfjsbot	timvandermeij
8027	2017-02-05 10:32:24	#### From: Bot.io (Linux) ---- # Received Command **cmd_preview** from @Snuffleupagus received. Current queue size: 0 Live output at: http://107.21.233.14:8877/6adcd9dafe0714c/output.txt	pdfjsbot	Snuffleupagus
8024	2017-02-18 20:28:37	#### From: Bot.io (Linux) ---- # Received Command **cmd_preview** from @timvandermeij received. Current queue size: 1 Live output at: http://107.21.233.14:8877/5331404fbf76d12/output.txt	pdfjsbot	timvandermeij
8023	2017-02-04 00:32:32	#### From: Bot.io (Windows) ---- # Received Command **cmd_preview** from @yurydelendik received. Current queue size: 0 Live output at: http://54.215.176.217:8877/1b531cbc8285caa/output.txt	pdfjsbot	yurydelendik
8021	2017-02-02 23:47:04	#### From: Bot.io (Linux m4) ---- # Received Command **cmd_lint** from @brendandahl received. Current queue size: 0 Live output at: http://54.67.70.0:8877/6df5d8f273dde8d/output.txt	pdfjsbot	brendandahl
8021	2017-02-02 23:49:18	#### From: Bot.io (Linux m4) ---- # Received Command **cmd_lint** from @brendandahl received. Current queue size: 0 Live output at: http://54.67.70.0:8877/7437e1d247d7c8e/output.txt	pdfjsbot	brendandahl
8021	2017-02-04 02:21:13	#### From: Bot.io (Linux m4) ---- # Received Command **cmd_fonttest** from @brendandahl received. Current queue size: 0 Live output at: http://54.67.70.0:8877/ea24a1c4453801a/output.txt	pdfjsbot	brendandahl
8021	2017-02-04 02:23:09	#### From: Bot.io (Linux m4) ---- # Received Command **cmd_fonttest** from @brendandahl received. Current queue size: 0 Live output at: http://54.67.70.0:8877/21b0817769c38f4/output.txt	pdfjsbot	brendandahl
8021	2017-02-04 02:33:51	#### From: Bot.io (Linux m4) ---- # Received Command **cmd_test** from @brendandahl received. Current queue size: 0 Live output at: http://54.67.70.0:8877/e2bb440e3cbe90e/output.txt	pdfjsbot	brendandahl
8021	2017-02-04 02:38:48	#### From: Bot.io (Linux m4) ---- # Received Command **cmd_test** from @brendandahl received. Current queue size: 0 Live output at: http://54.67.70.0:8877/ec95f094983305b/output.txt	pdfjsbot	brendandahl
8021	2017-02-04 02:42:20	#### From: Bot.io (Linux m4) ---- # Received Command **cmd_test** from @brendandahl received. Current queue size: 0 Live output at: http://54.67.70.0:8877/f74e755087f7aa2/output.txt	pdfjsbot	brendandahl
8021	2017-02-07 21:22:49	#### From: Bot.io (Linux m4) ---- # Received Command **cmd_makeref** from @brendandahl received. Current queue size: 0 Live output at: http://54.67.70.0:8877/8dfa669e99329d4/output.txt	pdfjsbot	brendandahl
8021	2017-02-07 23:18:59	#### From: Bot.io (Linux m4) ---- # Received Command **cmd_makeref** from @brendandahl received. Current queue size: 0 Live output at: http://54.67.70.0:8877/ee7bda529d33fc1/output.txt	pdfjsbot	brendandahl
8021	2017-02-08 01:29:38	#### From: Bot.io (Linux m4) ---- # Received Command **cmd_makeref** from @brendandahl received. Current queue size: 0 Live output at: http://54.67.70.0:8877/8702a0d42e47c79/output.txt	pdfjsbot	brendandahl
8021	2017-02-08 02:00:14	#### From: Bot.io (Linux m4) ---- # Received Command **cmd_test** from @brendandahl received. Current queue size: 0 Live output at: http://54.67.70.0:8877/f2969f20b43c2b3/output.txt	pdfjsbot	brendandahl
8021	2017-02-08 18:49:48	#### From: Bot.io (Linux m4) ---- # Received Command **cmd_test** from @brendandahl received. Current queue size: 0 Live output at: http://54.67.70.0:8877/7be996aa8e580b9/output.txt	pdfjsbot	brendandahl
8021	2017-03-11 14:18:08	@brendandahl How is this work going? Will we be able to use the new Linux bot soon or are there open issues with it?	timvandermeij	brendandahl
8016	2017-02-01 10:53:07	#### From: Bot.io (Linux) ---- # Received Command **cmd_test** from @Snuffleupagus received. Current queue size: 0 Live output at: http://107.21.233.14:8877/1feb30079001e83/output.txt	pdfjsbot	Snuffleupagus
8016	2017-02-01 22:04:35	#### From: Bot.io (Linux) ---- # Received Command **cmd_preview** from @timvandermeij received. Current queue size: 0 Live output at: http://107.21.233.14:8877/5cc7ad85df492d7/output.txt	pdfjsbot	timvandermeij
8012	2017-01-31 00:10:57	#### From: Bot.io (Windows) ---- # Received Command **cmd_lint** from @brendandahl received. Current queue size: 0 Live output at: http://54.193.71.180:8877/3111e226cbb106a/output.txt	pdfjsbot	brendandahl
8012	2017-01-31 00:45:26	#### From: Bot.io (Windows) ---- # Received Command **cmd_lint** from @brendandahl received. Current queue size: 0 Live output at: http://54.193.71.180:8877/f0cbfbe340c01e9/output.txt	pdfjsbot	brendandahl
8012	2017-01-31 01:03:16	#### From: Bot.io (Windows) ---- # Received Command **cmd_lint** from @brendandahl received. Current queue size: 0 Live output at: http://54.193.71.180:8877/af006d02fe0fd1f/output.txt	pdfjsbot	brendandahl
8012	2017-01-31 01:17:53	#### From: Bot.io (Windows) ---- # Received Command **cmd_lint** from @brendandahl received. Current queue size: 0 Live output at: http://54.193.71.180:8877/3e2ac5f4427427c/output.txt	pdfjsbot	brendandahl
8012	2017-01-31 01:34:28	#### From: Bot.io (Windows) ---- # Received Command **cmd_test** from @brendandahl received. Current queue size: 0 Live output at: http://54.193.71.180:8877/b86a7ac1c159c44/output.txt	pdfjsbot	brendandahl
8012	2017-01-31 01:46:21	#### From: Bot.io (Windows) ---- # Received Command **cmd_test** from @brendandahl received. Current queue size: 0 Live output at: http://54.193.71.180:8877/f7ae41762ea7f32/output.txt	pdfjsbot	brendandahl
8012	2017-01-31 02:51:30	#### From: Bot.io (Windows) ---- # Received Command **cmd_fonttest** from @brendandahl received. Current queue size: 0 Live output at: http://54.193.71.180:8877/24e11005ac1cf8a/output.txt	pdfjsbot	brendandahl
8012	2017-01-31 03:05:00	#### From: Bot.io (Windows) ---- # Received Command **cmd_fonttest** from @brendandahl received. Current queue size: 0 Live output at: http://54.193.71.180:8877/6916c41552b3d8f/output.txt	pdfjsbot	brendandahl
8012	2017-01-31 03:14:26	#### From: Bot.io (Windows) ---- # Received Command **cmd_fonttest** from @brendandahl received. Current queue size: 0 Live output at: http://54.193.71.180:8877/092c19a45a4538a/output.txt	pdfjsbot	brendandahl
8012	2017-01-31 03:17:26	#### From: Bot.io (Windows) ---- # Received Command **cmd_makeref** from @brendandahl received. Current queue size: 0 Live output at: http://54.193.71.180:8877/0c6af2488d910db/output.txt	pdfjsbot	brendandahl
8012	2017-01-31 17:12:43	#### From: Bot.io (Windows) ---- # Received Command **cmd_test** from @brendandahl received. Current queue size: 0 Live output at: http://54.193.71.180:8877/369e9f1dcc31a8c/output.txt	pdfjsbot	brendandahl
8012	2017-01-31 21:48:18	#### From: Bot.io (Windows) ---- # Received Command **cmd_unittest** from @brendandahl received. Current queue size: 0 Live output at: http://54.193.71.180:8877/f4d848fd5740248/output.txt	pdfjsbot	brendandahl
8012	2017-01-31 22:38:54	#### From: Bot.io (Windows) ---- # Received Command **cmd_test** from @brendandahl received. Current queue size: 0 Live output at: http://54.215.176.217:8877/b2037a3f9be6ecb/output.txt	pdfjsbot	brendandahl
8012	2017-01-31 23:20:00	#### From: Bot.io (Windows) ---- # Received Command **cmd_makeref** from @brendandahl received. Current queue size: 0 Live output at: http://54.215.176.217:8877/7948bc663008993/output.txt	pdfjsbot	brendandahl
8012	2017-01-31 23:50:01	#### From: Bot.io (Windows) ---- # Received Command **cmd_test** from @brendandahl received. Current queue size: 0 Live output at: http://54.215.176.217:8877/d305ee2a95b2277/output.txt	pdfjsbot	brendandahl
8012	2017-02-01 00:42:02	#### From: Bot.io (Windows) ---- # Received Command **cmd_test** from @brendandahl received. Current queue size: 0 Live output at: http://54.215.176.217:8877/364ff62c4f40ef6/output.txt	pdfjsbot	brendandahl
8012	2017-02-01 22:00:34	#### From: Bot.io (Windows) ---- # Received Command **cmd_lint** from @brendandahl received. Current queue size: 1 Live output at: http://54.215.176.217:8877/17e2d469a8f6193/output.txt	pdfjsbot	brendandahl
8012	2017-02-01 22:12:20	New bot is being used by default now. @Snuffleupagus @timvandermeij let me know if you have issues.	brendandahl	Snuffleupagus
8012	2017-02-01 22:12:20	New bot is being used by default now. @Snuffleupagus @timvandermeij let me know if you have issues.	brendandahl	timvandermeij
8012	2017-02-01 22:17:52	#### From: Bot.io (Windows) ---- # Received Command **cmd_preview** from @timvandermeij received. Current queue size: 0 Live output at: http://54.215.176.217:8877/bc29ea4632cc8f3/output.txt	pdfjsbot	timvandermeij
8012	2017-02-02 18:12:04	#### From: Bot.io (Windows) ---- # Received Command **cmd_preview** from @brendandahl received. Current queue size: 0 Live output at: http://54.215.176.217:8877/fa0efd11742e6bc/output.txt	pdfjsbot	brendandahl
8004	2017-01-29 19:32:10	#### From: Bot.io (Windows) ---- # Received Command **cmd_test** from @timvandermeij received. Current queue size: 0 Live output at: http://107.22.172.223:8877/8a62290ed8bde6b/output.txt	pdfjsbot	timvandermeij
8004	2017-01-29 20:05:41	#### From: Bot.io (Linux) ---- # Received Command **cmd_makeref** from @timvandermeij received. Current queue size: 0 Live output at: http://107.21.233.14:8877/7f91119b67e08f3/output.txt	pdfjsbot	timvandermeij
8003	2017-01-28 10:45:27	#### From: Bot.io (Windows) ---- # Received Command **cmd_test** from @Snuffleupagus received. Current queue size: 0 Live output at: http://107.22.172.223:8877/4776accbedc691d/output.txt	pdfjsbot	Snuffleupagus
8003	2017-01-29 20:39:01	#### From: Bot.io (Linux) ---- # Received Command **cmd_preview** from @timvandermeij received. Current queue size: 0 Live output at: http://107.21.233.14:8877/a1809562058d16d/output.txt	pdfjsbot	timvandermeij
8003	2017-01-29 20:42:18	#### From: Bot.io (Linux) ---- # Received Command **cmd_test** from @timvandermeij received. Current queue size: 0 Live output at: http://107.21.233.14:8877/2463158b87e2451/output.txt	pdfjsbot	timvandermeij
8002	2017-02-06 13:47:36	Thank you for the patch. It's very good step, but I think to make it work we need to change a factory to return {canvas, context} pair instead to make it work for node's canvas. @mukulmishra18, would you like to follow up?	yurydelendik	mukulmishra18
8002	2017-02-06 14:45:27	@yurydelendik, @Snuffleupagus, @timvandermeij thanks for your reviews and help. You all are very supportive and cooperative, i learned a lot from all of you. I definitely wants to continue, please guide me what i have to do.	mukulmishra18	yurydelendik
7995	2017-01-25 11:51:24	#### From: Bot.io (Linux) ---- # Received Command **cmd_preview** from @Snuffleupagus received. Current queue size: 0 Live output at: http://107.21.233.14:8877/52b061ce67debd8/output.txt	pdfjsbot	Snuffleupagus
7995	2017-01-27 18:08:44	#### From: Bot.io (Windows) ---- # Received Command **cmd_lint** from @Snuffleupagus received. Current queue size: 0 Live output at: http://107.22.172.223:8877/c9dd221476816c9/output.txt	pdfjsbot	Snuffleupagus
7993	2017-01-30 21:45:24	You cannot add attachments here using e-mail. You either have to upload them here directly using the GitHub website or just e-mail them directly to @Rob--W.	timvandermeij	Rob--W
7990	2017-01-23 21:25:21	#### From: Bot.io (Linux) ---- # Received Command **cmd_preview** from @Snuffleupagus received. Current queue size: 0 Live output at: http://107.21.233.14:8877/042d27bdda2c89a/output.txt	pdfjsbot	Snuffleupagus
7988	2017-01-23 19:51:09	#### From: Bot.io (Windows) ---- # Received Command **cmd_test** from @yurydelendik received. Current queue size: 0 Live output at: http://107.22.172.223:8877/4fdeb8b226336d9/output.txt	pdfjsbot	yurydelendik
7987	2017-01-23 16:36:29	#### From: Bot.io (Linux) ---- # Received Command **cmd_preview** from @yurydelendik received. Current queue size: 0 Live output at: http://107.21.233.14:8877/6604a3a1c9fab93/output.txt	pdfjsbot	yurydelendik
7987	2017-01-26 19:29:48	#### From: Bot.io (Windows) ---- # Received Command **cmd_unittest** from @Snuffleupagus received. Current queue size: 0 Live output at: http://107.22.172.223:8877/f887f230f67e057/output.txt	pdfjsbot	Snuffleupagus
7985	2017-01-23 15:24:57	#### From: Bot.io (Windows) ---- # Received Command **cmd_preview** from @yurydelendik received. Current queue size: 0 Live output at: http://107.22.172.223:8877/018fb1a35f57eac/output.txt	pdfjsbot	yurydelendik
7982	2017-01-22 22:13:38	#### From: Bot.io (Linux) ---- # Received Command **cmd_preview** from @Snuffleupagus received. Current queue size: 0 Live output at: http://107.21.233.14:8877/15484d25e96f49b/output.txt	pdfjsbot	Snuffleupagus
7979	2017-01-22 20:26:05	@timvandermeij Thanks for reviewing/merging all of these ESLint PRs!	Snuffleupagus	timvandermeij
7977	2017-01-23 11:15:21	#### From: Bot.io (Linux) ---- # Received Command **cmd_preview** from @Snuffleupagus received. Current queue size: 0 Live output at: http://107.21.233.14:8877/316918e7c0e3552/output.txt	pdfjsbot	Snuffleupagus
7973	2017-01-22 19:58:37	#### From: Bot.io (Linux) ---- # Received Command **cmd_preview** from @timvandermeij received. Current queue size: 0 Live output at: http://107.21.233.14:8877/99ae2ec703e1fba/output.txt	pdfjsbot	timvandermeij
7973	2017-01-22 20:01:43	#### From: Bot.io (Linux) ---- # Received Command **cmd_test** from @timvandermeij received. Current queue size: 0 Live output at: http://107.21.233.14:8877/d3befd1da90ef8e/output.txt	pdfjsbot	timvandermeij
7972	2017-01-25 19:15:49	> I'd say remove commented out code, unless it's in a jsdoc as an example. As for https://github.com/mozilla/pdf.js/blob/e0a92a7f4853adb4145145920f2c85078d1695ff/src/core/evaluator.js#L1326 we should move that to an issue for when it's needed (we may already have one?). @brendandahl Thanks so much for the feedback here! I've removed that code in this PR, and opened issue #7996 for tracking (poten…	Snuffleupagus	brendandahl
7972	2017-02-01 09:39:17	#### From: Bot.io (Windows) ---- # Received Command **cmd_test** from @Snuffleupagus received. Current queue size: 0 Live output at: http://107.22.172.223:8877/aba0ee5c54deb11/output.txt	pdfjsbot	Snuffleupagus
7972	2017-02-01 22:10:50	#### From: Bot.io (Linux) ---- # Received Command **cmd_preview** from @timvandermeij received. Current queue size: 1 Live output at: http://107.21.233.14:8877/dab1c181f21cd26/output.txt	pdfjsbot	timvandermeij
7971	2017-01-23 21:22:20	#### From: Bot.io (Linux) ---- # Received Command **cmd_preview** from @timvandermeij received. Current queue size: 0 Live output at: http://107.21.233.14:8877/730171d76776889/output.txt	pdfjsbot	timvandermeij
7965	2017-01-17 16:52:41	#### From: Bot.io (Linux) ---- # Received Command **cmd_preview** from @Snuffleupagus received. Current queue size: 0 Live output at: http://107.21.233.14:8877/9fd279aee044290/output.txt	pdfjsbot	Snuffleupagus
7964	2017-01-18 09:46:29	Thank you @timvandermeij. It is working. I cannot find the option to unactivate print and download functions. Is there a clean way to do it or do I need to comment out the HTML code? Thanks for your help.	sebDK	timvandermeij
7964	2017-01-19 05:52:58	@timvandermeij thank you for your answer.	sebDK	timvandermeij
7959	2017-01-30 13:26:02	The review comments have now been addressed; @timvandermeij thanks for many good review comments! Note that I added one new thing here: a `PDFSidebar `parameter to disable the notification(s). I don't think that we really need to make it a regular viewer preference, but I figured that it cannot hurt to have a simple way to disable this feature (e.g. from within `app.js`). /botio-linux preview	Snuffleupagus	timvandermeij
7959	2017-01-30 22:51:53	#### From: Bot.io (Linux) ---- # Received Command **cmd_preview** from @timvandermeij received. Current queue size: 0 Live output at: http://107.21.233.14:8877/fa9737c8bdc1a3d/output.txt	pdfjsbot	timvandermeij
7959	2017-01-30 22:55:55	#### From: Bot.io (Windows) ---- # Received Command **cmd_test** from @timvandermeij received. Current queue size: 0 Live output at: http://107.22.172.223:8877/95d46f93b30df6a/output.txt	pdfjsbot	timvandermeij
7959	2017-01-31 21:36:56	> The bots fail at `annotation-fileattachment.pdf`. I don't think that's coincidence, but opening that file manually in the viewer works just fine. Any ideas as to why this fails here? Normally I take great care to run all applicable tests locally, but here I forgot to do that since I didn't think that any of changes in the `src/` folder would matter. Obviously I was wrong, since the `LinkService…	Snuffleupagus	timvandermeij
7959	2017-01-31 22:04:15	#### From: Bot.io (Linux) ---- # Received Command **cmd_test** from @Snuffleupagus received. Current queue size: 0 Live output at: http://107.21.233.14:8877/d7d7b26011f7da9/output.txt	pdfjsbot	Snuffleupagus
7959	2017-01-31 22:04:16	#### From: Bot.io (Windows) ---- # Received Command **cmd_test** from @Snuffleupagus received. Current queue size: 0 Live output at: http://107.22.172.223:8877/7b48db242d1de36/output.txt	pdfjsbot	Snuffleupagus
7959	2017-02-02 11:49:24	@timvandermeij As always: Thank you for reviewing this, and other of my PRs!	Snuffleupagus	timvandermeij
7951	2017-01-12 18:16:33	#### From: Bot.io (Linux) ---- # Received Command **cmd_unittest** from @Snuffleupagus received. Current queue size: 0 Live output at: http://107.21.233.14:8877/65460847de6ff5f/output.txt	pdfjsbot	Snuffleupagus
7948	2017-01-12 01:10:10	@yurydelendik I agree with that. I'm sorry if the question was not clear. I was resolving #7261 for bidi.js, but I found this particular issue that seems to break. So, should I add the full suite of unit tests that was meant to resolve #7261, or as an interim, just tests to ensure that this particular logic (percentage of RTL text) doesn't regress?	Skaty	yurydelendik
7948	2017-01-12 14:12:35	#### From: Bot.io (Windows) ---- # Received Command **cmd_unittest** from @yurydelendik received. Current queue size: 0 Live output at: http://107.22.172.223:8877/fbf95518ce69b65/output.txt	pdfjsbot	yurydelendik
7948	2017-01-12 14:41:33	@yurydelendik Do you mean test/unit/clitests.json?	Skaty	yurydelendik
7948	2017-01-12 16:04:02	@yurydelendik Done.	Skaty	yurydelendik
7948	2017-01-12 16:12:14	#### From: Bot.io (Windows) ---- # Received Command **cmd_test** from @yurydelendik received. Current queue size: 0 Live output at: http://107.22.172.223:8877/1ae1fc1582cbe94/output.txt	pdfjsbot	yurydelendik
7942	2017-01-09 19:12:45	#### From: Bot.io (Windows) ---- # Received Command **cmd_preview** from @yurydelendik received. Current queue size: 0 Live output at: http://107.22.172.223:8877/4223d5098f3a486/output.txt	pdfjsbot	yurydelendik
7942	2017-01-10 11:30:51	#### From: Bot.io (Linux) ---- # Received Command **cmd_preview** from @Snuffleupagus received. Current queue size: 0 Live output at: http://107.21.233.14:8877/fdb7b5c96065cfa/output.txt	pdfjsbot	Snuffleupagus
7942	2017-01-10 11:55:17	#### From: Bot.io (Windows) ---- # Received Command **cmd_test** from @Snuffleupagus received. Current queue size: 0 Live output at: http://107.22.172.223:8877/3cf86d9471a9107/output.txt	pdfjsbot	Snuffleupagus
7941	2017-01-09 22:55:08	#### From: Bot.io (Linux) ---- # Received Command **cmd_test** from @timvandermeij received. Current queue size: 0 Live output at: http://107.21.233.14:8877/6ae1ed09efab31a/output.txt	pdfjsbot	timvandermeij
7934	2017-01-09 16:13:48	#### From: Bot.io (Linux) ---- # Received Command **cmd_unittest** from @yurydelendik received. Current queue size: 0 Live output at: http://107.21.233.14:8877/8287dfd24cb9418/output.txt	pdfjsbot	yurydelendik
7934	2017-01-09 16:48:18	#### From: Bot.io (Windows) ---- # Received Command **cmd_test** from @yurydelendik received. Current queue size: 0 Live output at: http://107.22.172.223:8877/6960a0640e47609/output.txt	pdfjsbot	yurydelendik
7930	2017-01-16 22:24:56	Thanks @Rob--W - makes perfect sense now	tweezy-au	Rob--W
7927	2017-01-03 14:47:51	@mukulmishra18 thanks. Closing as answered.	yurydelendik	mukulmishra18
7927	2017-01-04 03:13:09	@mukulmishra18 @yurydelendik thanks for your answer,but I want to know what will happen if I delete the local/ folder or when I can delete these folders?And can I delete local/ folder if all font of my pdf is image? Thanks again!	RainingBlack	mukulmishra18
7927	2017-01-04 03:13:09	@mukulmishra18 @yurydelendik thanks for your answer,but I want to know what will happen if I delete the local/ folder or when I can delete these folders?And can I delete local/ folder if all font of my pdf is image? Thanks again!	RainingBlack	yurydelendik
7926	2017-01-03 19:34:55	#### From: Bot.io (Linux) ---- # Received Command **cmd_test** from @Snuffleupagus received. Current queue size: 0 Live output at: http://107.21.233.14:8877/70ebc3f297bfa0d/output.txt	pdfjsbot	Snuffleupagus
7926	2017-01-03 21:15:29	#### From: Bot.io (Windows) ---- # Received Command **cmd_test** from @Snuffleupagus received. Current queue size: 0 Live output at: http://107.22.172.223:8877/20d27329fbde995/output.txt	pdfjsbot	Snuffleupagus
7924	2016-12-30 15:49:23	#### From: Bot.io (Windows) ---- # Received Command **cmd_unittest** from @Snuffleupagus received. Current queue size: 0 Live output at: http://107.22.172.223:8877/c565156f4e10e91/output.txt	pdfjsbot	Snuffleupagus
7920	2016-12-28 20:38:38	#### From: Bot.io (Windows) ---- # Received Command **cmd_test** from @Snuffleupagus received. Current queue size: 0 Live output at: http://107.22.172.223:8877/07f4e43b645ace6/output.txt	pdfjsbot	Snuffleupagus
7916	2016-12-27 15:53:25	@timvandermeij, thank you for stepping in. Seems I can't figure out, why the checks are failing. The most recent failure was on `ERROR:./web/viewer.js: AMD name does not match module name`. Can't understand what name to use here.	sindilevich	timvandermeij
7916	2016-12-27 16:00:25	@timvandermeij, the `'use strict';` is as here https://github.com/mozilla/pdf.js/blob/master/src/pdf.js#L19. I can remove it from my commit as you've requested, however.	sindilevich	timvandermeij
7916	2016-12-27 16:06:18	@timvandermeij, I work with the repository through a web browser. I don't have `git` installed. Can I still squash the commits from the web interface?	sindilevich	timvandermeij
7916	2016-12-27 16:10:07	@timvandermeij, looking at GitHub documentation I can see there is an option to squash commits upon _merging_ PR's by repository maintainers (https://github.com/blog/2141-squash-your-commits).	sindilevich	timvandermeij
7916	2016-12-29 00:08:43	@yurydelendik, the general idea is that you'd use a module loader, such as `require.js` to load `viewer.js`and, then, run it at an appropriate lifecycle of the page/web application. PDF.js is already module-loader compatible in its core: `pdf.js` and `pdf.worker.js`. This PR would allow the same paradigm for `viewer.js` as well. One of drawbacks of the current state of `viewer.js` is that it is h…	sindilevich	yurydelendik
7916	2016-12-31 19:26:37	@Snuffleupagus, reverted the indentation and fixed `viewer.html` to absorb the module nature of `viewer.js`. Am not 100% sure about the way I've handled `DEFAULT_URL`, maybe the `viewer.js` module itself should put it global, through the `pdfjs/display/global` module. @yurydelendik, `viewer.html` consumes the module version of `viewer.js` now. Sometimes it is required the window with a PDF.js vie…	sindilevich	yurydelendik
7916	2017-01-05 18:36:34	@yurydelendik, thank you for the review. I can think about yet another commit that will solve the enhancement №4: "_refactor UI to not use document.getElementById or similar queries from global page context_". I could make the `viewer.js.run()` method take an `options: Object` parameter. One of the properties of the `options` method would be called, say, `host: DOMElement`. Then I could revise ot…	sindilevich	yurydelendik
7916	2017-01-05 18:57:07	@yurydelendik, this PR already resolves items: 1, 2, and 3. But I don't feel myself confident enough in PDF.js codebase to also resolve items 4 and 5. Would be glad for any help, though.	sindilevich	yurydelendik
7915	2016-12-27 13:17:09	Hi @Snuffleupagus, Thanks for commenting. I wholeheartedly agree with you over most of the points you mentioned. As far as beginner thing is concerned, a beginner to PDF.js doesn't necessarily mean beginner to JavaScript and its ecosystem. Also, including `SimpleViewer` would have done the job, but it is too difficult to extend the underlying API/behavior and point of the article was to give user…	ilatif	Snuffleupagus
7908	2016-12-22 14:09:03	Hi @yurydelendik Viewer deployed at www.livrosabertos.sibi.usp.br is now updated. Now, this problem is less frequent. From what I've noticed is only happening in chrome and never when I use the open button. It's very strange. Regards, Tarcisio Pereira	amatsumiro	yurydelendik
7904	2016-12-20 16:36:08	#### From: Bot.io (Windows) ---- # Received Command **cmd_test** from @Snuffleupagus received. Current queue size: 0 Live output at: http://107.22.172.223:8877/52f4e678010f5ff/output.txt	pdfjsbot	Snuffleupagus
7904	2017-01-12 19:53:03	#### From: Bot.io (Windows) ---- # Received Command **cmd_makeref** from @brendandahl received. Current queue size: 0 Live output at: http://107.22.172.223:8877/63e20e5f7076b13/output.txt	pdfjsbot	brendandahl
7900	2016-12-17 12:49:19	#### From: Bot.io (Linux) ---- # Received Command **cmd_unittest** from @Snuffleupagus received. Current queue size: 0 Live output at: http://107.21.233.14:8877/9373013ad9df78e/output.txt	pdfjsbot	Snuffleupagus
7900	2016-12-17 18:57:28	#### From: Bot.io (Linux) ---- # Received Command **cmd_preview** from @timvandermeij received. Current queue size: 0 Live output at: http://107.21.233.14:8877/b67636f1af024d0/output.txt	pdfjsbot	timvandermeij
7900	2016-12-17 19:00:31	#### From: Bot.io (Windows) ---- # Received Command **cmd_test** from @timvandermeij received. Current queue size: 0 Live output at: http://107.22.172.223:8877/07810c10195a68e/output.txt	pdfjsbot	timvandermeij
7898	2016-12-16 22:05:29	#### From: Bot.io (Linux) ---- # Received Command **cmd_preview** from @timvandermeij received. Current queue size: 0 Live output at: http://107.21.233.14:8877/961fde53b838aef/output.txt	pdfjsbot	timvandermeij
7898	2016-12-16 22:08:25	#### From: Bot.io (Windows) ---- # Received Command **cmd_test** from @timvandermeij received. Current queue size: 0 Live output at: http://107.22.172.223:8877/d08f4fd63603922/output.txt	pdfjsbot	timvandermeij
7898	2016-12-17 19:53:31	#### From: Bot.io (Linux) ---- # Received Command **cmd_makeref** from @timvandermeij received. Current queue size: 0 Live output at: http://107.21.233.14:8877/eb3ae5292f21648/output.txt	pdfjsbot	timvandermeij
7897	2016-12-16 20:13:54	#### From: Bot.io (Windows) ---- # Received Command **cmd_lint** from @Snuffleupagus received. Current queue size: 0 Live output at: http://107.22.172.223:8877/01b2d65ab42ffc2/output.txt	pdfjsbot	Snuffleupagus
7897	2016-12-16 20:16:49	#### From: Bot.io (Linux) ---- # Received Command **cmd_unittest** from @Snuffleupagus received. Current queue size: 0 Live output at: http://107.21.233.14:8877/0b856228ba901ab/output.txt	pdfjsbot	Snuffleupagus
7897	2016-12-16 21:11:04	#### From: Bot.io (Windows) ---- # Received Command **cmd_test** from @timvandermeij received. Current queue size: 0 Live output at: http://107.22.172.223:8877/f7c3dc2c7847be8/output.txt	pdfjsbot	timvandermeij
7890	2016-12-13 09:20:13	#### From: Bot.io (Windows) ---- # Received Command **cmd_test** from @Snuffleupagus received. Current queue size: 0 Live output at: http://107.22.172.223:8877/a924181c064235b/output.txt	pdfjsbot	Snuffleupagus
7890	2016-12-13 10:29:03	#### From: Bot.io (Linux) ---- # Received Command **cmd_test** from @Snuffleupagus received. Current queue size: 0 Live output at: http://107.21.233.14:8877/125ed0ddc400963/output.txt	pdfjsbot	Snuffleupagus
7890	2016-12-13 23:56:59	#### From: Bot.io (Linux) ---- # Received Command **cmd_preview** from @timvandermeij received. Current queue size: 0 Live output at: http://107.21.233.14:8877/6f1ad07e2b97d53/output.txt	pdfjsbot	timvandermeij
7886	2016-12-13 12:04:52	#### From: Bot.io (Windows) ---- # Received Command **cmd_preview** from @Snuffleupagus received. Current queue size: 0 Live output at: http://107.22.172.223:8877/02730e8a742eeb1/output.txt	pdfjsbot	Snuffleupagus
7886	2016-12-14 12:06:22	@yurydelendik Since you reviewed, and approved, this PR a number of changes have been made: `PDFViewerApplication.initialize` has been re-factored into `_readPreferences`/`_intializeViewerComponents`, and the binding of `window` event listeners was moved to a `bindWindowEvents` method: hence it'd probably be a good idea if you looked through this once more before landing!	Snuffleupagus	yurydelendik
7886	2016-12-14 16:22:34	#### From: Bot.io (Linux) ---- # Received Command **cmd_preview** from @Snuffleupagus received. Current queue size: 1 Live output at: http://107.21.233.14:8877/96340f6e4b36559/output.txt	pdfjsbot	Snuffleupagus
7884	2016-12-08 11:04:48	#### From: Bot.io (Linux) ---- # Received Command **cmd_test** from @Snuffleupagus received. Current queue size: 0 Live output at: http://107.21.233.14:8877/04d0cf4912d39cf/output.txt	pdfjsbot	Snuffleupagus
7884	2016-12-08 11:04:49	#### From: Bot.io (Windows) ---- # Received Command **cmd_test** from @Snuffleupagus received. Current queue size: 0 Live output at: http://107.22.172.223:8877/37461aad44ae10b/output.txt	pdfjsbot	Snuffleupagus
7881	2016-12-07 21:53:11	#### From: Bot.io (Windows) ---- # Received Command **cmd_unittest** from @Snuffleupagus received. Current queue size: 0 Live output at: http://107.22.172.223:8877/14a01da2bc45f27/output.txt	pdfjsbot	Snuffleupagus
7881	2016-12-07 22:51:01	#### From: Bot.io (Linux) ---- # Received Command **cmd_preview** from @timvandermeij received. Current queue size: 0 Live output at: http://107.21.233.14:8877/c9356eebd330b85/output.txt	pdfjsbot	timvandermeij
7881	2016-12-07 22:57:52	#### From: Bot.io (Linux) ---- # Received Command **cmd_test** from @timvandermeij received. Current queue size: 0 Live output at: http://107.21.233.14:8877/cafe6b7542fe9d7/output.txt	pdfjsbot	timvandermeij
7879	2016-12-07 20:51:23	#### From: Bot.io (Linux) ---- # Received Command **cmd_preview** from @timvandermeij received. Current queue size: 0 Live output at: http://107.21.233.14:8877/77b19eac6be9ae1/output.txt	pdfjsbot	timvandermeij
7879	2016-12-07 20:53:57	#### From: Bot.io (Linux) ---- # Received Command **cmd_test** from @timvandermeij received. Current queue size: 0 Live output at: http://107.21.233.14:8877/c720ff5dbd84647/output.txt	pdfjsbot	timvandermeij
7879	2016-12-16 23:20:45	#### From: Bot.io (Linux) ---- # Received Command **cmd_preview** from @timvandermeij received. Current queue size: 0 Live output at: http://107.21.233.14:8877/b8d955a2ca1c613/output.txt	pdfjsbot	timvandermeij
7879	2016-12-16 23:24:14	#### From: Bot.io (Linux) ---- # Received Command **cmd_test** from @timvandermeij received. Current queue size: 0 Live output at: http://107.21.233.14:8877/1d42593fde57d1c/output.txt	pdfjsbot	timvandermeij
7879	2016-12-19 15:18:07	#### From: Bot.io (Windows) ---- # Received Command **cmd_makeref** from @yurydelendik received. Current queue size: 0 Live output at: http://107.22.172.223:8877/024b0ad867c5812/output.txt	pdfjsbot	yurydelendik
7873	2016-12-08 21:49:36	#### From: Bot.io (Linux) ---- # Received Command **cmd_preview** from @timvandermeij received. Current queue size: 0 Live output at: http://107.21.233.14:8877/ee96f18edb328f3/output.txt	pdfjsbot	timvandermeij
7873	2016-12-08 21:55:10	#### From: Bot.io (Windows) ---- # Received Command **cmd_test** from @timvandermeij received. Current queue size: 0 Live output at: http://107.22.172.223:8877/9c80ac6c851058d/output.txt	pdfjsbot	timvandermeij
7873	2016-12-08 22:24:54	#### From: Bot.io (Windows) ---- # Received Command **cmd_makeref** from @timvandermeij received. Current queue size: 0 Live output at: http://107.22.172.223:8877/2bcf17ccfb2af69/output.txt	pdfjsbot	timvandermeij
7873	2016-12-08 22:59:41	Even though the message has not been posted, the Linux bot finished successfully. Merging with r=me for @Snuffleupagus' commit. Thanks!	timvandermeij	Snuffleupagus
7871	2016-12-06 10:46:33	Ok @timvandermeij There is a [Demo page](https://vi-dot.github.io/ng2-pdf-viewer/) Don't click on any button (even zoom button), just resize your browser window. Resizing window is going to call PageView.update(scale, rotation). In the [repository](https://github.com/Vi-dot/ng2-pdf-viewer), you can find the functions in [pdf-viewer.component.ts](https://github.com/Vi-dot/ng2-pdf-viewer/blob/page-…	Vi-dot	timvandermeij
7871	2016-12-06 13:34:42	@Snuffleupagus I was looking for something which avoid reloading all the pages. I guess using `pageView.draw();` make reload all the content, right ? Same for `pdfViewer.currentScale = newScale;`, do you know if everything is reloaded ? For big pdf, it takes time.	Vi-dot	Snuffleupagus
7869	2016-12-21 01:40:21	@yurydelendik Sorry for not explaining the optimization. I couldn't figure it out alone either, but got help from Stack Overflow because I believed there was a way to do it. Turns out it was quite simple. Not a huge jump in optimization, but still better. Let me know if there's anything else to change. I'll open a PR for PhotometricInterpretation once I can test it.	jazzchipc	yurydelendik
7869	2016-12-21 16:02:27	#### From: Bot.io (Windows) ---- # Received Command **cmd_test** from @yurydelendik received. Current queue size: 0 Live output at: http://107.22.172.223:8877/7c3182e129b45a6/output.txt	pdfjsbot	yurydelendik
7869	2016-12-21 16:34:39	@yurydelendik How could I add a test? And should I use the pdf of the issue? Do we have the copyrights to use it?	jazzchipc	yurydelendik
7869	2017-01-10 16:51:24	#### From: Bot.io (Windows) ---- # Received Command **cmd_test** from @yurydelendik received. Current queue size: 0 Live output at: http://107.22.172.223:8877/37c4a4a0b11ca83/output.txt	pdfjsbot	yurydelendik
7869	2017-01-10 17:17:02	#### From: Bot.io (Linux) ---- # Received Command **cmd_test** from @yurydelendik received. Current queue size: 1 Live output at: http://107.21.233.14:8877/913d8dd369b8083/output.txt	pdfjsbot	yurydelendik
7869	2017-01-10 17:33:47	#### From: Bot.io (Linux) ---- # Received Command **cmd_test** from @yurydelendik received. Current queue size: 1 Live output at: http://107.21.233.14:8877/e947dd3c8d6b401/output.txt	pdfjsbot	yurydelendik
7869	2017-01-10 18:37:05	#### From: Bot.io (Linux) ---- # Received Command **cmd_makeref** from @yurydelendik received. Current queue size: 0 Live output at: http://107.21.233.14:8877/33f7feb21f8ba3c/output.txt	pdfjsbot	yurydelendik
7868	2016-12-04 12:12:29	#### From: Bot.io (Windows) ---- # Received Command **cmd_unittest** from @Snuffleupagus received. Current queue size: 0 Live output at: http://107.22.172.223:8877/32eae724d14e0e0/output.txt	pdfjsbot	Snuffleupagus
7867	2016-12-05 15:23:29	@timvandermeij Okay thanks. Is it possible to render the text layer only for all pages? That would be a good middle ground, but will the text line up with the view layer correctly? In other words, are the two layers completely independent?	rpedela	timvandermeij
7866	2016-12-05 16:27:01	@Snuffleupagus That's exactly what I need, I wasn't aware of the distribution repo. Where is it documented? Thank you! Closing this.	matt-curtis	Snuffleupagus
7863	2016-12-06 00:44:23	#### From: Bot.io (Linux) ---- # Received Command **cmd_preview** from @timvandermeij received. Current queue size: 0 Live output at: http://107.21.233.14:8877/7f2f58e7c247fb8/output.txt	pdfjsbot	timvandermeij
7863	2016-12-06 00:47:06	#### From: Bot.io (Windows) ---- # Received Command **cmd_test** from @timvandermeij received. Current queue size: 0 Live output at: http://107.22.172.223:8877/fd0998037b4af25/output.txt	pdfjsbot	timvandermeij
7862	2016-12-01 14:49:09	#### From: Bot.io (Linux) ---- # Received Command **cmd_preview** from @yurydelendik received. Current queue size: 0 Live output at: http://107.21.233.14:8877/4c245cfa8bf1efb/output.txt	pdfjsbot	yurydelendik
7859	2016-12-01 10:12:00	@timvandermeij 1. New profile: does not help in my case. 2. about:support#graphics: @Snuffleupagus I had feared this would be some kind of Firefox issue. I quickly tried out mozregression, but it seems I can't reproduce this with the upstream builds at all. My colleagues also can't reproduce this (same OS, same computer). So, this might even be an incompatibility issue of my distribution's Firefo…	sknorr	Snuffleupagus
7859	2016-12-01 10:12:00	@timvandermeij 1. New profile: does not help in my case. 2. about:support#graphics: @Snuffleupagus I had feared this would be some kind of Firefox issue. I quickly tried out mozregression, but it seems I can't reproduce this with the upstream builds at all. My colleagues also can't reproduce this (same OS, same computer). So, this might even be an incompatibility issue of my distribution's Firefo…	sknorr	timvandermeij
7858	2016-11-30 21:09:31	#### From: Bot.io (Linux) ---- # Received Command **cmd_preview** from @timvandermeij received. Current queue size: 0 Live output at: http://107.21.233.14:8877/d614507fe62f671/output.txt	pdfjsbot	timvandermeij
7857	2016-12-01 13:39:43	#### From: Bot.io (Linux) ---- # Received Command **cmd_unittest** from @timvandermeij received. Current queue size: 0 Live output at: http://107.21.233.14:8877/16c5f2515c45bb2/output.txt	pdfjsbot	timvandermeij
7856	2016-11-29 19:51:11	#### From: Bot.io (Linux) ---- # Received Command **cmd_preview** from @Snuffleupagus received. Current queue size: 0 Live output at: http://107.21.233.14:8877/260d47cc8c4bb77/output.txt	pdfjsbot	Snuffleupagus
7856	2016-11-29 19:57:00	#### From: Bot.io (Windows) ---- # Received Command **cmd_test** from @Snuffleupagus received. Current queue size: 0 Live output at: http://107.22.172.223:8877/b8d61fdc5f017b4/output.txt	pdfjsbot	Snuffleupagus
7853	2016-11-27 10:19:48	#### From: Bot.io (Windows) ---- # Received Command **cmd_unittest** from @Snuffleupagus received. Current queue size: 0 Live output at: http://107.22.172.223:8877/6dda237696c871d/output.txt	pdfjsbot	Snuffleupagus
7849	2016-11-24 22:47:16	#### From: Bot.io (Linux) ---- # Received Command **cmd_preview** from @timvandermeij received. Current queue size: 0 Live output at: http://107.21.233.14:8877/8d042723b29bcac/output.txt	pdfjsbot	timvandermeij
7846	2016-11-24 20:12:59	#### From: Bot.io (Linux) ---- # Received Command **cmd_preview** from @timvandermeij received. Current queue size: 0 Live output at: http://107.21.233.14:8877/e42404ec543433a/output.txt	pdfjsbot	timvandermeij
7846	2016-11-24 20:16:35	#### From: Bot.io (Windows) ---- # Received Command **cmd_test** from @timvandermeij received. Current queue size: 0 Live output at: http://107.22.172.223:8877/e62c12150666bc1/output.txt	pdfjsbot	timvandermeij
7846	2016-11-24 21:15:22	#### From: Bot.io (Linux) ---- # Received Command **cmd_test** from @timvandermeij received. Current queue size: 0 Live output at: http://107.21.233.14:8877/b0a5782dffd60b5/output.txt	pdfjsbot	timvandermeij
7841	2016-11-25 12:43:52	@timvandermeij I had range requests working on iOS10/9 . I'm not sure it is a right approach to disable them completely for the iOS. Though I did experience the same issue as @Snuffleupagus in WeChat and the way I've fixed it was similar to https://github.com/mozilla/pdf.js/pull/7822 . Targeted conditions are better in this case.	websirnik	Snuffleupagus
7841	2016-11-25 12:43:52	@timvandermeij I had range requests working on iOS10/9 . I'm not sure it is a right approach to disable them completely for the iOS. Though I did experience the same issue as @Snuffleupagus in WeChat and the way I've fixed it was similar to https://github.com/mozilla/pdf.js/pull/7822 . Targeted conditions are better in this case.	websirnik	timvandermeij
7841	2016-11-25 13:17:33	> I'm not sure it is a right approach to disable them completely for the iOS. Perhaps not, but it's a simple one and we *really* don't want to waste a lot of development/testing time on fine-tuning `compatibility.js`. Its purpose is to make it possible to use (most) browsers that have missing/broken features together with PDF.js out of the box, but you're certainly free to not use `compatibility.…	Snuffleupagus	Snuffleupagus
7839	2016-11-22 13:02:21	#### From: Bot.io (Linux) ---- # Received Command **cmd_test** from @Snuffleupagus received. Current queue size: 0 Live output at: http://107.21.233.14:8877/2f633eb06433d96/output.txt	pdfjsbot	Snuffleupagus
7839	2016-11-22 15:27:39	#### From: Bot.io (Linux) ---- # Received Command **cmd_makeref** from @Snuffleupagus received. Current queue size: 0 Live output at: http://107.21.233.14:8877/ff37c2cb8bf70e2/output.txt	pdfjsbot	Snuffleupagus
7834	2016-11-23 04:38:28	Ok - I've updated to move the diff calculation earlier in the OPS.moveText block and removed the relativeAdvance. This also resolved the linting check that failed. As far as OPS.setTextMatrix @Snuffleupagus mentioned in the review of the earlier version of the pull request, I'm pretty new to the guts of the PDF spec, but at first glance, it would appear it suffers from a similar comparison issue.…	lightman76	Snuffleupagus
7834	2016-11-23 04:38:28	Ok - I've updated to move the diff calculation earlier in the OPS.moveText block and removed the relativeAdvance. This also resolved the linting check that failed. As far as OPS.setTextMatrix @Snuffleupagus mentioned in the review of the earlier version of the pull request, I'm pretty new to the guts of the PDF spec, but at first glance, it would appear it suffers from a similar comparison issue.…	lightman76	yurydelendik
7834	2017-01-04 09:52:22	#### From: Bot.io (Linux) ---- # Received Command **cmd_test** from @Snuffleupagus received. Current queue size: 0 Live output at: http://107.21.233.14:8877/e7123fe3d16e848/output.txt	pdfjsbot	Snuffleupagus
7834	2017-01-06 15:56:06	#### From: Bot.io (Linux) ---- # Received Command **cmd_test** from @yurydelendik received. Current queue size: 0 Live output at: http://107.21.233.14:8877/98cd36772f75a2f/output.txt	pdfjsbot	yurydelendik
7832	2016-11-21 22:06:58	#### From: Bot.io (Linux) ---- # Received Command **cmd_preview** from @timvandermeij received. Current queue size: 0 Live output at: http://107.21.233.14:8877/02086fde5bbfbc4/output.txt	pdfjsbot	timvandermeij
7832	2016-11-21 22:10:06	#### From: Bot.io (Linux) ---- # Received Command **cmd_test** from @timvandermeij received. Current queue size: 0 Live output at: http://107.21.233.14:8877/11bc75d40ec9939/output.txt	pdfjsbot	timvandermeij
7832	2016-11-22 00:38:51	#### From: Bot.io (Linux) ---- # Received Command **cmd_preview** from @timvandermeij received. Current queue size: 0 Live output at: http://107.21.233.14:8877/357d50c8ff77e13/output.txt	pdfjsbot	timvandermeij
7832	2016-11-22 00:41:11	#### From: Bot.io (Linux) ---- # Received Command **cmd_test** from @timvandermeij received. Current queue size: 0 Live output at: http://107.21.233.14:8877/0e26674a8fe4a92/output.txt	pdfjsbot	timvandermeij
7832	2016-11-22 18:30:35	#### From: Bot.io (Linux) ---- # Received Command **cmd_test** from @yurydelendik received. Current queue size: 0 Live output at: http://107.21.233.14:8877/9b0d3541007b7fb/output.txt	pdfjsbot	yurydelendik
7829	2016-12-28 09:12:41	@timvandermeij Thanks so much for landing this; the throwing on `cancelled` was really annoying me!	Snuffleupagus	timvandermeij
7815	2016-11-16 15:56:03	Until March, 2016, there are 0.927 billion active WeChat users in China. So it is very important to solve this PDF.js bug on WeChat. @yurydelendik	godwin668	yurydelendik
7815	2016-11-16 17:36:48	@yurydelendik I do NOT know exact number but I do know two professional online preview provider is using PDF.js in China. I'm NOT specialty in PDF.js, but I will try.	godwin668	yurydelendik
7815	2016-11-16 18:11:08	@yurydelendik I tried and succeeded.	godwin668	yurydelendik
7794	2016-11-08 15:51:14	#### From: Bot.io (Windows) --- # Received Command **cmd_unittest** from @Snuffleupagus received. Current queue size: 0 Live output at: http://107.22.172.223:8877/29c168ca9218438/output.txt	pdfjsbot	Snuffleupagus
7794	2016-11-08 21:12:34	#### From: Bot.io (Windows) --- # Received Command **cmd_test** from @timvandermeij received. Current queue size: 0 Live output at: http://107.22.172.223:8877/e3803abcf7c8d84/output.txt	pdfjsbot	timvandermeij
7792	2016-11-08 11:14:54	#### From: Bot.io (Linux) --- # Received Command **cmd_preview** from @Snuffleupagus received. Current queue size: 0 Live output at: http://107.21.233.14:8877/75dcb876fbb2411/output.txt	pdfjsbot	Snuffleupagus
7790	2016-11-08 12:11:27	@Snuffleupagus Here is the pdf link. https://drive.google.com/file/d/0B7zGd0ub1kvNU0xsVmpwVzF6REk/view?usp=sharing Well i'm loading the pdf from my local storage, not from the above url. I just mentioned here for reference.	nikhilreddy93	Snuffleupagus
7790	2016-11-08 12:31:21	@Snuffleupagus [doc 2.pdf](https://github.com/mozilla/pdf.js/files/578094/doc.2.pdf) Configuration: - chrome - windows 8.1 - pdf.js version-1.6.256 - not an extension, this is a webapp expected behaviour: Load pdf file faster and without any crash. went wrong: taking more than two minutes to load the above file, after file load browser got struck.	nikhilreddy93	Snuffleupagus
7789	2016-11-12 21:00:35	#### From: Bot.io (Linux) --- # Received Command **cmd_preview** from @timvandermeij received. Current queue size: 0 Live output at: http://107.21.233.14:8877/d557a75932a8d4c/output.txt	pdfjsbot	timvandermeij
7782	2016-11-03 19:14:36	#### From: Bot.io (Linux) --- # Received Command **cmd_unittest** from @Snuffleupagus received. Current queue size: 0 Live output at: http://107.21.233.14:8877/15949ed00403501/output.txt	pdfjsbot	Snuffleupagus
7782	2016-11-03 20:01:20	#### From: Bot.io (Linux) --- # Received Command **cmd_preview** from @timvandermeij received. Current queue size: 0 Live output at: http://107.21.233.14:8877/6a75e91fcd58d6b/output.txt	pdfjsbot	timvandermeij
7782	2016-11-03 20:13:09	#### From: Bot.io (Linux) --- # Received Command **cmd_test** from @timvandermeij received. Current queue size: 0 Live output at: http://107.21.233.14:8877/447c4dc95d8f6ba/output.txt	pdfjsbot	timvandermeij
7781	2016-11-07 15:31:00	#### From: Bot.io (Linux) --- # Received Command **cmd_preview** from @timvandermeij received. Current queue size: 0 Live output at: http://107.21.233.14:8877/8aada49dabc94e8/output.txt	pdfjsbot	timvandermeij
7778	2016-11-03 20:05:16	#### From: Bot.io (Linux) --- # Received Command **cmd_preview** from @timvandermeij received. Current queue size: 0 Live output at: http://107.21.233.14:8877/729859bab16fb41/output.txt	pdfjsbot	timvandermeij
7777	2016-11-03 06:58:56	@yurydelendik hey thanks for response, i've tried by sending the data but I'm getting some error pls help in this Here is my code Path pdfPath = Paths.get("D:/project/file.pdf"); byte[] pdf = Files.readAllBytes(pdfPath); String pdfString = new String(pdf); var array = convertDataURIToBinary('<%=pdfString%>'); console.log('byteArray = ' + array); var BASE64_MARKER = ';base64,'; function convertDat…	nikhilreddy93	yurydelendik
7777	2016-11-03 11:34:03	@yurydelendik Got it. Thanks.	nikhilreddy93	yurydelendik
7775	2016-11-02 20:55:45	#### From: Bot.io (Linux) --- # Received Command **cmd_preview** from @timvandermeij received. Current queue size: 0 Live output at: http://107.21.233.14:8877/c62c382c53f5d3e/output.txt	pdfjsbot	timvandermeij
7775	2016-11-02 20:58:41	#### From: Bot.io (Linux) --- # Received Command **cmd_test** from @timvandermeij received. Current queue size: 0 Live output at: http://107.21.233.14:8877/4147403e7cbaf46/output.txt	pdfjsbot	timvandermeij
7774	2016-11-01 14:10:24	#### From: Bot.io (Linux) --- # Received Command **cmd_preview** from @timvandermeij received. Current queue size: 0 Live output at: http://107.21.233.14:8877/8f1981c1269f683/output.txt	pdfjsbot	timvandermeij
7774	2016-11-01 14:15:09	#### From: Bot.io (Windows) --- # Received Command **cmd_test** from @timvandermeij received. Current queue size: 0 Live output at: http://107.22.172.223:8877/6af854c1a336909/output.txt	pdfjsbot	timvandermeij
7773	2016-11-01 09:10:30	#### From: Bot.io (Linux) --- # Received Command **cmd_preview** from @Snuffleupagus received. Current queue size: 0 Live output at: http://107.21.233.14:8877/1d8980721975169/output.txt	pdfjsbot	Snuffleupagus
7771	2016-10-31 22:38:02	#### From: Bot.io (Linux) --- # Received Command **cmd_preview** from @timvandermeij received. Current queue size: 0 Live output at: http://107.21.233.14:8877/04a3d05d5742d4d/output.txt	pdfjsbot	timvandermeij
7766	2016-10-30 11:06:34	#### From: Bot.io (Windows) --- # Received Command **cmd_preview** from @Rob--W received. Current queue size: 0 Live output at: http://107.22.172.223:8877/cd0769c6c273abd/output.txt	pdfjsbot	Rob--W
7754	2016-11-13 17:12:10	@Snuffleupagus The problem still exist. As I mentioned before, I tested in WeChat App in iPhone, NOT safari in iPhone. Safari in iPhone is OK, but app in iPhone does NOT work.	godwin668	Snuffleupagus
7754	2016-11-16 15:08:37	@Snuffleupagus I have the same problem of @Lyife but in iOS 10.1.1. I tried to set PDFJS.disableRange = true and change`checkRangeRequests` in compatibility.js but I have a black page.	tenente22	Snuffleupagus
7751	2016-10-27 14:43:25	@yurydelendik , yes, in Firefox/IE/Safari ok	Teir	yurydelendik
7751	2016-10-28 09:22:23	@yurydelendik Yes, it's helps! Thank you!	Teir	yurydelendik
7750	2016-10-27 14:23:01	#### From: Bot.io (Linux) --- # Received Command **cmd_preview** from @timvandermeij received. Current queue size: 0 Live output at: http://107.21.233.14:8877/1b098105cdb98b5/output.txt	pdfjsbot	timvandermeij
7750	2016-10-27 19:21:26	#### From: Bot.io (Linux) --- # Received Command **cmd_test** from @timvandermeij received. Current queue size: 1 Live output at: http://107.21.233.14:8877/37bd68fdd1a6cd9/output.txt	pdfjsbot	timvandermeij
7750	2016-10-27 19:21:27	#### From: Bot.io (Windows) --- # Received Command **cmd_test** from @timvandermeij received. Current queue size: 1 Live output at: http://107.22.172.223:8877/88d278f5bb923af/output.txt	pdfjsbot	timvandermeij
7745	2016-11-01 19:03:50	#### From: Bot.io (Linux) --- # Received Command **cmd_preview** from @timvandermeij received. Current queue size: 0 Live output at: http://107.21.233.14:8877/9c9b4b94beca9d3/output.txt	pdfjsbot	timvandermeij
7745	2016-11-01 19:08:36	#### From: Bot.io (Linux) --- # Received Command **cmd_test** from @timvandermeij received. Current queue size: 0 Live output at: http://107.21.233.14:8877/2cbbc1f303568ae/output.txt	pdfjsbot	timvandermeij
7745	2016-11-01 19:08:37	#### From: Bot.io (Windows) --- # Received Command **cmd_test** from @timvandermeij received. Current queue size: 0 Live output at: http://107.22.172.223:8877/ceceaff738141e0/output.txt	pdfjsbot	timvandermeij
7738	2016-11-18 19:06:08	#### From: Bot.io (Linux) --- # Received Command **cmd_preview** from @timvandermeij received. Current queue size: 0 Live output at: http://107.21.233.14:8877/778204cf24b83cc/output.txt	pdfjsbot	timvandermeij
7736	2016-10-19 10:51:47	@Snuffleupagus Thanks for reply, I need some clarification on this, so as per your answer the above code should work fine with the local file reading. am i correct?	nikhilreddy93	Snuffleupagus
7736	2016-10-19 12:37:12	@yurydelendik okay, then how can i read from local storage. pls help.	nikhilreddy93	yurydelendik
7730	2016-10-17 11:10:32	#### From: Bot.io (Linux) --- # Received Command **cmd_unittest** from @Snuffleupagus received. Current queue size: 1 Live output at: http://107.21.233.14:8877/2b9d00602520942/output.txt	pdfjsbot	Snuffleupagus
7727	2016-10-15 11:52:36	#### From: Bot.io (Linux) --- # Received Command **cmd_test** from @Snuffleupagus received. Current queue size: 0 Live output at: http://107.21.233.14:8877/21fddf53f9b6170/output.txt	pdfjsbot	Snuffleupagus
7726	2016-10-15 09:39:16	#### From: Bot.io (Windows) --- # Received Command **cmd_unittest** from @Snuffleupagus received. Current queue size: 0 Live output at: http://107.22.172.223:8877/0f1a2296b65824a/output.txt	pdfjsbot	Snuffleupagus
7721	2016-10-16 12:11:23	@timvandermeij Done. Please take a look. The `topContentScript` and `forwardPrintResults` implement the non-trivial Chrome extension communication logic, whereas `processPrintJob` and anything below `getStyleSheetTextForPrinting` implements print/PDF.js. I'm sure that you're able to review the second part, but if you have difficulty with going through the first part I would totally understand (ho…	Rob--W	timvandermeij
7721	2016-10-18 13:25:52	@yurydelendik Where would you put that assignment? It can't be in the implementation files, because the default renderer is also used in the Chrome -specific adapter.	Rob--W	yurydelendik
7721	2016-10-19 10:13:55	@yurydelendik I slightly refactored the printing logic, can you take a look at the third and fourth commit (the ones starting with "Refactor")? See their commit messages. In the end I did not introduce any factory or delegate, I simply override methods of PDFPrintService.prototype from chrome_print_service_extension.js	Rob--W	yurydelendik
7721	2016-10-19 13:42:30	#### From: Bot.io (Windows) --- # Received Command **cmd_preview** from @yurydelendik received. Current queue size: 1 Live output at: http://107.22.172.223:8877/779c2cb1e52bccb/output.txt	pdfjsbot	yurydelendik
7717	2016-10-13 12:02:48	@timvandermeij That's what I did on a local version of this patch, but then I read in [contribution guide](https://github.com/mozilla/pdf.js/wiki/Contributing): > Note that the translations for PDF.js in the l10n folder are synchronized with the Aurora branch of Mozilla Firefox. This means that we will only accept pull requests that add strings currently missing in the Aurora branch (as it will t…	jeenuv	timvandermeij
7717	2016-10-13 12:09:04	I agree with the `[...] all items` change. @jeenuv Everything except for the `en-US` file will be synchronized. We only make changes in the English file and upstream takes care of the other translations that we periodically import.	timvandermeij	jeenuv
7717	2016-10-16 12:09:42	#### From: Bot.io (Linux) --- # Received Command **cmd_preview** from @timvandermeij received. Current queue size: 0 Live output at: http://107.21.233.14:8877/cff023856a665e1/output.txt	pdfjsbot	timvandermeij
7714	2016-10-13 12:11:46	#### From: Bot.io (Linux) --- # Received Command **cmd_preview** from @timvandermeij received. Current queue size: 0 Live output at: http://107.21.233.14:8877/4aca01e041e53d7/output.txt	pdfjsbot	timvandermeij
7714	2016-10-13 12:12:59	#### From: Bot.io (Windows) --- # Received Command **cmd_test** from @timvandermeij received. Current queue size: 0 Live output at: http://107.22.172.223:8877/a39b4967195cc48/output.txt	pdfjsbot	timvandermeij
7714	2016-10-13 13:35:22	#### From: Bot.io (Linux) --- # Received Command **cmd_makeref** from @timvandermeij received. Current queue size: 0 Live output at: http://107.21.233.14:8877/5810f38e5ab44de/output.txt	pdfjsbot	timvandermeij
7712	2016-10-12 15:55:04	@yurydelendik world is cruel, all these pdf files are from client which out of my control..	wanghaisheng	yurydelendik
7710	2016-10-12 01:50:34	@yurydelendik what about how to use pdf.js to render pdf files without embedding fonts? every character use embedding fonts i want to render with one of the 5 standard font families(Times, Helvetica, Courier,Symbol and ZapfDingbats.)	wanghaisheng	yurydelendik
7709	2016-10-10 13:09:01	@yurydelendik Range requests are disabled for Safari [#7528](https://github.com/mozilla/pdf.js/issues/7528)	prakash-mishra-josh	yurydelendik
7709	2016-11-04 20:42:23	@yurydelendik thanks, that is the problem http://stackoverflow.com/questions/39120772/how-to-detect-safari-10-browser-in-javascript	fareshan	yurydelendik
7705	2016-10-27 10:43:42	_The latest version of this PR is in all likelihood my last attempt at fixing #2594, since it's an issue that I'm personally not affected by._ Here, besides the original patch by @brendandahl which already fixes the majority of the problem, I'm also amending `src/core/glyphlist.js` with the (common) names used in AMSmath Type1 (La)TeX fonts. This is based on lists of TeX glyph names, and reasonab…	Snuffleupagus	brendandahl
7705	2016-11-10 11:40:29	#### From: Bot.io (Windows) --- # Received Command **cmd_test** from @Snuffleupagus received. Current queue size: 0 Live output at: http://107.22.172.223:8877/b5bba0611348d95/output.txt	pdfjsbot	Snuffleupagus
7705	2016-11-10 12:21:54	#### From: Bot.io (Linux) --- # Received Command **cmd_preview** from @Snuffleupagus received. Current queue size: 0 Live output at: http://107.21.233.14:8877/768d76e3834ac61/output.txt	pdfjsbot	Snuffleupagus
7705	2016-12-10 19:19:53	#### From: Bot.io (Linux) ---- # Received Command **cmd_preview** from @timvandermeij received. Current queue size: 0 Live output at: http://107.21.233.14:8877/1ccea58dc194a13/output.txt	pdfjsbot	timvandermeij
7705	2016-12-10 19:22:59	#### From: Bot.io (Windows) ---- # Received Command **cmd_test** from @timvandermeij received. Current queue size: 0 Live output at: http://107.22.172.223:8877/c9019a03bb8c0da/output.txt	pdfjsbot	timvandermeij
7705	2016-12-10 20:03:41	#### From: Bot.io (Windows) ---- # Received Command **cmd_makeref** from @timvandermeij received. Current queue size: 0 Live output at: http://107.22.172.223:8877/efe11a00014626c/output.txt	pdfjsbot	timvandermeij
7702	2016-12-12 18:54:23	> It seems that this PR is based on a very out-dated version of PDF.js. I have addressed this issue on my branch with some small changes. I understand that the use of submodules is not exactly desired, and will try to implement @yurydelendik's suggestion, creating an adapter pattern. Probably will take some time and it may be rough around the edges, but I will give it a shot. > Perhaps there exis…	zambonin	yurydelendik
7702	2017-01-07 08:50:30	@timvandermeij is the library with license issues PKIjs? It is BSD licensed, I believe this to be compatible with Apache, is Mozilla's policy BSD is not? I should also add we just released an ES6 version of PKIjs which is much more robust than the prior version. It has over 1300 tests. It also changes the interfaces substantially as a result.	rmhrisk	timvandermeij
7702	2017-01-20 03:45:16	@timvandermeij the ES6 version of PKIjs is more modular; if the patch was re-written with that it would carry less of a weight with it. It also uses rollup as its module builder which uses tree shaking which helps some. That said quite a bit of PKIjs will be needed for this scenario to work well.	rmhrisk	timvandermeij
7701	2016-10-09 07:56:43	@yurydelendik use the following seed: https://github.com/vyakymenko/angular2-seed-express	natcohen	yurydelendik
7701	2016-10-11 07:04:29	@timvandermeij Here is a [working demo](http://plnkr.co/edit/fCfgAxR8408zXT0vSb3e?p=preview) (checked with chrome 53) Look at the console when you upload a pdf and you will see the following warning and error: PS I've posted [here](https://github.com/mozilla/pdf.js/issues/6306) and [here](https://github.com/nnarhinen/react-pdf/issues/27) for the warning	natcohen	timvandermeij
7701	2016-10-13 10:57:11	@yurydelendik Passing Uint8Array instead of data got rid of the error but not the warning :-S	natcohen	yurydelendik
7701	2016-10-31 15:56:48	@yurydelendik, you mentioned that "we can avoid getting headers if it's not an HTTP(S) response", how we can do this. I am interested in this issue and want to work on that, please guide.	mukulmishra18	yurydelendik
7701	2016-11-12 20:25:36	@yurydelendik i have implemented extra check for http protocol and it works fine for a simple webapp on my local machine. Please find the PR linked below and point me out if i made some mistake. [https://github.com/mozilla/pdf.js/pull/7803](url)	mukulmishra18	yurydelendik
7700	2016-11-25 17:20:01	#### From: Bot.io (Linux) ---- # Received Command **cmd_preview** from @timvandermeij received. Current queue size: 0 Live output at: http://107.21.233.14:8877/037c627584ca30a/output.txt	pdfjsbot	timvandermeij
7700	2016-11-25 17:23:26	#### From: Bot.io (Windows) ---- # Received Command **cmd_test** from @timvandermeij received. Current queue size: 0 Live output at: http://107.22.172.223:8877/31ea5f85678e957/output.txt	pdfjsbot	timvandermeij
7700	2016-11-29 09:25:55	#### From: Bot.io (Windows) ---- # Received Command **cmd_makeref** from @Snuffleupagus received. Current queue size: 0 Live output at: http://107.22.172.223:8877/a3f27e3e91ae5fd/output.txt	pdfjsbot	Snuffleupagus
7698	2016-11-03 12:01:49	#### From: Bot.io (Windows) --- # Received Command **cmd_test** from @Snuffleupagus received. Current queue size: 0 Live output at: http://107.22.172.223:8877/bbc1bf454770f72/output.txt	pdfjsbot	Snuffleupagus
7698	2016-11-03 22:10:44	#### From: Bot.io (Linux) --- # Received Command **cmd_makeref** from @Snuffleupagus received. Current queue size: 0 Live output at: http://107.21.233.14:8877/b098264663ec995/output.txt	pdfjsbot	Snuffleupagus
7697	2016-10-07 18:29:30	> Why did you remove the mozPrintCallback polyfill? code was just moved to the pdf_print_service.js > Now the code has two code paths, one where mozPrintCallback is available and one where it is not. For simplicity, web/demo viewer will never use mozPrintCallback -- it is in bad shape now (see [1308259](https://bugzilla.mozilla.org/show_bug.cgi?id=1308259) and [1308579](https://bugzilla.mozilla.o…	yurydelendik	Rob--W
7697	2016-10-10 21:47:04	Tomorrow I'll have access to a computer with Windows, so I can take care of the remaining checkboxes and review this as well so we can land it. @yurydelendik Could you look into the error mentioned above? The `OverlayManager` does have a key binding for the Esc key: https://github.com/mozilla/pdf.js/blob/master/web/overlay_manager.js#L135	timvandermeij	yurydelendik
7697	2016-10-11 15:12:28	#### From: Bot.io (Linux) --- # Received Command **cmd_preview** from @timvandermeij received. Current queue size: 0 Live output at: http://107.21.233.14:8877/e5a7d5049c83aeb/output.txt	pdfjsbot	timvandermeij
7694	2016-10-06 18:06:09	#### From: Bot.io (Linux) --- # Received Command **cmd_preview** from @timvandermeij received. Current queue size: 0 Live output at: http://107.21.233.14:8877/859b39a3c7143b4/output.txt	pdfjsbot	timvandermeij
7694	2016-10-06 18:07:23	#### From: Bot.io (Windows) --- # Received Command **cmd_test** from @timvandermeij received. Current queue size: 0 Live output at: http://107.22.172.223:8877/eacaa5f49e17421/output.txt	pdfjsbot	timvandermeij
7689	2016-10-18 15:13:27	#### From: Bot.io (Windows) --- # Received Command **cmd_unittest** from @Snuffleupagus received. Current queue size: 0 Live output at: http://107.22.172.223:8877/8c5085a0863bcaf/output.txt	pdfjsbot	Snuffleupagus
7689	2016-10-19 20:21:43	#### From: Bot.io (Windows) --- # Received Command **cmd_unittest** from @Snuffleupagus received. Current queue size: 0 Live output at: http://107.22.172.223:8877/699b4fd7d3c23a3/output.txt	pdfjsbot	Snuffleupagus
7683	2016-10-07 22:47:00	@yurydelendik doing that would require putting several if statements around the code and abstracting functions to be able to call them from two different places (or duplicating code), at which point it would indeed be easier to write a totally separate constructor. Several functions would still need to be abstracted out of the initialize code in order to be used in both constructors. It took me a…	agilgur5	timvandermeij
7683	2016-10-07 22:47:00	@yurydelendik doing that would require putting several if statements around the code and abstracting functions to be able to call them from two different places (or duplicating code), at which point it would indeed be easier to write a totally separate constructor. Several functions would still need to be abstracted out of the initialize code in order to be used in both constructors. It took me a…	agilgur5	yurydelendik
7681	2016-09-30 09:49:38	#### From: Bot.io (Linux) --- # Received Command **cmd_unittest** from @Snuffleupagus received. Current queue size: 0 Live output at: http://107.21.233.14:8877/7f588c5cfdb1eb7/output.txt	pdfjsbot	Snuffleupagus
7677	2016-09-28 18:30:27	#### From: Bot.io (Linux) --- # Received Command **cmd_preview** from @timvandermeij received. Current queue size: 0 Live output at: http://107.21.233.14:8877/d0bd116a1ccad76/output.txt	pdfjsbot	timvandermeij
7677	2016-10-06 12:52:36	#### From: Bot.io (Windows) --- # Received Command **cmd_preview** from @yurydelendik received. Current queue size: 0 Live output at: http://107.22.172.223:8877/acdc6d404bb2df2/output.txt	pdfjsbot	yurydelendik
7677	2016-10-06 13:10:43	Testing on my local computers (Mac and Win) did not discover any regressions (on different browsers). @timvandermeij confirms it work fine on Linux as well (via IRC). We are good to merge.	yurydelendik	timvandermeij
7671	2016-09-25 17:45:11	#### From: Bot.io (Linux) --- # Received Command **cmd_test** from @timvandermeij received. Current queue size: 0 Live output at: http://107.21.233.14:8877/c8e571ed4b2bc6a/output.txt	pdfjsbot	timvandermeij
7671	2016-10-05 19:36:22	#### From: Bot.io (Linux) --- # Received Command **cmd_preview** from @timvandermeij received. Current queue size: 0 Live output at: http://107.21.233.14:8877/24712ec8981cf8d/output.txt	pdfjsbot	timvandermeij
7671	2016-10-05 19:37:50	#### From: Bot.io (Linux) --- # Received Command **cmd_test** from @timvandermeij received. Current queue size: 0 Live output at: http://107.21.233.14:8877/d421c325da2e200/output.txt	pdfjsbot	timvandermeij
7671	2016-10-05 20:28:46	#### From: Bot.io (Linux) --- # Received Command **cmd_makeref** from @Snuffleupagus received. Current queue size: 0 Live output at: http://107.21.233.14:8877/d32df0d1bc864db/output.txt	pdfjsbot	Snuffleupagus
7671	2016-10-05 20:39:36	#### From: Bot.io (Windows) --- # Received Command **cmd_makeref** from @timvandermeij received. Current queue size: 0 Live output at: http://107.22.172.223:8877/46aa938fc0e92bf/output.txt	pdfjsbot	timvandermeij
7671	2016-10-05 20:59:13	#### From: Bot.io (Linux) --- # Received Command **cmd_makeref** from @timvandermeij received. Current queue size: 0 Live output at: http://107.21.233.14:8877/55945b682744213/output.txt	pdfjsbot	timvandermeij
7670	2016-09-27 18:35:05	#### From: Bot.io (Linux) --- # Received Command **cmd_test** from @Snuffleupagus received. Current queue size: 0 Live output at: http://107.21.233.14:8877/c1ac9ecc029804b/output.txt	pdfjsbot	Snuffleupagus
7668	2016-09-23 13:51:37	#### From: Bot.io (Linux) --- # Received Command **cmd_preview** from @Snuffleupagus received. Current queue size: 0 Live output at: http://107.21.233.14:8877/7021b14ce999e59/output.txt	pdfjsbot	Snuffleupagus
7668	2016-10-13 08:06:16	#### From: Bot.io (Linux) --- # Received Command **cmd_test** from @Snuffleupagus received. Current queue size: 0 Live output at: http://107.21.233.14:8877/85a2e29d73a7840/output.txt	pdfjsbot	Snuffleupagus
7664	2016-09-24 12:46:18	Right, it's a bit unfortunate, but the current state of the web platform won't really let us do what we want. Using `<button>` elements may help, along with a "checked" state in the form of a class as is done now. @benweet Could you check if using `<button>` elements might help, or if you can improve accessibility (tabbing) of the hidden input fields? It could help determine what the best thing t…	timvandermeij	benweet
7664	2016-09-24 14:59:28	Here is a new commit with hidden inputs. Keyboard accessibility works fine, though I didn't manage to have the highlighting on focus. @timvandermeij I've taken your comments into account but I still have to add tests.	benweet	timvandermeij
7664	2016-10-28 14:11:56	Everything that blocked this PR has landed, so it's now good to rebase and fix up, @benweet. Thanks.	timvandermeij	benweet
7661	2016-09-27 16:26:40	#### From: Bot.io (Linux) --- # Received Command **cmd_test** from @Snuffleupagus received. Current queue size: 0 Live output at: http://107.21.233.14:8877/a1cdbb394d28381/output.txt	pdfjsbot	Snuffleupagus
7661	2016-09-27 16:33:31	#### From: Bot.io (Windows) --- # Received Command **cmd_test** from @Snuffleupagus received. Current queue size: 0 Live output at: http://107.22.172.223:8877/2c581b3912715d0/output.txt	pdfjsbot	Snuffleupagus
7661	2016-09-27 17:54:05	#### From: Bot.io (Windows) --- # Received Command **cmd_makeref** from @Snuffleupagus received. Current queue size: 0 Live output at: http://107.22.172.223:8877/7b3c598e35aa188/output.txt	pdfjsbot	Snuffleupagus
7656	2016-09-22 10:10:16	#### From: Bot.io (Windows) --- # Received Command **cmd_test** from @Snuffleupagus received. Current queue size: 0 Live output at: http://107.22.172.223:8877/0d9540ec9d49550/output.txt	pdfjsbot	Snuffleupagus
7656	2016-09-28 14:55:35	#### From: Bot.io (Windows) --- # Received Command **cmd_test** from @yurydelendik received. Current queue size: 0 Live output at: http://107.22.172.223:8877/482e8b69032306b/output.txt	pdfjsbot	yurydelendik
7656	2016-09-28 15:31:12	#### From: Bot.io (Windows) --- # Received Command **cmd_test** from @yurydelendik received. Current queue size: 0 Live output at: http://107.22.172.223:8877/1ac69cc7be78dae/output.txt	pdfjsbot	yurydelendik
7652	2016-09-21 11:33:19	#### From: Bot.io (Windows) --- # Received Command **cmd_preview** from @Snuffleupagus received. Current queue size: 0 Live output at: http://107.22.172.223:8877/fea4382a1710e97/output.txt	pdfjsbot	Snuffleupagus
7649	2016-09-20 19:47:12	#### From: Bot.io (Linux) --- # Received Command **cmd_preview** from @timvandermeij received. Current queue size: 0 Live output at: http://107.21.233.14:8877/434cf638d7a1547/output.txt	pdfjsbot	timvandermeij
7649	2016-09-20 19:49:21	#### From: Bot.io (Windows) --- # Received Command **cmd_test** from @timvandermeij received. Current queue size: 0 Live output at: http://107.22.172.223:8877/ad6cc3caae12396/output.txt	pdfjsbot	timvandermeij
7649	2016-09-20 20:35:32	#### From: Bot.io (Windows) --- # Received Command **cmd_unittest** from @timvandermeij received. Current queue size: 0 Live output at: http://107.22.172.223:8877/913c5d457a4bf41/output.txt	pdfjsbot	timvandermeij
7649	2016-09-21 19:18:47	#### From: Bot.io (Linux) --- # Received Command **cmd_preview** from @timvandermeij received. Current queue size: 0 Live output at: http://107.21.233.14:8877/6ed923ea3044355/output.txt	pdfjsbot	timvandermeij
7649	2016-09-21 19:20:08	#### From: Bot.io (Linux) --- # Received Command **cmd_test** from @timvandermeij received. Current queue size: 0 Live output at: http://107.21.233.14:8877/ac30c3c5b18469c/output.txt	pdfjsbot	timvandermeij
7649	2016-09-22 09:36:20	#### From: Bot.io (Linux) --- # Received Command **cmd_makeref** from @Snuffleupagus received. Current queue size: 0 Live output at: http://107.21.233.14:8877/81cb41574c520d9/output.txt	pdfjsbot	Snuffleupagus
7647	2016-09-19 11:06:42	#### From: Bot.io (Linux) --- # Received Command **cmd_preview** from @timvandermeij received. Current queue size: 0 Live output at: http://107.21.233.14:8877/b4aab2be32f5107/output.txt	pdfjsbot	timvandermeij
7647	2016-09-19 11:08:04	#### From: Bot.io (Linux) --- # Received Command **cmd_test** from @timvandermeij received. Current queue size: 0 Live output at: http://107.21.233.14:8877/641ff3a9e7deb64/output.txt	pdfjsbot	timvandermeij
7647	2016-09-19 16:30:24	#### From: Bot.io (Windows) --- # Received Command **cmd_test** from @yurydelendik received. Current queue size: 0 Live output at: http://107.22.172.223:8877/a6db0e2494ed6e8/output.txt	pdfjsbot	yurydelendik
7647	2016-09-21 10:40:06	@timvandermeij Thank you for the help in https://github.com/mozilla/pdf.js/pull/7647#issuecomment-248016670, it seems to do the trick both in the viewer/tests! /botio-linux preview	Snuffleupagus	timvandermeij
7647	2016-09-21 10:40:07	#### From: Bot.io (Linux) --- # Received Command **cmd_preview** from @Snuffleupagus received. Current queue size: 0 Live output at: http://107.21.233.14:8877/0d5c580fc403d2b/output.txt	pdfjsbot	Snuffleupagus
7647	2016-09-21 15:05:49	#### From: Bot.io (Linux) --- # Received Command **cmd_preview** from @timvandermeij received. Current queue size: 0 Live output at: http://107.21.233.14:8877/44474e451659725/output.txt	pdfjsbot	timvandermeij
7647	2016-09-21 15:07:05	#### From: Bot.io (Windows) --- # Received Command **cmd_test** from @timvandermeij received. Current queue size: 0 Live output at: http://107.22.172.223:8877/1745de306e98ff2/output.txt	pdfjsbot	timvandermeij
7647	2016-09-21 18:38:46	#### From: Bot.io (Linux) --- # Received Command **cmd_makeref** from @timvandermeij received. Current queue size: 0 Live output at: http://107.21.233.14:8877/d41ae658e7d2284/output.txt	pdfjsbot	timvandermeij
7645	2016-09-18 19:13:41	#### From: Bot.io (Linux) --- # Received Command **cmd_preview** from @timvandermeij received. Current queue size: 0 Live output at: http://107.21.233.14:8877/36e9613374ad0c4/output.txt	pdfjsbot	timvandermeij
7645	2016-09-18 19:15:02	#### From: Bot.io (Windows) --- # Received Command **cmd_test** from @timvandermeij received. Current queue size: 0 Live output at: http://107.22.172.223:8877/9995870d8ee6a3e/output.txt	pdfjsbot	timvandermeij
7645	2016-09-18 20:10:32	#### From: Bot.io (Linux) --- # Received Command **cmd_makeref** from @timvandermeij received. Current queue size: 0 Live output at: http://107.21.233.14:8877/99430bdb2324aa8/output.txt	pdfjsbot	timvandermeij
7640	2016-09-17 18:07:58	#### From: Bot.io (Linux) --- # Received Command **cmd_preview** from @timvandermeij received. Current queue size: 0 Live output at: http://107.21.233.14:8877/65b4c2d316d6727/output.txt	pdfjsbot	timvandermeij
7640	2016-09-17 18:12:33	#### From: Bot.io (Windows) --- # Received Command **cmd_test** from @timvandermeij received. Current queue size: 0 Live output at: http://107.22.172.223:8877/05c35bfa00b15b4/output.txt	pdfjsbot	timvandermeij
7640	2016-09-18 22:17:20	#### From: Bot.io (Linux) --- # Received Command **cmd_preview** from @timvandermeij received. Current queue size: 0 Live output at: http://107.21.233.14:8877/8b4333ea6eba65a/output.txt	pdfjsbot	timvandermeij
7640	2016-09-18 22:19:51	#### From: Bot.io (Linux) --- # Received Command **cmd_test** from @timvandermeij received. Current queue size: 0 Live output at: http://107.21.233.14:8877/8f80e9931db2de6/output.txt	pdfjsbot	timvandermeij
7639	2016-09-17 12:43:17	#### From: Bot.io (Linux) --- # Received Command **cmd_preview** from @Snuffleupagus received. Current queue size: 0 Live output at: http://107.21.233.14:8877/63fc84bae897026/output.txt	pdfjsbot	Snuffleupagus
7639	2016-09-17 12:45:29	#### From: Bot.io (Linux) --- # Received Command **cmd_test** from @Snuffleupagus received. Current queue size: 0 Live output at: http://107.21.233.14:8877/e74067f60d156e7/output.txt	pdfjsbot	Snuffleupagus
7639	2016-09-19 18:22:26	#### From: Bot.io (Windows) --- # Received Command **cmd_makeref** from @brendandahl received. Current queue size: 0 Live output at: http://107.22.172.223:8877/faa3dd82de2117f/output.txt	pdfjsbot	brendandahl
7639	2016-09-19 18:22:27	#### From: Bot.io (Linux) --- # Received Command **cmd_test** from @brendandahl received. Current queue size: 1 Live output at: http://107.21.233.14:8877/c5698a58f1761b7/output.txt	pdfjsbot	brendandahl
7639	2016-09-19 18:22:28	#### From: Bot.io (Windows) --- # Received Command **cmd_test** from @brendandahl received. Current queue size: 1 Live output at: http://107.22.172.223:8877/46aa3cf9e2701e6/output.txt	pdfjsbot	brendandahl
7637	2016-09-16 18:50:20	@timvandermeij It doesn't seem to show the other pages here: http://ifcharts.ml/YSCB.html	GiacomoLaw	timvandermeij
7637	2016-09-16 18:54:52	@timvandermeij That's not the page with the issue. The page is ifcharts.ml/YSCB.html. I can't seem to make it show all pages. Sorry about the issue.	GiacomoLaw	timvandermeij
7637	2016-09-16 18:58:37	@timvandermeij So I just change this: https://gyazo.com/ab3164781702b43f6320acbdbe9fa785 to `numPages`?	GiacomoLaw	timvandermeij
7637	2016-09-16 19:01:37	@timvandermeij okay, thanks for the help.	GiacomoLaw	timvandermeij
7636	2016-09-15 14:12:58	#### From: Bot.io (Windows) --- # Received Command **cmd_preview** from @yurydelendik received. Current queue size: 0 Live output at: http://107.22.172.223:8877/2c8cbdaef3bcc9e/output.txt	pdfjsbot	yurydelendik
7634	2016-09-15 10:35:14	#### From: Bot.io (Linux) --- # Received Command **cmd_preview** from @timvandermeij received. Current queue size: 0 Live output at: http://107.21.233.14:8877/07f97e2364fa325/output.txt	pdfjsbot	timvandermeij
7634	2016-09-15 10:36:47	#### From: Bot.io (Windows) --- # Received Command **cmd_test** from @timvandermeij received. Current queue size: 0 Live output at: http://107.22.172.223:8877/38facf10a443b6b/output.txt	pdfjsbot	timvandermeij
7633	2016-09-17 13:37:13	#### From: Bot.io (Linux) --- # Received Command **cmd_preview** from @timvandermeij received. Current queue size: 0 Live output at: http://107.21.233.14:8877/c6e8f5c41558f14/output.txt	pdfjsbot	timvandermeij
7633	2016-09-17 13:38:39	#### From: Bot.io (Windows) --- # Received Command **cmd_test** from @timvandermeij received. Current queue size: 0 Live output at: http://107.22.172.223:8877/efe42373b55163f/output.txt	pdfjsbot	timvandermeij
7633	2016-09-17 14:41:05	#### From: Bot.io (Linux) --- # Received Command **cmd_makeref** from @timvandermeij received. Current queue size: 0 Live output at: http://107.21.233.14:8877/b098952aec45cb8/output.txt	pdfjsbot	timvandermeij
7632	2016-09-14 08:36:30	#### From: Bot.io (Windows) --- # Received Command **cmd_test** from @Snuffleupagus received. Current queue size: 0 Live output at: http://107.22.172.223:8877/e96954c98dd3cb6/output.txt	pdfjsbot	Snuffleupagus
7632	2016-09-15 07:28:54	#### From: Bot.io (Windows) --- # Received Command **cmd_test** from @Snuffleupagus received. Current queue size: 0 Live output at: http://107.22.172.223:8877/c56b1885962fbb2/output.txt	pdfjsbot	Snuffleupagus
7632	2016-09-15 10:05:23	#### From: Bot.io (Linux) --- # Received Command **cmd_preview** from @Snuffleupagus received. Current queue size: 0 Live output at: http://107.21.233.14:8877/2e4660abe7a0f40/output.txt	pdfjsbot	Snuffleupagus
7630	2016-09-14 05:50:49	@yurydelendik i found that one, but the question was where the rounding of the `devicePixelRatio` happens :)	karyon	yurydelendik
7629	2016-09-13 13:03:20	#### From: Bot.io (Linux) --- # Received Command **cmd_preview** from @timvandermeij received. Current queue size: 0 Live output at: http://107.21.233.14:8877/d02feb3d611626a/output.txt	pdfjsbot	timvandermeij
7629	2016-09-13 13:05:25	#### From: Bot.io (Windows) --- # Received Command **cmd_unittest** from @timvandermeij received. Current queue size: 0 Live output at: http://107.22.172.223:8877/b20e0fea8e83d57/output.txt	pdfjsbot	timvandermeij
7628	2016-09-13 12:43:04	#### From: Bot.io (Linux) --- # Received Command **cmd_preview** from @Snuffleupagus received. Current queue size: 0 Live output at: http://107.21.233.14:8877/1eee99941b0fddb/output.txt	pdfjsbot	Snuffleupagus
7628	2016-09-22 16:02:05	#### From: Bot.io (Linux) --- # Received Command **cmd_test** from @Snuffleupagus received. Current queue size: 0 Live output at: http://107.21.233.14:8877/505504c4fa1beb4/output.txt	pdfjsbot	Snuffleupagus
7628	2016-11-29 11:02:48	#### From: Bot.io (Windows) ---- # Received Command **cmd_makeref** from @Snuffleupagus received. Current queue size: 0 Live output at: http://107.22.172.223:8877/5f158484d551592/output.txt	pdfjsbot	Snuffleupagus
7626	2016-09-12 18:34:52	#### From: Bot.io (Linux) --- # Received Command **cmd_preview** from @timvandermeij received. Current queue size: 0 Live output at: http://107.21.233.14:8877/69747ff130df57b/output.txt	pdfjsbot	timvandermeij
7626	2016-09-12 18:36:13	#### From: Bot.io (Linux) --- # Received Command **cmd_test** from @timvandermeij received. Current queue size: 0 Live output at: http://107.21.233.14:8877/25184ab8769851f/output.txt	pdfjsbot	timvandermeij
7624	2016-09-12 10:00:11	#### From: Bot.io (Linux) --- # Received Command **cmd_test** from @Snuffleupagus received. Current queue size: 0 Live output at: http://107.21.233.14:8877/4a7409ffc2fdb44/output.txt	pdfjsbot	Snuffleupagus
7623	2016-09-12 09:13:46	#### From: Bot.io (Windows) --- # Received Command **cmd_test** from @Snuffleupagus received. Current queue size: 0 Live output at: http://107.22.172.223:8877/728249e625f8706/output.txt	pdfjsbot	Snuffleupagus
7622	2016-09-11 18:58:55	#### From: Bot.io (Linux) --- # Received Command **cmd_preview** from @timvandermeij received. Current queue size: 0 Live output at: http://107.21.233.14:8877/e7ebcdf33c06588/output.txt	pdfjsbot	timvandermeij
7622	2016-09-11 19:02:07	#### From: Bot.io (Linux) --- # Received Command **cmd_test** from @timvandermeij received. Current queue size: 0 Live output at: http://107.21.233.14:8877/b4d49b1ff47306a/output.txt	pdfjsbot	timvandermeij
7621	2016-09-11 13:59:25	#### From: Bot.io (Linux) --- # Received Command **cmd_test** from @timvandermeij received. Current queue size: 1 Live output at: http://107.21.233.14:8877/6a73e47e8be6dee/output.txt	pdfjsbot	timvandermeij
7621	2016-09-11 14:45:26	#### From: Bot.io (Windows) --- # Received Command **cmd_test** from @Snuffleupagus received. Current queue size: 0 Live output at: http://107.22.172.223:8877/c06533b32d9bf27/output.txt	pdfjsbot	Snuffleupagus
7621	2016-09-11 18:06:09	#### From: Bot.io (Linux) --- # Received Command **cmd_makeref** from @timvandermeij received. Current queue size: 0 Live output at: http://107.21.233.14:8877/41b1488d79d26cc/output.txt	pdfjsbot	timvandermeij
7619	2016-09-09 11:45:04	#### From: Bot.io (Linux) --- # Received Command **cmd_preview** from @timvandermeij received. Current queue size: 0 Live output at: http://107.21.233.14:8877/7a3f40ec542f896/output.txt	pdfjsbot	timvandermeij
7618	2016-09-26 17:09:10	hey @timvandermeij, any update on this PR?	jeremypress	timvandermeij
7618	2016-09-26 20:10:59	#### From: Bot.io (Linux) --- # Received Command **cmd_preview** from @timvandermeij received. Current queue size: 0 Live output at: http://107.21.233.14:8877/47f512f1ee6bb8e/output.txt	pdfjsbot	timvandermeij
7618	2016-09-28 16:39:29	no worries @timvandermeij, thanks!	jeremypress	timvandermeij
7618	2016-10-03 14:14:46	@jeremypress @timvandermeij Thanks for fixing this. However this brakes stuff in our app related to normal selection (click and drag). We rely on using [`Range.getClientRects`](http://devdocs.io/dom/range/getclientrects) to calculate selection boundaries and with the timeout we get wrong values there. Because this fix is for double-clicking, I found following solves my problem and keeps the fix: …	agentcooper	timvandermeij
7617	2016-09-08 21:02:07	@Snuffleupagus I didn't expect that but it appears to be true. It renders much better on Windows Chrome, Firefox, and IE.	jeremypress	Snuffleupagus
7616	2016-12-11 23:46:37	@yurydelendik Yes, disabling caching is working, but obviously doing so for the entire browser is not a practical workaround. Is there a way to disable caching only for pdf.js? I seem to be running into this problem more and more lately, though that may just be a function of the sites I'm frequenting.	szheng95	yurydelendik
7613	2016-10-05 02:19:18	Hey @timvandermeij When this functionality will be available? How I can help?	lexcorp	timvandermeij
7613	2016-10-05 23:19:48	Hello @timvandermeij @Snuffleupagus, We really like your solution for adding support for AcroForm fields. We're planning to use these features in an app we're currently developing. We'd really appreciate if you can provide us a tentative date where you'd be able to add support for all types of form fields like checkboxes, etc. and export the filled data into an XFDF file or any other format. Than…	anujgeek	Snuffleupagus
7613	2016-10-05 23:19:48	Hello @timvandermeij @Snuffleupagus, We really like your solution for adding support for AcroForm fields. We're planning to use these features in an app we're currently developing. We'd really appreciate if you can provide us a tentative date where you'd be able to add support for all types of form fields like checkboxes, etc. and export the filled data into an XFDF file or any other format. Than…	anujgeek	timvandermeij
7612	2016-09-08 18:50:56	> Check if bundle.js includes worker -- it's wrong (from page loading performance and size) to have it there. Entire pdf.worker.js file shall be placed into separate bundle. Checked the bundled code and can confirm It does not include the worker. As I mentioned, the worker script is bundled as `1.bundle.js`. Upon loading a PDF, a script tag for `1.bundle.js` is inserted into my `<head>` tag (not …	agilgur5	yurydelendik
7612	2016-09-08 19:07:40	> @yurydelendik could you elaborate on the auto-detection/loading of the worker in #6595 that seems to no longer be in the codebase? This functionality is not intended for bundlers/packagers. > I'm building a library that uses pdf.js, so if someone had to import pdf.js code to make my library work, that would be a bit annoying (managing dependencies of dependencies). So far we did not find a bund…	yurydelendik	yurydelendik
7612	2016-09-09 18:54:01	> This functionality is not intended for bundlers/packagers. Didn't realize that 👍 > So far we did not find a bundler that properly manages web worker and we don't want give preferences to webpack or browserify -- we had problem with supporting both at the same time. > The solution is to managing dependencies of dependencies is not trivial. But keep in mind that efficient parsing and rendering of…	agilgur5	yurydelendik
7612	2016-10-01 01:51:10	@yurydelendik it doesn't seem like you checked out @jlchereau's example yet. I also made [pdf-to-dataURL](https://github.com/agilgur5/pdf-to-dataURL) as a tiny package that exhibits this bug. > I was planning to add overloaded constructor for PDFWorker that would accept an web worker is a parameter -- this might provide the alternative solution for some webpack/browserify usecases. Are there any …	agilgur5	yurydelendik
7609	2016-09-09 14:31:24	#### From: Bot.io (Linux) --- # Received Command **cmd_preview** from @timvandermeij received. Current queue size: 0 Live output at: http://107.21.233.14:8877/b94b897ee56a795/output.txt	pdfjsbot	timvandermeij
7603	2016-09-07 01:13:13	hmm this might be to do with keyboard settings @yurydelendik what are you settings on? The first dialog is safari settings the second is system preferences ![keyboard settings](https://cloud.githubusercontent.com/assets/20076864/18296286/abd8b990-74fc-11e6-8c66-c01c5d3b193f.jpg)	slimjim181	yurydelendik
7602	2016-09-06 20:59:11	#### From: Bot.io (Linux) --- # Received Command **cmd_preview** from @timvandermeij received. Current queue size: 0 Live output at: http://107.21.233.14:8877/d24d9fa8f2fa50b/output.txt	pdfjsbot	timvandermeij
7602	2016-09-06 21:09:01	#### From: Bot.io (Linux) --- # Received Command **cmd_test** from @timvandermeij received. Current queue size: 0 Live output at: http://107.21.233.14:8877/a2961c905925f49/output.txt	pdfjsbot	timvandermeij
7602	2016-09-07 14:43:44	#### From: Bot.io (Linux) --- # Received Command **cmd_preview** from @timvandermeij received. Current queue size: 0 Live output at: http://107.21.233.14:8877/7c391bd84d1e69b/output.txt	pdfjsbot	timvandermeij
7602	2016-09-07 14:46:59	#### From: Bot.io (Windows) --- # Received Command **cmd_test** from @timvandermeij received. Current queue size: 0 Live output at: http://107.22.172.223:8877/887baf84acdd5f9/output.txt	pdfjsbot	timvandermeij
7602	2016-09-07 16:29:53	#### From: Bot.io (Windows) --- # Received Command **cmd_test** from @timvandermeij received. Current queue size: 0 Live output at: http://107.22.172.223:8877/1a7aab5be168de4/output.txt	pdfjsbot	timvandermeij
7602	2016-09-08 08:12:06	#### From: Bot.io (Linux) --- # Received Command **cmd_makeref** from @Snuffleupagus received. Current queue size: 0 Live output at: http://107.21.233.14:8877/a0a214127b8aa98/output.txt	pdfjsbot	Snuffleupagus
7601	2016-09-06 10:31:59	@timvandermeij Hi, I can understand that I did not provide any link to the PDF as it's a Client Document which I cannot share. What I can tell you is that I am using IE 11.0 on my system. I don't think it as a graphics driver issue as its also not working on other systems and working on Chrome everywhere. I can share the custom code with you : PDF.html : I am just trying to print all the pages of…	anishvyas	timvandermeij
7601	2016-09-08 07:12:06	@timvandermeij @Snuffleupagus - I analysed the PDF more and found that the issue still persists. I looked through all the issues but couldn't find any which could help me. Can you tell me what more can I provide so that you guys can help me? I have a presentation today and can't seem to make it happen. The issue is with Headers and Table columns particularly. Please help.	anishvyas	Snuffleupagus
7601	2016-09-08 07:12:06	@timvandermeij @Snuffleupagus - I analysed the PDF more and found that the issue still persists. I looked through all the issues but couldn't find any which could help me. Can you tell me what more can I provide so that you guys can help me? I have a presentation today and can't seem to make it happen. The issue is with Headers and Table columns particularly. Please help.	anishvyas	timvandermeij
7601	2016-09-12 10:40:04	@timvandermeij @Snuffleupagus @yurydelendik Thank you for all your help. It was indeed an issue with drivers. It worked fine.	anishvyas	Snuffleupagus
7601	2016-09-12 10:40:04	@timvandermeij @Snuffleupagus @yurydelendik Thank you for all your help. It was indeed an issue with drivers. It worked fine.	anishvyas	timvandermeij
7601	2016-09-12 10:40:04	@timvandermeij @Snuffleupagus @yurydelendik Thank you for all your help. It was indeed an issue with drivers. It worked fine.	anishvyas	yurydelendik
7600	2016-09-06 08:18:51	#### From: Bot.io (Windows) --- # Received Command **cmd_preview** from @Snuffleupagus received. Current queue size: 0 Live output at: http://107.22.172.223:8877/06901e2cb3c8c7e/output.txt	pdfjsbot	Snuffleupagus
7600	2016-09-06 08:21:26	#### From: Bot.io (Windows) --- # Received Command **cmd_test** from @Snuffleupagus received. Current queue size: 0 Live output at: http://107.22.172.223:8877/2ee1c7816311798/output.txt	pdfjsbot	Snuffleupagus
7600	2016-09-09 19:14:00	#### From: Bot.io (Windows) --- # Received Command **cmd_makeref** from @timvandermeij received. Current queue size: 0 Live output at: http://107.22.172.223:8877/b41da0eb8260f51/output.txt	pdfjsbot	timvandermeij
7596	2016-09-05 22:31:06	#### From: Bot.io (Linux) --- # Received Command **cmd_preview** from @timvandermeij received. Current queue size: 0 Live output at: http://107.21.233.14:8877/26a1062821633e3/output.txt	pdfjsbot	timvandermeij
7596	2016-09-05 22:38:28	#### From: Bot.io (Linux) --- # Received Command **cmd_test** from @timvandermeij received. Current queue size: 0 Live output at: http://107.21.233.14:8877/962cf71e4030112/output.txt	pdfjsbot	timvandermeij
7595	2016-09-05 12:58:59	#### From: Bot.io (Windows) --- # Received Command **cmd_unittest** from @Snuffleupagus received. Current queue size: 0 Live output at: http://107.22.172.223:8877/eaad3be9db5f424/output.txt	pdfjsbot	Snuffleupagus
7595	2016-09-05 13:56:15	#### From: Bot.io (Linux) --- # Received Command **cmd_preview** from @timvandermeij received. Current queue size: 0 Live output at: http://107.21.233.14:8877/55c05b9a3c5865e/output.txt	pdfjsbot	timvandermeij
7595	2016-09-05 13:57:38	#### From: Bot.io (Windows) --- # Received Command **cmd_test** from @timvandermeij received. Current queue size: 0 Live output at: http://107.22.172.223:8877/ffca5119a131d44/output.txt	pdfjsbot	timvandermeij
7595	2016-09-05 14:40:17	#### From: Bot.io (Linux) --- # Received Command **cmd_unittest** from @Snuffleupagus received. Current queue size: 0 Live output at: http://107.21.233.14:8877/496d44512067aaf/output.txt	pdfjsbot	Snuffleupagus
7592	2016-09-03 18:38:49	#### From: Bot.io (Windows) --- # Received Command **cmd_preview** from @timvandermeij received. Current queue size: 0 Live output at: http://107.22.172.223:8877/cfbd3cd78867e53/output.txt	pdfjsbot	timvandermeij
7591	2016-09-03 11:15:42	#### From: Bot.io (Windows) --- # Received Command **cmd_test** from @Snuffleupagus received. Current queue size: 0 Live output at: http://107.22.172.223:8877/8998885e69eedf0/output.txt	pdfjsbot	Snuffleupagus
7591	2016-09-04 17:22:41	#### From: Bot.io (Linux) --- # Received Command **cmd_preview** from @timvandermeij received. Current queue size: 0 Live output at: http://107.21.233.14:8877/35173d8fe8dff19/output.txt	pdfjsbot	timvandermeij
7591	2016-09-04 17:24:06	#### From: Bot.io (Linux) --- # Received Command **cmd_test** from @timvandermeij received. Current queue size: 0 Live output at: http://107.21.233.14:8877/18e9efb01923a67/output.txt	pdfjsbot	timvandermeij
7590	2016-09-02 22:41:01	@Snuffleupagus updated impacted browsers	jeremypress	Snuffleupagus
7588	2016-09-02 20:58:18	#### From: Bot.io (Linux) --- # Received Command **cmd_preview** from @timvandermeij received. Current queue size: 0 Live output at: http://107.21.233.14:8877/ebf87c62c039c92/output.txt	pdfjsbot	timvandermeij
7588	2016-09-02 20:59:39	#### From: Bot.io (Windows) --- # Received Command **cmd_test** from @timvandermeij received. Current queue size: 0 Live output at: http://107.22.172.223:8877/745feb2df1ef803/output.txt	pdfjsbot	timvandermeij
7588	2016-09-04 12:53:00	#### From: Bot.io (Linux) --- # Received Command **cmd_preview** from @timvandermeij received. Current queue size: 0 Live output at: http://107.21.233.14:8877/30c6c5700832f5d/output.txt	pdfjsbot	timvandermeij
7588	2016-09-04 12:54:43	#### From: Bot.io (Linux) --- # Received Command **cmd_test** from @timvandermeij received. Current queue size: 0 Live output at: http://107.21.233.14:8877/9cd50b3a500dcd4/output.txt	pdfjsbot	timvandermeij
7588	2016-09-04 18:31:13	#### From: Bot.io (Linux) --- # Received Command **cmd_preview** from @timvandermeij received. Current queue size: 0 Live output at: http://107.21.233.14:8877/5a67a88b94aca47/output.txt	pdfjsbot	timvandermeij
7588	2016-09-04 18:32:55	#### From: Bot.io (Windows) --- # Received Command **cmd_test** from @timvandermeij received. Current queue size: 0 Live output at: http://107.22.172.223:8877/dc125348339e012/output.txt	pdfjsbot	timvandermeij
7588	2016-09-04 19:25:10	#### From: Bot.io (Windows) --- # Received Command **cmd_makeref** from @Snuffleupagus received. Current queue size: 0 Live output at: http://107.22.172.223:8877/762431faf24a3bb/output.txt	pdfjsbot	Snuffleupagus
7587	2016-09-05 08:00:35	@yurydelendik where is the complete example online to test this?. I have both doctype and web compatibility setup. I managed to get more detail on the exception - drawImage is throwing a typeMismatchError.	adam-knights	yurydelendik
7586	2016-09-02 13:08:08	#### From: Bot.io (Linux) --- # Received Command **cmd_preview** from @Snuffleupagus received. Current queue size: 0 Live output at: http://107.21.233.14:8877/38926ca0047cabb/output.txt	pdfjsbot	Snuffleupagus
7585	2016-09-01 16:12:29	#### From: Bot.io (Linux) --- # Received Command **cmd_preview** from @timvandermeij received. Current queue size: 0 Live output at: http://107.21.233.14:8877/6571ddc53dc1297/output.txt	pdfjsbot	timvandermeij
7585	2016-09-01 16:14:16	#### From: Bot.io (Windows) --- # Received Command **cmd_test** from @timvandermeij received. Current queue size: 0 Live output at: http://107.22.172.223:8877/58645d4503deb5f/output.txt	pdfjsbot	timvandermeij
7583	2016-09-01 13:35:10	#### From: Bot.io (Linux) --- # Received Command **cmd_preview** from @timvandermeij received. Current queue size: 0 Live output at: http://107.21.233.14:8877/5b83c4314969278/output.txt	pdfjsbot	timvandermeij
7579	2016-08-31 11:29:20	#### From: Bot.io (Linux) --- # Received Command **cmd_preview** from @Snuffleupagus received. Current queue size: 0 Live output at: http://107.21.233.14:8877/107008792c38c83/output.txt	pdfjsbot	Snuffleupagus
7574	2016-08-27 21:24:17	#### From: Bot.io (Linux) --- # Received Command **cmd_unittest** from @timvandermeij received. Current queue size: 0 Live output at: http://107.21.233.14:8877/1227987ff9be077/output.txt	pdfjsbot	timvandermeij
7570	2016-08-27 08:58:47	#### From: Bot.io (Linux) --- # Received Command **cmd_test** from @Snuffleupagus received. Current queue size: 0 Live output at: http://107.21.233.14:8877/e478f2421bfd528/output.txt	pdfjsbot	Snuffleupagus
7570	2016-08-27 21:36:33	#### From: Bot.io (Linux) --- # Received Command **cmd_preview** from @timvandermeij received. Current queue size: 0 Live output at: http://107.21.233.14:8877/4b70cca759d8a15/output.txt	pdfjsbot	timvandermeij
7570	2016-08-27 21:43:00	#### From: Bot.io (Windows) --- # Received Command **cmd_test** from @timvandermeij received. Current queue size: 0 Live output at: http://107.22.172.223:8877/a56dd0dd455ed91/output.txt	pdfjsbot	timvandermeij
7570	2016-08-28 09:36:49	@timvandermeij Thanks so much for reviewing this, and other PRs!	Snuffleupagus	timvandermeij
7569	2016-08-28 09:55:37	@timvandermeij @Snuffleupagus thanks, looks like it works now. :+1: Reported to Google as well.	eXtreme	Snuffleupagus
7569	2016-08-28 09:55:37	@timvandermeij @Snuffleupagus thanks, looks like it works now. :+1: Reported to Google as well.	eXtreme	timvandermeij
7562	2016-08-26 21:11:59	Interesting. Thank you @THausherr for helping out here!	timvandermeij	THausherr
7555	2016-08-21 16:50:02	#### From: Bot.io (Linux) --- # Received Command **cmd_unittest** from @Snuffleupagus received. Current queue size: 0 Live output at: http://107.21.233.14:8877/ba1d9668ad8d832/output.txt	pdfjsbot	Snuffleupagus
7554	2016-08-21 12:40:42	@Rob--W Thank you very much for the review, I will be working on this. While simplifying the parsing, I am hoping to get your opinion regarding the strictness of parsing. Should we - Make sure that the entire Content-Disposition header be strictly valid before extracting a file name, or - Get a filename if possible ignoring other issues in the header? Examples of invalid (but 'parse'able) headers…	anoopelias	Rob--W
7554	2016-08-21 13:28:27	@timvandermeij Using 'as-is' may not be possible because [it is written for Node](https://github.com/jshttp/content-disposition/blob/master/index.js#L273). As far as parsing is concerned, this use of `Buffer` is the only issue I can see though.	anoopelias	timvandermeij
7554	2016-08-23 04:42:34	@timvandermeij I made an implementation with the approach of adding the `index.js` from the upstream npm module to the `external` folder here in pdf.js. Please see [this](https://github.com/anoopelias/pdf.js/commit/b71470742fd8559f11e27c33daa7df1134f76060) commit. (This is not for review, it still needs more work, though I wanted to give you an idea how I am thinking this can be implemented). I d…	anoopelias	timvandermeij
7554	2016-08-23 04:42:34	@timvandermeij I made an implementation with the approach of adding the `index.js` from the upstream npm module to the `external` folder here in pdf.js. Please see [this](https://github.com/anoopelias/pdf.js/commit/b71470742fd8559f11e27c33daa7df1134f76060) commit. (This is not for review, it still needs more work, though I wanted to give you an idea how I am thinking this can be implemented). I d…	anoopelias	Rob--W
7554	2016-08-23 18:09:50	Thanks @yurydelendik. Sorry if the patch became unnecessarily complex. I will try to simplify it based on your guidance along with a clean room implementation for parsing.	anoopelias	yurydelendik
7550	2016-09-11 19:44:39	#### From: Bot.io (Linux) --- # Received Command **cmd_test** from @Snuffleupagus received. Current queue size: 0 Live output at: http://107.21.233.14:8877/7fc9faef00f3671/output.txt	pdfjsbot	Snuffleupagus
7550	2016-09-16 00:45:10	#### From: Bot.io (Windows) --- # Received Command **cmd_makeref** from @brendandahl received. Current queue size: 0 Live output at: http://107.22.172.223:8877/27efc522ab2527d/output.txt	pdfjsbot	brendandahl
7550	2016-09-16 15:51:50	@brendandahl Thank you for the review!	Snuffleupagus	brendandahl
7546	2016-08-16 10:42:40	#### From: Bot.io (Windows) --- # Received Command **cmd_preview** from @Snuffleupagus received. Current queue size: 0 Live output at: http://107.22.172.223:8877/0ccd78942beffb7/output.txt	pdfjsbot	Snuffleupagus
7546	2016-08-22 18:44:02	#### From: Bot.io (Linux) --- # Received Command **cmd_test** from @Snuffleupagus received. Current queue size: 0 Live output at: http://107.21.233.14:8877/e918e5265a7c1be/output.txt	pdfjsbot	Snuffleupagus
7546	2016-09-09 21:09:43	#### From: Bot.io (Windows) --- # Received Command **cmd_test** from @Snuffleupagus received. Current queue size: 0 Live output at: http://107.22.172.223:8877/5e491e7c9b28858/output.txt	pdfjsbot	Snuffleupagus
7546	2016-09-11 13:20:34	#### From: Bot.io (Linux) --- # Received Command **cmd_makeref** from @Snuffleupagus received. Current queue size: 0 Live output at: http://107.21.233.14:8877/910cb0251d306c8/output.txt	pdfjsbot	Snuffleupagus
7543	2016-08-15 10:37:52	#### From: Bot.io (Linux) --- # Received Command **cmd_makeref** from @Snuffleupagus received. Current queue size: 0 Live output at: http://107.21.233.14:8877/fe5ac9b32d27221/output.txt	pdfjsbot	Snuffleupagus
7540	2016-08-13 10:46:32	#### From: Bot.io (Linux) --- # Received Command **cmd_unittest** from @Snuffleupagus received. Current queue size: 0 Live output at: http://107.21.233.14:8877/0ce4c90407ed3b0/output.txt	pdfjsbot	Snuffleupagus
7540	2016-08-13 10:50:01	#### From: Bot.io (Linux) --- # Received Command **cmd_unittest** from @Snuffleupagus received. Current queue size: 0 Live output at: http://107.21.233.14:8877/600ffc521137e12/output.txt	pdfjsbot	Snuffleupagus
7540	2016-08-27 09:59:07	#### From: Bot.io (Linux) --- # Received Command **cmd_unittest** from @Snuffleupagus received. Current queue size: 0 Live output at: http://107.21.233.14:8877/9ce3782ea35d981/output.txt	pdfjsbot	Snuffleupagus
7540	2016-08-27 21:04:16	#### From: Bot.io (Linux) --- # Received Command **cmd_unittest** from @timvandermeij received. Current queue size: 0 Live output at: http://107.21.233.14:8877/2b1a0cc5813dcd6/output.txt	pdfjsbot	timvandermeij
7539	2016-08-23 20:46:50	@Snuffleupagus I had trouble adding the option as a preference because the pdfViewer gets instantiated before the Preference initialize promise happens. I discussed this with @yurydelendik and I've added at as a constant in pdf_viewer.js.	jeremypress	Snuffleupagus
7539	2016-08-23 20:46:50	@Snuffleupagus I had trouble adding the option as a preference because the pdfViewer gets instantiated before the Preference initialize promise happens. I discussed this with @yurydelendik and I've added at as a constant in pdf_viewer.js.	jeremypress	yurydelendik
7539	2016-08-23 23:06:15	Looks good to me. We may postpone optimizations such as red/black tree and memory usage for later. If we find a performance regression, we can disable that in the pdf_viewer.js file. @timvandermeij or @Snuffleupagus can you glance code again and see if we can land it?	yurydelendik	Snuffleupagus
7539	2016-08-23 23:06:15	Looks good to me. We may postpone optimizations such as red/black tree and memory usage for later. If we find a performance regression, we can disable that in the pdf_viewer.js file. @timvandermeij or @Snuffleupagus can you glance code again and see if we can land it?	yurydelendik	timvandermeij
7539	2016-08-24 08:36:31	> I discussed this with @yurydelendik and I've added at as a constant in pdf_viewer.js. I'm not entirely sure I understand why that is better than what you had before, since it's now no longer possible for a user of `PDFViewer` (e.g. in a [viewer components](https://github.com/mozilla/pdf.js/tree/master/examples/components) based viewer) to choose the text selection mode without actually modifyin…	Snuffleupagus	yurydelendik
7539	2016-08-24 13:26:43	> @yurydelendik Opinions on the above? I would keep enhanceTextSelection on core API side. I don't have opinion for the viewer API. Since it's new functionality, I recommend to keep components backward compatible. In this case we may control selection enhancement state via constants. (Perhaps we can even remove those, but they provide some type of documentation for the literal boolean value.)	yurydelendik	yurydelendik
7539	2016-08-24 14:24:41	@jeremypress @Snuffleupagus the proposal at https://github.com/mozilla/pdf.js/pull/7539#issuecomment-242080291 sounds good to me.	yurydelendik	Snuffleupagus
7539	2016-08-25 06:03:11	#### From: Bot.io (Linux) --- # Received Command **cmd_test** from @Snuffleupagus received. Current queue size: 0 Live output at: http://107.21.233.14:8877/8e7f0177bf70ce4/output.txt	pdfjsbot	Snuffleupagus
7539	2016-08-28 21:13:56	@yurydelendik will do, tomorrow	jeremypress	yurydelendik
7539	2016-08-30 18:39:20	@yurydelendik I've looked at the 2 files and here's what I found: Memory/CPU: results were similar to previous testing, no significant differences. When it comes to selection, both this commit and master are similar as well. Render Times: The introduction of the text div expansion adds between 150-100 ms on first click, and 60-100 ms on subsequent clicks. This is possibly the sluggish scrolling t…	jeremypress	Snuffleupagus
7539	2016-08-30 18:39:20	@yurydelendik I've looked at the 2 files and here's what I found: Memory/CPU: results were similar to previous testing, no significant differences. When it comes to selection, both this commit and master are similar as well. Render Times: The introduction of the text div expansion adds between 150-100 ms on first click, and 60-100 ms on subsequent clicks. This is possibly the sluggish scrolling t…	jeremypress	yurydelendik
7539	2016-08-31 17:03:19	@timvandermeij I made the fixes, but left `|| false` in the last two per @Snuffleupagus 's comment. Very excited for this to land!	jeremypress	Snuffleupagus
7539	2016-08-31 17:03:19	@timvandermeij I made the fixes, but left `|| false` in the last two per @Snuffleupagus 's comment. Very excited for this to land!	jeremypress	timvandermeij
7539	2016-09-01 11:08:23	#### From: Bot.io (Linux) --- # Received Command **cmd_preview** from @timvandermeij received. Current queue size: 0 Live output at: http://107.21.233.14:8877/000cd1fa280eb92/output.txt	pdfjsbot	timvandermeij
7539	2016-09-01 11:09:32	#### From: Bot.io (Windows) --- # Received Command **cmd_test** from @timvandermeij received. Current queue size: 0 Live output at: http://107.22.172.223:8877/c0c37f385d52937/output.txt	pdfjsbot	timvandermeij
7539	2016-09-01 14:37:58	#### From: Bot.io (Windows) --- # Received Command **cmd_makeref** from @timvandermeij received. Current queue size: 0 Live output at: http://107.22.172.223:8877/e3f167bb3810bcf/output.txt	pdfjsbot	timvandermeij
7539	2016-09-01 15:44:25	Nice work! Thank you @yurydelendik for the initial patch and @jeremypress for finalizing the patch!	timvandermeij	yurydelendik
7538	2016-12-27 18:58:03	@timvandermeij will the work you doing on buttons https://github.com/mozilla/pdf.js/issues/7613 be a solution for this issue?	websirnik	timvandermeij
7538	2016-12-27 22:31:33	@timvandermeij Thanks for the explanation! I've just pulled the latest and saw the warning. Is there an approximate timeline for pushbuttons?	websirnik	timvandermeij
7534	2016-08-10 09:18:43	#### From: Bot.io (Linux) --- # Received Command **cmd_test** from @Snuffleupagus received. Current queue size: 0 Live output at: http://107.21.233.14:8877/6d31a2e097b906f/output.txt	pdfjsbot	Snuffleupagus
7534	2016-08-15 11:06:37	#### From: Bot.io (Linux) --- # Received Command **cmd_test** from @Snuffleupagus received. Current queue size: 0 Live output at: http://107.21.233.14:8877/0252fc6e529907a/output.txt	pdfjsbot	Snuffleupagus
7534	2016-08-17 12:05:56	#### From: Bot.io (Windows) --- # Received Command **cmd_test** from @timvandermeij received. Current queue size: 0 Live output at: http://107.22.172.223:8877/2a276275a2d87ca/output.txt	pdfjsbot	timvandermeij
7531	2016-08-09 12:49:36	@Snuffleupagus i have added cors config in my subdomain(media.docstub.com),still progressive loading is not working. My configs are as follow. and link to webpage is [https://www.docstub.com/doc/212/lic-model-paper-ii](url). Can you help? thanks!	kishanj918	Snuffleupagus
7529	2016-08-07 12:35:19	#### From: Bot.io (Linux) --- # Received Command **cmd_preview** from @timvandermeij received. Current queue size: 0 Live output at: http://107.21.233.14:8877/3c656244020b94b/output.txt	pdfjsbot	timvandermeij
7529	2016-08-07 14:30:59	@timvandermeij And thank _you_ for reviewing this, and other PRs!	Snuffleupagus	timvandermeij
7526	2016-08-06 11:15:51	#### From: Bot.io (Linux) --- # Received Command **cmd_preview** from @timvandermeij received. Current queue size: 0 Live output at: http://107.21.233.14:8877/85b3f0badbbf18e/output.txt	pdfjsbot	timvandermeij
7519	2016-08-03 12:48:13	#### From: Bot.io (Linux) --- # Received Command **cmd_preview** from @timvandermeij received. Current queue size: 0 Live output at: http://107.21.233.14:8877/492491bab75ffb5/output.txt	pdfjsbot	timvandermeij
7517	2016-08-04 10:31:33	@Snuffleupagus I did try that and there was no change, except it was slower.	IonicaBizau	Snuffleupagus
7510	2016-07-27 13:56:56	#### From: Bot.io (Linux) --- # Received Command **cmd_preview** from @timvandermeij received. Current queue size: 0 Live output at: http://107.21.233.14:8877/831d307971f610d/output.txt	pdfjsbot	timvandermeij
7506	2016-07-25 13:48:07	#### From: Bot.io (Linux) --- # Received Command **cmd_preview** from @timvandermeij received. Current queue size: 0 Live output at: http://107.21.233.14:8877/48177e5cfcc0642/output.txt	pdfjsbot	timvandermeij
7506	2016-07-25 13:50:33	#### From: Bot.io (Windows) --- # Received Command **cmd_test** from @timvandermeij received. Current queue size: 0 Live output at: http://107.22.172.223:8877/e1464e4cf763f9a/output.txt	pdfjsbot	timvandermeij
7501	2016-07-29 19:59:56	Thanks for the clarification @Snuffleupagus ! I personally think it makes sense to clear the highlights on closing the findbar, but that's probably I got used to Adobe Reader's behavior doing that. I'll this as is, as a reference for anyone until a decision is made.	OmarShehata	Snuffleupagus
7493	2016-07-18 21:02:20	#### From: Bot.io (Linux) --- # Received Command **cmd_test** from @yurydelendik received. Current queue size: 0 Live output at: http://107.21.233.14:8877/8f10de655a3a3ba/output.txt	pdfjsbot	yurydelendik
7493	2016-07-19 08:07:52	#### From: Bot.io (Linux) --- # Received Command **cmd_makeref** from @Snuffleupagus received. Current queue size: 0 Live output at: http://107.21.233.14:8877/14974046ef56fac/output.txt	pdfjsbot	Snuffleupagus
7490	2016-07-17 14:57:56	#### From: Bot.io (Windows) --- # Received Command **cmd_test** from @Snuffleupagus received. Current queue size: 0 Live output at: http://107.22.172.223:8877/de2df6c75e4cdc2/output.txt	pdfjsbot	Snuffleupagus
7490	2016-07-21 11:33:38	#### From: Bot.io (Linux) --- # Received Command **cmd_preview** from @timvandermeij received. Current queue size: 0 Live output at: http://107.21.233.14:8877/e89c2db18ee87d6/output.txt	pdfjsbot	timvandermeij
7490	2016-07-21 11:34:56	#### From: Bot.io (Linux) --- # Received Command **cmd_test** from @timvandermeij received. Current queue size: 0 Live output at: http://107.21.233.14:8877/57e3cb8a4068528/output.txt	pdfjsbot	timvandermeij
7490	2016-07-21 11:34:57	#### From: Bot.io (Windows) --- # Received Command **cmd_test** from @timvandermeij received. Current queue size: 0 Live output at: http://107.22.172.223:8877/ea8fcad7b81121e/output.txt	pdfjsbot	timvandermeij
7490	2016-07-21 12:06:12	#### From: Bot.io (Linux) --- # Received Command **cmd_lint** from @timvandermeij received. Current queue size: 0 Live output at: http://107.21.233.14:8877/3026730e01bf948/output.txt	pdfjsbot	timvandermeij
7490	2016-07-21 12:08:33	#### From: Bot.io (Windows) --- # Received Command **cmd_makeref** from @timvandermeij received. Current queue size: 0 Live output at: http://107.22.172.223:8877/b38aaa1f02515d8/output.txt	pdfjsbot	timvandermeij
7489	2016-07-17 17:09:51	#### From: Bot.io (Windows) --- # Received Command **cmd_test** from @timvandermeij received. Current queue size: 0 Live output at: http://107.22.172.223:8877/35d46ad272977a1/output.txt	pdfjsbot	timvandermeij
7487	2016-07-18 10:58:00	#### From: Bot.io (Linux) --- # Received Command **cmd_preview** from @timvandermeij received. Current queue size: 0 Live output at: http://107.21.233.14:8877/59f25136a89980f/output.txt	pdfjsbot	timvandermeij
7485	2016-07-16 11:38:50	#### From: Bot.io (Windows) --- # Received Command **cmd_preview** from @Snuffleupagus received. Current queue size: 0 Live output at: http://107.22.172.223:8877/9de18f57bcddff3/output.txt	pdfjsbot	Snuffleupagus
7482	2016-07-12 21:29:30	#### From: Bot.io (Windows) --- # Received Command **cmd_test** from @brendandahl received. Current queue size: 0 Live output at: http://107.22.172.223:8877/a801092cd7ad6b1/output.txt	pdfjsbot	brendandahl
7481	2016-07-09 16:00:55	#### From: Bot.io (Linux) --- # Received Command **cmd_preview** from @Snuffleupagus received. Current queue size: 0 Live output at: http://107.21.233.14:8877/943ee708210cf78/output.txt	pdfjsbot	Snuffleupagus
7480	2016-07-09 14:46:16	#### From: Bot.io (Windows) --- # Received Command **cmd_test** from @Snuffleupagus received. Current queue size: 0 Live output at: http://107.22.172.223:8877/c90fd5b79193efa/output.txt	pdfjsbot	Snuffleupagus
7480	2016-07-09 15:18:32	#### From: Bot.io (Linux) --- # Received Command **cmd_lint** from @Snuffleupagus received. Current queue size: 0 Live output at: http://107.21.233.14:8877/ad69931edf7893f/output.txt	pdfjsbot	Snuffleupagus
7479	2016-07-09 13:06:01	#### From: Bot.io (Linux) --- # Received Command **cmd_test** from @timvandermeij received. Current queue size: 0 Live output at: http://107.21.233.14:8877/49761d84ed35e3d/output.txt	pdfjsbot	timvandermeij
7478	2016-07-10 08:56:04	Problem confirmed, reported to zopflipng upstream here: https://github.com/google/zopfli/issues/118, rollback those two images to origin. Thanks @timvandermeij.	PeterDaveHello	timvandermeij
7478	2016-07-10 11:32:58	#### From: Bot.io (Linux) --- # Received Command **cmd_preview** from @timvandermeij received. Current queue size: 0 Live output at: http://107.21.233.14:8877/8c91f1639cd07dd/output.txt	pdfjsbot	timvandermeij
7475	2016-07-18 07:43:03	#### From: Bot.io (Linux) --- # Received Command **cmd_test** from @Snuffleupagus received. Current queue size: 0 Live output at: http://107.21.233.14:8877/bea2839edf90775/output.txt	pdfjsbot	Snuffleupagus
7475	2016-07-19 11:46:07	@yurydelendik Thanks for the review! Is the updated patch more what you had in mind? /botio test	Snuffleupagus	yurydelendik
7475	2016-07-19 11:46:08	#### From: Bot.io (Windows) --- # Received Command **cmd_test** from @Snuffleupagus received. Current queue size: 0 Live output at: http://107.22.172.223:8877/36c9d6b4a00458b/output.txt	pdfjsbot	Snuffleupagus
7467	2016-07-02 11:18:33	#### From: Bot.io (Windows) --- # Received Command **cmd_unittest** from @Snuffleupagus received. Current queue size: 0 Live output at: http://107.22.172.223:8877/a66e0f85cd6d8dc/output.txt	pdfjsbot	Snuffleupagus
7459	2016-07-01 05:25:06	I dont want to extract PDF file, i want to extract XML file which is embedded or attached with the PDF and I have the PDF, Can i extract the data from xml file @timvandermeij ?	anantapl	timvandermeij
7458	2016-07-06 12:57:40	#### From: Bot.io (Windows) --- # Received Command **cmd_preview** from @Snuffleupagus received. Current queue size: 0 Live output at: http://107.22.172.223:8877/d9781dc3dff5feb/output.txt	pdfjsbot	Snuffleupagus
7453	2016-07-06 22:24:40	#### From: Bot.io (Linux) --- # Received Command **cmd_preview** from @timvandermeij received. Current queue size: 0 Live output at: http://107.21.233.14:8877/2b457595fb52611/output.txt	pdfjsbot	timvandermeij
7453	2016-07-06 22:25:51	#### From: Bot.io (Linux) --- # Received Command **cmd_test** from @timvandermeij received. Current queue size: 0 Live output at: http://107.21.233.14:8877/a59230da11686b0/output.txt	pdfjsbot	timvandermeij
7453	2016-07-06 22:25:52	#### From: Bot.io (Windows) --- # Received Command **cmd_test** from @timvandermeij received. Current queue size: 0 Live output at: http://107.22.172.223:8877/327a2c65dfdc255/output.txt	pdfjsbot	timvandermeij
7447	2016-06-27 12:02:35	#### From: Bot.io (Windows) --- # Received Command **cmd_preview** from @Snuffleupagus received. Current queue size: 0 Live output at: http://107.22.172.223:8877/6a3d216c30505e7/output.txt	pdfjsbot	Snuffleupagus
7447	2016-06-27 14:25:28	#### From: Bot.io (Linux) --- # Received Command **cmd_test** from @Snuffleupagus received. Current queue size: 0 Live output at: http://107.21.233.14:8877/76ffab7aacdef59/output.txt	pdfjsbot	Snuffleupagus
7447	2016-07-22 20:50:12	#### From: Bot.io (Windows) --- # Received Command **cmd_makeref** from @brendandahl received. Current queue size: 0 Live output at: http://107.22.172.223:8877/b9ef5d86a77f61c/output.txt	pdfjsbot	brendandahl
7446	2016-07-24 12:37:29	@timvandermeij What do you think about doing something like https://github.com/mozilla/pdf.js/compare/master...Snuffleupagus:annotation-missing-subtype to prevent errors in this case?	Snuffleupagus	timvandermeij
7445	2016-06-27 15:59:01	@Rob--W recreating the PDF by hand... man, I really admire your help! It really sucks I'm in no position to share the PDF :( Anyway, from the Page object I understand that font F2 is object 7, gen 0: That should be this part: Extracted via getTextContent(): Again, I'm really sorry I can't supply the PDF!	LeonMelis	Rob--W
7445	2016-06-28 09:57:30	@Snuffleupagus Thanks for the explanation, the whole 'fakespaces' thing I wondered about in the source makes sense now. I have removed the 'optimization' parts from `OPS.moveText` and `OPS.setTextMatrix` as you suggested and now I get the expected result! @Rob--W Looks like you'll need object 18 until 22. Object 19 & 20 are compressed (FlateDecode) streams, so I'm affraid pasting that binary data…	LeonMelis	Snuffleupagus
7445	2016-06-28 09:57:30	@Snuffleupagus Thanks for the explanation, the whole 'fakespaces' thing I wondered about in the source makes sense now. I have removed the 'optimization' parts from `OPS.moveText` and `OPS.setTextMatrix` as you suggested and now I get the expected result! @Rob--W Looks like you'll need object 18 until 22. Object 19 & 20 are compressed (FlateDecode) streams, so I'm affraid pasting that binary data…	LeonMelis	Rob--W
7444	2016-09-06 11:56:23	#### From: Bot.io (Linux) --- # Received Command **cmd_preview** from @Snuffleupagus received. Current queue size: 0 Live output at: http://107.21.233.14:8877/fe8de4fd853cb65/output.txt	pdfjsbot	Snuffleupagus
7441	2016-06-25 12:59:03	#### From: Bot.io (Linux) --- # Received Command **cmd_test** from @Snuffleupagus received. Current queue size: 0 Live output at: http://107.21.233.14:8877/2c1cf7d1aa5938a/output.txt	pdfjsbot	Snuffleupagus
7440	2016-08-28 13:25:42	#### From: Bot.io (Linux) --- # Received Command **cmd_preview** from @timvandermeij received. Current queue size: 0 Live output at: http://107.21.233.14:8877/79957b4e77888c3/output.txt	pdfjsbot	timvandermeij
7440	2016-08-28 13:48:09	Thank you for fixing this, @Snuffleupagus and @xlc!	timvandermeij	Snuffleupagus
7437	2016-06-24 15:11:58	#### From: Bot.io (Windows) --- # Received Command **cmd_preview** from @Snuffleupagus received. Current queue size: 0 Live output at: http://107.22.172.223:8877/1df52c32bf8f2b9/output.txt	pdfjsbot	Snuffleupagus
7434	2016-12-12 07:50:07	Hi @timvandermeij thanks; I try with the latest version, I update you and eventually close this issue ASAP. Here is the file [Catalogo_XS_1.pdf](https://github.com/mozilla/pdf.js/files/645335/Catalogo_XS_1.pdf)	IrvinDominin	timvandermeij
7432	2016-06-24 13:50:59	Thank you @yurydelendik. This fixed it. Wasn't able to understand @Snuffleupagus example. Wasn't sure I should change lines in core js file (e.g `PDFJS.locale = (PDFJS.locale === undefined ? navigator.language : PDFJS.locale`); How about using `<html lang="">` attribute (website language) to define interface language - if webpage uses another language - change the language in the interface. If ht…	kristjan-kure	Snuffleupagus
7432	2016-06-24 13:50:59	Thank you @yurydelendik. This fixed it. Wasn't able to understand @Snuffleupagus example. Wasn't sure I should change lines in core js file (e.g `PDFJS.locale = (PDFJS.locale === undefined ? navigator.language : PDFJS.locale`); How about using `<html lang="">` attribute (website language) to define interface language - if webpage uses another language - change the language in the interface. If ht…	kristjan-kure	yurydelendik
7427	2016-06-22 18:52:34	#### From: Bot.io (Linux) --- # Received Command **cmd_preview** from @brendandahl received. Current queue size: 0 Live output at: http://107.21.233.14:8877/f92ec0b01764b9b/output.txt	pdfjsbot	brendandahl
7427	2016-06-24 15:28:21	#### From: Bot.io (Linux) --- # Received Command **cmd_test** from @yurydelendik received. Current queue size: 0 Live output at: http://107.21.233.14:8877/28fc974582ac080/output.txt	pdfjsbot	yurydelendik
7425	2016-06-20 15:54:00	Thanks @Snuffleupagus for the quick reply. In this usecase we do not want the user to download the completed PDF so I guess the only way of doing that is through the disableStream setting to true ..	jsangari-ssat	Snuffleupagus
7421	2016-06-16 22:48:38	#### From: Bot.io (Windows) --- # Received Command **cmd_test** from @Rob--W received. Current queue size: 0 Live output at: http://107.22.172.223:8877/a06c40de08c3832/output.txt	pdfjsbot	Rob--W
7421	2016-06-17 08:08:56	@Rob--W There's actually a couple of issues with this code, which is why I've already submitted PR #7347, which incidentally fixes issue #7402 as well. In my opinion that's a more complete and better solution, since it also fixes an issue related to cleanup, so I'd prefer if that one is landed instead!	Snuffleupagus	Rob--W
7416	2016-06-23 00:42:26	@brendandahl san, Thanks for your message, but could you please let me know how I can do pull request? I think I don't have the problematic PDF file on 107.21.233.14 server so that I need to test it on my end, but even though I have obtained whole pdf.js code from #7427 but when I run it, it shows JavaScript error in viewer.js, possibly the way I did was wrong...	futot1	brendandahl
7416	2016-06-24 00:47:30	Thanks @Snuffleupagus san for letting me know. I didn't know the button for opening local PDF. :-) Yes, http://107.21.233.14:8877/f92ec0b01764b9b/web/viewer.html does fix the problem of this issue. Thank you for people doing this! But I think @takahiroyoshi san may need to confirm his issues on this, since I guess there're slightly more lines in his fix than #7427 fix.	futot1	Snuffleupagus
7412	2016-06-15 12:15:09	@timvandermeij: I wasn't aware of #6172. I was trying to solve a specific issue where I work, hence my smaller and very specific pull requests. I agree that a reusable structure would be preferred, but I didn't have the bandwidth to create something as comprehensive as #6172. Clearly there is a need for these features, and I would like to see #6172 be a higher priority. If #6172 is landed and cov…	jsawruk	timvandermeij
7409	2016-06-15 12:51:47	#### From: Bot.io (Windows) --- # Received Command **cmd_preview** from @Snuffleupagus received. Current queue size: 0 Live output at: http://107.22.172.223:8877/ed364305ef10993/output.txt	pdfjsbot	Snuffleupagus
7408	2016-06-15 02:23:01	@Rob--W I've moved the styles back into the snippet, which can continue to live independently. I've basically just migrated each CSS rule that was being applied to the `#overlayContainer` and its relevant descendants, so it should stylistically resemble the password dialog now.	raymondwang	Rob--W
7408	2016-06-16 20:19:43	#### From: Bot.io (Windows) --- # Received Command **cmd_preview** from @Rob--W received. Current queue size: 0 Live output at: http://107.22.172.223:8877/f4eda062d37707a/output.txt	pdfjsbot	Rob--W
7408	2016-06-16 22:08:31	@Rob--W: I think I'm a little confused about the intent behind this ticket. Initially I thought that moving towards reusing classes from viewer.css would be the way to go, since the styles would be consistent with the other dialogs. However, you noted that you wanted this snippet to be able to live independently of viewer.css, which makes sense for reusability of this particular component, but no…	raymondwang	Rob--W
7408	2016-06-18 12:02:01	I like how this PR is developing. The screenshot above shows exactly what I have in mind for the printing dialog, which is to make it look like the other dialogs such as the password prompt dialog. It is good to see that this also saves quite a bit of CSS in the snippet, and only overrides remain. I'll leave the final review for @Rob--W, but in general the patch looks good to me. Thank you for wo…	timvandermeij	Rob--W
7408	2016-06-18 12:02:12	#### From: Bot.io (Linux) --- # Received Command **cmd_preview** from @timvandermeij received. Current queue size: 0 Live output at: http://107.21.233.14:8877/1841ac7b5091bfd/output.txt	pdfjsbot	timvandermeij
7408	2016-07-13 17:24:45	@timvandermeij @Rob--W Sorry, work has kept me busy the last month. I'm hoping to pick back up on this ticket soon. From what I understand about the codebase so far, being able to access the overlayContainer in order to change styles will probably require a rewriting of the shim to become a class, rather than static methods. I think it seems straightforward enough, but I'll have to scramble toget…	raymondwang	timvandermeij
7408	2016-07-13 17:24:45	@timvandermeij @Rob--W Sorry, work has kept me busy the last month. I'm hoping to pick back up on this ticket soon. From what I understand about the codebase so far, being able to access the overlayContainer in order to change styles will probably require a rewriting of the shim to become a class, rather than static methods. I think it seems straightforward enough, but I'll have to scramble toget…	raymondwang	Rob--W
7407	2016-06-13 11:38:58	#### From: Bot.io (Linux) --- # Received Command **cmd_preview** from @Snuffleupagus received. Current queue size: 0 Live output at: http://107.21.233.14:8877/ed13c7c9ddbd8d7/output.txt	pdfjsbot	Snuffleupagus
7407	2016-07-23 11:40:53	#### From: Bot.io (Windows) --- # Received Command **cmd_test** from @Snuffleupagus received. Current queue size: 0 Live output at: http://107.22.172.223:8877/7fcff38c4e9abee/output.txt	pdfjsbot	Snuffleupagus
7407	2016-09-03 17:10:09	#### From: Bot.io (Linux) --- # Received Command **cmd_preview** from @timvandermeij received. Current queue size: 0 Live output at: http://107.21.233.14:8877/8b32d54901fed82/output.txt	pdfjsbot	timvandermeij
7407	2016-09-03 17:11:33	#### From: Bot.io (Windows) --- # Received Command **cmd_test** from @timvandermeij received. Current queue size: 0 Live output at: http://107.22.172.223:8877/7090b7bfcc8e7ed/output.txt	pdfjsbot	timvandermeij
7407	2016-09-03 18:16:01	#### From: Bot.io (Linux) --- # Received Command **cmd_test** from @timvandermeij received. Current queue size: 0 Live output at: http://107.21.233.14:8877/2fe108d03426b66/output.txt	pdfjsbot	timvandermeij
7407	2016-09-04 10:57:14	#### From: Bot.io (Linux) --- # Received Command **cmd_test** from @timvandermeij received. Current queue size: 0 Live output at: http://107.21.233.14:8877/5bcd307e9fcf4c2/output.txt	pdfjsbot	timvandermeij
7407	2016-09-04 12:11:17	#### From: Bot.io (Linux) --- # Received Command **cmd_makeref** from @timvandermeij received. Current queue size: 0 Live output at: http://107.21.233.14:8877/69cd31c34b9eadb/output.txt	pdfjsbot	timvandermeij
7407	2016-09-04 12:11:22	#### From: Bot.io (Windows) --- # Received Command **cmd_makeref** from @timvandermeij received. Current queue size: 0 Live output at: http://107.22.172.223:8877/2d5b7ac914a6c2e/output.txt	pdfjsbot	timvandermeij
7405	2016-06-18 16:03:03	#### From: Bot.io (Linux) --- # Received Command **cmd_preview** from @Snuffleupagus received. Current queue size: 0 Live output at: http://107.21.233.14:8877/dbbc44bf362a39f/output.txt	pdfjsbot	Snuffleupagus
7405	2016-06-27 10:41:27	@yurydelendik Does this look like what you had in mind https://github.com/mozilla/pdf.js/compare/master...Snuffleupagus:updateUIToolbar?	Snuffleupagus	yurydelendik
7405	2016-06-29 15:10:25	@Snuffleupagus yes, but I'm not sure we need to provide any args to the function (can it pull all needed info from the object states)	yurydelendik	Snuffleupagus
7403	2016-06-13 01:10:21	@Snuffleupagus - I'm not, though the document is a derived version of a standard tax form (from https://www.gov.uk/). That being said, I wouldn't say I have the authority to say it can be included (from a licensing perspective).	BHSPitMonkey	Snuffleupagus
7402	2016-06-14 03:48:18	@Rob--W - how can we fix it? is it a library issue?	banguero	Rob--W
7402	2016-06-17 01:05:00	@Rob--W, awesome! Yes feel free to include the pdf on unit tests if needed	banguero	Rob--W
7400	2016-06-10 15:09:33	#### From: Bot.io (Linux) --- # Received Command **cmd_preview** from @Snuffleupagus received. Current queue size: 0 Live output at: http://107.21.233.14:8877/9324528f42b27f6/output.txt	pdfjsbot	Snuffleupagus
7400	2016-06-15 12:23:37	#### From: Bot.io (Windows) --- # Received Command **cmd_preview** from @yurydelendik received. Current queue size: 0 Live output at: http://107.22.172.223:8877/19c76ba575d6945/output.txt	pdfjsbot	yurydelendik
7396	2016-10-08 03:33:09	Actually iTextSharp pdf library for C# does exactly that, and it is really usefull for getting spatial context from the text. I would really appreciate if u could reconsider opening this again @timvandermeij	Sposito	timvandermeij
7390	2016-06-08 09:38:37	#### From: Bot.io (Linux) --- # Received Command **cmd_test** from @Snuffleupagus received. Current queue size: 0 Live output at: http://107.21.233.14:8877/119de8c1e4ac4bd/output.txt	pdfjsbot	Snuffleupagus
7390	2016-06-29 21:12:09	@Snuffleupagus Another thought for a different PR: maybe instead of relying on 'i' or 'I' we should just take the first non-zero width if all the others fail?	brendandahl	Snuffleupagus
7389	2016-06-06 07:19:27	#### From: Bot.io (Linux) --- # Received Command **cmd_test** from @Snuffleupagus received. Current queue size: 0 Live output at: http://107.21.233.14:8877/39cfb7eb7f0e431/output.txt	pdfjsbot	Snuffleupagus
7389	2016-06-08 20:45:02	#### From: Bot.io (Linux) --- # Received Command **cmd_preview** from @timvandermeij received. Current queue size: 0 Live output at: http://107.21.233.14:8877/ec5961a378d5df3/output.txt	pdfjsbot	timvandermeij
7387	2016-06-04 08:09:43	#### From: Bot.io (Linux) --- # Received Command **cmd_test** from @Snuffleupagus received. Current queue size: 0 Live output at: http://107.21.233.14:8877/bd6618735d5bc20/output.txt	pdfjsbot	Snuffleupagus
7387	2016-07-27 19:41:28	#### From: Bot.io (Windows) --- # Received Command **cmd_test** from @Snuffleupagus received. Current queue size: 0 Live output at: http://107.22.172.223:8877/8a729af834d872e/output.txt	pdfjsbot	Snuffleupagus
7387	2016-08-30 20:21:28	#### From: Bot.io (Linux) --- # Received Command **cmd_makeref** from @yurydelendik received. Current queue size: 0 Live output at: http://107.21.233.14:8877/31194223efbc016/output.txt	pdfjsbot	yurydelendik
7386	2016-06-06 14:49:47	Before we attempt to upstream that patch, I think that it would really help if we made a decision about the _minimum_ Firefox version that we intend to support with the development addon. Currently we've got quite a bit of fallback code for fairly old Firefox versions in `PdfStreamConverter.jsm` (and `PdfjsChromeUtils.jsm`), and given the lack of testing, I wouldn't be surprised if the developmen…	Snuffleupagus	yurydelendik
7377	2016-06-03 11:17:31	Thanks for your reply @yurydelendik I found that by forcing disableRange to true or false, by hacking the code in compatibility.js - this made no difference at all. I even reset my iPad back to factory settings to make sure it wasn't a caching issue. I have no idea why, but the issue seemed to originate from my environment itself, when I upload the web-app I'm working on to an FTP server, the pro…	rorysmorris	yurydelendik
7374	2016-06-01 07:38:14	#### From: Bot.io (Linux) --- # Received Command **cmd_test** from @Snuffleupagus received. Current queue size: 0 Live output at: http://107.21.233.14:8877/6c53b0cc93ba04d/output.txt	pdfjsbot	Snuffleupagus
7374	2016-06-01 21:02:46	#### From: Bot.io (Linux) --- # Received Command **cmd_test** from @Snuffleupagus received. Current queue size: 0 Live output at: http://107.21.233.14:8877/6d3d5f3a5f41ce8/output.txt	pdfjsbot	Snuffleupagus
7374	2016-06-01 21:03:06	#### From: Bot.io (Linux) --- # Received Command **cmd_test** from @Snuffleupagus received. Current queue size: 1 Live output at: http://107.21.233.14:8877/9a3405481770f98/output.txt	pdfjsbot	Snuffleupagus
7374	2016-06-03 16:54:35	#### From: Bot.io (Windows) --- # Received Command **cmd_makeref** from @yurydelendik received. Current queue size: 0 Live output at: http://107.22.172.223:8877/ffbbc0a29037fb3/output.txt	pdfjsbot	yurydelendik
7372	2016-05-31 16:23:48	@Snuffleupagus thank you for the insights. I'l have a look at the font names used, and hardcode it	TuningGuide	Snuffleupagus
7361	2016-05-30 11:15:17	#### From: Bot.io (Linux) --- # Received Command **cmd_test** from @Snuffleupagus received. Current queue size: 0 Live output at: http://107.21.233.14:8877/1d6f8a46b60ce37/output.txt	pdfjsbot	Snuffleupagus
7361	2016-06-06 18:24:36	#### From: Bot.io (Linux) --- # Received Command **cmd_test** from @brendandahl received. Current queue size: 0 Live output at: http://107.21.233.14:8877/6942ead328e25b8/output.txt	pdfjsbot	brendandahl
7361	2016-06-07 17:24:04	#### From: Bot.io (Linux) --- # Received Command **cmd_makeref** from @brendandahl received. Current queue size: 0 Live output at: http://107.21.233.14:8877/38fad8f1b757dc2/output.txt	pdfjsbot	brendandahl
7352	2016-05-25 11:55:46	#### From: Bot.io (Linux) --- # Received Command **cmd_test** from @Snuffleupagus received. Current queue size: 0 Live output at: http://107.21.233.14:8877/b8993376283081c/output.txt	pdfjsbot	Snuffleupagus
7352	2016-05-25 20:45:14	#### From: Bot.io (Linux) --- # Received Command **cmd_preview** from @timvandermeij received. Current queue size: 0 Live output at: http://107.21.233.14:8877/cb15ea7a0a32711/output.txt	pdfjsbot	timvandermeij
7352	2016-05-25 21:29:34	#### From: Bot.io (Linux) --- # Received Command **cmd_makeref** from @timvandermeij received. Current queue size: 0 Live output at: http://107.21.233.14:8877/8773c81b7651ae1/output.txt	pdfjsbot	timvandermeij
7348	2016-07-29 13:33:45	@timvandermeij Which PR do you mean?	mkurz	timvandermeij
7347	2016-05-23 14:47:39	#### From: Bot.io (Linux) --- # Received Command **cmd_test** from @Snuffleupagus received. Current queue size: 0 Live output at: http://107.21.233.14:8877/9f6d1be36b6075f/output.txt	pdfjsbot	Snuffleupagus
7347	2016-05-23 15:26:57	#### From: Bot.io (Linux) --- # Received Command **cmd_lint** from @Snuffleupagus received. Current queue size: 0 Live output at: http://107.21.233.14:8877/9e739d778b4dccf/output.txt	pdfjsbot	Snuffleupagus
7347	2016-06-13 12:53:58	#### From: Bot.io (Linux) --- # Received Command **cmd_test** from @Snuffleupagus received. Current queue size: 0 Live output at: http://107.21.233.14:8877/dc36290a342a652/output.txt	pdfjsbot	Snuffleupagus
7347	2016-06-17 09:56:15	#### From: Bot.io (Linux) --- # Received Command **cmd_test** from @Snuffleupagus received. Current queue size: 0 Live output at: http://107.21.233.14:8877/5ad3d68f90815c1/output.txt	pdfjsbot	Snuffleupagus
7347	2016-06-17 09:56:16	#### From: Bot.io (Windows) --- # Received Command **cmd_test** from @Snuffleupagus received. Current queue size: 0 Live output at: http://107.22.172.223:8877/b1a39b6d552852a/output.txt	pdfjsbot	Snuffleupagus
7347	2016-06-18 07:41:51	#### From: Bot.io (Windows) --- # Received Command **cmd_test** from @Snuffleupagus received. Current queue size: 0 Live output at: http://107.22.172.223:8877/310cbb64ac3adba/output.txt	pdfjsbot	Snuffleupagus
7342	2016-07-19 10:43:01	@fkaelberer Does this still happen? It seems fixed for my using Firefox 47.0.1 on Arch Linux and the bots also don't have this problem anymore, so I think upstream uplifted a patch for this.	timvandermeij	fkaelberer
7342	2016-07-21 21:17:17	@fkaelberer Based on your "Not Affected:" list above, it seems that this has been fixed upstream. Would you be able to use `mozregression`, see http://mozilla.github.io/mozregression/, to find out when and in which commit/bug this was fixed?	Snuffleupagus	fkaelberer
7342	2016-07-21 22:25:31	@Snuffleupagus Awesome tool ;-) Broke in https://hg.mozilla.org/integration/mozilla-inbound/rev/180f3f0494a7 Fixed in https://hg.mozilla.org/integration/mozilla-inbound/rev/2a0eda9a4bb6	fkaelberer	Snuffleupagus
7341	2016-06-08 21:03:52	#### From: Bot.io (Linux) --- # Received Command **cmd_test** from @timvandermeij received. Current queue size: 0 Live output at: http://107.21.233.14:8877/8cc74cb6db2c0fb/output.txt	pdfjsbot	timvandermeij
7341	2016-06-09 07:44:08	@timvandermeij Thanks so much for reviewing not only this one, but the `move-isSpace` PR as well :-)	Snuffleupagus	timvandermeij
7340	2016-05-19 17:48:52	#### From: Bot.io (Linux) --- # Received Command **cmd_unittest** from @Snuffleupagus received. Current queue size: 0 Live output at: http://107.21.233.14:8877/a1e69853869e8d6/output.txt	pdfjsbot	Snuffleupagus
7337	2016-05-18 19:23:25	#### From: Bot.io (Linux) --- # Received Command **cmd_preview** from @timvandermeij received. Current queue size: 0 Live output at: http://107.21.233.14:8877/d7db6357362e4fe/output.txt	pdfjsbot	timvandermeij
7337	2016-05-18 19:34:06	#### From: Bot.io (Windows) --- # Received Command **cmd_test** from @yurydelendik received. Current queue size: 0 Live output at: http://107.22.172.223:8877/bf07bd7eb5fbc6b/output.txt	pdfjsbot	yurydelendik
7337	2016-05-18 20:38:22	#### From: Bot.io (Windows) --- # Received Command **cmd_makeref** from @timvandermeij received. Current queue size: 0 Live output at: http://107.22.172.223:8877/2967a093db2398c/output.txt	pdfjsbot	timvandermeij
7333	2016-05-16 20:13:35	Thanks @yurydelendik!	lambdabaa	yurydelendik
7330	2016-05-16 10:36:36	#### From: Bot.io (Windows) --- # Received Command **cmd_test** from @Snuffleupagus received. Current queue size: 0 Live output at: http://107.22.172.223:8877/ae295ac51082085/output.txt	pdfjsbot	Snuffleupagus
7330	2016-08-20 12:18:03	#### From: Bot.io (Windows) --- # Received Command **cmd_test** from @Snuffleupagus received. Current queue size: 0 Live output at: http://107.22.172.223:8877/0d6d3ce3900d0ca/output.txt	pdfjsbot	Snuffleupagus
7330	2016-08-22 16:42:02	@Snuffleupagus can you add a code comment about it's being a workaround? r+ with the comment	yurydelendik	Snuffleupagus
7330	2016-08-22 18:07:41	#### From: Bot.io (Windows) --- # Received Command **cmd_makeref** from @Snuffleupagus received. Current queue size: 0 Live output at: http://107.22.172.223:8877/31e1ddee5ece68b/output.txt	pdfjsbot	Snuffleupagus
7322	2016-06-08 22:57:08	#### From: Bot.io (Linux) --- # Received Command **cmd_preview** from @timvandermeij received. Current queue size: 0 Live output at: http://107.21.233.14:8877/b8b796b474efbad/output.txt	pdfjsbot	timvandermeij
7322	2016-10-14 14:14:57	#### From: Bot.io (Linux) --- # Received Command **cmd_test** from @yurydelendik received. Current queue size: 0 Live output at: http://107.21.233.14:8877/c1bfd094d1ec496/output.txt	pdfjsbot	yurydelendik
7317	2016-05-11 19:10:46	#### From: Bot.io (Windows) --- # Received Command **cmd_preview** from @yurydelendik received. Current queue size: 0 Live output at: http://107.22.172.223:8877/cfa637fe8eff645/output.txt	pdfjsbot	yurydelendik
7316	2016-05-11 13:47:51	#### From: Bot.io (Linux) --- # Received Command **cmd_preview** from @timvandermeij received. Current queue size: 0 Live output at: http://107.21.233.14:8877/5a7b1e44b77c039/output.txt	pdfjsbot	timvandermeij
7316	2016-05-11 13:50:12	#### From: Bot.io (Linux) --- # Received Command **cmd_test** from @timvandermeij received. Current queue size: 0 Live output at: http://107.21.233.14:8877/8892b91c7e5fedf/output.txt	pdfjsbot	timvandermeij
7313	2016-05-11 19:05:10	#### From: Bot.io (Linux) --- # Received Command **cmd_preview** from @timvandermeij received. Current queue size: 0 Live output at: http://107.21.233.14:8877/caa752fa9224791/output.txt	pdfjsbot	timvandermeij
7312	2016-05-11 07:52:00	@timvandermeij I expect the majority of the users to be at the latest version, and running ancient versions of Chrome is very stupid (because of security vulnerabilities). However, given the lot of users, I expect that it is not unlikely to have at least a few thousand users who are still using an old Chrome version. My immediate need is indeed determining whether it's safe to drop support for Ch…	Rob--W	timvandermeij
7307	2016-05-10 13:15:42	> So also compatibility.js should have a local context. I can do a pr if it helps. @McGiogen yes please. There is no need in space/tab indenting of entire compatibility.js. You may need to modify jshint settings. See https://github.com/mozilla/pdf.js/wiki/Contributing prior submitting a PR.	yurydelendik	McGiogen
7306	2016-05-09 22:12:23	#### From: Bot.io (Linux) --- # Received Command **cmd_preview** from @timvandermeij received. Current queue size: 0 Live output at: http://107.21.233.14:8877/b849b7208a06b21/output.txt	pdfjsbot	timvandermeij
7303	2016-05-09 14:22:50	> rather than just relying on a simple condition @Snuffleupagus does it miss generation check? or shall we track the latest obj with specific number instead of first?	yurydelendik	Snuffleupagus
7302	2016-05-09 07:41:02	#### From: Bot.io (Windows) --- # Received Command **cmd_preview** from @Snuffleupagus received. Current queue size: 0 Live output at: http://107.22.172.223:8877/519467284aa0be1/output.txt	pdfjsbot	Snuffleupagus
7302	2016-05-09 07:51:20	#### From: Bot.io (Windows) --- # Received Command **cmd_test** from @Snuffleupagus received. Current queue size: 0 Live output at: http://107.22.172.223:8877/e556533be54aa95/output.txt	pdfjsbot	Snuffleupagus
7301	2016-05-08 07:41:19	#### From: Bot.io (Linux) --- # Received Command **cmd_preview** from @Snuffleupagus received. Current queue size: 0 Live output at: http://107.21.233.14:8877/7cf37d8cba7dff4/output.txt	pdfjsbot	Snuffleupagus
7300	2016-05-07 19:19:58	#### From: Bot.io (Linux) --- # Received Command **cmd_test** from @Snuffleupagus received. Current queue size: 0 Live output at: http://107.21.233.14:8877/21565eba93e3958/output.txt	pdfjsbot	Snuffleupagus
7300	2016-05-24 16:17:52	@Snuffleupagus Woot, first CFF bug! /botio-makeref	brendandahl	Snuffleupagus
7300	2016-05-24 17:49:30	#### From: Bot.io (Windows) --- # Received Command **cmd_makeref** from @brendandahl received. Current queue size: 0 Live output at: http://107.22.172.223:8877/aecd5312a85f6f7/output.txt	pdfjsbot	brendandahl
7299	2016-05-09 20:11:56	#### From: Bot.io (Linux) --- # Received Command **cmd_preview** from @timvandermeij received. Current queue size: 0 Live output at: http://107.21.233.14:8877/8f2fbfaa2e20099/output.txt	pdfjsbot	timvandermeij
7289	2016-05-04 20:16:49	#### From: Bot.io (Linux) --- # Received Command **cmd_preview** from @timvandermeij received. Current queue size: 0 Live output at: http://107.21.233.14:8877/870fb4223fab35d/output.txt	pdfjsbot	timvandermeij
7287	2016-05-16 17:57:40	@yurydelendik It works! You have been very helpful. Thank you.	lazzi	yurydelendik
7286	2016-05-04 07:54:41	> And draws black text using JPEG image (?). I'm thinking the combination of these two producing this effect @yurydelendik probably my description of the problem was a bit confusing, sorry. the "source" pdf has the TextRenderingMode.ADD_TO_PATH text, while the one processed with ghostscript has that text turned into an image. the source pdf has the text drawn inside the CanvasGraphics_endText() f…	cvlmtg	yurydelendik
7285	2016-05-03 07:38:36	#### From: Bot.io (Windows) --- # Received Command **cmd_unittest** from @Snuffleupagus received. Current queue size: 0 Live output at: http://107.22.172.223:8877/2f97b4a3230248c/output.txt	pdfjsbot	Snuffleupagus
7285	2016-05-03 07:38:37	#### From: Bot.io (Linux) --- # Received Command **cmd_unittest** from @Snuffleupagus received. Current queue size: 0 Live output at: http://107.21.233.14:8877/7a1726ae5436106/output.txt	pdfjsbot	Snuffleupagus
7285	2016-05-05 09:37:08	> Debugging the higher level ref tests when broken is often very painful, where as a unit test the issue is usually immediately obvious. In hindsight, I think we should have made much more of our ref tests into font unit tests. That is certainly a very valid point; one that I didn't really consider! One possible problem with creating small/self-contained unit-tests, is that for e.g. `TrueType` fo…	Snuffleupagus	brendandahl
7281	2016-05-02 22:53:22	#### From: Bot.io (Linux) --- # Received Command **cmd_test** from @timvandermeij received. Current queue size: 0 Live output at: http://107.21.233.14:8877/0141c58562e3bbf/output.txt	pdfjsbot	timvandermeij
7279	2016-05-02 20:58:33	#### From: Bot.io (Windows) --- # Received Command **cmd_test** from @yurydelendik received. Current queue size: 0 Live output at: http://107.22.172.223:8877/aa0314b5a7cf638/output.txt	pdfjsbot	yurydelendik
7279	2016-05-02 20:58:34	#### From: Bot.io (Linux) --- # Received Command **cmd_test** from @yurydelendik received. Current queue size: 0 Live output at: http://107.21.233.14:8877/048eec604349ac4/output.txt	pdfjsbot	yurydelendik
7277	2016-06-13 19:40:32	@timvandermeij In the meantime, do you think that we should just `makeref` the current state (e.g. in #3891), since it's currently not really meaningful to run the reference tests given all the changes?	Snuffleupagus	timvandermeij
7277	2016-09-11 19:58:18	Given that some of the issues here were already fixed and recently a couple of patches landed upstream (and we're on Firefox 50 now), I'm not sure if there is anything else we need to do here. @Snuffleupagus What do you think?	timvandermeij	Snuffleupagus
7271	2016-05-02 19:35:55	@yurydelendik Thanks for the workaround. That would be an immediate solution at the moment.	nazarhussain	yurydelendik
7268	2016-04-28 21:54:40	#### From: Bot.io (Windows) --- # Received Command **cmd_preview** from @yurydelendik received. Current queue size: 0 Live output at: http://107.22.172.223:8877/f213139ee6a269c/output.txt	pdfjsbot	yurydelendik
7266	2016-04-29 09:07:39	#### From: Bot.io (Linux) --- # Received Command **cmd_preview** from @Snuffleupagus received. Current queue size: 0 Live output at: http://107.21.233.14:8877/9038ac11153e83f/output.txt	pdfjsbot	Snuffleupagus
7265	2016-12-02 09:35:08	@yurydelendik, you right, I tried add opacity = 0 for canvas before render and set opacity = 1 after render, and I feel the work faster.	evil-core	yurydelendik
7262	2016-04-27 21:15:33	#### From: Bot.io (Windows) --- # Received Command **cmd_test** from @yurydelendik received. Current queue size: 1 Live output at: http://107.22.172.223:8877/ffbb0f749556e21/output.txt	pdfjsbot	yurydelendik
7261	2016-06-22 20:54:14	@yurydelendik Do the checkmark on the left of file names means the unit test for that file have already been written?	pablofiumara	yurydelendik
7261	2016-06-23 17:53:10	@timvandermeij Thanks for answering. Could you confirm that murmurhash2.js was renamed to murmurhash3.js and that murmurhash3.js needs unit tests to be written, please?	pablofiumara	timvandermeij
7260	2016-05-02 21:32:43	#### From: Bot.io (Windows) --- # Received Command **cmd_lint** from @timvandermeij received. Current queue size: 0 Live output at: http://107.22.172.223:8877/cce63fab52ccfcf/output.txt	pdfjsbot	timvandermeij
7260	2016-05-02 21:35:15	#### From: Bot.io (Windows) --- # Received Command **cmd_unittest** from @timvandermeij received. Current queue size: 1 Live output at: http://107.22.172.223:8877/cf40dbebe6a3f7b/output.txt	pdfjsbot	timvandermeij
7260	2016-05-02 21:40:23	#### From: Bot.io (Windows) --- # Received Command **cmd_preview** from @timvandermeij received. Current queue size: 0 Live output at: http://107.22.172.223:8877/95ed8435076f3c8/output.txt	pdfjsbot	timvandermeij
7260	2016-05-02 21:42:12	#### From: Bot.io (Linux) --- # Received Command **cmd_test** from @timvandermeij received. Current queue size: 0 Live output at: http://107.21.233.14:8877/8ffe8d0a68f7b0b/output.txt	pdfjsbot	timvandermeij
7254	2016-04-26 21:47:52	#### From: Bot.io (Linux) --- # Received Command **cmd_preview** from @timvandermeij received. Current queue size: 0 Live output at: http://107.21.233.14:8877/14c13b0714ced29/output.txt	pdfjsbot	timvandermeij
7254	2016-04-26 21:51:30	#### From: Bot.io (Linux) --- # Received Command **cmd_unittest** from @timvandermeij received. Current queue size: 0 Live output at: http://107.21.233.14:8877/80648a52743af1e/output.txt	pdfjsbot	timvandermeij
7254	2016-04-28 12:59:40	#### From: Bot.io (Windows) --- # Received Command **cmd_preview** from @Snuffleupagus received. Current queue size: 0 Live output at: http://107.22.172.223:8877/f738ff8efdbdcd2/output.txt	pdfjsbot	Snuffleupagus
7254	2016-04-28 13:07:42	#### From: Bot.io (Linux) --- # Received Command **cmd_unittest** from @Snuffleupagus received. Current queue size: 0 Live output at: http://107.21.233.14:8877/c6991f8c2f789b2/output.txt	pdfjsbot	Snuffleupagus
7246	2016-05-05 09:39:11	@Snuffleupagus : Hi we replaced zoom parameter from (75,0,0) to (75) . This solution obviously works , but the problem is it works for some documents and for some documents it still shows the old feature of spilling over to next page. Eg 1: <my application>/show_pdf/123.pdf#page=2&zoom=75 ->goes to page 2 . Works well. <my application>/show_pdf/456.pdf#page=2&zoom=75 ->goes to page 3 !!!! If I re…	vipulvkp	Snuffleupagus
7242	2016-04-23 14:18:18	#### From: Bot.io (Linux) --- # Received Command **cmd_preview** from @Snuffleupagus received. Current queue size: 0 Live output at: http://107.21.233.14:8877/3621d533ace11c6/output.txt	pdfjsbot	Snuffleupagus
7240	2016-04-26 07:26:07	Looking at the latest diff for `pdfjs-dist`, it seems that this patch (incorrectly) removed a bunch of code from the built `pdf.js` file, see https://github.com/mozilla/pdfjs-dist/commit/621c731c944444554f184cf0f2c0f79dbdf128eb#diff-ad3795a3948fdb9ac121063b17190e22. @yurydelendik Was this intentional, especially the changes below https://github.com/mozilla/pdfjs-dist/commit/621c731c944444554f184c…	Snuffleupagus	yurydelendik
7237	2016-04-22 08:17:46	#### From: Bot.io (Linux) --- # Received Command **cmd_test** from @Snuffleupagus received. Current queue size: 0 Live output at: http://107.21.233.14:8877/b390ddab5162969/output.txt	pdfjsbot	Snuffleupagus
7233	2016-04-21 14:38:33	#### From: Bot.io (Windows) --- # Received Command **cmd_preview** from @Snuffleupagus received. Current queue size: 0 Live output at: http://107.22.172.223:8877/9e7707f96749d8f/output.txt	pdfjsbot	Snuffleupagus
7233	2016-04-21 15:00:14	#### From: Bot.io (Windows) --- # Received Command **cmd_makeref** from @yurydelendik received. Current queue size: 0 Live output at: http://107.22.172.223:8877/bcc8f89a2ebe4aa/output.txt	pdfjsbot	yurydelendik
7231	2016-04-23 16:36:13	@yurydelendik this issue (as well as #7232 and #5227) was indeed found by our analyzer, which is currently still in stealth mode (in fact it's so stealthy it doesn't even have an official name yet ;-). We're hoping to go live at the end of June, at which point we'd be happy to tag these issues. In the meantime, if you feel they are useful we can keep filing issues we find as we're improving our a…	xiemaisi	yurydelendik
7219	2016-04-21 12:13:33	#### From: Bot.io (Linux) --- # Received Command **cmd_preview** from @timvandermeij received. Current queue size: 0 Live output at: http://107.21.233.14:8877/2c7d5b62cbbb363/output.txt	pdfjsbot	timvandermeij
7212	2016-05-03 20:47:09	#### From: Bot.io (Windows) --- # Received Command **cmd_unittest** from @Snuffleupagus received. Current queue size: 0 Live output at: http://107.22.172.223:8877/cc48554c746be08/output.txt	pdfjsbot	Snuffleupagus
7212	2016-09-27 16:24:53	> > Could you comment on the security aspect of this patch? > > I was thinking about that. There is no simple way to ensure that a relative URL is safe (due to browsers bugs, variation in implementations, e.g. how whitespaces and letter case are treated). > > I'm proposing always construct absolute URL (via URL() constructor) and always validate it via checking the protocol property of the object…	Snuffleupagus	yurydelendik
7211	2016-04-16 18:40:02	#### From: Bot.io (Windows) --- # Received Command **cmd_unittest** from @Snuffleupagus received. Current queue size: 0 Live output at: http://107.22.172.223:8877/572b7a4592679e2/output.txt	pdfjsbot	Snuffleupagus
7210	2016-04-17 08:38:46	#### From: Bot.io (Windows) --- # Received Command **cmd_test** from @Snuffleupagus received. Current queue size: 0 Live output at: http://107.22.172.223:8877/7f482ba6a2cab6b/output.txt	pdfjsbot	Snuffleupagus
7207	2016-04-16 17:25:41	#### From: Bot.io (Linux) --- # Received Command **cmd_preview** from @timvandermeij received. Current queue size: 0 Live output at: http://107.21.233.14:8877/a2ec67e382692be/output.txt	pdfjsbot	timvandermeij
7207	2016-04-16 17:33:22	Thank you for reviewing this, @Snuffleupagus!	timvandermeij	Snuffleupagus
7202	2016-04-23 22:49:57	@yurydelendik This looks really good, thank you! r=me; feel free to land this with, or without in case you disagree, my comment above addressed.	Snuffleupagus	yurydelendik
7201	2016-04-15 14:35:08	#### From: Bot.io (Windows) --- # Received Command **cmd_test** from @Snuffleupagus received. Current queue size: 0 Live output at: http://107.22.172.223:8877/9a35fbfdffc9e7e/output.txt	pdfjsbot	Snuffleupagus
7201	2016-04-15 15:00:01	#### From: Bot.io (Windows) --- # Received Command **cmd_makeref** from @Snuffleupagus received. Current queue size: 1 Live output at: http://107.22.172.223:8877/3317f952027cfd5/output.txt	pdfjsbot	Snuffleupagus
7197	2016-04-15 16:11:38	#### From: Bot.io (Windows) --- # Received Command **cmd_test** from @Snuffleupagus received. Current queue size: 0 Live output at: http://107.22.172.223:8877/3161bfff09399a0/output.txt	pdfjsbot	Snuffleupagus
7197	2016-04-15 16:11:39	#### From: Bot.io (Linux) --- # Received Command **cmd_test** from @Snuffleupagus received. Current queue size: 0 Live output at: http://107.21.233.14:8877/656a5da1632c6a6/output.txt	pdfjsbot	Snuffleupagus
7190	2016-04-16 11:40:47	#### From: Bot.io (Linux) --- # Received Command **cmd_preview** from @timvandermeij received. Current queue size: 0 Live output at: http://107.21.233.14:8877/103f39b80368170/output.txt	pdfjsbot	timvandermeij
7188	2016-04-17 12:35:18	I can reproduce this at _some_ zoom levels, but _not_ at others, which seems very strange. Interestingly enough, if I use the `Stepper` to render the file one operation at a time, it always works correctly _regardless_ of zoom level. Furthermore, if I force the use of the `mozCurrentTransform` polyfill, https://github.com/mozilla/pdf.js/blob/master/src/display/canvas.js#L92-L93, it also works reg…	Snuffleupagus	yurydelendik
7185	2016-04-12 22:17:42	#### From: Bot.io (Windows) --- # Received Command **cmd_preview** from @yurydelendik received. Current queue size: 0 Live output at: http://107.22.172.223:8877/6e2a9a6c9628e8f/output.txt	pdfjsbot	yurydelendik
7181	2016-09-26 23:04:28	#### From: Bot.io (Windows) --- # Received Command **cmd_preview** from @yurydelendik received. Current queue size: 0 Live output at: http://107.22.172.223:8877/29ffc186f3f59ba/output.txt	pdfjsbot	yurydelendik
7181	2016-09-27 20:36:14	#### From: Bot.io (Linux) --- # Received Command **cmd_preview** from @timvandermeij received. Current queue size: 0 Live output at: http://107.21.233.14:8877/e143c23785f0eaf/output.txt	pdfjsbot	timvandermeij
7179	2016-11-14 01:10:17	@yurydelendik Would like to give this a try if it's still open.	sriranganathan	yurydelendik
7179	2017-01-07 07:44:10	@timvandermeij Sir can you tell me how do i proceed? This is my first time.	incorrectusername	timvandermeij
7178	2016-04-11 12:39:50	#### From: Bot.io (Windows) --- # Received Command **cmd_unittest** from @yurydelendik received. Current queue size: 0 Live output at: http://107.22.172.223:8877/446c768b762a1a2/output.txt	pdfjsbot	yurydelendik
7176	2016-04-10 21:04:47	#### From: Bot.io (Windows) --- # Received Command **cmd_preview** from @yurydelendik received. Current queue size: 0 Live output at: http://107.22.172.223:8877/7664540a29b23d3/output.txt	pdfjsbot	yurydelendik
7176	2016-04-10 21:04:56	#### From: Bot.io (Linux) --- # Received Command **cmd_test** from @yurydelendik received. Current queue size: 0 Live output at: http://107.21.233.14:8877/985032d259735d6/output.txt	pdfjsbot	yurydelendik
7176	2016-04-11 13:03:17	#### From: Bot.io (Windows) --- # Received Command **cmd_test** from @yurydelendik received. Current queue size: 0 Live output at: http://107.22.172.223:8877/755d8854d2d2147/output.txt	pdfjsbot	yurydelendik
7176	2016-04-11 13:35:05	#### From: Bot.io (Windows) --- # Received Command **cmd_makeref** from @Snuffleupagus received. Current queue size: 0 Live output at: http://107.22.172.223:8877/d9beb54b332d290/output.txt	pdfjsbot	Snuffleupagus
7175	2016-04-10 14:10:42	#### From: Bot.io (Linux) --- # Received Command **cmd_unittest** from @Snuffleupagus received. Current queue size: 0 Live output at: http://107.21.233.14:8877/389275e55b0d918/output.txt	pdfjsbot	Snuffleupagus
7174	2016-04-10 11:24:06	#### From: Bot.io (Linux) --- # Received Command **cmd_unittest** from @Snuffleupagus received. Current queue size: 0 Live output at: http://107.21.233.14:8877/a0e89809869376e/output.txt	pdfjsbot	Snuffleupagus
7171	2016-04-08 10:30:37	#### From: Bot.io (Linux) --- # Received Command **cmd_test** from @Snuffleupagus received. Current queue size: 0 Live output at: http://107.21.233.14:8877/8622228a805cc64/output.txt	pdfjsbot	Snuffleupagus
7164	2016-04-07 12:04:02	#### From: Bot.io (Windows) --- # Received Command **cmd_unittest** from @Snuffleupagus received. Current queue size: 0 Live output at: http://107.22.172.223:8877/5b13f88e2330e58/output.txt	pdfjsbot	Snuffleupagus
7163	2016-04-07 11:43:43	Besides what @timvandermeij said, please remember that you also need to set the `allowfullscreen` attribute on the `<iframe>`.	Snuffleupagus	timvandermeij
7163	2016-04-07 11:47:33	Thanks @Snuffleupagus adding allowfullscreen attribute to <iframe> tag worked for me.	sanjivani2208	Snuffleupagus
7153	2016-04-04 22:36:15	Thanks @yurydelendik But I don't know how this answer help me	gildassamuel	yurydelendik
7148	2016-04-02 16:11:11	#### From: Bot.io (Windows) --- # Received Command **cmd_test** from @yurydelendik received. Current queue size: 0 Live output at: http://107.22.172.223:8877/9895a2bd5ae7240/output.txt	pdfjsbot	yurydelendik
7146	2016-04-01 21:54:02	#### From: Bot.io (Linux) --- # Received Command **cmd_test** from @Snuffleupagus received. Current queue size: 0 Live output at: http://107.21.233.14:8877/58f74f1e97e1c97/output.txt	pdfjsbot	Snuffleupagus
7146	2016-04-02 08:24:09	#### From: Bot.io (Linux) --- # Received Command **cmd_test** from @Snuffleupagus received. Current queue size: 0 Live output at: http://107.21.233.14:8877/0da43e60c174590/output.txt	pdfjsbot	Snuffleupagus
7144	2016-04-06 14:31:23	#### From: Bot.io (Linux) --- # Received Command **cmd_preview** from @Snuffleupagus received. Current queue size: 0 Live output at: http://107.21.233.14:8877/e81215226afca44/output.txt	pdfjsbot	Snuffleupagus
7144	2016-04-06 14:40:55	r=@Snuffleupagus	yurydelendik	Snuffleupagus
7137	2016-04-07 11:07:09	@yurydelendik Thanks for the examples, unfortunately they don't work. The functions mentioned don't exist in build/pdf.js	laurenw92	yurydelendik
7136	2016-12-19 17:23:56	@yurydelendik, yup, that was obvious, one of the first things I tried. (no difference)	oddjobz	yurydelendik
7136	2016-12-19 17:29:19	@yurydelendik, my application has been live 6+ months, I'm happy that any remaining issue is "different" and most likely user-error or occasional weird document. THE problem I was having, which although not consistent was 100% reproduceable, that's gone. It was (IMHO) caused by overlap between document operations, i.e. a process starting before the previous one had finished - threading or not, pu…	oddjobz	yurydelendik
7136	2016-12-19 18:30:46	@yurydelendik This is happening pretty consistently for our users (mainly using Windows 7), but I've been able to reproduce it on OSX with the latest version, but not 100% consistently. We are not using any custom code, simply doing the following It seems to depend on a number of factors, such as whether there is any other bold text in the document, and the initial zoom level (zooming in and out …	badams	yurydelendik
7134	2016-04-01 12:39:00	#### From: Bot.io (Linux) --- # Received Command **cmd_test** from @yurydelendik received. Current queue size: 0 Live output at: http://107.21.233.14:8877/4bbcee57efe086a/output.txt	pdfjsbot	yurydelendik
7133	2016-03-30 13:33:00	#### From: Bot.io (Linux) --- # Received Command **cmd_unittest** from @Snuffleupagus received. Current queue size: 0 Live output at: http://107.21.233.14:8877/eee035d932f8138/output.txt	pdfjsbot	Snuffleupagus
7132	2016-03-31 20:56:41	@yurydelendik same steps as @xlc, I just open a tab and leave it. When I come back the canvas is either blank or garbled as I scroll it. It only affects the canvases that are rendered with content and as soon as I trigger 'draw' the problem goes away. A quick fix could be to redraw in Chrome when the tab gets focus again.	matsteen	xlc
7132	2016-03-31 20:56:41	@yurydelendik same steps as @xlc, I just open a tab and leave it. When I come back the canvas is either blank or garbled as I scroll it. It only affects the canvases that are rendered with content and as soon as I trigger 'draw' the problem goes away. A quick fix could be to redraw in Chrome when the tab gets focus again.	matsteen	yurydelendik
7130	2016-03-30 07:27:43	Thanks @timvandermeij for the comments. > (this patch) makes it impossible to select the delta sign in both versions for me using Firefox 45.0.1 on Arch Linux. In comparison, Okular allows me to select all special characters in the PDF. Am I missing something here? The `\Delta` can indeed still not be selected. The purpose of this PR is to get equal text layers in both Chrome and Firefox. So far,…	nschloe	timvandermeij
7130	2016-04-15 20:24:54	#### From: Bot.io (Linux) --- # Received Command **cmd_preview** from @timvandermeij received. Current queue size: 0 Live output at: http://107.21.233.14:8877/04f19be6c3ac3a2/output.txt	pdfjsbot	timvandermeij
7130	2016-04-15 20:26:03	#### From: Bot.io (Windows) --- # Received Command **cmd_test** from @timvandermeij received. Current queue size: 0 Live output at: http://107.22.172.223:8877/d08f109d8de2ff5/output.txt	pdfjsbot	timvandermeij
7130	2016-04-15 20:26:04	#### From: Bot.io (Linux) --- # Received Command **cmd_test** from @timvandermeij received. Current queue size: 0 Live output at: http://107.21.233.14:8877/a5c104438626c30/output.txt	pdfjsbot	timvandermeij
7130	2016-04-16 14:05:11	@yurydelendik Could you review this PR?	timvandermeij	yurydelendik
7129	2016-03-29 14:37:03	#### From: Bot.io (Linux) --- # Received Command **cmd_test** from @yurydelendik received. Current queue size: 0 Live output at: http://107.21.233.14:8877/9754f29f9e4a875/output.txt	pdfjsbot	yurydelendik
7128	2016-03-29 20:31:48	#### From: Bot.io (Windows) --- # Received Command **cmd_unittest** from @timvandermeij received. Current queue size: 0 Live output at: http://107.22.172.223:8877/27231e715d262a7/output.txt	pdfjsbot	timvandermeij
7127	2016-04-01 11:41:16	I have implemented both point 1 and 2, and the memory usage goes down; now I want to: > Not sure what kind of I/O operations you can use within an app. But you can implement PDFDataRangeTransport to fetch data in chunks. Thanks @yurydelendik; currently I have to display a file saved locally, I get it with an xhr, load it in a FileReader using `readAsArrayBuffer` and then opening it in the viewer …	IrvinDominin	yurydelendik
7126	2016-04-06 15:42:41	#### From: Bot.io (Linux) --- # Received Command **cmd_preview** from @timvandermeij received. Current queue size: 0 Live output at: http://107.21.233.14:8877/baa7951d81369ff/output.txt	pdfjsbot	timvandermeij
7126	2016-04-06 15:44:30	#### From: Bot.io (Windows) --- # Received Command **cmd_test** from @timvandermeij received. Current queue size: 0 Live output at: http://107.22.172.223:8877/ae6fdf2adff0b68/output.txt	pdfjsbot	timvandermeij
7122	2016-03-28 15:03:31	#### From: Bot.io (Linux) --- # Received Command **cmd_unittest** from @yurydelendik received. Current queue size: 0 Live output at: http://107.21.233.14:8877/6358384ec58581d/output.txt	pdfjsbot	yurydelendik
7118	2016-03-26 20:02:36	#### From: Bot.io (Linux) --- # Received Command **cmd_preview** from @Snuffleupagus received. Current queue size: 0 Live output at: http://107.21.233.14:8877/8b0658a3856efec/output.txt	pdfjsbot	Snuffleupagus
7118	2016-03-26 20:06:20	#### From: Bot.io (Windows) --- # Received Command **cmd_test** from @Snuffleupagus received. Current queue size: 0 Live output at: http://107.22.172.223:8877/4679132dfc883ad/output.txt	pdfjsbot	Snuffleupagus
7118	2016-03-28 15:46:15	#### From: Bot.io (Windows) --- # Received Command **cmd_unittest** from @Snuffleupagus received. Current queue size: 0 Live output at: http://107.22.172.223:8877/371bfb8a96c6c30/output.txt	pdfjsbot	Snuffleupagus
7116	2016-04-16 08:07:18	@timvandermeij Would you be willing to reviewing this PR?	Snuffleupagus	timvandermeij
7116	2016-04-16 11:42:37	#### From: Bot.io (Linux) --- # Received Command **cmd_preview** from @timvandermeij received. Current queue size: 0 Live output at: http://107.21.233.14:8877/87f2e233691d9ec/output.txt	pdfjsbot	timvandermeij
7116	2016-04-16 11:43:46	#### From: Bot.io (Linux) --- # Received Command **cmd_test** from @timvandermeij received. Current queue size: 0 Live output at: http://107.21.233.14:8877/ac3612f3da193d5/output.txt	pdfjsbot	timvandermeij
7116	2016-04-16 18:48:10	@timvandermeij Thank you so much for reviewing and merging this! Now I can finish the new, and improved, version of PR #7058 (WIP at https://github.com/mozilla/pdf.js/compare/master...Snuffleupagus:bug-766086).	Snuffleupagus	timvandermeij
7114	2016-04-04 21:15:38	@timvandermeij I fixed the patch and squashed everything to a single commit. Thanks for the review feedback.	dhuseby	timvandermeij
7113	2016-03-25 17:48:47	#### From: Bot.io (Windows) --- # Received Command **cmd_test** from @yurydelendik received. Current queue size: 0 Live output at: http://107.22.172.223:8877/bccc24b5c73626a/output.txt	pdfjsbot	yurydelendik
7111	2016-03-25 16:50:21	#### From: Bot.io (Windows) --- # Received Command **cmd_test** from @yurydelendik received. Current queue size: 0 Live output at: http://107.22.172.223:8877/8781c7576ccd37b/output.txt	pdfjsbot	yurydelendik
7109	2016-03-25 21:54:15	@timvandermeij Sorry, I would mean `null<Name of the font>` (such as `nullAdobe-CNS1-UCS2` for example). @yurydelendik To reproduce the issue:	Graphfx	timvandermeij
7109	2016-03-25 21:54:15	@timvandermeij Sorry, I would mean `null<Name of the font>` (such as `nullAdobe-CNS1-UCS2` for example). @yurydelendik To reproduce the issue:	Graphfx	yurydelendik
7109	2016-03-25 23:17:24	@Snuffleupagus In fact, the CMaps was not included correctly... I didn't knew about that but it works now. Sorry for the inconvenience and thank you!	Graphfx	Snuffleupagus
7107	2016-04-02 14:39:40	#### From: Bot.io (Linux) --- # Received Command **cmd_test** from @yurydelendik received. Current queue size: 0 Live output at: http://107.21.233.14:8877/75c21ae65928459/output.txt	pdfjsbot	yurydelendik
7107	2016-04-02 18:10:08	@yurydelendik Any ETA on PDF.js v1.4.187?	kyoshino	yurydelendik
7106	2016-03-23 20:38:01	#### From: Bot.io (Windows) --- # Received Command **cmd_preview** from @Snuffleupagus received. Current queue size: 0 Live output at: http://107.22.172.223:8877/c0ca6065a2d6ec0/output.txt	pdfjsbot	Snuffleupagus
7106	2016-03-23 20:41:08	#### From: Bot.io (Windows) --- # Received Command **cmd_test** from @Snuffleupagus received. Current queue size: 0 Live output at: http://107.22.172.223:8877/584893c23c1017c/output.txt	pdfjsbot	Snuffleupagus
7105	2016-03-23 20:18:42	I definitely think we should add this. I like @yurydelendik's suggestion as it's more compact, yet still contains all required information.	timvandermeij	yurydelendik
7105	2016-03-23 21:53:22	Thanks for your feedback. @yurydelendik, I used your text.	fkaelberer	yurydelendik
7103	2016-03-24 00:59:32	@yurydelendik thanks @Rob--W yes i am aware of that. i was under the assumption that storing full blown images in a canvas is more resource expensive than an <img> tag.	chitgoks	Rob--W
7103	2016-03-24 00:59:32	@yurydelendik thanks @Rob--W yes i am aware of that. i was under the assumption that storing full blown images in a canvas is more resource expensive than an <img> tag.	chitgoks	yurydelendik
7102	2016-03-22 22:49:57	#### From: Bot.io (Windows) --- # Received Command **cmd_test** from @brendandahl received. Current queue size: 0 Live output at: http://107.22.172.223:8877/899a9e6a992327e/output.txt	pdfjsbot	brendandahl
7102	2016-03-22 23:12:35	#### From: Bot.io (Windows) --- # Received Command **cmd_test** from @brendandahl received. Current queue size: 0 Live output at: http://107.22.172.223:8877/c5c93d23c0c0024/output.txt	pdfjsbot	brendandahl
7100	2016-03-22 16:39:59	#### From: Bot.io (Windows) --- # Received Command **cmd_test** from @yurydelendik received. Current queue size: 0 Live output at: http://107.22.172.223:8877/ce3165e7e6cb6ff/output.txt	pdfjsbot	yurydelendik
7100	2016-03-22 19:06:13	#### From: Bot.io (Linux) --- # Received Command **cmd_test** from @yurydelendik received. Current queue size: 0 Live output at: http://107.21.233.14:8877/63b80b5846ac49c/output.txt	pdfjsbot	yurydelendik
7098	2016-03-22 13:59:26	#### From: Bot.io (Windows) --- # Received Command **cmd_test** from @yurydelendik received. Current queue size: 0 Live output at: http://107.22.172.223:8877/a604899a4087bdb/output.txt	pdfjsbot	yurydelendik
7097	2016-04-07 16:55:15	@timvandermeij Done! Ready for review	prometheansacrifice	timvandermeij
7095	2016-03-24 03:25:50	@yurydelendik that's weird because this PR's code path is not used when it tries to render #7041 https://github.com/mozilla/pdf.js/files/150290/default.0002.pdf Can you tell me what file it affects? There are many files being discussed there	Hengjie	yurydelendik
7095	2016-03-24 16:39:50	@Hengjie: I don't think @yurydelendik has tried this, but rather refers to the weak scaling algorithm that is used (see discussion in #7047).	fkaelberer	yurydelendik
7095	2016-03-24 16:39:50	@Hengjie: I don't think @yurydelendik has tried this, but rather refers to the weak scaling algorithm that is used (see discussion in #7047).	fkaelberer	Hengjie
7090	2016-03-20 13:56:46	Is there anything else we can do here or should we close this, @Rob--W ?	timvandermeij	Rob--W
7088	2016-03-17 19:13:55	@brendandahl I only use Arch Linux now and no longer use Windows (and have no VM for it), so unfortunately I cannot test this. However, given that @jslatts confirmed that this fixes the issue and the patch makes sense, I think we can be relatively sure that this works.	timvandermeij	brendandahl
7088	2016-03-18 18:32:16	#### From: Bot.io (Linux) --- # Received Command **cmd_test** from @brendandahl received. Current queue size: 0 Live output at: http://107.21.233.14:8877/42c6bf6def3a0b8/output.txt	pdfjsbot	brendandahl
7084	2016-03-13 21:00:28	I have pushed a new commit that should resolve not only the error, but also the differences in the diff created by `gulp` and `node make`. The cause of the latter issue was rather hard to find. The key is that `gulpfile.js` registers all tasks from `make.js`. This means that we call the tasks manually for Gulp, but if parameters were originally passed to the target, they were not passed along by …	timvandermeij	Snuffleupagus
7084	2016-03-13 22:05:13	> @Snuffleupagus Could you check this again? This looks much better! One small thing though, it seems that the version number (i.e. `var pdfjsVersion = '...';`) in the `mozcentral.diff` file becomes wrong intermittently. I'm not sure if this is a pre-existing issue or not, but it seems a lot more common with `gulp` than `make`. **Edit:** It seems that `target.buildnumber` doesn't always find the …	Snuffleupagus	Snuffleupagus
7083	2016-03-12 23:00:29	@Snuffleupagus `gulp` is called via `exec`, which blocks until the spawned process has exited. Are you sure that this has something to do with gulp?	Rob--W	Snuffleupagus
7078	2016-03-10 22:55:52	#### From: Bot.io (Windows) --- # Received Command **cmd_test** from @Snuffleupagus received. Current queue size: 0 Live output at: http://107.22.172.223:8877/b45f74ab049e02b/output.txt	pdfjsbot	Snuffleupagus
7078	2016-03-11 09:25:57	#### From: Bot.io (Linux) --- # Received Command **cmd_test** from @Snuffleupagus received. Current queue size: 0 Live output at: http://107.21.233.14:8877/9ffaf371dbf7aee/output.txt	pdfjsbot	Snuffleupagus
7078	2016-03-31 16:27:32	#### From: Bot.io (Windows) --- # Received Command **cmd_test** from @brendandahl received. Current queue size: 1 Live output at: http://107.22.172.223:8877/676dc1543d878e3/output.txt	pdfjsbot	brendandahl
7072	2016-03-09 18:10:18	@brendandahl thanks for your response. I could have sworn that I already tried that, but sure enough it did the trick :facepalm: Aso for `PDFJS.renderTextLayer` it doesn't exist unless I include `src/display/text_layer.js` in my project. I am getting `PDFJS` from `pdfjs-dist/build/pdf.js` using the [pdfjs-dist](http://npm.im/pdfjs-dist) npm module.	mzabriskie	brendandahl
7069	2016-03-08 19:31:50	> Seems like it would be a good idea to make a general function for getting the unicode from glyph name. Sure, that sounds fine! The only one I can remember seeing in practice is `uniXXXX`, but I suppose it can't hurt to support the `uXXXX/uXXXXXX` case as well. @brendandahl How closely do you want that function to mimic what the FreeType code does? Should we enforce only upper-case hexadecimal c…	Snuffleupagus	brendandahl
7069	2016-03-09 14:04:54	I've added a `getUnicodeForGlyph` helper function, similarly to the FreeType one, which is used in various places to do the `glyphName -> Unicode` conversion. I kept the `recoverGlyphName`, which is using `getUnicodeForGlyph` internally, since we may need both the standard/non-standard glyph names when creating the `charCodeToGlyphId` map for TrueType fonts. @brendandahl Is this what you had in m…	Snuffleupagus	brendandahl
7069	2016-03-09 14:04:56	#### From: Bot.io (Linux) --- # Received Command **cmd_preview** from @Snuffleupagus received. Current queue size: 0 Live output at: http://107.21.233.14:8877/b0e4ee870623fb9/output.txt	pdfjsbot	Snuffleupagus
7069	2016-03-09 18:14:44	> @brendandahl Is this what you had in mind? Yes, looks very good. Just the minor nits above.	brendandahl	brendandahl
7069	2016-03-09 18:55:14	#### From: Bot.io (Linux) --- # Received Command **cmd_test** from @Snuffleupagus received. Current queue size: 0 Live output at: http://107.21.233.14:8877/29f3c11931563c4/output.txt	pdfjsbot	Snuffleupagus
7069	2016-03-10 17:25:33	#### From: Bot.io (Linux) --- # Received Command **cmd_makeref** from @brendandahl received. Current queue size: 0 Live output at: http://107.21.233.14:8877/258818beaeb1a03/output.txt	pdfjsbot	brendandahl
7069	2016-03-10 18:37:24	#### From: Bot.io (Linux) --- # Received Command **cmd_makeref** from @brendandahl received. Current queue size: 0 Live output at: http://107.21.233.14:8877/a88dee7cbd7205b/output.txt	pdfjsbot	brendandahl
7069	2016-03-10 19:23:42	#### From: Bot.io (Linux) --- # Received Command **cmd_makeref** from @timvandermeij received. Current queue size: 0 Live output at: http://107.21.233.14:8877/56900e861a1f844/output.txt	pdfjsbot	timvandermeij
7066	2016-03-16 20:10:32	#### From: Bot.io (Linux) --- # Received Command **cmd_preview** from @timvandermeij received. Current queue size: 0 Live output at: http://107.21.233.14:8877/697ac99d901da82/output.txt	pdfjsbot	timvandermeij
7066	2016-03-16 20:11:40	#### From: Bot.io (Linux) --- # Received Command **cmd_test** from @timvandermeij received. Current queue size: 0 Live output at: http://107.21.233.14:8877/58e31eff3d81724/output.txt	pdfjsbot	timvandermeij
7066	2016-03-16 22:24:19	#### From: Bot.io (Linux) --- # Received Command **cmd_test** from @timvandermeij received. Current queue size: 0 Live output at: http://107.21.233.14:8877/d12f941a2151932/output.txt	pdfjsbot	timvandermeij
7066	2016-03-31 10:54:46	#### From: Bot.io (Windows) --- # Received Command **cmd_test** from @Snuffleupagus received. Current queue size: 0 Live output at: http://107.22.172.223:8877/167e8522b655cb7/output.txt	pdfjsbot	Snuffleupagus
7066	2016-04-01 08:42:03	#### From: Bot.io (Windows) --- # Received Command **cmd_makeref** from @Snuffleupagus received. Current queue size: 0 Live output at: http://107.22.172.223:8877/2979a5d01841be9/output.txt	pdfjsbot	Snuffleupagus
7061	2016-03-04 18:22:14	#### From: Bot.io (Linux) --- # Received Command **cmd_lint** from @timvandermeij received. Current queue size: 0 Live output at: http://107.21.233.14:8877/e03ef5fb8e9d386/output.txt	pdfjsbot	timvandermeij
7061	2016-03-04 18:24:39	#### From: Bot.io (Linux) --- # Received Command **cmd_preview** from @timvandermeij received. Current queue size: 0 Live output at: http://107.21.233.14:8877/3a87a093202567e/output.txt	pdfjsbot	timvandermeij
7061	2016-03-04 20:43:24	> Gulp needs to be installed globally for gulp to work in the terminal and from make.js. Therefore I suggest to add `npm install -g gulp` after `npm install` in README.md so that this is clear. @timvandermeij This should also be updated in the [Contributing](https://github.com/mozilla/pdf.js/wiki/Contributing#1-fork) wiki site.	fkaelberer	timvandermeij
7057	2016-03-03 15:17:41	@yurydelendik Is there a way to access the worker created? If I create one it requests and downloads the worker again but not for subsequent document changes.	btecu	yurydelendik
7054	2016-03-02 21:53:35	#### From: Bot.io (Linux) --- # Received Command **cmd_preview** from @timvandermeij received. Current queue size: 0 Live output at: http://107.21.233.14:8877/9d2d6b2dad7ac57/output.txt	pdfjsbot	timvandermeij
7054	2016-03-02 21:56:17	#### From: Bot.io (Windows) --- # Received Command **cmd_lint** from @timvandermeij received. Current queue size: 0 Live output at: http://107.22.172.223:8877/25af0962f8521b4/output.txt	pdfjsbot	timvandermeij
7053	2016-03-23 22:35:48	#### From: Bot.io (Linux) --- # Received Command **cmd_test** from @yurydelendik received. Current queue size: 1 Live output at: http://107.21.233.14:8877/02ad5968ac4805b/output.txt	pdfjsbot	yurydelendik
7053	2016-03-24 00:31:12	#### From: Bot.io (Windows) --- # Received Command **cmd_test** from @yurydelendik received. Current queue size: 0 Live output at: http://107.22.172.223:8877/c248f3513204857/output.txt	pdfjsbot	yurydelendik
7053	2016-03-24 14:51:35	#### From: Bot.io (Windows) --- # Received Command **cmd_test** from @yurydelendik received. Current queue size: 0 Live output at: http://107.22.172.223:8877/e389da15237fe3f/output.txt	pdfjsbot	yurydelendik
7053	2016-03-24 21:30:53	#### From: Bot.io (Windows) --- # Received Command **cmd_test** from @yurydelendik received. Current queue size: 0 Live output at: http://107.22.172.223:8877/9716e60aebfebc1/output.txt	pdfjsbot	yurydelendik
7053	2016-03-25 14:37:58	#### From: Bot.io (Windows) --- # Received Command **cmd_test** from @yurydelendik received. Current queue size: 0 Live output at: http://107.22.172.223:8877/e3c29e4cfd4d59d/output.txt	pdfjsbot	yurydelendik
7053	2016-03-25 15:20:23	#### From: Bot.io (Windows) --- # Received Command **cmd_test** from @yurydelendik received. Current queue size: 0 Live output at: http://107.22.172.223:8877/8085979e5920ad3/output.txt	pdfjsbot	yurydelendik
7053	2016-03-25 15:42:41	#### From: Bot.io (Windows) --- # Received Command **cmd_test** from @yurydelendik received. Current queue size: 0 Live output at: http://107.22.172.223:8877/6eabc43343852d0/output.txt	pdfjsbot	yurydelendik
7053	2016-03-25 16:06:19	#### From: Bot.io (Windows) --- # Received Command **cmd_test** from @yurydelendik received. Current queue size: 0 Live output at: http://107.22.172.223:8877/8e7b3f476a335ba/output.txt	pdfjsbot	yurydelendik
7053	2016-03-25 17:04:39	#### From: Bot.io (Windows) --- # Received Command **cmd_test** from @yurydelendik received. Current queue size: 1 Live output at: http://107.22.172.223:8877/7b0f60e7be9f89a/output.txt	pdfjsbot	yurydelendik
7053	2016-03-25 18:16:11	#### From: Bot.io (Windows) --- # Received Command **cmd_test** from @yurydelendik received. Current queue size: 0 Live output at: http://107.22.172.223:8877/be0aca3444beac9/output.txt	pdfjsbot	yurydelendik
7053	2016-03-25 19:12:11	#### From: Bot.io (Linux) --- # Received Command **cmd_preview** from @timvandermeij received. Current queue size: 0 Live output at: http://107.21.233.14:8877/7181a4628b9ff42/output.txt	pdfjsbot	timvandermeij
7053	2016-03-25 19:14:31	#### From: Bot.io (Windows) --- # Received Command **cmd_test** from @timvandermeij received. Current queue size: 0 Live output at: http://107.22.172.223:8877/d889f5f03ce095d/output.txt	pdfjsbot	timvandermeij
7052	2016-03-02 15:59:31	#### From: Bot.io (Windows) --- # Received Command **cmd_preview** from @yurydelendik received. Current queue size: 0 Live output at: http://107.22.172.223:8877/d1d091076232e51/output.txt	pdfjsbot	yurydelendik
7052	2016-03-02 15:59:37	#### From: Bot.io (Windows) --- # Received Command **cmd_test** from @yurydelendik received. Current queue size: 1 Live output at: http://107.22.172.223:8877/91ca5cbdf507424/output.txt	pdfjsbot	yurydelendik
7052	2016-03-02 16:17:29	#### From: Bot.io (Linux) --- # Received Command **cmd_test** from @yurydelendik received. Current queue size: 0 Live output at: http://107.21.233.14:8877/51ed40fe4463adb/output.txt	pdfjsbot	yurydelendik
7051	2016-03-03 02:28:19	@Snuffleupagus thank you for this. this can help. but if user zooms out too the pages visible will not be reset. this is a feature request though so i hope someoen can tag this as 2-features? the 1 page display will ensure that all pages are not cached except the one visible even if the scale is zoomed out too much	chitgoks	Snuffleupagus
7050	2016-03-02 01:06:37	#### From: Bot.io (Windows) --- # Received Command **cmd_test** from @brendandahl received. Current queue size: 0 Live output at: http://107.22.172.223:8877/981c290357babd2/output.txt	pdfjsbot	brendandahl
7050	2016-03-02 08:47:52	#### From: Bot.io (Linux) --- # Received Command **cmd_makeref** from @Snuffleupagus received. Current queue size: 0 Live output at: http://107.21.233.14:8877/b5165a495932eb6/output.txt	pdfjsbot	Snuffleupagus
7049	2016-03-01 21:02:21	#### From: Bot.io (Windows) --- # Received Command **cmd_preview** from @Snuffleupagus received. Current queue size: 0 Live output at: http://107.22.172.223:8877/57cd1dc13651dd8/output.txt	pdfjsbot	Snuffleupagus
7049	2016-03-01 21:04:12	#### From: Bot.io (Windows) --- # Received Command **cmd_test** from @Snuffleupagus received. Current queue size: 0 Live output at: http://107.22.172.223:8877/674c00fbb153693/output.txt	pdfjsbot	Snuffleupagus
7049	2016-03-01 21:42:46	#### From: Bot.io (Windows) --- # Received Command **cmd_makeref** from @brendandahl received. Current queue size: 1 Live output at: http://107.22.172.223:8877/98d735ea2736270/output.txt	pdfjsbot	brendandahl
7047	2016-03-07 08:52:40	@fkaelberer Dropping pixels when dealing with a 10K image down to 2K does not drop the quality visibly, especially for a scanned document PDF. It is very fast too. Linear interpolation will be slow	hhstkh	fkaelberer
7047	2016-03-07 09:21:01	@fkaelberer Could you give me a test file? Then I can investigate your case.	hhstkh	fkaelberer
7046	2016-03-03 22:05:23	#### From: Bot.io (Linux) --- # Received Command **cmd_preview** from @timvandermeij received. Current queue size: 0 Live output at: http://107.21.233.14:8877/469b0b0f75f8964/output.txt	pdfjsbot	timvandermeij
7046	2016-03-03 22:06:45	#### From: Bot.io (Linux) --- # Received Command **cmd_test** from @timvandermeij received. Current queue size: 0 Live output at: http://107.21.233.14:8877/84b923f2b19a0d9/output.txt	pdfjsbot	timvandermeij
7046	2016-03-03 22:54:11	#### From: Bot.io (Linux) --- # Received Command **cmd_test** from @brendandahl received. Current queue size: 0 Live output at: http://107.21.233.14:8877/a59cea40945139c/output.txt	pdfjsbot	brendandahl
7046	2016-03-08 17:27:38	@a0preetham Does this only affect a certain platform? On OSX I see no change with and without the patch applied? In the console I also get	brendandahl	a0preetham
7046	2016-03-09 01:31:07	#### From: Bot.io (Windows) --- # Received Command **cmd_makeref** from @brendandahl received. Current queue size: 0 Live output at: http://107.22.172.223:8877/4b0acd3afc36993/output.txt	pdfjsbot	brendandahl
7043	2016-02-29 17:14:16	Hi @yurydelendik , thank you so much for your detailed and really fast response. This is highly appreciated! Wish you a nice day ahead	deepflame	yurydelendik
7041	2017-01-19 21:07:32	@yurydelendik I've tried implementing bicubic interpolation instead to scale down the jpegs. The result is not as good as @fkaelberer 's solution, not to mention that the performance is also slower. This problem proves to be the most difficult challenge in the process of developing the current application. I'm currently looking into the possibility of just creating a modified copy of the PDF file…	nicholassinggih	fkaelberer
7041	2017-01-19 21:07:32	@yurydelendik I've tried implementing bicubic interpolation instead to scale down the jpegs. The result is not as good as @fkaelberer 's solution, not to mention that the performance is also slower. This problem proves to be the most difficult challenge in the process of developing the current application. I'm currently looking into the possibility of just creating a modified copy of the PDF file…	nicholassinggih	yurydelendik
7040	2016-02-28 17:26:18	#### From: Bot.io (Windows) --- # Received Command **cmd_preview** from @Snuffleupagus received. Current queue size: 0 Live output at: http://107.22.172.223:8877/453cdcd3bde48d6/output.txt	pdfjsbot	Snuffleupagus
7039	2016-03-08 04:44:24	@yurydelendik [TYPO EDIT] I'll squash all the commits at the end when the code review is done. Okay? I was using `reviewable.io`, but the tool failed at some point and I think I lost some of the comments :(	prometheansacrifice	yurydelendik
7039	2016-03-08 17:55:39	> @yurydelendik All squash all the commits at the end when the code review is done. Okay? You can squash commits as you pushing updated version to this PR (reviewable shall be able to track that I hope).	yurydelendik	yurydelendik
7039	2016-03-15 21:00:57	@prometheansacrifice There are still some test failures. Once those are fixed I'll review.	brendandahl	prometheansacrifice
7039	2016-03-21 17:41:22	#### From: Bot.io (Linux) --- # Received Command **cmd_test** from @yurydelendik received. Current queue size: 0 Live output at: http://107.21.233.14:8877/256d415292652fd/output.txt	pdfjsbot	yurydelendik
7038	2016-02-28 12:40:01	#### From: Bot.io (Linux) --- # Received Command **cmd_preview** from @timvandermeij received. Current queue size: 0 Live output at: http://107.21.233.14:8877/241838708f3dcd3/output.txt	pdfjsbot	timvandermeij
7035	2016-02-27 11:44:23	#### From: Bot.io (Windows) --- # Received Command **cmd_preview** from @Snuffleupagus received. Current queue size: 0 Live output at: http://107.22.172.223:8877/5d888afa2204f95/output.txt	pdfjsbot	Snuffleupagus
7031	2016-02-26 12:03:42	#### From: Bot.io (Windows) --- # Received Command **cmd_preview** from @Snuffleupagus received. Current queue size: 0 Live output at: http://107.22.172.223:8877/8deeb7639b6b322/output.txt	pdfjsbot	Snuffleupagus
7030	2016-02-25 21:59:49	#### From: Bot.io (Linux) --- # Received Command **cmd_preview** from @timvandermeij received. Current queue size: 0 Live output at: http://107.21.233.14:8877/bc4e3ae96305583/output.txt	pdfjsbot	timvandermeij
7029	2016-02-29 11:21:29	#### From: Bot.io (Linux) --- # Received Command **cmd_preview** from @Snuffleupagus received. Current queue size: 0 Live output at: http://107.21.233.14:8877/cae578a0bbdb086/output.txt	pdfjsbot	Snuffleupagus
7023	2016-02-24 18:49:20	#### From: Bot.io (Linux) --- # Received Command **cmd_test** from @brendandahl received. Current queue size: 0 Live output at: http://107.21.233.14:8877/7ff619c0548d387/output.txt	pdfjsbot	brendandahl
7023	2016-03-01 21:26:27	#### From: Bot.io (Windows) --- # Received Command **cmd_test** from @brendandahl received. Current queue size: 0 Live output at: http://107.22.172.223:8877/96df55a6f8da6af/output.txt	pdfjsbot	brendandahl
7023	2016-03-02 01:20:36	#### From: Bot.io (Linux) --- # Received Command **cmd_makeref** from @brendandahl received. Current queue size: 1 Live output at: http://107.21.233.14:8877/c73a9a8dd38006f/output.txt	pdfjsbot	brendandahl
7021	2016-02-25 20:45:07	#### From: Bot.io (Windows) --- # Received Command **cmd_test** from @Snuffleupagus received. Current queue size: 0 Live output at: http://107.22.172.223:8877/332a1c14ef08652/output.txt	pdfjsbot	Snuffleupagus
7021	2016-02-25 20:45:08	#### From: Bot.io (Linux) --- # Received Command **cmd_test** from @Snuffleupagus received. Current queue size: 0 Live output at: http://107.21.233.14:8877/fe0c421fc212cd2/output.txt	pdfjsbot	Snuffleupagus
7021	2016-03-02 12:54:23	#### From: Bot.io (Windows) --- # Received Command **cmd_preview** from @Snuffleupagus received. Current queue size: 0 Live output at: http://107.22.172.223:8877/54db90a923e6b0e/output.txt	pdfjsbot	Snuffleupagus
7021	2016-08-17 11:09:08	#### From: Bot.io (Windows) --- # Received Command **cmd_test** from @Snuffleupagus received. Current queue size: 0 Live output at: http://107.22.172.223:8877/08f2be84764ba27/output.txt	pdfjsbot	Snuffleupagus
7021	2016-08-17 11:45:50	> Looks good. However let's inline _throwError method because this name is misleading. How about: > > > > r+ with the change above (I think we don't need any warnings for the recoveryMode) @yurydelendik Thank you for the review; I've pushed a new version which address your comments! Since the latest round of testing only showed the intermittent issues that are already tracked elsewhere, this shou…	Snuffleupagus	yurydelendik
7018	2016-02-23 18:35:59	Hi @yurydelendik , I'll post a demo asap; yep it's a pretty complex integration, but sadly I can't follow the iframe path because my framework (for offline site usage) doesn't support it.	IrvinDominin	yurydelendik
7018	2016-02-24 08:11:17	Hi @yurydelendik here is a sample link: http://79.99.8.89/sviluppo/testpdf.html Currently I'm: 1. injecting pdf.js and viewer needed scripts 2. getting the pdf as blob and converting it into an Uint8Array 3. refreshing the PdfViewer using PDFViewerApplication.open	IrvinDominin	yurydelendik
7018	2016-02-24 16:39:50	@yurydelendik I'm really sorry...example fixed	IrvinDominin	yurydelendik
7018	2016-02-26 16:09:45	@yurydelendik just an add, to handle the issue I have: - used require.js to inject the script in order and with depencies - triggered DOMContentLoaded to start viewer.js correctly	IrvinDominin	yurydelendik
7016	2016-02-24 23:37:41	#### From: Bot.io (Linux) --- # Received Command **cmd_preview** from @timvandermeij received. Current queue size: 0 Live output at: http://107.21.233.14:8877/ff467292ebce8cc/output.txt	pdfjsbot	timvandermeij
7016	2016-02-24 23:49:17	#### From: Bot.io (Linux) --- # Received Command **cmd_test** from @timvandermeij received. Current queue size: 0 Live output at: http://107.21.233.14:8877/d7bcd5ad30b9474/output.txt	pdfjsbot	timvandermeij
7012	2016-02-22 20:21:08	#### From: Bot.io (Linux) --- # Received Command **cmd_preview** from @timvandermeij received. Current queue size: 0 Live output at: http://107.21.233.14:8877/43dc779f58612be/output.txt	pdfjsbot	timvandermeij
7012	2016-02-22 20:22:47	#### From: Bot.io (Linux) --- # Received Command **cmd_test** from @timvandermeij received. Current queue size: 0 Live output at: http://107.21.233.14:8877/9186344c2a2eb44/output.txt	pdfjsbot	timvandermeij
7010	2016-02-20 04:33:27	@timvandermeij, Thank you for the review. All the notes are taken care of and the changes have been pushed. > I'm a bit afraid that the `setInitialView` method becomes too cluttered with all the added logic and parameters. This is exactly what I was thinking. I didn't make any changes in the flow of code since I was told to follow the rotation persistence PR, but passing these options through dif…	ankitaggarwal011	timvandermeij
7010	2016-02-28 16:14:15	Sounds great. I'm on it :+1: **Update**: @timvandermeij, I have made the required changes, rebased the branch with master, amended the commit and pushed changes to the particular branch. The lint and unit tests have been passed. Please review the changes and let me know. Thanks.	ankitaggarwal011	timvandermeij
7010	2016-03-10 08:35:26	Hi @timvandermeij, any update on this?	ankitaggarwal011	timvandermeij
7010	2016-03-23 21:39:42	#### From: Bot.io (Linux) --- # Received Command **cmd_preview** from @timvandermeij received. Current queue size: 0 Live output at: http://107.21.233.14:8877/0f5a75f97ca4921/output.txt	pdfjsbot	timvandermeij
7010	2016-03-24 10:56:57	It's alright. I understand. I will go through these comments/issues and let you know. I hope we will be able to close this soon. Thanks. **Update:** @timvandermeij, I have fixed the commented problems. For https://github.com/mozilla/pdf.js/blob/4d9a3d4fb9b667b25f62647de200a4816b2c903c/web/viewer.js#L961, is the sidebarView parameter needed to be passed as an option along with scale parameter? > T…	ankitaggarwal011	timvandermeij
7010	2016-04-13 13:43:49	I have rebased the patch with the master. Phew! I am able to reproduce this issue your talking about as well. I hope we would be able to close this soon. **Update:** @timvandermeij, @Snuffleupagus, I think I have found the bug related to the above mentioned issue. After opening any pdf file, `visibleView` is equal to the last set value (say 0, sidebar closed), then if you will open the sidebar, t…	ankitaggarwal011	timvandermeij
7009	2016-02-22 21:06:04	#### From: Bot.io (Windows) --- # Received Command **cmd_test** from @timvandermeij received. Current queue size: 0 Live output at: http://107.22.172.223:8877/7a3eac783c42be4/output.txt	pdfjsbot	timvandermeij
7009	2016-02-22 21:06:05	#### From: Bot.io (Linux) --- # Received Command **cmd_test** from @timvandermeij received. Current queue size: 0 Live output at: http://107.21.233.14:8877/5446ad354d85ca1/output.txt	pdfjsbot	timvandermeij
7009	2016-02-22 21:16:35	#### From: Bot.io (Linux) --- # Received Command **cmd_lint** from @yurydelendik received. Current queue size: 1 Live output at: http://107.21.233.14:8877/fa646932b29dd6f/output.txt	pdfjsbot	yurydelendik
7009	2016-02-22 21:29:17	#### From: Bot.io (Windows) --- # Received Command **cmd_test** from @timvandermeij received. Current queue size: 0 Live output at: http://107.22.172.223:8877/f0ebf17c3939e68/output.txt	pdfjsbot	timvandermeij
7007	2016-02-18 13:05:09	#### From: Bot.io (Linux) --- # Received Command **cmd_preview** from @Snuffleupagus received. Current queue size: 0 Live output at: http://107.21.233.14:8877/f77b26ae3c63772/output.txt	pdfjsbot	Snuffleupagus
7006	2016-02-25 17:23:06	@yurydelendik Alright I have performed some additional work to further and more adequately describe the problem. You can see the test environment here: http://environment7.net23.net On most browsers, especially desktop, it works just fine. On Android , that is where the main problem begins. However any device with low CPU speed performs poorly, and it appears to be whenever a scroll occurs, the f…	ensemblebd	yurydelendik
7005	2016-03-11 22:08:57	I confirm that this fixes the mentioned Bugzilla issues. Furthermore it fixes #4041 too. However, it regresses #6461 (more specifically, this file from that issue: https://www.dropbox.com/s/6lves3ge8s2u48g/bedcard.pdf?dl=0) as it stretches it to match 100% height. @tobytailor Could you look into what is causing this?	timvandermeij	tobytailor
7005	2016-03-21 21:23:05	@timvandermeij fixed via 708895ffbacdb468d14906d5ae5e49c287910102.	tobytailor	timvandermeij
7005	2016-03-24 11:43:58	#### From: Bot.io (Linux) --- # Received Command **cmd_preview** from @timvandermeij received. Current queue size: 0 Live output at: http://107.21.233.14:8877/ce4065b613b1c8c/output.txt	pdfjsbot	timvandermeij
7000	2016-02-16 17:14:29	Thank you for the fast answer @yurydelendik. I'll check it ! EDIT: Still working on it. Any help is welcome !	bsitruk	yurydelendik
7000	2016-02-18 12:38:31	@yurydelendik What do you mean by "build pdf.worker.js as a separate file" ? Is there a way to separate pdf.js from pdf.worker.js, so pdf.js doesn't try to load pdf.worker.js ? I think that's my current issue. I would like to load PDFJS and PDFWorker separately, and then set PDFJS.PDFWorker, without using PDFJS.workerSrc. Any idea ?	bsitruk	yurydelendik
7000	2016-02-18 16:43:17	I've finally found a solution that works for me. I wrote a node script that generate a pdf.worker.proxy file. This file simply encapsulate the pdf.worker code into a Blob Object, and export the URL representing the Blob as so: [web-workers-without-a-separate-javascript-file](http://stackoverflow.com/questions/5408406/web-workers-without-a-separate-javascript-file). I'm not sure it's a very reliab…	bsitruk	yurydelendik
6999	2016-02-16 20:52:53	@timvandermeij looks good in the latest version! http://fnlst.com/11frN	mikedanger	timvandermeij
6998	2016-02-16 11:20:01	#### From: Bot.io (Windows) --- # Received Command **cmd_unittest** from @Snuffleupagus received. Current queue size: 0 Live output at: http://107.22.172.223:8877/2688457cfe0ae9c/output.txt	pdfjsbot	Snuffleupagus
6998	2016-02-16 11:22:43	#### From: Bot.io (Linux) --- # Received Command **cmd_preview** from @Snuffleupagus received. Current queue size: 0 Live output at: http://107.21.233.14:8877/7d9a61daa481f76/output.txt	pdfjsbot	Snuffleupagus
6998	2016-02-16 22:09:26	#### From: Bot.io (Windows) --- # Received Command **cmd_test** from @timvandermeij received. Current queue size: 0 Live output at: http://107.22.172.223:8877/6949a82928b786b/output.txt	pdfjsbot	timvandermeij
6989	2016-02-14 22:20:30	Thank you very much for your assistance @timvandermeij .	adamczyrek	timvandermeij
6988	2016-02-23 13:24:54	@timvandermeij Do you have time to look into my final comments, see https://github.com/mozilla/pdf.js/pull/6988#issuecomment-185175547 and https://github.com/mozilla/pdf.js/pull/6988#discussion_r53446522? This PR is very nearly done, and I'd like to get this landed :-)	Snuffleupagus	timvandermeij
6988	2016-02-23 21:58:08	@Snuffleupagus Yes, sorry for the delay on this. I have implemented and tested your two ideas and they look really good. I have also updated the patch to do the same as https://github.com/mozilla/pdf.js/commit/266cedd960c5d16e9ca7ce985e53097702b80d1f did.	timvandermeij	Snuffleupagus
6988	2016-02-23 21:58:14	#### From: Bot.io (Linux) --- # Received Command **cmd_preview** from @timvandermeij received. Current queue size: 0 Live output at: http://107.21.233.14:8877/dba2a25c1982c7a/output.txt	pdfjsbot	timvandermeij
6988	2016-02-23 22:00:07	#### From: Bot.io (Windows) --- # Received Command **cmd_test** from @timvandermeij received. Current queue size: 0 Live output at: http://107.22.172.223:8877/d35d3b1fc907736/output.txt	pdfjsbot	timvandermeij
6988	2016-02-24 11:57:26	#### From: Bot.io (Linux) --- # Received Command **cmd_makeref** from @Snuffleupagus received. Current queue size: 0 Live output at: http://107.21.233.14:8877/315e64df63bf6ad/output.txt	pdfjsbot	Snuffleupagus
6988	2016-02-24 12:14:02	#### From: Bot.io (Linux) --- # Received Command **cmd_makeref** from @Snuffleupagus received. Current queue size: 0 Live output at: http://107.21.233.14:8877/f08d181bcc678a8/output.txt	pdfjsbot	Snuffleupagus
6988	2016-02-24 12:30:04	#### From: Bot.io (Linux) --- # Received Command **cmd_makeref** from @Snuffleupagus received. Current queue size: 0 Live output at: http://107.21.233.14:8877/7248b3cbd0f6f3c/output.txt	pdfjsbot	Snuffleupagus
6986	2016-02-14 12:55:00	#### From: Bot.io (Linux) --- # Received Command **cmd_preview** from @timvandermeij received. Current queue size: 0 Live output at: http://107.21.233.14:8877/da06fa1115c115b/output.txt	pdfjsbot	timvandermeij
6985	2016-02-14 12:25:03	#### From: Bot.io (Linux) --- # Received Command **cmd_preview** from @timvandermeij received. Current queue size: 0 Live output at: http://107.21.233.14:8877/c5d8ac6a9e0dbf8/output.txt	pdfjsbot	timvandermeij
6984	2016-02-13 13:07:12	#### From: Bot.io (Linux) --- # Received Command **cmd_test** from @Snuffleupagus received. Current queue size: 0 Live output at: http://107.21.233.14:8877/b4e0a3d7f37e8f5/output.txt	pdfjsbot	Snuffleupagus
6984	2016-02-13 14:47:41	#### From: Bot.io (Linux) --- # Received Command **cmd_test** from @Snuffleupagus received. Current queue size: 0 Live output at: http://107.21.233.14:8877/1a01196acabbb20/output.txt	pdfjsbot	Snuffleupagus
6984	2016-02-16 18:09:22	> Something that may be worth exploring is always using jpg.js. In a few basic tests I did it was actually faster to not use the browser to decode images. Yes, it could be interesting to compare the performance! I've not looked at the performance side of things, but a while back I tested it locally, and there were a couple of regressions that would need to be addressed if we made the switch, and …	Snuffleupagus	brendandahl
6984	2016-02-17 01:45:02	> @brendandahl Are you OK with landing this PR? What about fixing JpegImage.getData() for numComponents === 1 and forceRGB = true?	brendandahl	brendandahl
6984	2016-02-17 15:39:23	#### From: Bot.io (Linux) --- # Received Command **cmd_test** from @Snuffleupagus received. Current queue size: 0 Live output at: http://107.21.233.14:8877/47c51abae870185/output.txt	pdfjsbot	Snuffleupagus
6984	2016-02-18 09:18:52	#### From: Bot.io (Windows) --- # Received Command **cmd_test** from @Snuffleupagus received. Current queue size: 0 Live output at: http://107.22.172.223:8877/dcd4ec06dce6ea6/output.txt	pdfjsbot	Snuffleupagus
6984	2016-02-18 10:49:07	> > Is the new patch more in line with what you had in mind here? > > Yup, looks good with one nit fixed above. I'm assuming that this means r+, so having addressed the nit, I'm going to land this. @brendandahl Thanks for reviewing! /botio makeref	Snuffleupagus	brendandahl
6984	2016-02-18 10:49:09	#### From: Bot.io (Windows) --- # Received Command **cmd_makeref** from @Snuffleupagus received. Current queue size: 0 Live output at: http://107.22.172.223:8877/fd574f523d316c9/output.txt	pdfjsbot	Snuffleupagus
6982	2016-02-12 21:57:30	#### From: Bot.io (Linux) --- # Received Command **cmd_test** from @Snuffleupagus received. Current queue size: 0 Live output at: http://107.21.233.14:8877/b4594262b93d9b9/output.txt	pdfjsbot	Snuffleupagus
6982	2016-02-13 19:36:13	#### From: Bot.io (Linux) --- # Received Command **cmd_preview** from @timvandermeij received. Current queue size: 0 Live output at: http://107.21.233.14:8877/a9c84a63fe5648e/output.txt	pdfjsbot	timvandermeij
6981	2016-02-12 21:36:15	Ok, using https://mozilla.github.io/pdf.js/web/viewer.html on FF 44.0.2 on OSX (it just updated), I see the same thing as @yurydelendik. Doing the same thing on FF 44.0.1 on Ubuntu 15.10, the same PDF appears to render correctly.	DarwinAwardWinner	yurydelendik
6980	2016-02-13 12:30:45	#### From: Bot.io (Linux) --- # Received Command **cmd_preview** from @timvandermeij received. Current queue size: 0 Live output at: http://107.21.233.14:8877/b95bdc889476210/output.txt	pdfjsbot	timvandermeij
6975	2016-02-11 11:30:27	#### From: Bot.io (Linux) --- # Received Command **cmd_test** from @Snuffleupagus received. Current queue size: 1 Live output at: http://107.21.233.14:8877/f27ced6378e5a3f/output.txt	pdfjsbot	Snuffleupagus
6975	2016-02-11 13:17:23	#### From: Bot.io (Linux) --- # Received Command **cmd_preview** from @timvandermeij received. Current queue size: 0 Live output at: http://107.21.233.14:8877/c023802fb5fb834/output.txt	pdfjsbot	timvandermeij
6972	2016-02-10 19:25:42	#### From: Bot.io (Linux) --- # Received Command **cmd_test** from @Snuffleupagus received. Current queue size: 0 Live output at: http://107.21.233.14:8877/d0568419ddbfa75/output.txt	pdfjsbot	Snuffleupagus
6972	2016-02-10 19:53:32	#### From: Bot.io (Linux) --- # Received Command **cmd_test** from @Snuffleupagus received. Current queue size: 0 Live output at: http://107.21.233.14:8877/8df36044f373e5b/output.txt	pdfjsbot	Snuffleupagus
6972	2016-02-11 13:13:33	#### From: Bot.io (Linux) --- # Received Command **cmd_preview** from @timvandermeij received. Current queue size: 0 Live output at: http://107.21.233.14:8877/52f3355ebae2b94/output.txt	pdfjsbot	timvandermeij
6971	2016-02-10 15:48:01	#### From: Bot.io (Linux) --- # Received Command **cmd_preview** from @Snuffleupagus received. Current queue size: 0 Live output at: http://107.21.233.14:8877/1b80e8aebcddf84/output.txt	pdfjsbot	Snuffleupagus
6971	2016-02-10 16:22:44	#### From: Bot.io (Windows) --- # Received Command **cmd_test** from @Snuffleupagus received. Current queue size: 0 Live output at: http://107.22.172.223:8877/bac8e57fa95caa3/output.txt	pdfjsbot	Snuffleupagus
6961	2016-02-10 15:24:40	@Rob--W You are absolutely correct, I don't know how I missed that myself. Thank you!	Snuffleupagus	Rob--W
6957	2016-04-06 01:20:14	@brendandahl The temporary workaround did not work for me either.	Zen33	brendandahl
6957	2016-05-04 18:32:17	> @brendandahl The temporary workaround did not work for me either. There were two issues at play. Use the real solution in #7088.	brendandahl	brendandahl
6956	2016-03-20 14:12:27	@timvandermeij Sorry for the late reply, github is a bit spammy and I missed this conversation. > Could you open the PDF file with https://mozilla.github.io/pdf.js/web/viewer.html (Open File button in the toolbar) to see if the problem remains? The problem remains, and I can also see the same issue on the pdf about the tracing jit. > If so, please also state the operating system you use. I am run…	nbp	timvandermeij
6954	2016-02-09 22:47:32	#### From: Bot.io (Linux) --- # Received Command **cmd_test** from @timvandermeij received. Current queue size: 0 Live output at: http://107.21.233.14:8877/5460b97945f1795/output.txt	pdfjsbot	timvandermeij
6954	2016-02-09 23:17:33	#### From: Bot.io (Linux) --- # Received Command **cmd_makeref** from @timvandermeij received. Current queue size: 0 Live output at: http://107.21.233.14:8877/9db95ecf2b22403/output.txt	pdfjsbot	timvandermeij
6953	2016-02-03 13:01:20	#### From: Bot.io (Windows) --- # Received Command **cmd_test** from @Snuffleupagus received. Current queue size: 0 Live output at: http://107.22.172.223:8877/dd29f6003de2b0c/output.txt	pdfjsbot	Snuffleupagus
6953	2016-02-08 09:17:33	hey @Snuffleupagus there are two lines below which still state 255. As somebody who just glanced over the code, I see possibility for confusion. Is it possible to define constants with the different meaning? or are the lower 255 also 256 in reality?	CodingFabian	Snuffleupagus
6951	2016-02-02 18:00:44	@yurydelendik Looks complicated just looking at it :). Is there recommendations I should be providing upstream to avoid this other then 'don't use functions on functions to perform shading'? Is this something that will be looked at, or due to the complexity dropped in priority? Aside: What tool do you use to dissect the PDF like the screenshot above? I've been using Notepad++ which obviously does…	richerm	yurydelendik
6948	2016-02-01 18:33:22	#### From: Bot.io (Linux) --- # Received Command **cmd_test** from @yurydelendik received. Current queue size: 0 Live output at: http://107.21.233.14:8877/a05182b8e7101a5/output.txt	pdfjsbot	yurydelendik
6948	2016-02-01 20:00:33	#### From: Bot.io (Linux) --- # Received Command **cmd_test** from @yurydelendik received. Current queue size: 0 Live output at: http://107.21.233.14:8877/a1a561551fa0c06/output.txt	pdfjsbot	yurydelendik
6948	2016-02-01 20:21:35	#### From: Bot.io (Linux) --- # Received Command **cmd_test** from @yurydelendik received. Current queue size: 0 Live output at: http://107.21.233.14:8877/e1c36b03ac058be/output.txt	pdfjsbot	yurydelendik
6948	2016-09-05 12:17:18	Since it seems that @yurydelendik has been quite busy with other things lately, here's this patch rebased to master and with the nits addressed (but please note that I've not run any tests with it locally): https://gist.github.com/Snuffleupagus/72e0bf4ded37b779cedad3894bdfdecd.	Snuffleupagus	yurydelendik
6945	2016-04-22 21:32:52	@yurydelendik Sounds good to me. Perhaps the patch will be slightly easier too when the toolbar code is more centralized.	timvandermeij	yurydelendik
6945	2016-08-15 13:19:02	@Snuffleupagus Do you want to address https://github.com/mozilla/pdf.js/pull/6945#issuecomment-177595111 in a separate commit too? It would be nice to fix the responsiveness issues as well, which this patch already partially fixes.	timvandermeij	Snuffleupagus
6945	2016-08-15 14:14:59	> I would say so, yes. I see no more reason to block this work. This patch actually turned out to have less code than I initially thought we would need, so that is nice too! Thanks; I've actually tried to reduced the size of the total diff as best as I could. I suppose that one of the remaining things we need to do, is to get consensus that it's actually OK to remove the "Page:" label from the to…	Snuffleupagus	Snuffleupagus
6945	2016-10-31 20:51:42	> Per IRC: @timvandermeij, I only need to know if we have agreement on removing the `Page:` label and replacing it with a tooltip. Personally I think this change is fine because it makes things more in line with other viewers and the extra space is required for the page labels. Sounds good: we can remove it.	yurydelendik	timvandermeij
6945	2016-10-31 21:08:57	#### From: Bot.io (Linux) --- # Received Command **cmd_preview** from @timvandermeij received. Current queue size: 0 Live output at: http://107.21.233.14:8877/3ea5d0acb95fdf6/output.txt	pdfjsbot	timvandermeij
6944	2016-02-11 17:04:11	@timvandermeij are they happening during the same pdf?	brendandahl	timvandermeij
6943	2016-02-15 11:04:23	> I'm fine with landing the bold/italic part @timvandermeij Does this imply that you are willing to sign off on this, or should we ask Brendan/Yury if they think the viewer ought to support this? I'm thinking to split the `core` and `test` parts out into a separate PR, to at least get them landed now.	Snuffleupagus	timvandermeij
6943	2016-03-02 21:33:27	#### From: Bot.io (Linux) --- # Received Command **cmd_preview** from @timvandermeij received. Current queue size: 0 Live output at: http://107.21.233.14:8877/0958ae9dd0dd35f/output.txt	pdfjsbot	timvandermeij
6942	2016-02-02 14:49:00	#### From: Bot.io (Windows) --- # Received Command **cmd_preview** from @Snuffleupagus received. Current queue size: 0 Live output at: http://107.22.172.223:8877/7ee4ae6a5793da6/output.txt	pdfjsbot	Snuffleupagus
6941	2016-02-10 19:39:20	#### From: Bot.io (Linux) --- # Received Command **cmd_preview** from @timvandermeij received. Current queue size: 1 Live output at: http://107.21.233.14:8877/019435c15af83bd/output.txt	pdfjsbot	timvandermeij
6940	2016-01-31 18:48:48	#### From: Bot.io (Linux) --- # Received Command **cmd_preview** from @timvandermeij received. Current queue size: 0 Live output at: http://107.21.233.14:8877/f33b2902a217abf/output.txt	pdfjsbot	timvandermeij
6940	2016-01-31 18:49:45	#### From: Bot.io (Linux) --- # Received Command **cmd_test** from @timvandermeij received. Current queue size: 0 Live output at: http://107.21.233.14:8877/78ddae238b14376/output.txt	pdfjsbot	timvandermeij
6939	2016-01-31 20:14:39	@timvandermeij Yes. I've been using UglifyJS in [production](http://lilybin.com) and no bugs have been reported or observed because of the minifier.	TimothyGu	timvandermeij
6939	2016-02-11 23:13:52	target.minified is not used on the botio. @timvandermeij if it works as advertised then we can accept it. (I saw somewhere messages about UglifyJS has some problem with our new code base, oh it's above :).	yurydelendik	timvandermeij
6938	2016-01-31 20:38:48	#### From: Bot.io (Linux) --- # Received Command **cmd_test** from @timvandermeij received. Current queue size: 0 Live output at: http://107.21.233.14:8877/20c55f626f27018/output.txt	pdfjsbot	timvandermeij
6938	2016-01-31 21:00:02	The previous failures are related to #6944. A fresh test run shows that all is fine now, so I would say that this patch is fine. @Snuffleupagus I would say that this is good to merge if the solution is fine and the original problem is fixed.	timvandermeij	Snuffleupagus
6938	2016-02-01 12:12:04	#### From: Bot.io (Linux) --- # Received Command **cmd_test** from @Snuffleupagus received. Current queue size: 0 Live output at: http://107.21.233.14:8877/2db5ae96f4a9522/output.txt	pdfjsbot	Snuffleupagus
6938	2016-02-01 21:12:38	Looks like a bad timing, and this patch might make thing less intermittent in terms of problem. However I still cannot reproduce that on real computer (ubuntu ff 46a2). But I would like to push it to aurora. @Snuffleupagus can you check if it fixes the issue, let's open the bug and uplift that to aurora?	yurydelendik	Snuffleupagus
6935	2016-02-18 05:50:41	Thanks @brendandahl, since the user moves away from the PDF in this issue, would it be good idea to store the state of sidebar (`openSidebar` variable) in the local-storage of the browser and initialize `sidebarOpen` variable in `viewer.js` from local-storage if available. What do you think? Please let me know.	ankitaggarwal011	brendandahl
6933	2016-02-09 20:35:14	@brendandahl Could you address the comment above? Also, do you want to do this for `decryptAscii` too or do you want to leave that out? If that is resolved, we should land this.	timvandermeij	brendandahl
6933	2016-02-09 22:09:52	#### From: Bot.io (Linux) --- # Received Command **cmd_preview** from @timvandermeij received. Current queue size: 0 Live output at: http://107.21.233.14:8877/951a9d35779dbae/output.txt	pdfjsbot	timvandermeij
6933	2016-02-09 22:10:48	#### From: Bot.io (Linux) --- # Received Command **cmd_test** from @timvandermeij received. Current queue size: 0 Live output at: http://107.21.233.14:8877/3455e24635d82ec/output.txt	pdfjsbot	timvandermeij
6931	2016-01-29 16:04:45	@Snuffleupagus we can always replace functions by [LUT](https://en.wikipedia.org/wiki/Lookup_table) if we cannot perform color transforms on the the core side. See also #6723 and https://github.com/mozilla/pdf.js/issues/5046#issuecomment-169167290 .	yurydelendik	Snuffleupagus
6931	2016-02-02 19:58:43	@Snuffleupagus I'm really sorry, this is from our customer and they don't want to include this PDF file into the test suites.	WalterYongtaoWang	Snuffleupagus
6930	2016-01-27 12:37:26	#### From: Bot.io (Linux) --- # Received Command **cmd_unittest** from @Snuffleupagus received. Current queue size: 0 Live output at: http://107.21.233.14:8877/509a1e9cef51d58/output.txt	pdfjsbot	Snuffleupagus
6928	2016-01-26 22:57:19	#### From: Bot.io (Linux) --- # Received Command **cmd_test** from @yurydelendik received. Current queue size: 0 Live output at: http://107.21.233.14:8877/09144780a45abd3/output.txt	pdfjsbot	yurydelendik
6928	2016-01-27 01:14:00	#### From: Bot.io (Windows) --- # Received Command **cmd_test** from @brendandahl received. Current queue size: 0 Live output at: http://107.22.172.223:8877/eec9a8f536fcf0b/output.txt	pdfjsbot	brendandahl
6923	2016-01-26 16:41:01	#### From: Bot.io (Windows) --- # Received Command **cmd_unittest** from @Snuffleupagus received. Current queue size: 0 Live output at: http://107.22.172.223:8877/c5e82ccf7156943/output.txt	pdfjsbot	Snuffleupagus
6923	2016-01-26 16:41:02	#### From: Bot.io (Linux) --- # Received Command **cmd_unittest** from @Snuffleupagus received. Current queue size: 0 Live output at: http://107.21.233.14:8877/6cd042f18d54e19/output.txt	pdfjsbot	Snuffleupagus
6923	2016-01-26 21:24:01	I'm sorry, but I don't understand the question about removing the `ignoreStandardNumbering` parameter. This PR _adds_ it, in order to fix an issue with the current API. In practice, it's unfortunately more common than you might think for PDF files to include pageLabels that correspond to "normal" page numbering. In the viewer I think that we'll want to be able to ignore these, which seem to happe…	Snuffleupagus	timvandermeij
6923	2016-01-26 21:24:01	I'm sorry, but I don't understand the question about removing the `ignoreStandardNumbering` parameter. This PR _adds_ it, in order to fix an issue with the current API. In practice, it's unfortunately more common than you might think for PDF files to include pageLabels that correspond to "normal" page numbering. In the viewer I think that we'll want to be able to ignore these, which seem to happe…	Snuffleupagus	yurydelendik
6922	2016-01-26 08:07:00	#### From: Bot.io (Linux) --- # Received Command **cmd_test** from @Snuffleupagus received. Current queue size: 0 Live output at: http://107.21.233.14:8877/d501722ea33acdd/output.txt	pdfjsbot	Snuffleupagus
6922	2016-01-26 16:06:49	#### From: Bot.io (Linux) --- # Received Command **cmd_makeref** from @yurydelendik received. Current queue size: 0 Live output at: http://107.21.233.14:8877/26f2b137b4b0d79/output.txt	pdfjsbot	yurydelendik
6921	2016-01-29 10:48:45	#### From: Bot.io (Windows) --- # Received Command **cmd_test** from @timvandermeij received. Current queue size: 0 Live output at: http://107.22.172.223:8877/a2ceb38a81097c9/output.txt	pdfjsbot	timvandermeij
6917	2016-01-22 21:41:03	@timvandermeij good point, updated	melashkov	timvandermeij
6915	2016-01-27 20:03:09	#### From: Bot.io (Linux) --- # Received Command **cmd_test** from @yurydelendik received. Current queue size: 0 Live output at: http://107.21.233.14:8877/66701d2df93b6fd/output.txt	pdfjsbot	yurydelendik
6915	2016-01-28 20:30:43	#### From: Bot.io (Linux) --- # Received Command **cmd_test** from @yurydelendik received. Current queue size: 0 Live output at: http://107.21.233.14:8877/876939fdf6ee02f/output.txt	pdfjsbot	yurydelendik
6915	2016-01-28 20:54:58	#### From: Bot.io (Windows) --- # Received Command **cmd_preview** from @yurydelendik received. Current queue size: 0 Live output at: http://107.22.172.223:8877/b32d786bec11138/output.txt	pdfjsbot	yurydelendik
6913	2016-02-04 18:19:48	#### From: Bot.io (Linux) --- # Received Command **cmd_preview** from @timvandermeij received. Current queue size: 0 Live output at: http://107.21.233.14:8877/e4abe24a3a6a4d5/output.txt	pdfjsbot	timvandermeij
6913	2016-02-04 18:21:00	#### From: Bot.io (Windows) --- # Received Command **cmd_test** from @timvandermeij received. Current queue size: 0 Live output at: http://107.22.172.223:8877/b866eacbde60aa7/output.txt	pdfjsbot	timvandermeij
6906	2016-03-11 14:27:43	#### From: Bot.io (Windows) --- # Received Command **cmd_test** from @yurydelendik received. Current queue size: 1 Live output at: http://107.22.172.223:8877/d2ad7da48090d53/output.txt	pdfjsbot	yurydelendik
6904	2016-01-22 13:20:57	> Resolve the failures for the operator list tests. They might actually indicate a previously undiscovered bug in the destruction code. Yes, this is actually a pre-existing issue, and I think that this should fix it: https://github.com/mozilla/pdf.js/compare/master...Snuffleupagus:oplist-destroy. @timvandermeij Feel free to append that commit to this PR, if you think it's useful!	Snuffleupagus	timvandermeij
6904	2016-01-29 11:40:14	#### From: Bot.io (Linux) --- # Received Command **cmd_preview** from @timvandermeij received. Current queue size: 0 Live output at: http://107.21.233.14:8877/705927c8c8255fb/output.txt	pdfjsbot	timvandermeij
6904	2016-01-29 11:41:52	#### From: Bot.io (Windows) --- # Received Command **cmd_test** from @timvandermeij received. Current queue size: 0 Live output at: http://107.22.172.223:8877/32e64e119a3cfe5/output.txt	pdfjsbot	timvandermeij
6903	2016-03-10 22:17:34	@timvandermeij Anything prevent this PR to get merged?	xlc	timvandermeij
6903	2016-03-15 22:04:34	#### From: Bot.io (Linux) --- # Received Command **cmd_preview** from @timvandermeij received. Current queue size: 0 Live output at: http://107.21.233.14:8877/d6e709fe029a1c0/output.txt	pdfjsbot	timvandermeij
6903	2016-03-15 22:52:10	@Snuffleupagus So there are still valid case to scroll page into view with negative top value? Should I just handle page 1 specially to allow negative top or validate dest earlier in other place?	xlc	Snuffleupagus
6900	2016-01-20 13:06:40	#### From: Bot.io (Windows) --- # Received Command **cmd_preview** from @Snuffleupagus received. Current queue size: 0 Live output at: http://107.22.172.223:8877/7e714a829812e10/output.txt	pdfjsbot	Snuffleupagus
6895	2016-01-18 15:20:23	> We remove yo01. The file is not available, it was introduced in 3529658 along with another test file (so we should not need it) and it was replaced in 6b2c6fc, so it was only in the repository for a very short time. I'm not sure if I agree with this conclusion, since I see no indication that `usmanm-bad-auto-fetch` was intended to _replace_ `yo01`. It rather seems to me that it's more likely th…	Snuffleupagus	timvandermeij
6891	2016-01-17 21:40:32	#### From: Bot.io (Windows) --- # Received Command **cmd_test** from @Snuffleupagus received. Current queue size: 0 Live output at: http://107.22.172.223:8877/0c48dcc709ab5b3/output.txt	pdfjsbot	Snuffleupagus
6891	2016-01-18 12:18:06	#### From: Bot.io (Linux) --- # Received Command **cmd_preview** from @timvandermeij received. Current queue size: 0 Live output at: http://107.21.233.14:8877/20a6d5dd16fdaa6/output.txt	pdfjsbot	timvandermeij
6891	2016-01-20 19:14:45	#### From: Bot.io (Windows) --- # Received Command **cmd_makeref** from @yurydelendik received. Current queue size: 0 Live output at: http://107.22.172.223:8877/1b60052a8fba484/output.txt	pdfjsbot	yurydelendik
6885	2016-01-16 15:04:01	#### From: Bot.io (Linux) --- # Received Command **cmd_test** from @Snuffleupagus received. Current queue size: 0 Live output at: http://107.21.233.14:8877/e07ffff2cf35213/output.txt	pdfjsbot	Snuffleupagus
6885	2016-01-16 18:47:35	#### From: Bot.io (Linux) --- # Received Command **cmd_test** from @Snuffleupagus received. Current queue size: 0 Live output at: http://107.21.233.14:8877/c9a6b5999a47059/output.txt	pdfjsbot	Snuffleupagus
6879	2016-02-09 21:46:27	#### From: Bot.io (Windows) --- # Received Command **cmd_test** from @yurydelendik received. Current queue size: 0 Live output at: http://107.22.172.223:8877/b9ed08ef04529cc/output.txt	pdfjsbot	yurydelendik
6879	2016-02-11 23:15:43	#### From: Bot.io (Windows) --- # Received Command **cmd_test** from @yurydelendik received. Current queue size: 0 Live output at: http://107.22.172.223:8877/b9d5ad22a94637b/output.txt	pdfjsbot	yurydelendik
6879	2016-02-12 16:59:13	#### From: Bot.io (Windows) --- # Received Command **cmd_preview** from @yurydelendik received. Current queue size: 0 Live output at: http://107.22.172.223:8877/3bef38403129f50/output.txt	pdfjsbot	yurydelendik
6879	2016-02-12 21:18:50	@yurydelendik Good job. The interface + documentation made it easier to understand the API design. I've added some comments. And in the interface all functions are anonymous. Is that intentional? With the similarly named methods in the different interfaces (e.g. `read`), grepping may be easier if the interface name is included in the function name. I don't mind either way, pick your preference.	Rob--W	yurydelendik
6879	2016-02-18 19:19:09	#### From: Bot.io (Linux) --- # Received Command **cmd_test** from @yurydelendik received. Current queue size: 0 Live output at: http://107.21.233.14:8877/4cd3f72a2fbce1b/output.txt	pdfjsbot	yurydelendik
6879	2016-02-18 19:39:08	#### From: Bot.io (Linux) --- # Received Command **cmd_test** from @yurydelendik received. Current queue size: 0 Live output at: http://107.21.233.14:8877/354031c9f11c02f/output.txt	pdfjsbot	yurydelendik
6879	2016-02-26 21:50:10	#### From: Bot.io (Linux) --- # Received Command **cmd_preview** from @timvandermeij received. Current queue size: 0 Live output at: http://107.21.233.14:8877/23904393ada2d2e/output.txt	pdfjsbot	timvandermeij
6879	2016-02-26 21:55:51	#### From: Bot.io (Windows) --- # Received Command **cmd_test** from @timvandermeij received. Current queue size: 0 Live output at: http://107.22.172.223:8877/05a169b92a7efb1/output.txt	pdfjsbot	timvandermeij
6879	2016-02-26 22:20:12	#### From: Bot.io (Linux) --- # Received Command **cmd_test** from @timvandermeij received. Current queue size: 0 Live output at: http://107.21.233.14:8877/e64f64ef17dec2d/output.txt	pdfjsbot	timvandermeij
6879	2016-03-01 16:28:12	Nice patch! However, it seems that the issue @timvandermeij mentioned on IRC a few days back is still present in the patch that landed, please see http://logs.glob.uno/?c=mozilla%23pdfjs&s=26+Feb+2016&e=26+Feb+2016#c46715. For example, open http://ftp.acc.umu.se/mirror/CTAN/info/lshort/english/lshort.pdf#disableRange=true&disableStream=true and check the browser console (<kbd>Ctrl</kbd>+<kbd>Shif…	Snuffleupagus	timvandermeij
6867	2016-01-13 23:22:09	#### From: Bot.io (Linux) --- # Received Command **cmd_test** from @brendandahl received. Current queue size: 0 Live output at: http://107.21.233.14:8877/d7fe6aa7f1a6abd/output.txt	pdfjsbot	brendandahl
6867	2016-01-14 00:22:31	#### From: Bot.io (Linux) --- # Received Command **cmd_test** from @brendandahl received. Current queue size: 0 Live output at: http://107.21.233.14:8877/3e0db9b55b89080/output.txt	pdfjsbot	brendandahl
6867	2016-01-14 21:25:46	#### From: Bot.io (Linux) --- # Received Command **cmd_test** from @brendandahl received. Current queue size: 0 Live output at: http://107.21.233.14:8877/f20c5ada79d946e/output.txt	pdfjsbot	brendandahl
6867	2016-01-14 22:11:09	#### From: Bot.io (Linux) --- # Received Command **cmd_test** from @timvandermeij received. Current queue size: 0 Live output at: http://107.21.233.14:8877/292e5936d6efb8b/output.txt	pdfjsbot	timvandermeij
6867	2016-01-14 22:33:45	#### From: Bot.io (Windows) --- # Received Command **cmd_test** from @timvandermeij received. Current queue size: 0 Live output at: http://107.22.172.223:8877/5476ee03f01ec2d/output.txt	pdfjsbot	timvandermeij
6866	2016-01-14 22:58:59	#### From: Bot.io (Windows) --- # Received Command **cmd_test** from @timvandermeij received. Current queue size: 1 Live output at: http://107.22.172.223:8877/48e12c808aa20e7/output.txt	pdfjsbot	timvandermeij
6865	2016-01-13 15:46:31	#### From: Bot.io (Windows) --- # Received Command **cmd_test** from @timvandermeij received. Current queue size: 0 Live output at: http://107.22.172.223:8877/3219dc3a972fb6b/output.txt	pdfjsbot	timvandermeij
6864	2016-01-13 14:03:24	#### From: Bot.io (Linux) --- # Received Command **cmd_test** from @timvandermeij received. Current queue size: 0 Live output at: http://107.21.233.14:8877/5c81468eb40329e/output.txt	pdfjsbot	timvandermeij
6863	2016-02-13 01:02:05	@rossj Can you help me determine exactly which font metrics disagree? I am the right person to make an update with respect to Tesseract. Here's the current situation at HEAD in Tesseract. [font-metrics.ttx.txt](https://github.com/mozilla/pdf.js/files/128919/font-metrics.ttx.txt) [pdf-metrics.txt](https://github.com/mozilla/pdf.js/files/128903/pdf-metrics.txt) [simple-1.pdf](https://github.com/moz…	jbreiden	rossj
6863	2016-06-08 00:27:20	@rossj Thank you, I raised ascent to 1024 in the TTF and tested in Firefox version 46.0.1. Although there are significant improvements, we're not quite there yet. Any thoughts? (Images below are Before vs After the TTF change) ![control](https://cloud.githubusercontent.com/assets/4961958/15878804/d1f36f84-2cd2-11e6-8b70-752590827fd9.png) ![experiment](https://cloud.githubusercontent.com/assets/49…	jbreiden	rossj
6862	2016-01-12 20:53:19	#### From: Bot.io (Linux) --- # Received Command **cmd_test** from @Snuffleupagus received. Current queue size: 0 Live output at: http://107.21.233.14:8877/cb7d946ec7c012d/output.txt	pdfjsbot	Snuffleupagus
6860	2016-01-12 15:01:17	#### From: Bot.io (Windows) --- # Received Command **cmd_test** from @Snuffleupagus received. Current queue size: 0 Live output at: http://107.22.172.223:8877/80067772c0b8204/output.txt	pdfjsbot	Snuffleupagus
6859	2016-01-12 14:03:20	#### From: Bot.io (Windows) --- # Received Command **cmd_test** from @timvandermeij received. Current queue size: 0 Live output at: http://107.22.172.223:8877/9f0ddee20ffdb65/output.txt	pdfjsbot	timvandermeij
6858	2016-01-12 12:16:47	#### From: Bot.io (Windows) --- # Received Command **cmd_test** from @Snuffleupagus received. Current queue size: 0 Live output at: http://107.22.172.223:8877/2d3bf6d8ffa779c/output.txt	pdfjsbot	Snuffleupagus
6858	2016-01-12 13:06:57	#### From: Bot.io (Linux) --- # Received Command **cmd_makeref** from @timvandermeij received. Current queue size: 0 Live output at: http://107.21.233.14:8877/f5cf11644f5b0bf/output.txt	pdfjsbot	timvandermeij
6856	2016-01-13 13:05:31	@timvandermeij I was actually thinking something similar, but preferably I'd also avoid creating the container in this case. Similar to your idea, but could we maybe do something along these lines https://gist.github.com/Snuffleupagus/206b52763a250f6ba811?	Snuffleupagus	timvandermeij
6856	2016-01-15 00:32:34	Updated per @Snuffleupagus's suggestion.	xlc	Snuffleupagus
6856	2016-01-20 21:23:14	@Snuffleupagus Do you have any ideas to further improve this code (regarding the above)?	timvandermeij	Snuffleupagus
6856	2016-02-09 20:37:12	@Snuffleupagus Ping for the above as I think this comment got lost in the pile of GitHub messages. This looks good as-is, but perhaps you have an idea to improve this even further (see above, about returning in the constructor).	timvandermeij	Snuffleupagus
6856	2016-02-11 01:01:04	@timvandermeij @Snuffleupagus Updated.	xlc	Snuffleupagus
6856	2016-02-11 01:01:04	@timvandermeij @Snuffleupagus Updated.	xlc	timvandermeij
6856	2016-02-13 15:11:40	#### From: Bot.io (Linux) --- # Received Command **cmd_preview** from @timvandermeij received. Current queue size: 0 Live output at: http://107.21.233.14:8877/af7bec038130b4c/output.txt	pdfjsbot	timvandermeij
6856	2016-02-13 15:12:41	#### From: Bot.io (Windows) --- # Received Command **cmd_test** from @timvandermeij received. Current queue size: 0 Live output at: http://107.22.172.223:8877/33aa3d9766f82fc/output.txt	pdfjsbot	timvandermeij
6855	2016-01-11 23:03:21	#### From: Bot.io (Linux) --- # Received Command **cmd_test** from @Snuffleupagus received. Current queue size: 0 Live output at: http://107.21.233.14:8877/29ec5334fdca1c6/output.txt	pdfjsbot	Snuffleupagus
6853	2016-01-11 20:37:37	#### From: Bot.io (Linux) --- # Received Command **cmd_test** from @Snuffleupagus received. Current queue size: 0 Live output at: http://107.21.233.14:8877/0cb2963a60345fb/output.txt	pdfjsbot	Snuffleupagus
6853	2016-01-13 14:25:47	#### From: Bot.io (Windows) --- # Received Command **cmd_test** from @yurydelendik received. Current queue size: 0 Live output at: http://107.22.172.223:8877/3b01f35946fb248/output.txt	pdfjsbot	yurydelendik
6850	2016-09-09 10:23:08	@yurydelendik your answer doesn't solve the problem. It's not about data type, string or object. It's about raw pdf content like " %PDF-1.3 1 0 obj ... ". So that if this content is set in the data property of an object passed to getDocument, result pdf will not be rendered.	ithillel-aminev	yurydelendik
6848	2016-01-18 18:29:03	#### From: Bot.io (Linux) --- # Received Command **cmd_preview** from @timvandermeij received. Current queue size: 0 Live output at: http://107.21.233.14:8877/a021431e6d26a7c/output.txt	pdfjsbot	timvandermeij
6848	2016-01-18 18:32:25	#### From: Bot.io (Linux) --- # Received Command **cmd_test** from @timvandermeij received. Current queue size: 0 Live output at: http://107.21.233.14:8877/e26e8021c0701b5/output.txt	pdfjsbot	timvandermeij
6848	2016-01-18 19:07:29	#### From: Bot.io (Windows) --- # Received Command **cmd_makeref** from @timvandermeij received. Current queue size: 0 Live output at: http://107.22.172.223:8877/8db9e8cf2094110/output.txt	pdfjsbot	timvandermeij
6846	2016-01-14 19:40:44	#### From: Bot.io (Windows) --- # Received Command **cmd_test** from @brendandahl received. Current queue size: 0 Live output at: http://107.22.172.223:8877/f2b3ecb219f3ef7/output.txt	pdfjsbot	brendandahl
6843	2016-01-06 14:32:26	#### From: Bot.io (Linux) --- # Received Command **cmd_preview** from @timvandermeij received. Current queue size: 0 Live output at: http://107.21.233.14:8877/36cb8f247155b08/output.txt	pdfjsbot	timvandermeij
6843	2016-01-06 14:36:04	#### From: Bot.io (Linux) --- # Received Command **cmd_test** from @timvandermeij received. Current queue size: 0 Live output at: http://107.21.233.14:8877/f994bd3ef00d77e/output.txt	pdfjsbot	timvandermeij
6843	2016-01-06 15:02:18	#### From: Bot.io (Linux) --- # Received Command **cmd_makeref** from @timvandermeij received. Current queue size: 0 Live output at: http://107.21.233.14:8877/3a607df0acd7f54/output.txt	pdfjsbot	timvandermeij
6843	2016-01-06 15:02:19	#### From: Bot.io (Windows) --- # Received Command **cmd_makeref** from @timvandermeij received. Current queue size: 0 Live output at: http://107.22.172.223:8877/cd4e84f0404ed32/output.txt	pdfjsbot	timvandermeij
6842	2016-01-06 13:51:00	#### From: Bot.io (Linux) --- # Received Command **cmd_makeref** from @timvandermeij received. Current queue size: 0 Live output at: http://107.21.233.14:8877/33cc7ee1cb5902c/output.txt	pdfjsbot	timvandermeij
6839	2016-01-08 13:50:54	#### From: Bot.io (Linux) --- # Received Command **cmd_test** from @Snuffleupagus received. Current queue size: 0 Live output at: http://107.21.233.14:8877/ad4b52d4003adfa/output.txt	pdfjsbot	Snuffleupagus
6839	2016-01-11 16:27:28	#### From: Bot.io (Linux) --- # Received Command **cmd_makeref** from @brendandahl received. Current queue size: 0 Live output at: http://107.21.233.14:8877/ffe6b7665de6096/output.txt	pdfjsbot	brendandahl
6837	2016-01-05 20:33:42	#### From: Bot.io (Windows) --- # Received Command **cmd_test** from @Snuffleupagus received. Current queue size: 0 Live output at: http://107.22.172.223:8877/ff1c911375342b2/output.txt	pdfjsbot	Snuffleupagus
6837	2016-01-05 20:56:05	#### From: Bot.io (Linux) --- # Received Command **cmd_makeref** from @yurydelendik received. Current queue size: 0 Live output at: http://107.21.233.14:8877/578d2fbaca2f605/output.txt	pdfjsbot	yurydelendik
6835	2016-01-05 21:52:55	@xlc Take for example https://github.com/mozilla/pdf.js/blob/master/test/pdfs/annotation-highlight.pdf or https://github.com/mozilla/pdf.js/blob/master/test/pdfs/annotation-squiggly.pdf. If you open these with any PDF reader, so will see a popup when you hover over them or click them. This is because practically any annotation type can have an associated Popup annotation according to the specific…	timvandermeij	xlc
6835	2016-01-05 23:59:40	@xlc Thank you. I have opened #6838 to track that.	timvandermeij	xlc
6834	2016-01-05 21:58:37	#### From: Bot.io (Linux) --- # Received Command **cmd_preview** from @timvandermeij received. Current queue size: 0 Live output at: http://107.21.233.14:8877/1791dad1de1d084/output.txt	pdfjsbot	timvandermeij
6834	2016-01-05 22:00:47	#### From: Bot.io (Linux) --- # Received Command **cmd_test** from @timvandermeij received. Current queue size: 0 Live output at: http://107.21.233.14:8877/919a7184c177f2a/output.txt	pdfjsbot	timvandermeij
6828	2016-01-03 12:18:05	#### From: Bot.io (Linux) --- # Received Command **cmd_preview** from @timvandermeij received. Current queue size: 0 Live output at: http://107.21.233.14:8877/90ebb1539cf57b1/output.txt	pdfjsbot	timvandermeij
6828	2016-01-03 12:33:01	#### From: Bot.io (Windows) --- # Received Command **cmd_test** from @timvandermeij received. Current queue size: 0 Live output at: http://107.22.172.223:8877/0d23f81ff7dab88/output.txt	pdfjsbot	timvandermeij
6827	2016-01-01 14:36:52	#### From: Bot.io (Linux) --- # Received Command **cmd_preview** from @timvandermeij received. Current queue size: 0 Live output at: http://107.21.233.14:8877/aaee1bc4091b553/output.txt	pdfjsbot	timvandermeij
6827	2016-01-01 14:39:21	#### From: Bot.io (Windows) --- # Received Command **cmd_test** from @timvandermeij received. Current queue size: 0 Live output at: http://107.22.172.223:8877/20ce645dc785cd3/output.txt	pdfjsbot	timvandermeij
6827	2016-01-02 12:59:12	#### From: Bot.io (Windows) --- # Received Command **cmd_makeref** from @Snuffleupagus received. Current queue size: 0 Live output at: http://107.22.172.223:8877/f658505cd796929/output.txt	pdfjsbot	Snuffleupagus
6825	2015-12-30 20:37:36	#### From: Bot.io (Linux) --- # Received Command **cmd_test** from @timvandermeij received. Current queue size: 0 Live output at: http://107.21.233.14:8877/f98b10ce0c4dfb2/output.txt	pdfjsbot	timvandermeij
6824	2015-12-30 17:50:33	#### From: Bot.io (Windows) --- # Received Command **cmd_preview** from @Snuffleupagus received. Current queue size: 0 Live output at: http://107.22.172.223:8877/a949f0430915db6/output.txt	pdfjsbot	Snuffleupagus
6824	2015-12-30 17:53:40	#### From: Bot.io (Windows) --- # Received Command **cmd_test** from @Snuffleupagus received. Current queue size: 0 Live output at: http://107.22.172.223:8877/8e29cc3e5b52548/output.txt	pdfjsbot	Snuffleupagus
6823	2015-12-30 18:38:46	#### From: Bot.io (Linux) --- # Received Command **cmd_preview** from @timvandermeij received. Current queue size: 0 Live output at: http://107.21.233.14:8877/0afca4fc0b07b39/output.txt	pdfjsbot	timvandermeij
6823	2015-12-30 18:40:43	#### From: Bot.io (Linux) --- # Received Command **cmd_test** from @timvandermeij received. Current queue size: 0 Live output at: http://107.21.233.14:8877/c0e47c72f3cc0ce/output.txt	pdfjsbot	timvandermeij
6823	2015-12-30 19:13:05	#### From: Bot.io (Windows) --- # Received Command **cmd_makeref** from @timvandermeij received. Current queue size: 0 Live output at: http://107.22.172.223:8877/3651ae0105f3db7/output.txt	pdfjsbot	timvandermeij
6822	2016-01-19 20:44:04	#### From: Bot.io (Linux) --- # Received Command **cmd_preview** from @timvandermeij received. Current queue size: 0 Live output at: http://107.21.233.14:8877/54d50ed63f09754/output.txt	pdfjsbot	timvandermeij
6822	2016-01-19 20:45:38	#### From: Bot.io (Windows) --- # Received Command **cmd_test** from @timvandermeij received. Current queue size: 0 Live output at: http://107.22.172.223:8877/fbc2446aff3db0b/output.txt	pdfjsbot	timvandermeij
6821	2015-12-29 21:12:24	#### From: Bot.io (Linux) --- # Received Command **cmd_test** from @yurydelendik received. Current queue size: 0 Live output at: http://107.21.233.14:8877/9e4bab6005d3a47/output.txt	pdfjsbot	yurydelendik
6820	2016-01-06 15:50:45	#### From: Bot.io (Linux) --- # Received Command **cmd_preview** from @timvandermeij received. Current queue size: 0 Live output at: http://107.21.233.14:8877/f6931be12cacab9/output.txt	pdfjsbot	timvandermeij
6820	2016-01-08 11:59:21	#### From: Bot.io (Windows) --- # Received Command **cmd_test** from @timvandermeij received. Current queue size: 0 Live output at: http://107.22.172.223:8877/59a60032097219c/output.txt	pdfjsbot	timvandermeij
6820	2016-01-08 12:41:42	#### From: Bot.io (Windows) --- # Received Command **cmd_makeref** from @timvandermeij received. Current queue size: 0 Live output at: http://107.22.172.223:8877/4e8c41fffda4135/output.txt	pdfjsbot	timvandermeij
6819	2015-12-29 14:15:20	#### From: Bot.io (Linux) --- # Received Command **cmd_preview** from @timvandermeij received. Current queue size: 0 Live output at: http://107.21.233.14:8877/744aefc6834d56b/output.txt	pdfjsbot	timvandermeij
6819	2015-12-29 14:17:17	#### From: Bot.io (Linux) --- # Received Command **cmd_test** from @timvandermeij received. Current queue size: 0 Live output at: http://107.21.233.14:8877/156a07e372742cf/output.txt	pdfjsbot	timvandermeij
6819	2015-12-30 13:44:48	#### From: Bot.io (Linux) --- # Received Command **cmd_makeref** from @Snuffleupagus received. Current queue size: 0 Live output at: http://107.21.233.14:8877/08a5b53c928daca/output.txt	pdfjsbot	Snuffleupagus
6818	2015-12-29 13:42:51	#### From: Bot.io (Linux) --- # Received Command **cmd_preview** from @timvandermeij received. Current queue size: 0 Live output at: http://107.21.233.14:8877/6221c9df363da88/output.txt	pdfjsbot	timvandermeij
6817	2015-12-30 06:15:24	@timvandermeij Thanks for your reply. Now I am getting all the pages, but they are all blank. Any idea why this is happening?	sohitri	timvandermeij
6814	2015-12-28 13:17:31	#### From: Bot.io (Windows) --- # Received Command **cmd_preview** from @Snuffleupagus received. Current queue size: 0 Live output at: http://107.22.172.223:8877/78b1b875ee58dc4/output.txt	pdfjsbot	Snuffleupagus
6814	2015-12-28 15:17:34	@timvandermeij Thank you for the reduced test-case; and also for finding the other issues! /botio test	Snuffleupagus	timvandermeij
6814	2015-12-28 15:17:35	#### From: Bot.io (Linux) --- # Received Command **cmd_test** from @Snuffleupagus received. Current queue size: 0 Live output at: http://107.21.233.14:8877/b198d68663d600a/output.txt	pdfjsbot	Snuffleupagus
6814	2015-12-28 17:12:12	#### From: Bot.io (Linux) --- # Received Command **cmd_makeref** from @timvandermeij received. Current queue size: 0 Live output at: http://107.21.233.14:8877/5dd894102f52725/output.txt	pdfjsbot	timvandermeij
6813	2015-12-27 23:45:50	#### From: Bot.io (Linux) --- # Received Command **cmd_preview** from @timvandermeij received. Current queue size: 0 Live output at: http://107.21.233.14:8877/59c97a02bb17fbe/output.txt	pdfjsbot	timvandermeij
6813	2015-12-27 23:51:01	#### From: Bot.io (Windows) --- # Received Command **cmd_test** from @timvandermeij received. Current queue size: 0 Live output at: http://107.22.172.223:8877/a04c9ecff2447f6/output.txt	pdfjsbot	timvandermeij
6813	2015-12-28 22:12:22	#### From: Bot.io (Windows) --- # Received Command **cmd_test** from @Snuffleupagus received. Current queue size: 0 Live output at: http://107.22.172.223:8877/e553862b3f1c925/output.txt	pdfjsbot	Snuffleupagus
6813	2015-12-28 22:48:34	#### From: Bot.io (Linux) --- # Received Command **cmd_makeref** from @Snuffleupagus received. Current queue size: 1 Live output at: http://107.21.233.14:8877/eb3cdb082230171/output.txt	pdfjsbot	Snuffleupagus
6808	2015-12-27 15:02:53	#### From: Bot.io (Linux) --- # Received Command **cmd_preview** from @timvandermeij received. Current queue size: 0 Live output at: http://107.21.233.14:8877/da61dd0d3560d88/output.txt	pdfjsbot	timvandermeij
6808	2015-12-27 15:07:49	#### From: Bot.io (Linux) --- # Received Command **cmd_test** from @timvandermeij received. Current queue size: 0 Live output at: http://107.21.233.14:8877/f1bc236a9e363d1/output.txt	pdfjsbot	timvandermeij
6807	2015-12-28 17:58:51	#### From: Bot.io (Linux) --- # Received Command **cmd_preview** from @timvandermeij received. Current queue size: 0 Live output at: http://107.21.233.14:8877/3744a6b0183cb3c/output.txt	pdfjsbot	timvandermeij
6807	2015-12-28 18:00:36	#### From: Bot.io (Linux) --- # Received Command **cmd_test** from @timvandermeij received. Current queue size: 0 Live output at: http://107.21.233.14:8877/51b2d7fd0381bcc/output.txt	pdfjsbot	timvandermeij
6805	2015-12-27 11:51:53	#### From: Bot.io (Linux) --- # Received Command **cmd_preview** from @Snuffleupagus received. Current queue size: 0 Live output at: http://107.21.233.14:8877/c48beba8870b747/output.txt	pdfjsbot	Snuffleupagus
6805	2015-12-27 13:14:53	#### From: Bot.io (Linux) --- # Received Command **cmd_test** from @timvandermeij received. Current queue size: 0 Live output at: http://107.21.233.14:8877/1b737d7789cdfde/output.txt	pdfjsbot	timvandermeij
6804	2016-11-10 12:40:02	@Snuffleupagus Thanks for the fix! One comment - it would be nice to be able to apply such fixes by downloading a tagged newer version of pdf.js, instead of applying them manually. E.g. last 1.3.x version in this repo is 1.3.91 (both in Releases and Tags), while npm latest pdf-dist version is 1.3.233. However, I was not able to find a commit which corresponds to this latest (and I assume more sta…	DmitryGonchar	Snuffleupagus
6804	2016-11-10 14:08:46	@Snuffleupagus thanks for the help! I meant the latest version of 1.3.x "branch", it was clear that 1.4 and 1.5 exist. My mistake, I checked in this repo instead of `pdf-dist`.	DmitryGonchar	Snuffleupagus
6803	2016-01-20 20:05:07	#### From: Bot.io (Linux) --- # Received Command **cmd_preview** from @timvandermeij received. Current queue size: 0 Live output at: http://107.21.233.14:8877/de07095a1154df9/output.txt	pdfjsbot	timvandermeij
6803	2016-01-20 20:06:09	#### From: Bot.io (Windows) --- # Received Command **cmd_test** from @timvandermeij received. Current queue size: 0 Live output at: http://107.22.172.223:8877/868e91673424a49/output.txt	pdfjsbot	timvandermeij
6800	2015-12-24 21:06:41	@timvandermeij - agreed, same issue as 6103. This bug notice should be merged/relegated there. I'm the new kid on the block. I assume Rob--W (PDF.js owner) will fold this in. Or can I do that? thanks, Larry	LarryLACa	timvandermeij
6800	2015-12-24 21:26:36	@timvandermeij - The fc09 test pdf is a slightly different test case. Visually inspecting the fc09 PDF, it looks like page 2 is landscape. The print setup should have rotated pg2 to match the paper stock (or left it to the print device), and then applied a fit-to-page transform, if requested. I.e. there are interactions between F2P and autoRotate.	LarryLACa	timvandermeij
6796	2015-12-24 14:56:48	#### From: Bot.io (Linux) --- # Received Command **cmd_preview** from @timvandermeij received. Current queue size: 0 Live output at: http://107.21.233.14:8877/faa69cf6de28a3f/output.txt	pdfjsbot	timvandermeij
6796	2015-12-24 14:59:37	#### From: Bot.io (Windows) --- # Received Command **cmd_test** from @timvandermeij received. Current queue size: 0 Live output at: http://107.22.172.223:8877/cbcb5933caa2072/output.txt	pdfjsbot	timvandermeij
6796	2015-12-24 14:59:38	#### From: Bot.io (Linux) --- # Received Command **cmd_test** from @timvandermeij received. Current queue size: 0 Live output at: http://107.21.233.14:8877/1374d228d062818/output.txt	pdfjsbot	timvandermeij
6796	2016-01-06 15:24:02	Landed in #6843. Thank you for the patch, @dsprenkels!	timvandermeij	dsprenkels
6792	2015-12-25 12:33:14	#### From: Bot.io (Linux) --- # Received Command **cmd_preview** from @timvandermeij received. Current queue size: 0 Live output at: http://107.21.233.14:8877/8d36eb7e61e5580/output.txt	pdfjsbot	timvandermeij
6792	2015-12-25 12:39:02	#### From: Bot.io (Windows) --- # Received Command **cmd_test** from @timvandermeij received. Current queue size: 0 Live output at: http://107.22.172.223:8877/0bad30f904f75a8/output.txt	pdfjsbot	timvandermeij
6792	2015-12-26 17:51:37	#### From: Bot.io (Linux) --- # Received Command **cmd_makeref** from @Snuffleupagus received. Current queue size: 0 Live output at: http://107.21.233.14:8877/1f892d746193e3e/output.txt	pdfjsbot	Snuffleupagus
6791	2015-12-22 23:56:59	@yurydelendik How such requires help webpack? Webpack still loads worker using importScripts, right?	Vanuan	yurydelendik
6790	2015-12-22 15:53:14	@timvandermeij You can see the problem [here](https://www.bdu-irp.fr/test/pdfjs.php). `pdfjs.php` initiate the session and put a value inside. `reader.php` tries to get it : I tried to put the demo on a server without HTTPS and it works. I tried another server with HTTPS and it worked too. Could be something with the HTTP headers.	ntoniazzi	timvandermeij
6790	2015-12-23 09:57:49	@yurydelendik You tried the link with FF43 but the demo was broken, sorry. Shouldn't work anymore ;) @timvandermeij It's working fine with chrome too. I have little time now but I'll try to play with mozregression. I suspect a combination of server configuration and browser behaviour. Thanks.	ntoniazzi	timvandermeij
6790	2015-12-23 09:57:49	@yurydelendik You tried the link with FF43 but the demo was broken, sorry. Shouldn't work anymore ;) @timvandermeij It's working fine with chrome too. I have little time now but I'll try to play with mozregression. I suspect a combination of server configuration and browser behaviour. Thanks.	ntoniazzi	yurydelendik
6789	2015-12-23 16:14:06	@Rob--W https://github.com/mozilla/pdf.js/pull/6630 is in the range -- long shot but this can affect.	yurydelendik	Rob--W
6787	2015-12-21 14:44:17	#### From: Bot.io (Windows) --- # Received Command **cmd_test** from @Snuffleupagus received. Current queue size: 0 Live output at: http://107.22.172.223:8877/237a52ac47a741b/output.txt	pdfjsbot	Snuffleupagus
6786	2015-12-21 14:05:35	#### From: Bot.io (Linux) --- # Received Command **cmd_preview** from @timvandermeij received. Current queue size: 0 Live output at: http://107.21.233.14:8877/251622b93cf8427/output.txt	pdfjsbot	timvandermeij
6785	2015-12-21 21:06:54	#### From: Bot.io (Linux) --- # Received Command **cmd_preview** from @timvandermeij received. Current queue size: 0 Live output at: http://107.21.233.14:8877/36e378baee529f4/output.txt	pdfjsbot	timvandermeij
6785	2015-12-21 21:08:04	#### From: Bot.io (Windows) --- # Received Command **cmd_test** from @timvandermeij received. Current queue size: 0 Live output at: http://107.22.172.223:8877/1e10f8a981e3843/output.txt	pdfjsbot	timvandermeij
6785	2015-12-21 21:08:05	#### From: Bot.io (Linux) --- # Received Command **cmd_test** from @timvandermeij received. Current queue size: 0 Live output at: http://107.21.233.14:8877/1a9c9bc2e480cef/output.txt	pdfjsbot	timvandermeij
6782	2015-12-28 13:34:25	@timvandermeij Thanks! We urgently need this before our application can go live. Will it be possible for you to provide an approximate time-frame (days/ weeks/ months) so I can set the right expectations? Also, please do let me know if I can be of any additional help. Thanks again for your prompt responses!	mahajangaurav	timvandermeij
6782	2015-12-30 12:05:49	@timvandermeij Thanks! @brendandahl or @Snuffleupagus Will it be possible for you to provide me with a rough time frame so I can set some expectations?	mahajangaurav	timvandermeij
6782	2016-01-06 15:57:11	@brendandahl Thanks Brendan. I appreciate your working on the fix. So do you think it would help getting the descriptor fixed by the font owners (if they agree to fixing it that is)? Thanks!	mahajangaurav	brendandahl
6782	2016-01-06 19:12:02	> @brendandahl Thanks Brendan. I appreciate your working on the fix. So do you think it would help getting the descriptor fixed by the font owners (if they agree to fixing it that is)? > Thanks! The font descriptor is meta data about the font and is part of the PDF itself, so you'd need to fix it in the PDF.	brendandahl	brendandahl
6782	2016-01-07 16:46:55	@timvandermeij @brendandahl Thank you again for your prompt help and for your inputs. So do we know how soon we can get an updated release for Pdf.js? **Brendan**: We are using Aspose.words to build the pdf so maybe it is picking it from the font descriptor itself? Could that be a possibility?	mahajangaurav	timvandermeij
6782	2016-01-07 16:46:55	@timvandermeij @brendandahl Thank you again for your prompt help and for your inputs. So do we know how soon we can get an updated release for Pdf.js? **Brendan**: We are using Aspose.words to build the pdf so maybe it is picking it from the font descriptor itself? Could that be a possibility?	mahajangaurav	brendandahl
6780	2015-12-20 12:49:33	#### From: Bot.io (Linux) --- # Received Command **cmd_test** from @timvandermeij received. Current queue size: 0 Live output at: http://107.21.233.14:8877/ca99b9e771221f2/output.txt	pdfjsbot	timvandermeij
6780	2015-12-21 12:51:52	#### From: Bot.io (Windows) --- # Received Command **cmd_test** from @yurydelendik received. Current queue size: 0 Live output at: http://107.22.172.223:8877/aab2683bb27f925/output.txt	pdfjsbot	yurydelendik
6780	2015-12-21 13:15:15	#### From: Bot.io (Windows) --- # Received Command **cmd_makeref** from @yurydelendik received. Current queue size: 0 Live output at: http://107.22.172.223:8877/4536234cc4c2591/output.txt	pdfjsbot	yurydelendik
6773	2015-12-18 15:07:47	#### From: Bot.io (Windows) --- # Received Command **cmd_preview** from @yurydelendik received. Current queue size: 0 Live output at: http://107.22.172.223:8877/d7c7f373c74b985/output.txt	pdfjsbot	yurydelendik
6772	2015-12-18 19:18:48	#### From: Bot.io (Linux) --- # Received Command **cmd_preview** from @timvandermeij received. Current queue size: 0 Live output at: http://107.21.233.14:8877/c12dbdfa6da488a/output.txt	pdfjsbot	timvandermeij
6772	2015-12-18 19:23:20	#### From: Bot.io (Windows) --- # Received Command **cmd_test** from @timvandermeij received. Current queue size: 0 Live output at: http://107.22.172.223:8877/edf8fb638306750/output.txt	pdfjsbot	timvandermeij
6771	2015-12-22 14:51:28	#### From: Bot.io (Linux) --- # Received Command **cmd_test** from @yurydelendik received. Current queue size: 0 Live output at: http://107.21.233.14:8877/11f50efaa353d66/output.txt	pdfjsbot	yurydelendik
6771	2015-12-23 02:21:44	#### From: Bot.io (Windows) --- # Received Command **cmd_test** from @yurydelendik received. Current queue size: 0 Live output at: http://107.22.172.223:8877/f9885342e7d4d95/output.txt	pdfjsbot	yurydelendik
6771	2015-12-29 15:21:55	#### From: Bot.io (Linux) --- # Received Command **cmd_test** from @yurydelendik received. Current queue size: 0 Live output at: http://107.21.233.14:8877/3bbf5cc1a86b60f/output.txt	pdfjsbot	yurydelendik
6771	2015-12-29 15:47:21	#### From: Bot.io (Linux) --- # Received Command **cmd_preview** from @timvandermeij received. Current queue size: 0 Live output at: http://107.21.233.14:8877/8ffd9657a8fa6a0/output.txt	pdfjsbot	timvandermeij
6770	2015-12-18 10:18:25	> I have tested this with a set of 23 PDF files containing different annotation types, where Link, Text and Widget are covered. I found no difference in behavior, rendering or printing before and after the patch. @timvandermeij Would you be able to look into #6673 next, since having more complete test-coverage for annotations would mean that testing e.g. refactoring PRs like this one would be so …	Snuffleupagus	timvandermeij
6770	2015-12-19 00:29:52	Thank you both. I will address the comments soon. @Snuffleupagus, there is now #6780 for the regression testing, which should address your test coverage concern.	timvandermeij	Snuffleupagus
6770	2015-12-19 18:36:51	#### From: Bot.io (Linux) --- # Received Command **cmd_preview** from @timvandermeij received. Current queue size: 0 Live output at: http://107.21.233.14:8877/025192a848975ce/output.txt	pdfjsbot	timvandermeij
6770	2015-12-19 18:39:45	#### From: Bot.io (Windows) --- # Received Command **cmd_test** from @timvandermeij received. Current queue size: 0 Live output at: http://107.22.172.223:8877/0adf36a9e4cf829/output.txt	pdfjsbot	timvandermeij
6768	2015-12-17 09:43:29	Hey @Snuffleupagus, Thanks for quick response..:)	lakshajit	Snuffleupagus
6767	2015-12-17 18:38:11	@timvandermeij done!	tonyjin	timvandermeij
6765	2015-12-16 22:59:56	#### From: Bot.io (Linux) --- # Received Command **cmd_preview** from @timvandermeij received. Current queue size: 0 Live output at: http://107.21.233.14:8877/8bd8408042822d8/output.txt	pdfjsbot	timvandermeij
6765	2015-12-16 23:01:46	#### From: Bot.io (Windows) --- # Received Command **cmd_test** from @timvandermeij received. Current queue size: 0 Live output at: http://107.22.172.223:8877/e6d6405eec3c46d/output.txt	pdfjsbot	timvandermeij
6764	2015-12-16 21:37:39	#### From: Bot.io (Windows) --- # Received Command **cmd_preview** from @Snuffleupagus received. Current queue size: 0 Live output at: http://107.22.172.223:8877/c32a71558f3710b/output.txt	pdfjsbot	Snuffleupagus
6762	2015-12-16 10:18:51	#### From: Bot.io (Linux) --- # Received Command **cmd_preview** from @Snuffleupagus received. Current queue size: 0 Live output at: http://107.21.233.14:8877/15c6fd46f8c104d/output.txt	pdfjsbot	Snuffleupagus
6758	2015-12-15 23:04:09	#### From: Bot.io (Linux) --- # Received Command **cmd_preview** from @timvandermeij received. Current queue size: 0 Live output at: http://107.21.233.14:8877/49213697213c4a2/output.txt	pdfjsbot	timvandermeij
6758	2015-12-15 23:07:40	#### From: Bot.io (Windows) --- # Received Command **cmd_test** from @timvandermeij received. Current queue size: 0 Live output at: http://107.22.172.223:8877/48c4e5fec5896b4/output.txt	pdfjsbot	timvandermeij
6757	2015-12-15 14:25:42	#### From: Bot.io (Linux) --- # Received Command **cmd_preview** from @timvandermeij received. Current queue size: 0 Live output at: http://107.21.233.14:8877/fd2fac3d191cf8b/output.txt	pdfjsbot	timvandermeij
6757	2015-12-15 14:28:56	#### From: Bot.io (Windows) --- # Received Command **cmd_test** from @timvandermeij received. Current queue size: 0 Live output at: http://107.22.172.223:8877/309dc9d82b07e3f/output.txt	pdfjsbot	timvandermeij
6753	2016-01-15 21:57:53	#### From: Bot.io (Linux) --- # Received Command **cmd_preview** from @timvandermeij received. Current queue size: 0 Live output at: http://107.21.233.14:8877/345a4592c3adaf7/output.txt	pdfjsbot	timvandermeij
6753	2016-01-15 21:59:10	#### From: Bot.io (Linux) --- # Received Command **cmd_test** from @timvandermeij received. Current queue size: 0 Live output at: http://107.21.233.14:8877/3b63bf7580afdef/output.txt	pdfjsbot	timvandermeij
6748	2015-12-13 18:15:03	#### From: Bot.io (Windows) --- # Received Command **cmd_preview** from @Snuffleupagus received. Current queue size: 0 Live output at: http://107.22.172.223:8877/21998a1767a241d/output.txt	pdfjsbot	Snuffleupagus
6748	2015-12-16 10:31:16	#### From: Bot.io (Windows) --- # Received Command **cmd_test** from @Snuffleupagus received. Current queue size: 0 Live output at: http://107.22.172.223:8877/9017bffb3782bfa/output.txt	pdfjsbot	Snuffleupagus
6747	2015-12-12 12:04:43	#### From: Bot.io (Linux) --- # Received Command **cmd_test** from @Snuffleupagus received. Current queue size: 0 Live output at: http://107.21.233.14:8877/5afd2181b9de1a6/output.txt	pdfjsbot	Snuffleupagus
6739	2015-12-09 09:14:57	#### From: Bot.io (Windows) --- # Received Command **cmd_preview** from @Snuffleupagus received. Current queue size: 0 Live output at: http://107.22.172.223:8877/1655fc810524683/output.txt	pdfjsbot	Snuffleupagus
6736	2015-12-08 00:15:39	#### From: Bot.io (Linux) --- # Received Command **cmd_test** from @Snuffleupagus received. Current queue size: 0 Live output at: http://107.21.233.14:8877/a61e613beba4179/output.txt	pdfjsbot	Snuffleupagus
6736	2015-12-08 11:06:49	#### From: Bot.io (Windows) --- # Received Command **cmd_preview** from @Snuffleupagus received. Current queue size: 0 Live output at: http://107.22.172.223:8877/fff2adc7c54787c/output.txt	pdfjsbot	Snuffleupagus
6733	2015-12-10 09:12:02	#### From: Bot.io (Linux) --- # Received Command **cmd_lint** from @Snuffleupagus received. Current queue size: 0 Live output at: http://107.21.233.14:8877/723ae864bf7e808/output.txt	pdfjsbot	Snuffleupagus
6727	2015-12-05 18:34:33	#### From: Bot.io (Windows) --- # Received Command **cmd_test** from @yurydelendik received. Current queue size: 0 Live output at: http://107.22.172.223:8877/cd089078fc2ddcf/output.txt	pdfjsbot	yurydelendik
6727	2015-12-05 18:56:04	#### From: Bot.io (Windows) --- # Received Command **cmd_makeref** from @yurydelendik received. Current queue size: 0 Live output at: http://107.22.172.223:8877/ded9b27b00a2149/output.txt	pdfjsbot	yurydelendik
6725	2015-12-05 11:41:41	#### From: Bot.io (Windows) --- # Received Command **cmd_test** from @Snuffleupagus received. Current queue size: 0 Live output at: http://107.22.172.223:8877/cc80bec50ea9f4f/output.txt	pdfjsbot	Snuffleupagus
6724	2015-12-04 21:07:51	@brendandahl Nice patch, but it looks like you forgot to add the test in `test_manifest.json`.	Snuffleupagus	brendandahl
6724	2015-12-14 20:13:57	#### From: Bot.io (Linux) --- # Received Command **cmd_preview** from @timvandermeij received. Current queue size: 0 Live output at: http://107.21.233.14:8877/5d8d10d92963cb6/output.txt	pdfjsbot	timvandermeij
6724	2015-12-14 20:20:02	#### From: Bot.io (Linux) --- # Received Command **cmd_test** from @timvandermeij received. Current queue size: 0 Live output at: http://107.21.233.14:8877/727d62832ea9edc/output.txt	pdfjsbot	timvandermeij
6724	2016-01-05 18:07:01	#### From: Bot.io (Linux) --- # Received Command **cmd_test** from @brendandahl received. Current queue size: 0 Live output at: http://107.21.233.14:8877/f4ec403abd68f2b/output.txt	pdfjsbot	brendandahl
6723	2015-12-04 18:33:02	#### From: Bot.io (Windows) --- # Received Command **cmd_test** from @yurydelendik received. Current queue size: 0 Live output at: http://107.22.172.223:8877/1d39aa4bf0d62da/output.txt	pdfjsbot	yurydelendik
6723	2015-12-05 14:09:35	#### From: Bot.io (Linux) --- # Received Command **cmd_preview** from @Snuffleupagus received. Current queue size: 0 Live output at: http://107.21.233.14:8877/69c48aee69bf724/output.txt	pdfjsbot	Snuffleupagus
6723	2015-12-05 14:14:35	#### From: Bot.io (Windows) --- # Received Command **cmd_test** from @Snuffleupagus received. Current queue size: 0 Live output at: http://107.22.172.223:8877/8955d29f5fa4b5d/output.txt	pdfjsbot	Snuffleupagus
6723	2015-12-05 19:44:45	#### From: Bot.io (Linux) --- # Received Command **cmd_test** from @yurydelendik received. Current queue size: 1 Live output at: http://107.21.233.14:8877/a4d66a8821b7700/output.txt	pdfjsbot	yurydelendik
6723	2015-12-05 21:14:09	#### From: Bot.io (Windows) --- # Received Command **cmd_makeref** from @Snuffleupagus received. Current queue size: 0 Live output at: http://107.22.172.223:8877/d6ab9b5957d6656/output.txt	pdfjsbot	Snuffleupagus
6721	2016-01-11 21:26:33	@timvandermeij Happy New Years everyone! Just checking in to see if anyone added a fix for this yet :) Thanks! Regards,	mjstyle	timvandermeij
6721	2016-02-21 15:41:24	@timvandermeij Just following up to see if there will be a planned fix soon? Thanks!	mjstyle	timvandermeij
6720	2015-12-03 21:15:51	#### From: Bot.io (Linux) --- # Received Command **cmd_makeref** from @Snuffleupagus received. Current queue size: 0 Live output at: http://107.21.233.14:8877/3f8cc804964374f/output.txt	pdfjsbot	Snuffleupagus
6716	2015-12-03 01:04:54	#### From: Bot.io (Linux) --- # Received Command **cmd_test** from @brendandahl received. Current queue size: 0 Live output at: http://107.21.233.14:8877/849c7c85a3e1b3e/output.txt	pdfjsbot	brendandahl
6716	2015-12-03 18:15:57	#### From: Bot.io (Windows) --- # Received Command **cmd_makeref** from @brendandahl received. Current queue size: 0 Live output at: http://107.22.172.223:8877/6e371f870fca794/output.txt	pdfjsbot	brendandahl
6715	2015-12-03 13:05:26	#### From: Bot.io (Linux) --- # Received Command **cmd_preview** from @Snuffleupagus received. Current queue size: 0 Live output at: http://107.21.233.14:8877/89faa021f195db2/output.txt	pdfjsbot	Snuffleupagus
6715	2015-12-03 19:22:05	#### From: Bot.io (Linux) --- # Received Command **cmd_test** from @yurydelendik received. Current queue size: 0 Live output at: http://107.21.233.14:8877/3a4df09046f5483/output.txt	pdfjsbot	yurydelendik
6715	2015-12-03 20:00:12	#### From: Bot.io (Linux) --- # Received Command **cmd_makeref** from @timvandermeij received. Current queue size: 2 Live output at: http://107.21.233.14:8877/1ad4f95d8dbf9d6/output.txt	pdfjsbot	timvandermeij
6714	2015-12-15 16:40:29	#### From: Bot.io (Linux) --- # Received Command **cmd_preview** from @timvandermeij received. Current queue size: 0 Live output at: http://107.21.233.14:8877/b0ca424f1f902ed/output.txt	pdfjsbot	timvandermeij
6714	2015-12-15 16:43:28	#### From: Bot.io (Windows) --- # Received Command **cmd_test** from @timvandermeij received. Current queue size: 0 Live output at: http://107.22.172.223:8877/5d2c0c873f5dd05/output.txt	pdfjsbot	timvandermeij
6712	2015-12-02 22:02:01	#### From: Bot.io (Linux) --- # Received Command **cmd_preview** from @timvandermeij received. Current queue size: 0 Live output at: http://107.21.233.14:8877/65f1192b92001bc/output.txt	pdfjsbot	timvandermeij
6711	2016-03-25 20:48:35	#### From: Bot.io (Windows) --- # Received Command **cmd_test** from @timvandermeij received. Current queue size: 0 Live output at: http://107.22.172.223:8877/c6c5f7fdf7a57b8/output.txt	pdfjsbot	timvandermeij
6704	2016-05-26 19:12:29	> Is there anyway to get this added or a work around? It'd probably be much easier to just open the PDF file in a desktop PDF viewer, such as e.g. Adobe Reader, for this kind of use-case. As @timvandermeij said, given the very special nature of this feature, I don't think it really makes sense for us to try and implement this in PDF.js.	Snuffleupagus	timvandermeij
6701	2015-11-29 00:06:47	#### From: Bot.io (Linux) --- # Received Command **cmd_preview** from @timvandermeij received. Current queue size: 0 Live output at: http://107.21.233.14:8877/f749347b99e2ca9/output.txt	pdfjsbot	timvandermeij
6701	2015-11-29 00:09:57	#### From: Bot.io (Linux) --- # Received Command **cmd_test** from @timvandermeij received. Current queue size: 0 Live output at: http://107.21.233.14:8877/21989e73c7bf66c/output.txt	pdfjsbot	timvandermeij
6700	2015-11-28 22:02:57	#### From: Bot.io (Linux) --- # Received Command **cmd_preview** from @timvandermeij received. Current queue size: 0 Live output at: http://107.21.233.14:8877/433fa230c8cc158/output.txt	pdfjsbot	timvandermeij
6699	2015-11-28 23:11:16	#### From: Bot.io (Linux) --- # Received Command **cmd_preview** from @timvandermeij received. Current queue size: 0 Live output at: http://107.21.233.14:8877/dc336f224820b08/output.txt	pdfjsbot	timvandermeij
6699	2015-11-28 23:12:38	#### From: Bot.io (Windows) --- # Received Command **cmd_test** from @timvandermeij received. Current queue size: 0 Live output at: http://107.22.172.223:8877/6f31cb7a594675d/output.txt	pdfjsbot	timvandermeij
6697	2015-11-27 22:09:55	#### From: Bot.io (Windows) --- # Received Command **cmd_test** from @timvandermeij received. Current queue size: 0 Live output at: http://107.22.172.223:8877/80390ca9e19706a/output.txt	pdfjsbot	timvandermeij
6695	2015-11-26 12:53:32	#### From: Bot.io (Linux) --- # Received Command **cmd_preview** from @Snuffleupagus received. Current queue size: 0 Live output at: http://107.21.233.14:8877/883b1757b15b26d/output.txt	pdfjsbot	Snuffleupagus
6695	2015-11-28 11:03:13	#### From: Bot.io (Windows) --- # Received Command **cmd_test** from @Snuffleupagus received. Current queue size: 0 Live output at: http://107.22.172.223:8877/6a190fbce52f930/output.txt	pdfjsbot	Snuffleupagus
6695	2015-12-01 16:47:52	#### From: Bot.io (Windows) --- # Received Command **cmd_makeref** from @Snuffleupagus received. Current queue size: 0 Live output at: http://107.22.172.223:8877/517cb6f807ed7ae/output.txt	pdfjsbot	Snuffleupagus
6693	2015-11-26 00:27:12	#### From: Bot.io (Linux) --- # Received Command **cmd_preview** from @yurydelendik received. Current queue size: 0 Live output at: http://107.21.233.14:8877/cf1e81eec13e709/output.txt	pdfjsbot	yurydelendik
6688	2015-11-25 16:00:48	@Rob--W exactly, that's what it should be. But it's not. pdf.js only provides a "presentation mode" button, which sets the browser and pdf full screen, but hides the (pdf)toolbar. What we need is a button to set the browser and pdf full screen _with_ (pdf)tool bar. Or allowing to configure the presentation mode with/without toolbar. @yurydelendik yeah, there's a number of workarounds, but all of …	creynders	Rob--W
6688	2015-11-25 16:00:48	@Rob--W exactly, that's what it should be. But it's not. pdf.js only provides a "presentation mode" button, which sets the browser and pdf full screen, but hides the (pdf)toolbar. What we need is a button to set the browser and pdf full screen _with_ (pdf)tool bar. Or allowing to configure the presentation mode with/without toolbar. @yurydelendik yeah, there's a number of workarounds, but all of …	creynders	yurydelendik
6688	2015-11-25 16:06:55	I just press F11. Personally I never use the presentation mode except for square presentations, but the majority of the PDFs that I open are not like that. Could we add an option to use "F11 full-screen" mode instead of presentation mode when the button is clicked when the PDF has a portrait orientation? Then Ctrl + Shift + P and F11 will still behave like today, but the fullscreen button gets a …	Rob--W	yurydelendik
6688	2015-11-25 16:21:27	@yurydelendik Yeah, I understand. It's only really a problem with embedded pdf's. But I think allowing site authors to configure presentation mode with a toolbar is pretty useful in any case, no? I mean, there's plenty of situations where having a toolbar in presentation mode is useful too.	creynders	yurydelendik
6684	2015-11-26 19:09:12	@dsprenkels Could you squash the commits? Looking at the diff in https://github.com/mozilla/pdf.js/pull/6684/files, I don't see how the `owner` argument is ever passed to `getPattern`. You have added it in the function header, but not in any calls. You might also need to handle `owner` being undefined.	timvandermeij	dsprenkels
6684	2015-12-02 10:23:15	@timvandermeij I reverted to the state where I used the `save()`-`restore()` fix and squashed into one commit.	dsprenkels	timvandermeij
6684	2015-12-14 15:49:40	#### From: Bot.io (Linux) --- # Received Command **cmd_preview** from @timvandermeij received. Current queue size: 0 Live output at: http://107.21.233.14:8877/20102b3966f74cd/output.txt	pdfjsbot	timvandermeij
6684	2015-12-14 15:53:43	#### From: Bot.io (Windows) --- # Received Command **cmd_test** from @timvandermeij received. Current queue size: 0 Live output at: http://107.22.172.223:8877/bb7ed3406c1e2d8/output.txt	pdfjsbot	timvandermeij
6684	2015-12-14 18:11:47	#### From: Bot.io (Windows) --- # Received Command **cmd_makeref** from @timvandermeij received. Current queue size: 0 Live output at: http://107.22.172.223:8877/f119b893fd27fd1/output.txt	pdfjsbot	timvandermeij
6684	2015-12-14 18:11:48	#### From: Bot.io (Linux) --- # Received Command **cmd_makeref** from @timvandermeij received. Current queue size: 0 Live output at: http://107.21.233.14:8877/f2b78b29f43227d/output.txt	pdfjsbot	timvandermeij
6683	2015-12-01 20:26:16	@yurydelendik Could you rebase this PR again? I think we should land this soon as it keeps on needing a rebase and it looks good to have modules and to drop most of the globals.	timvandermeij	yurydelendik
6683	2015-12-01 21:25:20	#### From: Bot.io (Linux) --- # Received Command **cmd_preview** from @timvandermeij received. Current queue size: 0 Live output at: http://107.21.233.14:8877/397b69541371361/output.txt	pdfjsbot	timvandermeij
6683	2015-12-01 21:27:52	#### From: Bot.io (Linux) --- # Received Command **cmd_test** from @timvandermeij received. Current queue size: 0 Live output at: http://107.21.233.14:8877/1d5e50d933793ce/output.txt	pdfjsbot	timvandermeij
6683	2015-12-15 19:32:57	#### From: Bot.io (Linux) --- # Received Command **cmd_test** from @brendandahl received. Current queue size: 0 Live output at: http://107.21.233.14:8877/16c4337fe8456a5/output.txt	pdfjsbot	brendandahl
6682	2016-01-06 12:14:19	@yurydelendik I've updated the branch, it should now follow the convention as suggested by @mgol EDIT: the dist folder looks like this after the latest diff:	meltuhamy	yurydelendik
6682	2016-01-06 12:14:19	@yurydelendik I've updated the branch, it should now follow the convention as suggested by @mgol EDIT: the dist folder looks like this after the latest diff:	meltuhamy	mgol
6682	2016-02-13 15:34:25	@mgol Sorry, indeed I meant that the package should contain the minified and unminified library, just not the viewer files.	timvandermeij	mgol
6682	2016-02-15 11:22:02	This is now done @timvandermeij	meltuhamy	timvandermeij
6681	2015-11-23 17:20:57	#### From: Bot.io (Linux) --- # Received Command **cmd_test** from @yurydelendik received. Current queue size: 0 Live output at: http://107.21.233.14:8877/6110f93e31c756c/output.txt	pdfjsbot	yurydelendik
6681	2015-11-24 14:20:53	I just realized that in its current form, this patch suffers from a quite annoying issue. Even though the textLayer is rendered correctly, when you try to search, the textLayer reverts to the previous broken alignment. Even though the initial textLayer `<div>` has replaced the tabs, both `TextLayerBuilder` and `PDFFindController` keep a reference to the result of [`getTextContent`](https://github…	Snuffleupagus	yurydelendik
6681	2015-11-25 15:37:25	#### From: Bot.io (Windows) --- # Received Command **cmd_preview** from @Snuffleupagus received. Current queue size: 1 Live output at: http://107.22.172.223:8877/0c49ac9d3e111d7/output.txt	pdfjsbot	Snuffleupagus
6681	2015-11-25 16:33:24	#### From: Bot.io (Windows) --- # Received Command **cmd_test** from @yurydelendik received. Current queue size: 1 Live output at: http://107.22.172.223:8877/0cd732439303b20/output.txt	pdfjsbot	yurydelendik
6681	2015-11-25 16:56:04	#### From: Bot.io (Linux) --- # Received Command **cmd_makeref** from @yurydelendik received. Current queue size: 1 Live output at: http://107.21.233.14:8877/493b9389d33d807/output.txt	pdfjsbot	yurydelendik
6680	2015-11-29 13:58:00	I did some more testing for this and it turns out that indeed the methods are lost when the object is cloned. While I like @Snuffleupagus' idea to bring back the `getData()` method that returns and object with the data to be exposed (since that prevents the double bookkeeping of the `this.data` object that we have to do now), after some more thinking I don't think that resolves this issue because…	timvandermeij	Snuffleupagus
6680	2015-11-29 13:58:00	I did some more testing for this and it turns out that indeed the methods are lost when the object is cloned. While I like @Snuffleupagus' idea to bring back the `getData()` method that returns and object with the data to be exposed (since that prevents the double bookkeeping of the `this.data` object that we have to do now), after some more thinking I don't think that resolves this issue because…	timvandermeij	xlc
6679	2015-11-24 21:16:40	#### From: Bot.io (Linux) --- # Received Command **cmd_preview** from @timvandermeij received. Current queue size: 0 Live output at: http://107.21.233.14:8877/c602d7edcc6ad37/output.txt	pdfjsbot	timvandermeij
6679	2015-11-24 21:18:13	#### From: Bot.io (Windows) --- # Received Command **cmd_test** from @timvandermeij received. Current queue size: 0 Live output at: http://107.22.172.223:8877/54ce4f7ff24b2b6/output.txt	pdfjsbot	timvandermeij
6677	2015-11-23 13:02:41	#### From: Bot.io (Linux) --- # Received Command **cmd_preview** from @timvandermeij received. Current queue size: 0 Live output at: http://107.21.233.14:8877/5988778220f6fe6/output.txt	pdfjsbot	timvandermeij
6677	2015-11-23 13:03:54	#### From: Bot.io (Windows) --- # Received Command **cmd_test** from @timvandermeij received. Current queue size: 0 Live output at: http://107.22.172.223:8877/f34ca089609d9d5/output.txt	pdfjsbot	timvandermeij
6676	2015-11-22 14:08:26	#### From: Bot.io (Linux) --- # Received Command **cmd_preview** from @timvandermeij received. Current queue size: 0 Live output at: http://107.21.233.14:8877/b1f2aaaba5d7dc0/output.txt	pdfjsbot	timvandermeij
6675	2015-11-22 13:45:08	#### From: Bot.io (Linux) --- # Received Command **cmd_preview** from @timvandermeij received. Current queue size: 0 Live output at: http://107.21.233.14:8877/8604db59a6a778d/output.txt	pdfjsbot	timvandermeij
6675	2015-11-22 13:46:06	#### From: Bot.io (Windows) --- # Received Command **cmd_test** from @timvandermeij received. Current queue size: 0 Live output at: http://107.22.172.223:8877/51363e54897bea7/output.txt	pdfjsbot	timvandermeij
6672	2015-11-22 00:10:27	#### From: Bot.io (Linux) --- # Received Command **cmd_preview** from @timvandermeij received. Current queue size: 0 Live output at: http://107.21.233.14:8877/c49cc715a4d4949/output.txt	pdfjsbot	timvandermeij
6672	2015-11-22 00:25:32	#### From: Bot.io (Windows) --- # Received Command **cmd_test** from @timvandermeij received. Current queue size: 0 Live output at: http://107.22.172.223:8877/63129c9427608a3/output.txt	pdfjsbot	timvandermeij
6669	2015-11-20 14:41:40	#### From: Bot.io (Linux) --- # Received Command **cmd_preview** from @timvandermeij received. Current queue size: 0 Live output at: http://107.21.233.14:8877/96d432d055a7e04/output.txt	pdfjsbot	timvandermeij
6667	2015-11-23 09:53:43	Hi @timvandermeij, #6668 issue is sharpness issue that's appearing in all browsers printed page out put only. This issues getting while rendering the page on chrome 46,47 windows 7 64 bit. Is that graphics issue of machine or browsers. But i am getting good page while taking XPS format save. But issue on getting pdf format. One more info, from local machine its all good but mainly in remote machi…	muthu07	timvandermeij
6663	2015-11-19 17:39:44	#### From: Bot.io (Linux) --- # Received Command **cmd_preview** from @yurydelendik received. Current queue size: 0 Live output at: http://107.21.233.14:8877/a95af6692b3b870/output.txt	pdfjsbot	yurydelendik
6663	2015-11-19 22:19:50	Thanks @yurydelendik for the PR! It does improve on the flickering that PDF.js text selection currently suffers from. Also, the background color setting `background-color: rgba(180, 0, 170, 0.3);` makes debugging easy. With [a random PDF](http://arxiv.org/pdf/1208.0264.pdf) ![ex](https://cloud.githubusercontent.com/assets/181628/11286202/ef682a76-8f13-11e5-91a7-793ec2c25ac1.png) I find that when …	nschloe	yurydelendik
6656	2015-11-18 12:53:08	#### From: Bot.io (Linux) --- # Received Command **cmd_test** from @Snuffleupagus received. Current queue size: 0 Live output at: http://107.21.233.14:8877/fdd2039fd4d7d07/output.txt	pdfjsbot	Snuffleupagus
6656	2015-11-18 21:12:03	#### From: Bot.io (Linux) --- # Received Command **cmd_makeref** from @timvandermeij received. Current queue size: 0 Live output at: http://107.21.233.14:8877/ea1d041365591b1/output.txt	pdfjsbot	timvandermeij
6654	2015-11-19 06:26:10	Hi @timvandermeij, Issues are mostly able to reproduce in all Safari browser versions, I have checked in OS X Yosemite - 10.10.5 / Safari 9.0. while rendering its looking good, but we are facing issue on print the page. Its automatically print the page URL on the top(header) of the printed page. But page URL's not printing on any other browsers. I have big confusion on pdf.js demo link, why its p…	muthu07	timvandermeij
6654	2015-11-20 06:16:53	@timvandermeij I am not getting proper solution from your side., But you simply closed like dupicate of #6248. I am Getting stuck on this from past 4 month . #6248 issue something different from my issue., Please compare two screen shots. And also, there is no solution available for #6248 issue, That is opened from last 5 months. Is PDF.js not supported for Safari browser?? below pdf.js demo link…	muthu07	timvandermeij
6651	2015-11-17 19:26:22	#### From: Bot.io (Linux) --- # Received Command **cmd_test** from @yurydelendik received. Current queue size: 0 Live output at: http://107.21.233.14:8877/d0892aecbf4ec50/output.txt	pdfjsbot	yurydelendik
6651	2015-11-18 01:55:55	#### From: Bot.io (Linux) --- # Received Command **cmd_preview** from @yurydelendik received. Current queue size: 0 Live output at: http://107.21.233.14:8877/7c7ce21ca9282e1/output.txt	pdfjsbot	yurydelendik
6651	2015-11-25 16:39:36	#### From: Bot.io (Linux) --- # Received Command **cmd_test** from @yurydelendik received. Current queue size: 1 Live output at: http://107.21.233.14:8877/f7ba514ab57d64a/output.txt	pdfjsbot	yurydelendik
6651	2015-12-10 17:10:51	#### From: Bot.io (Windows) --- # Received Command **cmd_makeref** from @brendandahl received. Current queue size: 0 Live output at: http://107.22.172.223:8877/b2a9f16b08d66f2/output.txt	pdfjsbot	brendandahl
6651	2015-12-10 19:18:39	#### From: Bot.io (Linux) --- # Received Command **cmd_test** from @brendandahl received. Current queue size: 0 Live output at: http://107.21.233.14:8877/ec1b797c7d6ce2b/output.txt	pdfjsbot	brendandahl
6650	2015-11-20 12:50:49	> Looks like there are 21 unique fonts. It seems that only 11 of these actually contain font files, while the rest of them are "standard" non-embedded fonts. @brendandahl Does a reduced test-case need to include _all_ fonts, or would it suffice if it included just the ones with font files? If the latter is OK, I doesn't seem _too_ hard to create a reduced test-case for this.	Snuffleupagus	brendandahl
6650	2015-11-23 22:06:03	> @brendandahl Does a reduced test-case need to include all fonts, or would it suffice if it included just the ones with font files? I think it would be okay to just test the included ones. BTW, I started on a tool to generate a pdf with all the chars used in a pdf, but it's going to a be a bit more work than I expected and I doubt I'll have time to finish it up in the next few weeks.	brendandahl	brendandahl
6647	2015-11-16 22:44:31	#### From: Bot.io (Linux) --- # Received Command **cmd_test** from @Snuffleupagus received. Current queue size: 0 Live output at: http://107.21.233.14:8877/857904768e6210a/output.txt	pdfjsbot	Snuffleupagus
6647	2015-11-16 23:06:37	#### From: Bot.io (Windows) --- # Received Command **cmd_makeref** from @timvandermeij received. Current queue size: 0 Live output at: http://107.22.172.223:8877/269abb3a4c5a305/output.txt	pdfjsbot	timvandermeij
6645	2015-11-16 16:13:14	#### From: Bot.io (Windows) --- # Received Command **cmd_test** from @Snuffleupagus received. Current queue size: 0 Live output at: http://107.22.172.223:8877/05174889db77265/output.txt	pdfjsbot	Snuffleupagus
6645	2015-11-16 17:37:40	#### From: Bot.io (Linux) --- # Received Command **cmd_makeref** from @yurydelendik received. Current queue size: 5 Live output at: http://107.21.233.14:8877/1079531872f5fad/output.txt	pdfjsbot	yurydelendik
6642	2015-11-16 12:21:00	#### From: Bot.io (Linux) --- # Received Command **cmd_test** from @Snuffleupagus received. Current queue size: 0 Live output at: http://107.21.233.14:8877/8ab0f6e5c3318a8/output.txt	pdfjsbot	Snuffleupagus
6641	2015-11-24 11:17:16	@timvandermeij The highlighted annotation doesn't work for zoom level more than 500% . source https://github.com/eaxle/pdfjsannotation .my annotation code page is https://github.com/eaxle/pdfjsannotation/blob/master/web/showData.js It works fine for zoom level below 500%.When you select the text and then highlight then it works but for more than 500 the highlighted div sits below the text.further…	eaxle	timvandermeij
6640	2015-11-16 18:35:54	The PDF file included in this PR seems to be slightly corrupt, since the `xref` table is missing. (Note that PDF.js warns about this in the console, and that e.g. Adobe Reader prompts you to re-save the file on closing.) @dsprenkels I hope you don't mind that I took the liberty of linking to a "cleaned-up" version (obtained by running the PDF file through [PDFtk](https://www.pdflabs.com/tools/pdf…	Snuffleupagus	dsprenkels
6640	2015-11-16 20:05:51	@Snuffleupagus So I know for the next time: is it [this](https://www.pdflabs.com/tools/pdftk-the-pdf-toolkit/) or [this](http://linux.die.net/man/1/pdftk) pdftk?	dsprenkels	Snuffleupagus
6640	2015-11-16 23:30:04	#### From: Bot.io (Linux) --- # Received Command **cmd_preview** from @timvandermeij received. Current queue size: 0 Live output at: http://107.21.233.14:8877/449aed77d8383fb/output.txt	pdfjsbot	timvandermeij
6640	2015-11-16 23:31:06	#### From: Bot.io (Windows) --- # Received Command **cmd_test** from @timvandermeij received. Current queue size: 0 Live output at: http://107.22.172.223:8877/5c498b9ef545dab/output.txt	pdfjsbot	timvandermeij
6640	2015-11-16 23:51:52	Looks good to me. I'll leave the final review to @yurydelendik.	timvandermeij	yurydelendik
6640	2015-11-17 17:40:11	#### From: Bot.io (Linux) --- # Received Command **cmd_makeref** from @yurydelendik received. Current queue size: 0 Live output at: http://107.21.233.14:8877/d7aef6f4e51de0d/output.txt	pdfjsbot	yurydelendik
6639	2015-11-15 19:13:28	#### From: Bot.io (Windows) --- # Received Command **cmd_test** from @Snuffleupagus received. Current queue size: 0 Live output at: http://107.22.172.223:8877/978f95c19e0b2f3/output.txt	pdfjsbot	Snuffleupagus
6638	2015-11-15 14:37:12	#### From: Bot.io (Windows) --- # Received Command **cmd_test** from @Snuffleupagus received. Current queue size: 0 Live output at: http://107.22.172.223:8877/616485d4658061e/output.txt	pdfjsbot	Snuffleupagus
6637	2015-11-15 12:35:32	#### From: Bot.io (Linux) --- # Received Command **cmd_test** from @Snuffleupagus received. Current queue size: 0 Live output at: http://107.21.233.14:8877/24cd4e05e719625/output.txt	pdfjsbot	Snuffleupagus
6637	2015-11-15 13:12:47	#### From: Bot.io (Linux) --- # Received Command **cmd_makeref** from @timvandermeij received. Current queue size: 0 Live output at: http://107.21.233.14:8877/219634e4bc6ea93/output.txt	pdfjsbot	timvandermeij
6636	2015-11-15 12:56:26	From looking at the screen-shots: it seems like the entire viewer (including the UI) is slightly zoomed in, which might explain the alignment issues. @THausherr If you reset the zoom level of the browser (<kbd>Ctrl</kbd>+<kbd>0</kbd>), does the problem go away?	Snuffleupagus	THausherr
6636	2015-11-16 22:12:32	@Snuffleupagus it happens also with CTRL-0. And with different zoom levels below 170%. However I have set up windows that it has slightly bigger fonts than normal (125%). Btw I didn't receive a copy from your message, only from Tim. And nothing in my spam folder.	THausherr	Snuffleupagus
6634	2015-11-13 19:32:33	Thanks for your quick repy @timvandermeij . As I mentioned, I followed the Setup guide. Please see the code I used below: In the documentation, it probably might need to separate Browserify from WebPack, it can cause confusion. Maybe I am missing something else?	mykone	timvandermeij
6633	2015-11-13 16:01:59	#### From: Bot.io (Linux) --- # Received Command **cmd_test** from @Snuffleupagus received. Current queue size: 0 Live output at: http://107.21.233.14:8877/44618117b2fa2e3/output.txt	pdfjsbot	Snuffleupagus
6630	2015-11-13 18:08:26	#### From: Bot.io (Windows) --- # Received Command **cmd_preview** from @yurydelendik received. Current queue size: 0 Live output at: http://107.22.172.223:8877/8eade0fc2de89ed/output.txt	pdfjsbot	yurydelendik
6628	2015-11-12 21:54:12	#### From: Bot.io (Linux) --- # Received Command **cmd_test** from @yurydelendik received. Current queue size: 0 Live output at: http://107.21.233.14:8877/21d6538bb01fea1/output.txt	pdfjsbot	yurydelendik
6628	2015-11-12 22:53:57	#### From: Bot.io (Linux) --- # Received Command **cmd_makeref** from @yurydelendik received. Current queue size: 0 Live output at: http://107.21.233.14:8877/89a97547647d382/output.txt	pdfjsbot	yurydelendik
6627	2015-11-12 21:27:12	@yurydelendik Was it 131 files? 4 of them are from `build` directory.	prometheansacrifice	yurydelendik
6627	2015-11-16 19:26:34	@yurydelendik I don't mind either way.	Rob--W	yurydelendik
6627	2015-11-16 19:51:39	Added comment about that at #3775 (maybe @prometheansacrifice can look into that later :) Thank you for the patch.	yurydelendik	prometheansacrifice
6621	2015-11-12 16:15:59	@THausherr really good info. Any ideas what will be a right workaround on PDF.js side so we will have same effect as in Adobe Reader?	yurydelendik	THausherr
6620	2015-11-10 18:51:57	#### From: Bot.io (Linux) --- # Received Command **cmd_test** from @yurydelendik received. Current queue size: 0 Live output at: http://107.21.233.14:8877/7b298fdac746da4/output.txt	pdfjsbot	yurydelendik
6619	2015-11-10 17:42:36	#### From: Bot.io (Windows) --- # Received Command **cmd_test** from @yurydelendik received. Current queue size: 0 Live output at: http://107.22.172.223:8877/9e403db26e68f06/output.txt	pdfjsbot	yurydelendik
6619	2015-11-10 18:47:04	#### From: Bot.io (Linux) --- # Received Command **cmd_preview** from @yurydelendik received. Current queue size: 0 Live output at: http://107.21.233.14:8877/190c29bd5e1335b/output.txt	pdfjsbot	yurydelendik
6619	2015-11-18 21:45:26	@yurydelendik Could you rebase this PR?	timvandermeij	yurydelendik
6617	2015-11-10 10:18:14	#### From: Bot.io (Windows) --- # Received Command **cmd_preview** from @Snuffleupagus received. Current queue size: 0 Live output at: http://107.22.172.223:8877/3d99c23434f4278/output.txt	pdfjsbot	Snuffleupagus
6616	2015-11-16 09:03:56	@Rob--W I am sorry, I am not allowed.But there are pdfs with relative links to other pdfs in internet.	eaxle	Rob--W
6614	2015-11-09 21:10:16	@yurydelendik Extended the description. You can reproduce this on https://dev.paperhive.org/frontend/deps/articles/563be788b6639fea3abc3e9a. (Hopefully?)	nschloe	yurydelendik
6610	2015-11-09 12:56:18	#### From: Bot.io (Linux) --- # Received Command **cmd_test** from @timvandermeij received. Current queue size: 0 Live output at: http://107.21.233.14:8877/95b107ace06ecf3/output.txt	pdfjsbot	timvandermeij
6610	2015-11-09 13:17:26	There appears to be something wrong with the test on Linux. The characters are all replaced with squares. @Snuffleupagus Do you have an idea why that is happening only on Linux?	timvandermeij	Snuffleupagus
6610	2015-11-09 15:32:45	#### From: Bot.io (Windows) --- # Received Command **cmd_test** from @Snuffleupagus received. Current queue size: 0 Live output at: http://107.22.172.223:8877/790ae8bc6cc253f/output.txt	pdfjsbot	Snuffleupagus
6610	2015-11-11 10:06:48	> My only idea is that this might be a pre-existing issue on Linux, so I've just submitted a temporary patch to test that idea. The last round of testing seem to confirm this theory. @timvandermeij Since this is an existing issue, would you agree that the PR is good to go (once the temporary test commit is removed)?	Snuffleupagus	timvandermeij
6610	2015-11-11 21:41:51	#### From: Bot.io (Linux) --- # Received Command **cmd_makeref** from @timvandermeij received. Current queue size: 0 Live output at: http://107.21.233.14:8877/c5a9689e0d8dc4c/output.txt	pdfjsbot	timvandermeij
6609	2015-11-10 18:12:04	@yurydelendik Choosing a random port a la https://xkcd.com/221/ is not going to fly. I'll let the system choose a port (see PR #6620).	Rob--W	yurydelendik
6608	2015-11-09 19:49:29	#### From: Bot.io (Windows) --- # Received Command **cmd_test** from @yurydelendik received. Current queue size: 0 Live output at: http://107.22.172.223:8877/0e1c0c68fb76ecb/output.txt	pdfjsbot	yurydelendik
6607	2015-11-08 12:26:47	#### From: Bot.io (Linux) --- # Received Command **cmd_preview** from @Snuffleupagus received. Current queue size: 0 Live output at: http://107.21.233.14:8877/c36d365511bc542/output.txt	pdfjsbot	Snuffleupagus
6607	2015-11-09 18:52:22	#### From: Bot.io (Linux) --- # Received Command **cmd_test** from @yurydelendik received. Current queue size: 0 Live output at: http://107.21.233.14:8877/6afc0ec272ec4ca/output.txt	pdfjsbot	yurydelendik
6607	2015-11-09 19:22:53	#### From: Bot.io (Windows) --- # Received Command **cmd_makeref** from @yurydelendik received. Current queue size: 0 Live output at: http://107.22.172.223:8877/4af951ec8c94a3f/output.txt	pdfjsbot	yurydelendik
6606	2015-11-07 14:59:22	#### From: Bot.io (Linux) --- # Received Command **cmd_preview** from @timvandermeij received. Current queue size: 0 Live output at: http://107.21.233.14:8877/6dd762bd954c1da/output.txt	pdfjsbot	timvandermeij
6606	2015-11-07 15:07:58	#### From: Bot.io (Linux) --- # Received Command **cmd_test** from @timvandermeij received. Current queue size: 0 Live output at: http://107.21.233.14:8877/63f83c65f3804c7/output.txt	pdfjsbot	timvandermeij
6606	2015-11-07 15:15:09	@timvandermeij I've found the memory spike in Chrome (on Linux), using the following steps: 1. Download the PDF file from https://github.com/mozilla/pdf.js/issues/2825#issuecomment-24234561 (to make sure that rendering happens at once, without waiting for network) 2. Open the PDF.js PDF Viewer. 3. Open the task manager of Chrome (Shift + Esc) and keep an eye on the tab with PDF.js 4. In the Open …	Rob--W	timvandermeij
6606	2015-11-09 11:25:46	#### From: Bot.io (Linux) --- # Received Command **cmd_test** from @Snuffleupagus received. Current queue size: 0 Live output at: http://107.21.233.14:8877/a8eab0a2aba1b92/output.txt	pdfjsbot	Snuffleupagus
6606	2015-12-15 18:11:15	@Rob--W Do you have time to rebase this PR and address the comments above? It looks like a nice patch to have as it fixes quite some open issues.	timvandermeij	Rob--W
6606	2015-12-15 19:22:18	@timvandermeij Last month I discussed this PR with @yurydelendik over IRC (http://logs.glob.uno/?c=mozilla%23pdfjs&s=13+Nov+2015&e=13+Nov+2015&h=6606#c41194) and the conclusion is that the implementation can be improved. This change is a significant refactor of the tiling and drawing code, and I haven't allocated time for that task yet. Of course, I can rebase and fix the nits that are mentioned …	Rob--W	timvandermeij
6604	2015-11-07 12:21:51	#### From: Bot.io (Linux) --- # Received Command **cmd_test** from @Snuffleupagus received. Current queue size: 0 Live output at: http://107.21.233.14:8877/b17438e30fa3793/output.txt	pdfjsbot	Snuffleupagus
6604	2015-11-07 14:30:09	#### From: Bot.io (Windows) --- # Received Command **cmd_makeref** from @timvandermeij received. Current queue size: 0 Live output at: http://107.22.172.223:8877/77adf6195525e1e/output.txt	pdfjsbot	timvandermeij
6603	2015-11-16 21:56:42	@polarbearing Could you update this PR with the mentioned change above? Be sure to squash the commits if you have multiple after the change (see https://github.com/mozilla/pdf.js/wiki/Squashing-Commits on how to do that easily).	timvandermeij	polarbearing
6603	2015-11-21 12:51:19	@polarbearing Yes, we thought that that might be an issue here too, hence we did that for you. Thank you for the patch!	timvandermeij	polarbearing
6601	2015-11-06 20:58:30	#### From: Bot.io (Windows) --- # Received Command **cmd_test** from @yurydelendik received. Current queue size: 0 Live output at: http://107.22.172.223:8877/1f09af14d8372b8/output.txt	pdfjsbot	yurydelendik
6599	2015-11-07 03:43:41	@timvandermeij Update JSDoc for PDFJS too?	prometheansacrifice	timvandermeij
6599	2015-11-07 17:50:11	@timvandermeij Oh! I thought you were referring to the version in [package.json](https://github.com/mozilla/pdf.js/blob/master/package.json#L5) which is 3.3.0-alpha9 Thank you :) Anyways, about adding more examples within the docs, how do I get started?	prometheansacrifice	timvandermeij
6599	2015-11-12 20:11:29	#### From: Bot.io (Linux) --- # Received Command **cmd_preview** from @timvandermeij received. Current queue size: 0 Live output at: http://107.21.233.14:8877/c13b9829bfbe380/output.txt	pdfjsbot	timvandermeij
6597	2015-11-06 11:51:38	#### From: Bot.io (Linux) --- # Received Command **cmd_preview** from @Snuffleupagus received. Current queue size: 0 Live output at: http://107.21.233.14:8877/5b71fbfeb6d6058/output.txt	pdfjsbot	Snuffleupagus
6595	2015-11-06 13:51:00	#### From: Bot.io (Linux) --- # Received Command **cmd_preview** from @yurydelendik received. Current queue size: 0 Live output at: http://107.21.233.14:8877/d61f05d5bae62a6/output.txt	pdfjsbot	yurydelendik
6595	2015-11-06 14:48:16	#### From: Bot.io (Windows) --- # Received Command **cmd_test** from @Snuffleupagus received. Current queue size: 0 Live output at: http://107.22.172.223:8877/677491ca2b46715/output.txt	pdfjsbot	Snuffleupagus
6594	2015-11-05 21:45:57	@yurydelendik Below are some relevant bits of code. Thank you. Below is an excerpt from [this word cloud](https://github.com/stjaenicke/TagPies/blob/master/d3.layout.cloud.tagpies.js) code that creates a new canavs context (which possibly causes images to disappear in my PDF rendered page). The canvas is created towards end of the code block below. The word cloud is itself rendered using [this](h…	sid-thakur	yurydelendik
6591	2015-11-04 20:53:15	#### From: Bot.io (Linux) --- # Received Command **cmd_preview** from @timvandermeij received. Current queue size: 0 Live output at: http://107.21.233.14:8877/5cf13a1f0fe544c/output.txt	pdfjsbot	timvandermeij
6591	2015-11-04 22:23:09	@Rob--W Most of the logic in _bindMouse for other browsers, especially "set top" part. I cannot reproduce behavior you described above on Chrome for Mac OSX -- in fact the "set top" part suppose to help to remove that.	yurydelendik	Rob--W
6591	2015-11-04 22:30:07	@yurydelendik I can trigger the bug at 100% zoom in Chrome 46 (Linux, OS X and Windows).	Rob--W	yurydelendik
6591	2015-11-04 22:35:14	@yurydelendik The difference between the previous version and the last version is that in the previous version you had to move over text, whereas in the last version just moving the cursor by a few pixels is already enough. When I click on the blank space as a user (e.g. to focus the window?), then it is very realistic that the mouse moves by a few pixels. When that happens I don't want the whole…	Rob--W	yurydelendik
6591	2015-11-04 22:52:37	#### From: Bot.io (Windows) --- # Received Command **cmd_preview** from @yurydelendik received. Current queue size: 0 Live output at: http://107.22.172.223:8877/58bd91f15157c48/output.txt	pdfjsbot	yurydelendik
6590	2015-11-06 16:32:17	#### From: Bot.io (Windows) --- # Received Command **cmd_test** from @yurydelendik received. Current queue size: 0 Live output at: http://107.22.172.223:8877/77af9d474dec894/output.txt	pdfjsbot	yurydelendik
6590	2015-11-06 17:15:42	#### From: Bot.io (Windows) --- # Received Command **cmd_preview** from @yurydelendik received. Current queue size: 0 Live output at: http://107.22.172.223:8877/4ffb8f0cd86614c/output.txt	pdfjsbot	yurydelendik
6590	2015-11-06 22:47:02	#### From: Bot.io (Linux) --- # Received Command **cmd_makeref** from @brendandahl received. Current queue size: 0 Live output at: http://107.21.233.14:8877/4f2ce83067eed12/output.txt	pdfjsbot	brendandahl
6588	2015-11-02 15:04:09	#### From: Bot.io (Windows) --- # Received Command **cmd_test** from @yurydelendik received. Current queue size: 0 Live output at: http://107.22.172.223:8877/fe827d75b5732d7/output.txt	pdfjsbot	yurydelendik
6588	2015-11-03 15:24:21	#### From: Bot.io (Linux) --- # Received Command **cmd_makeref** from @yurydelendik received. Current queue size: 0 Live output at: http://107.21.233.14:8877/15296db5c959b5a/output.txt	pdfjsbot	yurydelendik
6588	2015-11-03 15:25:01	@Snuffleupagus thanks for review	yurydelendik	Snuffleupagus
6587	2015-11-01 16:15:48	If you're touching this code anyway, I'm wondering if we should take it a bit further by making the size configurable when initializing `ViewHistory`? E.g. something like this: - in `view_history.js`, change `function ViewHistory(fingerprint) {` to `function ViewHistory(fingerprint, size) {`. - define `var cacheSize = size || DEFAULT_VIEW_HISTORY_SIZE;` (if we're doing this, a slight rename of th…	Snuffleupagus	timvandermeij
6587	2015-11-02 13:59:02	#### From: Bot.io (Linux) --- # Received Command **cmd_preview** from @timvandermeij received. Current queue size: 0 Live output at: http://107.21.233.14:8877/946f6bfc082e149/output.txt	pdfjsbot	timvandermeij
6587	2015-11-02 14:03:17	@Snuffleupagus I have implemented that in the second commit. It seems like a good addition to me too. Note that I have kept the commits separate on purpose as the first one is just moving code and the second one is adding new functionality. For the sake of consistency I did not use `var cacheSize`, but `this.cacheSize` instead as that has also been done for the fingerprint in the code (and it see…	timvandermeij	Snuffleupagus
6586	2015-11-04 12:42:47	#### From: Bot.io (Linux) --- # Received Command **cmd_preview** from @Snuffleupagus received. Current queue size: 0 Live output at: http://107.21.233.14:8877/cd888810485d46e/output.txt	pdfjsbot	Snuffleupagus
6586	2015-11-04 15:21:43	#### From: Bot.io (Windows) --- # Received Command **cmd_preview** from @Snuffleupagus received. Current queue size: 0 Live output at: http://107.22.172.223:8877/2dc29c9b3871cba/output.txt	pdfjsbot	Snuffleupagus
6586	2015-11-04 16:49:59	@yurydelendik Thanks for reviewing the patch!	Snuffleupagus	yurydelendik
6585	2015-11-01 12:13:51	#### From: Bot.io (Windows) --- # Received Command **cmd_test** from @Snuffleupagus received. Current queue size: 0 Live output at: http://107.22.172.223:8877/d9074da6b8eb873/output.txt	pdfjsbot	Snuffleupagus
6585	2015-11-01 13:58:00	#### From: Bot.io (Linux) --- # Received Command **cmd_makeref** from @timvandermeij received. Current queue size: 0 Live output at: http://107.21.233.14:8877/df31b6ba2dad6df/output.txt	pdfjsbot	timvandermeij
6585	2015-11-01 14:35:34	@timvandermeij Thank you for promptly reviewing/merging these kind of PRs!	Snuffleupagus	timvandermeij
6583	2015-10-30 17:30:07	#### From: Bot.io (Windows) --- # Received Command **cmd_preview** from @yurydelendik received. Current queue size: 0 Live output at: http://107.22.172.223:8877/44718564bea1d3c/output.txt	pdfjsbot	yurydelendik
6580	2015-10-30 15:53:57	#### From: Bot.io (Windows) --- # Received Command **cmd_preview** from @yurydelendik received. Current queue size: 0 Live output at: http://107.22.172.223:8877/7c8502f8126921d/output.txt	pdfjsbot	yurydelendik
6579	2015-10-30 13:50:26	I've sent you a PDF in the email, @yurydelendik	Kureev	yurydelendik
6578	2015-10-29 18:16:29	#### From: Bot.io (Windows) --- # Received Command **cmd_test** from @yurydelendik received. Current queue size: 0 Live output at: http://107.22.172.223:8877/fc51ee8f4fe8866/output.txt	pdfjsbot	yurydelendik
6577	2015-10-29 14:09:55	@yurydelendik I'm using it for a single document, so seems #6571 can't help me with it. What kind of a test case do you want?	Kureev	yurydelendik
6577	2015-10-29 14:15:06	@yurydelendik Unfortunately, I don't have a permission to share this code with anybody, but I'll try to compose a sandbox to demonstrate it	Kureev	yurydelendik
6577	2015-10-29 15:28:08	@yurydelendik https://github.com/Kureev/pdfjs-example	Kureev	yurydelendik
6571	2015-11-20 14:48:43	#### From: Bot.io (Linux) --- # Received Command **cmd_preview** from @timvandermeij received. Current queue size: 0 Live output at: http://107.21.233.14:8877/af51956bde57538/output.txt	pdfjsbot	timvandermeij
6571	2015-11-20 14:50:00	#### From: Bot.io (Linux) --- # Received Command **cmd_test** from @timvandermeij received. Current queue size: 0 Live output at: http://107.21.233.14:8877/a1fe15d6aa5dd16/output.txt	pdfjsbot	timvandermeij
6571	2015-11-24 19:43:22	#### From: Bot.io (Linux) --- # Received Command **cmd_test** from @yurydelendik received. Current queue size: 0 Live output at: http://107.21.233.14:8877/d8f33d17ecf2603/output.txt	pdfjsbot	yurydelendik
6571	2015-11-24 21:39:52	#### From: Bot.io (Linux) --- # Received Command **cmd_preview** from @timvandermeij received. Current queue size: 1 Live output at: http://107.21.233.14:8877/9c48288dbcad83c/output.txt	pdfjsbot	timvandermeij
6568	2015-10-27 13:20:27	#### From: Bot.io (Linux) --- # Received Command **cmd_test** from @timvandermeij received. Current queue size: 0 Live output at: http://107.21.233.14:8877/33bf79a026990df/output.txt	pdfjsbot	timvandermeij
6566	2015-10-26 18:52:20	#### From: Bot.io (Linux) --- # Received Command **cmd_test** from @Snuffleupagus received. Current queue size: 0 Live output at: http://107.21.233.14:8877/2b1d6758ea9ab10/output.txt	pdfjsbot	Snuffleupagus
6563	2015-11-17 21:13:59	@yurydelendik The title says firefox 41.0.2 =) This is the text node of the svg element generated from the pdf. The font family attribute seems to cause firefox to render the text incorrectly.	liuzhen2008	yurydelendik
6563	2015-11-18 16:21:17	@yurydelendik On windows 7	liuzhen2008	yurydelendik
6562	2015-10-24 12:19:47	#### From: Bot.io (Windows) --- # Received Command **cmd_unittest** from @Snuffleupagus received. Current queue size: 0 Live output at: http://107.22.172.223:8877/747345aae935752/output.txt	pdfjsbot	Snuffleupagus
6560	2015-10-23 21:07:19	#### From: Bot.io (Linux) --- # Received Command **cmd_test** from @yurydelendik received. Current queue size: 0 Live output at: http://107.21.233.14:8877/069462ab9318211/output.txt	pdfjsbot	yurydelendik
6558	2015-10-23 16:52:05	#### From: Bot.io (Windows) --- # Received Command **cmd_test** from @Snuffleupagus received. Current queue size: 0 Live output at: http://107.22.172.223:8877/52383bde41aece1/output.txt	pdfjsbot	Snuffleupagus
6557	2015-10-23 15:57:54	#### From: Bot.io (Linux) --- # Received Command **cmd_preview** from @yurydelendik received. Current queue size: 0 Live output at: http://107.21.233.14:8877/d186f6f9d0af7dc/output.txt	pdfjsbot	yurydelendik
6554	2015-10-23 13:29:10	#### From: Bot.io (Windows) --- # Received Command **cmd_test** from @Snuffleupagus received. Current queue size: 0 Live output at: http://107.22.172.223:8877/3a976a4cd5b4321/output.txt	pdfjsbot	Snuffleupagus
6554	2015-10-23 14:23:32	#### From: Bot.io (Linux) --- # Received Command **cmd_makeref** from @yurydelendik received. Current queue size: 0 Live output at: http://107.21.233.14:8877/f7292adfeefe956/output.txt	pdfjsbot	yurydelendik
6554	2015-10-23 15:04:04	#### From: Bot.io (Windows) --- # Received Command **cmd_makeref** from @yurydelendik received. Current queue size: 0 Live output at: http://107.22.172.223:8877/440657f750ef3c2/output.txt	pdfjsbot	yurydelendik
6552	2015-10-22 13:31:17	#### From: Bot.io (Linux) --- # Received Command **cmd_preview** from @yurydelendik received. Current queue size: 0 Live output at: http://107.21.233.14:8877/ddc5b10bb18b785/output.txt	pdfjsbot	yurydelendik
6551	2015-10-22 00:17:29	#### From: Bot.io (Linux) --- # Received Command **cmd_preview** from @yurydelendik received. Current queue size: 0 Live output at: http://107.21.233.14:8877/fca3593656b1553/output.txt	pdfjsbot	yurydelendik
6551	2015-10-22 13:10:50	#### From: Bot.io (Linux) --- # Received Command **cmd_test** from @yurydelendik received. Current queue size: 0 Live output at: http://107.21.233.14:8877/5b8bf0a7d2d1215/output.txt	pdfjsbot	yurydelendik
6551	2015-10-28 22:44:09	#### From: Bot.io (Windows) --- # Received Command **cmd_preview** from @yurydelendik received. Current queue size: 0 Live output at: http://107.22.172.223:8877/91506f4d9673871/output.txt	pdfjsbot	yurydelendik
6551	2015-10-30 21:45:51	#### From: Bot.io (Windows) --- # Received Command **cmd_test** from @brendandahl received. Current queue size: 0 Live output at: http://107.22.172.223:8877/fb87b189154cb88/output.txt	pdfjsbot	brendandahl
6551	2015-11-16 16:51:27	#### From: Bot.io (Linux) --- # Received Command **cmd_test** from @yurydelendik received. Current queue size: 0 Live output at: http://107.21.233.14:8877/6f43ad757305c2b/output.txt	pdfjsbot	yurydelendik
6551	2015-11-18 01:18:12	#### From: Bot.io (Windows) --- # Received Command **cmd_makeref** from @brendandahl received. Current queue size: 0 Live output at: http://107.22.172.223:8877/0839da959e79d99/output.txt	pdfjsbot	brendandahl
6550	2015-10-21 13:49:02	#### From: Bot.io (Linux) --- # Received Command **cmd_test** from @yurydelendik received. Current queue size: 0 Live output at: http://107.21.233.14:8877/6c37474a78f96a2/output.txt	pdfjsbot	yurydelendik
6548	2015-10-27 06:59:09	@timvandermeij We got good print quality on chrome 39 version on thin client terminal. is there any prerequisite for using pdf.js on thin client ? if yes please share this ASAP. Our debug steps as of now are: 1. Windows 7 with chrome 44 and above seem to be working fine and 2. Windows Server 2008 with chrome 39 seem to be working fine Windows Server 2008 is a thick client hosted as VMWare and ter…	ArjunPatil	timvandermeij
6547	2015-10-23 02:57:29	@timvandermeij Just curious, I just tested out this svg method, it seems lightning fast comparing to the canvas method. Is there a reason we should use canvas over svg?	liuzhen2008	timvandermeij
6546	2015-10-23 13:55:04	#### From: Bot.io (Linux) --- # Received Command **cmd_test** from @yurydelendik received. Current queue size: 0 Live output at: http://107.21.233.14:8877/0965ea6f5fdfa55/output.txt	pdfjsbot	yurydelendik
6546	2015-10-23 15:06:03	#### From: Bot.io (Windows) --- # Received Command **cmd_test** from @yurydelendik received. Current queue size: 1 Live output at: http://107.22.172.223:8877/b5c95c1c044ab64/output.txt	pdfjsbot	yurydelendik
6543	2015-10-21 19:33:52	#### From: Bot.io (Windows) --- # Received Command **cmd_preview** from @Snuffleupagus received. Current queue size: 0 Live output at: http://107.22.172.223:8877/6390166cced8353/output.txt	pdfjsbot	Snuffleupagus
6543	2015-10-21 19:43:53	#### From: Bot.io (Linux) --- # Received Command **cmd_test** from @Snuffleupagus received. Current queue size: 0 Live output at: http://107.21.233.14:8877/bc424afdce4fe0c/output.txt	pdfjsbot	Snuffleupagus
6543	2015-10-21 20:19:56	#### From: Bot.io (Linux) --- # Received Command **cmd_makeref** from @yurydelendik received. Current queue size: 0 Live output at: http://107.21.233.14:8877/7f8154f75a039e0/output.txt	pdfjsbot	yurydelendik
6542	2015-10-20 16:31:34	@yurydelendik I see. I didn't realize it is a thing!	liuzhen2008	yurydelendik
6540	2015-10-20 22:06:50	#### From: Bot.io (Linux) --- # Received Command **cmd_unittest** from @Snuffleupagus received. Current queue size: 0 Live output at: http://107.21.233.14:8877/76575b7081eab24/output.txt	pdfjsbot	Snuffleupagus
6538	2015-10-19 10:25:28	@Snuffleupagus my question was not about PDF file on different domain, but about pdf.js script, my AWS S3 server support CORS headers. My question more about: if we will use CDN for pdf.js script it stop working	Znack	Snuffleupagus
6538	2015-10-19 10:59:29	Hello @yurydelendik, thanks for answer, here is my use case. My main goal is to allow my clients to embed my PDF files to their websites. So I have AWS S3 storage where located my PDF files and all scripts (my custom js-script which initialize pdf.js and pdf.js itself) and then I give my clients snippet something like this: Then in MyCustomConstructor I call pdf.js code:	Znack	yurydelendik
6538	2015-10-20 11:42:46	@yurydelendik AWS S3 isn't something specific, it is just hosting where I upload my pdf file, so when I do something like `PDFJS.getDocument('http://my-bucket.s3.amazonaws.com/FILENAME.pdf')` PDFJS should get only pdf without any specific info. Please, notice when I load pdf.js script from localhost (like `<script type="text/javascript" src="../js/pdf.js"></script>`) everything is fine, but when …	Znack	yurydelendik
6538	2015-10-21 15:02:27	@yurydelendik I have checked the CORS headers, both pdf.js script and pdf file itself have it: But still when I use remote storage for loading pdf.js it doesn't work :(	Znack	yurydelendik
6533	2015-10-17 15:24:30	@Snuffleupagus PDF files cannot be attached by non-repository members yet. Someone from Github support said to me that they're considering to allow it in the future. Non-members can share PDFs via their favorite file sharing site (Dropbox, Google Drive, OneDrive, ...) or mail it to us.	Rob--W	Snuffleupagus
6532	2015-10-16 20:47:34	#### From: Bot.io (Windows) --- # Received Command **cmd_test** from @brendandahl received. Current queue size: 1 Live output at: http://107.22.172.223:8877/547e57d589cb32e/output.txt	pdfjsbot	brendandahl
6531	2015-10-16 13:04:16	#### From: Bot.io (Linux) --- # Received Command **cmd_preview** from @timvandermeij received. Current queue size: 0 Live output at: http://107.21.233.14:8877/0fcac4eacbb2d34/output.txt	pdfjsbot	timvandermeij
6531	2015-10-16 13:06:08	#### From: Bot.io (Windows) --- # Received Command **cmd_test** from @timvandermeij received. Current queue size: 0 Live output at: http://107.22.172.223:8877/6c5e861f679eacb/output.txt	pdfjsbot	timvandermeij
6531	2015-10-16 16:30:12	#### From: Bot.io (Linux) --- # Received Command **cmd_test** from @brendandahl received. Current queue size: 0 Live output at: http://107.21.233.14:8877/0b38105a6d87917/output.txt	pdfjsbot	brendandahl
6531	2015-10-16 17:10:40	#### From: Bot.io (Linux) --- # Received Command **cmd_test** from @brendandahl received. Current queue size: 0 Live output at: http://107.21.233.14:8877/144f1f69b1ffc13/output.txt	pdfjsbot	brendandahl
6531	2015-10-16 18:59:49	#### From: Bot.io (Linux) --- # Received Command **cmd_test** from @brendandahl received. Current queue size: 0 Live output at: http://107.21.233.14:8877/28ed2425d5561aa/output.txt	pdfjsbot	brendandahl
6530	2015-10-15 21:28:37	@timvandermeij I do not have rights to attach a PDF but I have updated the link in the bug report to one which should be accessible.	gidsg	timvandermeij
6530	2015-10-17 10:11:56	@timvandermeij yes, it is fixed in the latest viewer. Thanks for the follow-ups.	gidsg	timvandermeij
6528	2015-10-15 10:03:51	#### From: Bot.io (Linux) --- # Received Command **cmd_test** from @Snuffleupagus received. Current queue size: 0 Live output at: http://107.21.233.14:8877/27cc19816b8beac/output.txt	pdfjsbot	Snuffleupagus
6526	2015-11-02 04:02:06	@brendandahl I'd like to take this up. What would be a good way to start? Fix comments first?	prometheansacrifice	brendandahl
6526	2015-11-12 20:44:56	@brendandahl PR [6599](https://github.com/mozilla/pdf.js/pull/6599) fixes missing comments. Go ahead with adding examples?	prometheansacrifice	brendandahl
6524	2015-10-13 14:30:49	#### From: Bot.io (Linux) --- # Received Command **cmd_preview** from @timvandermeij received. Current queue size: 0 Live output at: http://107.21.233.14:8877/1465e3324dcc0c5/output.txt	pdfjsbot	timvandermeij
6512	2015-10-12 06:53:25	@timvandermeij, can you share your other email id with me so i can send PDF file.I'm unable to upload PDF on GitHub.	ArjunPatil	timvandermeij
6512	2015-10-14 13:38:41	@timvandermeij please find the documents on following link https://www.dropbox.com/sh/pdu40fzl5ti8hhv/AACefuSmP7e2aZMd6asWYgAfa?dl=0	ArjunPatil	timvandermeij
6508	2015-10-06 19:02:06	#### From: Bot.io (Linux) --- # Received Command **cmd_test** from @brendandahl received. Current queue size: 0 Live output at: http://107.21.233.14:8877/1805b065bccb3ee/output.txt	pdfjsbot	brendandahl
6508	2015-10-06 19:03:19	#### From: Bot.io (Linux) --- # Received Command **cmd_test** from @brendandahl received. Current queue size: 0 Live output at: http://107.21.233.14:8877/47f05e5388b4845/output.txt	pdfjsbot	brendandahl
6508	2015-10-09 23:21:26	#### From: Bot.io (Linux) --- # Received Command **cmd_test** from @brendandahl received. Current queue size: 0 Live output at: http://107.21.233.14:8877/8e4876968e38b43/output.txt	pdfjsbot	brendandahl
6508	2015-10-09 23:45:03	#### From: Bot.io (Linux) --- # Received Command **cmd_test** from @brendandahl received. Current queue size: 0 Live output at: http://107.21.233.14:8877/1eb8acbbf6bf2f7/output.txt	pdfjsbot	brendandahl
6508	2015-10-10 00:07:30	#### From: Bot.io (Linux) --- # Received Command **cmd_test** from @brendandahl received. Current queue size: 0 Live output at: http://107.21.233.14:8877/1f1a27bc67a759c/output.txt	pdfjsbot	brendandahl
6508	2015-10-10 01:23:19	#### From: Bot.io (Linux) --- # Received Command **cmd_test** from @brendandahl received. Current queue size: 0 Live output at: http://107.21.233.14:8877/ebdf69c5685b5f3/output.txt	pdfjsbot	brendandahl
6508	2015-10-12 12:22:23	Some context: a few days ago the Linux bot broke down with all kinds of errors when we would run a test on it. @brendandahl started looking into it and suspects that it might have something to do with Chrome, but it's not sure yet.	timvandermeij	brendandahl
6508	2015-10-12 21:07:27	#### From: Bot.io (Linux) --- # Received Command **cmd_makeref** from @timvandermeij received. Current queue size: 0 Live output at: http://107.21.233.14:8877/0c547521c84dccc/output.txt	pdfjsbot	timvandermeij
6508	2015-10-12 21:27:54	#### From: Bot.io (Windows) --- # Received Command **cmd_test** from @timvandermeij received. Current queue size: 0 Live output at: http://107.22.172.223:8877/ab3673430f15caa/output.txt	pdfjsbot	timvandermeij
6508	2015-10-16 17:30:19	#### From: Bot.io (Linux) --- # Received Command **cmd_test** from @brendandahl received. Current queue size: 0 Live output at: http://107.21.233.14:8877/a2a3bc29ca2a05c/output.txt	pdfjsbot	brendandahl
6508	2015-10-16 17:53:09	#### From: Bot.io (Linux) --- # Received Command **cmd_test** from @brendandahl received. Current queue size: 0 Live output at: http://107.21.233.14:8877/62bf69e8a551344/output.txt	pdfjsbot	brendandahl
6508	2016-10-27 17:40:35	#### From: Bot.io (Windows) --- # Received Command **cmd_lint** from @timvandermeij received. Current queue size: 0 Live output at: http://107.22.172.223:8877/9641a7a3fdb6051/output.txt	pdfjsbot	timvandermeij
6508	2016-10-27 17:44:19	#### From: Bot.io (Windows) --- # Received Command **cmd_preview** from @timvandermeij received. Current queue size: 0 Live output at: http://107.22.172.223:8877/2479a408d996c8b/output.txt	pdfjsbot	timvandermeij
6508	2016-10-27 17:50:17	#### From: Bot.io (Linux) --- # Received Command **cmd_unittest** from @timvandermeij received. Current queue size: 0 Live output at: http://107.21.233.14:8877/8b05c466ed34712/output.txt	pdfjsbot	timvandermeij
6508	2016-10-27 17:53:25	#### From: Bot.io (Windows) --- # Received Command **cmd_test** from @timvandermeij received. Current queue size: 0 Live output at: http://107.22.172.223:8877/9fd7a3fb45b3bd1/output.txt	pdfjsbot	timvandermeij
6508	2016-10-27 18:26:19	#### From: Bot.io (Windows) --- # Received Command **cmd_makeref** from @timvandermeij received. Current queue size: 0 Live output at: http://107.22.172.223:8877/1a8df44e1622358/output.txt	pdfjsbot	timvandermeij
6507	2015-10-06 17:48:08	I agree with @yurydelendik. The documentation clearly describes what kind of input is required. I have never heard of a `+` in the URL being encoded as a space. I'm leaning towards closing this issue as it is not a bug in PDF.js.	timvandermeij	yurydelendik
6505	2017-01-09 13:17:12	@timvandermeij May I know if this issue is still outstanding?	Skaty	timvandermeij
6502	2015-10-04 21:55:33	#### From: Bot.io (Linux) --- # Received Command **cmd_test** from @Snuffleupagus received. Current queue size: 0 Live output at: http://107.21.233.14:8877/697bf8cb4f38ff0/output.txt	pdfjsbot	Snuffleupagus
6501	2015-10-04 12:31:07	#### From: Bot.io (Windows) --- # Received Command **cmd_unittest** from @Snuffleupagus received. Current queue size: 0 Live output at: http://107.22.172.223:8877/ef3c60e7d8f5b4e/output.txt	pdfjsbot	Snuffleupagus
6500	2015-10-04 12:06:33	#### From: Bot.io (Linux) --- # Received Command **cmd_test** from @Snuffleupagus received. Current queue size: 0 Live output at: http://107.21.233.14:8877/39a5b4fe15d0375/output.txt	pdfjsbot	Snuffleupagus
6499	2015-10-04 11:27:49	#### From: Bot.io (Windows) --- # Received Command **cmd_test** from @Snuffleupagus received. Current queue size: 0 Live output at: http://107.22.172.223:8877/cb69ea184ff2caf/output.txt	pdfjsbot	Snuffleupagus
6499	2015-10-04 11:27:50	#### From: Bot.io (Linux) --- # Received Command **cmd_test** from @Snuffleupagus received. Current queue size: 0 Live output at: http://107.21.233.14:8877/0e9ad5a2d3d8c0d/output.txt	pdfjsbot	Snuffleupagus
6494	2015-10-04 13:47:55	#### From: Bot.io (Linux) --- # Received Command **cmd_unittest** from @timvandermeij received. Current queue size: 0 Live output at: http://107.21.233.14:8877/b80511ec695873e/output.txt	pdfjsbot	timvandermeij
6491	2015-10-02 10:55:50	#### From: Bot.io (Linux) --- # Received Command **cmd_test** from @Snuffleupagus received. Current queue size: 0 Live output at: http://107.21.233.14:8877/106f763a133bd5b/output.txt	pdfjsbot	Snuffleupagus
6491	2015-10-04 13:54:42	#### From: Bot.io (Linux) --- # Received Command **cmd_preview** from @timvandermeij received. Current queue size: 0 Live output at: http://107.21.233.14:8877/f30bb982fbbcbf9/output.txt	pdfjsbot	timvandermeij
6487	2015-10-01 13:14:41	@Snuffleupagus do you mean the PDf.js file itself? Or the actual PDF that is generated (because it doesn't generate anything). @timvandermeij Well i needed jsPDF to get the datauri output by using jspdfObject.output('datauri') then i used PDFJS.get(jspdfObject.output('datauri')) to display the document. @yurydelendik Correct me if i am wrong, but isn't datauri a base64 encoded string? Unless that…	TheVedhaGuy	Snuffleupagus
6487	2015-10-01 13:14:41	@Snuffleupagus do you mean the PDf.js file itself? Or the actual PDF that is generated (because it doesn't generate anything). @timvandermeij Well i needed jsPDF to get the datauri output by using jspdfObject.output('datauri') then i used PDFJS.get(jspdfObject.output('datauri')) to display the document. @yurydelendik Correct me if i am wrong, but isn't datauri a base64 encoded string? Unless that…	TheVedhaGuy	timvandermeij
6487	2015-10-01 13:14:41	@Snuffleupagus do you mean the PDf.js file itself? Or the actual PDF that is generated (because it doesn't generate anything). @timvandermeij Well i needed jsPDF to get the datauri output by using jspdfObject.output('datauri') then i used PDFJS.get(jspdfObject.output('datauri')) to display the document. @yurydelendik Correct me if i am wrong, but isn't datauri a base64 encoded string? Unless that…	TheVedhaGuy	yurydelendik
6485	2015-09-29 08:16:05	#### From: Bot.io (Linux) --- # Received Command **cmd_preview** from @Snuffleupagus received. Current queue size: 0 Live output at: http://107.21.233.14:8877/6b999d964c49fc3/output.txt	pdfjsbot	Snuffleupagus
6485	2015-09-29 08:18:15	#### From: Bot.io (Linux) --- # Received Command **cmd_test** from @Snuffleupagus received. Current queue size: 0 Live output at: http://107.21.233.14:8877/501e7d5dbdc2392/output.txt	pdfjsbot	Snuffleupagus
6485	2015-09-29 21:42:45	#### From: Bot.io (Windows) --- # Received Command **cmd_makeref** from @timvandermeij received. Current queue size: 0 Live output at: http://107.22.172.223:8877/8476d82cf499f79/output.txt	pdfjsbot	timvandermeij
6483	2015-09-28 19:37:10	thanks for you @timvandermeij :)	maherelgamil	timvandermeij
6482	2015-09-27 20:56:08	#### From: Bot.io (Linux) --- # Received Command **cmd_preview** from @Snuffleupagus received. Current queue size: 0 Live output at: http://107.21.233.14:8877/0c4de79ff77dc81/output.txt	pdfjsbot	Snuffleupagus
6482	2015-09-27 20:58:59	#### From: Bot.io (Windows) --- # Received Command **cmd_test** from @Snuffleupagus received. Current queue size: 0 Live output at: http://107.22.172.223:8877/09ba244e58f23dd/output.txt	pdfjsbot	Snuffleupagus
6482	2015-09-28 22:07:38	#### From: Bot.io (Linux) --- # Received Command **cmd_makeref** from @timvandermeij received. Current queue size: 0 Live output at: http://107.21.233.14:8877/377857249a2fdb7/output.txt	pdfjsbot	timvandermeij
6481	2015-10-13 14:43:27	#### From: Bot.io (Windows) --- # Received Command **cmd_test** from @timvandermeij received. Current queue size: 0 Live output at: http://107.22.172.223:8877/3c2f8a94ee289da/output.txt	pdfjsbot	timvandermeij
6481	2015-10-13 15:03:53	#### From: Bot.io (Windows) --- # Received Command **cmd_makeref** from @timvandermeij received. Current queue size: 0 Live output at: http://107.22.172.223:8877/db023612f4b0e9c/output.txt	pdfjsbot	timvandermeij
6481	2015-10-13 16:09:01	#### From: Bot.io (Linux) --- # Received Command **cmd_test** from @brendandahl received. Current queue size: 0 Live output at: http://107.21.233.14:8877/f94ab541c4bedc2/output.txt	pdfjsbot	brendandahl
6481	2015-10-13 17:42:42	#### From: Bot.io (Linux) --- # Received Command **cmd_makeref** from @timvandermeij received. Current queue size: 0 Live output at: http://107.21.233.14:8877/216c25abd5a2975/output.txt	pdfjsbot	timvandermeij
6480	2015-10-14 21:34:43	@Snuffleupagus The SecurityError here is caused by `resource://` trying to "navigate" to `file://`, while all other signs (location bar, DOM API, etc.) suggests that this is a `file://` URL. Changing the URL to a local URL while being at a local URL works fine in Firefox. Both in Chrome and Firefox, changing `location.hash` at `file:` is permitted (in Chrome, changing the path (e.g. `file:///tmp/…	Rob--W	Snuffleupagus
6479	2015-10-06 14:54:43	@Snuffleupagus confirmed. Toggling Caret mode resolves the issue.	fkaelberer	Snuffleupagus
6479	2015-10-07 05:53:15	Thanks for the info and confirming @fkaelberer and @Snuffleupagus.	mydoghasworms	Snuffleupagus
6479	2015-10-07 05:53:15	Thanks for the info and confirming @fkaelberer and @Snuffleupagus.	mydoghasworms	fkaelberer
6476	2015-09-25 09:42:40	#### From: Bot.io (Windows) --- # Received Command **cmd_test** from @Snuffleupagus received. Current queue size: 0 Live output at: http://107.22.172.223:8877/0d7a59a03a7d9e4/output.txt	pdfjsbot	Snuffleupagus
6473	2015-09-30 16:10:54	#### From: Bot.io (Linux) --- # Received Command **cmd_preview** from @Snuffleupagus received. Current queue size: 0 Live output at: http://107.21.233.14:8877/e4561a359341eed/output.txt	pdfjsbot	Snuffleupagus
6460	2015-09-21 02:17:13	Thanks @Rob--W . I can workaround the problem by strictly using `Promise.resolve(undefined).then(this._nextBound);` to schedule rendering instead of using `window.requestAnimationFrame(this._nextBound);`. I am not familiar with `requestAnimationFrame`. What is the implication of not using it to schedule rendering?	woranl	Rob--W
6460	2015-09-22 00:31:39	@Rob--W , what you consider a figure is a bug in my use case. Can anything be done to make pdf.js more versatile?	woranl	Rob--W
6457	2015-09-28 15:30:30	@timvandermeij It looks like the demo is using version 1.1.474. I was using stable 1.1.366. It looks like the issue is addressed. I apologize for the dupe. Thanks.	akozmic	timvandermeij
6452	2015-09-16 12:04:34	#### From: Bot.io (Windows) --- # Received Command **cmd_test** from @Snuffleupagus received. Current queue size: 0 Live output at: http://107.22.172.223:8877/ec19b9d122ce603/output.txt	pdfjsbot	Snuffleupagus
6450	2015-09-15 13:21:19	#### From: Bot.io (Windows) --- # Received Command **cmd_test** from @Snuffleupagus received. Current queue size: 0 Live output at: http://107.22.172.223:8877/bb8dafd889cbc43/output.txt	pdfjsbot	Snuffleupagus
6450	2015-09-28 21:15:47	#### From: Bot.io (Linux) --- # Received Command **cmd_makeref** from @timvandermeij received. Current queue size: 0 Live output at: http://107.21.233.14:8877/92f29d9107d8163/output.txt	pdfjsbot	timvandermeij
6448	2015-09-14 13:55:25	@Snuffleupagus That's true - PDF file I posted does not embed any fonts and it's intended. The font (I posted it too https://www.dropbox.com/s/0gdnwlzlg7vs77d/EskBarCode128_1.ttf?dl=0) is installed in the system. Adobe Reader makes use of it and PDF.js does not.	brzu	Snuffleupagus
6448	2015-09-14 21:28:09	@brzu I'm actually a bit confused why you would intentionally want to not embed the font. Adobe recommends embedding fonts for consistent rendering on all systems. If a system does not have your font installed, rendering issues will occur because of font substitution. So unless you have a really good reason not to (font licenses for example), I would definitely recommend embedding the font (which…	timvandermeij	yurydelendik
6447	2015-09-14 10:23:45	#### From: Bot.io (Linux) --- # Received Command **cmd_unittest** from @Snuffleupagus received. Current queue size: 0 Live output at: http://107.21.233.14:8877/fb46392bbe2a1ec/output.txt	pdfjsbot	Snuffleupagus
6446	2015-09-14 13:21:49	Thanks for pointing out the CORS issue. The cloud front endpoint was not configured for CORS (now configured), but the S3 origin behind it was. However, if you inspect the network requests while loading the above link, it shows 200 OK for the PDF resource which means the file was pulled correctly. I have tried HTTP and HTTPS with no luck (200 OK though in both cases). Any clue how this can be deb…	hammady	Rob--W
6446	2015-09-15 06:46:49	@Rob--W it is working now, I guess there was a big latency in applying CORS rules in AWS. Thanks!	hammady	Rob--W
6445	2015-10-30 14:04:08	> The only thing that may be a problem is that `scrollPageIntoView` is called a lot of times when scrolling as far as I know, @timvandermeij I wonder if you're perhaps thinking of the [`PDFViewer_scrollUpdate`](https://github.com/mozilla/pdf.js/blob/master/web/pdf_viewer.js#L362`) method, which is called whenever scrolling occurs, through the [`watchScroll`](https://github.com/mozilla/pdf.js/blob…	Snuffleupagus	timvandermeij
6443	2015-09-12 11:31:43	#### From: Bot.io (Linux) --- # Received Command **cmd_preview** from @timvandermeij received. Current queue size: 0 Live output at: http://107.21.233.14:8877/855faa422c4a48b/output.txt	pdfjsbot	timvandermeij
6441	2015-09-11 13:24:27	#### From: Bot.io (Windows) --- # Received Command **cmd_preview** from @Snuffleupagus received. Current queue size: 0 Live output at: http://107.22.172.223:8877/e381ae5e027a25b/output.txt	pdfjsbot	Snuffleupagus
6435	2015-09-10 15:09:47	#### From: Bot.io (Windows) --- # Received Command **cmd_test** from @Snuffleupagus received. Current queue size: 0 Live output at: http://107.22.172.223:8877/7063b5a116a3177/output.txt	pdfjsbot	Snuffleupagus
6435	2015-09-14 21:38:19	#### From: Bot.io (Linux) --- # Received Command **cmd_makeref** from @timvandermeij received. Current queue size: 0 Live output at: http://107.21.233.14:8877/ab86876b65b32df/output.txt	pdfjsbot	timvandermeij
6434	2015-10-06 14:00:33	I'm having trouble verifying this reduced test case. Take for example the preview from #4299 and open the reduced test case in Opera and Chrome. I always see the line, before and after the patch that fixed the issue mentioned here. @Snuffleupagus Were you able to verify the test case in either browser and if so, what steps did you take?	timvandermeij	Snuffleupagus
6434	2015-10-12 21:51:17	#### From: Bot.io (Linux) --- # Received Command **cmd_test** from @timvandermeij received. Current queue size: 0 Live output at: http://107.21.233.14:8877/c8a792df75dad4f/output.txt	pdfjsbot	timvandermeij
6434	2015-10-12 22:12:20	#### From: Bot.io (Linux) --- # Received Command **cmd_makeref** from @timvandermeij received. Current queue size: 0 Live output at: http://107.21.233.14:8877/aa0700f15b3ec26/output.txt	pdfjsbot	timvandermeij
6433	2015-09-10 10:27:12	#### From: Bot.io (Linux) --- # Received Command **cmd_unittest** from @Snuffleupagus received. Current queue size: 0 Live output at: http://107.21.233.14:8877/a72616df952c945/output.txt	pdfjsbot	Snuffleupagus
6432	2016-02-24 14:42:35	@yurydelendik Evince and Chromium view display it okay though. Just FYI.	art-solopov	yurydelendik
6429	2015-09-10 19:11:12	Hardware acceleration cannot be disabled from JavaScript. It has to be done manually by the user. Really the only feasible fix is to upgrade to IE11 or higher (Edge) since IE10 is already relatively old. I'm not sure if there is anything at all we can do about this on the PDF.js side, @yurydelendik ?	timvandermeij	yurydelendik
6427	2015-09-08 11:52:42	#### From: Bot.io (Linux) --- # Received Command **cmd_test** from @Snuffleupagus received. Current queue size: 0 Live output at: http://107.21.233.14:8877/cda8ad750a8119c/output.txt	pdfjsbot	Snuffleupagus
6425	2015-09-07 11:05:47	#### From: Bot.io (Linux) --- # Received Command **cmd_preview** from @Snuffleupagus received. Current queue size: 0 Live output at: http://107.21.233.14:8877/cdb5da75e94a0ba/output.txt	pdfjsbot	Snuffleupagus
6425	2015-09-07 15:10:25	#### From: Bot.io (Windows) --- # Received Command **cmd_test** from @Snuffleupagus received. Current queue size: 0 Live output at: http://107.22.172.223:8877/4133c307222e84c/output.txt	pdfjsbot	Snuffleupagus
6423	2015-09-06 19:36:08	#### From: Bot.io (Linux) --- # Received Command **cmd_preview** from @timvandermeij received. Current queue size: 0 Live output at: http://107.21.233.14:8877/1704504f091c672/output.txt	pdfjsbot	timvandermeij
6422	2015-09-06 19:38:39	By the way, I also think that this icon should be flipped. I'm happy with the approach in #6423. @Snuffleupagus Could you also review that one and merge it if you like it too?	timvandermeij	Snuffleupagus
6421	2015-09-06 11:02:21	#### From: Bot.io (Windows) --- # Received Command **cmd_preview** from @Snuffleupagus received. Current queue size: 0 Live output at: http://107.22.172.223:8877/5d6c581e5938151/output.txt	pdfjsbot	Snuffleupagus
6421	2015-09-06 12:51:47	This patch looks good to me too. @Rob--W Feel free to merge this.	timvandermeij	Rob--W
6420	2015-09-05 10:51:55	#### From: Bot.io (Linux) --- # Received Command **cmd_test** from @Snuffleupagus received. Current queue size: 0 Live output at: http://107.21.233.14:8877/e1d152f70d0948d/output.txt	pdfjsbot	Snuffleupagus
6420	2015-09-10 19:34:29	#### From: Bot.io (Linux) --- # Received Command **cmd_makeref** from @timvandermeij received. Current queue size: 0 Live output at: http://107.21.233.14:8877/b9286099a5e9e14/output.txt	pdfjsbot	timvandermeij
6419	2016-03-02 20:01:43	@yurydelendik Can you help me get started on this?	prometheansacrifice	yurydelendik
6419	2016-03-02 20:44:45	@prometheansacrifice first thing will be to modify API (and canvas.js) at https://github.com/mozilla/pdf.js/blob/master/src/display/api.js#L834 to have e.g. `targets` property which will be alternative to `canvasContext`. It will be an array of objects with `canvas` and `location` properties, which will define location of the canvas on the grid of canvases (Notice that now we will use CANVAS vs i…	yurydelendik	prometheansacrifice
6417	2015-09-04 11:38:32	#### From: Bot.io (Linux) --- # Received Command **cmd_test** from @Snuffleupagus received. Current queue size: 0 Live output at: http://107.21.233.14:8877/9194bc35d47dcf2/output.txt	pdfjsbot	Snuffleupagus
6415	2015-09-04 11:31:41	@timvandermeij Any big document works. This is an out-of-memory issue. Perhaps we could use `<img>` instead of `<canvas>` to save some memory while printing with the polyfill?	Rob--W	timvandermeij
6414	2015-09-03 15:43:47	#### From: Bot.io (Linux) --- # Received Command **cmd_preview** from @Snuffleupagus received. Current queue size: 0 Live output at: http://107.21.233.14:8877/f07b242abe1505d/output.txt	pdfjsbot	Snuffleupagus
6414	2015-09-03 20:43:18	#### From: Bot.io (Linux) --- # Received Command **cmd_test** from @Snuffleupagus received. Current queue size: 0 Live output at: http://107.21.233.14:8877/bcd18a2e8ccbd2b/output.txt	pdfjsbot	Snuffleupagus
6414	2015-09-04 15:33:05	#### From: Bot.io (Linux) --- # Received Command **cmd_makeref** from @timvandermeij received. Current queue size: 0 Live output at: http://107.21.233.14:8877/5fc9d700175e376/output.txt	pdfjsbot	timvandermeij
6411	2015-09-29 22:17:15	#### From: Bot.io (Windows) --- # Received Command **cmd_test** from @timvandermeij received. Current queue size: 0 Live output at: http://107.22.172.223:8877/5d0392485d5a9a5/output.txt	pdfjsbot	timvandermeij
6410	2015-09-07 14:22:51	@Snuffleupagus I created this PDF and you're welcome to add it to the test suite. Thanks, and let me know if any more information would be helpful.	pteichman	Snuffleupagus
6407	2015-09-01 12:04:28	#### From: Bot.io (Windows) --- # Received Command **cmd_preview** from @Snuffleupagus received. Current queue size: 0 Live output at: http://107.22.172.223:8877/da980fd669b0de4/output.txt	pdfjsbot	Snuffleupagus
6407	2015-09-01 12:10:10	#### From: Bot.io (Linux) --- # Received Command **cmd_test** from @Snuffleupagus received. Current queue size: 0 Live output at: http://107.21.233.14:8877/bcf7817cde27a8b/output.txt	pdfjsbot	Snuffleupagus
6405	2015-08-31 15:19:04	#### From: Bot.io (Windows) --- # Received Command **cmd_test** from @Snuffleupagus received. Current queue size: 0 Live output at: http://107.22.172.223:8877/acab43252461228/output.txt	pdfjsbot	Snuffleupagus
6404	2015-08-30 12:09:01	#### From: Bot.io (Linux) --- # Received Command **cmd_unittest** from @Snuffleupagus received. Current queue size: 0 Live output at: http://107.21.233.14:8877/56f39941ffe9c72/output.txt	pdfjsbot	Snuffleupagus
6403	2015-08-29 23:42:01	#### From: Bot.io (Linux) --- # Received Command **cmd_test** from @Snuffleupagus received. Current queue size: 0 Live output at: http://107.21.233.14:8877/5f471e0b220c720/output.txt	pdfjsbot	Snuffleupagus
6403	2015-08-30 21:50:16	#### From: Bot.io (Linux) --- # Received Command **cmd_test** from @Snuffleupagus received. Current queue size: 0 Live output at: http://107.21.233.14:8877/787d951fc59cec5/output.txt	pdfjsbot	Snuffleupagus
6401	2015-08-29 18:52:50	#### From: Bot.io (Linux) --- # Received Command **cmd_unittest** from @Snuffleupagus received. Current queue size: 0 Live output at: http://107.21.233.14:8877/57b87e939320797/output.txt	pdfjsbot	Snuffleupagus
6399	2015-08-29 13:56:24	#### From: Bot.io (Linux) --- # Received Command **cmd_test** from @Snuffleupagus received. Current queue size: 0 Live output at: http://107.21.233.14:8877/769358cdc36e3f6/output.txt	pdfjsbot	Snuffleupagus
6399	2015-08-31 14:07:43	#### From: Bot.io (Linux) --- # Received Command **cmd_makeref** from @timvandermeij received. Current queue size: 0 Live output at: http://107.21.233.14:8877/dc81d979dff0f7c/output.txt	pdfjsbot	timvandermeij
6397	2015-10-31 05:56:53	Total gibberish is now back to English, as promised by @Snuffleupagus. And, indeed, the rendering is still pretty poor. At least it's readable!	InPermutation	Snuffleupagus
6396	2015-08-28 22:07:22	@Rob--W oh I thought it is cause of some issue's. However if' just appended a &filename="name.pdf" to my url I think that parsing it wouldn't be too trivial for my use case.	schmitch	Rob--W
6396	2016-04-26 15:19:08	@Rob--W Would like to give this a try if it's still open.	corblanc	Rob--W
6396	2016-04-26 15:41:32	@Rob--W Great! Mind if I shoot you an email? Bit new to all of this.	corblanc	Rob--W
6395	2015-08-28 14:39:25	#### From: Bot.io (Linux) --- # Received Command **cmd_test** from @Snuffleupagus received. Current queue size: 0 Live output at: http://107.21.233.14:8877/eef20c2d19bfddb/output.txt	pdfjsbot	Snuffleupagus
6395	2015-08-28 14:39:26	#### From: Bot.io (Windows) --- # Received Command **cmd_test** from @Snuffleupagus received. Current queue size: 0 Live output at: http://107.22.172.223:8877/fac399fe5adf81a/output.txt	pdfjsbot	Snuffleupagus
6391	2015-08-31 14:49:17	#### From: Bot.io (Linux) --- # Received Command **cmd_preview** from @timvandermeij received. Current queue size: 0 Live output at: http://107.21.233.14:8877/7518aedf6938602/output.txt	pdfjsbot	timvandermeij
6391	2015-08-31 14:50:11	#### From: Bot.io (Linux) --- # Received Command **cmd_test** from @timvandermeij received. Current queue size: 0 Live output at: http://107.21.233.14:8877/b289d90d976bd43/output.txt	pdfjsbot	timvandermeij
6391	2015-08-31 14:50:12	#### From: Bot.io (Windows) --- # Received Command **cmd_test** from @timvandermeij received. Current queue size: 0 Live output at: http://107.22.172.223:8877/3b3566cd159f0a8/output.txt	pdfjsbot	timvandermeij
6391	2015-09-14 22:12:22	@CodingFabian Could you rebase this PR to resolve the merge conflicts?	timvandermeij	CodingFabian
6391	2015-09-15 20:53:11	#### From: Bot.io (Linux) --- # Received Command **cmd_makeref** from @brendandahl received. Current queue size: 0 Live output at: http://107.21.233.14:8877/964b2fb8465bd9e/output.txt	pdfjsbot	brendandahl
6390	2015-08-27 21:28:25	#### From: Bot.io (Linux) --- # Received Command **cmd_preview** from @Snuffleupagus received. Current queue size: 0 Live output at: http://107.21.233.14:8877/298d64f9b77dd78/output.txt	pdfjsbot	Snuffleupagus
6388	2015-08-27 15:52:17	#### From: Bot.io (Linux) --- # Received Command **cmd_preview** from @Snuffleupagus received. Current queue size: 0 Live output at: http://107.21.233.14:8877/6a15b5575272bb9/output.txt	pdfjsbot	Snuffleupagus
6386	2015-08-26 22:21:33	#### From: Bot.io (Linux) --- # Received Command **cmd_test** from @Snuffleupagus received. Current queue size: 0 Live output at: http://107.21.233.14:8877/e92ebe1e4ac104d/output.txt	pdfjsbot	Snuffleupagus
6384	2015-08-25 10:48:07	#### From: Bot.io (Linux) --- # Received Command **cmd_preview** from @Snuffleupagus received. Current queue size: 0 Live output at: http://107.21.233.14:8877/259d60d906e8df3/output.txt	pdfjsbot	Snuffleupagus
6375	2015-08-21 18:38:24	#### From: Bot.io (Windows) --- # Received Command **cmd_test** from @Snuffleupagus received. Current queue size: 0 Live output at: http://107.22.172.223:8877/769c445ff04b177/output.txt	pdfjsbot	Snuffleupagus
6375	2015-08-24 20:05:03	#### From: Bot.io (Windows) --- # Received Command **cmd_makeref** from @yurydelendik received. Current queue size: 0 Live output at: http://107.22.172.223:8877/d8fecc92a41d404/output.txt	pdfjsbot	yurydelendik
6374	2015-08-31 22:47:11	@WilliamRClark After addressing the comment above, please squash the resulting commits into one using https://github.com/mozilla/pdf.js/wiki/Squashing-Commits.	timvandermeij	WilliamRClark
6374	2015-08-31 23:39:21	> Change this to <!-- Ignore legacy IE compatibility settings and prefer HTML5 --> to fix a typo. > @timvandermeij I think we can remove this comment. But I think we enclose the meta inside `<!--#if GENERIC -->` to avoid polluting for Firefox and Chrome.	yurydelendik	timvandermeij
6374	2015-09-01 11:43:22	Comment changes committed. Change this to <!-- Ignore legacy IE compatibility settings and prefer HTML5 --> to fix a typo. @timvandermeij I think we can remove this comment. But I think we enclose the meta inside <!--#if GENERIC --> to avoid polluting for Firefox and Chrome.— Reply to this email directly or view it on GitHub.	WilliamRClark	timvandermeij
6374	2015-09-08 13:15:14	@WilliamRClark We don't have IE-specifc builds.	Rob--W	WilliamRClark
6374	2015-09-26 12:05:00	@WilliamRClark Looks good. All that needs to be done is to squash the commits into one commit. See https://github.com/mozilla/pdf.js/wiki/Squashing-Commits on how to do that. We can land this patch after that has been done.	timvandermeij	WilliamRClark
6372	2015-08-20 21:17:50	#### From: Bot.io (Linux) --- # Received Command **cmd_test** from @Snuffleupagus received. Current queue size: 0 Live output at: http://107.21.233.14:8877/7e434a56e711d83/output.txt	pdfjsbot	Snuffleupagus
6370	2015-08-20 09:09:32	#### From: Bot.io (Windows) --- # Received Command **cmd_test** from @Snuffleupagus received. Current queue size: 0 Live output at: http://107.22.172.223:8877/9c0f5e392b323d7/output.txt	pdfjsbot	Snuffleupagus
6366	2015-08-18 20:49:59	#### From: Bot.io (Linux) --- # Received Command **cmd_preview** from @Snuffleupagus received. Current queue size: 0 Live output at: http://107.21.233.14:8877/44afe5d788e55ab/output.txt	pdfjsbot	Snuffleupagus
6366	2015-08-18 20:52:34	#### From: Bot.io (Linux) --- # Received Command **cmd_test** from @Snuffleupagus received. Current queue size: 0 Live output at: http://107.21.233.14:8877/c1dcaa949acaf37/output.txt	pdfjsbot	Snuffleupagus
6362	2015-08-18 10:41:25	#### From: Bot.io (Windows) --- # Received Command **cmd_preview** from @Snuffleupagus received. Current queue size: 0 Live output at: http://107.22.172.223:8877/8e98788ec88c146/output.txt	pdfjsbot	Snuffleupagus
6358	2015-08-16 09:40:38	#### From: Bot.io (Windows) --- # Received Command **cmd_test** from @Snuffleupagus received. Current queue size: 0 Live output at: http://107.22.172.223:8877/6934a177575b9e5/output.txt	pdfjsbot	Snuffleupagus
6357	2015-08-31 22:23:44	#### From: Bot.io (Linux) --- # Received Command **cmd_test** from @timvandermeij received. Current queue size: 0 Live output at: http://107.21.233.14:8877/028e1cb6400c91b/output.txt	pdfjsbot	timvandermeij
6354	2015-08-13 16:07:48	#### From: Bot.io (Linux) --- # Received Command **cmd_preview** from @Snuffleupagus received. Current queue size: 0 Live output at: http://107.21.233.14:8877/7e550a2f71d54b5/output.txt	pdfjsbot	Snuffleupagus
6351	2015-12-09 19:41:07	@yurydelendik the API looks great, except for the configuration parts.. currently PDFJS relies on properties attached to global `PDFJS` for configuration.. in node.js this won't work so well. i think you can export the parser to something like this: in other words.. i think the best way to do this is repackage the parser into something more usable that could be re-used for node.js and the browser…	bjrmatos	yurydelendik
6349	2015-08-13 09:30:43	#### From: Bot.io (Linux) --- # Received Command **cmd_test** from @Snuffleupagus received. Current queue size: 0 Live output at: http://107.21.233.14:8877/14f8d1ebf84bbcf/output.txt	pdfjsbot	Snuffleupagus
6347	2015-08-13 13:00:54	@timvandermeij Would be interesting to know how much this feature is used in Adobe Reader and decide if the feature is worth implementing. I still think that there should be an easy way to export images from the document. The exported image should have the same properties (resolution, image quality). Copying from canvas would export the original image or export an image that had it's resolution a…	skyhirider	timvandermeij
6345	2015-08-24 08:12:40	@timvandermeij what specific testing would you like to see? I had tested non-IE browsers and it doesn't appear to regress. I didn't test IE because presumably the OP was testing in IE to fix an IE issue.	Hengjie	timvandermeij
6339	2015-08-26 09:11:45	@Rob--W Is it a PDF only issue or a general file access issue? Loading Microsoft office files using the Office Editing plugin from Google works even if Chrome is closed before opening the files. Couldn't their workaround be implemented into pdf.js ? Office Editing plugin https://chrome.google.com/webstore/detail/office-editing-for-docs-s/gbkeegbaiigmenfmjfclcdgdpimamgkj?hl=en	skyhirider	Rob--W
6337	2015-08-09 11:13:54	#### From: Bot.io (Linux) --- # Received Command **cmd_preview** from @Snuffleupagus received. Current queue size: 0 Live output at: http://107.21.233.14:8877/e4fae5beb6bd2ce/output.txt	pdfjsbot	Snuffleupagus
6337	2015-08-09 11:17:12	#### From: Bot.io (Linux) --- # Received Command **cmd_test** from @Snuffleupagus received. Current queue size: 0 Live output at: http://107.21.233.14:8877/fcd5ae0d6a32ca3/output.txt	pdfjsbot	Snuffleupagus
6332	2015-08-10 10:31:16	#### From: Bot.io (Linux) --- # Received Command **cmd_test** from @Snuffleupagus received. Current queue size: 0 Live output at: http://107.21.233.14:8877/7a3d8aafe6e2564/output.txt	pdfjsbot	Snuffleupagus
6329	2015-08-08 11:32:38	@Snuffleupagus Nifty function. I've updated the PR again.	Rob--W	Snuffleupagus
6329	2015-08-09 08:24:36	@CodingFabian The commit message was already updated. I've just edited the title of the PR to match the latest changes.	Rob--W	CodingFabian
6327	2015-08-07 20:49:09	#### From: Bot.io (Linux) --- # Received Command **cmd_preview** from @timvandermeij received. Current queue size: 1 Live output at: http://107.21.233.14:8877/60f71bf65c45139/output.txt	pdfjsbot	timvandermeij
6318	2015-09-06 10:14:39	#### From: Bot.io (Linux) --- # Received Command **cmd_preview** from @Snuffleupagus received. Current queue size: 0 Live output at: http://107.21.233.14:8877/bb788c28eb6a345/output.txt	pdfjsbot	Snuffleupagus
6317	2015-08-05 12:34:09	@Rob--W > keep the zoom logic for presentation mode Well, I kind of kept this intentionally because I haven't noticed any issues with it (using "scroll by 1 page" option). But now I have tested it with options "scroll by N line" for N = {1, 2, 3} and now I see another bugs. Looks like according to that code https://github.com/mozilla/pdf.js/blob/master/web/pdf_presentation_mode.js#L112 there's a …	arni2033	Rob--W
6317	2016-11-05 05:38:22	@Rob--W It's more correct to refer to bug https://bugzilla.mozilla.org/show_bug.cgi?id=1171659 (PDF Viewer: Ctrl + scroll wheel behavior is different to Ctrl + [+/-]), because 1257815 is Firefox bug #7181 made the situation somewhat better: now Ctrl+MouseWheelUp is equal to 3 pressings of Ctrl+"+". I.e. Ctrl+MouseWheelUp doesn't work exactly as Ctrl+"+" even after #7181, so this bug is **still pr…	arni2033	Rob--W
6315	2015-08-04 21:57:46	#### From: Bot.io (Linux) --- # Received Command **cmd_test** from @timvandermeij received. Current queue size: 0 Live output at: http://107.21.233.14:8877/d3ba6a4f2b6ca90/output.txt	pdfjsbot	timvandermeij
6315	2015-08-04 22:33:59	#### From: Bot.io (Windows) --- # Received Command **cmd_makeref** from @timvandermeij received. Current queue size: 0 Live output at: http://107.22.172.223:8877/75ef01d4edb42dc/output.txt	pdfjsbot	timvandermeij
6314	2015-08-07 10:08:20	#### From: Bot.io (Windows) --- # Received Command **cmd_preview** from @Snuffleupagus received. Current queue size: 0 Live output at: http://107.22.172.223:8877/c137f33485137fc/output.txt	pdfjsbot	Snuffleupagus
6311	2015-10-30 18:37:44	> What's the purpose of this patch? @Rob--W , with current state of the tree the contributors efficiently cannot run tests (or tell if their change breaks stuff). This patch will clean up the manifest from links of disappeared from the internet files. @Snuffleupagus and @brendandahl , are you okay with merging it?	yurydelendik	Rob--W
6311	2015-11-01 09:20:43	> I see more hash changes than there are new URLs. I'm wondering/worrying about all of these hash changes too! @yurydelendik Did you in every case manually confirm that the new version of a PDF file demonstrates the exact same issue as the old one, since otherwise the test might not actually test what you'd expect? **Edit:** So far, I've only checked the _first_ case of changed hashes, and there …	Snuffleupagus	yurydelendik
6311	2015-11-01 13:48:54	@Snuffleupagus That's unfortunate, but I was also a bit afraid of that. Sometimes it takes a lot of time and effort to verify if a new file has the same issue, so perhaps we should do this in separate PRs (just like you always do) so we can test them on a case-by-case basis. @Rob--W I believe there was a problem with redistribution. I'm all for such a Git repository, but I think that we are only …	timvandermeij	Snuffleupagus
6311	2015-11-01 13:48:54	@Snuffleupagus That's unfortunate, but I was also a bit afraid of that. Sometimes it takes a lot of time and effort to verify if a new file has the same issue, so perhaps we should do this in separate PRs (just like you always do) so we can test them on a case-by-case basis. @Rob--W I believe there was a problem with redistribution. I'm all for such a Git repository, but I think that we are only …	timvandermeij	Rob--W
6311	2015-11-02 16:26:28	> what do you think of creating a (git?) repository to host these test cases @Rob--W As it was said above, we cannot redistribute third-party PDFs unless we will have permissions to do so. We actively request minimal test case PDFs and using linked PDFs as a last resort. I'm thinking we are at the point when we can just discard all linked PDFs testing, however there is a tiny chance that we might…	yurydelendik	Rob--W
6311	2016-01-13 16:14:18	#### From: Bot.io (Linux) --- # Received Command **cmd_test** from @timvandermeij received. Current queue size: 0 Live output at: http://107.21.233.14:8877/95b5d5347894019/output.txt	pdfjsbot	timvandermeij
6311	2016-01-14 15:37:26	#### From: Bot.io (Linux) --- # Received Command **cmd_test** from @timvandermeij received. Current queue size: 0 Live output at: http://107.21.233.14:8877/df5e5164afaf7ee/output.txt	pdfjsbot	timvandermeij
6310	2015-08-04 18:22:49	#### From: Bot.io (Linux) --- # Received Command **cmd_preview** from @timvandermeij received. Current queue size: 0 Live output at: http://107.21.233.14:8877/d19c8ad4f6749ea/output.txt	pdfjsbot	timvandermeij
6310	2015-08-04 18:31:57	#### From: Bot.io (Linux) --- # Received Command **cmd_test** from @timvandermeij received. Current queue size: 0 Live output at: http://107.21.233.14:8877/8aa83228f84122b/output.txt	pdfjsbot	timvandermeij
6310	2015-08-04 20:39:13	great. and i see you have switched to using branches for PRs, that will make stuff easier for you. Thanks @THausherr	CodingFabian	THausherr
6308	2015-08-04 09:35:18	@dsprenkels Please update the commit message to something more descriptive than just `fix for #6261`; ideally the commit message should briefly describe what the patch actually does.	Snuffleupagus	dsprenkels
6306	2015-08-04 23:12:10	@CodingFabian the feature detection bit still occurs if `MINIFIED` or `GENERIC` build targets are used: https://github.com/mozilla/pdf.js/pull/5531/files#diff-e69d6af4eecbb05621622f83e6563b4cR78	existentialism	CodingFabian
6306	2016-03-15 21:56:27	@Rob--W I agree that the message is not ideal. We want to avoid browser-specific code in the `src` folder as much as possible, but if there is no other way then I guess we have to go for it. You can always submit a PR and see how other developers think about this.	timvandermeij	Rob--W
6306	2016-06-13 14:10:10	Working version of @Rob--W's suggestion which prevents the warning. **pdf.worker.js - line: 8769**	akamustang	Rob--W
6304	2015-08-03 19:16:53	#### From: Bot.io (Linux) --- # Received Command **cmd_preview** from @timvandermeij received. Current queue size: 0 Live output at: http://107.21.233.14:8877/8dfb83cba8948b8/output.txt	pdfjsbot	timvandermeij
6304	2015-08-03 19:18:28	#### From: Bot.io (Linux) --- # Received Command **cmd_test** from @timvandermeij received. Current queue size: 0 Live output at: http://107.21.233.14:8877/19e78e672f8d8de/output.txt	pdfjsbot	timvandermeij
6304	2015-08-03 22:41:48	#### From: Bot.io (Windows) --- # Received Command **cmd_makeref** from @yurydelendik received. Current queue size: 0 Live output at: http://107.22.172.223:8877/471718ec3d85828/output.txt	pdfjsbot	yurydelendik
6303	2015-08-03 18:40:51	I don't want this valuable code to be lost. @THausherr we can help you if you want to get into the contribution process, which is usually simple, but because you have started from master it is a bit git-messy. For most projects on github, it is super helpful to clone, and then create a branch dedicated to your PR. So, please let me know if I shall assist you, or contribute this on your behalf	CodingFabian	THausherr
6303	2015-08-03 18:46:27	@yurydelendik do you think its ok to link-test https://issues.apache.org/jira/secure/attachment/12652089/CIB-coonsmesh.pdf CIB gave permission to pdfbox to use this as test file. so we can either link it from apache jira, or ask if we can reupload the file (it is pretty small as well)	CodingFabian	yurydelendik
6303	2015-08-03 18:48:10	> @yurydelendik do you think its ok to link-test https://issues.apache.org/jira/secure/attachment/12652089/CIB-coonsmesh.pdf it's okay, but we usually use that as a last resort. if the author gives us permission, we prefer to include the test file in our repo.	yurydelendik	yurydelendik
6303	2015-08-03 18:51:40	ok, ill do a link test now, so we can close it and follow up getting permission for that file. maybe @THausherr can introduce me to the contact at CIB who "donated" that file to apache.	CodingFabian	THausherr
6303	2015-08-03 19:03:57	@CodingFabian If you could create a new PR with the commit from this PR fixed up, with author information the same, then that would be great. This is definitely a valuable patch, so thank you @THausherr for looking into this!	timvandermeij	THausherr
6303	2015-08-03 19:03:57	@CodingFabian If you could create a new PR with the commit from this PR fixed up, with author information the same, then that would be great. This is definitely a valuable patch, so thank you @THausherr for looking into this!	timvandermeij	CodingFabian
6303	2015-08-03 19:05:33	done in #6304 - thanks @THausherr for providing patch and test file. looks much better now (but there is still work to do to make your sample render as it should :-))	CodingFabian	THausherr
6299	2015-08-03 19:42:06	The solution looks fine to me. @Snuffleupagus I think we can leave without reencoding-on-cleanup part -- unless there is a clear indication the encoding of the png takes unreasonable amount of CPU. It will use some CPU but I'm thinking in overall not using lots of canvases might be a better choice. It will be better if we will have some benchmark with this PR. Also, using canvas'es toBlob() inste…	yurydelendik	Snuffleupagus
6299	2015-09-02 03:40:07	@timvandermeij do you mean manually testing the memory usage ? I can do the rough testing using a few documents at hand, and provide some statistics, but this `comment` probably should be framed better so that my manual test is useful	zinking	timvandermeij
6299	2015-09-10 21:31:03	#### From: Bot.io (Linux) --- # Received Command **cmd_preview** from @timvandermeij received. Current queue size: 0 Live output at: http://107.21.233.14:8877/560a640ae4811a3/output.txt	pdfjsbot	timvandermeij
6296	2015-11-17 17:56:40	Why was this closed? @dsprenkels wrote in #6640 "Note that this commit does not fix #6296". I tested the two files with http://107.21.233.14:8877/449aed77d8383fb/web/viewer.html and they still don't render correctly.	THausherr	dsprenkels
6292	2015-07-31 16:08:56	#### From: Bot.io (Linux) --- # Received Command **cmd_preview** from @Snuffleupagus received. Current queue size: 0 Live output at: http://107.21.233.14:8877/2d43c75f950d82e/output.txt	pdfjsbot	Snuffleupagus
6292	2015-07-31 19:28:37	#### From: Bot.io (Windows) --- # Received Command **cmd_test** from @timvandermeij received. Current queue size: 1 Live output at: http://107.22.172.223:8877/1632901756eb023/output.txt	pdfjsbot	timvandermeij
6292	2015-07-31 20:05:21	#### From: Bot.io (Linux) --- # Received Command **cmd_makeref** from @timvandermeij received. Current queue size: 0 Live output at: http://107.21.233.14:8877/68d77ec3e891a59/output.txt	pdfjsbot	timvandermeij
6287	2015-07-31 20:13:37	This issue will be closed soon as the patch will be merged. @THausherr Could you create separate issues for the remaining problematic PDFs in this issue that are not related to the regression? Especially for the three that you provided here as they are not tracked elsewhere. Thank you!	timvandermeij	THausherr
6285	2015-07-30 19:45:16	#### From: Bot.io (Linux) --- # Received Command **cmd_test** from @Snuffleupagus received. Current queue size: 0 Live output at: http://107.21.233.14:8877/a5d1e990483e736/output.txt	pdfjsbot	Snuffleupagus
6285	2015-07-31 18:58:19	#### From: Bot.io (Windows) --- # Received Command **cmd_test** from @timvandermeij received. Current queue size: 0 Live output at: http://107.22.172.223:8877/3ebffd1df54cbd8/output.txt	pdfjsbot	timvandermeij
6285	2015-07-31 19:26:30	#### From: Bot.io (Linux) --- # Received Command **cmd_preview** from @timvandermeij received. Current queue size: 0 Live output at: http://107.21.233.14:8877/007ec224e7b6bcf/output.txt	pdfjsbot	timvandermeij
6281	2015-07-30 15:29:26	#### From: Bot.io (Linux) --- # Received Command **cmd_preview** from @timvandermeij received. Current queue size: 0 Live output at: http://107.21.233.14:8877/8b54e9bb4cd3ac1/output.txt	pdfjsbot	timvandermeij
6281	2015-07-30 15:37:47	@timvandermeij I didn't check (because I didn't experience the issue), but I believe that it solves the issue given that @raijinsetsu already said > We joined the two lines and removed the back-slash and it began working again. Here's my hypothesis for the cause of the problem: https://github.com/mozilla/pdf.js/issues/6278#issuecomment-126249893. Your PR also resolves the issue if this hypothesis…	Rob--W	timvandermeij
6278	2015-07-29 22:12:29	@timvandermeij The backslash plus white space looks weird. At least remove the leading whitespace. If tools work against us, we should fix the tools, not break the code.	Rob--W	timvandermeij
6274	2015-07-27 23:06:33	@Snuffleupagus What is your opinion on the current version and code? Me, @Thunderforge and @Rob--W discussed this quite a bit on IRC (see the backlog if you want) and the following solution improves the responsiveness and usability quite a lot in my opinion. I'm curious to hear what you think, and if you have any improvements.	timvandermeij	Thunderforge
6274	2015-07-28 20:11:01	@timvandermeij To be clear, what is the desired behavior that we want? Are we wanting the message to avoid the issue you showed and instead be left aligned below the find input field, as in https://cloud.githubusercontent.com/assets/6200170/8935648/64659062-3513-11e5-8cc3-87ec6fc54150.png? Or something else?	Thunderforge	timvandermeij
6274	2015-07-29 11:43:48	@Thunderforge Sorry I have no time to make normal answer OR read other posts, and also I'll have no internet connection for a week I don't insist on any of my suggestions 2nd part of my pic is actually 2 different suggestions: 2.1. Make findbar occupy 100% of screen width (width could be changed smoothly using "transition") 2.2. Create close button (Doesn't relate to this pull) and none of them a…	arni2033	Thunderforge
6274	2015-08-25 16:53:06	@Thunderforge What exactly needs to be done before this PR can be merged?	Rob--W	Thunderforge
6274	2015-08-25 18:13:22	@Rob--W, there was the issue that @timvandermeij brought up saying that [an issue with alignment](https://cloud.githubusercontent.com/assets/6200170/8935639/5afc507e-3513-11e5-9dd8-616d0decad86.png) needed to be fixed. Instead it should be [left aligned below the find input field](https://cloud.githubusercontent.com/assets/6200170/8935648/64659062-3513-11e5-8cc3-87ec6fc54150.png). Tim seemed to t…	Thunderforge	Rob--W
6274	2015-08-25 18:13:22	@Rob--W, there was the issue that @timvandermeij brought up saying that [an issue with alignment](https://cloud.githubusercontent.com/assets/6200170/8935639/5afc507e-3513-11e5-9dd8-616d0decad86.png) needed to be fixed. Instead it should be [left aligned below the find input field](https://cloud.githubusercontent.com/assets/6200170/8935648/64659062-3513-11e5-8cc3-87ec6fc54150.png). Tim seemed to t…	Thunderforge	timvandermeij
6274	2015-08-25 20:34:09	@Thunderforge (see bottom for TL;DR) The issue is caused by the difference in heights of the elements at the top row (which in turn is different across different browsers / operating systems because these heights depend on the heights of the button/checkbox elements, which is OS/browser-dependent). In order to get floated elements to align to the left, the height + vertical margins of the last el…	Rob--W	Thunderforge
6274	2015-09-10 21:13:19	#### From: Bot.io (Linux) --- # Received Command **cmd_preview** from @timvandermeij received. Current queue size: 0 Live output at: http://107.21.233.14:8877/b6d8b6ddef29d19/output.txt	pdfjsbot	timvandermeij
6274	2015-09-10 21:56:18	@Snuffleupagus The issue you describe was brought up in IRC and @timvandermeij had said that it was acceptable. I would certainly be willing to make a change to prevent that, if we could find a way to do so.	Thunderforge	Snuffleupagus
[truncated: 8,080 more rows]
