# Supplementary material for: Status, identity, and language: A study of issue discussions in GitHub
Source: PLoS One. 2019 Jun 14;14(6):e0215059. doi: 10.1371/journal.pone.0215059 (PMC6568400; doi:10.1371/journal.pone.0215059)
Supplement: S2 Data — (ZIP) [file pone.0215059.s003.zip › sample_46_projs_issues/mozilla_pdf.js/issue_first_in.csv]

5241	miltonpereira	2014-09-04 15:19:31
3135	Snuffleupagus	2013-04-23 00:56:26
3135	pdfjsbot	2013-04-22 16:54:03
3497	pdfjsbot	2013-07-19 21:18:14
4170	pdfjsbot	2014-01-23 10:39:19
3617	Snuffleupagus	2013-08-24 09:56:05
3617	FirefoxESRAdmin	2014-04-14 12:33:21
3617	biggert	2014-01-17 22:05:52
3617	timvandermeij	2014-01-17 22:07:00
2227	pdfjsbot	2012-10-10 21:00:49
5863	pdfjsbot	2015-03-19 22:36:19
5863	timvandermeij	2015-03-19 22:31:25
3812	sriram-dev	2013-10-20 09:26:15
7781	pdfjsbot	2016-11-07 15:31:00
4297	timvandermeij	2014-02-15 12:38:23
6538	Znack	2015-10-19 10:25:28
1664	saebekassebil	2012-05-07 21:52:18
1664	jviereck	2012-05-15 12:07:10
1664	yurydelendik	2013-11-24 00:34:08
7987	pdfjsbot	2017-01-23 16:36:29
4815	pdfjsbot	2014-05-20 15:31:27
757	arturadib	2011-11-04 18:29:42
8027	pdfjsbot	2017-02-05 10:32:24
3912	meyerale	2013-11-14 10:40:31
7190	Snuffleupagus	2016-04-13 15:06:30
7190	pdfjsbot	2016-04-16 11:40:47
7789	pdfjsbot	2016-11-12 21:00:35
7058	Snuffleupagus	2016-03-12 14:35:09
7058	timvandermeij	2016-03-16 13:33:28
2477	marchant	2012-12-19 06:06:30
2312	pdfjsbot	2012-10-31 21:50:01
4236	yurydelendik	2014-01-31 23:03:13
4236	lovasoa	2014-02-01 08:37:18
4236	pdfjsbot	2014-01-31 20:05:22
4236	timvandermeij	2014-01-31 20:10:33
6587	Snuffleupagus	2015-11-01 16:15:48
6587	pdfjsbot	2015-11-02 13:59:02
6587	timvandermeij	2015-11-01 14:52:10
8041	pdfjsbot	2017-02-07 22:52:47
2685	timvandermeij	2013-11-03 11:56:44
7841	Snuffleupagus	2016-11-25 13:17:33
7841	websirnik	2016-11-25 12:43:52
2989	brendandahl	2013-04-18 16:42:46
2989	SSk123	2013-11-09 13:34:27
2989	timvandermeij	2013-10-26 16:57:40
1641	ironymark	2012-05-01 17:26:31
7130	nschloe	2016-03-30 07:27:43
7130	pdfjsbot	2016-04-15 20:24:54
7130	timvandermeij	2016-04-16 14:05:11
2309	pdfjsbot	2012-10-25 17:46:12
3123	pdfjsbot	2013-04-19 20:13:50
1457	pdfjsbot	2012-03-31 18:57:48
7254	pdfjsbot	2016-04-26 21:47:52
1597	gigaherz	2012-04-23 20:53:34
3634	pdfjsbot	2013-09-01 15:06:46
3634	nmaier	2013-08-31 22:19:20
6192	Snuffleupagus	2015-07-10 10:01:30
6192	pdfjsbot	2015-07-10 19:18:53
7083	Snuffleupagus	2016-03-12 22:54:50
7083	Rob--W	2016-03-12 23:00:29
7111	pdfjsbot	2016-03-25 16:50:21
2421	pdfjsbot	2012-11-29 23:09:33
1640	pdfjsbot	2012-05-01 16:44:56
830	jviereck	2011-11-26 15:38:27
3035	pdfjsbot	2013-04-02 18:37:46
5117	pdfjsbot	2014-08-06 18:53:00
3415	pdfjsbot	2013-06-29 20:46:52
6789	yurydelendik	2015-12-23 16:14:06
3354	pdfjsbot	2013-06-11 14:39:56
2215	pdfjsbot	2012-10-08 03:26:38
3646	pdfjsbot	2013-09-05 09:53:30
3720	pdfjsbot	2013-09-25 21:37:25
3720	biggert	2013-09-21 13:58:28
3720	timvandermeij	2013-09-25 11:58:47
782	arturadib	2011-11-08 22:03:46
4542	pdfjsbot	2014-03-31 13:13:14
6672	pdfjsbot	2015-11-22 00:10:27
2195	pdfjsbot	2012-10-04 15:04:19
1974	pdfjsbot	2012-08-10 13:47:43
3588	yurydelendik	2013-08-18 19:50:34
5148	sid-thakur	2014-12-11 17:45:02
4598	Rob--W	2014-04-11 15:39:26
4636	pdfjsbot	2014-04-16 21:10:39
6580	pdfjsbot	2015-10-30 15:53:57
5077	pdfjsbot	2014-07-24 20:13:45
3022	Snuffleupagus	2013-04-03 15:30:15
3022	yurydelendik	2013-04-03 15:55:31
3022	Rob--W	2013-04-03 17:18:33
3022	pdfjsbot	2013-04-01 21:56:26
6850	ithillel-aminev	2016-09-09 10:23:08
1183	lupusmeatus	2014-10-07 19:53:06
6863	jbreiden	2016-02-13 01:02:05
6863	timvandermeij	2016-01-13 12:24:58
6349	pdfjsbot	2015-08-13 09:30:43
674	notmasteryet	2011-10-18 12:05:13
674	arturadib	2011-10-19 15:35:20
3928	Snuffleupagus	2013-11-18 11:25:35
3928	mehlis	2014-01-02 20:53:07
3928	timvandermeij	2014-01-02 19:32:27
3626	tmorrow-hyphensolutions	2015-09-16 20:01:07
3626	luizfilipe	2014-05-02 13:25:26
5426	Snuffleupagus	2014-10-21 10:16:44
5426	fkaelberer	2014-10-21 11:32:42
5426	pdfjsbot	2014-10-20 22:14:49
3461	Snuffleupagus	2013-07-11 12:43:28
3461	pdfjsbot	2013-07-10 23:31:31
3461	timvandermeij	2013-07-18 14:17:51
2180	pdfjsbot	2012-10-01 21:33:40
4510	timvandermeij	2014-03-22 22:47:56
7583	pdfjsbot	2016-09-01 13:35:10
7640	pdfjsbot	2016-09-17 18:07:58
7640	timvandermeij	2016-09-17 17:48:36
3655	dholbert	2013-09-06 20:51:23
3003	pdfjsbot	2013-03-28 00:19:57
7920	pdfjsbot	2016-12-28 20:38:38
7097	prometheansacrifice	2016-04-07 16:55:15
8046	pdfjsbot	2017-02-08 22:50:30
994	brendandahl	2011-12-29 21:54:23
5488	pdfjsbot	2014-11-18 19:00:11
1919	brendandahl	2012-07-27 16:30:57
1919	pdfjsbot	2012-07-23 13:08:39
6828	pdfjsbot	2016-01-03 12:18:05
2131	pdfjsbot	2012-09-20 16:24:40
5929	fbender	2015-11-16 15:52:04
6101	pdfjsbot	2015-06-09 19:05:47
8106	pdfjsbot	2017-02-25 15:50:47
3151	pdfjsbot	2013-04-29 17:17:40
441	vingtetun	2011-09-20 01:19:23
4861	pdfjsbot	2014-05-29 09:54:46
4465	pdfjsbot	2014-03-14 20:07:51
957	jviereck	2011-12-20 16:53:53
957	brendandahl	2011-12-31 18:33:35
7771	pdfjsbot	2016-10-31 22:38:02
3558	Snuffleupagus	2013-09-19 13:51:46
3558	timvandermeij	2013-09-27 21:37:58
2400	pdfjsbot	2012-11-24 19:39:38
3870	lpy	2013-11-02 13:50:10
3870	pdfjsbot	2013-11-02 20:49:06
3870	timvandermeij	2013-11-02 12:49:23
5368	yurydelendik	2014-09-30 23:02:22
6150	pdfjsbot	2015-06-29 17:30:16
5076	timvandermeij	2014-07-24 12:28:46
4716	pdfjsbot	2014-04-30 20:05:32
3159	pdfjsbot	2013-04-25 21:07:36
3542	fkaelberer	2013-08-07 23:13:19
3542	pdfjsbot	2013-08-05 10:08:14
3542	timvandermeij	2013-08-05 18:48:54
1179	jviereck	2012-02-13 07:48:26
1179	arturadib	2012-02-13 20:20:41
1179	notmasteryet	2012-02-13 16:30:39
1281	arturadib	2012-02-28 14:31:28
2548	pdfjsbot	2013-01-11 14:40:16
7839	pdfjsbot	2016-11-22 13:02:21
6676	pdfjsbot	2015-11-22 14:08:26
4763	pdfjsbot	2014-05-09 02:10:40
563	arturadib	2011-09-30 15:29:57
563	joneschrisg	2011-10-01 04:46:36
7846	pdfjsbot	2016-11-24 20:12:59
4454	pdfjsbot	2014-03-14 19:40:21
6035	timvandermeij	2015-07-15 19:44:04
3599	ofirdev	2014-02-07 21:58:51
3599	timvandermeij	2014-02-07 21:27:10
2832	waddlesplash	2013-02-27 20:01:02
2832	pdfjsbot	2013-02-27 20:13:02
1165	saebekassebil	2012-02-07 18:56:15
1165	brendandahl	2012-02-04 00:33:26
2364	timvandermeij	2013-06-30 20:50:49
6337	pdfjsbot	2015-08-09 11:13:54
7444	pdfjsbot	2016-09-06 11:56:23
2661	yurydelendik	2013-02-02 16:22:14
4656	pdfjsbot	2014-04-19 23:15:29
2464	madonanragu	2013-08-06 12:11:04
4517	pdfjsbot	2014-03-26 00:04:43
3784	loueradun	2016-07-19 16:22:34
4535	pdfjsbot	2014-03-30 15:39:15
1230	jviereck	2012-02-18 09:25:27
3065	Snuffleupagus	2013-07-24 23:16:18
3065	timvandermeij	2013-08-05 19:36:08
2211	pdfjsbot	2012-10-06 14:01:29
3008	reverland	2013-04-02 01:20:00
2690	brendandahl	2013-02-12 20:29:24
2690	pdfjsbot	2013-02-08 20:29:40
2690	mduan	2013-02-08 20:29:28
7930	tweezy-au	2017-01-16 22:24:56
7459	anantapl	2016-07-01 05:25:06
5126	ekiilu	2014-08-02 19:55:03
5126	timvandermeij	2014-08-02 19:31:36
5717	CodingFabian	2015-02-09 22:50:55
5717	pdfjsbot	2015-02-12 15:01:46
5717	timvandermeij	2015-02-09 22:33:34
3255	Snuffleupagus	2013-05-15 11:05:44
3255	Rob--W	2013-06-29 10:48:12
3255	pdfjsbot	2013-05-15 11:14:15
3269	brendandahl	2013-05-29 00:10:06
3269	RudyLu	2013-07-08 13:29:04
5205	pdfjsbot	2014-08-18 08:50:00
6770	Snuffleupagus	2015-12-18 10:18:25
6770	pdfjsbot	2015-12-19 18:36:51
6770	timvandermeij	2015-12-19 00:29:52
5356	pdfjsbot	2015-07-13 22:38:36
5356	timvandermeij	2015-07-13 22:41:06
968	saebekassebil	2011-12-22 10:41:00
814	jviereck	2011-11-18 12:24:57
814	arturadib	2011-11-17 20:48:58
3766	yurydelendik	2014-03-17 14:20:40
3766	timvandermeij	2014-03-18 23:05:50
6733	pdfjsbot	2015-12-10 09:12:02
3860	pdfjsbot	2013-10-30 13:38:37
7738	pdfjsbot	2016-11-18 19:06:08
1620	yurydelendik	2012-04-26 14:22:09
1620	merkste	2012-04-26 15:49:53
1620	gsnedders	2012-04-30 16:43:50
1620	pdfjsbot	2012-04-26 14:19:10
5962	aaronlaurel	2015-04-26 20:04:49
381	kkujala	2011-08-26 18:29:37
2127	pdfjsbot	2012-09-15 03:21:14
6236	pdfjsbot	2015-07-25 14:08:19
3869	pdfjsbot	2013-10-31 15:34:42
6654	muthu07	2015-11-19 06:26:10
6550	pdfjsbot	2015-10-21 13:49:02
6791	Vanuan	2015-12-22 23:56:59
5453	Rob--W	2014-10-28 21:06:43
6137	timvandermeij	2015-12-17 21:05:05
2710	yurydelendik	2013-02-10 19:03:26
4472	pdfjsbot	2014-03-15 14:01:46
7862	pdfjsbot	2016-12-01 14:49:09
8050	pdfjsbot	2017-02-27 21:56:21
4581	pdfjsbot	2014-04-09 17:07:26
7519	pdfjsbot	2016-08-03 12:48:13
7519	timvandermeij	2016-08-03 12:50:43
6577	Kureev	2015-10-29 13:20:57
6088	pdfjsbot	2015-06-06 09:46:04
6088	timvandermeij	2015-06-06 09:30:04
5099	pdfjsbot	2014-07-29 15:24:23
3955	pdfjsbot	2013-11-23 17:30:10
5017	pdfjsbot	2014-07-07 22:14:21
6278	Rob--W	2015-07-29 22:12:29
6278	timvandermeij	2015-07-29 20:58:40
1490	pdfjsbot	2012-04-04 22:27:13
826	arturadib	2011-11-21 15:26:42
7029	pdfjsbot	2016-02-29 11:21:29
3120	Snuffleupagus	2015-01-04 16:53:36
3120	timvandermeij	2015-12-04 22:56:37
2754	Snuffleupagus	2013-02-20 15:16:59
2754	yurydelendik	2013-02-20 22:05:45
2754	kkujala	2013-02-20 20:36:57
3677	Snuffleupagus	2013-10-02 07:48:08
3677	timvandermeij	2014-01-17 15:03:17
4210	pdfjsbot	2014-01-28 17:11:33
6004	pdfjsbot	2015-05-12 13:45:58
5209	pdfjsbot	2014-08-19 20:53:38
5209	timvandermeij	2014-08-19 19:41:56
2427	yurydelendik	2012-12-03 21:49:26
2427	pdfjsbot	2012-12-03 14:20:13
6468	Snuffleupagus	2015-09-23 11:02:46
3882	pdfjsbot	2013-11-02 22:08:18
4413	pdfjsbot	2014-03-09 09:57:36
3011	pdfjsbot	2013-03-29 23:23:14
2821	pdfjsbot	2013-02-26 19:23:19
4164	pdfjsbot	2014-01-22 13:16:45
1500	pdfjsbot	2012-04-06 13:02:51
6311	yurydelendik	2015-10-30 18:37:44
6311	Snuffleupagus	2015-11-01 09:20:43
6311	pdfjsbot	2016-01-13 16:14:18
6311	timvandermeij	2015-10-30 20:10:34
6327	pdfjsbot	2015-08-07 20:49:09
6403	pdfjsbot	2015-08-29 23:42:01
7181	yurydelendik	2016-09-26 17:15:32
7181	pdfjsbot	2016-09-26 23:04:28
7181	timvandermeij	2016-09-26 20:06:29
7832	pdfjsbot	2016-11-21 22:06:58
1330	timvandermeij	2013-06-01 21:28:13
4925	pdfjsbot	2014-06-12 17:43:55
5162	pdfjsbot	2014-08-09 20:31:14
7915	ilatif	2016-12-27 13:17:09
6271	apuder	2015-07-26 16:55:34
6285	pdfjsbot	2015-07-30 19:45:16
5622	pdfjsbot	2015-01-07 11:45:29
5443	pdfjsbot	2014-10-25 14:26:30
6193	pdfjsbot	2015-07-10 20:34:00
6193	griffinmyers	2015-07-10 21:01:12
5603	yurydelendik	2014-12-30 16:01:01
5603	CodingFabian	2014-12-30 16:27:52
5603	Rob--W	2014-12-30 16:04:31
5603	pdfjsbot	2015-01-06 12:55:22
7677	yurydelendik	2016-10-06 13:10:43
7677	pdfjsbot	2016-09-28 18:30:27
3379	pdfjsbot	2013-06-23 22:49:56
6222	pdfjsbot	2015-07-17 21:40:27
6222	timvandermeij	2015-07-16 20:55:45
2702	pdfjsbot	2013-02-09 23:50:00
6984	Snuffleupagus	2016-02-16 18:09:22
6984	brendandahl	2016-02-17 01:45:02
6984	pdfjsbot	2016-02-13 13:07:12
605	timvandermeij	2013-10-26 16:52:34
1259	notmasteryet	2012-02-25 00:53:05
1259	brendandahl	2012-02-21 17:18:44
1259	jviereck	2012-02-23 14:38:18
4345	pdfjsbot	2014-02-27 12:07:14
5081	pdfjsbot	2014-07-24 17:03:00
4452	pdfjsbot	2014-03-14 11:52:15
526	jviereck	2011-09-25 13:49:19
3148	dougajmcdonald	2013-04-24 10:00:02
6819	pdfjsbot	2015-12-29 14:15:20
6819	timvandermeij	2015-12-30 13:22:12
7261	pablofiumara	2016-06-22 20:54:14
4051	timvandermeij	2014-04-02 17:06:48
4399	pdfjsbot	2014-03-06 09:48:06
6870	yurydelendik	2016-01-14 13:31:09
3325	timvandermeij	2013-06-23 16:11:57
6641	eaxle	2015-11-24 11:17:16
2051	pdfjsbot	2012-08-30 00:58:10
3822	pdfjsbot	2013-10-17 20:58:11
1831	pdfjsbot	2012-06-18 17:49:43
730	jviereck	2011-10-29 23:29:32
730	arturadib	2011-11-01 18:12:03
4240	deanm	2014-02-26 20:45:27
5127	pdfjsbot	2014-08-04 10:47:00
1786	pdfjsbot	2012-06-01 21:18:58
5456	stevelacey	2014-10-29 14:16:20
6771	pdfjsbot	2015-12-22 14:51:28
7600	pdfjsbot	2016-09-06 08:18:51
8102	pdfjsbot	2017-02-24 00:55:59
3723	Snuffleupagus	2013-09-23 11:50:46
3723	prohtex	2017-01-03 04:02:20
3723	michal-drozd	2016-11-10 13:27:31
3723	pdfjsbot	2014-01-11 12:31:14
3723	jepz88	2015-11-10 09:14:52
3723	waddlesplash	2013-10-17 23:04:04
3723	thomasflad	2015-09-21 07:50:47
3723	micsan13br	2015-06-01 15:55:48
3723	timvandermeij	2013-09-23 18:53:15
3493	yurydelendik	2016-05-17 14:47:26
3493	matthewmueller	2013-07-18 20:58:52
3493	mhh1422	2016-05-17 13:31:53
7010	ankitaggarwal011	2016-02-20 04:33:27
7010	pdfjsbot	2016-03-23 21:39:42
7010	timvandermeij	2016-02-19 21:42:56
1479	pdfjsbot	2012-04-03 22:21:01
8164	pdfjsbot	2017-03-15 16:08:07
2889	Snuffleupagus	2013-07-06 12:08:52
6417	pdfjsbot	2015-09-04 11:38:32
7683	agilgur5	2016-10-07 22:47:00
2945	pdfjsbot	2013-03-14 03:06:31
4235	Rob--W	2014-01-31 21:26:49
4987	pdfjsbot	2014-06-20 21:35:00
2048	pdfjsbot	2012-08-31 23:25:23
3894	ripdog	2013-11-08 19:54:03
3510	timvandermeij	2013-07-26 17:48:25
2818	pdfjsbot	2013-03-01 18:19:39
3563	Snuffleupagus	2013-08-11 14:10:29
4105	shintojoseph	2014-01-12 06:47:43
3082	pdfjsbot	2013-04-11 18:20:26
6562	pdfjsbot	2015-10-24 12:19:47
4969	pdfjsbot	2014-06-18 21:15:23
4969	timvandermeij	2014-06-18 20:55:04
7389	pdfjsbot	2016-06-06 07:19:27
4471	pdfjsbot	2014-03-14 22:50:02
3600	yurydelendik	2013-08-21 13:25:49
3600	andreasbovens	2013-08-21 16:24:30
3600	Rob--W	2013-08-21 13:55:39
3786	mrienstra	2013-10-09 05:04:43
5201	Snuffleupagus	2014-08-16 12:04:46
5201	pdfjsbot	2014-08-16 12:06:52
5509	Snuffleupagus	2014-11-30 16:48:23
5033	pdfjsbot	2014-07-13 10:17:58
5033	timvandermeij	2014-07-09 18:46:07
1853	Snuffleupagus	2013-04-07 11:59:45
1853	timvandermeij	2013-04-07 13:50:43
4626	Snuffleupagus	2016-05-14 20:20:42
4626	Lex-2008	2014-04-15 09:14:39
3776	Rob--W	2013-10-08 20:12:20
3776	pdfjsbot	2013-10-09 18:42:47
3776	timvandermeij	2013-10-07 16:01:00
6208	pdfjsbot	2015-07-14 10:35:47
6608	pdfjsbot	2015-11-09 19:49:29
7629	pdfjsbot	2016-09-13 13:03:20
7629	timvandermeij	2016-09-13 13:02:32
4580	timvandermeij	2014-05-12 18:30:55
4580	bthorben	2014-05-12 12:05:14
2707	pdfjsbot	2013-02-10 14:50:28
946	arturadib	2011-12-16 15:33:36
6391	pdfjsbot	2015-08-31 14:49:17
6391	timvandermeij	2015-08-31 22:48:44
7402	banguero	2016-06-14 03:48:18
4119	pdfjsbot	2014-01-13 20:48:00
6366	pdfjsbot	2015-08-18 20:49:59
6274	Thunderforge	2015-07-27 19:37:27
6274	Snuffleupagus	2015-07-28 10:27:14
6274	Rob--W	2015-08-25 16:53:06
6274	pdfjsbot	2015-09-10 21:13:19
6274	timvandermeij	2015-07-27 18:24:04
6274	arni2033	2015-07-29 11:43:48
1008	jonasyuandotcom	2012-01-03 19:58:23
2530	asgh	2014-02-07 21:34:47
1762	Drugoy	2015-04-14 06:52:47
2750	jviereck	2013-02-24 09:25:51
2750	jonny64	2015-02-16 10:21:44
3456	pdfjsbot	2013-07-11 01:08:02
7859	sknorr	2016-12-01 10:12:00
6481	pdfjsbot	2015-10-13 14:43:27
6481	timvandermeij	2015-10-13 15:26:41
3201	pdfjsbot	2013-05-04 00:43:20
7347	Snuffleupagus	2016-06-17 10:57:32
7347	pdfjsbot	2016-05-23 14:47:39
7347	timvandermeij	2016-06-17 10:51:43
6928	pdfjsbot	2016-01-26 22:57:19
7163	Snuffleupagus	2016-04-07 11:43:43
7163	sanjivani2208	2016-04-07 11:47:33
3693	Snuffleupagus	2014-08-15 09:02:14
2549	pdfjsbot	2013-01-15 00:55:09
4241	pdfjsbot	2014-02-03 22:20:13
2665	pdfjsbot	2013-02-03 03:17:35
2118	yurydelendik	2012-09-18 12:59:09
2118	pdfjsbot	2012-09-13 23:51:30
5743	pdfjsbot	2015-02-19 13:07:01
2323	yurydelendik	2012-10-29 15:22:47
2323	waddlesplash	2012-10-29 15:55:42
2323	pdfjsbot	2012-10-29 15:09:38
2323	brendandahl	2012-10-29 16:23:51
4577	pdfjsbot	2014-04-10 22:50:21
6347	skyhirider	2015-08-13 13:00:54
1779	jviereck	2012-06-22 16:40:14
1779	timvandermeij	2014-01-26 12:01:18
6199	pdfjsbot	2015-07-12 15:37:14
4994	yurydelendik	2014-06-23 20:53:44
3055	waddlesplash	2013-04-09 16:14:29
1477	gigaherz	2012-04-03 14:36:05
7306	pdfjsbot	2016-05-09 22:12:23
1053	saebekassebil	2012-01-10 22:08:14
1053	jviereck	2012-01-10 08:12:16
1053	jwagner79	2012-01-10 16:24:07
3614	yurydelendik	2013-08-23 17:47:36
3614	brendandahl	2013-08-23 17:38:54
4016	Snuffleupagus	2013-12-10 16:09:03
4016	pdfjsbot	2013-12-09 20:49:27
4213	yurydelendik	2014-01-29 13:28:11
4213	Rob--W	2014-01-29 11:16:41
4213	pdfjsbot	2014-01-29 09:00:22
5579	Snuffleupagus	2015-03-06 11:34:17
5579	pdfjsbot	2016-05-25 19:36:45
5579	yurydelendik	2015-11-03 15:51:39
5579	rpedela	2016-05-25 16:18:18
5579	gerfagerfa	2015-09-01 18:22:17
5579	jazzy-em	2014-12-31 05:48:55
5579	timvandermeij	2015-03-10 18:42:02
5579	mainseq	2015-01-12 15:29:55
5579	speedplane	2015-03-04 15:58:25
5579	blackzlq	2015-12-18 16:15:17
5579	jaychakra	2015-05-13 22:48:37
5579	D4FR3NCH	2015-06-16 15:01:26
5966	pdfjsbot	2015-04-26 18:00:09
6025	mcorb	2015-05-19 13:03:54
6025	pdfjsbot	2015-05-19 17:17:02
2527	pdfjsbot	2013-01-04 22:41:25
8024	pdfjsbot	2017-02-18 20:28:37
6560	Snuffleupagus	2015-10-23 18:56:46
6560	pdfjsbot	2015-10-23 21:07:19
6673	timvandermeij	2015-11-22 00:14:36
4204	yurydelendik	2014-01-27 13:54:40
4204	Rob--W	2014-01-30 16:28:41
4829	pdfjsbot	2014-05-23 08:43:07
4769	pdfjsbot	2014-05-09 21:48:28
3327	timvandermeij	2013-06-03 20:47:42
6975	pdfjsbot	2016-02-11 11:30:27
1654	pdfjsbot	2012-05-04 17:21:26
6634	mykone	2015-11-13 19:32:33
6634	timvandermeij	2015-11-13 19:28:49
2719	Snuffleupagus	2013-03-03 22:11:42
2719	bit	2013-03-06 10:07:32
2719	pdfjsbot	2013-02-26 20:56:13
2719	waddlesplash	2013-03-11 17:57:37
2719	mduan	2013-02-20 22:58:15
2719	timvandermeij	2013-04-18 21:21:39
4902	pdfjsbot	2014-06-07 14:37:28
2715	pdfjsbot	2013-02-12 14:30:27
5536	pdfjsbot	2014-12-11 17:32:23
4440	pdfjsbot	2014-03-14 22:12:22
696	kkujala	2013-04-19 18:36:28
696	timvandermeij	2013-07-31 11:39:30
6065	pdfjsbot	2015-05-30 10:23:45
5180	pdfjsbot	2014-08-13 19:33:48
4421	pdfjsbot	2014-03-09 12:04:40
1506	pdfjsbot	2012-04-07 14:51:58
5262	miltonpereira	2014-09-04 16:20:40
983	merkste	2011-12-28 14:25:22
983	notmasteryet	2011-12-28 13:43:00
5999	pdfjsbot	2015-05-13 18:48:16
2825	kkujala	2013-09-12 17:17:10
5516	Snuffleupagus	2014-11-30 20:23:23
5516	pdfjsbot	2014-12-03 11:06:49
2170	waddlesplash	2013-10-05 14:09:05
2170	timvandermeij	2013-10-05 12:34:50
7480	pdfjsbot	2016-07-09 14:46:16
5721	pdfjsbot	2015-02-19 16:59:06
2515	yurydelendik	2013-01-30 20:03:38
2515	waddlesplash	2012-12-30 22:43:10
2515	pdfjsbot	2012-12-29 22:41:57
2826	yurydelendik	2013-02-27 14:32:08
2826	pdfjsbot	2013-02-27 14:32:09
3474	timvandermeij	2013-11-02 13:16:48
1916	pdfjsbot	2012-07-20 21:33:44
2664	yurydelendik	2013-02-02 23:32:50
2664	pdfjsbot	2013-02-02 23:03:34
7617	jeremypress	2016-09-08 21:02:07
7628	pdfjsbot	2016-09-13 12:43:04
2249	pdfjsbot	2012-10-14 22:53:03
5473	pdfjsbot	2014-11-05 16:11:36
7031	pdfjsbot	2016-02-26 12:03:42
3158	marcosps	2013-09-10 23:52:52
6304	pdfjsbot	2015-08-03 19:16:53
3811	iFadey	2015-01-14 12:16:53
5471	pdfjsbot	2014-11-04 11:47:38
4104	parkroolucas	2014-01-17 23:47:54
4104	ofirdev	2014-01-14 01:11:54
4104	timvandermeij	2014-01-13 21:13:28
2636	pdfjsbot	2013-01-30 20:03:20
6115	timvandermeij	2016-05-04 22:30:24
5679	pdfjsbot	2015-01-27 22:35:22
4744	zmwangx	2014-05-08 08:54:25
4744	timvandermeij	2014-05-08 19:14:22
3143	pdfjsbot	2013-04-22 22:50:30
5145	Snuffleupagus	2014-08-07 10:37:47
5145	pdfjsbot	2014-08-07 10:38:30
6693	pdfjsbot	2015-11-26 00:27:12
6827	pdfjsbot	2016-01-01 14:36:52
6827	timvandermeij	2016-01-01 14:34:36
7053	pdfjsbot	2016-03-23 22:35:48
4258	Rob--W	2014-02-07 20:09:28
4258	pdfjsbot	2014-02-09 22:20:51
4258	timvandermeij	2014-02-07 19:45:54
2218	CodingFabian	2014-10-24 20:34:18
3546	yurydelendik	2013-08-05 12:53:54
3546	pdfjsbot	2013-08-05 12:53:55
2628	pdfjsbot	2013-01-29 21:19:20
4893	KNTRO	2014-06-05 10:43:06
1690	pdfjsbot	2012-05-11 20:15:56
4648	Funatiker	2014-06-24 14:48:23
3505	pdfjsbot	2013-07-22 21:04:41
5529	yurydelendik	2015-10-30 14:43:14
5529	pdfjsbot	2014-12-06 14:57:51
2021	pdfjsbot	2012-08-23 22:26:46
3998	timvandermeij	2014-03-23 22:08:55
4477	pdfjsbot	2014-03-17 16:27:31
5352	Snuffleupagus	2014-10-07 16:16:37
5352	pdfjsbot	2014-09-27 11:24:05
7745	pdfjsbot	2016-11-01 19:03:50
5278	timvandermeij	2015-10-24 12:20:03
4161	pdfjsbot	2014-01-22 14:18:01
3142	mduan	2013-04-22 23:51:17
3142	pdfjsbot	2013-04-22 21:22:43
7520	pdfjsbot	2016-08-04 12:16:13
6171	Snuffleupagus	2015-07-03 09:31:12
6171	CodingFabian	2015-07-03 13:22:34
6171	pdfjsbot	2015-07-02 21:43:36
5567	CodingFabian	2014-12-20 22:21:48
5567	pdfjsbot	2015-01-14 23:10:10
5567	timvandermeij	2015-01-14 23:39:14
705	jviereck	2011-10-27 11:51:08
3667	Snuffleupagus	2013-09-10 20:36:27
3667	pdfjsbot	2013-09-10 20:22:50
5123	Snuffleupagus	2014-09-29 10:54:25
4728	pdfjsbot	2014-05-02 22:29:49
5655	pdfjsbot	2015-03-27 17:21:08
5655	timvandermeij	2015-04-18 11:34:59
4897	pdfjsbot	2014-06-09 18:57:38
4724	pdfjsbot	2014-05-01 20:48:57
4057	pdfjsbot	2013-12-27 14:06:59
889	arturadib	2011-12-06 15:08:08
2436	pdfjsbot	2012-12-04 18:38:51
4481	pdfjsbot	2014-03-19 12:13:42
2650	pdfjsbot	2013-01-31 21:49:02
565	jviereck	2011-09-30 16:15:23
565	vingtetun	2011-09-30 16:06:08
565	arturadib	2012-08-07 15:06:08
2864	yurydelendik	2013-03-03 18:03:25
2864	pdfjsbot	2013-03-02 02:03:34
2864	timvandermeij	2013-06-30 21:48:00
7153	gildassamuel	2016-04-04 22:36:15
5611	Snuffleupagus	2015-01-02 16:42:39
5360	Snuffleupagus	2014-09-30 11:04:58
4335	dferer	2014-02-26 19:36:43
4335	pdfjsbot	2014-02-26 10:13:00
3881	pdfjsbot	2013-11-02 21:08:41
7090	timvandermeij	2016-03-20 13:56:46
1881	pdfjsbot	2012-07-09 17:15:13
5428	pdfjsbot	2014-11-03 16:17:47
7982	pdfjsbot	2017-01-22 22:13:38
3393	pdfjsbot	2013-06-25 22:01:09
7890	Snuffleupagus	2016-12-13 00:13:38
7890	pdfjsbot	2016-12-13 09:20:13
7250	timvandermeij	2016-04-25 21:51:29
2540	pdfjsbot	2013-01-08 22:37:43
2061	pdfjsbot	2012-08-31 23:06:00
2637	waddlesplash	2013-02-03 15:54:06
4895	pdfjsbot	2014-06-05 13:18:39
6800	LarryLACa	2015-12-24 21:06:41
6800	timvandermeij	2015-12-24 21:11:10
6853	pdfjsbot	2016-01-11 20:37:37
6853	timvandermeij	2016-01-11 21:39:01
3779	pdfjsbot	2013-10-07 15:00:56
2839	JamesMGreene	2013-07-18 17:48:38
2839	pdfjsbot	2013-02-28 01:51:49
4357	pdfjsbot	2014-02-28 19:26:33
4142	pdfjsbot	2014-01-17 15:44:40
7702	rmhrisk	2017-01-07 08:50:30
7702	zambonin	2016-12-12 18:54:23
2971	Snuffleupagus	2013-05-05 16:42:30
2971	timvandermeij	2013-05-05 17:32:08
5000	pramodhkp	2014-07-02 14:56:09
5000	timvandermeij	2014-07-03 09:46:37
2418	pdfjsbot	2012-11-29 16:58:55
7478	pdfjsbot	2016-07-10 11:32:58
7478	PeterDaveHello	2016-07-10 08:56:04
7959	Snuffleupagus	2017-01-30 13:26:02
7959	pdfjsbot	2017-01-30 22:51:53
5512	yurydelendik	2014-12-22 21:04:44
5512	CodingFabian	2014-12-01 11:42:25
5512	Rob--W	2014-11-28 14:51:16
7122	pdfjsbot	2016-03-28 15:03:31
2624	pdfjsbot	2013-01-29 20:07:40
4667	pdfjsbot	2014-05-01 15:38:50
2582	Manmade	2016-10-26 06:31:27
2582	squallstar	2016-11-30 09:32:22
2582	ltullman	2016-12-13 20:54:58
2582	brendandahl	2013-09-17 21:07:58
2582	timvandermeij	2013-09-17 21:16:16
2582	toplay3	2016-10-05 15:44:53
4478	pdfjsbot	2014-03-18 08:57:49
4466	pdfjsbot	2014-03-17 15:53:24
5893	Snuffleupagus	2015-04-19 11:11:52
5893	pdfjsbot	2015-03-31 19:23:32
3708	Snuffleupagus	2013-10-05 20:02:20
3708	timvandermeij	2013-10-11 20:19:34
901	saebekassebil	2011-12-22 20:38:13
901	aleth	2011-12-23 12:28:29
6161	yurydelendik	2015-10-22 15:38:58
6161	TimothyGu	2015-07-03 02:00:58
6161	timvandermeij	2015-07-03 22:04:21
1033	jwagner79	2012-01-05 19:32:16
1033	timvandermeij	2013-09-22 12:17:58
3533	yurydelendik	2013-08-02 13:38:16
3533	mitar	2013-08-02 21:33:00
3533	timvandermeij	2013-08-02 10:52:32
3820	pdfjsbot	2013-10-17 21:35:25
6526	prometheansacrifice	2015-11-02 04:02:06
7209	pdfjsbot	2016-04-18 20:59:04
6904	Snuffleupagus	2016-01-22 13:20:57
6904	pdfjsbot	2016-01-29 11:40:14
6904	timvandermeij	2016-01-29 12:03:26
3431	timvandermeij	2013-09-05 09:15:47
2308	yurydelendik	2012-11-02 14:50:54
3435	timvandermeij	2013-07-09 09:09:25
3177	pdfjsbot	2013-04-30 14:57:23
5369	pdfjsbot	2014-10-01 21:21:40
3029	pdfjsbot	2013-04-02 16:29:18
3643	pdfjsbot	2013-09-04 21:49:50
1015	arturadib	2012-01-03 17:15:40
4167	pdfjsbot	2014-01-22 23:27:01
4167	timvandermeij	2014-01-22 21:17:08
3739	pdfjsbot	2013-09-27 09:55:20
1734	pdfjsbot	2012-05-22 03:17:47
5676	CodingFabian	2015-01-28 16:04:30
5676	Rob--W	2015-03-26 21:42:30
1130	Snuffleupagus	2013-08-02 17:00:14
1130	timvandermeij	2013-10-05 12:45:11
4353	pdfjsbot	2014-02-28 09:33:30
4795	pdfjsbot	2014-05-14 10:04:09
5254	pdfjsbot	2014-09-10 14:45:25
643	arturadib	2011-10-12 14:55:44
5472	shershen08	2014-11-04 17:09:34
6032	tkoski	2015-05-19 12:43:09
6032	deepj	2015-12-02 14:05:09
6792	pdfjsbot	2015-12-25 12:33:14
4571	pablofiumara	2014-04-11 16:08:20
806	jviereck	2012-03-31 08:44:04
806	bertm	2012-04-09 12:58:01
2173	pdfjsbot	2012-09-26 23:45:31
6930	pdfjsbot	2016-01-27 12:37:26
640	notmasteryet	2011-10-09 17:20:45
4250	timvandermeij	2014-02-08 20:57:24
7803	pdfjsbot	2016-11-14 10:16:41
7803	mukulmishra18	2016-11-14 06:19:05
5463	pdfjsbot	2014-11-01 13:07:45
3220	Snuffleupagus	2013-06-30 21:14:36
5992	fbender	2015-11-16 14:41:05
6786	pdfjsbot	2015-12-21 14:05:35
6822	Snuffleupagus	2016-01-07 13:14:51
6822	pdfjsbot	2016-01-19 20:44:04
5125	pdfjsbot	2014-08-02 17:01:47
2196	pdfjsbot	2012-10-04 18:43:57
1484	pdfjsbot	2012-04-04 14:50:58
1272	notmasteryet	2012-02-25 00:23:38
7447	pdfjsbot	2016-06-27 12:02:35
3824	Snuffleupagus	2013-10-18 21:24:10
3824	pdfjsbot	2013-10-18 21:24:11
6543	pdfjsbot	2015-10-21 19:33:52
6211	slimjim181	2016-06-22 01:30:31
2082	pdfjsbot	2012-09-05 15:40:30
1329	brendandahl	2012-03-12 22:26:12
1329	protz	2012-03-12 22:01:34
2662	pdfjsbot	2013-02-02 18:04:01
6480	Rob--W	2015-10-14 21:34:43
4516	dferer	2014-03-31 14:31:54
4516	pdfjsbot	2014-03-25 23:13:44
4516	timvandermeij	2014-04-02 17:11:58
4966	pdfjsbot	2014-06-18 08:43:42
5354	CodingFabian	2014-09-27 16:34:11
5354	timvandermeij	2014-10-04 18:01:30
2968	pdfjsbot	2013-03-19 13:44:58
7616	szheng95	2016-12-11 23:46:37
7616	timvandermeij	2016-09-08 20:18:36
7819	pdfjsbot	2016-11-16 15:21:31
5063	pdfjsbot	2014-07-19 12:11:17
1120	saebekassebil	2012-01-24 15:25:14
6370	pdfjsbot	2015-08-20 09:09:32
3376	pdfjsbot	2013-06-22 18:29:25
3047	pdfjsbot	2013-04-04 23:38:29
3023	pdfjsbot	2013-04-09 16:15:58
4264	Snuffleupagus	2014-02-09 12:41:37
4264	pdfjsbot	2014-02-08 19:35:56
4264	timvandermeij	2014-02-08 20:44:28
6292	pdfjsbot	2015-07-31 16:08:56
5642	Snuffleupagus	2015-01-28 11:46:13
5651	Snuffleupagus	2015-01-15 13:15:49
5651	pdfjsbot	2015-02-07 11:23:53
890	arturadib	2011-12-06 15:38:14
2844	pdfjsbot	2013-02-28 15:31:04
5596	pdfjsbot	2015-01-23 19:58:22
1942	pdfjsbot	2012-08-01 16:26:13
3758	bl4de	2013-10-08 10:38:08
2108	gigaherz	2012-09-21 06:36:22
4178	pdfjsbot	2014-01-23 22:24:55
4178	timvandermeij	2014-01-23 21:34:01
3394	pdfjsbot	2013-06-25 22:55:17
646	arturadib	2011-10-10 20:23:44
3545	Snuffleupagus	2013-08-05 12:36:34
3545	timvandermeij	2013-08-05 18:28:08
2155	pdfjsbot	2012-09-21 18:23:05
6157	Snuffleupagus	2015-07-16 13:41:45
6157	pdfjsbot	2015-07-16 20:58:27
7100	pdfjsbot	2016-03-22 16:39:59
673	joneschrisg	2011-10-18 03:54:49
7297	Snuffleupagus	2016-05-07 10:38:03
7132	matsteen	2016-03-31 20:56:41
1014	brendandahl	2012-01-20 17:36:55
1014	arturadib	2012-01-04 19:26:47
7023	pdfjsbot	2016-02-24 18:49:20
5867	Snuffleupagus	2015-03-20 12:56:19
5867	pdfjsbot	2015-05-06 18:58:10
6604	pdfjsbot	2015-11-07 12:21:51
6418	timvandermeij	2015-09-04 15:07:22
4391	pdfjsbot	2014-03-05 02:23:58
2833	Snuffleupagus	2013-08-30 13:48:56
1653	pdfjsbot	2012-05-04 14:53:01
6423	pdfjsbot	2015-09-06 19:36:08
4511	pdfjsbot	2014-03-24 11:25:56
6500	pdfjsbot	2015-10-04 12:06:33
2270	pdfjsbot	2012-10-17 14:37:26
4300	pdfjsbot	2014-02-15 12:56:47
3331	thomasgg23	2013-06-04 18:30:38
5600	pdfjsbot	2015-01-02 22:38:43
5600	timvandermeij	2014-12-31 12:19:27
3596	timvandermeij	2013-08-26 20:04:16
4498	YSYoon	2015-12-17 02:22:00
4766	bigworm	2014-05-09 18:35:33
4766	yurydelendik	2014-05-09 19:49:15
793	jviereck	2011-11-17 16:08:02
793	arturadib	2011-11-18 20:00:39
793	kkujala	2011-12-06 20:17:48
558	notmasteryet	2011-10-01 16:14:50
558	joneschrisg	2011-09-29 22:38:43
7390	brendandahl	2016-06-29 21:12:09
7390	pdfjsbot	2016-06-08 09:38:37
2111	pdfjsbot	2012-09-13 00:34:49
2499	pdfjsbot	2012-12-21 22:33:23
6700	pdfjsbot	2015-11-28 22:02:57
1906	pdfjsbot	2012-07-18 00:46:11
5648	Snuffleupagus	2015-01-15 11:44:56
5648	Rob--W	2015-01-15 11:08:53
5648	timvandermeij	2015-01-14 21:45:18
2076	brendandahl	2012-09-07 16:48:39
2076	pdfjsbot	2012-09-07 15:51:37
1714	pdfjsbot	2012-05-18 12:01:40
5535	nathan-muir	2014-12-10 22:36:50
3399	pdfjsbot	2013-06-26 20:59:25
4750	pdfjsbot	2014-05-07 20:08:32
2401	waddlesplash	2012-11-23 16:52:44
6614	nschloe	2015-11-09 21:10:16
791	jviereck	2011-11-11 16:31:18
6310	CodingFabian	2015-08-04 20:39:13
6310	pdfjsbot	2015-08-04 18:22:49
6310	timvandermeij	2015-08-04 18:31:56
5881	yurydelendik	2015-03-25 19:26:19
5881	pdfjsbot	2015-03-31 19:14:25
5881	mbbaig	2015-03-26 18:31:55
5881	timvandermeij	2015-03-27 21:52:03
4645	Snuffleupagus	2014-04-18 23:52:26
4645	dferer	2014-04-19 11:04:43
4645	pdfjsbot	2014-04-18 23:55:35
4843	ramoh	2014-07-09 13:32:28
4843	timvandermeij	2014-07-09 18:39:00
5207	CodingFabian	2014-08-20 07:44:57
6374	yurydelendik	2015-08-31 23:39:21
6374	WilliamRClark	2015-09-01 11:43:22
6374	Rob--W	2015-09-08 13:15:14
6374	timvandermeij	2015-08-31 22:47:11
5815	CodingFabian	2015-04-19 19:33:35
5815	pdfjsbot	2015-04-17 18:45:41
2885	Snuffleupagus	2013-03-05 14:24:12
2885	pdfjsbot	2013-03-04 22:16:17
3436	pdfjsbot	2013-07-02 14:48:51
4109	pdfjsbot	2014-01-12 22:22:41
5552	yurydelendik	2015-01-05 20:33:29
5552	Snuffleupagus	2014-12-23 16:40:42
5552	pdfjsbot	2014-12-22 13:05:47
1000	jonasyuandotcom	2011-12-30 14:49:25
1000	Dassine	2015-01-26 18:07:59
1000	hashbyte	2015-07-03 16:40:20
2836	pdfjsbot	2013-02-27 22:09:37
7935	pdfjsbot	2017-01-09 21:33:21
5132	timvandermeij	2016-07-23 15:03:26
2432	yurydelendik	2012-12-04 15:22:02
2432	pdfjsbot	2012-12-04 14:27:14
7863	pdfjsbot	2016-12-06 00:44:23
7863	timvandermeij	2016-12-06 00:23:52
5485	CodingFabian	2014-11-13 08:09:31
5485	pdfjsbot	2014-11-13 14:02:03
1417	brendandahl	2012-03-29 22:44:36
1417	pdfjsbot	2012-03-29 20:03:58
2779	pdfjsbot	2013-02-22 18:00:25
2873	kitsenkom	2013-03-04 16:29:55
3529	pdfjsbot	2013-07-31 21:03:07
2630	pdfjsbot	2013-01-29 22:38:10
4348	bthorben	2014-02-28 09:24:54
4348	pdfjsbot	2014-02-28 11:59:02
4348	timvandermeij	2014-02-27 22:09:20
4565	yurydelendik	2014-04-06 13:49:38
4565	Snuffleupagus	2014-04-06 14:12:40
4565	pdfjsbot	2014-04-05 17:50:49
4565	timvandermeij	2014-04-06 08:55:18
2791	Snuffleupagus	2013-08-05 11:14:28
4910	pdfjsbot	2014-06-10 15:30:23
7775	pdfjsbot	2016-11-02 20:55:45
6175	pdfjsbot	2015-07-06 20:37:52
3745	pdfjsbot	2013-10-11 18:59:09
3745	timvandermeij	2013-09-29 18:18:33
4072	pdfjsbot	2014-01-03 21:16:39
4072	timvandermeij	2014-01-14 22:34:31
1162	jwagner79	2012-02-14 05:25:46
1162	arturadib	2012-02-15 20:38:36
2318	pdfjsbot	2012-10-28 18:12:40
4176	yurydelendik	2014-01-29 17:00:34
4176	fkaelberer	2014-01-29 11:00:38
3661	Snuffleupagus	2013-09-10 13:44:58
3661	pdfjsbot	2013-09-10 10:20:06
3661	timvandermeij	2013-09-10 18:22:37
4851	Eyesonly88	2014-05-27 23:02:31
4851	pdfjsbot	2014-05-29 01:02:09
4851	timvandermeij	2014-05-29 09:48:12
7016	pdfjsbot	2016-02-24 23:37:41
3238	pdfjsbot	2013-05-10 14:57:53
4561	Snuffleupagus	2014-12-05 16:15:46
4561	CodingFabian	2014-12-05 10:46:03
6923	Snuffleupagus	2016-01-26 10:52:37
6923	pdfjsbot	2016-01-26 16:41:01
5097	timvandermeij	2014-07-29 14:04:27
5103	pdfjsbot	2014-07-30 20:19:53
4319	timvandermeij	2014-02-22 14:09:26
1698	brendandahl	2012-05-15 18:53:54
1698	pdfjsbot	2012-05-14 18:51:14
7985	pdfjsbot	2017-01-23 15:24:57
4804	pdfjsbot	2014-05-15 19:27:36
4804	timvandermeij	2014-05-15 19:19:34
8056	pdfjsbot	2017-02-10 13:41:59
5287	pdfjsbot	2014-09-11 19:15:37
4423	pdfjsbot	2014-03-09 22:44:21
4423	timvandermeij	2014-03-13 19:56:57
1926	pdfjsbot	2012-07-26 20:24:30
5229	Snuffleupagus	2014-08-23 09:24:05
5229	cpeterso	2014-08-22 15:05:54
5229	pdfjsbot	2014-08-22 10:04:52
624	jviereck	2011-10-06 15:04:29
7300	Snuffleupagus	2016-05-07 19:18:14
7300	brendandahl	2016-05-24 16:17:52
7300	pdfjsbot	2016-05-07 19:19:58
4024	pdfjsbot	2013-12-12 13:06:11
4640	pdfjsbot	2014-04-17 12:40:39
2415	pdfjsbot	2012-11-28 01:18:23
6435	pdfjsbot	2015-09-10 15:09:47
1731	pdfjsbot	2012-05-21 15:19:31
4463	pdfjsbot	2014-03-14 21:43:29
7219	pdfjsbot	2016-04-21 12:13:33
4701	Snuffleupagus	2014-04-28 18:29:18
4701	pdfjsbot	2014-04-28 20:40:55
4344	pdfjsbot	2014-02-27 20:40:30
5802	pdfjsbot	2015-03-06 20:48:34
2124	pdfjsbot	2012-09-14 17:59:23
7670	pdfjsbot	2016-09-27 18:35:05
4812	pdfjsbot	2014-05-18 21:52:33
4527	pdfjsbot	2014-03-27 15:51:17
5508	pdfjsbot	2014-11-25 18:40:05
5508	timvandermeij	2014-11-25 18:46:14
4246	pdfjsbot	2014-02-05 19:19:03
1087	brendandahl	2012-01-16 03:50:13
1087	protz	2012-01-17 20:40:44
7624	pdfjsbot	2016-09-12 10:00:11
6832	jimuntershine	2016-01-04 21:42:52
7445	LeonMelis	2016-06-27 15:59:01
2783	timvandermeij	2013-07-31 11:43:36
1611	saebekassebil	2012-04-25 18:21:33
1611	pdfjsbot	2012-04-25 18:35:40
3446	Snuffleupagus	2013-07-22 23:21:48
3446	pdfjsbot	2013-07-05 21:36:48
3805	JamesBirch	2013-10-14 13:16:58
2494	Snuffleupagus	2013-03-18 23:55:37
7288	yurydelendik	2016-05-03 23:10:56
450	arturadib	2011-09-07 00:48:32
1665	pdfjsbot	2012-05-07 23:58:04
1892	pdfjsbot	2012-07-11 23:33:01
6943	Snuffleupagus	2016-02-15 11:04:23
6943	pdfjsbot	2016-03-02 21:33:27
6943	timvandermeij	2016-02-23 22:34:58
1444	pdfjsbot	2012-03-29 16:23:40
4842	Rob--W	2014-05-26 16:53:37
4842	timvandermeij	2014-05-26 16:50:41
4883	Snuffleupagus	2014-06-03 11:53:00
453	andreasgal	2011-09-07 13:55:37
555	arturadib	2011-09-29 14:17:26
555	kkujala	2011-09-29 08:43:11
4679	pdfjsbot	2014-04-25 16:22:58
4924	yurydelendik	2014-06-12 16:41:15
4924	pdfjsbot	2014-06-12 15:32:09
6354	pdfjsbot	2015-08-13 16:07:48
3018	Snuffleupagus	2013-04-03 17:00:08
3018	pdfjsbot	2013-04-01 14:27:37
2116	pdfjsbot	2012-09-13 20:36:56
3387	pdfjsbot	2013-06-25 01:56:03
1890	pdfjsbot	2012-07-11 15:53:46
3417	CodingFabian	2014-06-17 17:13:49
3417	timvandermeij	2013-08-02 11:23:58
2507	jviereck	2012-12-27 13:21:31
2507	pdfjsbot	2012-12-28 14:31:03
1948	brendandahl	2013-03-01 00:13:01
1948	gsnedders	2013-04-05 21:19:18
1948	pdfjsbot	2013-02-28 00:51:47
3735	pdfjsbot	2013-09-25 20:22:00
5954	mjstyle	2015-05-25 22:32:17
3565	timvandermeij	2013-08-12 11:18:52
7408	raymondwang	2016-06-14 18:15:13
7408	pdfjsbot	2016-06-16 20:19:43
7408	timvandermeij	2016-06-18 12:02:01
2317	pdfjsbot	2012-10-28 20:26:52
6736	Snuffleupagus	2015-12-08 00:15:38
6736	pdfjsbot	2015-12-08 00:15:39
4122	pdfjsbot	2014-01-14 03:23:08
7178	pdfjsbot	2016-04-11 12:39:50
5609	binishkaspar	2015-01-03 13:25:38
6885	pdfjsbot	2016-01-16 15:04:01
5638	pdfjsbot	2015-01-13 00:06:30
941	notmasteryet	2011-12-21 02:08:40
2940	pdfjsbot	2013-03-13 18:10:29
5109	pdfjsbot	2014-07-31 21:10:32
5109	timvandermeij	2014-07-31 21:19:44
2041	pdfjsbot	2012-08-28 21:31:43
2460	yurydelendik	2013-12-02 02:53:03
2460	waddlesplash	2012-12-12 14:56:25
8132	pdfjsbot	2017-03-08 23:00:42
2213	pdfjsbot	2012-10-08 02:10:34
7481	pdfjsbot	2016-07-09 16:00:55
3996	Hengjie	2013-12-05 13:11:21
3996	pdfjsbot	2013-12-05 13:12:31
1289	notmasteryet	2012-03-01 00:32:32
3806	DanielRuf	2014-06-19 20:43:20
3806	timvandermeij	2013-10-14 21:07:34
6557	pdfjsbot	2015-10-23 15:57:54
6174	timvandermeij	2015-07-04 10:57:18
4933	pdfjsbot	2014-06-13 07:35:14
2042	pdfjsbot	2012-08-29 00:23:58
7102	pdfjsbot	2016-03-22 22:49:57
2591	yurydelendik	2013-06-28 22:03:53
2098	gigaherz	2012-09-10 06:37:02
6420	pdfjsbot	2015-09-05 10:51:55
3547	timvandermeij	2013-08-05 20:34:27
4007	pdfjsbot	2013-12-07 12:52:09
233	sbarman	2011-08-18 18:20:05
3428	pdfjsbot	2013-07-01 16:29:56
1061	brendandahl	2012-01-11 20:07:37
3653	Snuffleupagus	2013-09-06 15:44:12
3653	maxidirienzo	2013-09-07 21:12:17
2160	pdfjsbot	2012-09-22 08:33:46
3258	Snuffleupagus	2013-06-02 22:34:38
3258	pdfjsbot	2013-05-15 16:39:07
3258	timvandermeij	2013-05-15 18:07:22
3856	pdfjsbot	2013-10-29 11:02:06
3856	timvandermeij	2013-11-12 20:18:41
5284	pdfjsbot	2014-09-09 19:51:18
7183	yurydelendik	2016-04-11 19:39:57
4832	pdfjsbot	2014-05-25 21:05:38
8018	Snuffleupagus	2017-02-02 11:24:12
8018	timvandermeij	2017-02-01 22:54:07
2467	pdfjsbot	2012-12-14 23:06:05
3501	Snuffleupagus	2013-09-10 21:28:08
3501	timvandermeij	2013-09-10 21:36:38
6317	arni2033	2015-08-05 10:58:21
7868	pdfjsbot	2016-12-04 12:12:29
5004	pdfjsbot	2014-06-25 18:15:46
3683	Snuffleupagus	2013-09-16 19:24:49
3683	Rob--W	2013-09-13 19:56:34
3683	timvandermeij	2013-09-13 20:44:21
4262	yurydelendik	2014-02-08 17:38:22
4262	pdfjsbot	2014-02-11 18:40:46
7425	jsangari-ssat	2016-06-20 15:54:00
4957	vhmth	2014-06-16 22:40:28
7554	yurydelendik	2016-08-23 13:17:12
7554	timvandermeij	2016-08-23 12:34:46
7554	anoopelias	2016-08-21 12:40:42
7754	godwin668	2016-11-13 17:12:10
7754	tenente22	2016-11-16 15:08:37
5597	pdfjsbot	2014-12-29 22:56:53
7172	pdfjsbot	2016-04-09 09:39:17
7051	chitgoks	2016-03-03 02:28:19
5540	CodingFabian	2015-07-03 13:17:47
5540	timvandermeij	2015-06-09 22:52:37
1441	hiteshtr	2012-04-02 03:34:36
2254	pdfjsbot	2012-10-15 15:02:15
3615	pdfjsbot	2013-08-23 17:58:21
6215	pdfjsbot	2015-07-17 19:54:15
6215	timvandermeij	2015-07-15 17:15:43
3358	yurydelendik	2013-06-12 20:37:44
3358	Snuffleupagus	2013-06-12 20:09:16
3548	Snuffleupagus	2013-08-06 07:17:00
3548	brendandahl	2013-08-06 17:02:28
3548	pdfjsbot	2013-08-06 17:02:30
3548	timvandermeij	2013-08-06 16:11:58
1216	arturadib	2012-02-15 19:16:55
3317	yurydelendik	2013-06-03 14:51:54
6547	liuzhen2008	2015-10-23 02:57:29
2306	Snuffleupagus	2013-02-01 23:55:42
8110	pdfjsbot	2017-02-25 22:49:06
4835	pdfjsbot	2014-05-27 17:01:13
7372	TuningGuide	2016-05-31 16:23:48
4521	pdfjsbot	2014-03-26 21:36:26
4521	timvandermeij	2014-03-30 20:35:36
5373	pdfjsbot	2014-10-01 19:17:17
2234	aurelienmayeur	2012-10-15 19:51:28
5571	pdfjsbot	2014-12-21 18:36:28
5571	timvandermeij	2014-12-23 21:17:21
5663	yurydelendik	2015-01-21 23:50:59
2513	timvandermeij	2013-07-13 14:03:20
5829	pdfjsbot	2015-03-11 20:10:09
4508	Snuffleupagus	2014-03-22 20:56:55
4508	pdfjsbot	2014-03-22 21:29:24
2501	KNTRO	2012-12-24 08:05:53
5113	Snuffleupagus	2014-08-01 12:30:37
5113	pdfjsbot	2014-08-01 18:02:32
2117	pdfjsbot	2012-09-13 18:35:25
5770	pdfjsbot	2015-03-04 19:24:11
5043	miltonpereira	2014-07-14 19:53:23
5043	timvandermeij	2014-07-14 19:26:43
6701	pdfjsbot	2015-11-29 00:06:47
6701	timvandermeij	2015-11-28 23:53:18
3168	Snuffleupagus	2013-04-30 18:42:24
3168	yurydelendik	2013-04-30 18:44:14
4629	Hengjie	2014-07-15 04:40:16
4629	Snuffleupagus	2014-04-15 15:27:46
4629	chriskr	2014-06-18 14:44:48
4629	pdfjsbot	2014-04-15 16:43:48
4629	mitar	2014-06-20 17:49:51
4629	yurydelendik	2014-08-13 14:52:48
4629	timvandermeij	2014-06-17 21:53:40
7636	pdfjsbot	2016-09-15 14:12:58
4764	pdfjsbot	2014-05-09 19:08:18
4764	timvandermeij	2014-05-12 21:03:59
1385	ericlenio	2015-06-24 21:59:56
4284	Snuffleupagus	2016-08-23 13:03:23
4284	anirudhrb	2017-03-01 17:26:54
4284	Mercieral	2016-08-22 13:24:19
3699	pdfjsbot	2013-09-16 07:01:15
3699	timvandermeij	2013-09-17 15:04:42
5602	pdfjsbot	2014-12-30 15:21:33
7446	Snuffleupagus	2016-07-24 12:37:29
2197	pdfjsbot	2012-10-04 23:44:33
2272	moderation	2012-10-19 18:19:59
2272	pdfjsbot	2012-10-18 13:44:47
2546	timvandermeij	2014-02-07 19:39:56
4059	pdfjsbot	2014-01-02 17:32:45
1901	pdfjsbot	2012-07-13 23:21:22
2567	pdfjsbot	2013-01-15 14:33:52
5559	Snuffleupagus	2015-03-04 12:36:17
5559	nschloe	2015-03-03 16:04:54
5559	skjindal93	2014-12-23 15:16:39
5559	timvandermeij	2015-03-12 18:33:13
633	joneschrisg	2011-10-08 05:39:28
633	arturadib	2011-10-08 13:13:30
4970	pdfjsbot	2014-06-18 21:42:41
8156	pdfjsbot	2017-03-12 09:02:16
2489	pdfjsbot	2012-12-19 20:31:16
3793	pdfjsbot	2013-10-09 22:01:42
7057	btecu	2016-03-03 15:17:41
3032	wfwalker	2014-08-28 21:31:40
3032	keymapcat	2014-09-02 20:07:41
3032	adonix	2013-04-03 17:35:57
3032	timvandermeij	2013-06-28 22:25:51
1749	merkste	2013-01-05 09:43:46
1749	brendandahl	2013-01-04 23:18:39
4800	Snuffleupagus	2014-05-24 10:07:07
4199	pdfjsbot	2014-01-26 15:40:57
4199	timvandermeij	2014-01-26 16:21:36
2256	pdfjsbot	2012-10-15 18:41:07
1304	arturadib	2012-04-24 19:28:42
2616	timvandermeij	2014-05-01 19:44:13
2327	pdfjsbot	2012-10-29 19:46:59
5120	pdfjsbot	2014-08-01 20:44:48
871	notmasteryet	2011-12-04 22:22:43
871	kkujala	2011-12-04 22:32:29
3338	Snuffleupagus	2013-06-05 14:27:25
3338	pdfjsbot	2013-06-05 14:31:09
3680	pdfjsbot	2013-09-13 17:27:08
3680	timvandermeij	2013-09-13 17:29:58
2705	waddlesplash	2013-02-21 14:39:32
2705	gigaherz	2013-02-20 19:45:39
2705	pdfjsbot	2013-02-10 14:51:43
2705	timvandermeij	2013-02-10 13:14:19
3852	skmasq	2013-10-27 20:34:48
7330	yurydelendik	2016-08-22 16:42:02
7330	pdfjsbot	2016-05-16 10:36:36
3610	takahiroyoshi	2013-08-23 22:28:47
3610	pdfjsbot	2013-08-22 23:59:01
8081	pdfjsbot	2017-02-20 21:28:40
5199	pdfjsbot	2014-08-16 03:54:51
3954	pdfjsbot	2013-11-22 14:50:38
7302	pdfjsbot	2016-05-09 07:41:02
3273	brendandahl	2013-05-17 17:39:12
1694	yurydelendik	2012-05-13 02:40:08
1694	pdfjsbot	2012-05-13 02:35:59
2652	yurydelendik	2013-02-21 19:17:56
2652	waddlesplash	2013-02-21 19:13:48
2652	pdfjsbot	2013-02-01 15:19:14
5899	pdfjsbot	2015-04-02 18:31:34
1903	pdfjsbot	2012-07-17 20:44:27
3861	pdfjsbot	2013-10-30 16:18:36
2581	pdfjsbot	2013-01-18 19:08:36
2865	pdfjsbot	2013-03-02 02:06:40
800	jviereck	2011-11-20 15:56:48
2813	Hengjie	2014-05-26 03:43:21
3349	mikemorr	2013-06-08 13:38:46
3190	takahiroyoshi	2013-06-26 00:20:16
6235	Snuffleupagus	2015-07-20 07:34:41
6235	pdfjsbot	2015-07-20 07:38:06
3734	brendandahl	2013-09-25 18:02:55
3734	timvandermeij	2013-09-26 16:41:18
448	notmasteryet	2011-09-06 23:28:27
448	kkujala	2011-09-07 08:49:52
6817	sohitri	2015-12-30 06:15:24
6372	pdfjsbot	2015-08-20 21:17:50
4607	pdfjsbot	2014-04-12 10:21:12
2056	pdfjsbot	2012-08-31 12:26:43
6089	yurydelendik	2015-06-06 15:01:58
6846	pdfjsbot	2016-01-14 19:40:44
6859	pdfjsbot	2016-01-12 14:03:20
2168	pdfjsbot	2012-09-26 00:48:46
6220	pdfjsbot	2015-07-17 19:06:03
7714	pdfjsbot	2016-10-13 12:11:46
4520	pdfjsbot	2014-04-18 19:12:54
7479	pdfjsbot	2016-07-09 13:03:46
4360	timvandermeij	2014-02-28 19:14:44
5248	pdfjsbot	2014-08-30 21:57:05
2615	pdfjsbot	2013-01-26 13:57:32
3397	pdfjsbot	2013-06-28 00:19:54
2990	martinstingl	2013-03-28 10:34:17
1211	arturadib	2012-02-15 01:54:07
4098	timvandermeij	2014-01-13 23:38:16
4922	pdfjsbot	2014-06-12 11:46:33
2916	Snuffleupagus	2013-03-09 15:30:53
2916	pdfjsbot	2013-03-09 15:33:07
4003	pdfjsbot	2013-12-19 19:50:35
951	zhsc	2015-04-02 18:40:01
7069	Snuffleupagus	2016-03-07 21:03:36
7069	brendandahl	2016-03-09 18:14:44
7069	pdfjsbot	2016-03-09 14:04:56
7069	timvandermeij	2016-03-07 21:53:50
5317	pdfjsbot	2014-09-19 20:32:20
3416	mitar	2013-10-03 20:41:04
3416	pdfjsbot	2013-09-25 11:49:57
3416	timvandermeij	2013-09-10 22:02:26
4464	pdfjsbot	2014-03-17 15:32:57
3762	Snuffleupagus	2013-10-02 19:33:28
3762	timvandermeij	2013-10-02 19:41:44
4097	pdfjsbot	2014-01-09 09:56:28
4277	timvandermeij	2014-02-11 20:31:01
3172	Snuffleupagus	2013-10-05 13:41:31
3172	ubaidmohammed	2015-11-25 14:28:25
4819	herom	2014-09-16 11:33:19
2848	pdfjsbot	2013-02-28 22:03:44
7904	pdfjsbot	2016-12-20 16:36:08
851	arturadib	2011-11-30 16:05:59
5226	Snuffleupagus	2014-08-21 11:09:44
5226	pdfjsbot	2014-08-21 12:36:09
4355	pdfjsbot	2014-02-28 09:31:47
992	notmasteryet	2011-12-29 14:02:53
477	arturadib	2011-09-15 00:35:59
5606	pdfjsbot	2015-01-06 16:29:24
5949	pdfjsbot	2015-04-19 22:49:02
5949	mbbaig	2015-04-20 00:14:12
5949	xlc	2015-06-09 04:19:23
1276	saebekassebil	2012-02-25 20:14:38
1276	brendandahl	2012-03-12 21:55:08
1276	protz	2012-03-12 21:17:46
4011	Rob--W	2013-12-17 20:35:56
4011	pdfjsbot	2013-12-11 20:03:05
4008	pdfjsbot	2013-12-07 13:25:22
4480	bthorben	2014-03-18 15:13:27
6499	pdfjsbot	2015-10-04 11:27:49
5011	symac	2014-06-27 08:07:42
2389	pdfjsbot	2012-11-16 18:57:20
3835	yurydelendik	2014-01-31 17:49:08
6848	pdfjsbot	2016-01-18 18:29:03
6848	timvandermeij	2016-01-15 00:37:32
3334	pdfjsbot	2013-06-05 00:14:11
4736	pdfjsbot	2014-05-03 16:29:56
4736	timvandermeij	2014-05-13 18:29:42
5330	pdfjsbot	2014-09-23 11:25:42
2683	pdfjsbot	2013-02-05 22:36:18
7046	brendandahl	2016-03-08 17:27:38
7046	pdfjsbot	2016-03-03 22:05:23
6590	pdfjsbot	2015-11-06 16:32:17
3778	pdfjsbot	2013-10-07 14:50:57
4383	pdfjsbot	2014-03-04 09:29:59
1536	timvandermeij	2013-07-03 20:54:35
6397	InPermutation	2015-10-31 05:56:53
7612	yurydelendik	2016-09-08 19:07:40
7612	agilgur5	2016-09-08 18:50:56
1596	pdfjsbot	2012-04-23 20:07:31
1493	pdfjsbot	2012-04-05 15:08:31
7668	pdfjsbot	2016-09-23 13:51:37
6234	Snuffleupagus	2015-12-29 13:32:01
6796	Snuffleupagus	2015-12-24 16:35:27
6796	pdfjsbot	2015-12-24 14:56:48
6796	timvandermeij	2016-01-06 15:24:02
7453	pdfjsbot	2016-07-06 22:24:40
2143	pdfjsbot	2012-09-19 20:21:35
4179	pdfjsbot	2014-01-24 12:11:13
6189	Rob--W	2015-07-19 11:44:29
373	wfwalker	2011-08-24 23:44:04
2607	pdfjsbot	2013-01-24 23:37:26
8195	pdfjsbot	2017-03-26 21:50:11
3796	pdfjsbot	2013-10-16 09:28:57
2413	yurydelendik	2012-11-27 16:10:12
2413	pdfjsbot	2012-11-27 15:49:09
2107	pdfjsbot	2012-09-12 16:42:05
3080	pdfjsbot	2013-04-11 14:36:08
7542	Snuffleupagus	2016-08-15 10:34:23
4954	Snuffleupagus	2014-06-16 19:23:33
4954	yurydelendik	2014-06-16 19:50:20
5448	pdfjsbot	2014-10-27 18:52:28
5448	timvandermeij	2014-12-08 20:50:18
2450	pdfjsbot	2012-12-10 21:42:23
3576	Snuffleupagus	2013-08-15 14:29:22
3576	pdfjsbot	2013-08-15 14:29:59
4799	yurydelendik	2014-05-15 11:48:54
4799	pdfjsbot	2014-05-15 11:15:41
2759	timvandermeij	2013-09-06 21:56:17
5325	pdfjsbot	2014-10-01 19:38:08
5524	pdfjsbot	2014-12-03 10:58:01
4139	pdfjsbot	2014-01-17 09:43:18
4139	timvandermeij	2014-01-17 10:29:01
2978	pdfjsbot	2013-03-21 01:00:36
3115	Snuffleupagus	2013-04-20 21:10:30
6913	pdfjsbot	2016-02-04 18:19:48
4901	CodingFabian	2014-06-06 15:35:05
4677	mehlis	2015-09-09 23:13:09
4677	SamyCookie	2015-10-06 09:48:03
4677	Kijewski	2014-08-06 18:56:55
2208	pdfjsbot	2012-10-05 23:26:05
4115	yurydelendik	2014-01-13 20:27:26
4115	timvandermeij	2014-01-13 20:19:11
3233	pdfjsbot	2013-05-09 22:38:06
4376	Hengjie	2014-08-22 03:28:04
4376	brendandahl	2014-10-23 22:17:00
4376	pramodhkp	2014-03-03 19:47:20
4376	pdfjsbot	2014-03-03 19:39:55
4376	harshavardhana	2014-10-23 08:46:25
4376	count0	2014-03-05 16:17:37
4376	timvandermeij	2014-03-05 19:56:00
5023	Snuffleupagus	2014-07-02 11:17:38
5023	pdfjsbot	2014-07-22 13:37:45
3933	sonyam3	2013-11-18 16:51:22
7052	pdfjsbot	2016-03-02 15:59:31
4336	pdfjsbot	2014-02-26 10:17:27
5200	pdfjsbot	2014-08-16 09:27:19
7133	pdfjsbot	2016-03-30 13:33:00
5465	Snuffleupagus	2014-11-18 17:45:43
5465	pdfjsbot	2014-11-02 15:22:35
6411	pdfjsbot	2015-09-29 22:17:15
8159	timvandermeij	2017-03-26 19:06:03
3652	Snuffleupagus	2014-02-07 01:29:33
3652	timvandermeij	2013-09-06 18:03:10
3970	pdfjsbot	2013-11-25 18:12:10
3970	timvandermeij	2013-11-25 18:16:44
4856	Snuffleupagus	2014-05-28 11:46:55
4856	pdfjsbot	2014-05-28 16:43:33
2087	pdfjsbot	2012-09-06 16:08:39
4831	pdfjsbot	2014-05-23 18:14:39
3922	pdfjsbot	2013-11-15 19:36:47
5785	pdfjsbot	2015-03-12 19:07:01
6441	Snuffleupagus	2015-09-11 12:22:00
6441	pdfjsbot	2015-09-11 13:24:27
3419	takahiroyoshi	2013-08-01 00:34:59
2691	Snuffleupagus	2013-02-21 19:45:12
2691	waddlesplash	2013-02-21 19:16:17
2691	pdfjsbot	2013-02-07 20:42:41
294	sbarman	2011-08-03 21:23:08
2329	yurydelendik	2012-10-30 16:20:26
2329	waddlesplash	2012-10-30 13:58:00
2329	pdfjsbot	2012-10-30 08:18:10
6619	pdfjsbot	2015-11-10 17:42:36
6619	timvandermeij	2015-11-18 21:45:26
5895	pdfjsbot	2015-04-01 10:46:47
3903	yurydelendik	2013-11-12 00:51:55
1783	pdfjsbot	2012-05-31 21:26:21
660	arturadib	2011-10-13 19:27:07
7117	Snuffleupagus	2016-03-26 13:11:41
6345	Hengjie	2015-08-24 08:12:40
2357	saebekassebil	2012-11-10 13:02:02
2357	waddlesplash	2012-11-09 20:41:40
3553	pdfjsbot	2013-08-14 02:11:16
6695	pdfjsbot	2015-11-26 12:53:32
3278	Snuffleupagus	2013-05-18 18:03:42
3278	pdfjsbot	2013-05-18 18:06:09
6026	CodingFabian	2015-05-19 11:04:53
6026	pdfjsbot	2015-05-16 14:47:38
4570	pdfjsbot	2014-04-07 21:10:10
6839	pdfjsbot	2016-01-08 13:07:43
6839	timvandermeij	2016-01-09 12:36:43
14	debloper	2011-06-16 08:05:15
3904	pdfjsbot	2013-11-12 19:13:36
6821	pdfjsbot	2015-12-29 21:12:24
3210	pdfjsbot	2013-05-06 16:01:12
1214	notmasteryet	2012-02-15 00:50:23
4971	pdfjsbot	2014-06-18 23:32:49
4286	pdfjsbot	2014-02-13 14:49:07
4286	timvandermeij	2014-02-13 20:59:53
2085	tueabra	2013-01-30 11:23:27
4266	yurydelendik	2014-02-28 15:52:42
4266	pdfjsbot	2014-02-11 16:35:16
2651	yurydelendik	2013-02-01 13:40:10
4272	pdfjsbot	2014-02-10 22:54:26
3513	Snuffleupagus	2013-07-26 11:21:51
3513	brendandahl	2013-08-03 00:07:08
3513	pdfjsbot	2013-07-29 16:34:11
3513	timvandermeij	2013-08-05 18:23:08
8080	pdfjsbot	2017-02-17 22:22:32
2915	pdfjsbot	2013-03-09 14:50:20
6682	meltuhamy	2015-11-24 16:46:28
6682	timvandermeij	2016-02-13 15:34:25
423	arturadib	2011-09-02 14:03:34
4515	pdfjsbot	2014-03-24 21:02:37
2417	pdfjsbot	2012-11-28 19:31:45
3873	pdfjsbot	2013-11-01 16:35:01
3696	pdfjsbot	2013-09-17 19:48:40
6985	pdfjsbot	2016-02-14 12:25:03
6985	timvandermeij	2016-02-14 13:15:24
8119	pdfjsbot	2017-02-28 23:04:52
1845	Snuffleupagus	2013-06-30 10:58:47
5592	Snuffleupagus	2014-12-29 15:42:19
6442	timvandermeij	2015-09-11 22:26:58
6433	pdfjsbot	2015-09-10 10:27:12
4132	pdfjsbot	2014-03-13 20:37:46
3941	pdfjsbot	2013-11-19 12:04:06
5251	Snuffleupagus	2014-09-01 02:15:44
5251	pdfjsbot	2014-09-03 11:09:48
3229	pdfjsbot	2013-05-08 18:52:33
3197	pdfjsbot	2013-05-03 17:26:16
1712	pdfjsbot	2012-05-17 23:17:01
3640	yurydelendik	2013-09-25 13:17:53
3640	brendandahl	2013-09-17 18:35:45
3640	sriram-dev	2013-09-18 11:39:17
3640	pdfjsbot	2013-09-25 21:04:06
3640	timvandermeij	2013-09-03 17:53:22
3235	pdfjsbot	2013-05-10 11:51:45
3821	pdfjsbot	2013-10-17 21:50:46
3424	pdfjsbot	2013-06-30 21:49:51
2644	pdfjsbot	2013-01-31 13:40:20
6254	pdfjsbot	2015-07-23 08:08:38
6216	timvandermeij	2015-07-15 21:40:23
5184	pdfjsbot	2014-08-14 07:35:01
4086	timvandermeij	2014-01-08 09:44:03
1856	pdfjsbot	2012-06-28 12:54:33
5723	pdfjsbot	2015-02-12 13:00:28
5198	timvandermeij	2014-08-15 21:18:23
3433	pdfjsbot	2013-07-02 02:31:57
4083	timvandermeij	2014-01-07 21:36:07
3681	timvandermeij	2013-11-02 13:19:46
1073	arturadib	2012-01-19 13:47:09
4563	pdfjsbot	2014-04-04 13:06:26
7941	pdfjsbot	2017-01-09 22:40:31
1190	saebekassebil	2012-02-08 21:04:20
6864	pdfjsbot	2016-01-13 14:03:24
3692	pdfjsbot	2013-09-14 16:01:49
3692	timvandermeij	2013-09-20 17:43:31
3326	pdfjsbot	2013-06-03 18:46:13
4526	yurydelendik	2014-03-27 15:41:43
5185	Snuffleupagus	2014-08-14 11:10:34
5185	pdfjsbot	2014-08-14 11:10:50
2795	pdfjsbot	2013-02-25 02:35:08
7603	slimjim181	2016-09-07 01:13:13
3100	pdfjsbot	2013-04-15 19:39:49
3867	pdfjsbot	2013-10-31 14:12:36
5914	pdfjsbot	2015-04-05 12:01:12
4324	pdfjsbot	2014-02-24 20:26:55
426	joneschrisg	2011-09-03 02:08:27
6531	pdfjsbot	2015-10-16 13:04:16
6531	timvandermeij	2015-10-15 22:14:55
3335	Snuffleupagus	2013-06-29 14:47:35
3275	timvandermeij	2013-05-31 12:50:25
5239	Rob--W	2014-09-07 12:45:20
3760	brendandahl	2013-10-11 16:06:32
3760	Rob--W	2013-10-03 12:51:08
3760	pdfjsbot	2013-10-02 16:31:26
3760	timvandermeij	2013-10-16 09:23:07
2047	pdfjsbot	2012-08-29 16:08:26
1798	timvandermeij	2013-08-05 20:07:26
3570	Snuffleupagus	2013-08-28 21:24:07
3570	yurydelendik	2013-08-28 21:00:06
3570	pdfjsbot	2013-08-14 00:35:33
3787	pdfjsbot	2013-10-15 22:28:21
3787	timvandermeij	2013-10-11 19:06:02
7539	yurydelendik	2016-08-23 23:06:15
7539	Snuffleupagus	2016-08-24 08:36:31
7539	jeremypress	2016-08-12 18:56:12
7539	pdfjsbot	2016-08-25 06:03:11
7539	timvandermeij	2016-09-01 15:44:25
7050	pdfjsbot	2016-03-02 01:06:37
3043	Snuffleupagus	2013-04-04 14:18:33
3043	pdfjsbot	2013-04-04 14:04:47
2406	pdfjsbot	2012-11-24 21:18:24
3892	waddlesplash	2013-11-11 18:44:25
4740	pdfjsbot	2014-05-05 19:02:17
6762	pdfjsbot	2015-12-16 10:18:51
3209	pdfjsbot	2013-05-06 14:44:53
4546	Snuffleupagus	2014-04-01 11:38:44
4546	pdfjsbot	2014-04-01 11:40:49
7656	pdfjsbot	2016-09-22 10:10:16
7773	pdfjsbot	2016-11-01 09:10:30
5608	btm1	2014-12-31 20:11:53
1764	pdfjsbot	2012-05-27 20:12:41
2283	pdfjsbot	2012-10-19 18:07:33
501	jviereck	2011-09-20 14:57:06
1699	gauravchauhan89	2012-05-18 17:48:16
5923	pdfjsbot	2015-04-09 15:51:59
1109	arturadib	2012-01-24 17:06:08
1109	timvandermeij	2013-07-20 11:56:42
1205	arky	2012-03-14 18:03:04
1205	mitar	2013-09-26 06:00:05
1063	brendandahl	2012-01-12 01:21:53
6704	Snuffleupagus	2016-05-26 19:12:29
963	jviereck	2012-02-13 07:23:09
963	arturadib	2011-12-22 15:28:49
963	brendandahl	2012-02-21 17:12:31
6125	Snuffleupagus	2015-06-17 12:29:43
6125	pdfjsbot	2015-06-16 17:50:56
6240	pdfjsbot	2015-07-21 18:57:12
6240	timvandermeij	2015-07-21 18:45:44
5886	Snuffleupagus	2015-03-28 19:09:17
5886	andrewdacenko	2015-03-28 10:18:45
5886	pdfjsbot	2015-03-28 19:59:13
5296	fkaelberer	2014-09-30 14:23:43
5296	Rob--W	2014-09-30 15:49:40
5533	shSina	2014-12-11 12:39:00
2463	pdfjsbot	2012-12-13 20:34:47
6242	Snuffleupagus	2015-07-21 21:04:07
6242	Rob--W	2015-07-21 20:27:29
6242	pdfjsbot	2015-07-22 20:14:43
6242	timvandermeij	2015-07-21 18:41:24
3301	Snuffleupagus	2013-06-29 14:37:55
1584	brendandahl	2012-05-09 16:14:01
1584	pdfjsbot	2012-04-20 12:17:13
1199	jwagner79	2012-02-11 00:08:58
1199	notmasteryet	2012-02-18 00:10:41
2959	pdfjsbot	2013-03-18 13:12:57
6143	Rob--W	2015-07-12 12:51:51
6143	pcworld	2015-06-30 20:21:31
6143	timvandermeij	2015-07-12 12:45:50
2635	brendandahl	2013-01-30 23:35:04
2635	pdfjsbot	2013-01-30 19:44:27
6723	pdfjsbot	2015-12-04 18:33:02
4323	pdfjsbot	2014-02-26 22:44:37
1541	Snuffleupagus	2013-08-19 20:17:52
7701	natcohen	2016-10-09 07:56:43
7701	mukulmishra18	2016-10-31 15:56:48
3305	pdfjsbot	2013-05-29 11:29:43
4269	yurydelendik	2014-02-10 23:36:55
4269	pdfjsbot	2014-02-10 21:22:30
1824	timvandermeij	2013-06-30 20:46:18
5562	pdfjsbot	2014-12-18 20:27:15
7233	pdfjsbot	2016-04-21 14:38:33
1703	pdfjsbot	2012-05-15 19:48:39
408	arturadib	2011-08-30 21:22:50
408	mohansun	2011-10-04 14:59:37
4655	Snuffleupagus	2014-04-19 22:41:33
4655	pdfjsbot	2014-04-20 00:27:38
5878	pdfjsbot	2015-03-24 18:09:31
5475	Snuffleupagus	2014-11-09 11:54:45
5475	plroit	2014-11-10 12:41:05
5475	MaMazav	2014-11-09 13:30:12
7869	Snuffleupagus	2016-12-06 11:29:58
7869	pdfjsbot	2016-12-21 16:02:27
7869	jazzchipc	2016-12-17 13:47:07
4256	pdfjsbot	2014-02-06 16:54:42
2657	pdfjsbot	2013-02-02 17:10:43
3271	yurydelendik	2013-05-17 17:15:10
5718	Hengjie	2015-02-11 21:31:42
5718	yafp	2015-03-17 09:19:13
5718	Rob--W	2015-02-12 12:41:10
484	jviereck	2011-09-16 15:41:01
3246	pdfjsbot	2013-05-11 14:10:43
3246	timvandermeij	2013-05-21 21:34:32
6805	pdfjsbot	2015-12-27 11:51:53
6970	timvandermeij	2016-02-10 11:39:02
4095	pdfjsbot	2014-01-08 23:02:36
4361	pdfjsbot	2014-02-28 18:01:23
7980	pdfjsbot	2017-01-21 23:18:49
5121	pdfjsbot	2014-08-01 21:12:30
5121	timvandermeij	2014-08-01 21:05:50
15	SamyCookie	2015-12-15 23:18:46
15	notmasteryet	2011-11-18 03:45:54
5673	pdfjsbot	2015-01-26 20:03:54
5168	pdfjsbot	2014-08-11 09:13:19
4396	CodingFabian	2014-08-12 07:39:21
5639	pdfjsbot	2015-01-13 08:58:43
6551	pdfjsbot	2015-10-22 00:17:29
7942	pdfjsbot	2017-01-09 19:12:45
3644	pdfjsbot	2013-09-04 22:49:27
2875	pdfjsbot	2013-03-03 04:53:06
4653	pdfjsbot	2014-04-19 19:07:25
2038	brendandahl	2012-08-29 17:37:48
2038	pdfjsbot	2012-08-28 17:51:15
7728	Snuffleupagus	2016-10-17 11:18:19
2204	pdfjsbot	2012-10-05 21:27:20
2204	timvandermeij	2012-10-05 22:22:13
5979	pdfjsbot	2015-04-30 20:39:46
2324	yurydelendik	2012-10-29 15:58:20
7632	Snuffleupagus	2016-09-14 08:35:25
7632	pdfjsbot	2016-09-14 08:36:30
692	jviereck	2011-10-21 11:18:10
5901	pdfjsbot	2015-05-14 11:36:32
4938	pdfjsbot	2014-06-13 20:18:29
4617	pdfjsbot	2014-04-14 02:09:08
6058	yurydelendik	2015-05-28 14:51:40
6058	Snuffleupagus	2015-05-28 15:00:05
6058	timvandermeij	2015-05-28 14:36:17
6058	mcorb	2015-05-28 15:53:37
5257	keymapcat	2014-09-03 20:16:52
5257	CodingFabian	2014-09-03 18:19:19
5257	Rob--W	2014-09-03 17:20:04
902	aleth	2011-12-15 17:57:59
902	saebekassebil	2012-04-08 21:45:04
902	devd	2012-04-08 21:08:32
820	jviereck	2011-11-18 14:13:51
820	arturadib	2011-11-18 14:43:23
7630	karyon	2016-09-14 05:50:49
2768	Snuffleupagus	2013-02-24 11:08:54
2768	jviereck	2013-02-26 16:10:36
2768	pdfjsbot	2013-02-25 19:02:27
7342	Snuffleupagus	2016-07-21 21:17:17
7342	fkaelberer	2016-07-21 22:25:31
7342	timvandermeij	2016-07-19 10:43:01
5727	Snuffleupagus	2015-02-16 14:49:31
4459	Snuffleupagus	2014-03-14 10:45:49
1308	jviereck	2012-03-06 12:24:31
7307	yurydelendik	2016-05-10 13:15:42
1504	pdfjsbot	2012-04-06 20:54:49
7619	pdfjsbot	2016-09-09 11:45:04
8146	yurydelendik	2017-03-11 15:50:30
8146	timvandermeij	2017-03-11 14:36:37
8146	cvlmtg	2017-03-13 16:43:51
8146	mysterlune	2017-03-13 15:21:27
5588	CodingFabian	2015-01-11 12:54:31
5588	pdfjsbot	2015-01-23 21:30:02
5656	yurydelendik	2015-01-19 23:35:33
2541	fkaelberer	2014-05-23 08:16:58
2541	gigaherz	2013-01-10 10:51:04
1992	pdfjsbot	2012-08-16 22:23:32
4209	pdfjsbot	2014-01-28 18:28:08
438	vingtetun	2011-09-06 13:52:29
6140	pdfjsbot	2015-06-25 15:26:57
6362	pdfjsbot	2015-08-18 10:41:25
7286	cvlmtg	2016-05-04 07:54:41
6485	pdfjsbot	2015-09-29 08:16:05
5169	pdfjsbot	2014-08-11 17:29:36
5499	gerges	2014-11-22 10:14:44
2012	pdfjsbot	2012-08-22 16:55:44
6159	Snuffleupagus	2016-08-03 10:55:34
6159	pdfjsbot	2015-06-30 22:59:34
4759	pdfjsbot	2014-05-08 20:57:07
6677	pdfjsbot	2015-11-23 13:02:41
3926	Snuffleupagus	2013-11-27 17:08:12
3187	pdfjsbot	2013-05-01 22:25:48
1107	saebekassebil	2012-01-21 23:39:33
1107	notmasteryet	2012-01-22 22:15:02
4963	pdfjsbot	2014-06-17 20:03:10
6675	pdfjsbot	2015-11-22 13:45:08
6675	timvandermeij	2015-11-22 14:40:40
5654	nschloe	2015-01-16 23:12:56
6595	pdfjsbot	2015-11-06 13:51:00
5993	Snuffleupagus	2015-05-09 20:35:43
5993	drjjw	2015-05-10 00:14:26
2724	pdfjsbot	2013-02-14 20:48:50
2394	pdfjsbot	2012-11-20 21:45:59
3593	Snuffleupagus	2013-08-19 16:27:54
3593	pdfjsbot	2013-08-19 13:55:31
6402	pdfjsbot	2015-08-31 14:29:47
2031	pdfjsbot	2012-08-27 02:36:07
2031	gigaherz	2012-08-27 07:42:39
7277	Snuffleupagus	2016-06-13 19:40:32
7277	timvandermeij	2016-09-11 19:58:18
4972	pdfjsbot	2014-06-19 00:54:01
7736	nikhilreddy93	2016-10-19 10:51:47
2608	pdfjsbot	2013-01-25 14:08:40
8084	sjoyal	2017-03-01 21:34:42
960	arturadib	2011-12-20 15:14:00
5192	pdfjsbot	2014-08-15 08:49:38
937	jviereck	2011-12-16 13:11:23
937	ironymark	2011-12-15 12:21:43
1961	pdfjsbot	2012-08-06 15:53:29
5365	yurydelendik	2014-09-30 16:24:22
5034	pramodhkp	2014-07-09 14:40:01
5034	timvandermeij	2014-07-09 18:45:16
1474	timvandermeij	2013-05-07 22:18:38
1782	pdfjsbot	2012-05-31 21:03:06
3722	pdfjsbot	2013-09-25 10:56:33
3722	timvandermeij	2013-09-23 21:29:06
5256	Rob--W	2015-03-07 21:29:53
5256	timvandermeij	2016-02-23 22:23:17
2700	pdfjsbot	2013-02-08 19:46:38
5390	pdfjsbot	2014-10-22 13:32:43
2525	pdfjsbot	2013-01-04 17:03:32
7475	Snuffleupagus	2016-07-19 11:46:07
7475	pdfjsbot	2016-07-18 07:43:03
5478	pdfjsbot	2014-11-07 12:11:08
6721	mjstyle	2016-01-11 21:26:33
6699	pdfjsbot	2015-11-28 23:11:16
6425	Snuffleupagus	2015-09-07 11:05:38
6425	pdfjsbot	2015-09-07 11:05:47
4981	yurydelendik	2014-06-20 04:21:26
2953	pdfjsbot	2013-03-16 13:46:29
7175	pdfjsbot	2016-04-10 14:10:42
4368	yurydelendik	2014-03-03 13:31:01
7409	pdfjsbot	2016-06-15 12:51:47
4915	pdfjsbot	2014-06-11 08:25:17
1976	pdfjsbot	2012-08-11 12:46:11
5925	timvandermeij	2015-12-08 21:46:13
3095	timvandermeij	2013-11-03 11:59:20
2481	brendandahl	2012-12-21 18:16:40
2481	pdfjsbot	2012-12-18 15:00:25
5165	pdfjsbot	2014-08-11 10:00:54
5165	kkujala	2014-08-10 21:58:38
3751	brendandahl	2013-10-17 17:37:16
3751	Rob--W	2013-10-16 21:15:37
3878	yurydelendik	2013-11-02 14:41:28
3878	pdfjsbot	2013-11-02 12:43:20
1677	igstan	2012-05-09 12:41:15
1677	pdfjsbot	2012-05-09 12:25:46
4194	Rob--W	2014-01-27 14:18:46
4385	samdemo	2014-03-12 14:34:38
3087	Snuffleupagus	2013-04-12 18:26:13
3087	pdfjsbot	2013-04-12 08:58:53
3087	timvandermeij	2013-04-13 19:49:24
4460	pdfjsbot	2014-03-14 19:50:11
5122	pdfjsbot	2014-08-02 19:21:01
5122	timvandermeij	2014-08-02 11:58:37
7035	pdfjsbot	2016-02-27 11:44:23
4612	pdfjsbot	2014-04-12 18:26:20
5737	azhang66	2015-07-21 20:17:27
6961	Snuffleupagus	2016-02-10 15:24:40
2174	hbdeardhruv	2012-09-27 07:54:45
4013	pdfjsbot	2013-12-09 09:37:05
5114	pdfjsbot	2014-08-05 14:19:22
5114	timvandermeij	2014-08-07 18:12:41
5175	pdfjsbot	2014-08-12 11:01:45
2244	pdfjsbot	2012-10-13 19:26:15
490	timvandermeij	2013-08-04 10:39:05
7078	pdfjsbot	2016-03-10 22:55:52
2263	pdfjsbot	2012-10-16 22:08:16
2349	timvandermeij	2014-01-17 19:23:39
2682	pdfjsbot	2013-02-07 09:22:38
2161	pdfjsbot	2012-09-23 20:55:43
5332	bh213	2015-03-11 11:59:15
5332	fbender	2015-11-16 15:16:52
5332	pdfjsbot	2016-04-20 18:28:07
5332	timvandermeij	2014-09-25 17:40:10
3988	Snuffleupagus	2014-05-27 16:20:50
6447	pdfjsbot	2015-09-14 10:23:45
1195	jwagner79	2012-02-09 22:35:24
5619	Rob--W	2015-01-13 23:03:49
4366	pdfjsbot	2014-03-03 10:36:27
4486	ASHOKGP	2014-03-19 13:30:07
3750	pdfjsbot	2013-10-01 04:41:39
2387	pdfjsbot	2012-11-15 13:43:10
6620	pdfjsbot	2015-11-10 18:51:57
3887	pdfjsbot	2013-11-04 13:39:34
3887	timvandermeij	2013-11-12 20:17:38
3612	pdfjsbot	2013-08-23 10:51:11
6999	mikedanger	2016-02-16 20:52:53
6049	pdfjsbot	2015-05-26 10:54:33
2973	pdfjsbot	2013-03-19 23:05:36
1118	brendandahl	2012-01-27 21:54:00
8063	pdfjsbot	2017-02-11 18:34:48
6046	pdfjsbot	2015-05-27 13:20:34
5607	timvandermeij	2015-01-01 11:58:41
1375	jviereck	2012-03-22 22:47:59
1375	timvandermeij	2013-08-03 19:28:20
6172	fbender	2015-11-16 12:33:01
6172	xlc	2015-07-07 04:07:11
6172	timvandermeij	2015-11-20 11:11:06
6410	pteichman	2015-09-07 14:22:51
5734	pdfjsbot	2015-03-04 18:57:49
6250	Snuffleupagus	2015-07-22 13:59:10
6250	pdfjsbot	2015-07-22 13:59:28
5888	pdfjsbot	2015-03-28 14:19:31
4944	pdfjsbot	2014-06-14 21:38:33
3304	rohanraizada1	2013-05-31 22:55:51
7867	rpedela	2016-12-05 15:23:29
3086	pdfjsbot	2013-04-20 18:32:52
6552	pdfjsbot	2015-10-22 13:31:17
6552	timvandermeij	2015-10-24 12:47:45
4073	sankha93	2014-01-05 11:26:58
4053	Snuffleupagus	2013-12-23 01:09:29
4053	pdfjsbot	2014-01-02 18:29:25
7977	pdfjsbot	2017-01-23 11:15:21
6650	Snuffleupagus	2015-11-20 12:50:49
6650	brendandahl	2015-11-23 22:06:03
6650	yurydelendik	2015-11-17 16:30:47
7072	mzabriskie	2016-03-09 18:10:18
949	jwagner79	2011-12-16 18:07:37
949	arturadib	2011-12-16 17:37:36
6194	Rob--W	2015-07-10 18:55:00
6194	pdfjsbot	2015-07-10 21:43:14
4217	pdfjsbot	2014-01-29 18:57:34
5713	pdfjsbot	2015-02-19 09:37:12
2345	yurydelendik	2012-11-06 00:14:48
2345	pdfjsbot	2012-11-05 20:17:51
6937	Snuffleupagus	2016-01-29 17:16:35
7501	OmarShehata	2016-07-29 19:59:56
1145	arturadib	2012-01-30 19:40:54
1526	pdfjsbot	2012-04-19 21:17:52
6663	nschloe	2015-11-19 22:19:50
6663	yurydelendik	2015-11-19 15:46:33
6663	pdfjsbot	2015-11-19 17:39:44
6663	mitar	2015-11-19 20:15:19
7197	pdfjsbot	2016-04-15 16:11:38
4228	Rob--W	2014-01-30 22:27:52
4228	Lekensteyn	2014-01-30 21:57:47
2741	pdfjsbot	2013-02-19 21:22:27
5933	pdfjsbot	2015-04-13 10:46:17
3519	pdfjsbot	2013-07-29 11:17:16
2193	pdfjsbot	2012-10-03 23:10:11
3627	josephbarbier	2013-08-29 14:11:56
3627	timvandermeij	2013-08-28 22:12:37
4671	pdfjsbot	2014-04-24 20:15:47
4504	timvandermeij	2014-03-22 16:22:28
4686	pdfjsbot	2014-04-25 21:17:59
829	notmasteryet	2011-11-26 16:17:03
829	jviereck	2011-11-22 20:13:18
3743	yurydelendik	2014-01-23 20:48:15
4753	yurydelendik	2014-05-08 14:19:04
4753	pdfjsbot	2014-05-08 00:30:18
4343	pdfjsbot	2014-02-27 20:54:32
1425	timvandermeij	2013-05-07 21:55:37
3755	Snuffleupagus	2013-10-02 10:02:01
3755	timvandermeij	2013-10-02 12:10:04
682	joneschrisg	2011-10-19 06:40:10
682	arturadib	2011-11-03 13:50:06
863	zwadia	2011-12-04 19:41:51
863	fixplz	2011-12-02 22:39:35
3764	Snuffleupagus	2013-10-03 09:46:02
3764	pdfjsbot	2013-10-03 08:19:37
3764	timvandermeij	2013-10-03 09:55:16
3829	pdfjsbot	2013-10-19 16:43:31
6457	akozmic	2015-09-28 15:30:30
1251	skierpage	2012-02-21 06:14:50
4541	pdfjsbot	2014-03-31 12:48:33
7088	brendandahl	2016-03-17 00:33:27
7088	pdfjsbot	2016-03-18 18:32:16
7088	timvandermeij	2016-03-17 19:13:55
6945	Snuffleupagus	2016-08-15 14:14:59
6945	yurydelendik	2016-10-31 20:51:42
6945	pdfjsbot	2016-10-31 21:08:57
6945	timvandermeij	2016-04-22 21:32:52
2228	pdfjsbot	2012-10-10 22:16:45
559	jviereck	2011-09-30 12:05:01
1475	jviereck	2012-04-03 09:11:08
4693	pdfjsbot	2014-04-28 15:36:37
7021	Snuffleupagus	2016-06-10 08:06:59
7021	pdfjsbot	2016-02-25 20:45:07
1674	pdfjsbot	2012-05-08 21:24:59
1271	jviereck	2012-07-11 15:05:22
3067	pdfjsbot	2013-04-09 07:37:22
5906	pdfjsbot	2015-04-04 12:29:02
5906	timvandermeij	2015-04-03 19:32:56
815	joneschrisg	2011-11-17 23:09:31
3769	pdfjsbot	2013-10-04 22:08:59
3769	timvandermeij	2013-10-06 16:20:24
3499	Snuffleupagus	2013-09-04 20:00:53
3499	brendandahl	2013-09-04 17:45:07
3499	pdfjsbot	2013-07-20 22:23:12
6838	timvandermeij	2016-01-05 23:59:19
6261	Thunderforge	2015-08-03 20:14:07
6261	zinking	2015-07-24 07:21:09
6261	dsprenkels	2015-08-04 09:06:53
4414	pdfjsbot	2014-03-08 20:53:30
281	vingtetun	2011-10-04 16:56:34
1971	pdfjsbot	2012-08-09 15:45:45
770	vingtetun	2011-11-06 14:48:37
770	kkujala	2011-11-06 20:43:28
5142	pdfjsbot	2014-08-06 15:23:45
3280	Pro	2014-02-20 18:08:30
2816	Snuffleupagus	2013-02-26 16:51:41
2816	pdfjsbot	2013-02-26 16:57:45
5990	pdfjsbot	2015-05-08 13:36:47
1997	pdfjsbot	2012-08-17 16:11:06
3789	Snuffleupagus	2013-10-09 15:01:13
3057	saebekassebil	2013-04-07 13:21:17
3057	Snuffleupagus	2013-04-07 15:27:35
3057	pdfjsbot	2013-04-07 15:27:38
8184	Rob--W	2017-03-22 14:01:51
8184	pdfjsbot	2017-03-22 14:02:16
4126	Rob--W	2014-01-15 23:19:02
5078	pdfjsbot	2014-07-24 14:48:01
5983	pdfjsbot	2015-05-04 23:11:46
3890	pdfjsbot	2013-11-06 17:31:33
1510	ssokolow	2012-04-09 13:00:28
7458	pdfjsbot	2016-07-06 12:57:40
7340	pdfjsbot	2016-05-19 17:48:52
2289	yurydelendik	2012-11-07 16:12:54
6476	Snuffleupagus	2015-10-06 17:54:29
6476	pdfjsbot	2015-09-25 09:42:40
6476	timvandermeij	2015-10-06 12:32:17
1175	timvandermeij	2013-07-31 17:25:18
4191	Rob--W	2014-02-10 20:59:37
2903	brendandahl	2013-03-07 18:00:24
2903	pdfjsbot	2013-03-07 17:23:09
2903	timvandermeij	2013-03-07 18:55:28
4906	CodingFabian	2014-06-10 07:52:16
4796	pdfjsbot	2014-05-14 11:01:59
2293	waddlesplash	2012-10-22 20:04:31
2293	pdfjsbot	2012-10-22 16:15:33
2422	saebekassebil	2013-04-15 20:30:44
5629	pdfjsbot	2015-01-09 00:28:09
424	joneschrisg	2011-09-02 19:42:56
1723	yurydelendik	2012-05-20 01:55:23
2786	pdfjsbot	2013-02-23 14:06:31
864	notmasteryet	2011-12-02 22:53:22
7106	pdfjsbot	2016-03-23 20:38:01
5250	pdfjsbot	2014-08-31 12:13:14
5250	timvandermeij	2014-09-26 17:44:12
4947	pdfjsbot	2014-06-15 20:30:30
4952	pdfjsbot	2014-06-16 15:53:21
7964	sebDK	2017-01-18 09:46:29
4352	pdfjsbot	2014-02-27 21:35:53
4352	timvandermeij	2016-04-30 17:44:36
2640	pdfjsbot	2013-01-30 22:24:47
6445	Snuffleupagus	2015-10-30 14:04:08
2035	pdfjsbot	2012-08-27 19:27:27
4675	pdfjsbot	2014-04-24 19:37:42
6772	pdfjsbot	2015-12-18 19:18:48
3492	timvandermeij	2013-07-18 18:11:51
7322	pdfjsbot	2016-06-08 22:57:08
3508	yurydelendik	2013-07-25 14:04:20
3508	AliND	2013-07-25 00:16:12
3508	timvandermeij	2013-07-24 21:01:36
7487	pdfjsbot	2016-07-18 10:58:00
4060	pdfjsbot	2013-12-30 20:28:32
1232	brendandahl	2012-03-29 19:48:59
1396	notmasteryet	2012-03-24 14:00:14
6825	pdfjsbot	2015-12-30 19:54:27
3381	Snuffleupagus	2013-06-25 12:25:01
3656	pdfjsbot	2013-09-06 20:30:46
2064	saebekassebil	2012-09-03 20:30:03
2064	kkujala	2012-09-03 18:02:24
2064	timvandermeij	2012-10-05 21:12:25
2573	Snuffleupagus	2013-01-16 15:53:06
1476	aleth	2012-04-06 19:04:55
1476	saebekassebil	2012-04-06 13:08:28
1476	gigaherz	2012-04-05 11:35:10
7927	yurydelendik	2017-01-03 14:47:51
7927	RainingBlack	2017-01-04 03:13:09
2658	timvandermeij	2013-06-03 20:52:25
3985	Snuffleupagus	2013-11-30 21:49:23
3985	pdfjsbot	2013-11-30 21:51:20
3618	pdfjsbot	2013-08-24 20:35:32
3573	pdfjsbot	2013-08-21 14:08:30
8039	pdfjsbot	2017-02-07 17:54:38
6315	pdfjsbot	2015-08-04 21:57:46
6315	timvandermeij	2015-08-04 22:54:27
1364	saebekassebil	2012-03-19 17:02:20
1364	lienok	2012-03-19 17:25:10
1256	PMaynard	2012-09-15 17:24:40
8182	timvandermeij	2017-03-22 23:27:24
6842	Snuffleupagus	2016-01-06 12:28:41
6842	pdfjsbot	2016-01-06 12:50:08
5221	pdfjsbot	2014-08-21 08:52:11
5260	Snuffleupagus	2014-09-04 11:46:06
5260	pdfjsbot	2014-09-03 19:03:02
5260	timvandermeij	2014-09-03 21:43:05
1463	notmasteryet	2012-03-31 21:46:36
8012	brendandahl	2017-02-01 22:12:20
8012	pdfjsbot	2017-01-31 00:10:57
1695	saebekassebil	2012-05-13 10:43:10
7510	pdfjsbot	2016-07-27 13:56:56
5306	pdfjsbot	2014-09-18 09:52:15
857	jviereck	2011-12-01 08:51:29
857	arturadib	2011-12-05 16:34:00
857	brendandahl	2011-12-05 18:42:29
3939	Snuffleupagus	2013-11-19 00:48:43
1684	pdfjsbot	2012-05-10 19:59:19
1636	pdfjsbot	2012-05-01 03:11:12
6601	pdfjsbot	2015-11-06 20:58:30
1381	Snuffleupagus	2013-06-26 21:18:31
1381	timvandermeij	2013-06-27 18:55:16
3244	Snuffleupagus	2013-06-23 13:56:55
3244	timvandermeij	2013-05-12 20:22:52
3005	pdfjsbot	2013-03-28 14:43:05
4862	marcusps	2015-08-22 19:05:43
3958	Snuffleupagus	2013-11-23 09:16:24
3958	pdfjsbot	2013-12-02 21:03:13
3421	Snuffleupagus	2013-07-19 21:35:17
3421	pdfjsbot	2013-06-30 20:47:05
4692	pdfjsbot	2014-04-28 04:24:13
5112	Snuffleupagus	2014-08-01 12:26:47
5112	pdfjsbot	2014-08-01 17:31:14
446	joneschrisg	2011-09-07 14:14:54
5005	pdfjsbot	2014-06-25 18:47:06
3730	pdfjsbot	2013-09-24 16:31:54
4147	pdfjsbot	2014-01-21 01:18:58
3267	mrk13spx	2013-05-16 17:34:35
4395	yurydelendik	2014-03-05 17:03:01
4395	bthorben	2014-03-05 16:07:15
971	saebekassebil	2011-12-22 23:04:06
971	cpeterso	2011-12-23 00:31:45
2328	pdfjsbot	2012-10-29 21:36:51
5343	awongCM	2014-09-25 14:28:39
5383	Snuffleupagus	2014-11-12 22:34:15
5383	yurydelendik	2014-11-13 14:37:42
5383	pdfjsbot	2014-10-04 22:27:18
4886	pdfjsbot	2014-06-03 13:52:27
1045	Wizek	2012-06-06 13:37:52
862	notmasteryet	2011-12-04 20:36:31
5021	pdfjsbot	2014-07-15 20:53:51
6146	pdfjsbot	2015-06-25 21:59:13
7782	pdfjsbot	2016-11-03 19:14:36
1995	Snuffleupagus	2013-01-29 20:07:18
4382	pdfjsbot	2014-03-04 11:14:13
4192	yurydelendik	2014-01-29 16:19:35
4192	pdfjsbot	2014-01-26 12:03:11
4192	timvandermeij	2014-01-25 22:31:55
1899	yurydelendik	2012-07-13 17:00:01
1899	pdfjsbot	2012-07-13 14:51:13
3164	pdfjsbot	2013-04-26 20:58:40
6419	yurydelendik	2016-03-02 20:44:45
6419	prometheansacrifice	2016-03-02 20:01:43
3595	pdfjsbot	2013-08-19 23:36:23
5057	johnlamericain	2014-07-29 14:25:35
5057	timvandermeij	2014-07-29 13:11:26
4259	yurydelendik	2014-02-08 18:05:21
4259	pdfjsbot	2014-02-07 00:54:29
6427	pdfjsbot	2015-09-08 11:52:42
5897	awongCM	2015-05-25 23:22:01
5897	davehouse	2017-01-17 23:34:08
4552	dferer	2014-04-02 08:55:05
4552	pdfjsbot	2014-04-02 09:06:02
4552	timvandermeij	2014-04-11 19:05:19
3075	pdfjsbot	2013-04-10 17:02:38
5926	Snuffleupagus	2015-04-10 09:42:09
5926	browtayl	2015-04-12 18:21:51
5926	pdfjsbot	2015-04-12 18:44:05
6078	humphd	2015-10-18 22:42:35
5067	CodingFabian	2014-07-26 07:50:05
891	vingtetun	2011-12-07 04:18:25
891	timvandermeij	2013-06-26 20:55:18
7030	pdfjsbot	2016-02-25 21:59:49
5366	yurydelendik	2014-09-30 21:35:25
5366	CodingFabian	2014-09-30 21:43:21
5366	pdfjsbot	2014-09-30 20:04:02
8112	pdfjsbot	2017-03-01 19:46:51
5928	Snuffleupagus	2015-04-10 09:51:44
5928	timvandermeij	2015-07-04 19:15:47
2340	pdfjsbot	2012-11-02 13:11:14
1580	brendandahl	2012-04-19 19:45:07
1580	pdfjsbot	2012-04-19 19:45:17
2425	pdfjsbot	2012-11-30 23:03:04
7726	pdfjsbot	2016-10-15 09:39:16
1766	pdfjsbot	2012-05-27 23:04:32
2058	pdfjsbot	2012-08-31 12:02:02
2058	Pimm	2012-08-31 13:53:06
3968	pdfjsbot	2013-11-25 15:08:52
2785	pdfjsbot	2013-02-23 14:00:55
4318	yurydelendik	2014-02-27 20:34:34
4318	Snuffleupagus	2014-02-28 12:38:08
[truncated: 3,108 more rows]
