# Supplementary material for: Status, identity, and language: A study of issue discussions in GitHub
Source: PLoS One. 2019 Jun 14;14(6):e0215059. doi: 10.1371/journal.pone.0215059 (PMC6568400; doi:10.1371/journal.pone.0215059)
Supplement: S2 Data — (ZIP) [file pone.0215059.s003.zip › sample_46_projs_issues/hashicorp_consul/issue_comments_mentioned_committer_NOCODE_FULLBODY.csv]

issue_num	datetime	body	login	mention_login
2820	2017-03-23 17:29:22	Hi @slackpad I tried with `CONSUL_CLIENT_INTERFACE=eno33557248` and I followed your advice, deleting the two lines `-client` and `-bind`. I may be missing something... Regards, Thomas	notuscloud	slackpad
2814	2017-03-22 19:07:44	@slackpad I'll try it with 0.7.5. It doesn't happen every time. It seems to take several cycles of register/unregister before it fails on an unregister. It also seems to mostly happen on a specific service which takes a few minutes to come up and also registers two services (one for SSL, one for non-SSL). I tried it on a different service which comes up quickly, hoping for a faster repro cycle, b…	plorenz	slackpad
2814	2017-03-23 20:05:22	@slackpad I was unable to reproduce the issue with 0.7.5, which is great. Because it was so hard to reproduce, we'll keep an eye for similar behavior in future. If does recur, we'll try to come up with more easily reproducible test case :)	plorenz	slackpad
2794	2017-03-10 23:58:26	@slackpad Thank you for the temporary fixed link. Would you have handy some links to understand the reasoning behind the deprecation? (I haven't been keeping up with Consul development).	dweomer	slackpad
2792	2017-03-10 11:30:54	@slackpad Just for curiosities sake, when might this be released as a binary? We'll put in work arounds for our playbooks for now, but would like to revert these changes asap. Thanks	nathanwebsterdotme	slackpad
2792	2017-03-10 16:13:37	@slackpad thanks for the update. I work with Nathan and can confirm that the change worked as expected. Will there be a 0.7.x version with these changes in them? or is it best to wait for the 0.8 release? Thanks again for the quick resolution on this issue.	wclarke1	slackpad
2792	2017-03-10 16:57:36	Thats fine thanks @slackpad , we will wait for 0.8 release.	wclarke1	slackpad
2782	2017-03-23 08:34:07	@slackpad your documentation now produces usage errors when copied verbatim. Please explain the peers.json recovery as I am unable to bring up the server node now	ThatJames	slackpad
2780	2017-03-01 18:28:27	@slackpad thank you very much sir for a quick response. It is working now. I also had to update the config.vm.network in my vagrantfile to access the consul ui from the host browser as my consul agents are running in vagrant machines. Here is my vagrantfile for reference :-	cdharma	slackpad
2749	2017-03-01 07:47:16	Welcome @slackpad	hadielmougy	slackpad
2743	2017-02-15 02:30:03	Hi @v6 thanks for the kind words and the PR!	slackpad	v6
2742	2017-02-14 15:37:04	@slackpad Yes I am giving the node name. Also, the cluster is not in outage state while I am running force-leave.	stefreak	slackpad
2728	2017-02-10 18:37:39	@slackpad We ran into the same issue while renaming our datacenter. We were able to bring back the cluster. But for some reason one of the old server is still showing in. We have completely removed this node but still the master consul info shows it in the Voter list. Thoughts?	gvenka008c	slackpad
2728	2017-02-14 03:45:31	@slackpad I terminated the client-mode agent instead of server-mode agent. According to consul document on "leave_on_terminate", the default behavior of consul client is graceful leave when TERM signal is received. But the client is in "failed" status instead of "left". I also try to enable leave_on_terminate on a client agent explicitly, it does not work as well.	mikezh15	slackpad
2724	2017-02-09 20:00:40	Thanks @mpuncel that helps show that this probably isn't related to `slow_notify()` which I initially suspected. Linking https://github.com/hashicorp/go-immutable-radix/issues/11 which may be related.	slackpad	mpuncel
2724	2017-02-09 23:01:33	@cityofships and @mpuncel are either of you able to reproduce this pretty readily? I've got some tests going now to try to trigger it but haven't had any luck.	slackpad	mpuncel
2724	2017-02-15 23:00:07	@slackpad Thanks! We were considering both approaches and will try the former	jtchoi	slackpad
2705	2017-02-27 12:42:19	I agree with @janisz , tests take much more time now. Is it possible to minimize this?	kaskavalci	janisz
2705	2017-03-02 14:54:49	This is still an issue in 0.7.5. My tests tooks from [20 seconds](https://travis-ci.org/allegro/marathon-consul/builds/207016255#L186) to [150 seconds](https://travis-ci.org/allegro/marathon-consul/builds/207016419#L195). @slackpad How can I tune this to work better and be more predictable?	janisz	slackpad
2705	2017-03-08 19:51:40	@janisz I don't know what exactly is going under the hood when you set `raft_multiplier` to 1 but it speed up my tests. Ten invocations of starting Consul with `raft_multiplier` set to 1 took 17s and the same 10 invocations with `raft_multiplier` set to 5 took ~1m. I've prepared some test which shows difference, you can run it on your local machine: https://github.com/pszymczyk/embedded-consul/co…	pszymczyk	janisz
2701	2017-02-02 02:59:45	@talonx you are correct, it does work. Some of my ansible playbooks didn't like it but its an easy workaround.	Deric4	talonx
2672	2017-01-25 07:38:14	@slackpad thanks for the reply, I have seen that there is only one TCP connection between agent and server. But how about application to agent? Is there many HTTP Request for Blocking Query to watch key/value change?	huyjack178	slackpad
2671	2017-01-25 18:33:40	Amazing, good job @slackpad !	jippi	slackpad
2670	2017-01-24 16:22:00	Hey @slackpad, thanks for the response. I don't have access to the logs from that exact server, since we were re-imaging it. Here is the log from another consul server in the cluster: At this point, we shut it down for re-imaging. Do the warnings indicate the leave didn't go as it should have?	duijf	slackpad
2670	2017-02-06 09:23:50	@slackpad Is there any further info I can provide here? Should I try to reproduce this? Or is that unproductive since you think it was an operator error?	duijf	slackpad
2648	2017-01-13 07:47:24	@slackpad I do not have any health check code in my program I think use renew session is enough. is that true? as you say, it will be tied to the serfHealth check for the node that created the session. I think selfHealth checked will be success, because my consul deployment is server agent and there is no network interrupt By the way, i set LockDelay of session is 0s，is it any problem?	linking12	slackpad
2648	2017-01-16 02:19:29	i have found the reason. the reason is when i request rest api to consul return error. and make next TTL scheduler is failed. this is my fault. thanks @slackpad	linking12	slackpad
2640	2017-01-09 10:56:11	Hi @moofish32 If I understand you correctly then yes, I think this would cover my use case perfectly. Basically, in a setup where you want to talk to the local consul agent you can simply use, in your config, "agent.consul" and the bind address is returned. Where you have the same service deployed on multiple hosts, with each host having a local consul agent or a pre-defined 'neighbourhood' agent…	far-blue	moofish32
2640	2017-02-08 03:34:11	Hey @moofish32 this looks like a good solution! I think we'd want to add a check to make sure there's nothing preceding `agent` and update the docs. It's probably fine to reuse `nodeLookup` though this technically doesn't need to go up to the Consul servers at all. That might be an optimization worth considering.	slackpad	moofish32
2640	2017-03-13 03:12:21	@slackpad -- sorry for the delay on my end here, I missed your comment nearly a month ago. I updated the documentation and actually started trying to attempt the optimization. I ran in to a lot of edge cases that was making testing difficult. I started by trying to use agent config struct to pull `BindAddr` but discovered that might be `0.0.0.0`, then it might IPv6. At that point I started thinki…	moofish32	slackpad
2634	2017-01-06 09:44:17	@moofish32 Hi i have tried the same but not get any luck to resolve urlprefix issue , **project-stages.yml file** service: hpgdtv: service-name: "GAGAN" service-tags: ["urlprefix-/hpgdtv"] swarm: port: offset: 100 consul: url: "http://127.0.0.1:8500" --- project: stage: production service: hpgdtv: service-name: "GAGAN" service-tag: "/hpgdtv" swarm: port: offset: 100 consul: url: "http://127.0.0.1…	gagan2u2002	moofish32
2634	2017-01-06 12:08:24	@moofish32: try `"tags": ["urlprefix-/foo", "urlprefix-/bar"],`	magiconair	moofish32
2634	2017-01-07 02:47:28	@magiconair : if you looking Fabio_log.txt consul: Registered fabio with health check to "http://[10.131.126.127]:9998/health" consul: Health changed to #39 from that i understand service is passing health check. As per the fabio log consul: Registered fabio with tags "" from that statement i understand in consul tag is not set properly. even in console UI , i can able to see service GAGAN is GRE…	gagan2u2002	magiconair
2634	2017-01-09 06:33:45	@magiconair Still i am not able to get any solution , when i am looking consul log it now say , health of service GAGAN is passing as true - **2017/01/09 11:43:10 [DEBUG] http: Request GET /v1/health/service/GAGAN?passing=true&wait=5s&index=117 (5.046s) from=127.0.0.1:65260** but still Fabio is not able to pick this - Again i am share with you the screen shot of Consul UI , fabio_log.txt , consul…	gagan2u2002	magiconair
2634	2017-01-09 07:14:54	@moofish32 Project-stages.yml is only a configuration file and if you are looking it i am able to assign helthcheck and urlprefix tags into this and on the same time consul is able to pass healthcheck parameter as true if you are looking consul log which i shared earlier. So i need to understand where i am doing wrong or how can i resolve this issue as it become bottleneck for my project. Or if y…	gagan2u2002	moofish32
2634	2017-01-09 07:28:58	@moofish32 i have tried it as you suggest but i am getting same result :(	gagan2u2002	moofish32
2634	2017-01-09 07:31:45	@gagan2u2002 - I would suggest opening an issue with what ever framework is reading that yml file. Consul and Fabio I believe are behaving as expected. The most likely issue is that yml file is not getting translated correctly into a consul configuration. Perhaps @magiconair has additional experience, but I don't know the framework you are using.	moofish32	magiconair
2634	2017-01-09 07:48:45	@moofish32 - for creating service i am using wild fly-swarm and then i will register this service in consul below is the Java code which i am using to get resource from "project-stages.yml" , So i am not reading anyhow any yml file i am just get Resource from Yml and assign it to swarm container. URL stageConfig = Main.class.getClassLoader().getResource("project-stages.yml"); Swarm swarm = new Sw…	gagan2u2002	moofish32
2634	2017-01-09 10:42:47	@magiconair yes now we are on same page , this is the challenge i am facing at my end urlprefix- tag is not registered. i have window 7 machine with me . i have consul , Fabio and wild fly service on my box . To validate this point whether wildfly service have issue with consul i need to validate whether a simple service is working with consul and Fabio. **Now one quick question are you have any …	gagan2u2002	magiconair
2634	2017-01-10 04:31:22	@magiconair No i am not looking for this , i am looking for one Rest Service which i can deployed on App server like JBoss / Wildfly and then check this service integration with Consul and Fabio . Have we tested Consul and Fabio Integration with Jboss / Wildfly ?	gagan2u2002	magiconair
2634	2017-01-17 18:25:09	@magiconair yes it make sense to me , i already put this in front of wildfly swarm community too.	gagan2u2002	magiconair
2626	2017-02-13 03:23:24	Hi @slackpad I'm sorry, I think it is my personal use of the error. We cluster more than 10,000 nodes, and the cluster nodes will often change, resulting in often registered service, in the DeregisterCriticalServiceAfter function before we do not deregister the service. The program we run for about a year, and now the situation is to request the registration service, the request timeout, simply t…	celeskyking	slackpad
2589	2016-12-11 16:06:10	I understand your point of view. Thank you for your quick answer @jippi.	mytototo	jippi
2589	2016-12-11 18:46:43	Agree with @jippi on this one :-) This isn't on the roadmap at this time.	slackpad	jippi
2576	2016-12-06 19:24:42	awesome, thanks @slackpad	chiefy	slackpad
2573	2016-12-05 21:38:10	@brianshumate Can you include/verify samples for each? For instance on some of the variables we require a scheme, like `unix://`, and others we don't.	sean-	brianshumate
2573	2016-12-06 17:56:48	Hi @brianshumate This looks really great, and thank you so much for typing this up. I have a few concerns though: 1. This lives under the "commands" section, but it's not really a command. This will muck up the SEO, since the path will be "docs/commands/environment.html". If we ever added a `consul env` command (for some reason), this would add additional confusion. 1. There's a bit of a disconne…	sethvargo	brianshumate
2570	2017-01-12 23:28:32	Thanks for the PR, @vancluever! This is a nice piece of functionality to have alongside the EC2 join stuff.	kyhavlov	vancluever
2570	2017-01-13 00:29:55	No prob and thanks for the merge @kyhavlov!	vancluever	kyhavlov
2562	2016-12-02 01:41:32	HI @slackpad, thank you for clarifying the about the management token, that makes sense. I created a fresh management token and I found the following: "failed to sync ACL changes: ACL rule compilation failed: Failed to parse ACL rules: key 'key app03acl' expected start of object ('{') or assignment ('=') That ACL something I created using the create endpoint a while back in 0.6.3. Not sure if thi…	cliff-ops	slackpad
2549	2017-01-11 12:24:42	Hi @slackpad , thanks for your answer. I think it's an other problem. Here, the problem is that there is no filtering on the catalog services end point. Indeed, we currently have to get all existing services, or list every services we want when we use the consul discovery (e.g. with prometheus). But the list of services may change over time, and hard-coding the list of services watched in other t…	Thib17	slackpad
2549	2017-02-08 08:53:09	@slackpad I'm not sure this fixes anything. Our initial issue is that when you have tons of services it's more efficient to do the filtering server side. Having a single TCP connection to watch multiple services would probably work too but be way less efficient (as we would be woken up by a lot things we don't really care about). If you think that server side filtering for the catalog is not some…	iksaif	slackpad
2549	2017-03-27 06:05:31	@slackpad : any way to make progress on this ?	iksaif	slackpad
2546	2016-12-01 05:15:52	@sean- mind rebasing this to resolve the conflict?	slackpad	sean-
2542	2016-11-29 18:57:05	@slackpad https://getkong.org/	huyifanstar	slackpad
2539	2016-11-29 09:40:38	@slackpad i am now trying a 3 node setup with 0.7.1. I'll let you know. But in any case that doesn't explain why it's trying to contact nodes on a non-existing IP i think.	thecodeassassin	slackpad
2539	2016-11-30 05:59:31	@slackpad not possible, i create new machine images for every upgrade and replace the nodes with them.	thecodeassassin	slackpad
2539	2017-01-16 14:53:17	@slackpad This is still happening as of Consul 0.7.2. I create a fresh consul installation with packer and i don't start it. Then when i bootstrap the nodes the wrong ip addresses show up and consul cannot start the leader selection. I cannot explain where these 10.132.x.x ip's are coming from 😕	thecodeassassin	slackpad
2535	2016-11-30 18:57:02	@slackpad If I add & remove some keys to consul KV over a long period (say P = 1 month) of time while at any time (say T) in period P I have nearly constant count of keys, do I have to expect memory footprint grow trend? Thanks in advance	alexeyknyshev	slackpad
2529	2016-11-28 20:49:38	@mckennajones @babbottscott That's a good suggestion in general, but I'd keep the current behavior for Consul and not auto-create the directory. We use the presence of state in that directory to tell if a cluster is fresh and whether it's safe to bootstrap, for example, so I'd rather be conservative and have it error out. For non-servers it might be safe to create it on the fly, but that's probab…	slackpad	mckennajones
2528	2016-11-22 19:58:59	Thanks @slackpad Given that I remove that acl_token, it still won't solve a problem of bypassing ACL, right? Thanks!	akamalov	slackpad
2528	2016-11-22 21:15:31	Thanks @slackpad. If you have time, would you mind pulling and trying to run your consul off this image, please ?? Meanwhile, I will look into my Dockerfile as well... Thanks!!	akamalov	slackpad
2528	2016-11-23 13:50:29	Resolved. You were right @slackpad. I had to provide args to my Marathon JSON to point to the config file. Once done it started working. Thanks again!	akamalov	slackpad
2522	2016-11-20 02:49:08	Hi @slackpad. I was not getting a leader election in the past and no checks were getting rpc errors, probably related to https://github.com/hashicorp/consul/issues/993 so i had added bootstrap_expect 1 on one of the nodes based on the comments. Tried different combinations, finally had to rm -rf /var/lib/consul everywhere add readd bootstrap_expect 3 to get a consistent result and now i do see nu…	jijojv	slackpad
2516	2016-12-29 02:53:30	@kyhavlov @slackpad I realize this is merged, but this seemed the best place to comment about an issue before possibly opening a new bug/item. The TestAgent_Reload in the tests for this feature break on a machine with 2 private IP's. It took me a while to figure out how to get the output from the MockUi, (this drove me NUTS btw) but once I did it led me to the understanding that while nexConfig i…	rhyas	kyhavlov
2482	2016-11-09 02:12:12	Hi @amiryal thanks for opening an issue. I think this would require us to build platform-specific C code to work and we really don't want to give up Consul current status as pure Go, which makes it much easier to support multiple platforms. This kind of interface could be done as a separate project which shims these interfaces and uses the Consul API under the hood to talk to the local agent; tha…	slackpad	amiryal
2478	2016-11-07 22:24:36	Hi @brianhays could you move this to match the parsing for the datacenter name param? https://github.com/hashicorp/consul/blob/master/command/agent/command.go#L267-L275	kyhavlov	brianhays
2478	2016-11-07 23:24:12	Hi @kyhavlov thanks! I moved it to command.go as suggested and also added the validDatacenter check.	brianhays	kyhavlov
2474	2016-11-10 11:15:51	@slackpad I've added tests. Would you have advices regarding failing tests? I'm unable to see if it is related to my patch or not.	kamaradclimber	slackpad
2474	2016-11-28 11:11:15	Hi @slackpad, I finally managed to make test pass. Would you have any feedback regarding this PR?	kamaradclimber	slackpad
2474	2016-12-16 08:50:12	I've just rebased. @slackpad any feedback?	kamaradclimber	slackpad
2474	2017-01-13 17:35:32	Hello @slackpad, would you have some feedback on this PR? If it suits you, could you consider it for merge? Thanks	kamaradclimber	slackpad
2474	2017-02-03 09:07:12	Hello @slackpad, would you have some comments? Thanks,	kamaradclimber	slackpad
2474	2017-03-17 08:28:55	@slackpad @simplechris any feedback on that PR. What can I do to make it progress?	kamaradclimber	slackpad
2461	2016-12-14 23:13:29	@slackpad I'll look at that. In the meantime, that's pretty much what I'm getting at. We understand that if we give it one good value, it will gossip (good), but the list given by -retry-join is never revisited, and this can cause problems as outlined above. I'm very excited about the AWS auto discovery, but I think it might still have the same problem in the case I mentioned.	spanktar	slackpad
2432	2016-10-27 06:13:55	@slackpad, I am not asking for running multiple consul client instances on one machine, this makes no sense obviously. actually I have a domain specific component coupled with a consul client and I want to deploy it onto a 3-nodes HA cluster. the problem is that the node name (specified by -node) for these 3 consul client instances can not be the same, otherwise 2 of them would fail to start beca…	hehailong5	slackpad
2432	2016-10-28 01:39:46	Hi @slackpad, I am using the agent api ([Agent](https://www.consul.io/docs/agent/http/agent.html)) to perform the service create/update/delete as suggested in the official doc. Suppose in a 3-nodes HA cluster, client1 runs on node1, client2 runs on node2 and client3 runs on node3. in a typical HA scenario, suppose the first create request hits on node1, and the client1 creates the serviceA via th…	hehailong5	slackpad
2432	2016-10-28 03:37:04	Hi @slackpad, yes, in my case, the process is running on the same node where the consul agent runs, and the process always talks to 127.0.0.1:8500. I just want all the process instances manage the same a single view for each service, that's exactly what HA requires. how about this, when the create request comes to node1, the registration process on the node1 asks the client1 on the node1 to regis…	hehailong5	slackpad
2432	2016-10-28 03:51:15	@slackpad not limited to update, how to delete serviceA from client2 that created by client1, so that the serviceA will be completely removed from catalog?	hehailong5	slackpad
2432	2016-10-28 06:40:19	sorry @slackpad, I don't understand why this would achieve the HA. a create, update example would help :)	hehailong5	slackpad
2432	2016-10-28 06:49:24	I did the same as @slackpad suggestion.	cmingxu	slackpad
2432	2016-10-31 08:51:26	@cmingxu , @slackpad could you please explain more about this way? in my understanding, if I register serviceA via client1 with "deregister_critical_service_after", I still can not modify serviceA via client2. if the ttl expires, it does not exist in the catalog anymore. what all these are to do with the HA?	hehailong5	slackpad
2432	2016-12-20 03:05:47	Hi @slackpad, the services and consul clients are running on different nodes. the registrator running on the service node contacts with one consul client each time to send the add/update/delete request. the goal is to achieve the consul client side HA. is that possible? ![image](https://cloud.githubusercontent.com/assets/17330257/21336790/b5a22054-c6a2-11e6-8938-7e0c5803cc45.png)	hehailong5	slackpad
2430	2016-11-22 17:38:21	Hi @ross wanted to clarify did you see any health flaps _for_ nodes that were not part of this pair with duplicate IPs, or were you just seeing memberlist messages across the whole fleet related to those two nodes? The latter would be expected as the nodes fight it out, and we could see consul template being busy if quiescence wasn't set. We'd definitely not expect the former where some node outs…	slackpad	ross
2430	2016-11-22 19:24:46	> Hi @ross wanted to clarify did you see any health flaps for nodes that were not part of this pair with duplicate IPs, or were you just seeing memberlist messages across the whole fleet related to those two nodes? We were seeing consul-template restarts on nodes that matched up with the memberlist messages in the logs on that node. So somelb-ab12cd56 would log those messages and at the same poin…	ross	ross
2428	2016-11-09 17:20:33	Are you joking @slackpad? Please reopen this issue. Something like the following causes the crash.	pascaldekloe	slackpad
2427	2016-10-21 22:00:58	potencially we do, i'll turn them off and compare results. thanks a lot @jippi !!	adrianlop	jippi
2427	2016-11-02 02:41:20	how to config to let the outputs to log file? @jippi	xautjzd	jippi
2427	2016-11-02 16:50:23	Hi @adrianlop there shouldn't have been anything new in 0.7 to cause this. If you look at [telemetry](https://www.consul.io/docs/agent/telemetry.html) and look at the counts for metrics with `fsm` in the name that may help narrow down what's churning.	slackpad	adrianlop
2427	2016-11-03 08:30:23	hi @slackpad thanks for the help. Please find attached some additional info. do you see anything abnormal? consul info output: consul monitor output: telemetry samples (gathered using `nc -u -l` during 5sec then `| grep fsm`, this is the result):	adrianlop	slackpad
2427	2016-11-03 17:01:58	Thanks @adrianlop that looks like the only churn over that 5 second period is writes to the KV store. Do you have something in your infrastructure that could be writing a large-ish value some set of keys over and over? We don't have a super great way to chase that down on the server side - if you have debug logging turned on your agents (or use `consul monitor` for a little while with debug enabl…	slackpad	adrianlop
2427	2016-11-04 10:47:20	@slackpad thanks a lot for the help! that's it. we're using [consul-alerts](https://github.com/AcalephStorage/consul-alerts) for a basic alerting system on top of consul, and it's writing to the KV its own healthcheck info to compare previous data and generate alerts. I'll try to tweak this tool to reduce intensive KV writing.	adrianlop	slackpad
2424	2016-10-19 15:33:50	Hi @sobertooth I think @jippi is right here. Haven't used consulate too much myself, but it looks like the datacenter gets configured for the client itself, not per-call - https://github.com/gmr/consulate/blob/master/consulate/__init__.py#L51.	slackpad	jippi
2417	2016-11-03 19:57:46	Thanks @moofish32!	slackpad	moofish32
2407	2016-10-17 20:59:28	@slackpad potentially, I've been running 0.7.0 with Sierra for a while now and not had problems. Just wanted to post for posterity. If I can help out any further let me know. It might help if @nugend posted the output of `go env`	charliestrawn	slackpad
2407	2016-11-08 14:41:34	Thanks @magiconair and @lowzj. We got Go upgraded to 1.7.3 last night via https://github.com/hashicorp/consul/pull/2281 so that should fix this for the next release.	slackpad	magiconair
2407	2016-11-08 15:06:44	@slackpad any ETA for the next release?	Sandmania	slackpad
2405	2016-11-18 03:36:52	Hi @slackpad Beacuse of we need to send a lot of http requests for getting or checking status for a group of service. This can be a time-consuming operation for applications. So we need a batch interface.	stevenLX	slackpad
2405	2016-11-18 08:11:24	Hi @slackpad Not only for dashboard.For example,I write a application need access muti services, so I need get the service's info (inculde regist info and health status)from consul.At this moment I should call the same http api muti-times, and wait for all responses back. It is a time-consuming. So, Could I push the batch interface for this kind of case?	stevenLX	slackpad
2403	2016-10-07 22:40:51	@slackpad I could sniff the transaction and/or point the test code above to a dummy webserver. What I have tested: - Curl with a header _or_ a query parameter _works_ against a v0.7.0 server - The v0.7.0 API does _not work_ with client config set to use a token against a v0.7.0 server - The v0.7.0 API does _not work_ with QueryOptions passed with a token to a v0.7.0 server - The v0.6.4 API using …	leprechau	slackpad
2403	2016-10-07 23:47:49	@leprechau thanks for the repro case. This is super weird as I see the token header going into the `Do()` call for the request in both examples. Will keep tracing this.	slackpad	leprechau
2403	2016-10-11 00:01:23	Hi @leprechau I think the root cause of this one is https://github.com/golang/go/issues/4800. With older versions of Go, the HTTP client will drop the headers when it is following redirects. It looks like a fix for this is teed up in master and will go out with the next release of Go, but in the meantime, if you get rid of the slash you won't get the redirect and the headers will display: Your sa…	slackpad	leprechau
2403	2016-10-11 02:45:57	@slackpad Interesting ... that makes sense. I also agree about enhancing the API client to not hard-code the prefixing slash when making requests. That was a rabbit hole.	leprechau	slackpad
2393	2016-10-06 15:32:51	@blalor thanks for opening an issue and sorry for the confusion. We will get this cleaned up!	slackpad	blalor
2390	2016-10-09 04:12:36	Hi @slackpad , this was indeed the problem. I can confirm it now works. This was due to registrator, we had passing --ip, once this was removed, this works as intended. Although this causes a problem now with the consul HTTP healthchecks, since consul does a GET on it, since there is no IP for $SERVICE_IP, those health checks will fail. Is there anyway to tell consul to use its own local lan IP, …	JoeOrtiz	slackpad
2382	2016-10-20 16:41:28	Thanks @zaunerc that's a good addition.	slackpad	zaunerc
2375	2016-11-21 11:30:15	@slackpad done. And thanks for your advise.	xychu	slackpad
2374	2016-10-20 16:37:27	Hi @slackpad, no it never comes back to normal, cluster needs to be bootstrapped from scratch. I waited an hour or two, logs continue same as in Log Fragments.	muradm	slackpad
2374	2017-01-13 13:07:59	@muradm did you solved this problem? I've noticed the same issue in my environment. Besides it, there are some other problem: when you restart the host for some reason, the docker daemon doesn't send sig term to the consul-server docker task, therefore, it not properly leave the cluster. After the host is up, a new task is created with a different VIP address. As soon as I have persistent storage…	galindro	slackpad
2374	2017-01-13 16:49:37	Nice @slackpad! Whats the ETA for 0.8 launch?	galindro	slackpad
2374	2017-01-14 01:38:23	Hi @slackpad, does it mean the recovery policy would change? the peers.json with ips will be abandoned? currently my script is dependent on the ip based peers.json for all the recovery scenarios. hopefully it would still work till then.	hehailong5	slackpad
2371	2016-09-29 13:37:48	@ryanslade you might want to update your code URLs to point to specific commits and not master. Your links may break if anyone changes those files. Not sure if you know this trick, but if you press your `y` key while viewing source code in GitHub it'll change your URL to the specific commit. `https://github.com/hashicorp/consul/blob/master/api/lock.go#L132` became `https://github.com/hashicorp/co…	theckman	ryanslade
2371	2016-10-06 01:03:28	Hi @ryanslade thanks for opening an issue. We should definitely document this and I'm not totally sure if we should change the behavior. It seems like we should stop updating the session whenever the leader channel closes, but I'd need to think through if there are any other implications if we change that.	slackpad	ryanslade
2365	2017-02-11 01:41:40	@kyhavlov fwiw, `consul lock -http-addr=127.0.0.1:8501` works for me also, with	wyardley	kyhavlov
2363	2016-09-27 15:35:13	Hi @slackpad, I was indeed thinking about the effect of big values would have on replication just after I submitted this. I'll open one at TF to check there what can be done. Since Consul now supports transactions for updating multiple keys, perhaps splitting the state could be the way to go.	gpaggi	slackpad
2360	2016-09-26 21:44:07	@sethvargo that failing test is a known flaky one unrelated to this - sorry about that.	slackpad	sethvargo
2350	2016-09-24 01:13:22	@mckennajones awesome! I think the `=` matches more of what's there and is clearer when reading documentation.	slackpad	mckennajones
2348	2016-09-21 04:09:21	Hi @pszymczyk thanks for opening an issue an PR but I have to agree this is kind of an anti-pattern. There are good tools for pre-vetting config, and depending on where the typo is you might end up in a dangerous state so it's much safer to have Consul bail out when given a bad config. As @daveadams hinted, you should be able to use https://www.consul.io/docs/commands/configtest.html even as part…	slackpad	pszymczyk
2348	2016-09-21 04:09:21	Hi @pszymczyk thanks for opening an issue an PR but I have to agree this is kind of an anti-pattern. There are good tools for pre-vetting config, and depending on where the typo is you might end up in a dangerous state so it's much safer to have Consul bail out when given a bad config. As @daveadams hinted, you should be able to use https://www.consul.io/docs/commands/configtest.html even as part…	slackpad	daveadams
2348	2016-09-21 07:12:43	@daveadams @slackpad thanks for feedback, I will try to implement `consul configtest` before restart Consul process.	pszymczyk	slackpad
2348	2016-09-21 07:12:43	@daveadams @slackpad thanks for feedback, I will try to implement `consul configtest` before restart Consul process.	pszymczyk	daveadams
2347	2016-09-27 07:05:43	Thank you very much!!! @slackpad	zhaojigang	slackpad
2335	2016-09-13 15:32:29	Hi @pszymczyk thanks for the feedback on the RC build! There's a 512 byte limit for UDP responses so that can affect the number of results, especially if you have a long service name. Does that seem like it could be the case here? If you query by TCP you'll get all of them, and the UDP results are shuffled, so if your app is trying the first entry it will get a different one there if it re-querie…	slackpad	pszymczyk
2331	2016-09-08 08:32:53	@moofish32 thanks	junneyang	moofish32
2325	2016-09-05 17:42:16	Hi @janisz thanks for opening a PR. I've got one here https://github.com/hashicorp/consul/pull/2281 that had to deal with a few library changes related to TLS that came along with 1.7. Also, there's still a remaining issue with the unit tests that I haven't had a chance to track down yet, so we aren't quite ready to upgrade until that's done.	slackpad	janisz
2317	2016-09-01 15:25:52	Greetings, @slackpad. I had thoughts that this system might result in problems with multi-node configuration on non-leader nodes. As of now I'm working on a coreos/flannel change that would allow to use consul as one of the variants alongside etcd. From what I understand, flannel depends on TTL behaving like in etcd, as in reflecting the real time of the key's life. The key's TTL in flannel is se…	illeatyourheart	slackpad
2314	2016-09-20 23:45:48	Hi @janisz and @kshep, some health checks can be expensive, and multiple services might get registered all in one go, such as with a `consul restart`, so we always stagger them to try to randomize their phase. You can set the initial health state, so you can default healthy or unhealthy until the first check. Having it not show up until it has run the first check is an interesting idea. It's prac…	slackpad	janisz
2299	2016-08-23 16:29:25	Hi @far-blue - what uses were you thinking of? We probably should just have Consul tag itself automatically for most things (leader, follower seems like a good one for servers), any other use cases you had in mind?	slackpad	far-blue
2297	2016-08-24 09:33:03	@slackpad it seems most connection don't show a remote port in the lsof. They just read: consul 8566 root 1020u sock 0,6 0t0 255716323 protocol: TCPv6	arie-stratoscale	slackpad
2263	2016-09-02 05:16:33	@sweeneyb thanks for the PR!	slackpad	sweeneyb
2248	2016-11-10 01:52:39	@slackpad I would like to take a Look. Can you assign the issue to me?	lucasalcantara	slackpad
2224	2016-07-29 17:53:26	Hi @brianshumate this is a great idea and is definitely an FAQ :-) There are some other ports we use, so it would be good to clarify this FAQ as "between Consul agents" and link to [docs/agent/options.html#ports](https://www.consul.io/docs/agent/options.html#ports) or replicate the full list here.	slackpad	brianshumate
2224	2016-07-29 18:34:28	Thanks for the feedback @slackpad! I think the FAQ should probably just point the reader to the ports as already described at [Ports Used](https://www.consul.io/docs/agent/options.html#ports) instead. It was a bit tough to discover and maybe being linked from the FAQ page will help with visibility.	brianshumate	slackpad
2223	2017-02-13 10:18:30	Hi @slackpad The behavior is the same using the agent API and definitely doesn't match the documentation. Adding a service via v1/agent/service/register: Ends up being registered as: ![consul](https://cloud.githubusercontent.com/assets/13365164/22879315/c19960c8-f1dd-11e6-9e41-8a5438be78ec.png) Version tested: 0.7.3	user31459	slackpad
2219	2016-08-13 00:20:41	Hi @maxvt thanks for the PR! I've done a rebase under #2271 and make a couple tweaks to the unit test.	slackpad	maxvt
2217	2016-12-02 14:55:29	@mfischer-zd , while this doesn't address the binding to multiple IP addresses portion of your issue, there is code in `master` now that will let you bind to an IP on a named interface: There is now a configurable template language for examples and docs) behind this that you can use to create a customizable heuristic that should allow you to get whatever it is that you need from your environment …	sean-	mfischer-zd
2217	2016-12-02 20:42:45	That's great news, @sean- . Let me know how I can help finish the work.	mfischer-zd	sean-
2216	2016-07-29 12:41:25	@highlyunavailable yes, it's the same issue.	WoZ	highlyunavailable
2210	2016-08-11 11:24:54	@jhmartin should this issue not be https://github.com/hashicorp/docker-consul ?	swade1987	jhmartin
2203	2016-07-26 20:17:30	@slackpad Thank you for the quick response! Quick question regarding release: This issue represents a significant bug in our deployed software today. Do you guys have any intention of releasing a patch (0.6.5) or an ETA on the next minor release (0.7.0)? If not, we will need to produce and deploy an in-house build with the bolt db upgrade. Thanks!	autoric	slackpad
2203	2016-07-27 15:09:57	Hey @slackpad, I code reviewed what you checked in and then did a build of `master` on `windows 2000 R2` using `TDM-GCC` tool chain, and ran gatling against it with the boltdb upgrade. `raft.db` was able to expand beyond `65 MB` to `256 MB` without any issues. Test run was from @Tzinov15 here: [SlamKeyValue](https://github.com/Tzinov15/GatlingConsul/wiki/Running-Gatling) Here are the metrics from…	FrankHassanabad	slackpad
2200	2016-07-21 15:57:08	@slackpad so we did some thorough network related testing and were able to confirm that all nodes are able to communicate over UDP on port 8301 (we are using default ports). We made sure to investigate those avenues before opening up an issue. The one thing that did show up was that the consul servers did not seem to be probing each other (via UDP on 8301). This behavior differed from our other c…	carkmorwin	slackpad
2200	2016-07-26 15:13:23	@slackpad thanks for the info, will look into this further.	carkmorwin	slackpad
2188	2016-07-18 18:21:46	Hi @maier noted a few small things in comments but otherwise looks good. We'd need to update the vendored go-metrics (I can do that after pull if you'd like) as well as the documentation (it's in the same repo here under website).	slackpad	maier
2188	2016-07-18 20:28:24	@slackpad I haven't used godep before and it isn't cooperating with me. I don't want to break anything so, I'll leave that one to you (if you don't mind). I did update the documentation, I believe I added the configuration setting information in the right location.	maier	slackpad
2185	2016-07-19 09:05:38	@slackpad Updated with that change, cheers.	richard-hulm	slackpad
2179	2016-11-18 00:08:33	@sean- any thoughts on this one? I don't fully understand what the difference is here.	slackpad	sean-
2176	2016-07-14 06:54:51	Hi @akbarahmed you are correct - that's an error. Appreciate the offer for a PR!	slackpad	akbarahmed
2176	2016-07-14 20:38:44	@slackpad I'll work on submitting the PR before Sunday. Knee deep in some complicated code...so I'll get this done when I need a breather. BTW, thanks for releasing Consul. We're loving it.	akbarahmed	slackpad
2175	2016-07-10 20:26:20	@armon this looks great! One tiny comment and it would be good to add a unit test for this :-)	slackpad	armon
2173	2017-01-05 12:29:36	hi @slackpad can you share me how to use Catalog API to register a service without running an agent	bhargavchukka234	slackpad
2172	2016-07-07 18:42:02	@slackpad only the node names, the ip addresses stayed the same.	zankich	slackpad
2172	2016-07-07 23:04:03	@slackpad we would like to change our orchestration to detect whether the cluster is scaling down vs. being rolled, and either leave or pull the plug accordingly. Right now, we can't change that, and it will always leave. We want to consider the following option: 1. Tear down the existing cluster (each node doing a "leave") -- we will lose all data with this, which is okay. 2. Bring up a brand ne…	Amit-PivotalLabs	slackpad
2172	2016-07-08 18:07:43	Thanks @slackpad, good to know we have that option. One more question, let me know if you'd rather I start a different issue or ask on the mailing list instead, but if I have access to a node's raft.db, is there any way to determine what its name was before being shutdown? The scenario I'm imagining: - 3 node running cluster, under one naming convention - one node leaves, stops, disk is detached,…	Amit-PivotalLabs	slackpad
2172	2016-07-12 01:37:52	Thanks @slackpad! We'll have a think about using that, but we have a workaround if there are any issues with it. As usual, thanks for all the help.	Amit-PivotalLabs	slackpad
2172	2016-08-08 08:09:56	@slackpad do you have any insight on what's happening here? Can we rename a server while keeping the same ip address?	iverberk	slackpad
2166	2016-07-05 19:15:46	@slackpad how would i check this for sure - not wanting to confuse you. What i do to register this service is And then i restart consul to pick up the service. The node does not have any checks. You should even see this issue in the node-list: https://goo.gl/vj7Fyf As you see, i can see the services when selecting the node. As you see, since the UI has yet no token, you see all nodes have 0 servi…	EugenMayer	slackpad
2154	2016-06-30 15:54:09	@slackpad Slackpad. Rereading the documentation I now see that the `consul lock` command doesn't restart a command! 👍 Closing this!	JensRantil	slackpad
2153	2017-02-23 18:06:08	(just seeing this now). @brianshumate Nice! Thanks for doing this work, it will be very helpful.	dnblankedelman	brianshumate
2152	2016-06-29 22:07:23	@slackpad Thanks you for a quick reply. I really glad to hear what some work is done towards this issues, but about logging, there is TCP ping log here: https://github.com/hashicorp/consul/blob/v0.6.4/vendor/github.com/hashicorp/memberlist/state.go#L292 and I wonder why I can see it in my logs	Oloremo	slackpad
2152	2016-07-01 12:32:47	@slackpad I think this is the same as https://github.com/hashicorp/consul/issues/916 right? Did you see my last comment on this topic?	rgardam	slackpad
2151	2016-06-29 20:22:11	@slackpad - you're right, it all depends on the use case. Gave the `RemoveEmptyTags` a try - with just the basic test in place.	tpotega	slackpad
2148	2016-07-06 14:58:54	Hi @rboyer sorry for the delay - working through a review backlog but this should make it into the next release for sure - looks like a good change.	slackpad	rboyer
2145	2016-06-28 06:56:19	Hello @slackpad . That's great. I actually didn't find it because I searched on 'ui'. I went through the code quickly and it seemed like a lot of work already, thank you. Support for something like copy-tree and move-tree would indeed be interesting for a lot of people in my opinion. It would allow to easily switch between two configurations or test some settings while making a sort of local back…	EvertMDC	slackpad
2142	2016-06-23 18:28:20	@slackpad thanks for the feedback. Here is the log: what I noticed is after consul boots, eto0 comes up: Thoughts on how to make consul wait to start?	clintonm9	slackpad
2141	2016-08-11 01:10:18	Hi @rboyer thanks for the PR! This is a common use case so I think we want something like this. Once we get 0.7.0 out I'll give this some cycles.	slackpad	rboyer
2139	2016-08-11 07:36:05	Hi @slackpad, you can close this, I was being stupid and not querying the services correctly. Sorry for the trouble.	byrnedo	slackpad
2137	2016-06-22 02:57:15	@ryanuber took a look through and added some comments - this is looking good! I think the `.Source` thing is the biggest change since that's already there, otherwise some minor stuff.	slackpad	ryanuber
2137	2016-07-01 00:20:04	@ryanuber looks good! I still think we need to revert the `parseSource()` changes and the only other thing is to mention this in the docs. Otherwise, :shipit:.	slackpad	ryanuber
2120	2016-10-21 14:10:14	@slackpad I am seeing the same error on all my 3 nodes Here is the config for bootstrap node Here is the config for 2 other nodes Here is the consul version Thoughts?	gvenka008c	slackpad
2118	2016-08-15 23:16:27	Hey @DWvanGeest thanks for the PR and sorry for the delay. I did a little follow on work for this under #2275 and will be merging here in a sec. Code looked great!	slackpad	DWvanGeest
2113	2016-08-11 00:58:19	Closing as we haven't heard back (thanks for the help @tiwilliam)! Please let me know if you are still running into issues.	slackpad	tiwilliam
2086	2016-06-02 20:04:19	@slackpad what is the expected i/o rate for consul from your experience? The base is 4 nodes cluster, with 3 servers.	rom-stratoscale	slackpad
2082	2016-06-01 14:11:27	@c4milo yes, everything is fine in the network. What about suspect message?	shakisha	c4milo
2082	2016-06-01 15:43:58	Hi @shakisha, @c4milo is correct - this looks a lot like there was a temporary network disruption on that node that caused the server to close the TCP connection to this agent and caused other nodes to think the agent was failed. This can be caused by problems with the network itself, or it's also common on cloud platforms like AWS with small instance types where periods of high activity can stea…	slackpad	c4milo
2080	2016-06-01 07:34:00	Hi @slackpad running consul in three server, when reboot one server would not affect the cluster, until leave all the consul then need us to recover manually. do i understand right ???	zackshen	slackpad
2080	2016-06-02 02:05:30	@slackpad thank you very much!	zackshen	slackpad
2063	2016-05-31 14:36:01	@ross sorry for the delay - I'll pull this down locally and take a look soon. Definitely interested in seeing this land!	slackpad	ross
2063	2016-05-31 14:49:20	> @ross sorry for the delay - I'll pull this down locally and take a look soon. Definitely interested in seeing this land! No worries. Just wanted to make sure before I put a bit more time in to clean it up, both visually and code-wise. I should get to that in an evening later this week or early this weekend.	ross	ross
2063	2016-08-10 23:57:18	Hi @ross sorry about the delay on this one. I ended up making a tiny JS change over in https://github.com/hashicorp/consul/pull/2251 that I think we will need to rebase and port over here. There was a JS error if coordinates were not available. I can help you rebase, or if you'd like to we can get this in - please let me know!	slackpad	ross
2063	2016-08-11 01:00:34	Hi @slackpad. May be best for you to rebase & fix as it'll take me a bit before it'd get back to the top of my todo list.	ross	slackpad
2062	2016-05-28 09:10:38	@slackpad Thanks James!	sspreitzer	slackpad
2056	2016-08-11 16:10:40	@slackpad Nope. Just checked again and did not see anything in stderr log when starting. I also tried restarting rsyslog before starting consul with syslog enabled, but that did not seem to work or showed anything in stderr log.	carkmorwin	slackpad
2054	2016-08-03 05:13:50	Thanks for the review and comments @ryanuber. I followed all of them (I think). After following your suggestion to check the result from `cmd.Wait()`, I discovered that `cmd.Run()` calls `cmd.Wait()` under the hood. This meant that, previously, my explicit call to `cmd.Wait()` was redundant, and was producing a ["wait already called"](https://github.com/golang/go/blob/master/src/os/exec/exec.go#L…	maxenglander	ryanuber
2046	2016-05-17 16:56:50	@ross Looks super great!	armon	ross
2046	2016-05-17 17:00:02	@ross My only ask is to use the median distance instead of average, since you have it sorted and its less likely to get affected by outliers	armon	ross
2046	2016-05-17 17:46:05	> @ross My only ask is to use the median distance instead of average, since you have it sorted and its less likely to get affected by outliers Updated version with median in place of average. Do you want the hover behavior, https://github.com/ross/consul/commit/a8370a0de9d0a78fb568f58b6867021f319fcb85, as-is? It's really nice functionality, but the implementation is lacking due to me knowing noth…	ross	ross
2046	2016-05-17 18:39:59	@ross I haven't played with it, but I worry it might be unwieldy for large clusters where there are too many nodes.	armon	ross
2046	2016-05-17 19:31:04	> @ross I haven't played with it, but I worry it might be unwieldy for large clusters where there are too many nodes. Not sure if you're referring to the hover behavior or this PR in general. I've tested with with a couple thousand lines/nodes (by faking more data) and that works fine. Past that the svg rendering starts to bog down. My thought was to sample data (every Nth node) past some reasona…	ross	ross
2046	2016-05-18 05:06:36	Hi @ross thanks for this! Left a few comments - let's go ahead and add the mouseover as well. I like the down sampling - that seems like it should be effective for large clusters.	slackpad	ross
2046	2016-05-19 02:07:03	@ross thanks again!	slackpad	ross
2039	2016-08-10 23:46:14	Hi @jlambert121 thanks for the PR! I'm working on getting the 0.7.0 release right now but I'll try to give this some cycles soon.	slackpad	jlambert121
2038	2016-05-12 02:17:59	Hi @slackpad this isn't causing any problems, it was just a little off to me.. I can add additional logic around this.	dmyerscough	slackpad
2027	2016-08-10 20:55:24	@daveadams thanks for the suggestion - I agree this would be super useful. I think Vault has a similar concept via "token accessors".	slackpad	daveadams
2025	2016-05-05 17:47:10	@slackpad thanks for the response. I'm curious what the perms should be.	fxdgear	slackpad
2025	2016-05-05 18:13:43	@slackpad so for a bit more info I'm using	fxdgear	slackpad
2025	2016-05-05 18:30:08	@slackpad ahh sorry I realized this is an issue with docker-machine and not with consul. :(	fxdgear	slackpad
2025	2016-06-09 09:14:45	@jhmartin I'm having this issue on a fresh Ubuntu 14.04 server box (no SELinux).	deviantony	jhmartin
2025	2016-06-09 14:38:41	@slackpad do you mind letting us know which issue in [https://github.com/hashicorp/docker-consul ](url) tracks this one here ? @jhmartin the z or Z options do not work for me Ubuntu 16.04 , no SELinux, $ docker version Client: Version: 1.11.2 API version: 1.23 Go version: go1.5.4 Git commit: b9f10c9 Built: Wed Jun 1 22:00:43 2016 OS/Arch: linux/amd64 Server: Version: 1.11.2 API version: 1.23 Go v…	barbarello	jhmartin
2025	2016-06-09 14:38:41	@slackpad do you mind letting us know which issue in [https://github.com/hashicorp/docker-consul ](url) tracks this one here ? @jhmartin the z or Z options do not work for me Ubuntu 16.04 , no SELinux, $ docker version Client: Version: 1.11.2 API version: 1.23 Go version: go1.5.4 Git commit: b9f10c9 Built: Wed Jun 1 22:00:43 2016 OS/Arch: linux/amd64 Server: Version: 1.11.2 API version: 1.23 Go v…	barbarello	slackpad
2022	2016-06-03 22:40:32	@evan2645 sorry about that - I'd definitely take a PR to update the docs and push that out while we work on the fix.	slackpad	evan2645
2022	2016-06-04 00:31:41	@slackpad no apology needed :) opened https://github.com/hashicorp/consul/issues/2090	evan2645	slackpad
2017	2016-05-04 00:48:19	@clstokes definitely an issue! Submitted a pull request to fix.	captainill	clstokes
2015	2016-08-18 02:07:03	Closing this out as this isn't the behavior we'd like, since Consul handles the AND-ing of the dependency on the serfHealth check under the hood. Please let us know if there's any follow up from @sean-'s comments that we can help with.	slackpad	sean-
2011	2016-08-10 20:38:34	@slackpad thanks, I'll give that a try!	devth	slackpad
2006	2016-04-29 08:41:59	Hi @fusiondog . Thanks for the suggestion. Can you add a small bit to this that includes a reference to the `recursors` option? Without at least one specified, users with this configuration will have a hard time resolving non-Consul addresses. In general we recommend a caching DNS service vs relying exclusively on Consul because Consul does not cache, it forwards. Thanks! https://www.consul.io/do…	sean-	fusiondog
2006	2016-06-02 23:08:40	Hey @fusiondog, ah yes I forgot to mention that. I use recursors option actually, when I haven't applied the iptables rule everything was fine, I can resolve other TDL such google.com with this command `dig @localhost -p 8600 google.com`, but after I applied those rules I mentioned above, suddenly I couldn't resolve any host other than consul. Do you know why it's happen?	akurniawan	fusiondog
2006	2016-06-02 23:43:52	@fusiondog the recursors is on the same system. Here is the output from `iptables -L -t nat` Here is the output from `tcpdump -ni any udp port 53`	akurniawan	fusiondog
2002	2016-06-22 09:34:40	@sean- @slackpad Any update on this PR? We hit the similar issue about the DNS retry.	bingosummer	sean-
2002	2016-11-17 23:57:49	@sean- any thoughts on this one? We added the RPC hold timeout which paves over leader elections and we've made allow_stale opt-out with aggressive max_stale, so we may be able to call this good enough for now?	slackpad	sean-
1988	2016-04-27 06:55:05	Hi @jippi it's definitely true that not everybody will want to use the official image, but it's pretty simple to configure something outside of Consul to do the reaping in your own container, so we will document that. The [reap lock](https://github.com/hashicorp/go-reap/blob/master/reap_unix.go#L23-L29) is just plain ugly and it's super easy to forget to do it in the code and introduce subtle err…	slackpad	jippi
1988	2016-04-27 07:57:53	@slackpad alright, kill it with fire then :)	jippi	slackpad
1986	2017-01-13 03:28:22	@kyhavlov i am not familiar with how to get Chrome to pass a cert request to the UI. I can understand needing it for api requests, but not the web ui	shortdudey123	kyhavlov
1984	2016-07-05 20:19:26	Hey @kylemcc, this looks great! Just a few minor comments but otherwise LGTM. Sorry for the delay!	ryanuber	kylemcc
1984	2016-07-07 16:38:07	@ryanuber I've made a few changes based on your feedback. The test failure here seems unrelated to my changes - it may be due to my rebasing on top of master. They do pass for me locally though. Let me know if you have any other feedback.	kylemcc	ryanuber
1984	2016-07-07 16:47:54	@kylemcc great, will review again shortly!	ryanuber	kylemcc
1984	2016-07-19 15:20:28	@kylemcc I added a [PR](https://github.com/kylemcc/consul/pull/1) to your branch to include TLSSkipVerify in the api. Please review before this gets merged!	cavemandaveman	kylemcc
1983	2016-04-25 00:03:50	Hey @slackpad, thanks for the suggestion, but apparently no dice: (I also tried `CGO_ENABLED=1`, just in case of typo, but that's no good either). After some more digging, turns out this is a false alarm: I upgraded Go to 1.6 over my previous installation (because I missed the bit about removing the old Go install first) and now all appears to be well. Sigh... that's Monday morning for you...	mpalmer	slackpad
1969	2016-07-17 11:56:45	@slackpad this is great! Do you have any idea when we might get a first drop of this, ideally as a release, but if not then as a master commit we can at least test/build off? Thanks :)	nickithewatt	slackpad
1969	2016-09-28 14:17:11	Hi @slackpad - did this change make it into the 0.7 release? I've seen the new performance config in 0.7, but even with the defaults we're still seeing timeouts when a consul server is destroyed and replaced with a new node in AWS. Server nodes are `t2.medium`s, but even then, we get timeouts which trigger leader election.	madAndroid	slackpad
1969	2016-09-30 06:20:03	@slackpad - We're still seeing the same behaviour, I'm afraid :( We have 3 server nodes, one per AZ .. and we've now bumped these up to `m3.medium`'s, and have set `raft_multiplier` to 8 .... when we randomly killl one of the servers, ASG event kicks in, and replaces that box ... and when it comes back up, it attempts to join the rest of the cluster (at this point we still have a leader, since th…	madAndroid	slackpad
1969	2016-10-06 06:32:06	@slackpad - I'll need to do some more testing, but most recently I've seen that the node that joins will enter this flapping state for some time; during this time, the instance will appear to connect, logs indicate that it joins.. then the heartbeat fails, and it reenters candidate mode; the other two nodes don't enter that same state: they reject leader election requests from the node that enter…	madAndroid	slackpad
1965	2016-06-11 02:35:37	Hey @fusiondog Stumbled upon your work when I was reading the mailing list and this really fits into what I'm experiencing as well. I'd love to get Consul to output to graphite and have this kind of handler. Have you been updating any of this work lately? Perhaps we can discuss this with @armon as well in regards to getting the ball rolling again here? :)	cdrage	fusiondog
1965	2016-08-11 00:32:44	@fusiondog thanks for the PR! I'll try to give this some cycles once we ship 0.7.0.	slackpad	fusiondog
1958	2016-04-18 15:03:08	Thanks @moofish32, but you may didn't understand my question, so thanks, I will clear it up. I already setup my env, including the consul cluster. My scheduling process runs only after Terraform finished to setup the env. btw, the private IP addresses are remain the same when I stop the instances.	panda87	moofish32
1958	2016-04-19 17:54:34	@moofish32 - I know that this scenario is not expected and not by design, but still, I want to make sure whether this scenario I can work with or not. Second, my env is pretty big with many components, part of them are still not fully automated, so I prefer to keep the env and not rebuild it every morning.	panda87	moofish32
1957	2016-05-19 02:42:43	Hi @siddharthist thanks for the PR and sorry for the delay in looking at this. I'm thinking we should incorporate the listing of allowed methods into [here](https://github.com/hashicorp/consul/blob/master/command/agent/http.go#L196). We could make a new registration function that turns this: `s.mux.HandleFunc("/v1/kv", s.wrap(s.AgentSelf))` Into something like this: `registerEndpoint("/v1/agent/s…	slackpad	siddharthist
1957	2016-05-19 19:45:13	@slackpad That makes a lot of sense. Most of the work on this PR was just finding out what endpoints respond to which methods, so I'm happy to redo the code :)	siddharthist	slackpad
1957	2016-05-19 21:18:05	@slackpad What are the supported methods on the `/v1/txn` endpoint?	siddharthist	slackpad
1949	2016-04-13 07:48:02	Hi, @slackpad In my config i set a service named "web", its service_ttl is 10s, like this `"dns_config": { "service_ttl": { "web": "10s" } }` The TTL of "web" is 10s when queryed with dns lookup, If i register a new service(example: "web2") with http api, how can i set service_ttl of "web2" to 5s? I want to set it with http api not to write in config，thx	wxjs33	slackpad
1936	2016-12-06 19:08:07	@slackpad is there any docs around `-ui-dir` and `-ui` combo? I just ran into this with the latest version of consul and couldn't figure out the issue for the life of me.	chiefy	slackpad
1930	2016-11-18 12:27:51	@slackpad When using location rewrites with nginx proxy, it should be possible to customize the URI on which consul ui responds. If my nginx proxy is setup to forward `/server-1/consul-ui` to an upstream where consul ui is running, consul ui needs to be set to use `/server-1/consul-ui` context path. This setting is akin to `application.context` from Play framework, `-web.external-url` from Promet…	radekg	slackpad
1930	2016-12-09 02:26:02	Just FYI - I have made a few other enhancements that I think will help this. PR will be in coming shortly. TL;DR: Currently consul does not serve back full URL paths in its `Location:` headers when it's doing redirects for the UI, nor does the UI itself append on the correct HTTP origin that accessed it in the first place. These things are necessary to properly support reverse proxies not just on…	vancluever	slackpad
1929	2016-04-11 19:31:08	Hi @slackpad. Thanks for the response. We have limited logs and info because this is occurring from one of the users of our application however here is the info that we know: - The setup is a 3-node cluster and started with `-bootstrap-expect` - The user was performing an application upgrade which triggered a rolling deploy - The following logs are from a client that was connected to the cluster …	kkallday	slackpad
1929	2016-05-11 00:44:57	Hey @slackpad did the gist help uncover any useful information? We are still experiencing this bug.	zankich	slackpad
1922	2016-04-30 03:32:58	Hi @slackpad! I'm doing leader election with Consul and I wanted to use a return from `Session.RenewPeriodic` as a signal that the leadership is lost in case it was held. I can still achieve the desired behavior if I wrap around the close signal and abdicate before sending the actual close signal to `Session.RenewPeriodic`.	deadok22	slackpad
1914	2016-04-12 16:01:33	Hi James @slackpad , thank you really much for your answer; i still have got troubles for making this wan consul work properly, this is my configuration: This remote consul server has got in the configuration the bind address configured as lan. When i start consul on wan client i receive an error that the wan is available only in server mode. After i switch to server, this is was i receive: Where…	shakisha	slackpad
1914	2016-04-15 00:00:37	Hello @slackpad , still not have got success on this :-( Have you got any kinda of update for me? Thank you a lot!	shakisha	slackpad
1914	2016-04-15 07:21:33	@slackpad : this is exactly the part of the docs which I didn't get. on the bind address I have only lan interface because I have got 10 clients in the local lan (datacenter0) in datacenter "lon1" I have the configuration listed above and connection refuse error, but from tcpdump in pretty sure that lon1 server is contacting the server at "datacenter0". should I totally remove bind address and us…	shakisha	slackpad
1914	2016-04-15 20:05:32	Hi @slackpad, this is very a GREAT idea, but how to do that if vpn is on tun0 interface and i have to listen on both eth1 (lan) and tun0 (vpn)?	shakisha	slackpad
1914	2016-12-17 18:19:03	Hello @sean- and @slackpad ; thanks for your answers. I explain better my situation so we can make a big step next to enhance this consul version; @sean- of course, i've seen your reply just yesterday; can you confirm that i can test directly with the 0.7.2 rc? Actually i have got two datacenters: DC1 datacenter with only a single consul, wan connected machine. DC2 datacenter with a 6 consul, lan…	shakisha	slackpad
1914	2016-12-17 18:19:03	Hello @sean- and @slackpad ; thanks for your answers. I explain better my situation so we can make a big step next to enhance this consul version; @sean- of course, i've seen your reply just yesterday; can you confirm that i can test directly with the 0.7.2 rc? Actually i have got two datacenters: DC1 datacenter with only a single consul, wan connected machine. DC2 datacenter with a 6 consul, lan…	shakisha	sean-
1914	2016-12-22 18:56:39	@sean- doing now 👍	shakisha	sean-
1914	2016-12-22 19:19:04	@sean- and if i push in this way i have got: ` >Error decoding '/etc/consul/conf/config.json': invalid character 'e' after object key:value pair	shakisha	sean-
1914	2016-12-26 14:20:14	@sean- should i put these inside the configuration file? >>> $ sockaddr eval 'GetInterfaceIP "eth0"' $ sockaddr eval 'GetAllInterfaces | include "name" "eth0" | sort "type,size" | include "RFC" "6890" | include "flags" "up|forwardable" | attr "address"' >>> Like ` ?	shakisha	sean-
1914	2017-02-09 12:29:40	Thanks @sean- ok, two issues now; 1. The "{{ GetInterfaceIP \"eth0\" }}'" takes a strange ip address (10.9.2.0) which is not my eth0 ip. 2. from the consul wan machine, ran >curl http://localhost:8500/v1/catalog/nodes?dc=de01 and i have got ` on iptables i have got these rules: `	shakisha	sean-
1914	2017-02-09 12:55:03	Basically it seems that consul doesn't listen on port 8300 for the requests from wan machine. I cannot find a solution. @slackpad have you got an idea?	shakisha	slackpad
1914	2017-02-09 17:40:08	ok, i have identified the issue and got a workaround; if i set "bind" to PRIVATE INTERFACE (LAN) "serf_wan_bind": "PUBLIC INTERFACE", "serf_lan_bind": "PRIVATE INTERFACE", **NOTHING WORKS** but if i set "bind" to PUBLIC INTERFACE (WAN) "serf_wan_bind": "PUBLIC INTERFACE", "serf_lan_bind": "PRIVATE INTERFACE", everything works perfectly ( i have at the moment a lot of Refuting a suspect message) b…	shakisha	slackpad
1905	2016-07-18 15:59:33	agree with @slackpad. i needed the same functionality and i was able to setup something to help me by combining `consul template`, `elastic search` and `elasticui` (an `angularjs` based UI over ES). It's a `quick & dirty` solution - done with minimal coding - within couple of hours. https://github.com/awmanoj/consul-search	awmanoj	slackpad
1904	2016-04-27 18:53:25	@slackpad This has all the downsides of push based metrics. You never really know when something happened. And beside that, if you have a pull based monitoring system like Prometheus not having any way to pull in metics and having to resort to some kind of bridge make it worse. I think consul should provide the metrics on some point for pull. See this discussion: https://github.com/hashicorp/cons…	discordianfish	slackpad
1904	2016-08-10 20:22:32	Hi @discordianfish thanks for your thoughts on this. I haven't had any recent cycles to devote to this, but I'll give it another look.	slackpad	discordianfish
1904	2016-08-10 20:37:30	@slackpad That would be great! Also see my suggestions in #817	discordianfish	slackpad
1903	2016-11-22 17:19:00	Hi @calvn haven't seen any similar reports to this one. Have you seen this again with any of the newer versions of Consul built with newer Go versions?	slackpad	calvn
1903	2016-12-15 05:18:19	Hey @slackpad sorry for the delayed response, the issue was no longer being reported on our end so it's good to close.	calvn	slackpad
1897	2016-04-13 13:31:48	Thanks for the feedback, @slackpad - that's a good idea. I'll incorporate that :)	hairyhenderson	slackpad
1897	2016-07-05 20:21:22	Thanks @hairyhenderson, appreciate the contribution! I'm going to close this in favor of #1984. I agree with @slackpad that this fits better as a parameter of the check definition.	ryanuber	slackpad
1888	2016-04-12 20:18:29	@slackpad Let me rephrase this: Currently all hosts in my network do resolv lookup via my consul _masters_. If I'll add allow_stale = true to _master_ consul nodes, will this allow them to answer to dns loopup request for the "max_stale" period during the "no leader" situation? By dns loopup request I mean basic glibc one, like "host nodename.node.consul".	Oloremo	slackpad
1888	2016-04-12 20:32:00	@slackpad Thank you!	Oloremo	slackpad
1888	2016-04-13 05:38:13	@slackpad We do indeed have `allow_stale` enabled on all of our servers, so that would explain the `NOERROR` responses. Right now, I it appears that the DNS service remains active and will happily return data retrieved from other data centers (where the prefix of the other data center was explicitly specified,) whilst returning `SERVFAIL` only for calls that would otherwise have been serviced wit…	markbugejacba	slackpad
1885	2016-03-28 18:56:19	Sorry @sean- , last question: will this be a correct syntax ? ...and submit it to Consul:	akamalov	sean-
1885	2016-03-30 18:42:25	@sean- Sean any feedback or pointers ?	akamalov	sean-
1885	2016-04-13 16:56:33	@slackpad Will do James. However, it shouldn't be the reason for 403, right ?	akamalov	slackpad
1885	2016-04-14 14:33:37	@slackpad Thanks James again. It did work. I went ahead and assigned proper rights to **acl_token** and web UI came up right after. Thanks yet again!	akamalov	slackpad
1884	2016-04-13 05:06:47	Hi @mtchavez thanks for the PR! Those retries look pretty reasonable and I've seen those fail from time-to-time as well.	slackpad	mtchavez
1881	2016-06-01 18:56:34	@slackpad any thoughts on this?	BRMatt	slackpad
1871	2016-03-25 03:05:22	@slackpad thanks for your incredibly fast response! It will depend on the user whether they are willing to poke these holes in their ACLs, I suspect some will not. Anyways, the clarification was very helpful. Cheers, Amit	Amit-PivotalLabs	slackpad
1871	2016-04-01 03:04:44	@slackpad what would you have in mind for WAN semantics to support this use case? This is something we would be happy to submit a PR for. Is it a ways away due to complexity, priority, both? /cc @dieucao @onsi	Amit-PivotalLabs	slackpad
1866	2016-04-06 14:46:29	@slackpad -- I have some time this weekend to verify and resolve if you are not working this already. I most likely introduced the issue.	moofish32	slackpad
1858	2017-02-09 14:07:37	@slackpad @here I got into the same issue. Renamed the datacenter name and restarted the service. But lost access to the cluster. What would be the best steps we can follow to rename the datacenter name without affecting the running cluster?	gvenka008c	slackpad
1850	2016-03-21 23:30:10	Hi @ketzacoatl you are correct this currently isn't built-in. You'd have to look at all the edges and filter in your watch script, or we'd have to add some extra controls to the watch.	slackpad	ketzacoatl
1850	2016-03-22 02:19:40	AH, very cool, thank you for the reference @slackpad!	ketzacoatl	slackpad
1846	2016-03-18 20:47:39	Agree the change looks good, my only concern with this one was what @TeaBough had in terms of further plans. Was this for some Ginkgo-based testing of a project that uses Consul? I'd rather not introduce a testing framework into Consul core without thinking it through a little more first and seeing how it would fit with other HashiCorp products.	slackpad	TeaBough
1846	2016-03-19 10:02:53	@slackpad the idea is not to introduce another testing framework into Consul but simply to allow users that use your testutils to integrate it into their own testing framework (in my case Ginkgo).	TeaBough	slackpad
1846	2016-03-19 15:56:42	@TeaBough ok makes sense - thanks!	slackpad	TeaBough
1845	2016-07-05 19:47:42	Hey @mssola, sorry for the delay here! I think this could also be avoided by simply enclosing the command to execute in quotes, like: By automatically inserting double-quotes I think we are opening up the possibility for further unexpected behavior in cases where there may also be double-quotes in the command. Does that make sense?	ryanuber	mssola
1843	2016-03-17 17:51:35	Hi @slackpad, i'm using the consul lock command with no flags	bfloyd89	slackpad
1840	2016-12-14 11:11:30	Hi @slackpad, I am looking for a way out for the same, I am using the blocking query instead. unfortunately, I am not able to access google servers in my country, could you please elaborate the workaround here? thanks a lot!	hehailong5	slackpad
1836	2016-07-05 19:32:31	@shaneog sorry about the delay here - this LGTM. Looks like we have a merge conflict but otherwise this seems like a good addition. :+1:	ryanuber	shaneog
1836	2016-07-05 20:14:18	I've rebased on master now @ryanuber	shaneog	ryanuber
1836	2016-07-05 20:55:07	Awesome, thank you @shaneog !	ryanuber	shaneog
1833	2016-03-15 08:43:56	Hi @slackpad Thanks for the fast response. They may have been WAN joined at some point, I can double-check that. Do you think this behaviour should only be seen if they have been WAN joined at some point, otherwise this would be unexpected, yes? Yes, `consul members -wan` shows a fairly eclectic mix. #### DC1 ##### Consul Server 1 ##### Consul Server 2 ##### Consul Server 3 #### DC2 ##### Consul …	Amit-PivotalLabs	slackpad
1833	2016-03-15 16:48:49	Thanks @slackpad Atlas won't work for us as this needs to work in airtight on-prem networks. Could you clarify your advice about reducing flakiness? Does it suffice to have one server in one DC `join -wan` to one server in each of the other two DCs? Would it somehow make things more robust if every server `join -wan`'d every other server in every DC? If some consul servers are configured to `-ret…	Amit-PivotalLabs	slackpad
1829	2017-02-16 11:32:11	Hi @slackpad , Im also seeing this message in my log: consul.fsm: EnsureRegistration failed: failed inserting check: Missing service registration What do you mean by tracing that down? how do I find which service is responsible for this message? Thanks	cshabi	slackpad
1819	2016-03-24 18:14:24	@slackpad - Any idea tcp health isn't working for me, I'm running mongo container as per the reference in http://gliderlabs.com/registrator/latest/user/backends/#backend-reference ( consul tcp check ) , but in consul UI i didn't see the health point. Version : 0.6.4. please advise me.	macbash	slackpad
1818	2016-03-10 01:32:13	Thanks @slackpad.	jzohrab	slackpad
1815	2016-03-11 17:16:12	@slackpad thanks for the reply! To answer your questions and follow up: No, we do not use Consul agents - just the servers. Unfortunately the gossip protocol really conflicts with our network ACL policy and we couldn't figure out a way to make them work, especially given that we wanted a single logical Consul cluster for our various datacenters. We implemented our own agent that does our deployme…	anthonybishopric	slackpad
1815	2017-02-16 05:15:33	Hi @mpuncel I'll pull this forward so we can get it into an upcoming release. I think there's a pretty simple way to address this for KV to optionally send the deltas. We will need a little extra stuff to show that a key was deleted, but if we can figure out a good way to do that, the rest is a pretty simple filter.	slackpad	mpuncel
1815	2017-03-13 16:13:52	@slackpad What if there was an equivalent to the ?keys query that gave additional metadata about each key like modify index? That would make it a lot easier to build a client that watches keys and modify index and then re-fetches the value for keys whose index changed? That sounds like it would be easier to implement	mpuncel	slackpad
1814	2016-03-11 04:02:55	Hi @tylert thanks for the PR. Can you do a quick rebase? These got reworked at the same time, but your change is still applicable.	slackpad	tylert
1814	2016-03-11 14:00:24	@slackpad Most certainly! Rebase done.	tylert	slackpad
1812	2017-01-10 15:52:15	@slackpad which list?	egidijus	slackpad
1799	2016-03-07 05:15:42	@slackpad Do you have it in roadmap already with some ETA or it's still not decided? Thanks!	Ashald	slackpad
1796	2016-03-06 03:47:40	@ryanbreen you're right. I'll add docs to match.	doublerebel	ryanbreen
1791	2016-03-11 07:58:31	Thanks @slackpad for your answer. Sadly I've fixed the issue a few days ago by restarting the process.	kamaradclimber	slackpad
1781	2016-11-26 03:04:23	@doertedev please see this comment - https://github.com/hashicorp/consul/issues/294#issuecomment-98857436 and this stackoverflow answer - http://stackoverflow.com/a/24728298/205585 This is the most common way and for negation we could do "!" like it is done in prepared queries or nt-tag query as @slackpad suggested.	senthilkumar-kj	slackpad
1780	2016-03-31 12:20:51	@slackpad Any updates on this in the meantime? :)	favoretti	slackpad
1776	2016-03-12 03:36:36	That would be great @slackpad - Thanks !	saswatp	slackpad
1765	2016-02-26 19:30:27	Hi @romansky can you post whatever you do see in the logs in a gist so we can see maybe where it's getting to when it crashes?	slackpad	romansky
1765	2016-02-26 20:33:06	@slackpad sorry to report that after investigation one side of the VPN was not configured to accept traffic from the subnet inside of it, it would pass traffic into it though. It was confusing because the it was working from the other side.. my bad!	romansky	slackpad
1763	2016-03-10 06:39:35	Hi @kaskavalci it should show the service health as not passing overall. Here's an example: ![image](https://cloud.githubusercontent.com/assets/673509/13661434/864f1654-e647-11e5-9194-92fc23d3edfd.png) The fix was to change the status color of the top entry for that host, "consul-client-nyc3-2" in the example. @highlyunavailable is correct that some of the specific checks are showing green/stale …	slackpad	kaskavalci
1763	2016-03-10 06:39:35	Hi @kaskavalci it should show the service health as not passing overall. Here's an example: ![image](https://cloud.githubusercontent.com/assets/673509/13661434/864f1654-e647-11e5-9194-92fc23d3edfd.png) The fix was to change the status color of the top entry for that host, "consul-client-nyc3-2" in the example. @highlyunavailable is correct that some of the specific checks are showing green/stale …	slackpad	highlyunavailable
1763	2016-03-10 06:50:37	Hi @slackpad thanks for the explanation, I didn't catch that part. However when we click on a particular service and list instances of that service in the cluster, then it will shown healthy, isn't it? Even though overall health is shown Critical, any watch that checks a particular service health will fail. Am I wrong?	kaskavalci	slackpad
1763	2016-03-10 16:01:27	@kaskavalci for that use case you probably want to do a service watch instead of one on the checks - it will do that for you (see the "Type: service" section here - https://www.consul.io/docs/agent/watches.html). That watches the health endpoint which takes into account all the node-level checks (like `serfHealth`) in addition to the service-level checks to provide a list of healthy instances.	slackpad	kaskavalci
1755	2016-03-11 16:40:00	@slackpad here is a PR that implement this feature: https://github.com/hashicorp/consul/pull/1798 Nothing big - just an optional extra option. Please let me know what you think about the PR.	Ashald	slackpad
1752	2016-02-24 16:55:16	Hi @mattwilliamson, @highlyunavailable is spot on in his comments. There are lots of folks using Consul KV from scripts as he described. Here's a working example: `echo $(curl -s http://demo.consul.io/v1/kv/global/time | jq -r '.[0] .Value' | base64 -D)` Consul does this so there's no way to break the JSON formatting for the arbitrary values. Tools like [consul-template](https://github.com/hashic…	slackpad	highlyunavailable
1750	2016-08-11 14:08:55	@slackpad No problem! I'll take care of this tonight when I get home. I always run go fmt (or goimports) so I'm not totally sure what happened. Also thanks @multani, looks like I missed your comment the first time around.	alistanis	slackpad
1749	2016-03-10 05:23:23	Hi @csawyerYumaed thanks for the PR! I took your change and made it link to the existing table in the configuration page, and added the Atlas info.	slackpad	csawyerYumaed
1748	2016-02-23 21:20:26	@slackpad left minor comments. My biggest question here is what happens with the DNS interface if the tokens are eventually going to go away? It seems very restrictive to only allow the client's global ACL token access the PQ's. I suppose you could handle it by enforcing convention, where e.g. `private-*.query.consul` is hidden from DNS, but you also lose the ability to revoke access by ACL token…	ryanuber	slackpad
1748	2016-02-25 00:22:41	@slackpad the docs are looking great and nothing stuck out to me - merge when you are ready!	ryanuber	slackpad
1747	2016-02-23 16:17:56	@slackpad can you please take a look at #1738 ? I believe it also might be an issue related to ACL resolution.	Ashald	slackpad
1738	2016-02-25 17:34:16	@slackpad thanks for confirming the bug. Well I understand the proposed workaround but hope there will be a fix in upcoming release.	Ashald	slackpad
1738	2016-02-26 04:32:19	@slackpad can you point me to the place where the issue exists? Maybe I will be able to contribute a PR with the fix. Btw, are there any plans/schedule for next version release? Just to know whether I need to hurry with PRs etc. :)	Ashald	slackpad
1738	2016-02-26 04:47:57	@slackpad ok, I understand - code review, code freeze etc. Although I'll try to do the PR. Last question: what's the best way to get in touch with Consul developers? I tried IRC channel but it doesn't seem to be very active. I'm working on integrating Consul with our infrastructure and thinking about contributing few PRs with additional features that will make Consul more flexible. So I might nee…	Ashald	slackpad
1736	2016-02-18 17:28:35	@jefferai good call - we call build outside of the container but I'll add it there as well to perma-ban any cgo by anything that's built in there.	slackpad	jefferai
1734	2016-02-26 10:10:52	Hi @idubinskiy (just saw your IRC note) I didn't forget about this! Hopefully I'll get a little time tomorrow - I want to look over the RFC and check a couple things before we merge.	slackpad	idubinskiy
1734	2016-02-26 17:54:58	@slackpad Thanks!	idubinskiy	slackpad
1734	2016-03-09 07:14:12	Hi @idubinskiy I took your PR and make a few small tweaks on the one linked above. Once CI passes I'll merge. Sorry for the delay in reviewing this one and thanks for the fix! I'd like to avoid compression as that puts an additional burden on clients to implement that correctly. Your fix should get at the root of the issue (compression was probably just making things work in some cases), and it d…	slackpad	idubinskiy
1728	2016-03-01 21:02:57	Thanks @mrcrilly - I took your PR and made a couple minor edits, merged under https://github.com/hashicorp/consul/pull/1777!	slackpad	mrcrilly
1724	2016-03-01 20:19:16	Hi @kaskavalci thanks for opening an issue. I bet we are getting hit in here - https://github.com/hashicorp/consul/blob/v0.6.3/consul/state/state_store.go#L1306. This pulls all the checks for the node in the inner loop around services. We can profile to confirm but this seems like a reasonable thing to optimize. Just to double check, are you hitting the health endpoint during your testing above?	slackpad	kaskavalci
1724	2016-03-02 13:14:00	Hi @slackpad thanks for your response. In fact we are hitting here https://github.com/hashicorp/consul/blob/v0.6.3/consul/state/state_store.go#L1271 . We used Consul to retrieve a particular service with a given tag. We would like to use ID here but there is no such API for that. Thus, we embedded a custom ID into tags. But this is not practical after few ten-thousand services. It seems here ther…	kaskavalci	slackpad
1723	2016-09-13 22:30:45	@polds @slackpad Thanks!	Vaccano	slackpad
1720	2016-02-17 05:30:32	Hi @Niks-JJ we don't plan on adding any auth built-in - proxying it with another web server as @polds and @highlyunavailable have suggested is definitely the way to go.	slackpad	highlyunavailable
1720	2016-08-24 22:16:38	@slackpad I think serving both UI and API over the same port kinda complicates this, though. +1 for even basic auth, it's silly to need to set up a whole proxy just to provide basic access control for what's supposed to be a full-featured cluster orchestration service	jacohend	slackpad
1718	2016-02-26 17:56:31	@slackpad https://gist.github.com/kendrickm/2cbe991ed44c30ca7783 Since the agent had to get restarted to pick up the config option, I can pull the stats again next week after the memory has had time to increase back up.	kendrickm	slackpad
1718	2016-02-29 17:53:09	@slackpad I don't know how but in one of my env which have only 50~ agents, consul service takes 1GB of memory, and we currently use it mostly for DNS. The installed version is 0.6	panda87	slackpad
1718	2016-03-09 11:15:56	@slackpad do you have any updates on this issue?	panda87	slackpad
1718	2016-03-10 22:02:20	@slackpad pls look me attached graphs for the last 2 weeks goroutines metrics of my consul servers. <img width="1260" alt="screen shot 2016-03-11 at 12 01 28 am" src="https://cloud.githubusercontent.com/assets/3185476/13686046/6aa2c36c-e71c-11e5-93c6-241784f64a3a.png"> Do you think that the PR above solve this problem? Do you want to see another metrics?	panda87	slackpad
1701	2016-02-08 21:50:37	Thanks @highlyunavailable - agree the error message is super confusing here.	slackpad	highlyunavailable
1701	2016-02-08 22:53:24	@highlyunavailable , @slackpad : thank you issue resolved	mg03	slackpad
1701	2016-02-08 22:53:24	@highlyunavailable , @slackpad : thank you issue resolved	mg03	highlyunavailable
1698	2016-06-09 17:06:17	@slackpad thanks for your awesome work on this! We've been trying to use this feature but unfortunately it seems that it's only available through the DNS interface. What I would really like to see is the appropriately translated address available in the `"Address"` field of the node object when querying through the HTTP API. I've been chatting with @evan2645 about this, and he thinks that the abo…	DWvanGeest	slackpad
1696	2016-02-07 08:36:41	hi @slackpad , the consul server does not start up at all, am unsure why that is. I configure consul at Packer build time, am thinking maybe am failing to start up the consul service/server, I am using puppet to configure other packages and services at packer build time as well, do I need to configure consul with puppet as well to make it start ?	CruzanCaramele	slackpad
1694	2016-02-06 17:52:10	@slackpad Doh. I didn't try the version with a `-`. `--` works and I was too quick with my PR! `-` does indeed work for me (OSX 10.11.3). Apologies sir.	jonDowdle	slackpad
1688	2016-03-04 02:19:19	@justinclayton SIGPIPE is one of the 4 signals that systemd considers as OK when `Restart=on-failure` is set. You could use restart=always here. https://www.freedesktop.org/software/systemd/man/systemd.exec.html	joemiller	justinclayton
1687	2016-04-01 01:10:29	@wuub Agreed, and thank you for that suggestion (I stubbed my toe on this earlier today, in fact). The default behavior was changed in #1909 . Where appropriate, we are very receptive to input regarding smoothing out operator and administrator user experience. Cheers!	sean-	wuub
1686	2016-02-05 11:54:26	@blalor Thanks!! This is it!	imtheghoul	blalor
1680	2016-11-16 19:57:08	@slackpad great thx ;)	CpuID	slackpad
1680	2017-02-08 01:45:19	@slackpad *bump*, I noticed it missed 0.7.3/0.7.4 :)	CpuID	slackpad
1679	2016-02-03 01:38:45	Perfect, thanks @highlyunavailable and @slackpad!	Amit-PivotalLabs	slackpad
1679	2016-02-03 01:38:45	Perfect, thanks @highlyunavailable and @slackpad!	Amit-PivotalLabs	highlyunavailable
1674	2016-02-13 17:42:51	Hi @slackpad. My consul info gives back this for two of the machines: And this for the third: And the config.json I'm using for the servers is: I've tried taking out the "bootstrap_expect" option as well as the "skip_leave_on_interrupt" but still continue to repro the issue.	glenwong	slackpad
1674	2016-02-26 17:18:00	@slackpad You mention that there are similar configuration controls for enabling/permitting stale responses via HTTP endpoints. Sorry for the stupid question, but which settings are those ? I see the DNS-related state configuration settings, but nothing explicitly about HTTP responses. Thanks	mrwilby	slackpad
1669	2016-02-02 16:07:26	Ah - thanks @sean- I didn't know it did that. Learn something new everyday.	darron	sean-
1669	2016-02-02 20:04:01	The issue is that you end up with hundred of server directives unless I'm mistaken @sean-	scalp42	sean-
1661	2016-02-17 07:33:11	Thanks for fixing this @slackpad and @alistanis - appreciate that!	darron	slackpad
1661	2016-02-19 21:29:29	No problem @darron! Thanks for merging it @slackpad!	alistanis	slackpad
1661	2016-02-19 21:29:29	No problem @darron! Thanks for merging it @slackpad!	alistanis	darron
1658	2016-01-28 20:18:29	Hey @slackpad thanks for the response. There were 3 servers. It was then scaled down to 1 server, without changing the consul version or enabling TLS, and this was successful as far as I know. It was then rolled with a new consul version and TLS enabled, remaining at 1 node, and this is what failed. The plan after that was to scale back up to 3. This process was done to migrate a 3-node cluster f…	Amit-PivotalLabs	slackpad
1658	2016-02-05 02:37:24	Thanks @slackpad On scale down, the nodes leaving the cluster should be doing a graceful leave, removing them from peers.json on all nodes. What may be happening is if two nodes try to leave at the same time, the other node goes into outage mode, and perhaps the peers.json file on it doesn't get updated properly.	Amit-PivotalLabs	slackpad
1656	2016-07-07 18:39:02	@sean- I consider this a bug, because when you connect two DCs together using command you expect it to mean for the entire cluster, this is why @wwalker had connectivity problems. Take look at for example Riak's MDC setup (http://docs.basho.com/riak/kv/2.1.4/configuring/v3-multi-datacenter/quick-start/) you just issue a single connection between the clusters it even obtains IPs of other nodes to …	takeda	sean-
1646	2016-03-10 07:47:05	Perfect! Awesome thanks @slackpad!	doertedev	slackpad
1642	2016-02-02 04:05:01	@highlyunavailable is right - you have to join each sever to at least one other member of the WAN pool at startup. It's very similar to how the LAN pool works, and it's based on another instance of Serf under the hood, basically. If you can use the Atlas join feature it will join to the WAN pool for your servers - https://www.consul.io/docs/agent/options.html#_atlas_join.	slackpad	highlyunavailable
1642	2016-07-07 03:39:40	Thank you @slackpad @highlyunavailable	tiagoalves83	slackpad
1642	2016-07-07 03:39:40	Thank you @slackpad @highlyunavailable	tiagoalves83	highlyunavailable
1640	2016-01-23 09:33:54	@highlyunavailable Ah, excellent! We still haven't upgraded to 0.6, so we always got warnings on startup if it wasn't set. But then I won't update the PR :)	carlpett	highlyunavailable
1640	2016-08-18 02:01:08	Hi @carlpett thanks for the PR (and sorry for the delayed response). Given that we only distribute binaries outside of any packaging, this is probably better done as a separate project. We'd be happy to link to it from the community page.	slackpad	carlpett
1637	2016-02-02 03:52:42	Hi @discordianfish this is an interesting idea. One nuance is that the agents are actually the source of truth for service registration, so if the servers modified the central catalog of services then we'd have to add some special-case logic to keep the agent from canceling the configuration. We do have support via `EnableTagOverride` for doing this, just for service tags. One feature I could see…	slackpad	discordianfish
1637	2016-02-02 11:46:31	@slackpad I'm not sure I understand the issue with canceling configuration. I would keep things simple: Add service to local agent if lock is acquired and remove it if lock is lost. No assumptions about how many other services might get registered on other servers. It's also not just for figuring out the leader within a number of services but also for 'singletons': I want to run only one instance…	discordianfish	slackpad
1637	2016-02-03 02:55:03	@discordianfish ok this makes a lot more sense and would be simpler than I thought. You'd probably want to point the lock command at some JSON to register when it gets the lock and to deregister when it starts up / attempts to get the lock.	slackpad	discordianfish
1637	2016-02-03 10:03:31	@slackpad Yes exactly. I'm using this script as wrapper for now, but it's fragile and something build into consul would be awesome: https://github.com/Jodel/infra-scripts#consul-register	discordianfish	slackpad
1629	2016-02-02 02:04:45	Hi @moofish32 thanks for updating these! If you've gotten to test them then we can merge them in case they are useful to others. Only thing I saw from a quick look is that `GOMAXPROCS` doesn't need to be set any more with Go 1.5+.	slackpad	moofish32
1629	2016-02-02 15:34:15	@slackpad - I need to go back through and plum the `rhel7` variable and a few others. I will also kill the `GOMAXPROCS` Thinking about this again though I'll probably call it `centos7`. It will take a couple of days to get the free time, in a bit of the busy season over here (as if there is a non-busy season).	moofish32	slackpad
1629	2016-02-06 16:41:50	@slackpad - so this change drifted a little. When I started I was going after just one and then I found a few others. In an effort to slim down I consolidated scripts. If you don't like this, let's just roll it back and I'll add only the rhel7/centos7 piece. I was a little annoyed I had to `subscribe` to use the centos AMI. I'm looking into build issue with sudo. I may need to back track a bit.	moofish32	slackpad
1629	2016-02-13 02:04:06	Hi @moofish32 it looks like you need another rebase. If you were able to test the older scripts then we can update them all, but if not I'd prefer if we just updated the version 7 ones.	slackpad	moofish32
1629	2016-02-13 14:36:22	@slackpad rebased to master. A couple quick items: - Tested - I ran the terraform script for each distro and verified the cluster was up with the right number of members. If there is a better way to test let me know. - I updated all the Consul versions to 0.6.3, the PR you merged modified many to 0.5.x, was that intentional? - The "big change" here is I refactored the bash installers into one scr…	moofish32	slackpad
1629	2016-02-13 15:21:38	@slackpad -- I am getting intermittent builds locally and on Travis. Is that new?	moofish32	slackpad
1629	2016-02-13 16:43:00	Hi @moofish32 moving up to latest Consul is definitely the right thing - sorry I regressed that with the older PR. We have a few tests that are timing dependent that are a little flaky and we are working on those. Your changes definitely don't interact with the unit tests :-) I was looking through old issues and found this one that we might want to roll into this PR since you're in here - https:/…	slackpad	moofish32
1629	2016-02-16 04:32:57	@slackpad -- I was officially dominated by the linux distros today. I'll have a fix up in the next couple of days for all the issues you mentioned, but there is just enough difference between upstart in Ubuntu, Centos, and RHEL that I may have to move those back to separate files :( I thought about rendering a template inside a remote exec to append to file, but need to kick the tires one more ti…	moofish32	slackpad
1629	2016-02-20 17:27:14	@slackpad -- All four OS variants are now tested and can be restarted. Obviously there is still an anchor dependency on the consul-0 host because that is the default join address. Please review and let me know if you find anything else.	moofish32	slackpad
1629	2016-02-26 17:40:37	@slackpad -- rebased to latest master	moofish32	slackpad
1629	2016-03-10 06:47:27	@moofish32 thanks for all the work on this one! Looks good except we should knock this file out :-) https://github.com/moofish32/consul/blob/update_terraform_rhel7/terraform/aws/terraform.tfvars	slackpad	moofish32
1629	2016-03-10 14:25:41	@slackpad -- great catch, bad miss on my part but it was at least only the names; removed file and rebased.	moofish32	slackpad
1629	2016-03-10 16:04:05	@moofish32 thanks for all your work on this one!	slackpad	moofish32
1616	2016-01-21 15:12:54	Thanks @slackpad. Any new information on this?	donaldquixote	slackpad
1596	2016-01-13 22:25:42	ouch, that was indeed it. Our Kubernetes pod was set to a 256MB limit (which worked on 0.5.2). Now that I've increased it to 512MB, things work as expected. Sad face for it taking so long for me to post this, as that would've saved me a couple of hours :disappointed: Thank you for helping out @slackpad!	JeanMertz	slackpad
1591	2016-01-13 04:10:49	Hi @highlyunavailable since this was a totally new API we wanted to be more REST-y, similar to the KV store, but we decided to separate out the create from the update operation since the ID is always generated by the Consul and never passed in when the query is created. It definitely could have been a PUT, but was sort of a style choice. The API options thing is a bug, thanks for finding that!	slackpad	highlyunavailable
1590	2016-01-14 02:14:54	Hi James @slackpad I am using the python client for consul. For example , im doing the following to test: import consul conn = consul.Consul(host="172.31.10.8",port="8500",token="6678179e-3972-58e3-2ca5-ca4715d77134") svc = {"Service": "svctestwatch", "ID": "svc123"} check1={"Node": "node1", "CheckID": "service:svc123","Name": "Redis health check","Notes": "Script based health check","Status": "p…	mg03	slackpad
1587	2016-01-18 05:54:24	Thank you @slackpad . My issue is that "I want to use consul as a dns server but not with 'service' or 'node' in a full domain" https://www.consul.io/docs/agent/dns.html . How to config ? I want to use a domain like 'www.github.com'	renrenfree	slackpad
1583	2016-02-09 01:53:44	@fusiondog I think so as well. Do you mind adding a note about this to the docs as well? I'm happy to do that, too - just let me know.	slackpad	fusiondog
1583	2016-02-09 19:36:27	@fusiondog Thank you for your PR. I'm going to take PR and update it so that an administrator can specify an `int` instead of a `bool` to limit the number of addresses returned.	sean-	fusiondog
1583	2016-02-10 05:07:33	@sean- Would the int be able to exceed the default 3 results? The doc update should probably still make a point of the getaddrinfo bug and that using the setting at value 1 is needed to resolve.	fusiondog	sean-
1579	2016-01-09 00:18:53	Hi @nbrownus - do you know how close your 0.5.2 setup was to maxxing your machine's memory? If you were close before I could see the fairly large GC behavior differences from Go <1.5 to Go >1.5 causing a marginal situation to blip over and fail. If you weren't even close and it's way different in 0.6.1 that would be surprising.	slackpad	nbrownus
1579	2016-03-11 06:45:27	Hi @nbrownus closing this out as we've updated the docs and I think we understand the root cause. Please re-open if you need anything.	slackpad	nbrownus
1576	2016-01-07 22:10:15	Thanks @ryanuber. Is there a ballpark ETA for 1.0? I know there is plenty to keep everyone busy. I'm just gathering as much info as I can to present to my managers. Thanks again.	donaldquixote	ryanuber
1576	2016-01-07 22:51:20	Thanks @mitchellh. I personally have confidence in it, but we have a unique case of needing to straddle both the cloud and on-prem worlds, so we will either be redistributing Consul with our software or asking customers to install and run it on-prem, and we have a requirement to target Windows and Linux. Even with a list of large adopters, I can't imagine the customer being happy with "Windows is…	donaldquixote	mitchellh
1576	2016-07-01 00:10:36	Hi again @ryanu, @mitchellh. I following up to see if official Windows support for server is still likely to land in 2016. Our use cases keep piling up :) Thanks.	donaldquixote	mitchellh
1576	2016-07-15 14:00:03	@ryanu, @mitchellh I have a client which is mostly windows. We are using AWS. We use packer, terraform already. We have under utilized windows servers I can use to start using Consul and Vault. I used chocolatey packages created by you guys to install consul as a service. I see a warning about lack of production support for consul on windows. A guide for consul on windows along with official supp…	rajinders	mitchellh
1576	2016-09-06 19:14:08	Just wondering what is the current state of Windows support for the Consul Agent running in Server mode? Is this a supported and stable configuration for v0.7? Is 1.0 still coming out this year? @mitchellh @ryanuber @slackpad	daviddodsworth	mitchellh
1576	2016-09-06 19:14:08	Just wondering what is the current state of Windows support for the Consul Agent running in Server mode? Is this a supported and stable configuration for v0.7? Is 1.0 still coming out this year? @mitchellh @ryanuber @slackpad	daviddodsworth	slackpad
1576	2016-09-06 19:14:08	Just wondering what is the current state of Windows support for the Consul Agent running in Server mode? Is this a supported and stable configuration for v0.7? Is 1.0 still coming out this year? @mitchellh @ryanuber @slackpad	daviddodsworth	ryanuber
1572	2016-01-07 20:57:30	@slackpad yes, I use Catalog API to update tags One more thing, my consul server already upgraded to 0.6, but my consul client remains at 0.5.2 since lots of clients running	wyhysj	slackpad
1572	2016-01-08 08:09:34	@slackpad Thanks for the clarify today I upgrade everything >0.6.0 and the problem still exists First I think it's protocol version As this page [https://github.com/hashicorp/consul/issues/1531](https://github.com/hashicorp/consul/issues/1531) explains it's irrelevant I use /v1/catalog/register api and my body.json looks like this	wyhysj	slackpad
1572	2016-01-09 08:57:50	@slackpad Thanks for such detailed explanation After changing register service with EnableTagOverride: true It works great !	wyhysj	slackpad
1572	2016-07-04 12:02:58	@slackpad , Thank you from me too. Can you check if this is correct please? There are two ways to change the tags of an existing service: 1. By the catalog - v1/catalog/register. 2. By re-registering the service on the agent - v1/agent/service/register. If you want to use way 1, create the service with EnableTagOverride: true. Because otherwise the tags will be run over. If you want to use way 2,…	motty-stratoscale	slackpad
1567	2016-01-24 15:32:39	@slackpad thanks for the comments! In some very initial toying around, I already discovered that the 1 second `DefaultMonitorRetryTime` is a problem when trying to rolling upgrade, because `consul lock` died really fast. I don't have the logs in front of me ATM, but IIRC the problem was that consul client was unable to talk to the agent, and thus tried to immediately release the lock which, again…	issacg	slackpad
1565	2016-01-05 21:48:14	@slackpad in my case the service is **_sip**, the protocol is **_udp** and we use the subdomain to classify the cluster ( **ppid410** ). Unfortunately in my use case I do need **_sip** or **_sips** ( for tls) to be there in addition to the protocol ( **_tcp** / **_udp** ).	johntdyer	slackpad
1565	2016-01-05 21:49:20	@slackpad - Its worth mentioning that this is technically working today....	johntdyer	slackpad
1565	2016-01-06 18:12:39	@slackpad any thoughts ?	johntdyer	slackpad
1564	2016-01-06 06:05:22	@slackpad Great thanks! Recently we are developing a distribute system using consul as our K/V storage. - How about TTL expired? Is it the same as deletion(a 404 response code with X-Consul-Index)? - Is there any way we can know the previous value if we get a modify/delete/expire action when watch? Is there any documentation?	mqliang	slackpad
1564	2016-01-06 06:53:59	Sorry I missed your last question. Consul doesn't keep any history of values for KV entries so you'd have to manage that in some other way. > On Jan 5, 2016, at 10:05 PM, Liang Mingqiang notifications@github.com wrote: > > @slackpad Great thanks! Recently we are developing a distribute system using consul as our K/V storage. > > How about TTL expired? Is it the same as deletion(a 404 response cod…	slackpad	slackpad
1563	2016-01-05 02:42:40	Hi @sboily can you try a command like this from that machine to see if openssl can connect: `openssl s_client -connect scada.hashicorp.com:7223 -tls1_2 -CApath /etc/ssl/certs </dev/null` There weren't any major SCADA-related changes in 0.6, though Consul keeps that connection open so you may have seen it during the upgrade because it was the first chance to connect in a while.	slackpad	sboily
1563	2016-01-05 21:15:04	Thanks for the update, @sboily. Are you ok to close this one down?	slackpad	sboily
1562	2016-01-04 17:54:31	Hey @discordianfish, the `consul members` and `/v1/status/peers` output come from different sources; the former being from the gossip layer and the latter being from the Raft layer. That explains why they may be showing different peer sets. Are the old members fully dead (unreachable)? Were they forcefully terminated, or were they shut down gracefully? A graceful shutdown allows the node to annou…	ryanuber	discordianfish
1562	2016-01-04 17:56:08	To add to what @ryanuber said, it would also be useful to see the /peers output from each of the servers other than 10-1-24-247 to see if they look like they are in healthy state.	slackpad	ryanuber
1562	2016-01-04 18:23:13	I suspected something like that, but how is it possible that leader isn't included in peers? I have a bunch of servers which didn't leave the cluster properly, so it's quite possible that this contributes to this problem (working on this issue right now). Still, it looks to me like there is also some issue with consul itself leading to the inconsistency between leader and peers. For the configura…	discordianfish	slackpad
1562	2016-01-04 19:18:32	@discordianfish is it possible that you did a rolling restart of the servers without giving them time to rejoin and become peers again? That might have pushed your cluster into an outage state. If your config file has any use of `-bootstrap` you could end up in a split brain situation like this as well. In any case, it looks like .157 is in a bad state where it has peers that are gone, and it has…	slackpad	discordianfish
1562	2016-01-05 09:56:45	@slackpad It should have waited for the server nodes to successfully join the cluster. Before continuing with the next instance, I run: That should make sure the node successfully joined.. And as far as I understand, `-bootstrap` should be okay as long as the nodes I point it to are already bootstrapped.. I see how it's simpler to reason about the state if `-bootstrap` is removed, yet that isn't …	discordianfish	slackpad
1562	2016-01-08 22:14:10	This is slightly off-topic, but since I came here looking for a robust way to wait for a consul cluster to self-assemble (in a context where I know it eventually will) perhaps others will be interested. Right now I'm attempting to wait with a poll loop that explicitly asks for a lock: `consul lock -n 64 wait-for-consul echo Consul is up`. It seems that if this command succeeds (in the exit code s…	phs	slackpad
1562	2016-06-02 15:04:30	@slackpad We have a similar situation, where the `/v1/status/peers` endpoint shows (besides all current masters) a peer that has been deleted come time ago. `consul members` doesn't show that node. The output is the same for all three master nodes. The outage recovery document (https://www.consul.io/docs/guides/outage.html) says I can fix that by stopping all masters, editing the peers.json file …	amochtar	slackpad
1562	2016-06-02 18:29:04	@slackpad that worked :) created a new node with the old IP address, started a new consul agent, joined the existing cluster, then left again and it nicely cleaned the peers list 👍	amochtar	slackpad
1560	2016-01-05 09:12:05	@slackpad Thanks for the quick response. I changed the post-script script to do a request for an inexistent key and check that it returns an empty string (returns 'No cluster servers' and/or 'No cluster leader' ) and it seems to do the job for me... Anyway... I assume that the KV and the leader API's should have returned the same response... but they don't.. might be some inconsistent leader chec…	sebi-hgdata	slackpad
1555	2016-01-14 13:33:16	Hey @slackpad , the idea was all about improving inner-datacenter comunication, you are indeed right.The #1547 PR might solve this.	migueleliasweb	slackpad
1553	2015-12-29 01:05:29	Awesome, thanks for the quick merge @ryanbreen.	peterfschaadt	ryanbreen
1550	2016-01-05 17:49:26	@slackpad comments addressed, PTAL!	ryanuber	slackpad
1547	2015-12-24 20:37:47	@evan2645 things have been a little flaky in Travis since some of our tests are time-dependent. I'll take a look and thanks for submitting this PR!	slackpad	evan2645
1547	2016-01-15 00:20:08	Hi @evan2645 - there's a lot of interest in this change! I've been thinking that it would be good to generalize this a little bit to put us in a good position for more features down the line. If instead of `WanAddress` we added a new member `Addresses` which is a map, keyed by a tag then we could auto-populate it with the tag `WAN` using the logic you have here. On the other side, I think we coul…	slackpad	evan2645
1547	2016-01-19 20:43:54	@slackpad I like the idea of turning `translate_addrs` into a map of DC names. I'll do that. I'm having a bit of trouble understanding your suggestion on the address configuration though - you're suggesting to add a `WAN` string element to the `AddressConfig` struct, and auto-populate it somehow? Would this take precedence over the pre-existing `AdvertiseAddrWan`, or be disjoint from it?	evan2645	slackpad
1547	2016-01-19 20:54:08	Here's the post: http://qnib.org/2016/01/16/consul-ambassador/ @evan2645 @slackpad To me the beatuy of the idea is to put it in a context where the targeted agent (the services within a different DC) is in control which address is given out to an DNS request by a remote agent. A map which is send over and the DNS resolver checks for a default (internal or external address) or an address specified…	ChristianKniep	slackpad
1547	2016-01-19 20:54:08	Here's the post: http://qnib.org/2016/01/16/consul-ambassador/ @evan2645 @slackpad To me the beatuy of the idea is to put it in a context where the targeted agent (the services within a different DC) is in control which address is given out to an DNS request by a remote agent. A map which is send over and the DNS resolver checks for a default (internal or external address) or an address specified…	ChristianKniep	evan2645
1547	2016-01-19 21:09:46	@evan2645 Ok, not the most complete thought ever written on Github. :) Maybe more like this: In which the `dc_specific` would overwrite the default `wan`, if it dares to exists. The remote agent get this information, checks his DC against the DC of the remote service (since it's remote it's likely to be different :) and if so, he chooses the `wan` address if he can not find his DC in the map of `…	ChristianKniep	evan2645
1547	2016-01-19 22:43:51	ok... what do you think @slackpad? Maybe this is what you meant? Or you also wanted arbitrary tags per DC? The latter doesn't mesh well with the agent-decides-which-address-a-dc-gets approach	evan2645	slackpad
1547	2016-01-20 06:28:34	Hi @evan2645 my thought on the addresses list was quite a bit simpler than @ChristianKniep initially, but it would open things up later for features like that if we wanted to expand things. Instead of this: You'd do this: Configuration-wise you wouldn't change anything, but you'd put the value you are currently putting into `WanAddress` into `Addresses['wan']`. We don't need to do it now but it g…	slackpad	evan2645
1547	2016-01-26 18:33:25	@slackpad I pushed a commit to add an `Addresses` map on the node struct. I was able to consume it nicely from the request side of things. Note that I was unable to use this structure during node registration, serf tag etc, as the node struct is not present at that time. LMK if you think I'm missing anything	evan2645	slackpad
1547	2016-02-07 21:51:51	@evan2645 great work on this! I appreciate you getting this together, and I just realized you also fixed the RetryJoin unit test along the way which has been bugging me for a while :-) :+1:	slackpad	evan2645
1546	2015-12-25 04:55:17	@slackpad so sorry not give the configure informations。 I use consul as the backend registry of registrator . and my service is in docker container. So I set the docker start environment with the following settings。	feythin	slackpad
1537	2015-12-22 02:26:29	@ryanuber good call. We get a "count" metric for free with the gauge so no need for two metrics.	slackpad	ryanuber
1537	2015-12-22 03:11:19	@scalp42 ah yeah this will make that a little worse temporarily. I don't think this'll make it into the next point release but I'll try to get https://github.com/hashicorp/consul/issues/1241 in the release after that.	slackpad	scalp42
1534	2016-02-08 06:22:13	Thanks @slackpad for the analysis. Indeed in this state we found out we cannot write to the KV store. I had a correspondence on the outage issue with @armon in the past (see here: https://groups.google.com/forum/#!topic/consul-tool/k1ZnMHVwobA ), in which he said that if we restart each of the consul agents with the same flags they had in their previous run, we should be ok - has that changed? BT…	shimshon-stratoscale	slackpad
1534	2016-02-23 07:10:53	@slackpad - we caused the crash in our test using an "ipmi power off" command, which as far as I understand is not graceful. In addition, our system is configured such that even in a graceful shutdown, we stop consul with SIGKILL, so that we never really leave the cluster (unless we specifically want to have that node leave the culster), so I don't think that's the case here.	shimshon-stratoscale	slackpad
1531	2015-12-18 19:34:53	Hi @scalp42 yeah this is a little confusing. Here's a list thread that talked about what's going on: https://groups.google.com/forum/?utm_medium=email&utm_source=footer#!msg/consul-tool/dGTynOIQ33M/1ioEh-S5DgAJ > This is correct and sorry it's a little confusing. To make a 0.5.x upgrade easier, we made 0.6 advertise that it speaks version 2 but that it understands version 3. This keeps older vers…	slackpad	scalp42
1531	2015-12-18 19:36:01	@slackpad got it! Thanks for the quick answer :smile: Closing and happy Friday!	scalp42	slackpad
1529	2015-12-18 06:44:23	Hi @scalp42 this isn't something we've seen before during an upgrade. Can you run `consul info` on each of your three servers and make sure one shows `state = Leader`, two show `state = Follower` and all three have `num_peers = 2`? That'll provide a baseline that the servers are in a working configuration and not in some kind of split brain. This line is suspicious: `2015/12/18 03:10:34 [WARN] se…	slackpad	scalp42
1529	2015-12-18 19:19:04	@slackpad thanks for the feedback, I'm not sure what happened to be honest. Checked `consul info` and it's all looking fine on agents and servers, so going to close. And open another issue actually :wink:	scalp42	slackpad
1528	2015-12-19 06:08:56	Hi @c4milo sorry about the confusion on this one. I took a look through the DNS mux code and it doesn't look like it exposes a way to hook the default "failed" handler - it's all handled by the library and Consul doesn't see it. That's why there's no debug log output for this case. We can summarize that part of the config at startup though, along with the port information most likely.	slackpad	c4milo
1528	2015-12-19 20:07:29	It's ok, having the information logged upon startup will do it. Thanks for looking into this @slackpad!	c4milo	slackpad
1527	2015-12-21 18:09:24	@slackpad Parsing out the JSON shouldn't be a huge issue. Only that we'll have a couple different services doing it. I've determined that the easiest way of adding in this configuration would be to stick it on the check definition itself (`HealthCheck` in `./consul/structs/structs.go`) so it could eventually get set as an unexported field on `CheckHttp` in `./command/agent/check.go` TL;DR I agree…	nickmiller-wf	slackpad
1521	2015-12-17 17:45:40	Hey @sboily, you should be able to use the `CONSUL_HTTP_SSL=1` environment variable to control this. You can also use `CONSUL_HTTP_SSL_VERIFY=0` if you need to skip verification. Admittedly I had to go code diving for this answer so we should definitely make it easier to find in the docs and CLI usage. Thanks for reporting this.	ryanuber	sboily
1521	2015-12-17 18:21:29	Hello @ryanuber, thank you it works :+1:	sboily	ryanuber
1509	2015-12-16 15:34:51	@slackpad you mean that the logs of New leader elected are old logs that were sent to the syslog later? Yeah, the setup are 5 nodes on each data center(3). After 2 severs died, they rebooted with consul and try to join the cluster. But this never happens and the cluster has no leader either. So all clients turn orphan because there's no leader.	jimonreal	slackpad
1509	2015-12-17 14:32:13	@slackpad But when running on bootstrap mode, only one server needs this parameter right? and if a server goes down, next time it only needs to join, right? there's no need for the bootstrap-expect again.	jimonreal	slackpad
1509	2015-12-17 14:58:12	@slackpad and do they all(5 servers of the cluster) need to have this parameter set?	jimonreal	slackpad
1509	2015-12-17 15:16:15	@slackpad that's odd. I followed the documentation, and that was not needed but only for the first server. And I did some testing on that, and it worked.	jimonreal	slackpad
1509	2015-12-18 14:38:11	@slackpad this is the scenario to replicate the error. Having a cluster running, and communication with other 3 clusters. Restart the whole cluster, then there's no communication between the nodes of the cluster restarted. I had to remove the data dir for the cluster to work again.	jimonreal	slackpad
1509	2015-12-22 12:06:38	Thanks @slackpad it was not the issue. But I will take that parameter into account.	jimonreal	slackpad
1509	2015-12-22 20:26:37	@slackpad I made the changes, started a new cluster, which connects to the other 2 over -retry-join-wan. I am getting no cluster leader and the following logs: docker/docker/registry.it.lan.com/latam/consul:0-svn19-trunk|consul-server|7abb71806d2c[1038]: 2015/12/22 20:20:18 [ERR] agent: failed to sync remote state: No cluster leader docker/docker/registry.it.lan.com/latam/consul:0-svn19-trunk|con…	jimonreal	slackpad
1509	2015-12-23 13:13:00	@slackpad Here I leave the config file and the command line parameters: This is the node vconsulmaster1wdc and its the same config for everyone of them server-config.json: CLI parameters:	jimonreal	slackpad
1509	2015-12-29 16:28:59	after I deleted the data-dir, and started all from scratch it started working even if nodes where disconnected. Thanks @slackpad Regarding the data-dir files, which ones must be backed up?	jimonreal	slackpad
1507	2015-12-21 03:38:35	Hi @slackpad, I only added some records in `/etc/hosts` to resolve the domain/FQDN. I don't know whether the DNS resolve library only uses real DNS and skips the `/etc/hosts`.	subchen	slackpad
1507	2017-02-03 09:13:10	@slackpad We experience the same issue. It seems `tcpLookupIP` goes to dns server directly and bypasses `/etc/hosts`. IMO this is wrong because you should respect `resolv.conf` in host lookups. This behavior makes Consul to fail connecting other agents in Azure environment. (In our case azure FQDN's are resolved to public IP address from the DNS server, but internal IPs are saved under `/etc/host…	kaskavalci	slackpad
1507	2017-02-03 14:48:39	@kaskavalci ok this makes sense now. We want to keep the behavior of using TCP to get the largest possible list of hosts, but you are right that it breaks `/etc/hosts`. I think the best thing here would be to use Go's lookup and then `tcpLookupIP` and then merge + dedup the lists.	slackpad	kaskavalci
1507	2017-02-03 14:53:40	@slackpad hmm, wouldn't that include multiple IP addresses for the same host? Assume the following `/etc/hosts` file: We expect loopback address when we use go's lookup only but `tcpLookupIP` will return google's address too which will cause Join errors.	kaskavalci	slackpad
1507	2017-02-07 10:29:10	Hi @slackpad , are you OK with using only go implementation? I can send a PR for that as well.	kaskavalci	slackpad
1502	2015-12-15 17:50:45	Hi @far-blue that should be everything: The last release inadvertently had a sub-folder called "dist" that we removed for this release: But the contents are all there, just without that sub-folder. Sorry if that caused some confusion!	slackpad	far-blue
1500	2015-12-21 16:07:46	@slackpad @erikdubbelboer here are some more examples: - https://github.com/sethvargo/terraform-workshop-atlas - https://github.com/hashicorp/best-practices	sethvargo	slackpad
1498	2016-01-09 05:02:11	@slackpad Thanks for the info and link to code. I appreciate the response. I'll implement using my own watcher process and blocking queries.	autoric	slackpad
1497	2015-12-16 02:04:45	Hi @berendt, Sorry about the issue with the URL. I have a PR out to get this fixed. https://github.com/hashicorp/consul/pull/1504 The correct URL for the demo is: https://atlas.hashicorp.com/hashicorp/environments/consul-demo We will get this corrected in the getting started guide and thanks for creating this issue.	pshima	berendt
1493	2015-12-11 15:58:08	Woah, didn't realize we never updated this! Thanks @sethvargo, LGTM.	ryanuber	sethvargo
1493	2015-12-14 19:43:10	Thanks @sethvargo (and @tgwizard I fixed that)!	slackpad	sethvargo
1489	2015-12-10 22:11:21	Hi @c4milo do you know who's making these API calls? It's odd there are HTTP requests to deregister it, those would come from some outside source.	slackpad	c4milo
1484	2015-12-10 00:09:03	@ryanuber it seems to me that if you don't specify `service` name in check, it will understand it as node-level check and apply to every service on that node. i got `docker` service says `passing 24` because it counts `docker` service itself + `serfHealth` + my own `dnsmasq` check, that doesn't have a `service` defined in the configuration. I am running 8 node cluster with `docker` on every insta…	tpolekhin	ryanuber
1482	2015-12-09 17:37:21	thanks @slackpad the only reference i see on the cluster logs; I am running the curl on one of the consul cluster node.	rbrutas	slackpad
1480	2015-12-16 15:02:15	Thank you for the tip @daveadams . Unfortunately this currently disqualifies the use of the official client https://github.com/Ecwid/consul-api or the puppet module https://forge.puppetlabs.com/KyleAnderson/consul since those do not offer such a way easily. The documentation also states here https://consul.io/docs/agent/checks.html that one is able to specify a name for the check. So, is there th…	das-vinculum	daveadams
1479	2016-01-09 01:08:49	Thanks @slackpad!	lukesteensen	slackpad
1478	2017-03-27 19:34:26	@sean- awesome, to bad it's not mentioned in https://www.consul.io/docs/guides/bootstrapping.html or https://www.consul.io/docs/agent/options.html	salzig	sean-
1476	2015-12-09 03:22:37	@slackpad I'll definitely be documenting this as the OOM killer just took out one of my load balancers. This configuration worked flawlessly on 512mb ram prior to introducing Consul. Now even with a 1024mb box consul is able to take the whole node down.	jmealo	slackpad
1476	2015-12-09 23:03:21	@slackpad: I upgraded to 0.60 and the problem persists. Here's the output of /debug/pprof/heap?debug=1 after running for 8 hours 38 minutes. [output.txt](https://github.com/hashicorp/consul/files/57456/output.txt) https://gist.github.com/jmealo/fbae77eca68cca535fb9 **Output of `free -tm`:** **Output of `cat /proc/meminfo`:** **Output of `slabtop -o`:** **Output of `vmstat`:**	jmealo	slackpad
1476	2015-12-10 18:20:16	@slackpad We just hit 92% memory usage again, attached are the output of all of the commands that I've provided before as well as the `ps` output that you requested for consul, nginx, and all processes. [consul_debug.txt](https://github.com/hashicorp/consul/files/58498/consul_debug.txt) [free.txt](https://github.com/hashicorp/consul/files/58501/free.txt) [meminfo.txt](https://github.com/hashicorp…	jmealo	slackpad
1476	2015-12-10 18:39:18	@slackpad: I don't think so, we're not heavily using it right now. We have 7 nodes and 48 health checks total.	jmealo	slackpad
1476	2015-12-10 18:48:57	@slackpad Thanks for all of your help/patience. This is what the memory usage looks like, it presents itself like a classic memory leak, however, it doesn't seem to be based on requests or traffic, but rather time. ![screen shot 2015-12-10 at 1 46 32 pm](https://cloud.githubusercontent.com/assets/1066536/11724859/8c3c21be-9f44-11e5-9214-e6e3a9742a15.png) Due to consul running health checks at reg…	jmealo	slackpad
1476	2015-12-15 00:12:49	@slackpad: It certainly seems like it is raft using up the memory (see output below). I'm not sure why `pmap` is the only tool that knows that it is consul consuming the memory. I will dump telemetry if I'm able to sanitize it easily.	jmealo	slackpad
1476	2015-12-15 00:22:38	@slackpad `kill -s USR1 $(pidof consul)` doesn't seem to work for me when syslog is enabled in the consul server config file. Do I need to run the process in the foreground or pipe `stderr` to a file to dump telemetry?	jmealo	slackpad
1476	2015-12-16 01:26:58	@slackpad: It's been 1 day 20 minutes since I disabled consul on my cluster and we've experienced no memory issues. Prior to disabling consul I had to reboot the servers every 6 hours to clear memory. I'll rest easier if we let it go another couple of days, but, this configuration worked for 2-3 months without Consul and removing it seems to immediately solve the problem, so I can say with some c…	jmealo	slackpad
1476	2016-01-08 20:39:09	@slackpad Thank you for following up. As excited as we were about consul we ended up reimplementing everything we needed from it in Node in about a day and have had zero infrastructure issues since we got rid of Consul. My only update is that Consul was the cause of the OOM issues. I guess it's safe to close this ticket; however, the problem exists and causes catastrophic failures that could take…	jmealo	slackpad
1476	2016-01-08 20:56:09	I'm glad you found a solution @jmealo. If you ever get around to it we'd love to look into this further with you but if you're happy with your current solution its best to leave it as-is. We work personally (1-on-1) with a handful of the largest websites that exist that run gigantic Consul clusters and in the past we have found memory leaks we've fixed straight away (none recently to my knowledge…	mitchellh	slackpad
1476	2016-01-08 21:19:41	@mitchellh I'd really like to see this fixed. My node solution simply parses my consul health checks and runs them using Node instead of Consul. The health checks are unchanged except for one that checked a socket.io server by requesting `/socket.io.js` which is 170kb uncompressed and seemed the likely cause of the issue. I can say with high confidence that the health checks were not the issue as…	jmealo	mitchellh
1476	2016-04-07 01:09:03	@slackpad @mitchellh From the looks of it this was a kernel leak caused by non-process code (which is why the memory could not be attributed to a process). That being said, using OpenResty and consul together can reproduce the issue. Using either in isolation does not. The issue did not happen when running vanilla NGINX with consul. The only difference is that OpenResty is serving 1-2k connection…	jmealo	mitchellh
1476	2016-04-07 01:09:03	@slackpad @mitchellh From the looks of it this was a kernel leak caused by non-process code (which is why the memory could not be attributed to a process). That being said, using OpenResty and consul together can reproduce the issue. Using either in isolation does not. The issue did not happen when running vanilla NGINX with consul. The only difference is that OpenResty is serving 1-2k connection…	jmealo	slackpad
1472	2015-12-09 12:59:20	@pearkes thank you for the detailed explanation - it's helpful in planning the mentoring and the process to make this code merge-able. > The current automated tests are very shallow and don't cover a ton of the use cases. Upgrading and testing changes would require a lot of knowledge about UX for this UI and comparison with a full active instance of it. Something like http://demo.consul.io shows …	taras	pearkes
1468	2015-12-07 11:36:19	Hi @slackpad, I was thinking of doing this with a check scripts indeed but I came across this in the consul documentation about HTTP checks: > This type of check should be preferred over a script that uses curl or another external process to check a simple HTTP operation. In my scenario, I have services that depend on other services to function properly. Registering a check script to check via HT…	hadrienk	slackpad
1467	2015-12-04 05:30:46	Awesome - thanks @meirish!	slackpad	meirish
1467	2016-01-14 23:59:22	@slackpad where are you seeing this? on demo.consul.io I see the SVG icon in Chrome, but the old icon in Safari - any chance I'm just hitting a server running older ui code in Safari?	meirish	slackpad
1466	2015-12-22 13:14:29	@slackpad That's helpful! Thanks.	tongda	slackpad
1465	2016-09-29 11:06:56	@slackpad The question is about two things. > is that completely hidden because of the container wrapping? I think this information is hidden from the environment of the guest (container), because this is exactly the point of the abstraction layer - transparent resource isolation. From the isolation standpoint, there is no sense to expose the information on how ports are mapped on a different lev…	sitano	slackpad
1465	2016-10-01 16:34:36	@slackpad I wanted to share another thought This NAT issue is not a _BUG_. The bug is an error in implementation or environment. But a cause of this flapping behaviour is not an error, but wrong ports configuration. It's not a fault of the Consul, that it awaits properly declared ports to be available in advance. The fact of mismatching of advertised ports and mapped ports results into the situat…	sitano	slackpad
1460	2015-12-01 23:19:54	@slackpad Than you so much for your help. This came down to a subnet issue. I am not sure why it would get a 200 back at all if it was on the wrong subnet, but it did. I have since resolved the issue by creating another load balancer and placing it on the right subnet.	sflint	slackpad
1452	2015-11-29 04:47:58	@slackpad we may as well. It's a small change but should drop the memory foot print noticeably.	armon	slackpad
1448	2015-12-21 23:19:56	Hi @gozer - would you mind sticking the address at the end of the log message and using the new log functions from memberlist, so these will all look the same? Here's an example: https://github.com/hashicorp/consul/blob/master/consul/rpc.go#L86. There's a `LogAddr` function that should work for your use case here. Thanks!	slackpad	gozer
1448	2015-12-22 23:29:22	@gozer sorry I didn't realize that. In that case, it should be good enough to stick it at the end as `"... from=%s"` to match the memberlist format. Agree it's not worth converting to an address.	slackpad	gozer
1448	2015-12-30 20:41:28	@slackpad done as suggested	gozer	slackpad
1448	2016-01-05 04:59:31	@gozer thanks for the update! One other thing - I think your `split()` call will mangle IPV6 addresses - since it's just a string I'd probably just print it with the port number.	slackpad	gozer
1448	2016-01-05 16:52:04	@slackpad, you are absolutely correct, that address splitting had bothered me from the start, to be honest. Removed as suggested.	gozer	slackpad
1439	2015-12-17 14:30:17	@ryanuber sorry for the late reply. i am using docker setup from https://github.com/gliderlabs/docker-consul/blob/master/0.6/consul-server/Dockerfile > > Running consul > > docker run test -bootstrap -ui-dir /ui > > ==> WARNING: Bootstrap mode enabled! Do not enable unless necessary > > ==> WARNING: It is highly recommended to set GOMAXPROCS higher than 1 > > ==> Starting Consul agent... > > ==> …	hridyeshpant	ryanuber
1432	2016-07-06 23:09:33	@slackpad Thank you for response. This is quite demanded feature and everyone is too excited.	t3hk0d3	slackpad
1432	2016-07-07 06:33:51	Great! @slackpad let us know if we should rebase & fix this pull request to match the current master head	adamdubiel	slackpad
1432	2016-08-08 09:04:03	@sean- Thanks for the response. I like your suggestion about changing the api as it's more human-friendly and unified for all types of checks. I'll have a look at the fresh source code of Consul and probably make some bigger rebase / refactor of this PR - please, give me some time for that. I've noticed that my change doesn't affect the check registration at `/v1/catalog/register`, should it be p…	dankraw	sean-
1432	2016-08-12 20:43:12	@slackpad Awesome, I'm very happy to hear that! :) Maybe it'll be even better to start from scratch as `deregisterCriticalServiceAfter` property suggest a better / cleaner solution for service removal. A single job wiping out critical services should do better, so there will be no mess in the code responsible for "check update".	dankraw	slackpad
1423	2016-01-07 18:01:56	@slackpad Awesome, great work by the way!	Kr1sso	slackpad
1419	2016-03-05 02:59:59	@slackpad I don't think we want to do that. In the case where you have tons of ACL tokens, you probably don't want to pre-load them all, and the cache is a pretty huge performance win. Given that the logic is already there, I don't see a compelling reason to remove it.	armon	slackpad
1419	2016-03-05 05:20:49	@armon are you thinking we'd still replicate the full un-compiled policy set from the servers but retain the cache of compiled policies (so you could still look up any ACL in the event of a partition)?	slackpad	armon
1419	2016-03-07 03:04:59	@slackpad I'm not exactly sure what you mean, but I meant this would act as a second cache tier, and would not affect the existing caches.	armon	slackpad
1419	2016-03-07 03:11:10	@armon I think the main thing I'm stuck on is what subset of ACLs would you use to warm the cache?	slackpad	armon
1419	2016-03-07 04:26:34	@slackpad I think there is basically 2 different caches. Cache 1 is the existing LRU/2Q of fixed size. Its keyed on the actual token and cannot be disabled. Cache 2 would be new, keyed on the hash of the id, and would contain the _full_ ACL set. The idea is ACLLookup(token) -> Cache1(token) || Cache2(hash(token)) || ACLResolve(token)	armon	slackpad
1414	2015-11-15 01:56:23	@mitchellh agree this is weird to fix at the state store level but I couldn't find any clean place to put these up in the HTTP layer without doing a bunch of post-filtering up there (some of these are nested inside other structures). I looked at the JSON marshaling and didn't see a good way to hook it in there (though that would have changed the API on other ways because we do have some `null` ar…	slackpad	mitchellh
1414	2015-11-15 05:09:17	LOL @mitchellh your spidey sense was right with this one. The failing test was due to a slice weirdness when I converted KV to be consistent. When a unit test tried to use the same reply object multiple times we ended up getting the underlying arrays pointed incorrectly. Looking into this I realized that KV already dealt with nil slices up at the HTTP layer, so I just changed the other endpoints …	slackpad	mitchellh
1408	2016-03-19 05:11:27	@slackpad The functionality we needed (rotating encryption keys) is not available in the HTTP API. In https://github.com/hashicorp/consul/issues/1368 we were told that RPC interface was not internal.	rosenhouse	slackpad
1408	2016-03-22 19:24:19	@slackpad speaking on behalf of @rosenhouse we would prefer to only interact with consul over HTTP if that were possible. We were only using the RPC client out of necessity.	ryanmoran	slackpad
1407	2015-11-12 11:17:57	@slackpad: Thanks! Email sent with the log file. Re: hashicorp/vault#679; How do I check how many keys I have under `/vault/core/leader`? Whenever I try to do a query like curl 'http://consul01:8500/v1/kv/vault/core/leader?recurse', it times out and causes the Consul server to crash.	msabramo	slackpad
1400	2015-11-12 02:52:37	@ryanuber that is exactly what I want	JeffChien	ryanuber
1400	2016-03-30 22:01:10	@ryanuber Any updates on this?	aanm	ryanuber
1397	2015-11-20 07:37:05	Hey @captainill this is looking awesome! Running this locally and clicking around I had a few questions for you. ###### You probably need to rebase. A "Prepared Queries" section will get added to this nav: ![image](https://cloud.githubusercontent.com/assets/673509/11294102/8e3ba64a-8f15-11e5-9782-c8baa35d6044.png) ###### I'm seeing one 403 for a Typekit-related resource: ![image](https://cloud.gi…	slackpad	captainill
1397	2015-11-20 20:59:40	@slackpad Thanks for looking over! -I'll do the rebase -The failed to loaded resource 403 is on the live site so it'll be good to fix that anyhow. Not sure what the story is there -Ah! I actually anchored it in the other sites as I was doing this but I missed it here. Good call. -I think that the header issue (super light font color) is just a selector issue but I'll fix whatever it is	captainill	slackpad
1397	2015-12-04 06:49:41	@captainill any chance you can make a pass through here again before we ship 0.6? Thanks!	slackpad	captainill
1397	2015-12-20 19:27:10	@slackpad Along with 'by HashiCorp' logo in the header being correct now I -merged maste into my branch -pinned the EDIT THIS PAGE link to the bottom -made the H2 headings on the homepage readable I had to reach out to Typekit about the 403. As far as I can tell typekit is configured correctly (the correct domain is listed for usage and the embed code is right) so I'm not sure what the deal is. I…	captainill	slackpad
1396	2015-11-09 19:17:52	Hey @saromanov, thanks for the pull request. The best way to control the result of the health check is by using exit codes. Consul's health checks are Nagios-compatible, so exit codes 0 == passing, 1 == warning, and anything else is critical. I would recommend using the exit code instead.	ryanuber	saromanov
1395	2015-11-09 17:34:21	Thanks @highlyunavailable - this wasn't intended so I'll get a fix in and look through the other endpoints.	slackpad	highlyunavailable
1394	2015-11-09 16:25:41	Hi @saromanov thanks for making a PR, though I think this would be kind of an unexpected behavior for the `rtt` command (we were trying to make it feel a little like a `ping`. Did you have a specific use case in mind?	slackpad	saromanov
1389	2015-11-17 06:45:43	@armon For the Sort option, with the failover options also using RTT it seemed too confusing/crazy UX-wise. I plumbed it as a Source parameter to the endpoint so it works like all the others with a `?near=` argument over HTTP (like all the other coordinate-aware endpoints), but his does preclude it over DNS since there's no way to activate that. It's an advanced feature that's possible to use if …	slackpad	armon
1389	2015-11-17 16:02:03	@slackpad looking good, I left some minor feedback and questions throughout.	ryanuber	slackpad
1388	2016-09-30 04:56:22	@slackpad any chance this PR can get some love now that v 0.7 is out? cheers	DanyC97	slackpad
1387	2016-08-11 02:12:45	@slackpad I'm not so sure they're related, the issue I had was related to the node acquiring leadership, then losing it straight away (within a second, when running with quorum of 1). The buffer thing was separate to that. Either way, I haven't seen this recently, so could be worth closing, unless others are also experiencing it?	BRMatt	slackpad
1383	2016-09-22 15:40:43	thanks for letting us know @slackpad !	claudio-viola	slackpad
1382	2015-11-05 07:07:16	Thanks @highlyunavailable ! That was very helpful. In case it helps anybody, I applied your workaround in HAProxy like so:	kvz	highlyunavailable
1380	2015-11-18 21:08:38	Yep this should be fixed by https://github.com/hashicorp/consul/pull/1341 - once we roll out 0.6.0 (very soon) this will be fixed. Thanks for reporting this @yoshuawuyts and your help @highlyunavailable. Sorry we can't push it sooner but we don't want to confuse people with the docs for 0.6.0.	slackpad	highlyunavailable
1379	2016-01-08 01:32:48	Hi @saromanov thanks for the PR. I think we'd want to do some more up front design work before adding this system - there's a lot to think about such as how to rotate logs, should requests fail if auditing is not possible, etc. We can work this under #414 once we put auditing on the roadmap, but I think we will hold off for now.	slackpad	saromanov
1374	2015-12-03 19:37:02	@slackpad - I've been thinking that it would be great expose an HTTP agent endpoint at /v1/status/info and perhaps another at /v1/status/members that would provide the info currently emitted in difficult to parse format from `consul info` and `consul members`. I'd be happy to contribute a PR for this type of change if there is some agreement that it makes sense/would prove useful.	trumant	slackpad
1374	2016-06-08 01:21:20	@slackpad or @sean- do either of you have any updates on this issue?	CpuID	slackpad
1368	2015-11-03 20:01:24	@highlyunavailable We're attempting to create fakes in order to unit test consumers of the `agent.RPCClient`. The problem we have now run into is that `agent.RPCClient.InstallKey()` returns a `keyringResponse` which is unexported. It seems like significant portions of the `RPCClient` (really, any of the various methods around keys) are actually unexported and therefor not necessarily suitable for…	zaksoup	highlyunavailable
1358	2016-07-26 15:56:28	@slackpad seems like #1430 is dead, should we create a new one or is there something that you're not satisfied with?	amenzhinsky	slackpad
1358	2016-08-22 15:45:31	@carlpett you can always wrap it in `/bin/sh -c`. You would not need to put it in a separate script.	mfischer-zd	carlpett
1358	2017-02-27 05:31:45	@slackpad your comment aligns with a recent breaking change in [consul-template v0.18.0](https://github.com/hashicorp/consul-template/blob/master/CHANGELOG.md#v0180-january-20-2017) > A shell is no longer assumed for Template commands. Previous versions of Consul Template assumed /bin/sh (cmd on Windows) as the parent process for the template command. Due to user requests and a desire to customiz…	steve-jansen	slackpad
1343	2015-10-27 16:18:08	LGTM @diptanu @slackpad Can we make sure the website docs get updated for this change as well	armon	slackpad
1343	2015-10-27 16:18:08	LGTM @diptanu @slackpad Can we make sure the website docs get updated for this change as well	armon	diptanu
1343	2015-10-27 21:55:17	@diptanu it looks like this change broke some of the BSD targets (from a full `make`):	slackpad	diptanu
1336	2015-10-26 15:10:05	@slackpad once I get all the sites updated, I'm going to move the fastly logo into middleman-hashicorp and compress it there :smile: I just didn't feel like doing it 8 times, and I can't do it until all the sites are updated :smile:	sethvargo	slackpad
1333	2016-04-13 20:43:05	@slackpad can confirm, removing everything from `/var/lib/consul/` seemed to fix a service that was registered by registrator. We ran registrator against the local consul-agent, so I'm assuming moving it to hit the consul-cluster instead may fix the issue...	josegonzalez	slackpad
1326	2015-10-22 20:34:06	@ryanbreen Yep! Fixed by #1318	armon	ryanbreen
1311	2016-02-05 22:46:57	Hey @slackpad Thanks for following up. Yes, we're still having this issue. We [guarantee data persistence when scaling up from 3 to 5](https://github.com/cloudfoundry-incubator/consul-release/blob/309d583df6a0027bff49ce040287840b2a2e086a/src/acceptance-tests/deploy/scale_up_instances_test.go#L80-L100) whereas we [only guarantee the cluster is functional after scaling up from 1 to 3](https://githu…	Amit-PivotalLabs	slackpad
1311	2016-02-13 22:44:18	Hey @slackpad Those were two separate issues. We've had users running a 3 node cluster, whom we've migrated to a 3 node TLS cluster, via a scale-down => turn on TLS => scale-up. The scale-down can go south and requires manual intervention (usually blowing away data and starting from scratch, once we're wedged in an "outage" state) Separately, we have continuous integration for our consul service …	Amit-PivotalLabs	slackpad
1302	2016-03-22 08:54:00	@slackpad please reopen	rtoma	slackpad
1299	2016-08-12 19:03:40	@ross I think you are hitting the current behavior - the configured key is designed to be an initial one only - https://www.consul.io/docs/agent/options.html#_encrypt: > Specifies the secret key to use for encryption of Consul network traffic... The provided key is automatically persisted to the data directory and loaded automatically whenever the agent is restarted. This means that to encrypt Co…	slackpad	ross
1291	2015-10-20 06:19:39	@armon and @ryanuber all the outstanding comments have been addressed so please take another look. I'm going to leave the TODO in `PrefixWatch.Notify()` for now since it's an existing bug and clean that up on another PR if I have time. I think it'll need a periodic sweep kind of cleanup, or else the notify groups will have to be able to tell the parent `PrefixWatch` once they have become empty.	slackpad	armon
1291	2015-10-20 19:32:30	@slackpad this all looks super solid! We should also remove the entry in the FAQ that mentions Consul's use of LMDB. I wasn't able to get a diff of the changes on the state store from where I left off and you picked up (because they are so large), but I perused the file and things looked sane. :+1:	ryanuber	slackpad
1290	2015-11-17 02:14:39	@slackpad I've seen this before in normal operation - if the server that the agent is connected to dies, the agent freaks out and loses all sessions. I know I commented on it somewhere in github but the search doesn't find it.	highlyunavailable	slackpad
1288	2015-10-13 00:47:52	@talwai We will fix this for the Consul 0.6 release, but currently build 0.5 against Go 1.4	armon	talwai
1284	2015-10-08 22:10:09	Thanks a lot @nbrownus :+1:	scalp42	nbrownus
1284	2015-11-03 18:48:51	Any chance to look at this @slackpad following @nbrownus PR ? Would be greatly appreciated.	scalp42	nbrownus
1284	2015-11-16 22:58:28	Hi @nbrownus - thanks for this! Once we get 0.6 rolled out I'll work with you to review this so we can get it into the following release.	slackpad	nbrownus
1284	2016-01-26 15:30:33	@slackpad Aside from the merge conflict, is there anything stopping this PR from being merged? I have some time this week and could having a shot at rebasing it if @nbrownus is busy.	BRMatt	nbrownus
1284	2016-01-26 15:30:33	@slackpad Aside from the merge conflict, is there anything stopping this PR from being merged? I have some time this week and could having a shot at rebasing it if @nbrownus is busy.	BRMatt	slackpad
1284	2016-01-30 00:25:33	thanks a lot again @nbrownus much appreciated	scalp42	nbrownus
1284	2016-02-01 14:19:32	Thanks @nbrownus! :heart:	BRMatt	nbrownus
1278	2015-10-08 20:27:30	@armon could we add chunk=true to delete endpoint so that recursive deletes will be done in smaller chunks, sacrificing the atomicity of the overall delete for performance? For me I saw a 7.8 X performance improvement doing 10 separate 10,000 key deletes serially (8.5 seconds each, total time 84.6 seconds) versus doing a 100,000 key delete (660 seconds). Then I ran 10 deletes of 10,000 keys each …	wwalker	armon
1278	2015-11-19 04:48:44	I like @mitchellh's idea of providing some kind of paging in the APIs. That would allow tools to delete in chunks and it would be obvious that atomicity is not guaranteed across the entire set. The paging could possibly be useful for other uses too if it applies to GET and not just DELETE. I'm imagining some kind of key browser like the Consul UI for instance. In fact, the Consul KV UI started ti…	msabramo	mitchellh
1278	2016-01-04 16:00:39	@slackpad is the patch above part of 0.6.0? I just got hit with this again (1.6 M vault/core/leader/\* entries....)	wwalker	slackpad
1274	2015-12-01 19:38:12	I would like to finish it up. I think that always generating the file is better for early catching build errors. But I can implement it either way. Lets see what @ryanbreen and @slackpad have to say.	rgl	ryanbreen
1274	2015-12-01 19:38:12	I would like to finish it up. I think that always generating the file is better for early catching build errors. But I can implement it either way. Lets see what @ryanbreen and @slackpad have to say.	rgl	slackpad
1274	2015-12-01 19:51:37	Yeah I'd go with @ryanuber's suggestion and just check in the go file - adding Ruby/bundler to the default build path is pretty heavy so this'll keep things fast and simple for most people who aren't updating the web UI.	slackpad	ryanuber
1274	2015-12-01 20:03:19	Seems fair. As the @ryanuber branch already has that done, I'll retract this PR.	rgl	ryanuber
1265	2015-10-13 04:15:45	Hi @spheromak sorry for the delay on this, and thanks @armon. Your change in #1296 looks good but iirc there were no health checks for these services. Looking at the code I'm surprised there's not an n^2 loop over services so I'm not sure this alone will fix it.	slackpad	armon
1265	2015-10-13 12:29:20	No agent checks. We were planning on doing http callbacks for service status. On Mon, Oct 12, 2015 at 9:15 PM James Phillips notifications@github.com wrote: > Hi @spheromak https://github.com/spheromak sorry for the delay on this, > and thanks @armon https://github.com/armon. Your change in #1296 > https://github.com/hashicorp/consul/pull/1296 looks good but iirc there > were no health checks for…	spheromak	armon
1265	2015-10-13 12:34:50	This may have been causing the slowdown. I am traveling this week but will try to get a test run with the patch On Tue, Oct 13, 2015 at 5:29 AM Jesse Nelson spheromak@gmail.com wrote: > No agent checks. We were planning on doing http callbacks for service > status. > > On Mon, Oct 12, 2015 at 9:15 PM James Phillips notifications@github.com > wrote: > > > Hi @spheromak https://github.com/spheromak…	spheromak	armon
1264	2015-10-06 06:42:28	@highlyunavailable I think we should improve the documentation for `force-leave` then	omribahumi	highlyunavailable
1254	2015-09-28 21:50:57	@highlyunavailable What would be the recommendation for persisting that data, and in the case of a cluster outrage what would be the recovery process? Would it be pointing the new server nodes' `-data-dir` to the old data directory that was backed up in one way or another (e.g. a persistent volume that was mounted to the old instance)?	calvn	highlyunavailable
1254	2015-10-05 19:07:03	Interesting topic. We are currently backing up our dockerized Consul servers using [Convoy](https://github.com/rancher/convoy), but it appears that this will cause issues if we were to restore this data onto a new Consul server on a machine with a different IP address, as @highlyunavailable noted. We followed this as recommened by @armon in this [Google Group topic](https://groups.google.com/foru…	djenriquez	highlyunavailable
1254	2015-11-03 18:40:46	Sorry for the late reply on this one. The snapshots contained in the data-dir should be useful for providing you a good state checkpoint in the event of a disaster, but as @highlyunavailable noted, the peers list would probably need surgery and there's no consistency guarantees for the Raft log post-snapshot, so that data could be lost (if it was corrupted you'd probably have to delete it and/or …	slackpad	highlyunavailable
1249	2015-09-21 18:17:41	Hi @macb - thanks for opening this. I think we are going to take a look at doing something along these lines across more than just Consul, so you should probably hold off on "going rogue" :-) We will update this once we've got a plan.	slackpad	macb
1249	2015-09-21 20:43:01	Awesome @slackpad, looking forward to it.	macb	slackpad
1249	2016-02-02 10:19:36	@slackpad if you can come up with a recommendation (I'm personally a fan of [logrus](github.com/Sirupsen/logrus)), that might be the kind of thing a community contributor could tackle. I'm personally irked by the logging output of consul-template, consul, and vault; if you could settle on a framework across all your products, that'd be a really great experience for us ops-y folk!	blalor	slackpad
1249	2016-02-02 18:32:45	Thanks for that recommendation @blalor. It's something that has come up several times internally and isn't a resolved issue yet. Stay tuned.	sean-	blalor
1247	2015-09-22 09:14:04	Hi @slackpad - Thank you for your considering with my questions. I just running a consul cluster without consul-template. As I have registered about 400 services and checks, I suspect whether the 400 checks cause the problem. Each of my checks registered with a interval as 2 seconds by the HTTP method. Now I will try to register my services and checks randomly into the cluster and enlarge my clus…	zhouzhongmi	slackpad
1245	2015-09-18 17:55:39	Yup, @highlyunavailable traffic is open both ways for ports 8300, 8301/udp, 8301, 8302/udp, 8302, 8400, and 8500. I tried adding a timeout, but as far as i know, netcat's lowest timeout is 1 second, which passes everytime for all ports in both directions...	djenriquez	highlyunavailable
1245	2015-09-21 17:43:10	Looks right, I think. :stuck_out_tongue_closed_eyes: us-west-2 us-east-1 I appreciate your time on this @slackpad.	djenriquez	slackpad
1245	2015-09-23 18:10:55	Ah, I don't remember @slackpad, sorry. I noticed that the consul DCs attempt to join each other, then give up for a period of time and then retry again later. I came to this conclusion because when I navigate to 10.179.3.152:8500, there are periods of time where US-EAST-1 does not appear in the datacenter list, then it'll eventually come back. Maybe 8300 wasn't showing up because I dumped the ses…	djenriquez	slackpad
1245	2015-10-02 21:47:14	@slackpad Is there a way to "cancel" the `join -wan` command? Since this isn't working for us at the moment, i'd like Consul to just stop trying to join. Its been trying to join for a little under two weeks now!	djenriquez	slackpad
1245	2016-11-09 19:18:41	Hi, @slackpad. Could you please elaborate leave process for the WAN pool in details? I also need to disjoin datacenters. You mentioned two ways to do it. ### Issue 'consul leave' or 'consul force-leave' command and restart Consul. If I do this, I suppose that I need to do it on each node and it is hard to do it by a script in an automated way since I need to restart Consul. Even if I do this manu…	hosunghwang	slackpad
1244	2015-09-16 11:27:57	@sethvargo just to be clear, what we do for all requests except for the first one is to set the `index` query param to the value of the `X-Consul-Index` of the previously received response, indicating that we are interested in receiving a response only if something has changed since that specified index. AFAIK this is straight from the Consul Http API docs.	agemooij	sethvargo
1244	2015-09-17 10:54:42	Hi @slackpad and @sethvargo, we ran some tests and this is the current situation: - we checked several services and their health checks and we can verify that their health checks consistently and continuously produce exactly the same responses (i.e. the same status and the exact same http entity). - we can see that **all (!)** indexes, or at least all the ones for all `/v1/health/service/<service…	agemooij	slackpad
1244	2015-09-17 10:54:42	Hi @slackpad and @sethvargo, we ran some tests and this is the current situation: - we checked several services and their health checks and we can verify that their health checks consistently and continuously produce exactly the same responses (i.e. the same status and the exact same http entity). - we can see that **all (!)** indexes, or at least all the ones for all `/v1/health/service/<service…	agemooij	sethvargo
1244	2015-09-21 08:37:00	Thanks @slackpad for the update. A fix to make the granularity of updates match with expectations and documentation would be very much appreciated. We are actively looking for all sources of non-identical health check responses and we have already found some obvious sources; mostly of health checks running against software we don't control, like Cassandra and Prometheus. Those services have times…	agemooij	slackpad
1244	2015-09-22 14:43:27	@mbroome as far as I understood the granularity of writes is cross-service at the moment. I'm not exactly sure where the granularity borders of these "tables" are but in practice for us this means that any write for service X on any Consul endpoint (catalog, health, etc.) will also trigger all watches for all other services on all other endpoints. @slackpad It would be great if we could get a bet…	agemooij	slackpad
1244	2015-09-22 14:47:10	@slackpad I agree that interpreting health check responses would be the last possible choice I expect you guys to make. I simply threw it into the discussion as an extreme alternative. If the granularity of writes would increase, the side-effects of a chatty/flappy service would be greatly reduced. Next to that I agree that "writes per minute" or something similar would be a very helpful metric t…	agemooij	slackpad
1244	2015-09-24 09:19:13	@mbroome for us watches do still "work" but only because both consul-template and out own watches always compare the new response to the old response and only trigger reconfiguration when something has actual changed. The main impact we are seeing is the load produced by all these watches constantly being triggered and then resubscribing. This is not practical unless you have an extremely stable …	agemooij	slackpad
1244	2016-06-20 15:57:47	@jhmartin : We've tracked down index churn to 2 distinct causes. First one is related to failed health checks for non-running services on Windows, where the text message of failed check would vary between 2 messages. One is a timeout message and the second one is connection refused message. Second cause of index churn is more interesting. In our setup we use ACL tokens for service registration, w…	Loushu	jhmartin
1244	2016-10-18 09:25:58	@slackpad any updates on delivery? version ? The problem exists on 0.7 but less often than 0.6.4. I wonder what has been changed.	rohitjun	slackpad
1241	2015-09-14 21:54:06	Hi @scalp42 it doesn't look like that's exposed via any Consul configuration right now. Unless that gets added, you'd have to make a mod here and build Consul: https://github.com/hashicorp/consul/blob/master/command/agent/command.go#L572	slackpad	scalp42
1241	2015-10-08 17:51:44	Having the hostname in the metric kill us and it ends up duplicating a shit ton of metrics (vs datadog where you would pay per host for example). @slackpad any chance we can see @nbrownus ported to consul as well?	scalp42	nbrownus
1241	2015-10-08 17:51:44	Having the hostname in the metric kill us and it ends up duplicating a shit ton of metrics (vs datadog where you would pay per host for example). @slackpad any chance we can see @nbrownus ported to consul as well?	scalp42	slackpad
1238	2015-11-04 03:24:54	@slackpad what's the latest on this one? I would really like to adopt Consul, but can't put it into production until we're able to prevent remote execution via this method.	arobson	slackpad
1237	2015-09-24 12:46:49	@slackpad so we've been running with the above config for a while now on Kubernetes. When a container stops, it starts again with the same name (but a different IP). We now see logs like these: `consul members` shows the correct IPs, but `peers.json` has the above mentioned _wrong_ IPs _on top of_ the correct IPs. Does this mean we'd have to write a script that fetches the current node IPs and pu…	JeanMertz	slackpad
1236	2015-09-11 19:16:15	Cool, makes sense. @scalp42, if you want to update the PR to restrict the changes to errors in comments and docs, it'll be safe to merge.	ryanbreen	scalp42
1235	2015-09-17 09:55:50	@slackpad > Want to take a crack at preventing multiple reloads as well? I'm pretty sure `handleReload()` is only called from `handleSignals()`, and AFAICT handleSignals is fully synchronous (https://github.com/hashicorp/consul/blob/master/command/agent/command.go#L797) and as such doesn't need a mutex to prevent multiple reloads. (/cc: @ryanuber ?) It seems that all the interference was caused b…	wuub	slackpad
1233	2015-09-10 21:56:33	Thanks @slackpad ! That's what I get for not running the full set of tests at the end.	ryanuber	slackpad
1232	2015-09-11 05:32:13	To expand on what @armon said, in the vast majority of cases, there's a Consul agent on the same host as your code that will communicate with the Consul servers on your application's behalf. This means that usually, the scenario where the "agent goes down" means that the specific host that is running the code that created the Client is also down. Further, some of the calls in the client API are a…	highlyunavailable	armon
1232	2015-09-11 15:15:48	> To expand on what @armon said, in the vast majority of cases, there's a Consul agent on the same host as your code that will communicate with the Consul servers on your application's behalf. I don't think having an agent on the same (and every) host where your app is running is a realistic architecture in most places. Even if it were, there is no way I can have rolling upgrade of Consul servers…	anoopengineer	armon
1231	2015-09-21 18:16:45	@slackpad that isn't a bad option. I'd probably need someone's assistance to make that happen though. However my only counter comment is that we could make the `local` tag configurable and change it to something like `local-agent` by default, something that has a low probability of being used already. This method just leaves all the existing conventions as is, but if you or someone else can/will …	ekristen	slackpad
1231	2015-09-21 19:17:04	@slackpad thanks! My golang experience is limited (as evident by the PR) but if you can make this work, or you need my help, please let me know.	ekristen	slackpad
1231	2015-09-28 16:36:15	@slackpad any progress on this by chance? Thanks!	ekristen	slackpad
1230	2015-09-10 21:43:31	Picked this up when @sfncook rebased and built #1187 - @ryanuber I think we missed a couple spots:	slackpad	ryanuber
1230	2015-09-10 21:57:43	@slackpad - Actually I hadn't done a rebase/merge from the master branch for a while. Just did so and pushed to my PR #1187 It's building now.	sfncook	slackpad
1226	2015-09-09 05:54:52	Yep, what @slackpad said is what you could easily do. Note that the HTTP API by default only binds to loopback, so if you want to run HTTP queries, you'll need to [rebind the HTTP address](https://www.consul.io/docs/agent/options.html#addresses). I'm not sure what the port in the SRV record would be though for the `consul` service, but you could just assume it's on 8500 by default.	highlyunavailable	slackpad
1226	2015-09-09 06:01:35	Interesting detail @highlyunavailable - the port for the built in Consul service is set to the internal RPC port, not the HTTP server, so you're right you'd have to assume it's 8500 (or whatever it's configured for), or put it in KV, etc. https://github.com/hashicorp/consul/blob/master/command/agent/agent.go#L170	slackpad	highlyunavailable
1225	2015-09-09 00:21:39	Hi @scalp42 are you running `dig` against the server node or a node running an agent? I believe the DNS TTLs are added in by the agent that services the DNS request and don't come from the server's configuration.	slackpad	scalp42
1225	2015-09-09 00:32:31	Hi @slackpad I'm running `dig` locally against the node agent (`dig @127.0.0.1 -p 8600`). I see the TTLs only when `dig` is pointed at our Consul server nodes (`dig @consul.example.com -p 8600`) : In this case does it mean that the local agent **cannot** get stale data ? Correct me if I'm wrong but it would make any downstream caching impossible if TTLs are not specified.	scalp42	slackpad
1225	2015-09-09 02:38:24	@slackpad sorry for the delay: I see the service TTL being `null`, this is interesting.	scalp42	slackpad
1225	2015-09-09 02:40:37	@slackpad just found the issue. So we've always been reloading consul instead of restarting it. Looks like a restart actually fixed it. Is it expected that `consul reload` does not actually pick up the `dns_config` part when changed?	scalp42	slackpad
1225	2015-09-09 05:47:56	Wow totally missed that (and also means we've been pushing Chef changes for "nothing" trying different values etc when it was just not applied due to reload). Thanks a lot @slackpad for the feedback and the issue opened :smile:	scalp42	slackpad
1224	2015-09-09 14:55:39	Hi @slackpad, Consul is already emitting configuration-specific metrics here: https://github.com/hashicorp/consul/blob/master/consul/health_endpoint.go#L101 As for the PR from @ophiradi, we are interested in graphing historical health-check passes/failures from consul's perspective on a service-by-service basis. It would be another source to alert from when our failures go above a certain rate or…	victortrac	slackpad
1212	2015-09-09 06:48:35	@slackpad Sorry for the late response! Pinging between the three AZs in us-west-2 is roughly 1.3ms. Nothing interesting is happening in the logs or being reported in Sysdig. Our nodes are pretty under-utilized right now, but the highest traffic belongs to Consul and Consul-template with an average rate of about 7 KiB/s, spiking to 20KiB/s about every 30 seconds. Our nodes are reporting an average…	djenriquez	slackpad
1212	2015-09-16 23:23:07	@slackpad Yes sir.	djenriquez	slackpad
1212	2015-10-02 02:53:18	Thanks @slackpad. Hi @skippy, yes this issue actually was born in the Google group. As far as the flapping nodes, I'm having a hard time justifying allocation an m4.large, especially 5 of them for Consul. Sysdig shows that Consul uses an average of 40 KiB/s network traffic, with some spikes to 70 KiB/s, but thats it. This is in a cluster of ~30 nodes /w ~40-50 services between the nodes. Now, may…	djenriquez	slackpad
1212	2015-10-02 16:05:53	@blalor, are you using t2.small within the same AZ or spanning AZs? @djenriquez great point about moving to m4. The challenge with AWS is there are lots of other variables; how many azs are being spanned, which region are you in, etc. And then lots of guessing (are the t2 and m4 families on better internal network hardware?) @djenriquez here is part of a sample json config that may help: you'll s…	skippy	blalor
1212	2016-01-08 02:10:49	Looks like you're doing some work to closing out some issues @slackpad. I've tried to replicate this flapping in 0.6.0 and have fortunately, been unsuccessful. Looks like all the network optimizations in 0.6.0 did the trick. Closing, and hoping this stays closed.	djenriquez	slackpad
1212	2016-01-08 03:31:36	@slackpad I'll have more time next week to dig into the consul consensus. After I dig into it I'll get back in touch.	sstarcher	slackpad
1212	2016-01-11 20:18:30	@slackpad thanks for the quick response! I did notice this morning when one of the servers went down that I couldn't ssh in so that makes me think this may be an EC2 problem as well. I am getting some network and consul metrics set up now. Will report back.	MrMMorris	slackpad
1212	2016-01-12 17:21:12	@slackpad I have determined that it is a cron.daily task that is causing high disk io. Might be logrotate, still looking into it. <img width="879" alt="screen shot 2016-01-12 at 12 15 57 pm" src="https://cloud.githubusercontent.com/assets/1494248/12270882/51e8a572-b926-11e5-9424-3d4508b72fc2.png"> **However**, I am experiencing a different issue now. On the same server, I have been seeing these l…	MrMMorris	slackpad
1212	2016-01-13 05:52:01	@slackpad scratch that last issue. It was due to some port not being open, although I'm not sure which. This is my SG for Consul Servers. What am I missing that would cause the previous election timeouts? <img width="759" alt="screen shot 2016-01-13 at 12 49 28 am" src="https://cloud.githubusercontent.com/assets/1494248/12286183/d2ba2626-b98f-11e5-9012-80d0f4cee2cd.png">	MrMMorris	slackpad
1212	2016-01-20 15:37:58	@slackpad After relaunching all of our consul servers on larger nodes we are still seeing significant problems. Would you like me to create a new ticket or document it here. An overview is as follows - AWS EC2 - m3.medium - 5 Servers - 100 Clients - Consul running in a docker container with --net=host - Docker 1.9.1 - Ubuntu 14.04 - DNS forwarding is setup on our DNS servers to forward requests f…	sstarcher	slackpad
1212	2016-02-02 02:40:34	@slackpad I have documented several times what my server load is. The load on the server nodes is pretty much non-existent. The only role of those boxes are to be consul masters. We ship logs off the box and collect metrics, but that's it.	sstarcher	slackpad
1212	2016-02-02 02:53:43	@slackpad Thanks for the clarification. We don't currently use consul template. We do use vault, but only in a very minimal sense and our vault usage is newer, but the flapping issue has been around for a very long time. We use consul for service discovery, the cache TTLs are all around 5 seconds I believe to eliminate excessive load. I'm currently testing our consul servers on CoreOS to see if t…	sstarcher	slackpad
1212	2016-02-02 03:24:45	@slackpad After migrating the nodes to CoreOS if the flapping continues I will run everything outside of docker and report back. I do run with --net=host which is why I have kept running in docker, but it could still be related.	sstarcher	slackpad
1212	2016-02-26 18:12:30	@romansky there's a debug log level that might help there -https://www.consul.io/docs/agent/options.html#_log_level.	slackpad	romansky
1212	2016-02-26 18:25:39	@slackpad thanks, I already have `debug` set, does this take effect during monitor? I don't seem to see any messages with `[debug]` prefix. If the process is indeed crashing will it produce any relevant logs?	romansky	slackpad
1212	2016-02-26 18:31:05	@romansky yes `consul monitor` can set the log level to debug, though if it looks like the process is crashing you might want to set that on the Consul agent itself and observe its output directly - the `consul monitor` command is doing an RPC call to the agent so it might miss any final logs related to a panic, etc.	slackpad	romansky
1212	2016-02-26 19:06:11	@slackpad so if the config file is set with the following- Is this enough?	romansky	slackpad
1212	2016-02-26 19:09:18	@romansky your issue is probably worth splitting off into a new Github issue since it's not related to the flapping others are seeing here. That'll help keep the noise down since there are quite a few threads going on this one.	slackpad	romansky
1212	2016-02-26 19:13:31	@slackpad rgr	romansky	slackpad
1211	2015-09-01 20:22:46	@ryanbreen Sure, I will update soon. I did just copy and paste from the source project. :/ I will came back later with a better title! Thanks	kikitux	ryanbreen
1211	2015-09-01 20:51:42	@ryanbreen done it. Thanks for checking this	kikitux	ryanbreen
1207	2015-09-01 02:05:40	Thank you @slackpad , that resolves the problem.	wyhysj	slackpad
1202	2015-08-28 00:45:13	This is on our roadmap for a V2 API where we can redesign some of the assumptions of V1. As @highlyunavailable said, the DNS perspective makes it very difficult. That said, we have some ideas as to how to tackle it, but we are probably a few Consul versions away from this.	armon	highlyunavailable
1200	2015-08-31 22:14:06	Hi @ryotarai - code looks good. Can you please also update https://github.com/hashicorp/consul/blob/master/website/source/docs/commands/lock.html.markdown as part of this change?	slackpad	ryotarai
1200	2015-09-01 02:02:37	Hi @slackpad Thank you for reviewing. I updated the doc: https://github.com/ryotarai/consul/commit/b2755d026e25071f645c76a071069c242ab2a800	ryotarai	slackpad
1193	2015-08-28 16:37:05	@slackpad Thanks, I think you saved the day. `-join` docs mention how many times it will be tried at all. My expectation from this sort of distributed software was to have `-retry-join` as the default behavior. ![image](https://cloud.githubusercontent.com/assets/159209/9551800/36776b0e-4d68-11e5-8bf9-c53a77334b0b.png)	ahmetb	slackpad
1191	2016-12-01 16:27:44	@slackpad sorry, but i try to do that by multiple ways, i think we need in consul normal DNS interface. Cannot work with service discovery with normal way. We need full DNS functional.	westsouthnight	slackpad
1187	2015-09-10 21:32:37	@slackpad @ryanuber - Thanks for the review, guys. @slackpad - I have added a couple test cases in TestAgentAntiEntropy_EnableTagDrift. But perhaps you can see in this conversation that the Travis failing with errors that don't appear to be related to my updates. I'm not sure why they are failing - they seems to be complaining that an interface is being used. (in code that I did not modify) Perha…	sfncook	slackpad
1187	2015-09-11 01:07:28	@slackpad - Thanks so much for the thoughtful and thorough review! I will make these updates tomorrow.	sfncook	slackpad
1187	2015-09-11 16:36:43	@slackpad I just pushed updates in response to your comments. (thank again) Note that the title of this pull request and branch still refer to the old config item name "EnableTagDrift", though the code has been updated per your request.	sfncook	slackpad
1187	2015-09-11 22:27:06	@slackpad Awesome, just pushed those changes. Thanks.	sfncook	slackpad
1186	2015-08-19 00:53:30	@armon I see. Is there a location on the filesystem where the ACLs are stored, or do I have to query it via the API and export like like so? On a separate, but related question, if I were to decommission dc1, would I have to restore KV's too? What if they were already replicated to dc2 and dc3 with consul-replicate? What other data do you suggest exporting, raft or serft from the `data-dir`?	calvn	armon
1186	2015-08-19 01:39:33	@armon One last thing, what would be the correct procedure to migrate the ACLs? It is like so: 1. Export ACLs on dc1 2. Write exported ACLs to dc2 3. Change `acl_datacenter` on all server nodes from dc1 to dc2 (including dc1 itself?) 4. Shut down dc1 cluster 5. ??? 6. Profit On step 2, `acl_datacenter` on dc2 still points to dc1, so would there be a conflict there? Also, on step 3, once dc1's `ac…	calvn	armon
1186	2015-08-19 15:39:19	Edit: This question is throughly answered in https://www.consul.io/docs/internals/acl.html @armon You mentioned that dc2 would end up forwarding to dc1, are you talking about requests that needs ACL tokens for permissions, or the ACL tokens themselves? If it is the former, what would happen during an outrage on dc1? Would dc2 just not able to perform anything if its under a deny-by-default policy…	calvn	armon
1186	2015-08-19 17:55:16	@armon If the dc1 was to be decommissioned, what would be the process of moving clients that are currently part of dc1 to dc2? Would that imply cluster merging issues and other weirdness along the way?	calvn	armon
1186	2015-09-11 17:14:32	@armon In the case of doing the `acl_datacenter` swap, is it safe to assume that the services that have been registered before in dc2 with with a particular ACL token will not disappear? Is it just that I can no longer use ACL to register new services? What would happen if I disable ACLs on dc2 entirely? Would service still be able to register regardless of whether `?token` parameter is provided?…	calvn	armon
1186	2015-09-11 18:47:18	@armon Cool! What do you mean by 'issues' during the time between enabling ACLs and importing the old tokens? Is it actions that require ACLs such as new service registration and KV queries? I think I can live with that temporarily as long as I am not taking down existing services.	calvn	armon
1184	2015-08-25 23:49:55	That's a good point @ryanbreen - even headers brings to mind complexity around supporting multiple, etc. I'll change this to thinking for now, because we don't want to introduce a bunch of complexity. If there are a few extra options that are highly useful, it might make for a better experience, but we don't want a `curl`-level of stuff for sure.	slackpad	ryanbreen
1177	2015-08-17 20:48:48	Hi @slackpad, no, I did not build consul, it is getting downloaded from mitchellh's bintray (https://dl.bintray.com/mitchellh/consul/) see: if it is any help: `fc35735a636f0d5c9d62ae1c537c8b2e2ed1960fb34fe810f6b9431f7646e9f1 /usr/local/bin/consul`	feniix	slackpad
1177	2015-08-17 23:09:54	@slackpad sadly, I forgot to run an strace before and now when I run it with or without strace it does not do it any more. Otherwise I would have more info.	feniix	slackpad
1173	2015-08-26 15:11:28	@wuub thanks that would be great! Just for science can you run 0.5.2 on another node just to make sure I'm not missing anything and it shows the problem, too? Looking at the diff 0.5.1->0.5.2 doesn't seem to have anything related but it would be good to be sure. Then I'll give you a patch (or patched build if you like) of 0.5.2 that locks out the server updates during the pause for a reload. Runn…	slackpad	wuub
1173	2015-08-27 08:43:36	@slackpad we are now on 0.5.2, I'll try to confirm that the problem still occurs ASAP. I'll can build a debug binary myself, just point me to a commit/branch :)	wuub	slackpad
1173	2015-09-11 16:27:02	Hmm this is interesting - so it's basically looking like sending another HUP before the first reload is done triggers this behavior. I think we could also guard this by using a `sync.Mutex` in `handleSignals` so we can be sure we only process one at a time. It seems a bit chaotic to have two config reloads going at the same time. Thanks for all the detailed information @wuub! I'm marking this as …	ryanuber	wuub
1173	2015-09-11 16:35:10	@ryanuber two config reloads should be guarded against as well, but during the investigation I did today I was able to trigger deregistration even with a single, well behaved SIGHUP. I'm pretty confident that I got to the bottom of this, and AFAICT #1235 fixes the root cause of the problem we are experiencing.	wuub	ryanuber
1173	2015-09-11 17:43:19	Thanks for nailing this down @wuub - nice work! I'll take a look over your PR, and I'll double check my original patch to see if there's anything in there worth saving since that never made it to master.	slackpad	wuub
1167	2015-08-20 17:16:53	@railsguru this looks good, sorry for the delay! If we can just add the test case for the option, as well as update the CLI and HTTP documentation I think we can merge this.	ryanuber	railsguru
1167	2015-09-01 21:44:34	@railsguru, this needs to be documented here: http://www.consul.io/docs/agent/options.html. Can you update `docs/agent/options.html.markdown` to cover this?	ryanbreen	railsguru
1167	2015-09-02 04:30:34	@ryanbreen ah missed that cue, done!	railsguru	ryanbreen
1159	2015-12-31 20:24:16	Even with the new tomography features in 0.6, I think this feature still has its place where specific fallback is desired. However, I'd be interested in your thoughts @armon...	bacoboy	armon
1159	2016-01-03 19:45:58	@bacoboy Our goal is that prepared queries would be the solution to this, in a more generic way. As @slackpad said, you can use the tomography for a "zero touch" failover configuration, but you can also specify the specific fallback order if you care to.	armon	slackpad
1159	2016-01-09 03:18:11	I agree that the queries allows control from the `client`, but in cases where I don't want the client to know anything other than the local consul agent (because updating a zillion client configurations would be bad), the crux of this request is to move this fallback logic to the consul agent configuration. Yes, tomography allows server side fallback if you want "closeness" to be your fallback me…	bacoboy	armon
1157	2015-08-11 14:05:40	Hey @ryanuber, Unfortunately I thought the same thing and tried these approaches already. The problem is a chicken and egg issue. You can't register a check to a service if that service doesn't exist yet, you will get an error. I also tried to register the "maintenance mode" check by using the naming convention when the service itself is registered, but those values are ignored and a new checkId …	hopperd	ryanuber
1154	2015-08-05 22:15:31	@darron Hmm this is odd. I haven't seen that before. @slackpad is looking into this.	armon	darron
1154	2015-08-06 01:30:33	@darron What version of Consul are you guys running? Two things are odd here. A blocking query is capped to 10m on the server side, but the fact that no query is going through and "failed to start stream" is being logged means we are blocking trying to open a new stream to the server (single TCP stream, multiplexed per-request). We apply back pressure on new streams to prevent overwhelming the se…	armon	darron
1154	2015-08-06 01:47:59	@darron Could you also check the value of /proc/sys/net/ipv4/tcp_keepalive_time	armon	darron
1154	2015-08-07 04:11:53	A thorough review of the receive side in the server hasn't found any smoking guns, so my current working hypothesis is that you are seeing TCP connectivity issues and this known mode with the client is causing things to hang. I think the next thing on my side would be some stress testing to try to get it to repro without messing with the TCP stream. @darron it would be super useful to get some `t…	slackpad	darron
1154	2015-08-10 22:00:32	@slackpad Do you need anymore tcpdumps? either: 1. Working to non-working. 2. Non-working to working. Let me know - I have both types of nodes right now that I can grab data from. All server nodes.	darron	slackpad
1154	2015-08-10 22:14:06	@darron I think I'm pretty good with what you've sent so far. Your last round of pcap files led to #1165, which I don't think will actively harm anything but will create a small flurry of network traffic and probably some extra load on the servers when it happens (spins up 3 goroutines per connection, etc.). If it's easy to get a two-sided pcap of a good to bad transition that would be useful, bu…	slackpad	darron
1154	2015-08-11 07:58:26	We're seeing the same behaviour at our cluster. One of the nodes doesn't respond anymore, calls to /agent are fine, but to /catalog just hang forever. Our cluster is much smaller, but we're querying the API quite a bit. We're running [Prometheus Consul exporter](https://github.com/prometheus/consul_exporter), which polls the API quite often, and our own gateway, which is using Consul as well. I t…	bastichelaar	darron
1154	2015-08-14 23:12:27	Hi @bastichelaar thanks for offering to help debug this (and sorry for the late reply)! Here's what we know so far: 1. Through @darron's data drops we realized that yamux (the library Consul uses to multiplex RPC requests over a single TCP connection) had the potential to stall on the client or server side. There was coupling between the send and receive loops due to the way it can try to send wi…	slackpad	darron
1154	2015-08-20 18:52:57	OK - to summarize where this particular issue is at - we've now had a 24 hour period where no nodes have gone deaf, couldn't communicate with the master and needed to be bounced. We haven't seen that for a long time given we're at 900 fairly busy nodes - busy with services, DNS lookups and KV traffic. A key understanding for me was recognizing that: 1. Server nodes were all of a sudden unable to …	darron	slackpad
1154	2015-08-20 19:04:33	Same here: we also applied the "Rides the Rocket" Xen/EC2 fix and we build a new version of Consul using the deadlock fixes branch (https://github.com/hashicorp/consul/tree/v0.5.2-deadlock-patches). The cluster is stable now, and the /v1/catalog API endpoint doesn't become unresponsive anymore. We're still monitoring the cluster, but it looks good! I'll keep this issue updated if we encounter any…	bastichelaar	slackpad
1154	2015-08-20 19:04:33	Same here: we also applied the "Rides the Rocket" Xen/EC2 fix and we build a new version of Consul using the deadlock fixes branch (https://github.com/hashicorp/consul/tree/v0.5.2-deadlock-patches). The cluster is stable now, and the /v1/catalog API endpoint doesn't become unresponsive anymore. We're still monitoring the cluster, but it looks good! I'll keep this issue updated if we encounter any…	bastichelaar	darron
1154	2015-08-28 15:40:46	@slackpad It looks like those patches have pretty much solved this problem for us. In the last 8 days we have had a single instance of things going deaf - but it was short and corrected itself: http://shared.froese.org/2015/0hrr9-17-16.jpg I wonder if we need to try the other [Yamux patch](https://github.com/hashicorp/yamux/pull/11) - but pretty happy with where we are at the moment. Worth a 0.5.…	darron	slackpad
1154	2015-08-28 16:27:26	@darron thanks for the update. If things are performing well you probably don't need that last patch as that was kind of a catch all for any TCP errors; you've got a high enough request load that one of your streams is likely going to try to send a header and time out (the patch will time out even if it's not trying to write a header) As for 0.5.3 I think at this point we should focus on 0.6 whic…	slackpad	darron
1154	2015-08-28 18:25:13	Yeah - it should be OK. I will build a package and install across my cluster. Thanks for all your help @slackpad - really appreciate it.	darron	slackpad
1154	2015-08-28 18:28:20	@darron my pleasure - I totally appreciate all your efforts repro-ing this and mechanizing and supplying the debug data - you put in some major effort to track this down!	slackpad	darron
1152	2015-08-05 02:13:03	@armon thanks for answering, will consul support small-granularity invalidation in future version?	half-dead	armon
1152	2015-08-10 09:41:47	@armon Have you ever benchmarked the '/v1/agent/check/pass/xx' endpoint? It seems that it will trigger all server node's disk write, right?	half-dead	armon
1150	2015-08-06 03:32:16	@slackpad That may well be it. It was our cluster that showed the elections as I said, I dont remember nodes leaving and joining every minute but they well could of been joining and leaving. @armon More details, it was a 0.5.2 cluster with 3 nodes running m4.medium's one in each az zone. We rolled out consul-template to 100+ nodes and consul never recovered. First thing we noticed was that one ou…	evanccnyc	armon
1150	2015-08-06 03:32:16	@slackpad That may well be it. It was our cluster that showed the elections as I said, I dont remember nodes leaving and joining every minute but they well could of been joining and leaving. @armon More details, it was a 0.5.2 cluster with 3 nodes running m4.medium's one in each az zone. We rolled out consul-template to 100+ nodes and consul never recovered. First thing we noticed was that one ou…	evanccnyc	slackpad
1150	2015-08-11 18:10:01	To build on what @armon said - we were never able to run Consul Template with service queries across our cluster reliably once we hit around 100 nodes. Leadership transitions over and over that were really unstoppable. If you can build the template on one of the server nodes - running under `consul lock` - and put the result into the KV store - a [simple JSON watch](https://gist.github.com/darron…	darron	armon
1150	2015-09-03 15:49:59	I am fairly certain that I just ran into this case with around 35-40 nodes, but also making attempts to use Consul Template pretty heavily. Normally the cluster has handled it well up until yesterday where the cluster of 3 was never able to be queried and all the log output made it appear that networking issues were the culprit. It has since sorted itself out with lower traffic, usage, and fewer …	mtchavez	darron
1145	2015-07-30 16:23:44	@jrgarcia Can you trim the prefix itself so that it fixes both lock and semaphore?	armon	jrgarcia
1145	2015-07-30 16:25:06	@armon Sure thing	jrgarcia	armon
1145	2015-07-30 16:43:03	@jrgarcia Can you move it to line 103? The issue is that this is in `setupLock` which means the bug affects `setupSemaphore`. Moving it into `main` fixes it for both cases (e.g. -n > 1)	armon	jrgarcia
1145	2015-07-30 16:45:31	@armon Gotcha, I understand what you meant by that now. Thanks!	jrgarcia	armon
1143	2015-07-29 21:31:53	@ryanbreen Could you add a test to verify the behavior is as we expect?	armon	ryanbreen
1138	2015-10-02 15:35:08	@ryanuber thanks for clarifying here. So services cannot be deregistered from many nodes in a single call, is this the same for key/value pairs or no?	bhurlow	ryanuber
1136	2015-07-30 04:39:25	@porterjamesj @armon This does give a proper error in master now. Feel free to reject this if the proper error is good enough (see b5f6451). I couldn't find a way to test this given the tests you have for the `lock` command, because they use `touch` and it will work properly with a leading slash. I'm open to suggestions of how to test given the testing facilities that are already in place.	jrgarcia	armon
1133	2015-09-23 12:49:09	@armon We were debating with our colleagues what would be the correct way to mark a consul service check in case the node disappears, and it seems to us that the most appropriate thing to do is to mark the service check as unknown(similar to Nagios behaviour). It avoids any confusions for users and it is the actual state of that check.	nustiueudinastea	armon
1133	2015-12-31 15:33:26	Hello! @armon "The health of a service is transitively defined by the health of the node it is running on." If service's health is transitively defined by the health of its node, why the services related to a 'critical' node aren't marked 'critical' (or 'unknown', as suggested) too? I can see the same behavior with the 0.6.0 compilation, and it took me hours to detect it running Ansible contrib/i…	raitech	armon
1132	2015-07-28 09:41:38	@armon Some of the telemetry output I don't understand, do you have any documents?	half-dead	armon
1132	2015-07-30 17:38:37	@ryanuber Are there any documents for the telemetry output? some of those I don't quite understand, like below: [2015-07-30 17:42:50 +0000 UTC][C] 'consul.memberlist.udp.received': Count: 19 Min: 22.000 Mean: 26.684 Max: 33.000 Stddev: 5.121 Sum: 507.000 [2015-07-30 17:42:50 +0000 UTC][C] 'consul.memberlist.tcp.accept': Count: 2 Sum: 2.000 [2015-07-30 17:42:50 +0000 UTC][C] 'consul.memberlist.tcp…	half-dead	ryanuber
1130	2015-07-23 21:35:21	I'm particularly not in love with the naming either. @armon can I ask why a UDP health check doesn't make sense? It does support UNIX sockets too BTW.	pdf	armon
1130	2015-07-23 22:39:48	Hey @pdf, UDP checks wouldn't entirely make sense because of the connectionless nature of the protocol. You would need to send packets and wait to receive packets in order to determine a successful transmission, which would require specialized logic on the remote end. We should still be able to check IP4/IP6. Looking at the [`net.Dial`](http://golang.org/pkg/net/#Dial) function, you can see how p…	ryanuber	pdf
1130	2015-07-24 17:50:00	@pdf This is looking great. Would you mind updating the documentation as well? I think that is all that is missing.	armon	pdf
1126	2015-07-22 20:01:18	@fraenkel This should go away, it can happen sometimes when a new leader takes over. Does this message persist forever?	armon	fraenkel
1126	2015-07-23 01:40:46	@armon We have seen the Skipping message appear when the leadership changes. The only time I have truly seen it go away was when we leave and join after rolling updates. In theory, nothing should have changed. Now that we have simplified our config and removed all the auto-join behavior, we haven't seen these messages for at least 1 day.	fraenkel	armon
1125	2017-02-06 21:38:59	@ryanuber @slackpad Any thoughts on this? We're now in need of a solution here as well. Would it make sense to create a DNS A record in, say, the `.private.consul` domain to represent the service IP, then make the SRV answer point to that A record?	mfischer-zd	slackpad
1125	2017-02-06 21:38:59	@ryanuber @slackpad Any thoughts on this? We're now in need of a solution here as well. Would it make sense to create a DNS A record in, say, the `.private.consul` domain to represent the service IP, then make the SRV answer point to that A record?	mfischer-zd	ryanuber
1125	2017-02-06 22:05:44	@mfischer-zd that went out in 0.7.1, but had an issue we just fixed in 0.7.4 that released today (https://github.com/hashicorp/consul/pull/2695). I think you might be right that this is a dup of https://github.com/hashicorp/consul/issues/1228 (at least solution-wise).	slackpad	mfischer-zd
1125	2017-02-07 19:36:10	I'm a coworker of @mfischer-zd. I downloaded Consul 0.7.4 and tried to reproduce the problem. I registered a service like: and then did a SRV lookup. As desired, the SRV lookup returned a record that resolved to the service IP, rather than the Node IP. So as far as I can tell, this issue is fixed in 0.7.4.	jonmoter	mfischer-zd
1123	2015-07-22 20:22:44	@gmr This should be happening already! At the bottom of the stack, it ends here: https://github.com/hashicorp/memberlist/blob/master/memberlist.go#L156	armon	gmr
1120	2015-07-22 20:15:13	@highlyunavailable It's not documented or available through the HTTP API since its a bit of a highly nuanced dance to get it to work. There is a lot of API calls due to the streaming nature of responses that makes it hard to package as a single convenient API call. That said, it _is_ possible, we are just using the API under the hood, so take a look at the exec code. It's just not simple.	armon	highlyunavailable
1120	2015-07-22 21:26:58	@highlyunavailable As a heads up, we do want to improve the performance of the system by allowing output to stream directly to the client instead of via KV. This will probably shift some things, but the current stuff should continue to work for backwards compatibility.	armon	highlyunavailable
1120	2015-07-22 22:07:28	@armon I'm actually rebuilding the entire remote exec system in C# as part of my [Consul API](https://github.com/PlayFab/consuldotnet) so that I can do remote execution from an administration web site without the admin server having to set up direct connections (e.g. PowerShell remoting) to service instances, so any pointers on how you'd design it to be more performant without going through KV wo…	highlyunavailable	armon
1120	2015-07-22 22:09:18	@highlyunavailable The idea is that the Consul agent would setup a temporary TCP listener and send that address as part of the exec payload. Then clients can connect and stream results back directly. Alternatively, a server based approach allows servers to act as brokers without going through K/V and using Raft.	armon	highlyunavailable
1120	2015-07-22 22:12:10	@armon Ah okay, so that would be part of the Consul agent and would be handled entirely through it rather than leveraging the event system + storage like the current method does. I assume there'd be some sort of endpoint on the agent that the `consul exec` command would connect to in order to stream down the output from the TCP connection as well, or would you be setting up the TCP listener in Go…	highlyunavailable	armon
1120	2015-07-22 22:19:23	@highlyunavailable Likely it would be through the agent as you are saying. The exec process would not do the listening.	armon	highlyunavailable
1116	2015-08-31 13:32:40	Hey @armon, I got somehow a similar remark. I would like to make the deployment agnostic to the underlaying docker machines and therefore I thought having - an inter-machine DC (dc1) for which all consul ports are pinned to the physical eth0 address - an intra-machine DC (vmX) which is comprised of the containers running on top of the physical machine. Registrator exposes all internal services to…	ChristianKniep	armon
1113	2015-07-17 17:03:33	Definitely agreed - we should hide token existence from prying eyes. Thanks @gmr!	ryanuber	gmr
1110	2016-12-02 14:26:44	@cruatta / @jness / @bof : Please give the latest code in `master` a twirl. The syntax for supporting IP addresses or getting the first "usable" IP address on an interface is included below and can be passed to any address parameter within Consul (e.g. `-bind` or `bind_addr`, or any other `*_addr`-like parameter): There is now a configurable template language for examples and docs) behind this th…	sean-	cruatta
1107	2016-09-15 10:29:26	@armon Is this still a target for 0.8 as you mentioned it might be above?	jhickson	armon
1105	2015-07-13 19:11:44	@ryanuber Ah ok! that makes sense :+1: so the `force-leave` is an outlier :stuck_out_tongue_closed_eyes: Is there any plan to incorporate something like "control any node from every node" from the API perspective? Thanks.	aj-jester	ryanuber
1104	2015-07-17 17:50:01	@ryanuber I understood that. The thing is, because Consul will be used for address allocations, this limits the time the software (that is in charge of renewing the sessions every <1h) maintenance windows to a maximum of 1h. Also, a good practice in address allocations is not to immediately re-use a recently freed subnet. This also limits the grace period to 1h. I think this shouldn't be limited …	omribahumi	ryanuber
1104	2015-08-02 12:39:03	@armon any chance this could be in the next consul release?	omribahumi	armon
1102	2015-07-13 19:40:18	Interesting approach. @armon do you think this would basically just be a flag to disable tag sync during anti-entropy altogether? Sounds like the easiest way might be to just sync the tags if we are doing a registration, but not if we are ensuring later on.	ryanuber	armon
1102	2015-07-14 01:25:12	@ryanuber I think the flag would just nil-out the tags for the purpose of checking if the two service entries are the same. This way if the service registration is missing, then the client side tags are used. Otherwise, the service side tags are used.	armon	ryanuber
1097	2015-07-09 14:52:03	@ryanuber There is actually a [check](https://github.com/hashicorp/consul/blob/master/consul/session_endpoint.go#L44-L54) to determine both min and max TTL. There is no explicit cap on _session lifetime_, but there is a cap on _TTL length_.	highlyunavailable	ryanuber
1097	2015-07-09 15:32:12	@ryanuber I see. I missed the release/delete part. What about having higher TTL values, for those cases you just want to "create a key with a TTL". Also, would I be able to rewrite that key with a new session, without a prior release? I'm thinking about that the app (flannel in this case) might be killed and lose its session. Will I have to wait for the TTL to expire prior to re-acquiring it? Aga…	omribahumi	ryanuber
1097	2015-07-09 15:53:17	@highlyunavailable thanks! I think this should be pointed out in the documentation. As for the options you suggested, 1 is problematic because, theoretically, the address pool might be re-assigned to another node during the time it's deleted. About the session TTL, having it limited to 1h limits the maximum node downtime possible. The current etcd implementation uses 24h, which makes sense in thi…	omribahumi	highlyunavailable
1096	2015-07-09 10:36:06	@tgwizard No it doesnt work	avinashkolluru	tgwizard
1095	2015-07-17 17:20:32	Hey @lra, This is an unfortunate panic. Consul internally checks for this potential deadlock scenario and bails in this way if a transaction can't be started. Usually this is because of a leaked transaction which will never close. The timeout is pretty conservative at 30 seconds, so you are definitely hitting this nasty little bug. I would expect that this could be worse on systems which perform …	ryanuber	lra
1095	2015-08-21 23:34:47	@lra yes, definitely soon, though there is not a firm date at this point. 0.6 aims to be a massive performance and stability improvement release. It is odd that you are hitting this deadlock so often, though, and we haven't heard many reports of it happening in the wild. Anything unusual about your setup(s)?	ryanuber	lra
1092	2015-07-16 07:22:05	@fraenkel Do you just mean when a client has sync'd all the services/checks or do you mean when a server has sync'd the Raft transactions? I don't think we expose the client sync state, but you could always query the agent info with `/v1/agent/services` and then cross-check with `/v1/catalog/node/` to ensure they match. For the Raft transactions, using `consul info` to check the `last_log_index` …	armon	fraenkel
1092	2015-07-16 11:43:35	@armon When we roll an upgrade, we are trying to determine when it's safe to move to the next server. We have noticed that if we roll too early, we either lose quorum (very bad), or we maintain quorum but lose data (bad). Currently we are watching the consul service on a given node and when we see the Tags go from nil to [], we know the Synced service 'consul' message has appeared and it seems to…	fraenkel	armon
1092	2015-07-22 22:33:50	@fraenkel Oh yeah, I would use the `last_log_index` and `commit_index` between the existing leader and the new nodes to check.	armon	fraenkel
1089	2017-01-30 17:04:42	@ryanuber I would also like to see the option to attach a custom TXT record and support RFC 2782 at the *domain* level, i.e. answer to look-ups of _<service>._<protocol>[.service][.datacenter]<.domain> for SRV and _<service>[.service][.datacenter]<.domain> for TXT. The use case in mind is for a [kerberized cluster using only DNS](http://web.mit.edu/Kerberos/krb5-1.5/krb5-1.5.4/doc/krb5-install/Ho…	sodre	ryanuber
1089	2017-01-30 18:58:28	PR #2690 adds support for SRV queries at the datacenter level. @ryanuber, can you review is and see if it is okay?	sodre	ryanuber
1088	2015-07-23 06:08:30	Hi @armon, Make sense, it's a big change. Ping me if you need help I can spend time on this + QA time. Regards	eloycoto	armon
1088	2016-04-14 22:38:11	@slackpad that's too bad. It will make the DNS SRV less useful. Is the support on the road map? I guess the workaround is not to use DNS but use http, and create tags to store "weight", etc. information.	gfrankliu	slackpad
1088	2016-11-15 00:16:16	@slackpad any update on this? I'm guessing there hasn't been any progress in this area.	thehydroimpulse	slackpad
1085	2015-07-23 15:18:32	@armon I understand the confusion that this solution may cause in particular, but we need to address this problem in some form. The idea of nodes being marked critical before running checks causes severe problems on startup if you have long check intervals, as per #954. Perhaps there could be a configuration option for which "initial" state nodes are put in. I'd be happy to open a new ticket with…	siddharthist	armon
1085	2015-07-23 20:43:43	@siddharthist Agreed, could you make a ticket for the initial state in that case?	armon	siddharthist
1085	2015-07-23 20:56:36	#859 actually should solve this case by allowing the ability to provide the check status when registering the check. The confusion is probably that we forgot to document it on the web docs, so we can probably just create a ticket for that instead. @siddharthist does that satisfy your use case?	ryanuber	siddharthist
1085	2015-07-23 21:38:35	@ryanuber It does, thank you for pointing that out! I'll comment with the same pointer on issue #954 for reference, and then both this and that are probably ready to close.	siddharthist	ryanuber
1084	2015-07-06 16:01:37	Thanks for your response @ryanuber. I share your concern regarding the individual environment variables. Maybe I go with the wrapper script approach. I didn't consider that before. `service.port` was a mistake on my side. I mean the ports for the service registration. That could be as well handled in a wrapper script.	i0rek	ryanuber
1083	2015-07-07 02:43:17	@ryanuber thank you. I get it.	juaby	ryanuber
1082	2015-07-07 02:42:41	@armon thank you very much. next time I'll read doc more carefully	juaby	armon
1081	2015-07-13 17:52:15	@ryanuber hmm...,I did it with chrome inspector,then modified the scss files,thought It would be easy for you compiling and run,well ,It would be good to have screenshots,I just didnot noticed at that time.next time maby....	bung87	ryanuber
1078	2015-07-13 16:14:38	@mfischer-zd thanks for opening this, makes sense to me. We use environment variables for a few other things, including the HTTP address and RPC address. I'm thinking we should do the same for the token with a `CONSUL_TOKEN` environment variable.	ryanuber	mfischer-zd
1076	2015-07-13 16:05:58	@ashish235 what @highlyunavailable described is accurate. It's reasonable to add an authentication proxy layer like Apache or Nginx in front of Consul. It sounds like your needs are very basic, so keep in mind that there are also HTTP basic auth modules that work in the same way that the oauth modules do. Hope that helps!	ryanuber	highlyunavailable
1076	2015-07-15 05:24:31	Thanks @highlyunavailable and @ryanuber. Cheers!	ashish235	ryanuber
1076	2015-07-15 05:24:31	Thanks @highlyunavailable and @ryanuber. Cheers!	ashish235	highlyunavailable
1075	2015-07-02 05:29:15	@highlyunavailable Sweet that worked great! thanks. Also While I got you here may I ask for a feature request? Can we have a flag on put to write the data to consul regardless if there's a change? (right now it will only update if the value is different.)	ThomasAlxDmy	highlyunavailable
1075	2015-07-13 16:09:02	Thanks for fielding this one @highlyunavailable!	ryanuber	highlyunavailable
1073	2015-07-02 07:24:13	Hi @slackpad , To add to what @VaradDeolankar mentioned, We are planning to use Consul as an distributed service discovery mechanism within our infrastructure. To make this happen, we want to modify the way consul responses to service requests. We can write our API/Code that overrides the way consul responds to service discovery requests. Does consul provide any interface that we can implement to…	pratikbatua	slackpad
1073	2015-07-02 12:09:45	You could still achieve that by wrapping the responses from Consul in another service, as @slackpad says. There's no need to modify Consul itself to achieve that, and you're signing up for more of a development burden if you try to accomplish this by rolling a custom version of Consul.	ryanbreen	slackpad
1073	2015-07-04 08:52:42	thanks for your response @highlyunavailable . Yes you are right. We have considered the DNS approach as it best fits our requirement. Only concern I have is about support and ease available around https vs dns. We have clients across multiple languages - java/c#/c++/kdb etc.. and may have more clients on other technologies as well. As http end point is easy to implement and support is available a…	pratikbatua	highlyunavailable
1072	2015-07-01 19:22:32	Hi @ketzacoatl - you are right, we should beef up the documentation to make this more clear. I found this thread which gives some info about the format of the token from @armon: https://groups.google.com/forum/#!topic/consul-tool/lN3jZRbS2-g > If the `acl_master_token` is not supplied, then the servers do not create a master token. If they did, > there would be no way to programmatically provide …	slackpad	ketzacoatl
1072	2015-07-01 19:49:06	Thanks for the assistance @slackpad!	ketzacoatl	slackpad
1071	2015-07-09 23:36:12	@darron hmm, this is interesting, the service discovery ACL's shouldn't affect this, and I couldn't reproduce this locally. Did you ever figure out what was going on? If you have a config I can reproduce with, then I'll definitely get this fixed before a new release.	ryanuber	darron
1071	2015-07-09 23:49:10	I think I've actually seen this before now that I look at it closer. If you aren't using a token while browsing around the UI, the javascript code still tries to send the `?token` parameter, and javascript's `undefined` value gets passed. Thus, when trying to look up the `undefined` token, Consul responds with an error that it can't find the token. Not sure if what you were seeing is the same thi…	ryanuber	darron
1071	2015-12-16 21:54:10	@oswell @darron @slackpad I can confirm that this worked for me. I updated my application.min.js locally on a single node (both under /var/lib/consul/ui/application.min.js and /var/lib/consul/ui/static/application.min.js), restarted consul on that node, and able to see the UI as expected. Updating my token key in my local session data from empty, to an invalid token properly gives me a 403, and s…	pauzed	slackpad
1071	2015-12-16 21:54:10	@oswell @darron @slackpad I can confirm that this worked for me. I updated my application.min.js locally on a single node (both under /var/lib/consul/ui/application.min.js and /var/lib/consul/ui/static/application.min.js), restarted consul on that node, and able to see the UI as expected. Updating my token key in my local session data from empty, to an invalid token properly gives me a 403, and s…	pauzed	darron
1062	2015-08-25 08:38:27	Hi, sorry for such late update. But since creating this ticket I was able to clear this issue that affected our setup. So after digging into consul source code I decided that the easiest approach would be to momentarily stop some of the affected nodes wait for the issue to clear up and then restart them. tl; dr I'm pretty sure the issue is too small `recentIntent` buffer size that is checked in t…	pchojnacki	slackpad
1062	2015-12-14 23:32:31	Notes on a possible solution from @armon: move the intent data to be stored with the node records instead of a shared pool. Need to use care with join intents and uncertainty in node joining and message timing (might need a shadow node or something).	slackpad	armon
1058	2015-06-25 16:11:24	Hi @siddharthist, Characters allowed in services as well as tag names can include any alpha-numeric characters as well as dashes. You can use other characters to do registrations, but they won't work with the DNS interface. I've added a small documentation section on the service definitions page to make this more clear in 6290cb9. The Consul agent should also throw a warning in the logs if a non-…	ryanuber	siddharthist
1058	2015-06-25 17:13:43	@ryanuber That looks awesome. Thank you!	siddharthist	ryanuber
1056	2015-06-26 14:58:14	Agreed with @highlyunavailable. I'm going to close this because I don't see a need to burden Consul with this, but I'm happy to be overridden if others disagree.	ryanbreen	highlyunavailable
1051	2015-06-25 16:18:13	@highlyunavailable I'm confused on how I can use it that way. Isn't <-leaderCh going to block until the locks returns? What I really need to do is execute some operation while I'm holding the lock and then releasing it when I'm done.	ThomasAlxDmy	highlyunavailable
1047	2015-06-19 16:31:30	What @highlyunavailable suggests should work nicely, good idea!	ryanuber	highlyunavailable
1046	2015-06-30 00:57:37	@ryanuber Left some comments, but LGTM!	armon	ryanuber
1045	2015-09-28 11:20:25	I'm also seeing similar behaviour on our Kubernetes infrastructure. @slackpad: you say `force-leave` would work, but in our scenario: - we have five consul servers running - I kill one server on purpose - kubernetes brings a new one online, using the same name as the killed one - the new server joins the cluster, and works as expected - other servers correctly see the new server, using the old na…	JeanMertz	slackpad
1041	2015-09-11 18:39:34	@rboyer Sorry about the delay. Could you please add a test case?	armon	rboyer
1036	2015-06-16 02:36:42	I think the answer @ryanbreen gave probably _is_ the universal answer, at least currently. Consul uses a simple fork/exec mechanism to run script-based health checks, so the child process is spawned as the same user who started Consul. We could add something to this effect in the health checks documentation.	ryanuber	ryanbreen
1036	2015-06-16 02:37:17	@siddharthist yeah, please do!	ryanuber	siddharthist
1033	2015-06-16 06:03:50	@ryanuber Thanks for your reply. I've read the issue you referred to. It helps a lot. So I'll just close this one.	jiangshengwu	ryanuber
1030	2015-06-14 06:10:54	Oh good - we definitely want to run these for each test run. Thanks @gogolok!	ryanuber	gogolok
1019	2015-06-11 02:54:17	Hi @ryanuber , thank you for your reply. But I mean how could I create a `HA` consul cluster. The `HA` means services dns lookup will not be affected by whichever consul agent down. For example: I registry a service through any one of the consul agent, like below: `curl -X POST -d service.json 10.0.0.4/v1/agent/service/register` Expect: I could nslookup through other consul agent when `10.0.0.4` …	feiyang21687	ryanuber
1019	2015-06-11 08:16:25	@ryanuber Thank you very much. So what's the best practice to deploy that consul cluster? Run client agent on every **service** machine, is that right? But I have some worries: A: DNS lookup performance. I check the code, dns lookup request will be hand over to the client which hold the service. If there are many client agent, like thousands, will dns lookup performance be affected? B: Server age…	feiyang21687	ryanuber
1017	2015-06-10 15:57:03	@discordianfish We already to this internally! The protocol negotiations allow a Consul 0.1.0dev instance in our fleet (so we won't judge) to still talk with the 0.5.2 masters.	armon	discordianfish
1017	2015-06-10 16:10:24	@armon So there is a internal consul version doing that, just not the public / open source one? Or did I miss something?	discordianfish	armon
1017	2015-06-10 16:26:10	@discordianfish I mean the public version should be doing this already. There should be no interoperability issues. Are you running into a problem with something currently?	armon	discordianfish
1017	2015-06-10 17:57:39	@armon I did, I tried to upgrade the cluster to #971 and ran into this issue (other nodes were running 0.5.0). Unfortunately I ended up destroyed the cluster and can't verify. Are there integration tests to test this compatibility? Beside that, should this also work for downgrades / rollbacks?	discordianfish	armon
1017	2015-06-10 18:31:04	@discordianfish it sounds like you built from master and picked up the pending protocol bump to v3 in the process. There's a change in there that adds a new TCP ping mechanism that required a change to the protocol. This sounds like a regression because v3 only extends v2, so it should allow a v2 node to join a v3 server, but it currently does not: I'll take a look.	slackpad	discordianfish
1012	2015-07-31 19:38:53	@highlyunavailable this is very clever. A couple of questions. 1. How do you determine the endpoint names like `/recomendation/`? Are those the consul service names? 2. What if some services are private? Do you tag the specific ones you want to expose as "public" in the consul service registration?	ray-	highlyunavailable
1008	2015-06-09 11:59:27	@highlyunavailable Ahh got it! That is subtle indeed, but it does the trick! Thanks!	armon	highlyunavailable
1007	2016-02-03 17:47:40	@slackpad I have Consul 0.6.3, I have created a post on this issue [here](https://github.com/eBayClassifiedsGroup/PanteraS/issues/182)	kopax	slackpad
1006	2015-06-09 02:19:29	So @highlyunavailable hit this exactly dead on. The semaphore implementation does not have the lock-delay while the lock does (by design). The simplest approach was to just wait 5 seconds but I agree this is a bit heavy handed.	armon	highlyunavailable
1004	2015-06-05 17:35:01	Hey @i0rek, I took a quick look through what you have so far and I think you're on the right track. We are missing a few things. See my comment above. We will also need to add the new config fields to the `Merge` method in a *Config, so that the new config options may be specified in any configuration file and not just the first one on the list.	ryanuber	i0rek
1004	2015-06-06 05:27:36	Thank you very much for the suggestions @ryanuber! I will take care of them beginning next week.	i0rek	ryanuber
1004	2015-06-08 16:00:46	@ryanuber I think I added everything you suggested. Still have to test it though.	i0rek	ryanuber
1004	2015-06-08 20:29:38	@i0rek this is looking good. Ping me when you feel it is complete and I'll give it another once-over!	ryanuber	i0rek
1004	2015-06-09 12:32:24	@ryanuber I added RPC to the mix, because that was missing. I also added a little bit of documentation, not sure how you handle that. I was planning to rebase a last time after you looked at it so that you have a nice commit you can merge. I am not sure how you handle that either.	i0rek	ryanuber
1004	2015-06-12 18:56:21	@i0rek this looks good, just some minor notes about test coverage but overall this is really close! The documentation looks right. Also, no need to rebase this, since it can be cleanly applied against master in its current state.	ryanuber	i0rek
1004	2015-06-13 22:40:29	Thanks for the review @ryanuber. I added the tests.	i0rek	ryanuber
1004	2015-06-14 00:42:18	Great! Will review again soon! On June 13, 2015 3:40:35 PM PDT, Hans Hasselberg notifications@github.com wrote: > Thanks for the review @ryanuber. I added the tests. > > --- > > Reply to this email directly or view it on GitHub: > https://github.com/hashicorp/consul/pull/1004#issuecomment-111757900 ## Sent from my Android device with K-9 Mail. Please excuse my brevity.	ryanuber	ryanuber
1004	2015-06-23 17:46:28	@ryanuber any progress on this? Seems ready to merge to me. Thanks	i0rek	ryanuber
1004	2015-06-23 18:01:27	@i0rek sorry for the delay! It's been busy. Left a super-minor comment but otherwise let's get this merged. Great work!	ryanuber	i0rek
1004	2015-06-23 19:24:14	@ryanuber no worries. I changed the typo!	i0rek	ryanuber
1002	2015-06-05 05:26:18	@sathiyas it's definitely not related to your changes. Unfortunately Consul has a hard time with its unit tests on Travis-CI sometimes.	ryanuber	sathiyas
1001	2015-06-04 15:54:08	Hey @blalor, this sounds like it could be a regression. I'll crack into this one very soon. Thanks for reporting it!	ryanuber	blalor
1001	2015-06-05 18:03:41	@blalor I remembered wrong, we were never restoring the previous status up to this point. I've started a branch for this. I think it will need to be optional and off by default so as to not disrupt clusters which depend on the current functionality. I'll update here when I'm closer to having something usable.	ryanuber	blalor
1001	2015-06-08 16:39:30	@blalor the above merged PR should fix the TTL checks and restore their status on later agent start. No config option needed for this case since it is only the TTL checks that get this new behavior.	ryanuber	blalor
997	2015-06-03 17:01:04	Hi @armon thanks for your answer. Great hearing about that decision. I am just curious, how you would integrate that by still having valid DNS names. Is there any idea for that already? Thanks!	brommer	armon
997	2015-06-04 07:51:34	@armon Ok, great, thanks.	brommer	armon
993	2015-06-09 22:14:28	@slackpad Apologies, I've updated the comment above with the other 2 logs.	reversefold	slackpad
993	2015-06-10 01:39:08	@slackpad is correct here. @reversefold when you delete the entire data directory, you are also deleting the raft log entirely, which is why you get the error about the voting terms not matching up (servers with data joining a leader with no data). Editing the peers.json file and leaving the raft data intact is the current best practice for recovering in outage scenarios, and the `null` is descri…	ryanuber	slackpad
993	2015-06-19 18:16:05	@slackpad thanks, I somehow missed that. I figured it was probably somewhere in the docs and I was just missing it.	orclev	slackpad
993	2015-07-02 06:53:58	@slackpad can you give a patch build to fix this issue instead of manually fix it since it is almost impossible to mannually fix something on production env?	juaby	slackpad
993	2015-07-06 20:29:27	Perhaps we should always start with --bootstrap-expect=1. That way we would work around the bring up problem. The remaining servers will join subsequently, so in the end we'll get our redundancy back. I believe joining servers need to nuke their raft data. I know this is not recommended but in our case, manual fiddling with descriptors is not an option. @slackpad do you see any issues with this a…	elephantfries	slackpad
992	2015-06-02 18:59:20	@phinze, thanks for asking, I should have mentioned it, RHEL AMIs are HVM based and do not take m1 instances.	sathiyas	phinze
992	2015-06-02 19:01:44	@sathiyas ah okay - can you go t2.micro instead then? we want to keep the defaults in the examples relatively cheap :grinning: Ideally we can switch the ubuntu AMIs to HVM as well just to keep it simpler.	phinze	sathiyas
992	2015-06-02 19:58:38	@phinze , thanks for quick review, I made changes to reflect latest AMIs for HVM for both ubuntu and rhel6 and tested both.	sathiyas	phinze
990	2015-06-01 11:30:57	@armon yeah, it was a quorum issue which I could see from the logs. But I don't get this my one node (consul server) was always up, so in that case it should have elected itself as a leader and other nodes should join it later. This was my understanding but I think I am missing something here. But can you confirm that if only one server is running it can be elected as a leader. I think I need to …	ashish235	armon
990	2015-06-01 16:05:45	Hi @highlyunavailable, cool Thanks for the awesome response. My queries are answered.	ashish235	highlyunavailable
988	2015-06-01 20:39:15	@rafikk we generally recommend against using any non-DNS compatible characters in service names. That said, as long as it's allowed in Consul, the UI should support it too. @pearkes any thoughts on this?	ryanuber	rafikk
988	2015-06-02 21:55:22	@rafikk This _should_ be fine to merge but I think @ryanuber is just waiting on me double checking Ember won't mind. Will do that shortly and give a :+1:.	pearkes	ryanuber
988	2015-06-02 21:55:22	@rafikk This _should_ be fine to merge but I think @ryanuber is just waiting on me double checking Ember won't mind. Will do that shortly and give a :+1:.	pearkes	rafikk
988	2015-06-02 22:06:37	Sounds like this is G2G, so I'm going to merge this in. Thanks, @rafikk!	ryanuber	rafikk
985	2015-06-26 09:55:04	@highlyunavailable Thanks for finding this! My guess is there is a channel blocking somewhere as well in the tear down path. I've tagged this as a bug. As it should just kill the child process in scenario 3.	armon	highlyunavailable
985	2015-06-26 09:57:58	@sean- If the client is partitioned off from one of the servers, who happens to be the leader, then things should still work. Clients pick a random server to talk to for RPCs for load balancing, and then the servers do internal request forwarding if they are not the leader. Given some time, the client should detect that server as partitioned via Serf and remove it from the list of eligible server…	armon	sean-
985	2015-08-05 10:01:57	@armon So is the behaviour that highylunavailable described in scenario 1 the intended one? Meaning loss of the leader and election of a new one implies loss of all locks?	jeinwag	armon
982	2015-06-03 07:14:54	@artushin it's hard to say without a bit more context on your scenario. Could you provide any details on what happened during the service registration, if the check was registered separately, what version of Consul you are running, if you are running any custom patches, etc? Some debug-level logs would also go a long way in helping us diagnose the problem.	ryanuber	artushin
982	2015-06-03 21:32:49	@ryanuber We're on v0.5.2 on 5 servers and 66 agents and v0.5.0 on 30 other agents. This started happening when we switched from http status checks to ttls and got some other issues. In the end, we switched back but this INFO log still occurs and load looks like its higher than it was before. Here are the debug logs from a single host starting with a few of the messages and ending in the same mes…	artushin	ryanuber
982	2016-04-13 05:40:41	@artushin I'm going to close this out since this code path was completely rewritten in Consul 0.6.0 (it looks from the debug log that the state store got corrupted). Please re-open and/or let us know if there's any lingering part of this issue.	slackpad	artushin
977	2015-05-27 01:43:09	@ryanbreen yeah, tend to agree, it's kinda horrible to condense comparisons into a single case statement. reverting that bit...	sdboyer	ryanbreen
976	2015-05-28 19:52:16	@ryanuber nice trick! Although, I was thinking more in being able to monitor RDS instances from Consul.	c4milo	ryanuber
976	2015-05-28 20:03:19	@c4milo I use TCPing to do just that: `/bin/tcping -t 1 rds.hostname.goes.here 1433`	highlyunavailable	c4milo
976	2015-05-28 20:12:06	What @highlyunavailable suggest should work too! Both commands would take a hostname and port, which should allow you to do exactly what you need.	ryanuber	highlyunavailable
972	2015-05-26 15:40:38	@highlyunavailable thanks for the tip!	MrMMorris	highlyunavailable
971	2015-06-05 02:06:34	@discordianfish I build consul 0.5.2 with this patch and removed my "search ec2.internal" from /etc/resolv.conf along with setting only a single nameserver of 127.0.0.1. Even with compression turned on I still get "FATA[0000] Get https://registry-1.docker.io/v1/repositories/library/busybox/tags: dial tcp: lookup registry-1.docker.io on 127.0.0.1:53: cannot unmarshal DNS message" from docker	sstarcher	discordianfish
971	2015-06-05 14:32:04	I have not been able to craft a decent test that validates this fix as I cannot get the test DNS server to reliably return a response that is too large. We have been using it without issues but it sounds like @sstarcher still sees some. @discordianfish do you believe miekg/dns#216 will fix that issue as well?	epipho	discordianfish
971	2015-06-05 14:59:10	@discordianfish I'm sure I compiled turbine's compress-dns branch "./command/agent/dns.go: m.Compress = true ./command/agent/dns.go: m.Compress = true ./command/agent/dns.go: r.Compress = true ./command/agent/dns.go: m.Compress = true " I also checked the version of my binary it was something along the lines of 0.5.2.##### I will re-attempt on monday.	sstarcher	discordianfish
971	2015-06-08 14:24:46	@discordianfish I again rebuilt it using the compress-dns branch from turbine and I still get `FATA[0000] Get https://registry-1.docker.io/v1/repositories/library/busybox/tags: dial tcp: lookup registry-1.docker.io on 127.0.0.1:53: cannot unmarshal DNS message`	sstarcher	discordianfish
971	2015-06-08 17:01:35	@miekg suggests to set the compress flag in consul, not wait for him to change this upstream. @armon Can we get this merged soon? Even if it's not fixing the issue for all, it's definitely a pretty clear bug which breaks everyone using docker and consul as recursor.	discordianfish	armon
971	2016-01-27 15:21:50	@slackpad indeed. Sorry I had github notifications turned off and didn't see it. I just merged 0.6.3 into my fork and am doing testing to make sure there are no regressions.	epipho	slackpad
971	2016-05-31 17:37:14	@slackpad I've been doing some testing as I'm hitting this same docker + consul bug. I don't think the DNS library makes the compressed state of the incoming message available.	alexjh	slackpad
971	2016-05-31 17:45:42	No it doesn't because compression is hop by hop so it doesn't make sense to relay this when you are a proxy. I don't get why consul just compresses everything. Compression has been in the DNS standard since 1984. On 31 May 2016 7:37 p.m., "Alex Harford" notifications@github.com wrote: > @slackpad https://github.com/slackpad I've been doing some testing as > I'm hitting this same docker + consul b…	miekg	slackpad
971	2016-05-31 22:34:44	@epipho: > Compress udp messages that come in that are already over 512 bytes (non-conforming server?) Like miekg said, it makes sense to compress everything. I think that would be a good start and would fix the docker bug that a lot of people are seeing. @ryanuber: I don't think tests for compression are needed as that's already covered by the tests in the dns library.	alexjh	ryanuber
970	2015-05-22 18:17:23	@artushin Looks like its coming from LMDB, hopefully this class of issue goes away with 0.6	armon	artushin
968	2015-05-22 03:11:09	@highlyunavailable The "behavior" of a session affects what is done during invalidation of a session to any keys associated ("locked") by that session. So I guess the confusion here is between the behavior of a key "lock" in Consul vs the `api.Lock` client library. The `api.Lock` will create the key if it does not exist, and in either case attempts to associate or "lock" the key with a session. O…	armon	highlyunavailable
968	2015-05-22 17:52:19	@highlyunavailable I agree. The downside of overloaded terminology and complex systems. But I'm happy to help clarify!	armon	highlyunavailable
964	2015-05-20 20:18:24	Hi @sathiyas - thanks for this contribution! I think the `egress` rule confusion is just a matter of using the latest version of Terraform. In 0.5.0 we changed the behavior of security groups to avoid the implicitly created egress rule, so it needs to be in the config now. As for the provider variables, it's actually important to leave those out of the module definition to support users who are c…	phinze	sathiyas
964	2015-05-20 20:28:46	Sure @phinze,will do shortly	sathiyas	phinze
964	2015-05-21 00:41:38	@phinze, modified, tested and submitted. Thanks for quick review	sathiyas	phinze
964	2015-05-26 15:00:07	Looks good - thank you @sathiyas!	phinze	sathiyas
964	2015-05-26 17:47:02	Answering a question from @sathiyas here for public record. > I have question on why you think the Provider info is not needed to run the stack. > Without the follwowing block in my TF file, I cannot run the stack. There are two ways to configure the provider without a `provider { ... }` declaration inside the module. **One**: provider config inherits into modules, so you can simply configure the…	phinze	sathiyas
956	2015-05-19 22:28:56	@sean- Can you tell if its hung or just migrating? Our own servers took like 90 seconds to finish the migration. Or did they just sit there forever? /cc: @ryanuber any ideas why it would be hanging?	armon	sean-
956	2015-05-19 22:33:03	That is interesting - the migration utility only uses the Raft interfaces, so I'm not sure where this might be stemming from. @sean- how large is the original LMDB data directory?	ryanuber	sean-
956	2015-05-19 22:43:44	@ryanuber For the upgrade utility, can we have it output incremental process (e.g. 5%..10%...) so that it's clear something is happening at least?	armon	ryanuber
956	2015-05-19 22:54:34	@armon, yeah I think we can update some counter after each raft log is converted over. I'll take a stab at that.	ryanuber	armon
956	2015-05-20 01:08:59	@armon the total size was ~1MB, it should have been tiny. I `truss`'ed the process and it was working, but not doing anything. It looked like it was spinning in place forever. I see it was opening have the `truss` logs available. and this continues for a while, but then it stops and the output changes: And the process basically loops forever. I still haven't chased this in to code, but this is wh…	sean-	armon
956	2015-05-20 02:46:15	Yeah this definitely sounds like a problem - 1MB should have flown through very quickly. I've added progress indication to Consul's master branch, which might help to understand which phase the migration hangs at. It will dump some output like this: @sean- correct me if I'm wrong, but it looks like you are using FreeBSD? In the meantime, I'm going to set up a FreeBSD machine and give the migrator…	ryanuber	sean-
954	2015-07-23 21:53:08	@onnimonni Solution posted in issue #1085: "[#962] actually should solve this case by allowing the ability to provide the check status when registering the check. The confusion is probably that we forgot to document it on the web docs, so we can probably just create a ticket for that instead. @siddharthist does that satisfy your use case?"	siddharthist	siddharthist
949	2015-05-20 06:20:08	Turned out it was competing versions on the global bin path. Shit behind the keyboard, sorry. @armon Thank you for this project; looking forward to using it more.	haf	armon
948	2015-05-19 22:38:08	@tiwilliam My only concern now is Windows. I have a suspicion it will not play nice...	armon	tiwilliam
948	2015-06-29 21:57:46	@highlyunavailable Thank you! I wonder if it works with the Windows Loopback Adapter installed.	tiwilliam	highlyunavailable
948	2015-06-30 12:27:10	@highlyunavailable Good catch, I've added `127.0.0.0/8` and we now treat it as a private block, which I think in this case is perfectly fine. I guess you can change address of your Windows Loopback Adapter manually to 127.0.0.1 if you really want that?	tiwilliam	highlyunavailable
948	2015-09-02 14:45:05	It doesn't look like the 169.254 case is a problem since Consul will [bail out](https://github.com/hashicorp/consul/blob/iface-down-fix/consul/util.go#L255) if it is presented with multiple private IPs. This could only be a problem if the machine a. has 1 APIPA-addressed DHCP adapter b. public IP adapter(s) - this would mean that consul would try to auto-bind to the APIPA adapter, but that's alre…	highlyunavailable	armon
947	2016-09-16 06:45:50	+1 would love to have this in :) @slackpad _bump_ :)	CpuID	slackpad
946	2015-05-16 05:01:52	@tgwizard I think we could also remove the datacenter from the node name when listing WAN members, now that we have a column dedicated to that. ![](https://cldup.com/DJPGFOzAbH.png)	c4milo	tgwizard
946	2015-05-16 10:22:43	Hmm, @c4milo I don't think that is the datacenter but part of the actual node name. If I run it locally I get	tgwizard	c4milo
942	2015-05-15 21:03:09	@c4milo perhaps using the `-detailed` flag would be good enough?	tgwizard	c4milo
942	2015-05-15 21:57:26	I submitted a PR to add this. @c4milo I'm very sorry if this was something you wanted to do and I just rushed into this :/	tgwizard	c4milo
942	2015-05-15 22:11:05	@tgwizard how dare you :)	c4milo	tgwizard
942	2015-05-15 23:14:25	@ryanbreen Good problems to have :)	armon	ryanbreen
939	2015-05-15 01:23:48	@armon everything looks great, just one untested method. Otherwise LGTM!	ryanuber	armon
939	2015-05-15 01:32:28	@ryanuber Added test!	armon	ryanuber
938	2015-06-02 22:19:13	@rafikk Agreed about the nested scrolling, but unfortunately it's for performance. In large clusters (thousands of services/nodes) the UI chokes without ember listview.	pearkes	rafikk
938	2015-06-02 22:45:16	@pearkes Does that mean removing ListView is a non-starter? Is pagination an option? Is there a good way for me to test the UI against such a cluster?	rafikk	pearkes
938	2015-06-03 13:02:07	@rafikk Best way to test the UI is to replace the JSON endpoint to a json file on disk (the ui dir serves a directory, so you can just copy a file in there). Then give the file a fake response of some 1000s of nodes. That's the best way I remember. Proper fixtures would be nice though. Ember has a come a long way since this UI was made, so there are a number of "better" tools now as well.	pearkes	rafikk
937	2015-05-18 21:26:44	Hey @cruatta, For checks which apply to the system as a whole (like memory or cpu utilization, etc), these should actually just not be associated with any service. If they are associated with the node only, when they start failing, all services on that node are considered "unhealthy" and are not returned from the service catalog when using a passing filter, and will also not be returned from the …	ryanuber	cruatta
933	2015-05-18 22:51:54	@highlyunavailable That is what the `Destroy` command is for!	armon	highlyunavailable
932	2015-05-12 20:15:37	@highlyunavailable I think this is okay actually. Lock makes use of the `?acquire` operation which may be affected by a lock-delay, while semaphore uses `?cas` which does not have the same sort of deferral mechanism.	armon	highlyunavailable
924	2015-06-03 23:43:12	@mainframe thanks for reporting this. This is happening in the gossip layer. After reading the code, it appears this is intentional. The gossip layer uses logical time only in its state which makes it more resilient to clock differences between the agents. My best guess at why the timers aren't restored is to avoid writing the local system time into the agent state to make this behavior more pred…	ryanuber	mainframe
924	2015-06-04 06:04:26	@ryanuber - correct me if Im wrong - but outage guide deals with recovering consul cluster and restoring the quorum after full outage. I have no problem with restoring the quorum and getting consul cluster working again - once enough nodes for quorum are up again. I have a problem that consul cluster members list is changed/reduced after outage recovery - when not all nodes are back up again. But…	mainframe	ryanuber
924	2015-06-04 09:12:39	@mainframe I think the problem is that the node reaping is "best effort" in Serf. We do not persist the failed nodes, and their 72h grace period is only in memory. This means during a full cluster shut down, that state is lost. When the cluster comes back online the "failed" nodes are gone and so they are immediately reaped.	armon	mainframe
924	2015-06-04 09:18:53	Thank you for explanation @armon. Would it be possible to make it persistent in the future releases or its by design?	mainframe	armon
916	2015-05-08 02:12:49	Thanks @armon, that's great info. We'll look into overriding the serfHealth check association and TTL-based sessions. And enabling telemetry. Here's a few examples of log snippets:	Amit-PivotalLabs	armon
916	2015-07-12 09:26:17	@Amit-PivotalLabs @armon I can confirm we see the same frequent membership loss issue in AWS. I will try to get some logs.	aj-jester	armon
916	2015-07-22 22:49:50	Thanks @armon. /cc @fraenkel @ematpl @luan see above comment from @armon re UDP routing issues.	Amit-PivotalLabs	armon
916	2015-07-22 22:54:07	Thanks, @armon and @Amit-PivotalLabs!	ematpl	armon
916	2015-08-26 19:26:21	Hi @ematpl, @armon and @Amit-PivotalLabs did you finally find the root cause of this error? we are seeing the same error in our systems, also having 3 consul servers (one of them on-prem) in different AZ. Same errors appear in AWS hosts as well as in on-prem consul server. Is there any way to increase Timeout. Checking the logs, it is almost happening every hour in each client in our case. So, it…	bruno-loyal3	armon
916	2016-01-25 15:14:06	Running 0.6.3 on AWS as well (using Docker 1.9.1) and see serf membership leaving/joing such as has been described throughout this post. Does the 0.6.3 version of Consul "expose low-level tunable of both Raft and Serf" @armon ?	draxly	armon
916	2016-01-26 02:20:30	@armon I would love my issue to be a configuration issue. I have been running the cluster for over a year and it has been a consistent low level of annoyance. Over the weekend it went 2 days without any flapping, but lost connection on sunday evening.	sstarcher	armon
916	2016-01-26 18:26:22	@armon I'm using docker with --net=host to remove the ARP problems. My servers are highly over provisioned and run at 15% CPU for Consul. I do see sporadic jumps in CPU every day or so randomly. I was hoping my issue was #1592 , but after upgrading to 0.6.3 I still see issues, but it's starting to look like the issue is less often.	sstarcher	armon
916	2016-01-26 19:08:06	@armon in the past 24 hours I have 2,907 occurrences of `EventMemberFailed`, but the large majority of these are members and not the 5 leader nodes. On just my 5 leader nodes I have 253 occurrences of `EventMemberFailed` At one point in time in the last 24 hours every leader node has had someone report that EventMemberFailed for that node. 4 of the 5 nodes have reported at certain times that ever…	sstarcher	armon
916	2016-01-26 20:09:57	@slackpad I see `no acks received` in a handful of occurrences, but never around a leader election issue. The issue with the leaders is always related to `Failed to contact` In the below log 10.0.20.175 was the current leader it loses leadership and reaquires it. On a node it failed to contact.	sstarcher	slackpad
916	2016-01-27 09:04:29	@armon, thanks for the pointers on how to look for potential errors. Regarding using Docker, I have now tested to run Consul (both server and rest of agents) without Docker and experience the same problem. :/ A, perhaps unrelated question: On one of the servers, I saw a one-time message that I have not seen before: [ERR] memberlist: Failed TCP fallback ping: read tcp 10.7.1.9:58713->10.7.1.224:83…	draxly	armon
916	2016-03-21 07:50:24	@slackpad, I believe I have verified that by using netcat on both servers and seeing that tcp and udp connections are successfull. Also, this problem occurs a couple of times per day for the entire environment (10 servers) so it is a pretty infrequent problem. I'm starting to believe it might be something with the network between the Amazon EC2 instances but not sure how to verify this.	draxly	slackpad
916	2016-08-22 03:17:09	@jhmartin Thanks for the reply. If that's the case, I would guess that a specific node or set of nodes would appear to be frequently marking random other nodes as failed/dead, but we aren't observing any patterns among the nodes that are doing the marking (i.e. those logging messages like "memberlist: Marking {host} as failed, suspect timeout reached"). Does that sound like it rules out any issue…	paladin8	jhmartin
911	2015-05-06 18:19:24	@kaelumania The explanation given by @highlyunavailable is dead on. The peers file is only ever edited during an outage, which is defined as a loss of quorum for Consul. This means a majority of servers are offline or cannot communicate. In that case, the cluster cannot safely make changes to the peer set because it is unable to coordinate. Typical operation of adding/removing servers does not re…	armon	highlyunavailable
911	2015-05-06 19:41:21	@armon @highlyunavailable thank you very much. Can you say something about my second comment?	kaelumania	armon
911	2015-05-06 19:41:21	@armon @highlyunavailable thank you very much. Can you say something about my second comment?	kaelumania	highlyunavailable
911	2015-05-06 20:03:22	Any "server" can serve a read, but depending on how consistent you require your read to be, there may be round-trips needed to `N/2+1` members of the cluster to verify the value is current. Check out the [HTTP API](https://www.consul.io/docs/agent/http.html) docs, specifically the "Consistency Modes" section. The short answer is: The leader is involved in "default" and "consistent" level reads th…	highlyunavailable	armon
911	2015-05-06 22:10:05	@kaelumania The explanation by @highlyunavailable is almost perfect. Watches actually aren't a special case, and are just like normal reads and even will respect the consistency modes. Raft is implemented like the paper, and the Serf/Gossip data is not used for replication. In the "default" read mode, all reads are serviced by the leader. The "consistent" read mode forces an additional heartbeat …	armon	highlyunavailable
911	2015-05-07 07:28:33	@highlyunavailable thanks once again. If I understand you right, any server can answer a request, but internally checks the value with the leader? @armon Does that mean that if I have 1000 nodes with each 2 watches (via `consul watch`) there are 2000 blocking queries to the leader node? Further for stale reads how is decided which server answers the request or does the client address a specific s…	kaelumania	armon
911	2015-05-07 07:28:33	@highlyunavailable thanks once again. If I understand you right, any server can answer a request, but internally checks the value with the leader? @armon Does that mean that if I have 1000 nodes with each 2 watches (via `consul watch`) there are 2000 blocking queries to the leader node? Further for stale reads how is decided which server answers the request or does the client address a specific s…	kaelumania	highlyunavailable
911	2015-05-08 08:22:07	@armon thanks, it might be useful to add an article to the consul documentation about which parts use serf and which parts use raft etc. Do you think 2000 blocking queries to the leader might be problem?	kaelumania	armon
904	2015-05-05 01:05:32	@josephholsten this looks much better, thanks! RE: command naming, I think `configtest` is fine. I left some minor comments, and it looks like we are missing the middleman documentation, so if you want to add that feel free. Otherwise, we can also take care of it after a merge.	ryanuber	josephholsten
904	2015-05-05 18:14:59	@ryanuber care to review the code again? I'll get the middleman doc ready	josephholsten	ryanuber
903	2015-05-04 19:14:51	Hey @josephholsten, I think we can test the configuration relatively easily by making just a single call to `ReadConfigPaths` from the `agent` package. You can basically just pass it an arbitrary path, so I think the CLI could even just accept a `[]string` for the args, and we can directly pass it into `ReadConfigPaths`. This shouldn't require any code copying or anything like that. Make sense?	ryanuber	josephholsten
903	2015-05-04 19:31:30	@ryanuber please check #904, it's free of code copying.	josephholsten	ryanuber
900	2015-05-04 00:04:38	@ryanbreen feel free to merge this and move the link to the section you feel fits best	ryanuber	ryanbreen
899	2015-05-04 04:01:57	@ryanbreen that is a neat approach! Automatically mirroring git commits into Consul via a webhook is a very interesting idea.	rhelmer	ryanbreen
897	2015-10-26 08:15:04	@ryanuber: I just ran into this one as well.. it was fixed in #1127 but that commit has not made it to the website yet.	robinroestenburg	ryanuber
895	2015-04-29 20:34:30	Yep, comments would be great. Thanks @ryanuber!	grantr	ryanuber
893	2015-05-03 23:21:25	Hi @ryanuber - [this is the link to the chocolatey package](https://chocolatey.org/packages/consul) - the comments (scroll down) are what I'm talking about. - I _think_ the package source is https://github.com/sitano/chocolatey-packages, and I would guess community-provided. - this is the maintainer: https://chocolatey.org/profiles/mirthy However, the chocolatey package lists @mitchellh and @armo…	petemounce	ryanuber
892	2015-05-07 18:59:59	It should persist past refresh, that would be a bug. It's saved in local storage. The only conceivable way to share it would be to tack it on to the query param, which as @armon noted would be pretty unsafe. But it's an option and doable. Otherwise, don't know how you could share.	pearkes	armon
886	2015-04-29 23:11:51	@ryanuber Thanks, this feature will be much appreciated. For anyone's interested: atomicity can also be achieved in the watcher handler level with an implementation close to the following: Consider that there are N keys we would like to update atomically, at once: Create each key value in the following format: `<value1>:1:N:<uuid>` `<value2>:2:N:<uuid>` `...` `...` `<valueN>:3:N:<uuid>` Where `<v…	mikeys	ryanuber
882	2015-04-29 04:52:36	@jsternberg this involves both serf and the even lower-level memberlist package. As @armon mentioned the changes required will be deep and involved, so before starting any work it would be best to start brainstorming in a Google Docs document about the design, as there are certainly a very large number of considerations to make here.	ryanuber	armon
882	2015-06-25 14:41:23	Please include me (@armon), @ryanuber and @slackpad.	armon	armon
882	2015-06-25 14:41:23	Please include me (@armon), @ryanuber and @slackpad.	armon	ryanuber
880	2015-04-23 10:22:21	@armon Great, thanks! I think this should be documented? I'd say this is a concern everyone who is replacing nodes in the cluster automatically has. But I'm good, so feel free to close this ticket if you want.	discordianfish	armon
876	2016-01-27 02:31:42	@armon, has this been implemented in 0.6.0? We have a unit test that tries to call api.client.KV().Acquire() twice, expecting the first to succeed and the second to fail. This is the behavior seen in agent v0.5.2, but agent v0.6.0 allows the 2nd Acquire() to succeed. How exactly has the semantics of Acquire() changed?	chnrxn	armon
875	2016-06-21 15:36:58	@slackpad - Would love your feedback on the above PR! I could also use advice on inconsistent test failures that I'm seeing in Travis - all tests are passing consistently in my local dev environment.	tshak	slackpad
866	2015-11-18 16:51:35	Hi @slackpad, It's actually (just?) 100G, which is all raft.db. Using strings tells me that it seems to be full of KV data and consul-replicate statuses. We are writing about 20 numeric values into the KV every 20 seconds and doing peer-replication with another consul DC. Snapshots are really just 60k. $ ls -lh /var/lib/consul/raft total 100G -rwxr-xr-x 1 consul consul 107 Oct 12 08:26 peers.json…	chnrxn	slackpad
866	2016-01-11 05:09:30	@slackpad, not any more after I cleared those huge ones and restarted Consul. (and those happened 2 out of maybe 30 machines).	chnrxn	slackpad
866	2016-02-02 05:23:59	@slackpad, if I understand you correctly, I could just have an external process control (e.g. daemontools) stop Consul, remove the Raft DB, and restart Consul (of course one host at a time)?	chnrxn	slackpad
866	2016-02-02 07:28:57	@slackpad how can I tell when a snapshot has been taken, or when a compaction has been done? Is there anything in the logs I can watch out for, or something?	chnrxn	slackpad
866	2016-10-07 21:14:52	@slackpad couldn't I just remove server one by one from cluster, delete the entire data directory, then add back the particular machine back into the cluster. We are facing a similar issue and need to resolve this quickly.	myusuf3	slackpad
866	2016-10-10 21:16:46	any ideas here, other than deploying new cluster? @armon	myusuf3	armon
866	2016-10-10 21:48:07	@slackpad well I am not convinced that's how it works, I recently had to replace a server and introduced it to the cluster and now its raft.db is just as big as the others, it was a new server with clean data directory. What is exactly the process you are describing? Also is there a way to know when I snapshot was completed other than grepping logs and waiting? Do you mean to say new servers adde…	myusuf3	slackpad
866	2016-10-10 22:07:53	@slackpad hmm. logs incoming.	myusuf3	slackpad
866	2016-10-10 22:23:25	@slackpad anything specific we are looking for here? there are quite a few logs!	myusuf3	slackpad
866	2016-10-10 22:29:38	@slackpad also getting this on the leader since the 6th	myusuf3	slackpad
866	2016-10-11 00:11:55	@slackpad possibly our health checks are comprehensive, so removing box from cluster one by one deleting data directory `consul/data` and adding them back to the cluster should reclaim disk usage? Wouldn't we see behaviour like we just saw for the newly added node?	myusuf3	slackpad
866	2016-10-11 14:18:58	@slackpad on leader? quite often	myusuf3	slackpad
866	2016-10-11 14:19:41	> @slackpad possibly our health checks are comprehensive, so removing box from cluster one by one deleting data directory consul/data and adding them back to the cluster should reclaim disk usage? Wouldn't we see behaviour like we just saw for the newly added node? More interested about this though ^^	myusuf3	slackpad
866	2016-10-11 15:45:21	@slackpad well those machines have been running for over a year and I would image that this isn't issue atm, but totally possible but I would imagine I would have seen this issue earlier. Regardless how do I fix this issue without taking out production since it seems like cluster seems to be replicating the large raft.db to new machines	myusuf3	slackpad
866	2016-11-13 23:26:12	@slackpad cool! so we upgraded to Consul 0.7 and have removed consul 0.5.\* from our system completely. As you mentioned adding new machines to the cluster and having it have a clean `raft.db` wasn't true in consul 0.5.\* but it is true for Consul 0.7. When we would previously add machine it would copy the entire `raft.db` or what looks to be the entire thing to the new box. Anyways that was an o…	myusuf3	slackpad
862	2015-04-18 00:06:00	@ryanuber I'm not sure I understand, this looks like it will pass through the CNAME but won't actually resolve it.	armon	ryanuber
862	2015-04-18 00:23:29	@armon so maybe we were thinking two different things. If a recursor is provided in Consul's configuration, the recursor handles resolving the CNAME as it should. However, when Consul crafts the DNS reply, it currently returns only the first CNAME, and the resulting A or AAAA record, so the response ends up looking something like this: Notice that the above CNAME chain is broken because we are mi…	ryanuber	armon
862	2015-05-04 22:19:13	@ryanuber I see. Makes sense!	armon	ryanuber
861	2015-04-13 19:45:35	@fraenkel I've left some feedback, I think a more minimal change is possible and avoids additional nesting.	armon	fraenkel
861	2015-04-14 02:33:32	@artushin I couldn't quite figure out what you changed but I do now use the lockSession instead. @armon I went with your approach but had to play some variable declaration games so no new variables were introduced.	fraenkel	artushin
861	2015-04-14 02:33:32	@artushin I couldn't quite figure out what you changed but I do now use the lockSession instead. @armon I went with your approach but had to play some variable declaration games so no new variables were introduced.	fraenkel	armon
861	2015-04-14 03:10:04	@artushin I would expect ErrLockHeld to be returned if it's already held. What is the issue? I may just not be understanding. Maybe a diff only gist would help clarify?	armon	artushin
861	2015-04-14 03:50:32	@artushin I understand what you are saying now. I would suggest a separate PR which will also need a new test case since you are adding new behavior that I don't believe is currently covered.	fraenkel	artushin
859	2015-04-13 19:47:41	@Heuriskein We should not allow "unknown" as it is being deprecated. It is already mostly on the way out, but the constants are left for backwards compatibility .	armon	Heuriskein
859	2015-04-13 21:14:15	Removed unknown. On Mon, Apr 13, 2015 at 12:47 PM, Armon Dadgar notifications@github.com wrote: > @Heuriskein https://github.com/Heuriskein We should not allow "unknown" > as it is being deprecated. It is already mostly on the way out, but the > constants are left for backwards compatibility. > > — > Reply to this email directly or view it on GitHub > https://github.com/hashicorp/consul/pull/859#…	Heuriskein	Heuriskein
859	2015-05-11 23:43:19	@Heuriskein Thanks! Sorry about the delay!	armon	Heuriskein
857	2015-04-11 02:33:44	@ryanbreen not all of them, actually. We still use an in-memory only LMDB for Consul's state store, so for example, the FAQ entry about virtual memory size should be left intact until we completely remove it in 0.6. Anything specifically about the Raft log + LMDB can be updated though.	ryanuber	ryanbreen
855	2015-04-10 17:01:45	@fraenkel Good call, that should be an easy enough check! Tagging as bug	armon	fraenkel
854	2015-06-04 18:59:33	@armon Just FYI, we (Docker) just changed the registry dns name to a CNAME which means this bug (or netgo but, see my linked issue) is breaking everyone using docker and consul with recursor right now.	discordianfish	armon
854	2016-08-05 16:53:16	@slackpad Hi. Is there a resolution for this one in the works?	tmichaud314	slackpad
854	2016-08-17 22:38:38	@slackpad Are these fixes in the master branch?	tkambler	slackpad
852	2015-04-10 05:15:52	This is definitely something we plan on pinning down in a v2 API. We are planning this internally, but it's not on our roadmap at this point for near-term work. @fraenkel is right on the money on this one. I'm going to close this because we can't change the v1 API response format at this point. Thanks for the report, and watch for a v2 API in the future.	ryanuber	fraenkel
852	2015-04-10 18:09:40	@fraenkel You're correct, the response isn't technically malformed. I should have said that the response content-type was incorrect and that it should have been `application/json` for consistency. @ryanuber Fair enough. I'll keep an eye out for when the v2 API is released for this bug fix.	mtougeron	ryanuber
852	2015-04-10 18:09:40	@fraenkel You're correct, the response isn't technically malformed. I should have said that the response content-type was incorrect and that it should have been `application/json` for consistency. @ryanuber Fair enough. I'll keep an eye out for when the v2 API is released for this bug fix.	mtougeron	fraenkel
851	2015-04-17 18:15:16	I think it may make sense to support a `?persist` flag to flag the persistence off on a per-service registration. Thoughts @jefferai @ryanuber?	armon	jefferai
851	2015-04-17 18:15:16	I think it may make sense to support a `?persist` flag to flag the persistence off on a per-service registration. Thoughts @jefferai @ryanuber?	armon	ryanuber
851	2015-04-17 20:34:11	Tagged as an enhancement, thanks @jefferai!	ryanuber	jefferai
849	2015-04-08 22:13:32	Thanks for the quick answer @ryanuber! That's all I wanted to know ;-)	abronan	ryanuber
843	2015-04-27 20:28:14	@ryanbreen @dpurrington this is definitely in the crosshair for 0.5.1 (the next release of Consul), which should be on its way out in the coming weeks. The release won't go out the door without this.	ryanuber	ryanbreen
841	2015-04-06 17:36:45	@armon This happened for quite some time (several minutes at least) after all nodes were up and running, so it wasn't just, as expected, during the initial bootstrapping. Once I started the cluster one-by-one, things worked as expected.	discordianfish	armon
840	2016-09-21 18:09:38	@slackpad May I ask how txn solves this? You can only do PUTs in a txn, so how do I combine a PUT (to unlock) and DELETE?	fraenkel	slackpad
840	2016-09-21 18:17:06	@fraenkel with the /v1/txn endpoint you PUT a JSON structure with a list of operations to perform - you would PUT a structure like this: These are done atomically, so if the unlock succeeds it will delete the key as part of the same request.	slackpad	fraenkel
840	2016-09-21 18:18:13	@slackpad The docs say PUT is only supported which is why I asked. Ah, so that meant you PUT /v1/txn but any verb is supported.	fraenkel	slackpad
838	2015-04-02 16:39:30	@discordianfish this is a symptom of #457. There is a bit more to it since the node IP addresses are persisted on other members of the cluster as well, but we are very aware of this. Let's track this in #457. Thanks for reporting!	ryanuber	discordianfish
836	2015-04-10 16:13:02	@armon thanks that worked	sge-babrams	armon
835	2015-04-02 16:42:20	Thanks @ryanuber!	grantr	ryanuber
834	2015-06-02 22:27:14	Hey @apoydence, Since this change is actually in the KV code, I'm not sure it would fix the 301 on the HTTP endpoint side. I'm also not sure about the utility, since a client can follow the redirects and still succeed in doing the PUT. Let me know if I'm missing something here.	ryanuber	apoydence
834	2015-06-05 02:17:39	@ryanuber If the key name ends with a '/' then it messes up the URL that's built.	apoydence	ryanuber
834	2015-06-05 22:23:55	@apoydence ah this is a client modification. I read it as a server change for some reason. Thanks!	ryanuber	apoydence
831	2015-04-28 21:44:32	@ryanbreen I don't think you are missing anything. If the port is configured, the HTTPS server should start, and the HTTPS address field is just there to allow changing what it binds to.	ryanuber	ryanbreen
831	2015-05-05 21:45:30	Closing, this seems to be done. Thanks @ryanbreen	armon	ryanbreen
829	2015-03-30 22:18:32	Hey @apoydence, currently you can do this in two ways: 1. Use `consul watch` and invoke a script based on its output 2. [Configure a watch in consul](https://consul.io/docs/agent/watches.html) with a script handler to invoke the API. There is no in-built way to automatically query the internal API, but using watch handlers you should be able to do just about whatever you want to in a few lines of…	ryanuber	apoydence
829	2015-03-30 22:21:43	Hey @ryanuber, I might have missed it, but I didn't see anywhere in the linked document to do this any other way besides the first way (script based).	apoydence	ryanuber
829	2015-03-30 22:25:32	@apoydence you are correct that you would still need a script. You can use the command-line `consul watch` to create a watch as an external process, or you can configure Consul with internal watches, which fire the handler script that you configure. This helps reduce the number of moving parts.	ryanuber	apoydence
829	2015-03-31 14:52:31	@ryanuber Are there any plans to expand the functionality of watches? Meaning, in the future will we be able to do it programmatically?	apoydence	ryanuber
829	2015-04-01 00:38:12	@apoydence I'm not sure what you mean. Watches are just a convenient abstraction around doing blocking queries programatically. Those are the underlying API that enables watchers. See the "Blocking Queries": https://consul.io/docs/agent/http.html	armon	apoydence
829	2015-04-01 01:32:28	@armon Ah, I didn't notice that the service endpoint had noted to have blocking queries. I will look into those. Thanks!	apoydence	armon
829	2017-01-30 23:08:02	@apoydence I've a question around the usage of watches. I'm new to Consul and started looking at the documentation to use it for our use cases. I see the maximum time a blocking query can wait is 10 mins. Is there a reason for this upper cap? We were planning to use watches for job completion notifications where the job could take more than 10 mins. Are blocking queries the right ones to use or C…	cthumuluru	apoydence
828	2015-04-06 21:23:46	@apoydence The sample format you used is for config files, but it looks like you guys figured out the correct API format. Closing!	armon	apoydence
827	2015-03-30 22:20:49	Mmm, good point @highlyunavailable. If the tests pass, I'll compact the code and update the PR.	mfischer-zd	highlyunavailable
827	2015-04-01 01:24:59	Thanks, @mfischer-zd. We do already have some handling for SIGTERM [here](https://github.com/hashicorp/consul/blob/master/command/agent/command.go#L694-L758). The behavior of SIGTERM is configurable. If what you're after is a graceful leave, you can set the `leave_on_terminate` config option, which should cause Consul to invoke the same code path as SIGINT.	ryanuber	mfischer-zd
827	2015-04-01 15:53:56	@ryanuber, this patch corrects behavior of `consul lock` and other tools - it's not related to the behavior of Consul in agent mode. See #797 for further discussion.	mfischer-zd	ryanuber
827	2015-04-01 16:58:52	@mfischer-zd ah that makes sense then, merging this in. The test failures are definitely unrelated to this change. I'll address those separately.	ryanuber	mfischer-zd
822	2015-03-27 22:07:17	@ryanuber I can definitely provide those. Someone in IRC suggested I use this flag: `consul members --rpc-addr=10.0.1.5:8400` and that worked on the servers that were experiencing the error. Is there something I can add to the config so it Just Works without the flag? 10.0.1.5: logs: config:	MrMMorris	ryanuber
820	2015-11-25 02:33:04	This should now be a non-issue, as we've completely replaced the LMDB-backed state store with an in-memory index so we never need to touch the disk. @fraenkel I know this ticket is old but are you still seeing this? Trying with the newest Consul RC might give you significantly better results.	ryanuber	fraenkel
820	2015-11-25 02:35:47	@ryanuber Nope. I will close it.	fraenkel	ryanuber
819	2015-03-26 22:20:32	@fraenkel this sounds like it could be a startup race. The error message `Missing node registration` indicates that the node is not yet registered in the catalog. Are you attempting to create a session immediately after starting Consul, in a script or similar? If so, you might need to allow Consul some time to initialize and sync the node registration to the catalog.	ryanuber	fraenkel
818	2015-05-14 19:34:03	@ryanuber thank you for looking. Deleting the data is in fact what I did do to get back to square one. I eventually found that the state was being caused by chef runs. Every time the nodes converged, the consul recipe scheduled a restart. Over time, all 3 servers convergence would eventually line up and cause a down state. If did the manual recovery steps, it would come back. Far as the health ch…	alpduhuez	ryanuber
817	2015-03-26 17:00:24	@armon Yup, Prometheus is about "pull" as well, so it's a bit the odd one out in `go-metrics`. But if you want to keep it to a JSON format, then you'll need custom code, yeah. The question would then be whether it'd also be possible to expose it as Prometheus metrics on some other endpoint (or via content-type negotiation on the same endpoint).	juliusv	armon
817	2016-04-26 01:26:24	@armon Did you think about this any more? It came up here again and I would like to solve that somehow. You said that in the rpc layer you access the metrics already but it seems like the metrics there are difference and the only way (I know of) to get metrics state out of go-metrics is via the prometheus sink or a new sink. So I'm happy to implemented that, but it's a bit unclear to me how it's …	discordianfish	armon
817	2016-04-27 00:39:11	@armon Here is a new branch: https://github.com/hashicorp/consul/compare/master...discordianfish:fish/add-prometheus-sink I've decided against using the existing api listener because people usually bind that to 127.0.0.1 where the metric listener needs to be reachable from other hosts. This also depends on https://github.com/armon/go-metrics/pull/30 or consul might crash if service tags are used.…	discordianfish	armon
816	2015-05-04 22:40:23	@pepov Sorry about the epic delay! Not sure how this slipped through. This looks great, merging!	armon	pepov
815	2015-03-25 18:05:23	This is an interesting idea. I think if we were to support setting custom DNS records, we would want to have a first-class API for doing CRUD operations on them. I agree with @armon, there are going to be numerous edge cases we should think about.	ryanuber	armon
811	2015-03-24 23:52:36	@discordianfish definitely not - the DNS interface should only return healthy results. Please do let us know if you see otherwise.	ryanuber	discordianfish
810	2015-03-25 17:45:23	thx @armon, you can close ticket. out of topic: You have mentioned that > The problem is that many (most) Consul deployments actually do depend on the A records. Might be, that we are doing something wrong here, thats why ask for more details :), so sorry for being so picky. Can you just tell me how **only** A record is being used for Consul deployments? I thought that **only** SRV is needed sinc…	sielaq	armon
807	2015-05-29 17:52:05	@frankfarmer In this case they were both co-occurring. As @armon mentioned this was likely caused by the lack of connection reuse, which may have in turn triggered excessive file descriptors being used. We addressed the cause (fixed our dns lookups) so we haven't had the urge to replicate it again.	primal-github	armon
805	2015-03-20 15:06:34	@ryanbreen Like this?	discordianfish	ryanbreen
803	2015-03-24 21:23:16	@ryanuber Any feedback about the previous comment?	Amit-PivotalLabs	ryanuber
803	2015-03-25 17:33:43	@ryanuber @Amit-PivotalLabs Primarily the check was done in a few places for defense in depth. I think it's probably fine to leave just a single check for min/max values in the session create path on the server. The state store checks can probably be reduces to a very basic sanity check instead of bounds check.	armon	ryanuber
802	2015-03-19 23:02:28	@sethvargo this seems reasonable to me - perhaps an additional field in the health responses with an aggregate status would do the trick so existing clients continue to work normally. Nice example :+1:	ryanuber	sethvargo
802	2016-09-15 14:30:08	Could we dump this in a milestone for scheduling @slackpad. Seems high-value with little effort 😄	sethvargo	slackpad
798	2015-08-20 19:04:38	@armon Is there some doc or an example showing how to specify a per-service `acl_token`? Do I just add an `acl_token` parameter to a [service definition](https://consul.io/docs/agent/services.html) when defining it in configuration?	tillig	armon
795	2015-03-23 14:08:41	@armon Sorry for the delayed response. Yes, multiple server nodes are available in the case I described - I created a cluster of three server nodes, each one a separate Docker container; consul1 is the leader in the scenario, the other two start as followers but one is promoted to leader when "docker pause" is applied to consul1. Other than pausing the leader, it's a normal three-node server clus…	ghicks-rmn	armon
795	2016-01-15 08:59:21	@slackpad : I am running Consul 0.5.2 currently, but I will test with the latest Consul 0.6.2 today and keep you posted. Thx for the lead !	xakraz	slackpad
795	2016-01-20 17:53:58	Hi @slackpad , I finally managed to test consul 0.5.2 vs the latest 0.6.3 and you are right, it has been fixed (at least in the latest version). So I guess I will have to update all my servers know :p ### Consul 0.5.2 ### Consul 0.6.3	xakraz	slackpad
795	2016-02-09 12:37:46	@slackpad Have you some other feedbacks about the issue ? From my point of view the update to Consul 0.6.3 solve it.	xakraz	slackpad
792	2015-03-17 20:08:11	@mfischer-zd At that point, it means the attacker also has access to the keys of the certificate authority as well. Access to just the client side public/private keys are not enough to forge a new key signed by the CA.	armon	mfischer-zd
792	2015-03-17 20:17:44	@mfischer-zd The same certificate authority would be used that exists now. The `ca_file` configuration currently allows you to specify the CA used to validate the certs. https://consul.io/docs/agent/options.html#ca_file So the only real change is that outgoing requests to servers would validate the hostname against a specific pattern.	armon	mfischer-zd
792	2015-03-18 20:47:08	+1 on the severity of this, and the reluctance in adopting consul for a security-conscious environment. @armon, A question to clarify on the CA/TLS proposal, would it be possible to validate the server/client certs independently, or is this an illusion of security? I also like the idea of having separate shared secrets for server-to-server vs agent/server communication (servers would have both ke…	ketzacoatl	armon
792	2015-03-18 21:19:31	+1 and thanks @armon for raising the issue and all the discussion.	fazy	armon
792	2015-03-18 21:22:22	@ketzacoatl I'm not sure quite what you mean by the server vs client cert validation. Both must be signed by a trusted CA (or multiple different CAs). The difference is that server certificates would contain additional data to distinguish them. I'm not sure where this additional shared secret would come into play? Do you mean in the gossip protocol layer?	armon	ketzacoatl
792	2015-03-18 21:43:53	@armon. On my certs question, I think you answered it with _(or multiple different CAs)_. On the shared secret, the thought is for there to be separate secrets used for servers who pass around updates to the directory, and agents which just read the directory.	ketzacoatl	armon
792	2015-03-18 22:51:36	@ketzacoatl I'm not sure the shared secret adds any more security here, but just additional complexity for the user.	armon	ketzacoatl
792	2015-03-19 00:42:09	@armon, If it is optional (servers could have same secret as agents, or a unique secret), the user is not inhibited. If an agent is compromised, they need to get the server secret (along with generate a cert with the right CA) before they can impersonate a consul server. What do you see that is not reasonable?	ketzacoatl	armon
791	2015-04-12 18:31:36	Tokens should no longer appear in the monitor or logs after ee56598. @tummychow I'm not sure if it makes sense to do that in the API package. The client made the request, so it must already know about the token. We do plan on enhancing and unifying the response formats in a v2 api in the future, but we haven't started on that project yet.	ryanuber	tummychow
780	2015-09-23 09:48:21	@armon are there plans to implement this in the foreseeable future, or would you accept a pull request for this? In the latter case: can you give me an indication of how hard it is to implement this in Consul? @iconara did you find a workaround for the missing `-try`/`-timeout` flags in your setup? If so, can you share that?	marceldegraaf	armon
780	2015-09-23 09:48:21	@armon are there plans to implement this in the foreseeable future, or would you accept a pull request for this? In the latter case: can you give me an indication of how hard it is to implement this in Consul? @iconara did you find a workaround for the missing `-try`/`-timeout` flags in your setup? If so, can you share that?	marceldegraaf	iconara
780	2015-09-28 08:47:14	Thanks @slackpad. If you're open to a PR for this, and can point me to how that would work in the Consul code base, I'd be glad to submit one.	marceldegraaf	slackpad
780	2015-12-09 11:03:12	@armon @slackpad any updates on getting this functionality into Consul?	marceldegraaf	armon
780	2015-12-09 11:03:12	@armon @slackpad any updates on getting this functionality into Consul?	marceldegraaf	slackpad
779	2015-03-13 17:19:52	Hey @darron, thanks for the report. This is sounding like it might be a keep-alive issue. Is the server you are talking to configured with a keep-alive timeout of < 30s? The default Go HTTP client uses a 30s keep-alive. We probably need to adjust this on the Consul side, but I just want to nail the issue down further before going down that road. Also, if you could provide the check configuration …	ryanuber	darron
779	2015-03-13 17:51:43	@ryanuber We should just disable keep-alive, it seems sane for doing localhost checks to just re-dial.	armon	ryanuber
779	2015-03-13 17:53:08	@armon +1	ryanbreen	armon
779	2015-03-13 19:04:21	It's a really standard nginx container - I'm just away from my laptop and will get full config when I get back. On Fri, Mar 13, 2015 at 11:53 AM Ryan Breen notifications@github.com wrote: > @armon https://github.com/armon +1 > > — > Reply to this email directly or view it on GitHub > https://github.com/hashicorp/consul/issues/779#issuecomment-79187084.	darron	armon
779	2015-03-13 19:56:46	FYI - @ryanuber - this is the config: https://github.com/octohost/nginx/blob/master/nginx.conf - 15 second keepalive timeout. Was setting this JSON: `{"ID": "interactions-49155","Name": "interactions","Port": 49155,"Tags": ["http"],"check": {"http": "http://10.132.82.182:49155","interval": "15s"}}` With this command - $2 is the JSON that's passed: `curl -s -X PUT -d "$2" "localhost:8500/v1/agent/…	darron	armon
779	2015-03-13 19:56:46	FYI - @ryanuber - this is the config: https://github.com/octohost/nginx/blob/master/nginx.conf - 15 second keepalive timeout. Was setting this JSON: `{"ID": "interactions-49155","Name": "interactions","Port": 49155,"Tags": ["http"],"check": {"http": "http://10.132.82.182:49155","interval": "15s"}}` With this command - $2 is the JSON that's passed: `curl -s -X PUT -d "$2" "localhost:8500/v1/agent/…	darron	ryanbreen
779	2015-03-13 19:56:46	FYI - @ryanuber - this is the config: https://github.com/octohost/nginx/blob/master/nginx.conf - 15 second keepalive timeout. Was setting this JSON: `{"ID": "interactions-49155","Name": "interactions","Port": 49155,"Tags": ["http"],"check": {"http": "http://10.132.82.182:49155","interval": "15s"}}` With this command - $2 is the JSON that's passed: `curl -s -X PUT -d "$2" "localhost:8500/v1/agent/…	darron	ryanuber
779	2015-03-15 20:36:06	Hey @darron - I just pushed 952ec28, which should disable HTTP keep-alive's. If you have a minute, give master a test and see if the issue persists. I'll leave this open for now until we confirm the fix. Thanks!	ryanuber	darron
769	2016-03-03 02:09:49	Ah gotcha, thanks for the clarification @ryanuber. Do you know what the reasoning is for making it fatal for config files?	tonglil	ryanuber
768	2015-03-07 14:41:49	@armon So if you have 3-5 active servers and 100 clients, if one of the active servers kicks the bucket, a client won't step up to take the place of an active server?	iamthemuffinman	armon
768	2015-03-07 14:43:40	That is correct. Consul agents are either servers or clients. There's not currently a facility for a client to become a server automatically. On Sat, Mar 7, 2015 at 9:41 AM, Robert Deusser notifications@github.com wrote: > @armon https://github.com/armon So if you have 3-5 active servers and > 100 clients, if one of the active servers kicks the bucket, a client won't > step up to take the place o…	ryanbreen	armon
768	2015-03-07 15:03:51	@ryanbreen Is there a branch to add this feature?	iamthemuffinman	ryanbreen
768	2015-03-07 15:13:45	I don't believe so. It may be something the team is considering, but to my knowledge it's not an immediate roadmap item. On Sat, Mar 7, 2015 at 10:03 AM, Robert Deusser notifications@github.com wrote: > @ryanbreen https://github.com/ryanbreen Is there a branch to add this > feature? > > — > Reply to this email directly or view it on GitHub > https://github.com/hashicorp/consul/issues/768#issuecom…	ryanbreen	ryanbreen
768	2015-03-09 20:57:59	I think @ryanbreen perfect answered this. There is no plans to support that feature in the short term, so you must dedicate server nodes in advance. I'm going to close this as I think the question is answered.	armon	ryanbreen
767	2016-01-17 23:46:51	@armon love your product, but your getting started for consul sucks.	RongxinZhang	armon
766	2016-01-12 14:23:35	@ryanuber how do prepared query improve this? Can you elaborate please?	raphink	ryanuber
766	2016-01-12 14:24:34	@armon so you're saying instead of namespace, make it so that consumers can only see some nodes? What if I want to configure an haproxy for multiple services that share the same name with a different namespace?	raphink	armon
766	2016-01-18 07:51:13	@armon I get the idea, but it doesn't allow to have multiple services with the same name on a given proxy.	raphink	armon
758	2015-03-05 22:57:36	@highlyunavailable Please go for it: your NSSM setup is cooler than our WinSW config. :smile:	ryanbreen	highlyunavailable
758	2015-09-23 20:59:49	@armon Just want to let you know that we are working to build a MSI package with NSSM and consul.exe running as an automatic build at AppVeyor. I'm sure I can get this open sourced very soon.	StefanScherer	armon
758	2015-11-05 17:02:21	Not quite as nice as @highlyunavailable but we've got a similar Deploy.ps1 script for our Octopus Deploy rollout: We use a separate deployment step to set the environment var `GOMAXPROCS` as until I saw this issue, I was unaware we can set it on NSSM on a per service level...	megakid	highlyunavailable
758	2016-01-14 19:37:07	@carlpett @StefanScherer I would be interested in seeing both these packages. I'm in the process of configuring consul agent on a Windows server.	vLifeOfBrian	carlpett
758	2016-01-20 20:12:11	@vLifeOfBrian @carlpett I was allowed to open source parts of our MSI build process. I've put it into an extra repo that can build the MSI package and deploy it as GitHub release as an example. All done at AppVeyor CI. Have a look at https://github.com/StefanScherer/consul-agent, an AppVeyor build badge is also there to see what happens in CI.	StefanScherer	carlpett
758	2016-01-22 16:48:55	@carlpett Thanks for sharing! Looks pretty good. Our setup with the `package.json` where we read many values from it comes from building MSI packages for Node.js microservices. We stripped that down to put Consul in a very similar MSI. I also have removed the code signing steps we have to sign both the `consul.exe` as well as the final MSI file. This might be interesting for an official MSI build…	StefanScherer	carlpett
758	2016-02-10 16:29:39	@carlpett - this is a great setup! Thank you for sharing! In my team we need a custom consul.json with a specific local bind_addr in place of the loopback advertise_addr. Do you think it is better to fork off your repo or to use it as a submodule in our repo? Thanks, Vassil	vassilvk	carlpett
758	2016-02-11 13:59:26	Thanks, @carlpett. And @StefanScherer, thank you for open sourcing your WiX setup - this is really solid stuff!	vassilvk	carlpett
751	2015-03-04 00:12:37	@ryanuber Some minor comments but looks great!	armon	ryanuber
751	2015-03-04 00:18:43	@ryanbreen I see what you mean, yeah we do switch between "the value is opaque to Consul and it does't care" and "the value is opaque to the client, and don't attach semantics to it". I guess that is unclear which direction the opaqueness exists. I'm not sure if there is anything we can do except clarify more.	armon	ryanbreen
750	2015-03-04 00:21:20	@pepov It has to do with the semantics of leave. With a leave you are basically telling Consul "please announce to the cluster your intention to leave, and do not re-join this cluster again unless explicitly told to.". As part of that, the node leaves the raft replication group and broadcasts a gossip message with its intent to leave. When we leave the raft group, the peers are purposely set to `…	armon	pepov
750	2015-03-04 05:11:13	@armon I understand you, but confused because I thought I'm explicit by setting the start_join in the config. Why the gossip layer is allowed to join together and only the raft peerset is handled differently in this case? Is there a config flag I should use to avoid this, or simply avoid leaving for server nodes?	pepov	armon
750	2015-03-05 01:49:27	@pepov The gossip layer is simpler since joins are idempotent and there is no issues of data safety. The raft layer is much more sensitive, and hence a little more challenging to work with. Typically, you avoid this by never having servers leave. It's rather strange operationally to have servers come and go.	armon	pepov
750	2015-06-17 21:52:08	@awheeler If you shutdown the servers gracefully they will leave the cluster and not re-join when you restart. You'll need to `join` each new server as it comes up with the new version of Consul (or follow the process discussed in #993 by fixing up the `peers.json` file if you accidentally have all 3 nodes leave simultaneously).	slackpad	awheeler
750	2015-07-23 00:45:31	@armon I see. I think my/others confusion comes in because of incomplete documentation. I didn't realize ctrl-c took a node out of the cluster in a deep sense. But the design makes sense to me. My confusion came in when I see things like "Graceful shutdown"----> which I took to imply a possibility for a "Graceful startup" and rejoining of the cluster even if all nodes were brought down. So for up…	theonewolf	armon
750	2015-09-11 02:03:33	Yes, and it's covered in #993 -- you manually populate the peers.json file. See @slackpad 's example there. I've used it several times since I read that and it makes the whole situation a non-event.	awheeler	slackpad
750	2016-03-10 13:02:52	Hi @slackpad , i think i figured this out, by adding some parameters that say "do not gracefully leave in any case, hard/soft kill" , don't remember exactly, but problematic configuration BEFORE i found that solution was: { "acl_datacenter": "dc-main", "acl_default_policy": "deny", "advertise_addr": "22.22.22.22", "advertise_addr_wan": "11.11.11.11", "bootstrap_expect": 3, "ca_file": "/zzzzz", "c…	Dmitry1987	slackpad
749	2015-03-04 00:24:06	@ryanbreen Looks great!	armon	ryanbreen
747	2015-03-03 02:48:10	@ryanbreen Thanks!	armon	ryanbreen
747	2015-03-04 00:24:11	@ryanbreen Thanks!	armon	ryanbreen
743	2015-03-02 03:06:23	@highlyunavailable If you want to whip up a PR, I'll be happy to review it. Otherwise, I can take a crack at adding coverage of negative caching to dns-cache.html tomorrow.	ryanbreen	highlyunavailable
743	2015-03-02 07:33:42	Wow, it helps if I actually make the pull request to the root repo. Anyway, @ryanbreen I've made some docs on it.	highlyunavailable	ryanbreen
742	2015-03-23 21:09:10	@armon +1 on sharing some details on the known issue. We can start throwing ideas once we have a basic understanding of what's going on :)	rotatingJazz	armon
742	2015-05-12 04:47:05	Hi @armon, thanks for the reply. I don't think I 'm restarting containers rapidly. Also I had tried "conntrack -F" for clearing the ARP cache. Can you provide me some pointers on where to dig the issue? I 've stopped the consul container on the Host where my application + consul agent was running and after that it seems the discovery is stable. Was it because of some NAT issue? that two container…	ashish235	armon
742	2015-05-29 20:24:46	@armon Sounds like a good idea! :+1: Do you think this can hit in 0.6? This issue is a roadblock for using it in production (at least, for me, I'd love to hear how others deal with it).	rotatingJazz	armon
742	2015-05-29 20:42:38	Talked to @armon a bit today and we are going to try adding a TCP fallback for pinging peers, with a warning in the log if this actually confirms the existence of the peer. This should help the misconfigured client discover the correct state of the world and not introduce bad information into the cluster via the anti-entropy mechanism (which also uses TCP), while still being obvious to operators …	slackpad	armon
740	2015-03-04 00:29:45	@blalor So I am a bit confused, I think this is already possible right?	armon	blalor
740	2015-03-31 06:11:06	I was looking into this and the issue is the way ServiceDefinition is defined. ServiceDefinition takes a slice of CheckTypes rather than full blown HealthDefinitions so you don't get fields like ID and Name. You could add ID and/or Name to CheckType and I think that would solve this but then you might as well just have a slice of HealthDefinitions inside of ServiceDefinition. The way I am current…	cruatta	blalor
740	2015-07-13 18:59:48	@aconrad the endpoint `/v1/health/checks/<service>` does currently exist. Does it not function how you would expect? I looked at this a while back and found exactly the same as @cruatta did - the changes actually go pretty deep to support passing in the CheckID, which is unfortunate. I would probably just use a file with separate definitions like some have hinted at above, all in a single file fo…	ryanuber	cruatta
740	2015-07-13 20:28:19	@ryanuber the endpoint works (and I'm using it) but I have no way to know which check item in the list of checks is the one I care about since I can't identify them by name -- so as I explained, I try to detect the check I care about by parsing its output.	aconrad	ryanuber
740	2015-07-14 18:38:59	@ryanuber ah got it. The person that manages our cluster applied the work-around, works great. Thanks!	aconrad	ryanuber
737	2015-02-26 00:48:12	@armon Thanks for the comments. As for motivation... I've had to solve this once before, but I'm working on a new project that has a fixed size cluster that I'm addressing into hash-ring style. The simplest example is probably a cluster of cache machines where each key lives on node `hash(key) % numNodes`. With caches in particular, allowing numNodes to change is really dangerous because it allow…	justinrosenthal	armon
732	2015-03-26 12:15:06	@armon it seems like this PR fixes a build problem [1] which I encounter while packaging 0.5.0 for Gentoo Linux. Do you think it possible to release a 0.5.1 version with at least this fix in a near future ? I'll remain stuck on 0.4.1 otherwise for now. Thank you. [1] https://travis-ci.org/hashicorp/consul/builds/51879912	ultrabug	armon
732	2015-03-26 16:55:04	@ultrabug If you build everything against master it should compile! You will have an issue if you are using the Consul 0.5.0 code base with the master of Serf.	armon	ultrabug
732	2015-03-26 17:24:00	@armon yes I know mate, that's exactly what I was saying. But this thus defeats the packaging of 0.5.0 hence my request for a new tag please.	ultrabug	armon
732	2015-03-26 17:53:37	@ultrabug Ah. We are hoping to cut that release in a few weeks.	armon	ultrabug
732	2015-03-27 08:40:28	@armon fair enough, good thing I was late in packaging it ;) thanks mate	ultrabug	armon
731	2015-02-23 19:02:41	@lyrixx I understand. We are actively migrating away from LMDB because of issues like these. The next major release will not use LMDB for data storage.	armon	lyrixx
731	2015-02-24 09:25:30	@armon I'm happy to hear that ;) What are you going to use?	lyrixx	armon
731	2015-02-24 15:01:04	@ryanbreen Thanks ;)	lyrixx	ryanbreen
731	2015-03-04 11:15:21	@armon I guess I was looking for the more general - how many LMDB-specific issues have you encountered. But now I see you were on 0.9.11 for a long time. Your issue #509 sounds like our ITS#7815 that was fixed in 0.9.12. Still, we would have investigated if you had let us know you were having problems.	hyc	armon
729	2015-02-24 06:46:13	That solved the problem, thanks @armon.	rosmo	armon
728	2015-02-23 16:19:03	Hello @sethvargo Thanks so much, I got it working now. I tried random/live or random/prod before but didnt know the syntax was `atlas_userid`/`cluster_name` Thanks so much and really cool stuff	oba11	sethvargo
725	2015-03-16 20:08:05	@armon I just want to mention a use case that may not be entirely clear here: We at ungleich are running an infrastructure for customers that consists solely of machines with public ip addresses and safe firewall settings - they are all managed by configuration management (cdist in our case). At the moment we have to include the individual public ip address in the configuration, which kind of rev…	telmich	armon
725	2015-03-19 04:43:25	@armon I understand the problem in regard to consul now - I wasn't aware that the IP is not taken from the IP packet itself, but is contained as data. I will try to find a way around it by writing cdist types that query for the address of ethX. I wonder, would it be a smaller change to consul to support something like -bind-interface to select the ip to be used? Almost all of our machines are run…	telmich	armon
725	2015-08-07 19:29:20	@armon I do agree with @staticglobal in the sense that consul should not make any difference regarding rfc1918 ips and any other IP. If there is only one IP, it should use it. If there are multiple IPs, it cannot know what to advertise and should fail with "Multiple IPs detected - please specify the IP to announce". Even better solution would be to select a preferred interface and if that also ha…	telmich	armon
725	2016-12-02 17:55:37	@sean- that looks awesome - will give it a try next week!	telmich	sean-
724	2015-02-23 18:32:25	@ryanuber Can you make sure the docs get updated for this?	armon	ryanuber
724	2015-02-23 18:45:35	@armon done in 84f04ff and 2c3995b	ryanuber	armon
724	2015-02-23 18:46:07	@ryanuber :+1:	armon	ryanuber
721	2015-02-20 19:41:23	@blalor shared some debug logs with me, which included this raft log: Looking at the raft code, it's obvious why this log causes this problem. Need to look into how we get into this state to begin with. Perhaps a graceful leave on a single-node cluster is how we get here(?).	ryanuber	blalor
721	2015-02-23 17:24:55	@blalor I haven't been able to get a repro case on this. I tried starting up a 0.4.1 single-server cluster with 1 client and then upgrading it to 0.5, but things worked normally, so the upgrade by itself doesn't seem to be the problem. Are there any steps you've been able to reproduce this with?	ryanuber	blalor
721	2015-02-23 18:31:43	@blalor The simplest fix is to just blow away the data dir. There was a regression in 0.4.1 that changes how single node clusters worked, which is why the 0.4.0 -> 0.4.1 and the 0.4.1 -> 0.5.0 transitions have been problematic.	armon	blalor
721	2015-02-23 18:50:44	@blalor What may be possible is to actually start another server (no bootstrap), then edit the peers file to have both of the servers.	armon	blalor
721	2015-02-23 19:11:09	@blalor You cannot have a cluster with partial encryption, it's sort of all-or-nothing.	armon	blalor
720	2015-02-20 21:42:47	@armon @ryanuber this is something that has come up in almost all of our projects at least once. I think we could build something into middleman-hashicorp in the frontmatter or some type of common annotation that we use.	sethvargo	armon
720	2015-02-20 21:42:47	@armon @ryanuber this is something that has come up in almost all of our projects at least once. I think we could build something into middleman-hashicorp in the frontmatter or some type of common annotation that we use.	sethvargo	ryanuber
720	2015-02-20 22:50:12	Yea, I think @sethvargo has a good point in that we can just build this into middleman-hashicorp. Design wise, a subtle `> v0.5` underneath the doc title or w/e would be a good approach and not clutter things too much IMO.	pearkes	sethvargo
720	2015-02-20 22:51:03	But yea, I also agree with @ryanuber that if we do it inline full width across the text it could get tiresome/distracting. Need something a little quieter.	pearkes	ryanuber
719	2015-02-20 03:14:16	@blalor so this is tricky. The problem you are facing is that any given node will _only_ send messages using the primary encryption key. We don't encrypt replies based on the the key used from the requestor. Since your 2nd node never knew about the new key, it was unable to decrypt the response sent to it from the original node, and therefore could not join. Normally a key rotation should happen …	ryanuber	blalor
719	2015-03-04 02:29:56	@blalor makes sense, I'll see if we can do something more intelligent for the initial keyring persistence. For the time being, you could work around it by removing the data directory if the initial start-join fails.	ryanuber	blalor
718	2015-02-20 02:44:47	@blalor ah, re-reading the message now it does sound a little ambiguous (**what** is it ignoring?). I'll clarify.	ryanuber	blalor
718	2015-02-20 02:53:19	@blalor the message should now read: Thanks for the report!	ryanuber	blalor
717	2015-07-07 02:12:53	@armon any thoughts on this? I'd really love to get our ACL definitions in source control!	colinrymer	armon
717	2015-07-07 16:14:16	@colinrymer It's now possible with some of the changes in Consul 0.5.2, but wasn't previously. It's on our roadmap, but no definitive timeline yet. It should be pretty easy to whip up a script using our API currently to scan files in a dir and hit the API.	armon	colinrymer
714	2015-02-19 22:46:03	@highlyunavailable this is exactly what i needed, thanks a lot!	hoffoo	highlyunavailable
711	2015-02-19 00:53:38	@ryanuber I think we can actually re-write most of the API to use the shared query() / write() methods. It just started to get too far out of scope for this PR.	armon	ryanuber
711	2015-02-19 00:54:55	@armon makes sense to me. Have to draw that boundary somewhere.	ryanuber	armon
709	2015-10-13 17:13:35	@blalor if you can get that data, that would be a better serial, yes. I didn't see anything that let you access the consul index for consul-template.	highlyunavailable	blalor
709	2015-10-13 19:11:49	@highlyunavailable using the UNIX timestamp does generate a legal zonefile that will meet the DNS requirements for a higher serial number, but it's not strictly speaking a `+=1` increment which seems to be the original intent... In any case the unix timestamp has been my goto solution for the same issue as well so I'm not alone. Would storing the DNS zone into a consul KV pair be one possibility?	nathanisaac-s	highlyunavailable
709	2015-10-14 07:42:43	@awheeler this fails if you have dots in the service names..... I ended up using the ID field, like that {{range services}}{{range service .Name "any"}} {{.ID}} 60 A {{.Address}}{{end}}{{end}} but maybe there is a more elegant solution to introduce dots (I have no choice but to do this ) ?	alexinthesky	awheeler
708	2015-02-20 19:30:48	Thanks, @zoli! Since we support multiple recursors, it would be nice if the `-recursor` flag was repeatable. You can see an example of how to do this with the `-config-file` argument.	ryanuber	zoli
707	2015-02-17 20:20:10	@ryanbreen the call to `UpdateCheck` will only update the in-memory status of the check and its output, not the check definition itself. So this should give the desired functionality.	ryanuber	ryanbreen
697	2015-03-11 21:16:39	@armon Can you post that other ticket's ID? I am interested in following that effort, and seeing if I can contribute to it.	pccowboy	armon
695	2015-02-13 01:03:06	@ryanbreen So the code for it is here: https://github.com/hashicorp/consul/blob/master/command/agent/session_endpoint.go#L105 But @sethvargo recently showed me that Golang time.ParseDuration does not allow a value without a suffix, so this may be a non-issue.	armon	ryanbreen
693	2015-02-13 06:02:55	1.I register a service in consul agent: And, I exam the result use `http://192.168.2.71:8500/v1/health/service/innosql` 2.I create a session like this: result is: and use session/info api: `http://192.168.2.71:8500/v1/session/info/fa9599ae-f4e4-8015-6325-cc9e1c83581e` 3.I reload the consul agent. 4.Use session/info api: `http://192.168.2.71:8500/v1/session/info/fa9599ae-f4e4-8015-6325-cc9e1c83581…	ahjdzx	armon
688	2015-02-17 21:56:47	We just had the same issue. Great that it's fixed! @armon could you please link to the commit or PR that fixes it?	tgwizard	armon
688	2015-02-18 00:16:04	@tgwizard Here it is: https://github.com/hashicorp/consul/commit/d92e5d37e3b83dc05c6504861041bd8c294fb844 It was actually a revert of the commit that caused the regression.	armon	tgwizard
688	2015-04-20 15:51:07	@armon I'm running on Ubuntu 14.04.1 with consul 0.5.0 and seeing the same error message as at the top of this issue. what other information would be helpful to you? for now I just increased the allowed open file count and rebooted the box.	cglewis	armon
688	2015-04-20 17:34:39	To make sure I understand this - The standing issue is that Consul floods the logs when file handles are exhausted, not that Consul itself is leaking resources, correct? It sounds like @armon has fixed @dpkirchner's resource leaking problem, but if any program exhausts file handles Consul fills the disk with logs. @cglewis are you just redirecting consul's log output to a file? If you use a syslo…	ryanuber	armon
688	2015-04-20 17:40:53	@ryanuber so I only have two things running on that machine, and the former has been running fine for months without file handle issues, but only after adding consul agent to it has it started to have this issue. I don't care as much about the logs filling up, as that can easily be filtered, I was more concerned that Consul seems to be the culprit for the resource leak, though I can't verify that…	cglewis	ryanuber
688	2015-11-17 00:53:43	@ChrisMcKenzie are you still experiencing this? The issue of aggressive logging when file handles are exhausted still exists, and it's a difficult-to-detect situation from inside of the application. The solution for now is to set high limits for ulimit, or using a syslog server to leverage its log throttling abilities, such as rsyslog. The latest release should contain the fixes mentioned above b…	ryanuber	armon
680	2015-02-08 19:56:51	Hey @lalyos, thanks! We will probably want to check if there is a pre-release flag set, so in the case of a final release number we don't end up with `x.x.x-` (empty pre-release field).	ryanuber	lalyos
680	2015-02-09 07:23:52	Ohhhh @ryanuber you are just destroying my single character PR ;) fixed that.	lalyos	ryanuber
680	2015-02-09 08:08:49	LGTM, thanks @lalyos!	ryanuber	lalyos
679	2015-02-08 19:16:54	@blalor unfortunately that's not always possible. For example, I'd register the service from the Mesos executor process, this process could get OOM killed (since it runs inside a control group) and then I'd be unable to clean up the service definition. What we're doing now is using etcd to add a key for the service with a TTL, and constantly refresh the TTL. If the TTL expires the key is deleted.…	ajf	blalor
679	2015-02-28 16:37:23	@armon exactly right.	ajf	armon
679	2015-07-08 23:49:58	is it still planned @armon by any chance ?	scalp42	armon
679	2015-07-10 00:20:09	@scalp42 Yes, it is still planned	armon	scalp42
679	2015-08-01 19:31:27	@ajf and @armon We can really use this as well. Perhaps a new boolean attribute called deregisterService. By default value for deregisterService is false for backward compatibility. If deregisterService is true and after TTL is breached the service is deregistered from the catalog. Json example. { "check": { "id": "web-app", "name": "Web App Status", "notes": "Web app does a curl internally every…	brycechesternewman	armon
679	2015-08-06 20:12:27	Not sure if this is what you're already thinking this @armon. If service/register supported the `acquire` parameter, the service could be deleted when it's session ttl expires, the way ephemeral keys currently work.	cablehead	armon
677	2015-02-08 20:10:12	Hi @jhmartin, this is likely consul receiving the HUP before the signal handler is registered. We might be able to move the handler registration earlier in the process, but that only improves our chances of catching the signal (not guaranteed). This is easily reproducible with the following command: Adding a sleep before `kill` demonstrates the handler catching the signal if given a chance to reg…	ryanuber	jhmartin
677	2015-02-08 20:32:11	@jhmartin I just experimented with this a bit, and I don't think we'll be able to do much better. You can see my example program [here](https://gist.github.com/ryanuber/368a7b8b63e76d967759). You might want to keep a very short sleep on the end of the command, or in your init script to guard against this.	ryanuber	jhmartin
677	2015-07-13 03:17:47	@ryanuber Could the startup order be reworked to prevent consul info from being successful until after initialization is complete?	jhmartin	ryanuber
668	2015-02-04 18:55:53	@nicholascapo I think the main thing is just making sure that there are no races, so if we did end up keeping HealthUnknown or some other status, we would need to modify any place where we apply health filters (probably `dns.go` and `health_endpoint.go`). I don't recall if there was any other reason we stopped using HealthUnknown aside from the race conditions it caused initially. @armon thoughts?	ryanuber	armon
668	2015-02-05 18:56:33	@armon @ryanuber Can't we deprecate unknown health and just provide initial status while registering a check? Or with less granularity, while registering a service? It seems that initial status depends on the semantics of the service. What consul 0.5 currently do with zero checks for a service?	salehe	armon
668	2015-02-05 18:56:33	@armon @ryanuber Can't we deprecate unknown health and just provide initial status while registering a check? Or with less granularity, while registering a service? It seems that initial status depends on the semantics of the service. What consul 0.5 currently do with zero checks for a service?	salehe	ryanuber
663	2015-01-31 18:36:18	@ryanbreen this looks great! Just one comment about a small mistake, but otherwise this looks merge-ready.	ryanuber	ryanbreen
660	2015-01-30 07:34:47	@gkze the build failing isn't from your changes, so no worries on that front. This is great! You might want to take a peek at the master branch since there are a number of new commands and arguments going in to the 0.5 release.	ryanuber	gkze
660	2015-01-30 08:12:28	@ryanuber thanks for the heads up! Added	gkze	ryanuber
654	2015-02-04 18:35:35	@arnaudbriche Thanks! Could you also add the appropriate doc updates? If you don't have time, I'll eventually swing back around to this	armon	arnaudbriche
654	2015-02-06 07:03:36	@arnaudbriche I'm going to merge this in and make the documentation changes. I'll link you to the commit after. Thanks for taking care of this!	ryanuber	arnaudbriche
654	2015-02-06 07:36:58	@arnaudbriche you can find the adjustments I made [here](https://github.com/hashicorp/consul/compare/45097f9f3d...5c2a764cbe). I had to adjust a few of the tests as well, but nothing major. Thanks!	ryanuber	arnaudbriche
653	2015-01-29 10:56:38	@ryanbreen I like this. Nice work.	ceh	ryanbreen
652	2015-01-28 22:40:14	Looks like a bug in Consul. I'll take a look at this shortly. Thanks @ryanbreen !	ryanuber	ryanbreen
647	2015-01-27 18:06:00	@ryanuber Thanks, that seems to have been the problem, the server had a different datacenter name specified than the config for the agent.	byllc	ryanuber
646	2015-01-26 22:14:17	Hey @darron, this actually seems correct. If the node has gone offline, it is likely not running the checks any more, and definitely not submitting them to the catalog. Since the check is a script + interval type, the only thing that ends up marking the check as failed is when a bad return code is observed when the agent runs the script, and the result submitted to the catalog. I can see how this…	ryanuber	darron
645	2015-01-26 18:15:40	@hoffoo probably not with the Makefile, since we ensure from there that all of the deps are available. You might be able to build using plain old `go build` in the consul directory, but YMMV.	ryanuber	hoffoo
644	2015-01-28 05:49:10	@foostan this LGTM! I merged before I read your question about adding tests, so I added them in 58eba95. Thanks for the fix!	ryanuber	foostan
640	2015-01-24 21:18:09	Hey @foostan, thanks for the PR! We have definitely noticed the various inconsistencies we have in Consul's API around allowed methods, response codes, etc. By doing `GET /v1/agent/service/deregister/`, I don't see the behavior you mention where all services become deregistered. Only if a service ID is specified does it actually deregister anything. Although it seems silly to use GET to deregiste…	ryanuber	foostan
640	2015-01-24 21:18:43	@foostan if I missed anything or misunderstood you, let me know and we can re-open this. Thanks!	ryanuber	foostan
639	2015-01-24 21:22:56	@ceh I agree that this would be really nice to have. I think we also want artifact generation for various platforms while using cgo to make our releases less manual, its just not something we've been able to invest in yet.	ryanuber	ceh
637	2015-01-25 04:32:49	@ryanuber Moved the implementation into util_GOOS.go and made the function take an integer pid instead of a `os.Process` to make it more useful. Kept `syscall.Signal` in the Windows function signature to keep 'em identical, plus, Go might add support for interrupts on Windows in the future. Please take another look.	ceh	ryanuber
633	2015-01-23 23:14:46	@hoffoo are the servers running different versions of Consul? It sounds from the logs like the leader is newer than the follower(s) being replicated to, and is attempting to replicate the `TombstoneRequestType`, which was recently introduced in Consul 0.5.0rc1. If that is the case, upgrading the other servers in the cluster might be the only way to get the followers to accept the data again, unle…	ryanuber	armon
633	2015-01-23 23:14:46	@hoffoo are the servers running different versions of Consul? It sounds from the logs like the leader is newer than the follower(s) being replicated to, and is attempting to replicate the `TombstoneRequestType`, which was recently introduced in Consul 0.5.0rc1. If that is the case, upgrading the other servers in the cluster might be the only way to get the followers to accept the data again, unle…	ryanuber	hoffoo
633	2015-01-24 09:31:46	@armon @ryanuber doesn't this break consul's compatibility promise?	wuub	armon
633	2015-01-24 09:31:46	@armon @ryanuber doesn't this break consul's compatibility promise?	wuub	ryanuber
633	2015-01-24 21:40:14	@wuub the protocol compatibility is not affected by this. The issue of not being able to apply new items from the Raft log on older versions of Consul should only come up if a partial upgrade of the server pool is performed (say, 1/3 of them), and normal operations are resumed while this inconsistency exists. There should not be problems during the upgrade process, but generally running multiple …	ryanuber	armon
633	2015-01-24 21:40:14	@wuub the protocol compatibility is not affected by this. The issue of not being able to apply new items from the Raft log on older versions of Consul should only come up if a partial upgrade of the server pool is performed (say, 1/3 of them), and normal operations are resumed while this inconsistency exists. There should not be problems during the upgrade process, but generally running multiple …	ryanuber	wuub
633	2015-01-25 22:01:54	I've clarified the backwards compatibility in f53bd94. @wuub the short answer is kind of. The servers cannot be mixed with 0.5, but the clients can. The clients are largely where this promise matters, as it's very hard to coordinate the upgrade of thousands of nodes. We try very hard with the servers as well, but it can be extremely challenging to be forward and backward compatible in all cases. …	armon	wuub
633	2015-01-27 01:54:08	@wuub Let me try to clarify: 1) The 15 minutes comes from the servers periodically issuing a new `TombstoneRequest`. This is an internal detail, but it basically allows Consul to cleanup some keys in the background after a configurable TTL. The default value of the TombstoneTTL (not configurable currently) is 15 minutes: https://github.com/hashicorp/consul/blob/master/consul/config.go#L242. Basic…	armon	wuub
633	2015-01-27 09:20:17	thank you @armon , everything is clear now	wuub	armon
629	2015-01-23 06:17:32	@darron was this working before? I do not see where a config_dir was supported in the code. Previously consul would have silently ignored this, but in 0.5.0 we are adding a more strict config checker which catches unknown config keys.	ryanuber	darron
629	2015-01-23 06:20:44	@darron related: #71	ryanuber	darron
628	2015-01-22 21:13:52	@ryanuber quite the opposite actually Right now, if we (someone who has commit to hashicorp/consul) push a branch (like f-new-feature) to hashicorp/consul, a Travis build is triggered. Next, when we open a PR for said branch, **another** build is triggered. As such, for each commit we push beyond the original PR, **two** builds will happen - one because we pushed to a branch that is in the repo a…	sethvargo	ryanuber
628	2015-01-28 12:37:20	@sethvargo OS X is in beta and can be enabled according to http://docs.travis-ci.com/user/multi-os/ Updates #639.	ceh	sethvargo
628	2015-01-28 16:23:25	@ceh ^	sethvargo	ceh
619	2015-01-20 20:15:35	@armon This looks great! Only minor nit-picks added. Otherwise this LGTM. Glad to see a SIGTERM attempt before SIGKILL in here, too!	ryanuber	armon
619	2015-01-20 20:42:46	@armon added one more question about `RenewPeriodic()`.	ryanuber	armon
619	2015-01-21 23:59:28	@sean- the `-n` value actually is encoded in the key used for the semaphore! This allows additional clients trying to use the semaphore with a conflicting `-n` value to detect this and exit immediately. The code that does the check was actually part of a different PR [here](https://github.com/hashicorp/consul/blob/master/api/semaphore.go#L208), which extended the API client with a bunch of helper…	ryanuber	sean-
619	2015-01-22 01:35:38	@sean- Clarified the documentation in d478f78. You will get an error if -n conflicts.	armon	sean-
617	2015-01-18 01:42:20	@blalor i think we are definitely interested in having auto generated docs. This was just a fairly easy split of the existing docs that makes them much easier to navigate and easily fits into the existing consul website.	ryanuber	blalor
616	2015-01-18 02:26:05	Thanks, @ceh! Are two `-f`'s required in the `go get` command?	ryanuber	ceh
612	2015-01-20 15:04:10	@ryanuber @armon I wish you guys had included me in the discussions before unilaterally changing this around. Both of these are bad changes. I would appreciate if you reverted these and included me in the discussion.	jefferai	ryanuber
612	2015-01-20 16:18:02	Hey @jefferai I am sorry if you feel like we went behind your back. That was certainly no one's intention. We discussed the changes at length as a team and we decided that many of the behaviors introduced were not in parallel with the [Principle of Least Surprise](http://en.wikipedia.org/wiki/Principle_of_least_astonishment) or other tools in the industry. Please allow me to elaborate further. - …	sethvargo	jefferai
612	2015-01-20 16:54:50	Hi @sethvargo @ryanuber @armon First off, I want to point out that this is an example of being a _terrible_ upstream. The syntax was proposed on the mailing list. Nobody, including Consul team members, objected. Ryan asked about it on the previous pull request, then after I explained my rationale, he thanked me for it and expressed no reservation. You guys could have had a further discussion with…	jefferai	ryanuber
612	2015-01-20 16:54:50	Hi @sethvargo @ryanuber @armon First off, I want to point out that this is an example of being a _terrible_ upstream. The syntax was proposed on the mailing list. Nobody, including Consul team members, objected. Ryan asked about it on the previous pull request, then after I explained my rationale, he thanked me for it and expressed no reservation. You guys could have had a further discussion with…	jefferai	sethvargo
612	2015-01-20 17:42:05	@jefferai @ryanuber @sethvargo Okay, so how about the following: - Consul should perform a delete + re-create on the socket if it already exists. This allows it to recover from a crash by simply restarting. I don't see any reason to not just delete the socket, since this way we can re-bind to it. - I think if we split the UNIX domain socket configuration into multiple configuration variables it w…	armon	jefferai
612	2015-01-20 17:42:05	@jefferai @ryanuber @sethvargo Okay, so how about the following: - Consul should perform a delete + re-create on the socket if it already exists. This allows it to recover from a crash by simply restarting. I don't see any reason to not just delete the socket, since this way we can re-bind to it. - I think if we split the UNIX domain socket configuration into multiple configuration variables it w…	armon	ryanuber
612	2015-01-20 17:42:05	@jefferai @ryanuber @sethvargo Okay, so how about the following: - Consul should perform a delete + re-create on the socket if it already exists. This allows it to recover from a crash by simply restarting. I don't see any reason to not just delete the socket, since this way we can re-bind to it. - I think if we split the UNIX domain socket configuration into multiple configuration variables it w…	armon	sethvargo
612	2015-01-20 17:46:32	@armon That's fine -- as I said in the other pull request, changing configuration is the ideal option. I can see arguments as to why you'd want to be able to specify user/group individually for each socket (since RPC and HTTP have different APIs, and AFAIK not all things can be done on each). Maybe that's too advanced, but this might be the best time to implement something along those lines. Unfo…	jefferai	armon
612	2015-01-20 17:49:49	@jefferai Is this a use case you guys have currently? (Having distinct permissions per-socket). If it isn't then I'd prefer to keep is simple and just have a single set of `unix_*` configuration. If it is a use case, then I think we can have sub-objects within a different block. e.g.	armon	jefferai
612	2015-01-20 17:54:17	@armon It's not a current use-case, no, although I can't speak for everyone here. But, I was simply figuring that if that might be useful to anyone down the road, easier to change things before people use them than after. :-)	jefferai	armon
612	2015-01-20 17:56:35	@armon @sethvargo @ryanuber BTW, since nginx is a common example for you guys, nginx uses `unix:/path`, but most other utilities that I've seen -- including actual languages -- prefer the full URL syntax with `unix:///path`. Just FYI. I'm a big fan of nginx, but not of all of their decisions...	jefferai	armon
612	2015-01-20 17:56:35	@armon @sethvargo @ryanuber BTW, since nginx is a common example for you guys, nginx uses `unix:/path`, but most other utilities that I've seen -- including actual languages -- prefer the full URL syntax with `unix:///path`. Just FYI. I'm a big fan of nginx, but not of all of their decisions...	jefferai	ryanuber
612	2015-01-20 17:56:35	@armon @sethvargo @ryanuber BTW, since nginx is a common example for you guys, nginx uses `unix:/path`, but most other utilities that I've seen -- including actual languages -- prefer the full URL syntax with `unix:///path`. Just FYI. I'm a big fan of nginx, but not of all of their decisions...	jefferai	sethvargo
612	2015-01-20 18:08:49	@armon I'm guessing you meant "rpc" and "http"; there's no reason for DNS to be over Unix sockets. (Or rather, not for the same reasons that drove this implementation.) But yes, that looks great.	jefferai	armon
610	2015-01-17 00:46:31	@dave-tucker LGTM! Thanks!	ryanuber	dave-tucker
608	2015-01-18 02:17:18	@imkira good catch! We can see in go's `http.Client` `Do()` method, which is what's getting called under the hood, that it either returns `nil, err`, or `resp, nil`, so IMO it is probably safe to assume we would never do anything with the response body if err is not nil. I agree though that it wouldn't hurt to just check if the response struct is nil, and if not, at least close the Body to preven…	ryanuber	imkira
608	2015-01-19 02:55:38	Thank you @ryanuber . I also agree that, like http.Client.Do, closing all resources on error (in this case resp.Body) is the right approach. I am sending a new commit to attempt to fix this issue. Please let me know if it looks good.	imkira	ryanuber
606	2015-01-15 20:45:07	@sethvargo I do think in this context that PUT is the correct verb, because the resource we are updating is the maintenance state of the given service or node, and not the service as a whole. If we do use PATCH at some point, I'd suggest we do that in a v2 API, since the current set of methods all use PUT in v1.	ryanuber	sethvargo
606	2015-01-20 22:22:13	Looks really good. Minor feedback, could we also add the API client updates for this too? One thing worth discussing is a potential CLI command to easily toggle the node/services. It seems like it would be useful. @sethvargo @mitchellh thoughts?	armon	sethvargo
606	2015-01-20 22:42:23	@armon CLI tool seems useful. Is that something you envision in consul itself or a plugin of sorts? I'm thinking it should be a separate project. If I'm using a monitoring service, I probably just want a CLI with some auth flags as opposed to all of Consul.	sethvargo	armon
606	2015-01-21 19:12:05	@armon added the API endpoints and modified the endpoint. You can see the diff [here](https://github.com/hashicorp/consul/compare/d89af51eb6...e088240c95).	ryanuber	armon
605	2015-09-23 17:21:54	@phobologic @ryanuber When you use ASG to maintain the desired number of servers, do the new servers increase the quorum? Let's say you start with 5 servers, so the quorum is 3. If two servers are lost and two new ones are brought back up by ASG, does the number of known servers (at least for the first 72 hours) become 7 and the quorum becomes (7/2)+1? If the quorum is not static, and you go trou…	calvn	ryanuber
605	2015-09-23 18:01:18	@highlyunavailable Thanks for the prompt reply! So there is a chance that ASG (if no `leave` or `force-leave` is issued) will cause an outage in the case where it spins up servers to the point that the quorum is above the desired/max amount set on ASG. I guess I will do something similar to what @petemounce mentioned and use SQS + AutoScaling SNS to signal a `force-leave` on the old instances. Ed…	calvn	highlyunavailable
603	2016-01-15 12:14:06	Thanks a lot, @slackpad . This would certainly reduce the number of requests necessary when using `consul-template`. But unfortunately we do not currently have it deployed in production yet. IMHO it is not so straight forward to get notified about changes via filesystem (`inotify` would definitely do it though), since we intend to watch changes of services instead of configurations. In this case,…	tesseract2048	slackpad
598	2015-07-06 23:07:05	@slackpad thanks. Test cluster. Yes, the node I captured on was experiencing the issue at the time.	petemounce	slackpad
595	2015-01-12 21:23:38	Looks good! @ebroder could you add a test for this behavior?	armon	ebroder
594	2015-01-10 18:12:35	@armon I left 1 comment, but otherwise everything LGTM! Super awesome.	ryanuber	armon
592	2015-01-12 20:02:38	I think is a good idea. @blalor it's possible this was rejected early on, but I've had a change of heart on it. Some feedback I have: - Any 2XX status code should be treated as OK - Let's use 429 "Too Many Requests" for WARN - Anything else is critical. - Tests for the new functionality would be great :) - Super pedantic, some log statements are missing the appropriate "agent: " prefix.	armon	blalor
592	2015-01-12 20:58:33	I agree with @armon on using a 429 for warnings. It also agree with @sean- that writing the response into the output field would be helpful, and it's probably not too complicated to implement. Looking good!	ryanuber	armon
592	2015-01-12 20:58:33	I agree with @armon on using a 429 for warnings. It also agree with @sean- that writing the response into the output field would be helpful, and it's probably not too complicated to implement. Looking good!	ryanuber	sean-
591	2015-01-12 21:40:56	@armon Hm, yeah I think that is the case. We could modify the code path to continue passing the single `.Check` field through to preserve compatibility, but there would still be this weird gap if a client restarted using the newer `.Checks` field instead. I think advising in the upgrade documentation is probably the most reasonable thing to do. Should we do this in the release notes when 0.5 is c…	ryanuber	armon
591	2015-01-14 19:23:03	I've made a few adjustments in here after some experimentation. What we have now should be compatible with older versions of Consul by using `Check` instead of `Checks` when there is only a single check for a service (which would be the case on older Consuls). We also solve the issues @armon mentioned earlier by batching service sync operations with check syncs where appropriate. Basically, if a …	ryanuber	armon
591	2015-01-15 07:12:16	@armon I ended up reverting `syncChecks` back to its original `syncCheck`, and instead modifying `syncService` so that it searches for any out-of-sync checks and piggybacks them along with it. Reduced complexity quite a lot. I think this is ready for a once-over.	ryanuber	armon
588	2015-01-09 21:54:21	Thanks, @tiwilliam. I'll take a look at that. Another note to self: This one has come up on occasion:	ryanuber	tiwilliam
588	2015-01-22 00:56:45	@armon I think so. I looked into Terraform to see what we were doing for tests and updating deps, and we aren't taking the same approach there. I t seems fair to get test errors if you try running the tests with outdated deps.	ryanuber	armon
587	2015-01-12 20:13:25	@jefferai The tests passing as often as master is a good sign. I do still think we need some general testing around some of the functions that are going in here though. For example, `populateUnixSocket` and `adjustUnixSocketPermissions` seem like fairly generic functions which we could have some unit testing for individually. We could use the runtime to figure out if we are running on Linux/UNIX,…	ryanuber	jefferai
587	2015-01-13 14:10:19	@ryanuber Sure. I haven't had time to get to new tests yet, just fixing the one regression I had against old tests and running over and over to determine what's likely to be a problem and what's just test brokenness. New tests are next.	jefferai	ryanuber
587	2015-01-13 18:26:45	@jefferai sounds good, just let us know when you think its ready and we'll take another look!	ryanuber	jefferai
587	2015-01-13 20:15:19	@ryanuber @armon in agent.go, in Create, a configuration is passed in; this configuration is then ignored by the agent.setupServer and agent.setupClient calls, which means my adjustments to the config to have it listen on Unix sockets have no effect (on either the server or client). I'd like to change setupServer and setupClient to honor config.Addresses if set to something other than the default…	jefferai	armon
587	2015-01-13 20:15:19	@ryanuber @armon in agent.go, in Create, a configuration is passed in; this configuration is then ignored by the agent.setupServer and agent.setupClient calls, which means my adjustments to the config to have it listen on Unix sockets have no effect (on either the server or client). I'd like to change setupServer and setupClient to honor config.Addresses if set to something other than the default…	jefferai	ryanuber
587	2015-01-13 22:36:50	@jefferai Not sure why they would be impacted? Since the HTTP listener is in the agent level and not at the Consul level.	armon	jefferai
587	2015-01-14 19:54:47	@armon @ryanuber I believe this is now ready for review. Also, let me know if you'd like me to squash these into either one or two (code in one, tests in the other) commits, or leave as-is.	jefferai	armon
587	2015-01-14 19:54:47	@armon @ryanuber I believe this is now ready for review. Also, let me know if you'd like me to squash these into either one or two (code in one, tests in the other) commits, or leave as-is.	jefferai	ryanuber
587	2015-01-14 22:24:37	@jefferai I'll take a look at this in just a bit, thanks!	ryanuber	jefferai
587	2015-01-15 00:29:20	@jefferai I went through and added some comments about various things. Overall looking really good! I am wondering about the format of the UNIX socket URI since it includes `;[user];[group];[mode]` at the end. I might be missing something here. Is this a typical UNIX socket path, or are we inventing some syntax here? Maybe you could elaborate on why we are taking that path here.	ryanuber	jefferai
587	2015-01-15 14:38:11	@ryanuber OK, I've gone through the issues above. A typical UNIX socket path is unix:///path/to/socket/file. The user/group/mode are necessary parts of the specification though. The reason it's in that form is compatibility with the current configuration, which is a string. Most other applications have the owner/group/mode as separate configuration items. The only way to do it the "normal" way wo…	jefferai	ryanuber
587	2015-01-15 23:37:28	@jefferai I've read through the comments, thanks for elaborating on the implementation. I'm going to merge this in and update a few minor stylistic things, but I think the functionality is there. I'll link you to the changeset afterwards. Thanks for doing this! :+1:	ryanuber	jefferai
587	2015-01-16 22:38:39	@jefferai I pushed #612 as a follow-on to this PR. See the description there for details on what changed and why. Again, thanks for tackling this, we appreciate it!	ryanuber	jefferai
583	2015-11-25 17:41:11	@cskksc @ryanuber thanks!	marcellodesales	ryanuber
581	2015-01-07 18:48:33	@ryanuber any idea why the tests are failing?	sethvargo	ryanuber
581	2015-01-07 19:14:56	@sethvargo normally we see failures on Travis due to some timing issues, but these look a little scarier. I'll look back and make sure nothing on our end is causing this.	ryanuber	sethvargo
581	2015-01-07 19:16:55	@ryanuber okay. I'm just wondering if there's a recursive dep or something weird (like we already had a package named "api" from somewhere else)	sethvargo	ryanuber
579	2015-02-27 23:32:45	@oliora Good idea! Tagging for enhancement.	armon	oliora
575	2015-01-05 22:07:42	Hey Thordur, Feel free to PR the comment changes and doc updates! I still do think shuffle should be done with the full list just to prevent clients which access only index 0 from causing issues. Best Regards, Armon Dadgar From: Thordur Bjornsson notifications@github.com Reply: hashicorp/consul reply@reply.github.com> Date: January 5, 2015 at 12:45:04 PM To: hashicorp/consul consul@noreply.github…	armon	armon
573	2015-01-05 19:18:56	Ah, tricky! @armon makes sense, will adjust this.	ryanuber	armon
571	2015-01-06 18:43:39	@darron oh are you saying that the watchers compound over time? e.g. a new set of 50 watchers is added on each reload?	armon	darron
571	2015-07-29 22:20:59	@ryanuber what is `Ltime`?	joelmoss	ryanuber
571	2015-08-10 14:46:53	@armon Do you still plan to add the flag to the watches (to turn off fire-on-create)? If so, any plans when this is going to be available?	BjRo	armon
567	2015-01-01 21:40:34	@ryanuber That stale example is testing that you can set either ?stale or ?consistent, but not both.	thorduri	ryanuber
567	2015-01-01 22:33:46	@thorduri I just pushed a basic test for pretty-printed responses in e9615c5. If you rebase against master and add one more test (or expand the `TestPrettyPrint` test), we can then merge this in. We want to test that both forms (`?pretty=1` and `?pretty`) work as intended so we don't break any clients.	ryanuber	thorduri
567	2015-01-02 08:19:28	@ryanuber Done. Hopefully the test refactor is OK.	thorduri	ryanuber
565	2015-01-06 18:38:07	There are many customers running in EC2 classic, so it's not an EC2 issue. My guess is that the security groups / iptables are causing some type of havoc. This is a really high error rate, and as @ryanuber said, at very low levels of the system. I'd check dmesg and maybe a little bit of tcpdump to see what is happening. My guess is network configuration issues.	armon	ryanuber
565	2015-01-14 18:35:56	@lyrixx What kinds of disk are you using? Is it possible that you are experiencing some extremely slow or contested IO?	armon	lyrixx
565	2015-01-27 19:49:08	@armon thank you very much for your answer. I was planning on testing 0.5, but I was hoping skipping rc1 and going directly to the final release :) Do you know when that would be?	eolamey	armon
565	2015-01-27 19:52:56	@armon also, what value would you recommend for GOMAXPROCS? Does it depend on the number of concurrent requests, or the number of cores available?	eolamey	armon
562	2015-01-02 19:58:25	@armon that's great; looking forward to it landing!	petemounce	armon
561	2014-12-30 02:37:53	I agree with @blalor on this one. I think we could disambiguate the current responses by returning an empty list with a 200-range response while listing an empty keyspace, since the keyspace does exist and just happens to be empty, which is different than it just not existing to begin with. The thing is though, there could be (and likely are) clients depending on the current functionality, so any…	ryanuber	blalor
560	2015-01-02 21:58:45	@armon I have just joined -wan one server of the ungleich-init7 dc from hetzner-rz16. I assumed (seems incorrectly) that all servers are informed about the other datacenter via gossip in the local datacenter? If it is necessary to join -wan to every other server in the datacenter, I would have to repeat the step for every server in the other datacenter every time the node reboots? I.e. having 3 s…	telmich	armon
557	2015-01-02 16:42:43	@armon Is the only behavior we can do in this case to panic? Is there a way we can gracefully fail out somehow. And, in either case, perhaps we just make it configurable as an "advanced case".	mitchellh	armon
557	2015-01-03 03:00:54	@telmich from my understanding, we have to use a timeout because a routine we call from the LMDB C code gets "stuck" on occasion, and rather than blocking forever (essentially causing an undetectable/unrecoverable condition), we set a conservative upper limit on execution time and bail if we aren't done by the deadline. @armon is that correct? Do we have an open issue upstream yet by chance?	ryanuber	armon
557	2015-04-06 19:42:11	@ryanuber will this be fixed with BoltDB backend?	c4milo	ryanuber
555	2015-01-02 16:35:41	@blalor Thanks for tackling this! The Apiary docs do look really good. I bet we can get pretty close to that by improving the docs generation we have now, instead of needing to link in an external service. @sethvargo Thoughts? Any extensions to middleman we can use to make it more like Apiary and make the API doc experience nicer?	armon	blalor
555	2015-01-02 20:16:44	@armon I would like to move to standardized, versioned documentation for all our projects, but it's not something I have had time to research much.	sethvargo	armon
555	2015-01-11 04:59:43	@blalor Awesome :+1: :beers:	rotatingJazz	blalor
553	2015-02-03 13:58:27	@armon I made a separate issue as it is confusing to discuss this here. #667	derekelkins	armon
551	2014-12-31 07:05:47	Hey @ceh thanks for the solid work as always. I also realized these changes would violate the api compatibility for the v1 endpoints and paused there to figure out the right way to go about it. We might need to go the v2 route to avoid breaking any clients.	ryanuber	ceh
550	2015-01-05 20:04:46	@ryanuber I have a config file for the container stuff: Consul is properly starting with it. @armon I understand. I will look into how to advertise the RPC port. Maybe you have some pointers for me what needs to be considered. Is there anything I can provide to help identify the bug regarding the self-doubts of the node?	i0rek	armon
550	2015-01-05 20:04:46	@ryanuber I have a config file for the container stuff: Consul is properly starting with it. @armon I understand. I will look into how to advertise the RPC port. Maybe you have some pointers for me what needs to be considered. Is there anything I can provide to help identify the bug regarding the self-doubts of the node?	i0rek	ryanuber
550	2015-01-05 20:36:57	@armon Thank you so much for looking into this! :beer: Happy new Year! :beers:	rotatingJazz	armon
550	2015-01-05 22:35:25	@i0rek Take a look at consul/server.go setupSerf(). Basically the "port" value we gossip out is the RPC port, which currently is setup to the real port. I guess there could be a new AdvertisePorts configuration that would allow a different port value to be gossiped out which would be set there.	armon	i0rek
550	2015-01-05 22:38:43	@i0rek with respect to the self-suspect, a dump of "consul members" and "consul members -detailed" would be useful. Looking through the memberlist code, not sure how this is possible.	armon	i0rek
550	2015-01-05 22:44:23	@armon this is what I see when I start consul in the container: and after a minute or so:	i0rek	armon
550	2015-01-06 10:54:45	@ryanuber you were right and I was wrong. I got the configuration option wrong. Consul doesn't start anymore now that I am using the right one.	i0rek	ryanuber
550	2015-01-06 18:08:26	@i0rek I pushed #576 yesterday which should help us avoid this confusion in the future. As for `advertise_addr`, I don't think we can just accept the port number on the end of the address in `ip:port` format, since we use it to set up two separate gossip agents and the RPC advertise address. I think as @armon said the way to go would be to have some new config option, maybe like:	ryanuber	armon
550	2015-01-06 18:08:26	@i0rek I pushed #576 yesterday which should help us avoid this confusion in the future. As for `advertise_addr`, I don't think we can just accept the port number on the end of the address in `ip:port` format, since we use it to set up two separate gossip agents and the RPC advertise address. I think as @armon said the way to go would be to have some new config option, maybe like:	ryanuber	i0rek
550	2015-01-06 18:38:55	@ryanuber I've tried that, it only works when all the nodes have the same ports, which defeats the purpose. We need to be able to advertise the port along with the address.	rotatingJazz	ryanuber
550	2015-01-06 19:10:28	@ryanuber thanks for #576! Re `ports`: thats not enough as @rotatingJazz said. Re `advertise_addrs`: I will give it a shot and let you know once I have something to look at.	i0rek	ryanuber
548	2015-11-25 01:58:01	@sethvargo have you seen this since you reported it? I haven't noticed it thus far and not sure how to reproduce it.	ryanuber	sethvargo
546	2014-12-18 02:59:11	@ryanbreen there is also a function in util, `randomStagger()`, that should help with this. Check it out [here](https://github.com/hashicorp/consul/blob/ce4aa7beb5dc9434e19a93e04902520a7114386f/command/agent/util.go#L36). It can probably plug right into the interval. Otherwise I think this is a good idea!	ryanuber	ryanbreen
546	2014-12-18 03:08:28	Agreed with @ryanuber! Also some tests for this would be good :)	armon	ryanuber
546	2014-12-18 03:30:59	@ryanbreen Probably enough to ensure the check is run within a timely manner (e.g. <= Interval).	armon	ryanbreen
546	2014-12-18 06:48:16	@ryanbreen I left a few comments, but looking good!	ryanuber	ryanbreen
546	2014-12-18 14:02:22	Great feedback, thanks @ryanuber! Let me know if this doesn't address those points adequately.	ryanbreen	ryanuber
546	2014-12-18 20:46:50	@ryanbreen LGTM, Thanks for doing this!	ryanuber	ryanbreen
544	2015-05-07 00:13:40	@c4milo Were the nodes dead when you did a "force-leave"? Do they show up in "consul members" at all?	armon	c4milo
544	2015-05-07 01:14:35	@c4milo Hmm force-leave should push them into the "left" state. Nodes are not reaped until they are in failed for 72h or in the left state. Did "force-leave" not cause them to go to "left"?	armon	c4milo
544	2015-05-12 17:40:00	@armon I just ran into this again, here is a video: https://asciinema.org/a/bd1apr97vc45f4syahet3dxig. Should I open a separate issue for this?	c4milo	armon
544	2015-05-12 18:14:35	@c4milo Everything looks fine in that video, the nodes are in the left state. "force-leave" just moves a node from the "failed" -> "left" state. They are not removed from the members list for 24 or 72h.	armon	c4milo
544	2015-05-12 18:49:08	I see. I'm going to need more sleep. Thanks @armon.	c4milo	armon
544	2016-08-15 15:44:02	@slackpad For me, the problem that this causes is that /v1/catalog/service/service endpoint, still shows services from failed nodes, for me it makes more sense, once it's failed, the services get removed.	lucaswxp	slackpad
543	2015-02-11 13:18:32	Hi @armon It seems this pr is not deployed yet. Could you deploy it ? And BTW, I(t) may be stupid, but IMHO a link to https://github.com/hashicorp/consul/tree/master/api for the Go part could be useful ;)	lyrixx	armon
542	2014-12-16 11:25:06	@ryanuber tests are added.	lalyos	ryanuber
542	2014-12-17 00:36:42	@lalyos great tests! Thanks for filling those in. Merging on in.	ryanuber	lalyos
541	2015-01-02 20:42:09	@sethvargo Hey! How often do you update consul.io? This change is still not present :sweat_smile:	carlanton	sethvargo
541	2015-01-02 21:35:59	@carlanton it is live now	sethvargo	carlanton
541	2015-01-04 12:59:35	Thanks! On Friday, January 2, 2015, Seth Vargo notifications@github.com wrote: > @carlanton https://github.com/carlanton it is live now > > — > Reply to this email directly or view it on GitHub > https://github.com/hashicorp/consul/pull/541#issuecomment-68564607. ## Mvh Anton Sent from my iPhone	carlanton	carlanton
541	2015-01-04 17:23:13	@carlanton actually had to roll this back because we have docs on not-yet-released-features. It will go out with Consul 0.5	sethvargo	carlanton
539	2014-12-16 05:26:32	That's great @i0rek :+1: I have some other things that are more time sensitive to work on now, but I'll get back later to this issue to update on success or problems found.	Scorpiion	i0rek
534	2014-12-13 12:42:09	@armon I understand what you are saying. I don't think our case is pathological if you think of load balancers like HAProxy where few servers generate high load. But consul-template is probably a better way to archive our goal in that case.	i0rek	armon
533	2014-12-15 12:17:12	@armon - I believe the problem is not the "." but simply because the DC name in this case with uppercase is registered unormalized while DNS resolution being generally case insensitive is enforced at https://github.com/hashicorp/consul/blob/master/command/agent/dns.go#L311 . This is a problem as well as it looks to me as the HTTP API is case sensitive. Maybe you could consider enforcing semantics…	alouche	armon
533	2014-12-15 21:52:09	@alouche They should both be case insensitive since the internal indexes normalize for that. I do agree that datacenter name is not currently normalized which could cause issues. Probably need to down-case it everywhere, but it will be backwards incompatible change in some cases.	armon	alouche
532	2015-02-02 21:23:23	@jhmartin The interim solution is to disable exec support until the ACL framework covers it	armon	jhmartin
532	2015-05-27 07:08:35	@armon I would also like to see a feature, where we can decide which commands are whitelisted, e.g. block `rm -rf /`. The proposed interim step by @jhmartin sounds reasonable good to me. That way we can decide, if the command gets really executed or is being blocked by the node. A similar way would be to add a configuration option to the agent, which describes which command should be used to exec…	kaelumania	jhmartin
532	2015-05-27 07:08:35	@armon I would also like to see a feature, where we can decide which commands are whitelisted, e.g. block `rm -rf /`. The proposed interim step by @jhmartin sounds reasonable good to me. That way we can decide, if the command gets really executed or is being blocked by the node. A similar way would be to add a configuration option to the agent, which describes which command should be used to exec…	kaelumania	armon
526	2015-02-23 18:58:23	Thanks @armon. I think the other component to this was that the serf local snapshot had marked the servers as having left. This was due to me misreading "gracefully leaving" as being something that you would want to do when shutting down a server. I assumed this was the preferred way -- that the server would come back up just as gracefully when restarted.	dellis23	armon
526	2015-04-20 05:18:38	@armon With my testing, whenever the peers.json file is empty (shows a value of "null" in the file), deleting the folder, then starting up each server again seems to bring the servers back to state of quorum. I have not seen other files other than the peers.json file in the rafts folder though. Is it also not advisable to only delete the peers.json file when it is null, as it seems that the serve…	thedjEJ	armon
526	2015-04-24 09:52:13	Thanks @armon . I think I understand this better now and nuking the directory is DEFINITELY not a good idea. Not leaving gracefully is the issue though and I will look into not letting the servers do this, especially when they might once again join the cluster.	thedjEJ	armon
516	2014-12-05 08:48:26	@mtchavez thanks for this PR. I made a note above about `globalRPC`. Could you try wrapping the test in a `WaitForResult`? That would be a more reliable fix if this is in fact a timing issue.	ryanuber	mtchavez
516	2014-12-05 18:04:50	@mtchavez You have the right idea - I should have explained a little better. Since many of Consul's tests are sensitive to timing, we actually have a method built for exactly this purpose called `WaitForResult`. You can see an example of its usage [here](https://github.com/hashicorp/consul/blob/master/consul/server_test.go#L201). Basically what this does is the exact same thing you pasted above, …	ryanuber	mtchavez
511	2014-12-04 08:40:31	@catsby good catch, thanks!	ryanuber	catsby
509	2014-12-03 19:12:22	@lyrixx thanks for the report. Just looking over the MDB source I'm not exactly sure how this happens. [This comment](https://github.com/armon/gomdb/blob/master/mdb.c#L6465) suggests that this should not happen, so perhaps this could be an upstream bug. Again, not sure though. @armon thoughts?	ryanuber	lyrixx
509	2014-12-03 19:15:21	@lyrixx any additional information about the cluster you can volunteer would also be useful here. - Which version of Consul are you running? `consul -v` - Any other known problems on the host which had the error?	ryanuber	lyrixx
504	2014-12-01 02:31:36	This is actually because `Check` is specified with a capital `C`. Technically we document this configuration in all lower-case in the [service definition docs](https://consul.io/docs/agent/services.html). Mapstructure does accept the capitalized form, though. 81d4e5c fixes this by searching service definitions for any check occurances regardless of case and fixes them up. Might be better to event…	ryanuber	armon
490	2014-11-21 18:43:40	@andrewwatson Sure! Want to open a PR?	armon	andrewwatson
490	2014-12-01 22:59:30	This seems mostly related to `go build` and not Consul itself, so I'm closing this for now. If there is some reason that Consul specifically does not support static builds, feel free to re-open. @andrewwatson open up that PR if you get something working!	ryanuber	andrewwatson
485	2014-11-20 16:24:46	Hi @lyrixx Thank you for the bug report. Those links are actually designed to be "linked" to, which is consistent among all our products. I definitely see your point about the link being misleading, so I'll work on getting something into [middleman-hashicorp](https://github.com/hashicorp/middleman-hashicorp).	sethvargo	lyrixx
479	2014-11-21 18:13:46	@hoffoo this is fixed in master and will be in the next release!	ryanuber	hoffoo
479	2014-11-21 18:33:11	very cool, thanks @ryanuber !	hoffoo	ryanuber
478	2014-11-17 23:08:04	@amalaviy This is looking good. I've left a few minor comments above. Other than that, if we can get some tests and comment all the methods in here, we will be in good shape!	ryanuber	amalaviy
476	2014-11-20 19:58:36	Thanks @armon. It'll be some days before I can get us upgraded to 0.4.1 but I will most def. report back.	ctro	armon
476	2015-03-23 17:37:30	Same issue as @francois here, playing around with Consul (0.5.0 now) in a Vagrant environment. @armon I had a look at the outage guide, but the problem is that the content of the peers.json file on all three nodes is the string "null". Removing the file didn't seem to make a difference, nor did restarting the server agents with or without -bootstrap-expect - they simply won't elect a leader witho…	AirbornePorcine	armon
476	2015-03-23 17:52:47	Great, thanks @armon !	AirbornePorcine	armon
476	2015-04-28 17:14:35	@plombardi89 Well, that took me forever :) I just upgraded our consul boxes to 0.5.0. Bringing up 3 new 0.5.0 nodes to join the old cluster worked. Simply `consul leave`ing on each of the "old" nodes successfully transferred leadership to one of the "new" nodes. Yipee :) @armon, at this point I'll leave closing this issue up to you...	ctro	armon
475	2014-11-23 08:37:12	@armon > Would it be possible to support IPv6? Not sure what is involved for that. Actually it involved me reading RFC about ipv6 as i never used it before. But the hardest part was to find an environment to test ipv6. Kudos to **digital ocean**. To refactor the PR to support ipv6 actually took replacing 5 lines with 2 ;) ( see [commit](https://github.com/sequenceiq/consul/commit/d583bc2ccb5375ff…	lalyos	armon
475	2014-11-23 08:43:49	I made the FQDN resolution to include the datacenter name. But it might be useful to be it configurable. Maybe under the `dns_config` object something like `reverse_lookup=fqdn/nodc` with fqdn as default. @armon does it makes sense? But it should go into a new PR once this got merged.	lalyos	armon
475	2015-09-02 15:10:20	@armon - what do you think of @lalyos' suggestion to make this configurable? This feature is currently making it hard for us to use Consul DNS, because we use our internal DNS for stuff still. Specifically, we run a service, and it currently registers itself with a home-grown service discovery system. As part of that, it takes the IP address of the host VM, does a reverse lookup, and uses that do…	robreinhold	armon
475	2015-09-02 15:10:20	@armon - what do you think of @lalyos' suggestion to make this configurable? This feature is currently making it hard for us to use Consul DNS, because we use our internal DNS for stuff still. Specifically, we run a service, and it currently registers itself with a home-grown service discovery system. As part of that, it takes the IP address of the host VM, does a reverse lookup, and uses that do…	robreinhold	lalyos
475	2015-09-02 20:59:32	Thanks for the reply, @armon. I think I may have cluttered up my point talking about our internal service discovery. Maybe a better way to say it is that, when doing a reverse lookup on an IP that happens to have a Consul agent running on it, we were not expecting to get back a Consul address, we were expecting to get back the DNS address that our upstream recursors would return. What I'm proposi…	robreinhold	armon
473	2016-01-10 09:33:42	@blalor I'm inferring from your original post that you run consul in docker with --net=host. I think there is a workaround if you use --net=bridge: - you can bind consul -client=0.0.0.0 to all interfaces (inside the net-container-space) - map 8400/8500/8600 to your bridge0 (172.42.17.1) on the host - map 8300-8302 to your private-network ip on the host	tgeens	blalor
470	2014-11-13 19:23:29	@ryanuber that all makes sense. You may want to clarify that in the documentation since it says that latter values "override" earlier ones (which could be interpreted as one array replacing the other). Thanks for the suggestion that appears to work better. One question -- are those settings which can be provided whether or not we are actually initializing the cluster vs. re-starting from existing…	sfitts	ryanuber
468	2014-11-21 19:30:52	@armon - should not have happened, but changing compile environment might have affected it. LMDB 1.0 will break 0.9 compatibility, yes. The on-disk data layout will change. It has not (intentionally) changed so far.	hyc	armon
468	2014-11-21 20:14:28	> Do you think you could provide @hyc with copies of the raft/ data directory after running it with each version? That may be of use in determine what changed. Yes. Since he doesn't have a public email address I'll mail it to you, @armon.	webcoyote	armon
460	2014-11-10 22:26:29	@armon: In the case of needing to do discovery using DNS, this means that my own app/code needs to be instrumented to talk to Consul specifically instead of just 'some http endpoint' no? The beauty of the HAProxy option to me, is that it just works in dev where the actual services are available at localhost at the specified port, whereas in prod you just switch those out for a HaProxy, no code ch…	gebrits	armon
459	2016-09-21 17:02:56	I'm going to close this down per @armon's comment above - this would be hard to do properly without introducing a lot of complexity in Consul itself.	slackpad	armon
457	2015-02-24 00:16:55	@blalor Can you provide the DEBUG level logs from the machine and maybe one other machine? This looks slightly different than the issue of this ticket. The ticket is that the Raft peers cannot handle an IP update of a server, while this looks like a different issue (Join/Fail) not converging.	armon	blalor
457	2015-02-24 19:56:06	@blalor It looks like consul-001 is unable to ping (directly or indirectly) consul-000: This could mean there is some network issue preventing UDP packets between them, which is causing the flapping. Could you investigate possible network issues?	armon	blalor
457	2015-12-01 16:21:01	I'm determined to introduce ip change support in Consul. I've hacked the code to allow that and it seems to work. I'd like to agree with you on the design of the final solution so that, possibly, my pull request could be integrated with mainline Consul. @armon Please let me know your comments and concerns. The requirements: - allow "old-style" behavior - identification of nodes by their IP addres…	jakubzytka	armon
454	2014-11-21 21:27:52	Very interesting @armon! Thanks for the explanation.	i0rek	armon
454	2014-11-23 11:27:33	@armon What about being able to specify the expected quorum size ? It is up to the user to use a correct value, like it is for `bootstrap_expect`	adrienbrault	armon
454	2015-05-12 02:36:27	@ryanbreen That didn't help. Here is what i did - Started first node in bootstrap mode ( this node will self-elect as leader, creating a basis for forming the cluster.) - Started second and third node in non bootstrap mode which i call a normal server - I wanted each server on equal footing so I did shutdown the bootstrapped consul instance and then re-enter the cluster as a normal server. Everyt…	mohitarora	ryanbreen
454	2015-05-12 04:13:03	Thanks @ryanbreen . -bootstrap-expect is better than -bootstrap, I will start using that but both these are used when cluster is initialized. I still need the steps for recovery once quorum is lost. In my case no leader was selected once all nodes came back to life after quorum loss.	mohitarora	ryanbreen
454	2015-05-13 00:11:59	@highlyunavailable What if all three go down at once? How do I restart then?	saulshanabrook	highlyunavailable
454	2015-07-28 21:52:26	Hey @armon I think there may actually be a bug here though, no? In order to fix the issue I have to: 1. Stop consul on all 3 server nodes. 2. Rewrite /var/lib/consul/raft/peers.json with the correct contents. 3. Start consul on all 3 server nodes. The issue with peers.json is the actual contents seem to be written as "null". (Aka the string "null").	jwestboston	armon
454	2015-07-29 22:40:34	@armon Ahh .. yes .. that does make sense! :-) Thanks for the clarification. The peers.json file is a list of folks actually, expected to be in the cluster at the current time. Stopping consul == gracefully exiting the cluster == removal from that list across the cluster. So really, indeed, things are operating as designed. And all we need (maybe? perhaps?) is an easier experience for cold restar…	jwestboston	armon
454	2016-02-25 09:52:46	@armon I'm having a cluster of 3 nodes on an environment, which is subject to be stopped and restarted in an automated manner. Since I had trouble with getting the consul cluster up and running again I was looking for the reason why no leader could be elected. Regarding your post this seems to be an expected behaviour. Thanks for your clarification at this point! Is there any way to prepare the c…	mwiora	armon
454	2016-09-12 22:18:17	@slackpad I have the good fortune to be able to actually rebuild from scratch without losing any critical data, and yes I'll definitely be using the latest version of Consul to do it. When I get fully rebuilt I will be simulating this same scenario and documenting the results. I'll make sure and update this thread when I do with a step by step guide.	ljsommer	slackpad
452	2014-11-05 18:14:30	@iconara Sounds like you guys theory is correct based on the data. Looks like they mistakenly left the ports open and the attempts to heal a failed node managed to merge the clusters. Besides network rules, and encryption we also have an open ticket to avoid merging clusters if the dc's don't match which should add another layer of protection.	armon	iconara
449	2014-11-07 05:09:40	@carlanton this should be fixed now in master. Thanks for reporting it!	ryanuber	carlanton
446	2014-10-31 23:05:00	Excellent, makes sense, thanks for taking the time to answer my questions @armon!	c4milo	armon
445	2015-02-21 04:16:58	As @i0rek mentioned, normally to get file-based logging, you redirect stdout to a file. You can also achieve this by forwarding messages to a syslog server, allowing it to do what it is good at and redirect your logs wherever you want them to go. I'm going to close this, because I don't see us adding this as a core consul feature. Thanks!	ryanuber	i0rek
443	2014-10-30 20:40:32	@lra This might just be a bug with how our UI works. The UI is trying to determine if the ACLs are enabled, but since the UI is on the client without `acl_datacenter` it's detection is failing. In this case ACL's are enabled and enforced by the server, but the UI is just mis-reporting as disabled due to how it does it's simple check. In terms of the "Access Denied" message, that is expected. Sinc…	armon	lra
440	2014-10-30 16:37:11	@lra gossip encryption status should now show up if you build against the latest Serf. I'll leave this open so we can look at doing ACL's as well.	ryanuber	lra
440	2015-05-18 22:44:19	@lra There is no way to tell from `consul info`, but you can check the `ACLDatacenter` in /v1/agent/self	armon	lra
436	2014-10-27 02:26:25	@sethvargo LGTM, merge away!	ryanuber	sethvargo
435	2014-10-27 04:28:01	@sethvargo I had no idea that Google honored these tags, but after looking it up this LGTM!	ryanuber	sethvargo
434	2014-12-11 19:32:57	@armon I was seeing it even with fresh data directories iirc. On the initial start it's fine, but after restarting (and preserving the data directory created by 0.4.1), I saw this behavior.	vito	armon
431	2014-10-24 07:56:06	@xla This is looking great! I think you've pretty much got it. We aren't breaking backward compatibility, and the implementation is very simple and to the point. It's outside of the scope of this ticket, but it's looking like we need an analogous `checks`-type option to match. My only recommendation is to add the new `services` config option to `website/source/docs/agent/options.html.markdown`, b…	ryanuber	xla
431	2014-10-24 19:01:44	@ryanuber Going to refactor the test and happy to incorporate the documentation changes as well. Adding another PR for `checks` after sounds like a go way forward.	xla	ryanuber
431	2014-10-26 18:50:44	@xla I'm going to merge this in and make the adjustments so we can all start profiting from this. Thanks again, great work!	ryanuber	xla
431	2014-10-27 18:14:57	@ryanuber You beat me to it. Thanks for the quick responses on this one.	xla	ryanuber
427	2014-10-27 18:31:04	@blalor blah. Sorry - I just saw this. Soooooooooo (prepare), we use a custom middleman extension called [middleman-hashicorp](https://github.com/hashicorp/middleman-hashicorp). He is open source, but highly customized to our MM installations. One of the magical things he does is, given a list with a code element in the first: This automatically gets converted to a named link (so we can link to a…	sethvargo	blalor
427	2014-10-27 18:47:56	@blalor: And then browse to `http://localhost:4567`. Note: you need to have a Ruby environment installed and setup as well.	sethvargo	blalor
423	2016-02-03 10:22:22	@armon Has there been any progress on this?	maticmeznar	armon
421	2015-01-20 16:22:46	@ryanuber this is done now, correct?	sethvargo	ryanuber
421	2015-02-20 17:06:16	@blalor not currently, no. We basically just support setting the address of the HTTP server to `unix://x/y/z` to listen on a domain socket rather than TCP. Could you elaborate on your use case a bit?	ryanuber	blalor
417	2014-10-21 22:23:16	@sethvargo The "HashiCorp Tools" and "Community Tools" headers look... jank. Do we have better styling for those?	mitchellh	sethvargo
417	2014-10-21 22:23:31	@sethvargo I looked around and I guess not. :|	mitchellh	sethvargo
417	2014-10-21 22:23:46	@mitchellh yea - that's the standard `<h2>` styling :frowning:	sethvargo	mitchellh
416	2014-10-21 20:34:06	@armon we just kicked off the deploy, but sure :smile:	sethvargo	armon
416	2014-10-21 20:34:30	@armon do you think it would make sense to aggregate all these "tools" into their own download page (instead of a separate one for each)?	sethvargo	armon
416	2014-10-21 20:38:11	@sethvargo Yeah I think a tool page would be nice. I think we should have a HashiCorp tools page and a community tools page, since there are others we should link to (confd, crypt, consulate, diplomat, some other things)	armon	sethvargo
414	2016-11-22 19:35:29	@armon has consul auditing been put on the roadmap? We have a requirement for this and looking into options.	fromonesrc	armon
410	2015-05-11 18:21:27	@ctheune Please send a PR! Happy to review and merge	armon	ctheune
399	2014-11-25 03:48:16	Hey @josephholsten, the linked page seems relatively inactive, not having any posts since early October. GitHub is much more visible to us in our daily routine, and responses would likely be a lot faster by opening up a GitHub issue. Between GitHub/Google Groups for async help, and IRC for real-time, I think we have this pretty well covered. I'm going to close this for now, but if the community o…	ryanuber	josephholsten
393	2014-10-12 02:15:27	I might be somewhat confused here. I think the behavior that @claco is asking for is already available with `-bootstrap-expect`. Once all the servers are online, the leader election is done automatically without having to select a single bootstrap node manually. @claco Maybe you are referring to the behavior prior to 0.4? We've since changed how bootstrapping is done to simplify. New method: http…	armon	ryanuber
393	2014-10-25 14:05:38	@mainframe If that works, cool, and I owe you a beer. :-)	claco	mainframe
372	2014-09-30 01:41:30	@armon Thanks for the reply. You are right. The parameter for start cluster is not correct. should be replaced with After that it works fine.	tiw	armon
371	2014-11-28 17:46:30	The problem is, I don't know how to reproduce this state. Once it has happend on an ec2 cloud. I tried to reproduce by `consul leave` or `force-leave` a node, but this way the node is listed by `consul members`. The same happens with 0.4.0 and 0.4.1. If I kill a node, its still listed as _failed_. Somhow we should reach a state whenn `consul members` doesn't lists a node. @armon how long a node s…	lalyos	armon
371	2016-09-21 01:48:24	@slackpad yep, that was it. Thanks!	mapa3m	slackpad
368	2014-09-26 03:54:35	@mfischer-zd the answer actually does look authoritative for the zone, considering the `aa` in the response flags. Dig's `AUTHORITY` field is actually a simple counter for the number of entries in the authority section, and not a true/false type indicator. This isn't clear in the documentation but is easy to spot in dig's source code. My understanding of stub-zone vs. forwarders is limited, but t…	ryanuber	mfischer-zd
368	2015-02-09 16:58:45	@mfischer-zd were you able to configure unbound for consul? If so, could you share your forwarding configuration, can't get it to work myself. Thanks in advance.	wunki	mfischer-zd
355	2014-09-22 16:34:06	@drnic The "nodes" type watch maps to the "/v1/catalog/nodes" endpoint, which does not reflect health information, just a list of the known nodes. Nodes that are in the left/failed state are still in the catalog until they are reaped (~72h). So you wouldn't expect that view to change, since none of the data in it is. I think there probably should be a /v1/health/nodes endpoint that does include t…	armon	drnic
355	2014-09-22 16:47:07	Thanks @armon !	drnic	armon
352	2014-09-19 19:29:07	@imkira This looks like an issue with UDP messages not being properly delivered. This pattern of suspected failure / re-join flapping continuously is exactly what is expected if the client is not handling the UDP messages. Verify that the UDP messages are going through on the UDP port (8301 by default)	armon	imkira
352	2014-09-24 03:06:54	@armon thanks for the prompt reply. The weird part is that, if I were to have any firewall setting problem, it shouldn't go away even if I restart the client consul, right? (By "restart" I mean the process itself, not the machine where it runs) But the problem does go away, in fact. I have also noticed that this problem happens not after "1 day of operation" like I guessed before, but rather when…	imkira	armon
352	2014-11-05 17:00:08	@outrunthewolf these messages come from way down in the gossip layer (memberlist), indicating a network problem between nodes. If nodes aren't able to successfully send ping/ack messages to one another over UDP, then you will likely see members flapping between dead/alive state. I would try the suggestions above from @arthurbarr and @dennybaa and see if you can get any mileage out of either solut…	ryanuber	armon
344	2014-10-15 02:23:35	@armon I've been exploring this a bit today. I noticed that consul itself is what is registering the "consul" service. I've been able to also get the service registered in the agent with a few simple lines. I think we can probably take the registration out of consul itself now and let the anti-entropy handle it. The question now is how we get any guarantee that the anti-entropy has run. Right now…	ryanuber	armon
343	2014-09-19 13:04:48	@tiwilliam Nice!	pearkes	tiwilliam
342	2014-09-15 21:25:46	@hoffoo There is no way currently, but this seems to be common feedback which we will try to address with a parameter to suppress the initial callback.	armon	hoffoo
341	2014-10-20 18:40:04	Thanks, @ryanuber. I'm using the /v1/health/service REST API since the /v1/catalog/service doesn't expose information about health checks.	plorenz	ryanuber
341	2014-10-20 19:23:19	I've separated this into another issue after @armon's comment - I have reproduced this and will look into it. @plorenz have a look at #413, we will track it there.	ryanuber	armon
339	2015-01-02 09:26:36	@ryanuber Sorry not working with Consul anymore so no I haven't	failattu	ryanuber
336	2014-09-22 16:30:32	@ryanuber Oh since using the event on the WAN won't rotate the remote LAN's?	armon	ryanuber
336	2014-09-23 06:59:10	@armon yeah exactly. Initially I was thinking we would just have new keys gossiped to all of the nodes and a collective response returned, which seems desirable from the operator's perspective. The alternative is to have like a `-datacenter` flag and a `-wan` flag, and require the operator to run the key rotation for each datacenter plus the wan keyring. I was going to give the former a shot firs…	ryanuber	armon
336	2014-10-02 07:05:29	Thanks, @armon! Always appreciate your code reviews. I left a few comments inline above regarding the generalized `globalRPC` method. Let me know if it makes sense, and I'll address the other suggestions tomorrow.	ryanuber	armon
336	2014-10-09 17:45:09	@armon I think this is better now! There are just a couple of things I want to run by you. 1. Anyone currently using the `-encrypt` flag, and rebooting their clusters to change keys will have broken workflows after their next upgrade. Starting with the `-encrypt` flag will work as they would expect, but changing the `-encrypt` value and restarting the agent would not have the same effect as befor…	ryanuber	armon
327	2014-10-09 21:15:54	@awheeler exec can be disabled via config, so I guess only a config to disable script based checks would be necessary.	armon	awheeler
327	2015-05-27 07:12:21	@awheeler @alexhudson See my comment in https://github.com/hashicorp/consul/issues/532, there I propose a mechanism that makes `exec` more safe. Further one could add something like a `checks_engine` option to the agents config. Then you would have all the flexibility to handle a secure exec (in your own terms) on your own.	kaelumania	awheeler
327	2015-06-01 13:11:14	@armon SSH provides a similar solution, for example see http://binblog.info/2008/10/20/openssh-going-flexible-with-forced-commands/	kaelumania	armon
320	2014-09-05 02:42:40	Hi, @armon Under etcd, When I watch and wait a directory like this: And I update the file `/dir/sub/file2` The "blocking query" will just return one kv pair which was changed. But under consul, when I use `recurse&index=xx`, the query always returns all of the nodes. Regards.	yzprofile	armon
320	2014-09-06 14:32:05	@armon Do you plan on supporting this eventually? I've been looking at using Consul as my main cross-cluster synchronization/messaging mechanism(service A updates state, service B discovers change and applies it to its own state), but since the entire tree that I am watching is relatively big, getting it all at once is impractical.	dalegaard	armon
314	2014-09-02 17:05:41	@drnic I think your version of Serf is out of date. Did you try "go get -u ./..."	armon	drnic
307	2014-08-29 00:41:50	@josephholsten That is correct!	armon	josephholsten
307	2014-08-29 00:55:07	@josephholsten Thanks! Fixed in master.	armon	josephholsten
305	2015-02-21 05:10:39	@blalor good catch. We actually _do_ have the proper anchors and links, but I think this is a regression. I opened hashicorp/middleman-hashicorp#6 for this. Thanks!	ryanuber	blalor
300	2014-08-25 06:50:35	Hey @armon thank you for the prompt support! I got the latest source and ran consul but it doesn't seem to address the bug I am reporting. Sorry for not putting it together as a test.go file, but here is a gist that reproduces the bug. https://gist.github.com/imkira/f40e64d00583160c0c9f As initially reported, I get two bug patterns: - len(Checks) between calls to health/service differs (0 vs 1, 1…	imkira	armon
300	2014-08-25 18:03:00	@imkira I am unable to reproduce the error with you test code running against master. Can you verify you re-built against master? Also a gist of the error output could be useful.	armon	imkira
298	2014-08-22 11:57:15	Great work @armon!	tiwilliam	armon
294	2014-11-19 17:31:41	@i0rek The problem is a tag could be "foo.bar", which is hard to disambiguate from "foo" and "bar" or just "foo.bar".	armon	i0rek
294	2014-11-19 20:59:13	@armon it already is a problem, no? service "foo.bar" VS service "bar" and tag "foo".	i0rek	armon
290	2015-08-22 10:55:12	@slackpad that sounds great! I was going to try and hack it by creating a namespace/directory for each tenant and then restricting accordingly. But the benefits of preventing leaking via service registration and DNS have convinced me I should hold off. If there's some way to help with the development let me know. I'd like to try and do more than add another +1 :smile:	glenngillen	slackpad
290	2015-08-31 23:13:36	@scalp42 I'm not sure I follow. The ACLs should be rich enough for you to provide read-only access to services if so desired. Do you have a specific use case in mind that we wouldn't hit?	slackpad	scalp42
287	2015-02-08 00:04:15	@armon is there any roadmap for this?	niclashoyer	armon
284	2014-08-23 00:27:54	Thanks @miekg and @armon. We don't have a test case per se but I can patch a dev server and see how it holds up. We finally encountered another panic recently but I haven't gotten the scrubbed packet capture from my ops guy yet. I'll email that once I have it so maybe we can construct a test case for the future.	payoffstan	armon
266	2014-08-01 17:53:11	Yeah as mentioned by @wuub, it is already handled automatically. We will add a flag to tune that "reap" interval, so you can change it from 72h as you see fit.	armon	wuub
263	2014-07-31 17:53:09	@mtchavez hey! I like that idea and placing. If we have that row there, we can probably move the IP down as well.	pearkes	mtchavez
262	2015-02-21 04:03:30	@armon is this partially solved by the new `consul lock -n` semaphore?	ryanuber	armon
260	2015-01-09 15:44:47	@armon Awesome, this is much appreciated!	sandstrom	armon
259	2016-05-27 02:28:43	I think @raboof point is right. If the consul-externalservice node goes down all the external services go down too. I understand the reasoning for not adding scripted health check for external services, but a TTL would solve most of this problems cleanly. I could register an external service with a TTL and then it is my responsibility to do the checking and update consul with the result. If my se…	mterron	raboof
258	2014-07-23 18:40:41	@armon this was brought to my attention last night by a co-worker of mine. I agree that service checks should be marked as _critical_ if the serfHealth check becomes critical. If it is not, then I believe it will become a common pattern in the application layer to check for both the status of the service check AND the status of the serfHealth check on a node. @chrisDeFouRire as a side note: we're…	reset	armon
258	2014-07-23 19:05:26	@armon If that is the case I think you're right and it's probably best leave this up to the application level to determine what a healthy check looks like. Perhaps a healthy check to some applications are not just the service but also the status of serf.	reset	armon
257	2014-07-25 23:47:01	Thanks for the pointers guys! @armon What I was thinking for "service deregister" was if you had some service that had died/been killed without deregistering, while serfHealth stands strong. Perhaps another has been started on the same node with a new ID so you don't want to deregister the whole node. Is that an alright use case? @pearkes I haven't found a good place to fit a row of buttons... bu…	spro	pearkes
257	2014-07-25 23:47:01	Thanks for the pointers guys! @armon What I was thinking for "service deregister" was if you had some service that had died/been killed without deregistering, while serfHealth stands strong. Perhaps another has been started on the same node with a new ID so you don't want to deregister the whole node. Is that an alright use case? @pearkes I haven't found a good place to fit a row of buttons... bu…	spro	armon
254	2014-07-22 15:05:59	With the new fix @armon, it looks like cluster bootstrapped normally with 3 nodes no problems) Btw could you please tell if it's okay already preparing to use consul in production? Because now I get constant flapping of agent states and it's seems a bit suspicious...? https://gist.github.com/dennybaa/c09d56723bdf4d42e247	dennybaa	armon
254	2014-07-22 15:24:51	Oh, thanks a lot @armon. It's exactly docker! About `-bootstrap-expect` awesome I will mind this.	dennybaa	armon
252	2016-01-13 22:33:47	@a86c6f7964 prepared queries can help across datacenters for sure (using pre-configured fallbacks or network coordinates, or both). Within a datacenter, many HTTP endpoints now support the `?near=` argument that lets you find the closest service, but this issue still stands for a more general weighting feature.	slackpad	a86c6f7964
252	2016-03-27 07:26:46	While not exactly server priorities, many on this issue have referenced automatic DC failover as a reason for wanting server priorities. As @slackpad mentioned earlier, with Prepared Queries this is possible, and has been made easier with Prepared Query Templates. We held a webinar and covered this at around minute 31. https://www.youtube.com/watch?v=FGbzS6ripXA&feature=youtu.be&t=1690	sean-	slackpad
250	2014-07-18 07:42:03	Thanks @armon ! That's exactly what I need to adjust to a lower limit... Sorry I didn't find it by myself... I guess I was mislead by my `curl`attempt which did hit the agent instead of a server (so the API seemed to answer immediate values, while the GUI lagged by 5m)...	chrisDeFouRire	armon
246	2014-07-15 17:05:31	@ryanuber I don't see any potential caveats off the top of my head... I think its actually a bit simpler since Consul requires a data directory, we have a convenient location to put the key ring file.	armon	ryanuber
246	2014-07-15 21:14:38	Related is a request to allow symmetric encryption of RPC messages -- I'd love to have rotation for both. I chatted with @armon a bit about this today...I have some ideas for how it could work, and for what caveats you'd want to put in your documentation about security guarantees vs. TLS. If you are using symmetric encryption for RPC messages, rotation is really something that you need.	jefferai	armon
233	2014-06-30 01:25:29	@armon Thanks! I think these are the tests I wanted, so I'm now happy with this. `wrapTLSclient` is mostly copied from http://golang.org/src/pkg/crypto/tls/handshake_client.go#L235 if that makes you feel any better about it.	nelhage	armon
230	2014-06-29 01:52:17	@abursavich Hmm that is a good point. I think you are right, the agent will deregister them when anti-entropy happens.	armon	abursavich
228	2014-06-23 18:56:37	@drnic AFAIK the behavior of linux resolver is to failover to next nameservers defined in /etc/resolv.conf only if the previous one is **timed out**. Once a nameserver responds to the query (either with failure or success), the resolver process is over. In your case, if consul agent is available, secondary nameservers are always bypassed.	salehe	drnic
224	2014-07-16 17:57:11	@tiwilliam Sorry, didn't realize this was waiting for so long! I don't think we want to modify the structs directly, since I think it is weird from a user perspective to put "Node Foo" in and get "node foo" out. I think it's better to preserve the case, but do insensitive lookups. My thinking so far has been to add maybe a `CaseInsensitive` bool to `MDBIndex`, and basically push this into the ind…	armon	tiwilliam
224	2014-07-23 08:38:48	Alright, so this is what I've done now: - Lowercased incoming DNS query - Added `CaseInsensitive` to `MDBIndex` - Set Node and ServiceName indices to be case-insensitive - Made the service tag filter case-insensitive So my previous two test cases work as expected but I'm not sure how we should treat datacenters. @armon any thoughts?	tiwilliam	armon
224	2014-07-23 13:42:23	@tiwilliam Awesome! This is looking great. I think we take the simplest approach with the DC and just lower-case it in the configuration. We may need to add some additional hacks to prevent Consul from being confused if it joins "Datacenter" when it is in "datacenter"	armon	tiwilliam
208	2014-07-11 09:34:30	@armon this is very interesting. are there any active work/design going on, or is it only an idea?	wuub	armon
208	2014-07-11 17:53:29	@wuub No active work on this yet, but its in the design phase you could say. Definitely something I'm keen to support!	armon	wuub
208	2014-10-27 17:17:55	@mfischer-zd As a note, this ticket will only affect DNS and not the KV store	armon	mfischer-zd
208	2014-10-27 17:19:34	@armon understood - this would affect how the Consul HTTP server (which would be accessible remotely) would be resolved.	mfischer-zd	armon
208	2014-10-27 17:22:24	No, I don't think so. It would affect the answers you got back from the consul server you send DNS queries to. On Mon, Oct 27, 2014, 1:19 PM Michael S. Fischer notifications@github.com wrote: > @armon https://github.com/armon understood - this would affect how the > Consul HTTP server (which would be accessible remotely) would be resolved. > > — > Reply to this email directly or view it on GitHub…	andrewwatson	armon
208	2014-10-27 17:25:34	@andrewwatson in my scenario I have two separate Consul clusters, one configured in the usual way (cluster A), and another that provides a replicated K/V store (cluster B, running on a dedicated set of hosts which does not include the clients). Cluster A would be used by clients to perform DNS queries to resolve members of Cluster B. So really we're saying the same thing.	mfischer-zd	andrewwatson
208	2015-04-08 15:54:03	@mfischer-zd then you have to implement and configure some other piece of software to do this, when Consul already knows where things live.	jefferai	mfischer-zd
208	2015-07-23 13:56:05	Thanks @armon - what's the release timescale on those?	StephenTallamy	armon
206	2014-06-12 17:40:38	@tarrant On thinking about this more, I think a few more pieces are clear: 1) There is increased Serf traffic because we now send the "build" tag with the version (e.g. 0.3rc). Since you are doing a rolling upgrade, all the clients are sending new "alive" messages to update the tags. This will cause some temporary congestion on a very large cluster like yours, since effective throughput is only a…	armon	tarrant
197	2014-06-08 20:18:20	@andrewwatson UI is not tested via Travis no worries. I will let @pearkes review and merge this since he is owning the UI.	armon	andrewwatson
197	2014-06-11 13:00:37	@andrewwatson Does the above make sense? Let me know if not and I can implement separately.	pearkes	andrewwatson
189	2014-06-12 16:59:18	@tiwilliam Awesome. I'd love to talk more about this while you are working on it. I think that largely we can do this all in the state store by just doing a ToLower on all the indexes and corresponding read values. I think most of the changes can actually be localized to the MDBTable	armon	tiwilliam
184	2014-06-02 21:31:25	Thanks @armon. I would be good to highlight that in the docs.	c4milo	armon
181	2014-06-02 02:11:06	@andrewwatson I think we will be rethinking bootstrap for 0.4 entirely. Most likely, instead we will have something like "-bootstrap-servers 3" which instead can be set on all servers, waiting until 3 servers are available to do the initial bootstrap. This should make it much simpler since they can come up in any order without a single special node.	armon	andrewwatson
181	2014-06-02 11:42:50	@armon Forgive my ignorance, but why is it necessary to specify N at all? Couldn't an election be held in respond to _any_ membership event in the absence of a leader provided a majority? To elaborate—a single node doesn't accept writes. When another node joins, they elect a leader. If a third node joins, no election is necessary. If the leader is partitioned from the rest of the nodes, the leade…	christianromney	armon
181	2014-06-02 14:26:20	@christianromney it could be that the algorithm isn't reliable with < 3 nodes. @armon are you thinking of the Bully Algorithm http://en.wikipedia.org/wiki/Bully_algorithm? Seems like you'd have to have tight clock sync to prevent two bullies from electing themselves.	andrewwatson	armon
181	2014-06-02 14:26:20	@christianromney it could be that the algorithm isn't reliable with < 3 nodes. @armon are you thinking of the Bully Algorithm http://en.wikipedia.org/wiki/Bully_algorithm? Seems like you'd have to have tight clock sync to prevent two bullies from electing themselves.	andrewwatson	christianromney
181	2014-06-02 14:40:25	@andrewwatson I'm re-reading [this](http://www.consul.io/docs/internals/consensus.html) (and the Raft paper) to educate myself further. Paragraph 6 on the Consensus Protocol page gives a good example of this situation when we have only 2 peers. Of course, the 2-peer "problem" is just a special case of the general even-numbered peer problem. Edit: I did want to add that what I'm trying to advocate…	christianromney	armon
181	2014-06-02 14:40:25	@andrewwatson I'm re-reading [this](http://www.consul.io/docs/internals/consensus.html) (and the Raft paper) to educate myself further. Paragraph 6 on the Consensus Protocol page gives a good example of this situation when we have only 2 peers. Of course, the 2-peer "problem" is just a special case of the general even-numbered peer problem. Edit: I did want to add that what I'm trying to advocate…	christianromney	andrewwatson
181	2014-06-02 21:41:04	@armon thanks for the explanation—that makes perfect sense.	christianromney	armon
180	2014-06-02 04:25:44	In my opinion, no, there should not be an option for a normal user to list these entries. The idea is that they are hidden from enumeration and by using one that is random and long, you can store entries in consul that are undiscoverable by others. @armon An administrator, though, should have a way to do that. Adding such an ability is tricky because there isn't currently an admin mode. Is a conf…	evanphx	armon
180	2014-06-02 21:36:24	Just food for thought, I've said this privately before but I think its worth bringing up in public forum: I think an ACL system begets hidden keys in a more correct way. As @tiwilliam said, and as I know everyone in this thread so far is aware, the hidden dot-prefixed files in Unix was never a point of security. Adding hidden keys would be easy if we had a flag or attributes bitmask internally on…	mitchellh	tiwilliam
172	2014-12-13 06:18:43	Closed by @amalaviy via #524	armon	amalaviy
169	2014-08-04 16:48:31	@blalor It should have broken the DNS parser to have a DC like that. Were you using the DNS interface at all? We must have mistakenly failed to put it in the change log.	armon	blalor
166	2014-05-22 20:25:22	@armon The node isn't even listening on port 8500	bscott	armon
166	2014-05-23 00:33:59	@armon Yes, the agent is starting and joining the cluster.	bscott	armon
166	2014-05-29 16:14:45	@armon: The UI >does< work on Windows when I compiled the latest version from source (re: https://github.com/hashicorp/consul/issues/177#issuecomment-44442962).	webcoyote	armon
166	2015-11-23 17:52:58	@slackpad I mean this: I also get a 200 and the same response on the body of the client if I do not specify `ui_dir`. However, as soon as I enable it I get a 301 on both the root and `/ui` endpoints. Why does root `/` redirect to `/ui`, is that intended or is that a side-effect on some misconfiguration on my part?	calvn	slackpad
166	2015-11-23 21:22:33	@slackpad @hridyeshpant Got it working by adding this to my `config.json`: As explained in #599 the client binds the HTTP address to localhost by default so within the client you're able to curl the `/ui` endpoint, but you'll just get `connection refused` if you try to resolve it from the outside. I'd suggest to update the docs on the Web-UI page so that it explicitly states that the default conf…	calvn	slackpad
166	2016-07-19 17:29:35	@slackpad Thanks. When I try to hit the URL http://xx.xxx.xxx.xx:8500/ui/ from the browser, it says "Failed to Open Page". I have opened the ports on the server but still the same problem.	gvenka008c	slackpad
166	2016-07-19 17:47:39	@slackpad I started consul with -client argument and that fixed the issues.	gvenka008c	slackpad
165	2014-06-06 15:40:38	@tarrant Agreed, I kind of got it in there as a stub for now, still working out tags for the 0.3 release @andrewwatson Would be great to see a PR if you're able!	pearkes	andrewwatson
165	2014-06-06 15:40:38	@tarrant Agreed, I kind of got it in there as a stub for now, still working out tags for the 0.3 release @andrewwatson Would be great to see a PR if you're able!	pearkes	tarrant
164	2014-05-22 17:41:08	@drnic For any of the hosts that are returning that tag value, can you run: `curl localhost:8500/v1/agent/services`? I've grepped the code and don't see that string anywhere on our side	armon	drnic
159	2014-05-22 17:46:49	@jim80net There was a missing file that @ryanuber fixed. Could you try again? I think that the cgo support for SmartOS is limited, which may prevent Consul from compiling.	armon	ryanuber
159	2015-11-29 12:22:27	Thanks @slackpad! Managed to get it to build with your tips :+1: I'll break this out into an optional step in my Ansible role using a patch from the changes I made to get it to build. I'll likely be doing automated builds, and host a zipped archive for the amd64 binary for Solaris (more specifically, illumos/SmartOS) systems on my personal domain: http://cmacr.ae/consul/solaris_amd64.zip Mostly f…	cmacrae	slackpad
159	2015-12-11 10:57:38	@MerlinDMC Thanks for pointing this out - these patches were chucked together quickly one evening after work, and I haven't had time to review them properly. Given the fact that this now seems to be moving toward to an official pkgsrc port at Joyent, I trust that those involved will address any issues posed by my hasty patching ;)	cmacrae	MerlinDMC
159	2015-12-11 16:37:04	@MerlinDMC thanks for this, I'm able to get hashicorp/vault almost built as well. Looking now at patching both vault and consul to use [bgentry/speakeasy](https://github.com/bgentry/speakeasy) for cross-platform getpasswd support.	doublerebel	MerlinDMC
159	2016-01-06 10:14:32	Awesome! Thanks @slackpad & @jen20 :+1:	cmacrae	slackpad
155	2014-05-16 07:30:01	@armon : Imagine we have a same service running on multiple servers, but that we segregate different pool of users to a specific subset of those hosts for whatever reason (performance, multitenancy, etc ...) We can use service tags to automate reverse proxy's upstream lists, but when we switch one server from one pool to an other, we have to deploy a new service.json file on each host and then SI…	XavM	armon
155	2015-02-18 06:36:36	@armon: Thank you so much !!	XavM	armon
155	2015-02-18 18:44:44	Yes thanks @armon !	darron	armon
154	2015-02-22 20:45:03	I agree with @armon, having node-level tags seems reasonably useful. I think this would provide enough functionality to add "facts" about nodes by use of tags without needing to support specific fact generation systems like Ohai, facter, etc.	ryanuber	armon
154	2017-01-05 07:29:34	I didn't quite follow the /dev/null approach. Does this refer to registering the service with a dummy check and tag the service to our needs? In this case I am assuming the service names can be the same. Particularly interested in the behavior, where lets say Service A was tagged with Tag1, Tag2 & Tag3 in Node1 Service A was tagged with Tag 2, Tag3, Tag4 in Node 2 Will querying for Service A and …	gamefundas	scalp42
148	2014-06-11 10:52:52	@armon Thanks!	davidfeldi	armon
136	2014-05-16 20:52:43	@tiwilliam Awesome work. Thanks so much, it'll be great to have the tests be more reliable.	armon	tiwilliam
136	2014-05-16 22:03:46	@tiwilliam Actually, I'm going to merge this in now! We can port the tests in master!	armon	tiwilliam
134	2014-05-22 17:35:36	And to perhaps address the original issue, we've been bouncing ideas for long-running processes to avoid the fork/exec cost for thousands of services. Is this what you were thinking @armon?	mitchellh	armon
131	2015-04-07 18:22:29	@discordianfish Which numbers are you referring to? We switched to a solution where we wait for the leader until it is elected using polling and then have a timeout for failure. That replaced using estimated sleeps in tests.	tiwilliam	discordianfish
126	2016-01-15 13:18:22	@armon -- I know this is closed but I stumbled over this as well. And I think there could be a better solution: **Two** domains could be specified, one for node's one for service's. Default would just prefix a singular domain with `.node` and `.service` as before. This would vastly simplify non-greenfield integrations -- especially if a _new_ environment is connected to the _legacy_ (seen that a …	LeDominik	armon
126	2016-06-02 19:43:21	@armon @slackpad Before I try to dig into the code, would you like to accept pull requests? May be I have some time in two or three month. EDIT: my proposal fixes #215. It's not really broken, but it gives @darron ability to work around his problem.	Bessonov	armon
126	2016-06-02 19:43:21	@armon @slackpad Before I try to dig into the code, would you like to accept pull requests? May be I have some time in two or three month. EDIT: my proposal fixes #215. It's not really broken, but it gives @darron ability to work around his problem.	Bessonov	slackpad
126	2016-08-14 20:42:46	@slackpad I don't used it before, but I can give it a try. Hopefully this year. Thank you!	Bessonov	slackpad
124	2014-05-05 01:09:07	@tiwilliam The "folder" view is just imposed by the UI. There is no actual folder structure. So if the only key is "1/2/3/4" and that key is removed, then those "folders" also are removed. Does that make sense?	armon	tiwilliam
124	2014-05-05 07:57:13	@armon Thanks for explaining! This should now work as expected and redirect to nearest existing parent on delete or pop back to root if needed.	tiwilliam	armon
121	2014-06-06 23:04:40	I think this is an abstraction leakage the client should not worry about. If I'm correct, @blalor you've found a way to not need this. Closing.	armon	blalor
121	2014-06-07 03:45:42	Not really, I just ignored the problem for now. The leader election discussed in the now-missing Consul docs look good, however. I'm hoping that's in. 0.3! :-) ## Brian Lalor blalor@bravo5.org > On Jun 6, 2014, at 7:04 PM, Armon Dadgar notifications@github.com wrote: > > I think this is an abstraction leakage the client should not worry about. If I'm correct, @blalor you've found a way to not nee…	blalor	blalor
121	2014-06-07 04:28:46	@blalor If its in master ,it'll be in 0.3. :)	mitchellh	blalor
112	2014-05-03 16:23:58	We're planning on implementing an event system into Consul in the near, but not short, term. @josephholsten It will be turing complete: it will just be shell scripts that are executed that are under contract to finish within a timely manner. If they need to spend a longer time, they should detach off.	mitchellh	josephholsten
111	2014-05-02 22:30:56	@armon Thanks!, I was just reading the code in consul and figured that out.	bscott	armon
110	2014-05-04 20:30:14	@blalor: Not sure i get your question right; What i meant : Upon start up, the consul agent queries the DNS (the one you have specified with the new suggested configuration key, or the one set in resolv.conf) for the SRV record "consul.service.consul", then, the DNS answers the list of available servers (including ips and associated ports) where you can join an existing consul cluster The DNS you…	XavM	blalor
110	2014-05-04 20:57:06	@armon: Thank you for your answer I think i must have missed your point (sorry about that) Regarding the consul join command with a DNS host name, you have to know which host is up, is running consul (and on which port) and is member in the desired cluster, meaning you still have to maintain a hard-coded list of hosts:ports to join on startup A rejoin using old cached member information could fai…	XavM	armon
110	2014-05-04 21:37:39	@blalor This actually does not solve the chicken and egg issue. This solution assumes that the DNS servers exist at a well known address to begin with (otherwise the SRV record would fail with no DNS server). At some point, there must be a well known address, that may be Consul or it may be DNS. My suggestion is to because this is unescapable, simply run Consul on the DNS server. You need a well …	armon	blalor
110	2014-05-04 21:45:07	@blalor Can you have a cron job on the consul servers that writes their IP to Route53 every few minutes? This way you can just join a well known address that is relatively up to date. It is only the initial join that is an issue, since moving forward we will be adding the re-join support.	armon	blalor
110	2014-05-04 22:44:41	@blalor Why do you need the leader node specifically? You only need to do a join with any node, so it doesn't need to be the leader. It is totally fine if `server-a` overwrites the record of `server-b`, since a join to any of them will succeed. Trying to ensure only a single write from the cluster leader only seems like an optimization that isn't necessary due to the nature of the gossip and the …	armon	blalor
108	2014-05-02 22:26:31	@armon Thanks, I'll give it a try now	bscott	armon
104	2014-05-02 03:23:26	@blalor This is valid as well, opening an issue.	mitchellh	blalor
104	2014-05-12 13:25:54	I think @mitchellh's note about daemonization is also valid about logging. It's up to the service manager to handle log output of a process on it's standard output.	salehe	mitchellh
104	2016-05-11 07:54:37	Hi, I was wondering if there is any easy way to know when consul has finished bootstrapping. I explain my case: I have a systemd service that launches consul at boot. I have other services that dependes of consul, so they should start when consul has finished starting. The problem is that with systemd files, the service is considered active at the moment the command is executed. (this happends wh…	jorgemarey	mitchellh
96	2014-04-30 19:36:05	@gmr That was also an issue with 0.1. Fix is in master.	armon	gmr
95	2014-04-30 19:03:24	@gmr Thanks for the report. This is a 0.1, and is fixed in master. Fix will be in 0.2 going out tomorrow.	armon	gmr
86	2014-04-29 05:22:25	@tarrant Thanks for reporting. It is mostly cosmetic, but this is an issue with Serf. Nothing to worry about since the behavior will be correct, but shouldn't be happening nonetheless. I'll get back to you when I know more.	armon	tarrant
86	2014-04-29 19:31:12	@tarrant This should be fixed by https://github.com/hashicorp/memberlist/commit/2595b7e29e0fb25891b9f131151020aa5ac6ba5a. Turns out to be caused by a subtle issue around metadata changes when there is no graceful leave and before the failure detector notices the node has failed. Let me know if you are able to reproduce this issue with the fix.	armon	tarrant
84	2014-05-05 01:44:25	@twirrim dnsmasq can not cache a record if the original TTL is 0. As @armon mentioned, having the TTL 0 by default but making it configurable makes sense. This feature is necessary for my applications which already have a local dnsmasq running to reduce read latency.	ijin	armon
75	2014-04-24 15:40:21	I agree with @mitchellh. I think having a Synapse plugin would be great. No need to re-invent the wheel!	armon	mitchellh
75	2015-01-10 00:09:40	We're shopping for nicer solutions to this as well. @mitchellh I just watched your recent dockercon presentation and you mentioned it's on the roadmap for Consul, do you think that's a near-future feature? Cutting out that extra layer for our small team would be awesome!	tj	mitchellh
74	2016-01-16 21:39:49	@highlyunavailable @StefanScherer Hi again Stefan, after finding this thread and spending ages trying to build on ARM docker.. the binary comes as welcome news. We really need some official ARM images for things like Consul. Ref: https://github.com/hashicorp/consul/issues/125 (says no consul binary available on arm) I'm trying to set up a multi-host docker 1.9.1 ARM cluster with swarm, so the doc…	alexellis	highlyunavailable
73	2014-04-24 05:29:19	@tarrant Nice! I think I know what the issue is now. Basically Raft has an ElectionTimeout and a HeartbeatTimeout value. If we don't hear from the leader in HeartbeatTimeout we start an election. We restart the election every ElectionTimeout until eventually somebody ones. In this case ElectionTimeout is 400ms and HeartbeatTimeout 1s. Due to the safety properties of Raft, franken8 can never win s…	armon	tarrant
73	2014-04-24 05:35:13	@tarrant I just pushed https://github.com/hashicorp/raft/commit/09d87a3995bc4fdb3a182a3044fc7349e8ca9f40. I am fairly confident this was the root of the issue. This was easier to trigger before since the old node has a HeartbeatTimeout of 300ms, instead of 1s in the latest versions. I think the ElectionTimeout was the lurking issue in there, which should be resolved now. Let me know if you can re…	armon	tarrant
71	2014-04-22 21:07:27	I agree with @mitchellh on this one. I think usually its either a config file or config dir, and it's rather confusing to have one link to the other.	armon	mitchellh
61	2014-04-24 09:33:51	@sammcj Not difficult, but might be a nuisance. Essentially what @mitchellh said.	lsc	mitchellh
61	2014-04-30 17:24:59	@sammcj Yeah I agree with @mitchellh. It's just yet another thing for us to maintain.	armon	mitchellh
57	2014-04-18 18:08:11	@armon I think a GET parameter to `/catalog/service/foo` would be easiest, as was originally suggested, since its just a filter on the same operation.	mitchellh	armon
57	2014-04-18 18:19:46	In that case, I agree with @mitchellh. We can do this with a filter flag.	armon	mitchellh
[truncated: 398 more rows]
