# Supplementary material for: Status, identity, and language: A study of issue discussions in GitHub
Source: PLoS One. 2019 Jun 14;14(6):e0215059. doi: 10.1371/journal.pone.0215059 (PMC6568400; doi:10.1371/journal.pone.0215059)
Supplement: S2 Data — (ZIP) [file pone.0215059.s003.zip › sample_46_projs_issues/hashicorp_consul/issue_first_in.csv]

924	armon	2015-06-04 09:12:39
924	mainframe	2015-06-04 06:04:26
924	ryanuber	2015-06-03 23:43:12
320	yzprofile	2014-09-05 02:42:40
320	dalegaard	2014-09-06 14:32:05
2066	shilov	2016-06-12 07:08:37
1336	sethvargo	2015-10-26 15:10:05
2227	mckennajones	2016-10-26 16:37:41
2626	celeskyking	2017-02-13 03:23:24
2579	sethvargo	2016-12-07 19:33:47
2062	sspreitzer	2016-05-28 09:10:38
1750	alistanis	2016-08-11 14:08:55
964	phinze	2015-05-20 20:18:24
964	armon	2015-05-20 19:29:26
964	sathiyas	2015-05-20 20:28:46
1656	takeda	2016-06-15 20:42:45
352	ryanuber	2014-11-05 17:00:08
352	armon	2014-09-19 19:29:07
352	imkira	2014-09-24 03:06:54
386	sethvargo	2014-10-06 23:20:32
1752	slackpad	2016-02-24 16:55:16
1905	awmanoj	2016-07-18 15:59:33
1658	Amit-PivotalLabs	2016-01-28 20:18:29
1622	avishai-ish-shalom	2016-01-18 18:55:05
1452	armon	2015-11-28 01:22:16
1036	ryanuber	2015-06-16 02:36:42
1796	doublerebel	2016-03-06 03:47:40
2782	ThatJames	2017-03-23 08:34:07
454	mohitarora	2015-05-12 02:36:27
454	i0rek	2014-11-21 21:27:52
454	mwiora	2016-02-25 09:52:46
454	ljsommer	2016-09-12 22:18:17
454	adrienbrault	2014-11-23 11:27:33
454	jwestboston	2015-07-28 21:52:26
454	saulshanabrook	2015-05-13 00:11:59
1965	slackpad	2016-08-11 00:32:44
1965	cdrage	2016-06-11 02:35:37
1814	tylert	2016-03-11 14:00:24
1814	slackpad	2016-03-11 04:02:55
660	gkze	2015-01-30 08:12:28
660	ryanuber	2015-01-30 07:34:47
1217	42wim	2015-09-02 14:17:44
2352	sethvargo	2016-09-21 16:20:52
2461	spanktar	2016-12-14 23:13:29
680	ryanuber	2015-02-08 19:56:51
680	lalyos	2015-02-09 07:23:52
2728	gvenka008c	2017-02-10 18:37:39
2728	mikezh15	2017-02-14 03:45:31
628	ceh	2015-01-28 12:37:20
628	sethvargo	2015-01-22 21:13:52
1157	hopperd	2015-08-11 14:05:40
780	marceldegraaf	2015-09-23 09:48:21
851	armon	2015-04-17 18:15:16
851	ryanuber	2015-04-17 20:34:11
2188	maier	2016-07-18 20:28:24
2188	slackpad	2016-07-18 18:21:46
653	ceh	2015-01-29 10:56:38
1640	carlpett	2016-01-23 09:33:54
1640	slackpad	2016-08-18 02:01:08
1029	ryanuber	2015-06-13 00:04:53
937	ryanuber	2015-05-18 21:26:44
728	oba11	2015-02-23 16:19:03
250	chrisDeFouRire	2014-07-18 07:42:03
2215	abhinavdahiya	2016-08-18 22:07:47
561	ryanuber	2014-12-30 02:37:53
1546	feythin	2015-12-25 04:55:17
305	ryanuber	2015-02-21 05:10:39
2705	pszymczyk	2017-03-08 19:51:40
2705	janisz	2017-03-02 14:54:49
2705	kaskavalci	2017-02-27 12:42:19
1686	imtheghoul	2016-02-05 11:54:26
598	petemounce	2015-07-06 23:07:05
2145	EvertMDC	2016-06-28 06:56:19
2417	slackpad	2016-11-03 19:57:46
2417	moofish32	2016-10-25 23:37:49
749	armon	2015-03-04 00:24:06
1748	ryanuber	2016-02-23 21:20:26
344	ryanuber	2014-10-15 02:23:35
2407	Sandmania	2016-11-08 15:06:44
2407	charliestrawn	2016-10-17 20:59:28
2407	slackpad	2016-11-08 14:41:34
1365	sethvargo	2015-10-29 20:12:48
1572	motty-stratoscale	2016-07-04 12:02:58
1572	wyhysj	2016-01-07 20:57:30
1502	slackpad	2015-12-15 17:50:45
565	armon	2015-01-06 18:38:07
565	eolamey	2015-01-27 19:49:08
2027	slackpad	2016-08-10 20:55:24
1958	panda87	2016-04-18 15:03:08
581	ryanuber	2015-01-07 19:14:56
581	sethvargo	2015-01-07 18:48:33
1078	ryanuber	2015-07-13 16:14:38
1110	sean-	2016-12-02 14:26:44
1949	wxjs33	2016-04-13 07:48:02
1219	42wim	2015-11-09 17:02:56
1219	ryanbreen	2015-09-12 20:00:58
1380	slackpad	2015-11-18 21:08:38
459	slackpad	2016-09-21 17:02:56
2478	kyhavlov	2016-11-07 22:24:36
2478	brianhays	2016-11-07 23:24:12
2742	stefreak	2017-02-14 15:37:04
985	jeinwag	2015-08-05 10:01:57
985	armon	2015-06-26 09:55:04
985	highlyunavailable	2015-06-25 03:30:28
1173	wuub	2015-08-27 08:43:36
1173	ryanuber	2015-09-11 16:27:02
1173	slackpad	2015-08-26 15:11:28
1081	ryanuber	2015-07-13 16:37:29
1081	bung87	2015-07-13 17:52:15
1846	ryanuber	2016-03-18 19:47:53
1846	TeaBough	2016-03-19 10:02:53
1846	slackpad	2016-03-18 20:47:39
1120	armon	2015-07-22 20:15:13
1120	highlyunavailable	2015-07-22 22:07:28
1983	mpalmer	2016-04-25 00:03:50
443	armon	2014-10-30 20:40:32
2365	wyardley	2017-02-11 01:41:40
1388	DanyC97	2016-09-30 04:56:22
1083	juaby	2015-07-07 02:43:17
1922	deadok22	2016-04-30 03:32:58
2132	pshima	2016-06-20 23:19:29
768	armon	2015-03-09 20:57:59
768	iamthemuffinman	2015-03-07 14:41:49
768	ryanbreen	2015-03-07 14:43:40
2795	slackpad	2017-03-10 21:58:17
717	colinrymer	2015-07-07 02:12:53
717	armon	2015-07-07 16:14:16
2764	jasoncostello	2017-02-22 00:54:07
260	sandstrom	2015-01-09 15:44:47
2046	ross	2016-05-17 17:46:05
2046	armon	2016-05-17 16:56:50
2046	slackpad	2016-05-18 05:06:36
827	mfischer-zd	2015-03-30 22:20:49
827	ryanuber	2015-04-01 01:24:59
2701	Deric4	2017-02-02 02:59:45
2648	linking12	2017-01-13 07:47:24
1226	slackpad	2015-09-09 06:01:35
1226	highlyunavailable	2015-09-09 05:54:52
434	vito	2014-12-11 19:32:57
573	armon	2015-01-05 19:17:03
573	ryanuber	2015-01-05 19:18:56
798	tillig	2015-08-20 19:04:38
1085	armon	2015-07-23 20:43:43
1085	siddharthist	2015-07-23 15:18:32
1085	ryanuber	2015-07-23 20:56:36
257	spro	2014-07-22 19:29:31
58	mitchellh	2014-04-18 15:55:48
1177	feniix	2015-08-17 20:48:48
71	armon	2014-04-22 21:07:27
71	mitchellh	2014-04-22 06:03:11
936	ceh	2015-05-14 08:17:09
440	armon	2015-05-18 22:44:19
440	ryanuber	2014-10-30 16:37:11
1587	renrenfree	2016-01-18 05:54:24
977	sdboyer	2015-05-27 01:43:09
1478	salzig	2017-03-27 19:34:26
563	sethvargo	2014-12-30 18:18:52
1570	ChrisLundquist	2016-08-09 22:37:43
758	megakid	2015-11-05 17:02:21
758	ricardclau	2016-06-16 22:14:56
758	ryanbreen	2015-03-05 22:57:36
758	vassilvk	2016-02-10 16:29:39
758	vLifeOfBrian	2016-01-14 19:37:07
758	StefanScherer	2015-09-23 20:59:49
1929	zankich	2016-05-11 00:44:57
1929	kkallday	2016-04-11 19:31:08
2139	byrnedo	2016-08-11 07:36:05
2709	sodre	2017-02-03 02:32:15
1165	slackpad	2015-08-11 01:46:09
1143	armon	2015-07-29 21:31:53
214	armon	2014-07-02 20:29:37
233	nelhage	2014-06-28 20:34:59
1529	scalp42	2015-12-18 19:19:04
1529	slackpad	2015-12-18 06:44:23
159	armon	2014-05-22 17:46:49
159	doublerebel	2015-12-11 16:37:04
159	cmacrae	2015-11-29 12:22:27
159	slackpad	2016-01-05 19:20:10
159	mitchellh	2014-05-18 20:54:46
835	grantr	2015-04-02 16:42:20
1764	slackpad	2016-02-26 09:56:05
1230	sfncook	2015-09-10 21:57:43
1230	slackpad	2015-09-10 21:43:31
1669	scalp42	2016-02-02 20:04:01
1669	darron	2016-02-02 16:07:26
1254	djenriquez	2015-10-05 19:07:03
1254	calvn	2015-09-28 21:50:57
1254	slackpad	2015-11-03 18:40:46
1046	armon	2015-06-30 00:57:37
721	blalor	2015-02-20 19:11:04
721	armon	2015-02-23 18:31:43
721	ryanuber	2015-02-20 19:41:23
840	fraenkel	2016-09-21 18:09:38
840	slackpad	2016-09-21 18:17:06
1616	donaldquixote	2016-01-21 15:12:54
1075	ThomasAlxDmy	2015-07-02 05:29:15
1075	ryanuber	2015-07-13 16:09:02
2749	hadielmougy	2017-03-01 07:47:16
2570	vancluever	2017-01-13 00:29:55
2570	kyhavlov	2017-01-12 23:28:32
988	pearkes	2015-06-02 21:55:22
988	ryanuber	2015-06-01 20:39:15
1757	slackpad	2016-02-24 23:41:51
1414	slackpad	2015-11-15 01:56:23
1583	sean-	2016-02-09 19:36:27
1583	slackpad	2016-02-09 01:53:44
1583	fusiondog	2016-02-10 05:07:33
2299	slackpad	2016-08-23 16:29:25
61	armon	2014-04-30 17:24:59
61	lsc	2014-04-24 09:33:51
2382	slackpad	2016-10-20 16:41:28
446	c4milo	2014-10-31 23:05:00
802	ryanuber	2015-03-19 23:02:28
802	sethvargo	2015-03-19 16:37:00
2011	devth	2016-08-10 20:38:34
2710	sodre	2017-02-03 05:06:01
1680	CpuID	2016-06-14 19:18:11
1019	feiyang21687	2015-06-11 02:54:17
431	xla	2014-10-24 19:01:44
431	ryanuber	2014-10-24 07:56:06
532	armon	2015-02-02 21:23:23
532	kaelumania	2015-05-27 07:08:35
805	discordianfish	2015-03-20 15:06:34
677	jhmartin	2015-07-13 03:17:47
677	ryanuber	2015-02-08 20:10:12
2137	ryanuber	2016-06-21 22:57:58
2137	slackpad	2016-06-22 02:57:15
497	ryanuber	2014-11-24 19:07:38
1507	subchen	2015-12-21 03:38:35
1507	slackpad	2017-02-03 14:48:39
1507	kaskavalci	2017-02-03 09:13:10
1439	hridyeshpant	2015-12-17 14:30:17
2657	kamaradclimber	2017-03-17 08:30:15
2325	slackpad	2016-09-05 17:42:16
54	armon	2014-04-18 03:04:15
98	armon	2014-05-01 17:23:53
1509	jimonreal	2015-12-16 15:34:51
300	armon	2014-08-25 18:03:00
300	imkira	2014-08-25 06:50:35
1404	msabramo	2015-11-11 16:34:14
709	nathanisaac-s	2015-10-13 19:11:49
709	alexinthesky	2015-10-14 07:42:43
709	highlyunavailable	2015-10-13 17:13:35
1986	shortdudey123	2017-01-13 03:28:22
767	RongxinZhang	2016-01-17 23:46:51
603	tesseract2048	2016-01-15 12:14:06
2427	adrianlop	2016-10-21 22:00:58
2427	xautjzd	2016-11-02 02:41:20
2427	slackpad	2016-11-02 16:50:23
947	CpuID	2016-09-16 06:45:50
372	tiw	2014-09-30 01:41:30
1500	sethvargo	2015-12-21 16:07:46
1500	slackpad	2015-12-19 07:11:41
263	mtchavez	2014-07-30 15:17:14
263	pearkes	2014-07-31 17:53:09
2038	dmyerscough	2016-05-12 02:17:59
2082	slackpad	2016-06-01 15:43:58
2082	shakisha	2016-06-01 14:11:27
258	reset	2014-07-23 18:40:41
1720	jacohend	2016-08-24 22:16:38
1720	slackpad	2016-02-17 05:30:32
834	apoydence	2015-06-05 02:17:39
834	ryanuber	2015-06-02 22:27:14
820	fraenkel	2015-11-25 02:35:47
820	ryanuber	2015-11-25 02:33:04
490	armon	2014-11-21 18:43:40
490	ryanuber	2014-12-01 22:59:30
1448	gozer	2015-12-30 20:41:28
1448	slackpad	2015-12-21 23:19:56
1465	sitano	2016-09-29 11:06:56
652	ryanuber	2015-01-28 22:40:14
32	armon	2014-04-09 17:21:41
1354	slackpad	2015-10-28 01:21:16
588	ryanuber	2015-01-09 21:54:21
883	florentvaldelievre	2015-04-23 20:50:57
526	dellis23	2015-02-23 18:58:23
526	thedjEJ	2015-04-20 05:18:38
2335	slackpad	2016-09-13 15:32:29
750	armon	2015-03-04 00:21:20
750	awheeler	2015-09-11 02:03:33
750	slackpad	2015-06-17 21:52:08
750	Dmitry1987	2016-03-10 13:02:52
750	pepov	2015-03-04 05:11:13
750	theonewolf	2015-07-23 00:45:31
1531	scalp42	2015-12-18 19:36:01
1531	slackpad	2015-12-18 19:34:53
1047	ryanuber	2015-06-19 16:31:30
816	armon	2015-05-04 22:40:23
816	pepov	2015-04-01 09:42:42
557	mitchellh	2015-01-02 16:42:43
557	ryanuber	2015-01-03 03:00:54
557	telmich	2014-12-27 20:51:42
557	c4milo	2015-04-06 19:42:11
720	pearkes	2015-02-20 22:50:12
720	sethvargo	2015-02-20 21:42:47
949	haf	2015-05-20 06:20:08
86	armon	2014-04-29 05:22:25
1661	alistanis	2016-02-19 21:29:29
1661	darron	2016-01-28 23:48:11
930	ryanuber	2015-05-29 17:36:44
886	mikeys	2015-04-29 23:11:51
1051	ThomasAlxDmy	2015-06-25 16:18:13
516	ryanuber	2014-12-05 08:48:26
371	mapa3m	2016-09-21 01:48:24
371	lalyos	2014-11-28 17:46:30
1107	jhickson	2016-09-15 10:29:26
1107	amochtar	2015-09-28 19:49:45
679	armon	2015-07-10 00:20:09
679	brycechesternewman	2015-08-01 19:31:27
679	ajf	2015-02-08 19:16:54
679	scalp42	2015-07-08 23:49:58
679	cablehead	2015-08-06 20:12:27
679	j0hnsmith	2016-08-17 08:05:08
509	ryanuber	2014-12-03 19:12:22
2724	jtchoi	2017-02-15 23:00:07
2724	slackpad	2017-02-09 20:00:40
1102	armon	2015-07-14 01:25:12
1102	ryanuber	2015-07-13 19:40:18
11	armon	2014-05-02 04:11:59
11	mitchellh	2014-05-02 03:31:46
2353	slackpad	2016-09-22 19:56:04
414	fromonesrc	2016-11-22 19:35:29
2006	sean-	2016-04-29 08:41:59
2006	akurniawan	2016-06-02 23:08:40
818	alpduhuez	2015-05-14 19:34:03
2374	muradm	2016-10-20 16:37:27
2374	hehailong5	2017-01-14 01:38:23
2374	galindro	2017-01-13 13:07:59
154	gamefundas	2017-01-05 07:29:34
154	ryanuber	2015-02-22 20:45:03
165	pearkes	2014-06-02 14:31:37
1858	gvenka008c	2017-02-09 14:07:37
1376	slackpad	2015-10-30 21:59:38
1186	calvn	2015-08-19 00:53:30
1698	DWvanGeest	2016-06-09 17:06:17
1698	slackpad	2016-02-07 21:47:26
2525	slackpad	2016-11-22 00:55:28
254	dennybaa	2014-07-22 15:05:59
1274	rgl	2015-12-01 19:38:12
1274	slackpad	2015-12-01 19:51:37
2820	notuscloud	2017-03-23 17:29:22
1789	captainill	2016-03-03 20:26:55
2634	gagan2u2002	2017-01-06 09:44:17
2634	moofish32	2017-01-09 07:31:45
2634	raben2	2017-01-06 10:18:58
2634	magiconair	2017-01-06 12:08:24
612	jefferai	2015-01-20 15:04:10
612	armon	2015-01-20 17:42:05
612	sethvargo	2015-01-20 16:18:02
997	brommer	2015-06-03 17:01:04
13	armon	2014-04-03 17:44:23
13	morgante	2014-08-29 19:55:17
13	jrnt30	2014-09-17 22:08:00
13	vivianma	2014-04-21 23:07:57
13	highlyunavailable	2014-08-29 20:16:23
1534	shimshon-stratoscale	2015-12-21 09:24:22
946	tgwizard	2015-05-16 10:22:43
946	c4milo	2015-05-16 05:01:52
2175	armon	2016-07-10 17:34:48
2175	slackpad	2016-07-10 20:26:20
1480	das-vinculum	2015-12-16 15:02:15
976	ryanuber	2015-05-28 20:12:06
976	highlyunavailable	2015-05-28 20:03:19
976	c4milo	2015-05-28 19:52:16
595	armon	2015-01-12 21:23:38
2141	slackpad	2016-08-11 01:10:18
616	ceh	2015-01-18 04:35:26
616	ryanuber	2015-01-18 02:26:05
562	petemounce	2015-01-02 19:58:25
714	hoffoo	2015-02-19 22:46:03
1182	ryanuber	2015-08-17 18:14:55
172	armon	2014-12-13 06:18:43
1008	armon	2015-06-09 11:59:27
290	slackpad	2015-08-31 23:13:36
290	glenngillen	2015-08-22 10:55:12
1762	mshean	2016-02-26 04:00:15
1033	jiangshengwu	2015-06-16 06:03:50
899	rhelmer	2015-05-04 04:01:57
899	ryanbreen	2015-05-04 21:28:08
2347	zhaojigang	2016-09-27 07:05:43
875	tshak	2016-06-21 15:36:58
468	hyc	2014-11-21 19:30:52
468	webcoyote	2014-11-21 20:14:28
1200	ryotarai	2015-09-01 02:02:37
1200	slackpad	2015-08-31 22:14:06
1450	slackpad	2015-11-26 02:02:35
571	BjRo	2015-08-10 14:46:53
571	armon	2015-01-06 18:43:39
571	joelmoss	2015-07-29 22:20:59
2546	slackpad	2016-12-01 05:15:52
2118	DWvanGeest	2016-06-15 18:45:02
2118	slackpad	2016-08-15 23:16:27
548	ryanuber	2015-11-25 01:58:01
938	mattrobenolt	2015-05-29 17:29:08
938	rafikk	2015-06-02 22:45:16
938	pearkes	2015-06-02 22:19:13
938	ryanuber	2015-05-29 17:27:14
938	slackpad	2015-10-26 21:05:49
2229	sethvargo	2016-08-02 07:45:12
904	josephholsten	2015-05-05 18:14:59
904	ryanuber	2015-05-05 01:05:32
2154	JensRantil	2016-06-30 15:54:09
2216	WoZ	2016-07-29 12:41:25
1326	armon	2015-10-22 20:34:06
2174	motty-stratoscale	2016-07-10 12:31:25
1679	Amit-PivotalLabs	2016-02-03 00:35:41
1467	meirish	2016-01-14 23:59:22
1467	slackpad	2015-12-04 04:53:11
355	armon	2014-09-22 16:34:06
355	drnic	2014-09-22 16:47:07
2200	carkmorwin	2016-07-21 15:57:08
2263	slackpad	2016-09-02 05:16:33
1092	fraenkel	2015-07-16 11:43:35
1092	armon	2015-07-16 07:22:05
1193	ahmetb	2015-08-28 16:37:05
1331	slackpad	2015-10-23 22:30:48
811	ryanuber	2015-03-24 23:52:36
2384	Amit-PivotalLabs	2016-10-12 17:28:24
1082	juaby	2015-07-07 02:42:41
1379	slackpad	2016-01-08 01:32:48
1382	kvz	2015-11-05 07:07:16
1105	aj-jester	2015-07-13 19:11:44
1765	romansky	2016-02-26 20:33:06
1765	slackpad	2016-02-26 19:30:27
2292	sitano	2016-09-12 16:04:12
1503	nicholascapo	2015-12-28 22:19:34
1097	omribahumi	2015-07-09 15:32:12
1097	highlyunavailable	2015-07-09 14:52:03
1624	slackpad	2016-02-02 01:38:36
2539	thecodeassassin	2016-11-29 09:40:38
608	imkira	2015-01-19 02:55:38
608	ryanuber	2015-01-18 02:17:18
1718	kendrickm	2016-02-26 17:56:31
1718	panda87	2016-02-29 17:53:09
2589	mytototo	2016-12-11 16:06:10
2589	slackpad	2016-12-11 18:46:43
1419	armon	2016-03-05 02:59:59
1419	slackpad	2016-03-05 01:29:07
654	armon	2015-02-04 18:35:35
654	ryanuber	2015-02-06 07:03:36
831	armon	2015-05-05 21:45:30
831	ryanuber	2015-03-31 17:59:55
579	armon	2015-02-27 23:32:45
813	ryanuber	2015-03-24 17:28:36
1247	zhouzhongmi	2015-09-22 09:14:04
1375	slackpad	2015-10-30 21:56:01
1133	raitech	2015-12-31 15:33:26
1133	nustiueudinastea	2015-09-23 12:49:09
202	slackpad	2016-12-20 04:17:35
2152	Oloremo	2016-06-29 22:07:23
2152	rgardam	2016-07-01 12:32:47
435	ryanuber	2014-10-27 04:28:01
435	sethvargo	2014-10-27 02:16:20
259	mterron	2016-05-27 02:28:43
817	juliusv	2015-03-26 17:00:24
817	discordianfish	2016-04-26 01:26:24
2790	jasoncostello	2017-03-08 17:43:46
2170	sean-	2016-07-06 23:00:08
1235	wuub	2015-09-17 09:55:50
2580	sethvargo	2016-12-07 22:02:15
1630	slackpad	2016-02-02 02:33:38
1460	sflint	2015-12-01 23:19:54
1076	ashish235	2015-07-15 05:24:31
1076	ryanuber	2015-07-13 16:05:58
708	ryanuber	2015-02-20 19:30:48
1389	ryanuber	2015-11-17 16:02:03
1389	slackpad	2015-11-17 06:45:43
2262	WIZARD-CXY	2016-08-24 02:08:18
2664	iammyr	2017-01-19 09:37:06
555	armon	2015-01-02 16:35:41
555	rotatingJazz	2015-01-11 04:59:43
555	sethvargo	2015-01-02 20:16:44
533	armon	2014-12-15 21:52:09
533	alouche	2014-12-15 12:17:12
1145	jrgarcia	2015-07-30 16:25:06
1145	armon	2015-07-30 16:23:44
274	kshep	2014-08-06 21:21:08
769	tonglil	2016-03-03 02:09:49
854	tkambler	2016-08-17 22:38:38
854	discordianfish	2015-06-04 18:59:33
854	tmichaud314	2016-08-05 16:53:16
810	sielaq	2015-03-25 17:45:23
2403	leprechau	2016-10-07 22:40:51
2403	slackpad	2016-10-07 23:47:49
427	sethvargo	2014-10-27 18:31:04
1952	ryanuber	2016-04-14 21:40:07
895	grantr	2015-04-29 20:34:30
2156	ryanuber	2016-07-01 21:31:27
1167	railsguru	2015-09-02 04:30:34
1167	ryanuber	2015-08-20 17:16:53
1167	ryanbreen	2015-09-01 21:44:34
730	ryanbreen	2015-02-23 19:07:16
1930	vancluever	2016-12-09 02:26:02
1930	radekg	2016-11-18 12:27:51
1930	slackpad	2016-11-18 00:13:10
742	rotatingJazz	2015-03-23 21:09:10
742	ashish235	2015-05-12 04:47:05
742	slackpad	2015-05-29 20:42:38
1840	hehailong5	2016-12-14 11:11:30
1936	chiefy	2016-12-06 19:08:07
866	chnrxn	2015-11-18 16:51:35
866	myusuf3	2016-10-07 21:14:52
693	ahjdzx	2015-02-13 06:02:55
982	artushin	2015-06-03 21:32:49
982	ryanuber	2015-06-03 07:14:54
982	slackpad	2016-04-13 05:40:41
1696	CruzanCaramele	2016-02-07 08:36:41
1251	sethvargo	2015-09-20 18:04:16
1813	slackpad	2016-03-09 07:11:16
882	armon	2015-06-25 14:41:23
882	ryanuber	2015-04-29 04:52:36
723	ryanuber	2015-02-21 03:59:05
2547	sethvargo	2016-11-30 02:17:38
2547	slackpad	2016-11-30 04:08:21
1333	josegonzalez	2016-04-13 20:43:05
314	armon	2014-09-02 17:05:41
1030	ryanuber	2015-06-14 06:10:54
95	armon	2014-04-30 19:03:24
1674	glenwong	2016-02-13 17:42:51
1674	mrwilby	2016-02-26 17:18:00
2671	jippi	2017-01-25 18:33:40
1271	djenriquez	2015-10-26 17:16:44
861	fraenkel	2015-04-14 02:33:32
861	armon	2015-04-13 19:45:35
815	ryanuber	2015-03-25 18:05:23
2223	user31459	2017-02-13 10:18:30
2219	slackpad	2016-08-13 00:20:41
478	ryanuber	2014-11-17 23:08:04
1881	BRMatt	2016-06-01 18:56:34
2562	cliff-ops	2016-12-02 01:41:32
1836	shaneog	2016-07-05 20:14:18
1836	ryanuber	2016-07-05 19:32:31
747	armon	2015-03-03 02:48:10
1058	siddharthist	2015-06-25 17:13:43
1058	ryanuber	2015-06-25 16:11:24
1154	armon	2015-08-05 22:15:31
1154	darron	2015-08-10 22:00:32
1154	slackpad	2015-08-07 04:11:53
1154	bastichelaar	2015-08-11 07:58:26
645	ryanuber	2015-01-26 18:15:40
1838	slackpad	2016-12-15 16:56:16
1838	mckennajones	2016-10-31 02:03:26
1781	senthilkumar-kj	2016-11-26 03:04:23
843	ryanuber	2015-04-27 20:28:14
2448	sethvargo	2016-10-29 19:01:46
1564	slackpad	2016-01-06 06:53:59
1564	mqliang	2016-01-06 06:05:22
2314	slackpad	2016-09-20 23:45:48
262	ryanuber	2015-02-21 04:03:30
452	armon	2014-11-05 18:14:30
452	ryanuber	2014-11-04 19:46:38
1688	joemiller	2016-03-04 02:19:19
1159	armon	2016-01-03 19:45:58
1159	bacoboy	2015-12-31 20:24:16
1383	claudio-viola	2016-09-22 15:40:43
546	armon	2014-12-18 03:08:28
546	ryanuber	2014-12-18 02:59:11
546	ryanbreen	2014-12-18 14:02:22
1528	slackpad	2015-12-19 06:08:56
1528	c4milo	2015-12-19 20:07:29
1576	daviddodsworth	2016-09-06 19:14:08
1576	rajinders	2016-07-15 14:00:03
1576	donaldquixote	2016-01-07 22:10:15
74	alexellis	2016-01-16 21:39:49
543	lyrixx	2015-02-11 13:18:32
460	gebrits	2014-11-10 22:26:29
136	armon	2014-05-16 20:52:43
22	armon	2014-04-03 17:41:15
1006	armon	2015-06-09 02:19:29
1539	slackpad	2015-12-22 05:53:05
1957	siddharthist	2016-05-19 19:45:13
1957	slackpad	2016-05-19 02:42:43
1723	Vaccano	2016-09-13 22:30:45
228	salehe	2014-06-23 18:56:37
24	armon	2014-04-03 17:42:33
841	discordianfish	2015-04-06 17:36:45
1712	sean-	2016-02-12 20:25:22
1288	armon	2015-10-13 00:47:52
470	sfitts	2014-11-13 19:23:29
855	armon	2015-04-10 17:01:45
445	ryanuber	2015-02-21 04:16:58
2640	slackpad	2017-02-08 03:34:11
2640	far-blue	2017-01-09 10:56:11
2640	moofish32	2017-01-09 03:53:11
956	sean-	2015-05-20 01:08:59
956	armon	2015-05-19 22:28:56
956	ryanuber	2015-05-19 22:33:03
766	raphink	2016-01-12 14:23:35
2405	stevenLX	2016-11-18 03:36:52
1080	babbottscott	2015-07-16 22:40:00
1715	slackpad	2016-02-13 02:42:00
1057	slackpad	2016-04-23 01:52:10
948	armon	2015-05-19 22:38:08
948	tiwilliam	2015-06-29 21:57:46
948	highlyunavailable	2015-09-02 14:45:05
872	KFishner	2015-04-20 23:31:07
9	armon	2014-02-23 01:48:08
399	ryanuber	2014-11-25 03:48:16
2317	illeatyourheart	2016-09-01 15:25:52
1264	omribahumi	2015-10-06 06:42:28
1396	ryanuber	2015-11-09 19:17:52
1191	westsouthnight	2016-12-01 16:27:44
2153	dnblankedelman	2017-02-23 18:06:08
2573	sean-	2016-12-05 21:38:10
2573	sethvargo	2016-12-06 17:56:48
2803	ross	2017-03-17 18:31:54
336	armon	2014-09-22 16:30:32
336	ryanuber	2014-09-23 06:59:10
725	telmich	2015-03-16 20:08:05
266	armon	2014-08-01 17:53:11
2360	sethvargo	2016-09-26 15:17:07
2360	slackpad	2016-09-26 21:44:07
637	ceh	2015-01-25 04:32:49
2582	ybubnov	2016-12-09 10:47:55
1632	slackpad	2016-01-20 05:58:40
410	armon	2015-05-11 18:21:27
1368	zaksoup	2015-11-03 20:01:24
208	jefferai	2015-04-08 15:54:03
208	wuub	2014-07-11 09:34:30
208	andrewwatson	2014-10-27 17:22:24
208	mfischer-zd	2014-10-27 17:19:34
208	armon	2014-07-11 17:53:29
208	StephenTallamy	2015-07-23 13:56:05
475	robreinhold	2015-09-02 15:10:20
475	lalyos	2014-11-23 08:37:12
740	cruatta	2015-03-31 06:11:06
740	armon	2015-03-04 00:29:45
740	ryanuber	2015-07-13 18:59:48
740	aconrad	2015-07-13 20:28:19
342	armon	2014-09-15 21:25:46
1701	mg03	2016-02-08 22:53:24
1701	slackpad	2016-02-08 21:50:37
990	ashish235	2015-06-01 11:30:57
1845	ryanuber	2016-07-05 19:47:42
1245	djenriquez	2015-09-18 17:55:39
1245	hosunghwang	2016-11-09 19:18:41
2297	rom-stratoscale	2016-08-23 21:59:51
2297	arie-stratoscale	2016-08-24 09:33:03
737	justinrosenthal	2015-02-26 00:48:12
828	armon	2015-04-06 21:23:46
1866	moofish32	2016-04-06 14:46:29
695	armon	2015-02-13 01:03:06
1734	idubinskiy	2016-02-19 20:52:28
1734	slackpad	2016-02-26 10:10:52
857	ryanuber	2015-04-11 02:33:44
1130	pdf	2015-07-23 21:35:21
1130	armon	2015-07-23 20:41:32
1130	ryanuber	2015-07-23 22:39:48
551	ceh	2014-12-19 11:57:50
551	ryanuber	2014-12-31 07:05:47
1579	slackpad	2016-01-09 00:18:53
610	ryanuber	2015-01-17 00:46:31
610	dave-tucker	2015-01-17 00:39:15
1445	slackpad	2015-11-23 18:48:39
1001	ryanuber	2015-06-04 15:54:08
1914	shakisha	2016-04-12 16:01:33
1311	Amit-PivotalLabs	2016-02-05 22:46:57
2173	bhargavchukka234	2017-01-05 12:29:36
1113	ryanuber	2015-07-17 17:03:33
640	ryanuber	2015-01-24 21:18:09
84	ijin	2014-05-05 01:44:25
876	chnrxn	2016-01-27 02:31:42
223	mitchellh	2014-06-18 23:20:23
971	epipho	2015-06-05 14:32:04
971	sstarcher	2015-06-05 02:06:34
971	discordianfish	2015-06-08 17:01:35
971	miekg	2016-05-31 17:45:42
971	alexjh	2016-05-31 17:37:14
1553	peterfschaadt	2015-12-29 01:05:29
416	armon	2014-10-21 20:38:11
416	sethvargo	2014-10-21 20:34:06
819	ryanuber	2015-03-26 22:20:32
1045	JeanMertz	2015-09-28 11:20:25
1484	tpolekhin	2015-12-10 00:09:03
2766	vrenjith	2017-03-16 04:35:45
900	ryanuber	2015-05-04 00:04:38
622	ryanuber	2015-01-21 03:00:34
1642	tiagoalves83	2016-07-07 03:39:40
1642	slackpad	2016-02-02 04:05:01
1400	aanm	2016-03-30 22:01:10
1400	JeffChien	2015-11-12 02:52:37
550	armon	2015-01-05 22:35:25
550	i0rek	2015-01-05 13:20:30
550	ryanuber	2015-01-06 18:08:26
550	rotatingJazz	2015-01-05 20:36:57
1089	sodre	2017-01-30 17:04:42
1687	sean-	2016-04-01 01:10:29
1799	Ashald	2016-03-07 05:15:42
2743	slackpad	2017-02-15 02:30:03
134	mitchellh	2014-05-22 17:35:36
1489	slackpad	2015-12-10 22:11:21
472	ryanuber	2014-11-25 19:34:00
897	robinroestenburg	2015-10-26 08:15:04
2017	captainill	2016-05-04 00:48:19
1231	ekristen	2015-09-21 14:50:23
73	armon	2014-04-24 05:29:19
1202	armon	2015-08-28 00:45:13
180	mitchellh	2014-06-02 21:36:24
180	evanphx	2014-06-02 04:25:44
2428	pascaldekloe	2016-11-09 17:20:33
1527	nickmiller-wf	2015-12-21 18:09:24
393	armon	2014-10-12 02:15:27
393	ryanuber	2014-10-11 19:05:25
393	claco	2014-10-25 14:05:38
1565	johntdyer	2016-01-05 21:48:14
476	AirbornePorcine	2015-03-23 17:37:30
476	ctro	2014-11-20 19:58:36
1233	ryanuber	2015-09-10 21:56:33
1941	slackpad	2016-04-13 06:00:44
1212	djenriquez	2015-09-09 06:48:35
1212	sstarcher	2016-01-08 03:31:36
1212	skippy	2015-10-02 16:05:53
1212	slackpad	2016-02-26 18:12:30
1212	romansky	2016-02-26 18:25:39
1212	MrMMorris	2016-01-11 20:18:30
890	armon	2015-05-18 22:47:38
96	armon	2014-04-30 19:36:05
594	ryanuber	2015-01-10 18:12:35
2814	plorenz	2017-03-22 19:07:44
294	armon	2014-11-19 17:31:41
294	i0rek	2014-11-19 20:59:13
287	niclashoyer	2015-02-08 00:04:15
829	apoydence	2015-03-30 22:21:43
829	ryanuber	2015-03-30 22:18:32
829	armon	2015-04-01 00:38:12
829	cthumuluru	2017-01-30 23:08:02
2054	maxenglander	2016-08-03 05:13:50
2185	richard-hulm	2016-07-19 09:05:38
646	ryanuber	2015-01-26 22:14:17
368	ryanuber	2014-09-26 03:54:35
368	wunki	2015-02-09 16:58:45
341	ryanuber	2014-10-20 19:23:19
341	plorenz	2014-10-20 18:40:04
1810	captainill	2016-03-08 23:00:43
1428	msabramo	2015-11-19 04:32:12
892	armon	2015-05-07 18:56:44
892	pearkes	2015-05-07 18:59:59
892	ryanuber	2015-04-28 22:12:22
1207	wyhysj	2015-09-01 02:05:40
688	armon	2015-02-18 00:16:04
688	ryanuber	2015-04-20 17:34:39
688	tgwizard	2015-02-17 21:56:47
688	cglewis	2015-04-20 15:51:07
1432	t3hk0d3	2016-05-17 18:30:12
1432	dankraw	2016-08-08 09:04:03
1432	adamdubiel	2016-07-07 06:33:51
1904	discordianfish	2016-04-27 18:53:25
1904	slackpad	2016-08-10 20:22:32
1014	sethvargo	2015-06-08 14:16:25
177	armon	2014-05-28 18:03:14
2150	BSick7	2016-06-29 12:09:34
822	MrMMorris	2015-03-27 22:07:17
1629	slackpad	2016-02-02 02:04:45
1629	moofish32	2016-02-02 15:34:15
838	ryanuber	2015-04-02 16:39:30
2792	wclarke1	2017-03-10 16:13:37
2792	nathanwebsterdotme	2017-03-10 11:30:54
731	hyc	2015-03-04 11:15:21
731	armon	2015-02-23 19:02:41
731	lyrixx	2015-02-24 09:25:30
1232	anoopengineer	2015-09-11 15:15:48
1232	highlyunavailable	2015-09-11 05:32:13
2688	ryon	2017-01-27 21:04:01
2522	jijojv	2016-11-20 02:49:08
105	mitchellh	2014-05-02 03:21:30
591	ryanuber	2015-01-12 21:40:56
1295	philsttr	2015-10-13 00:44:58
1833	Amit-PivotalLabs	2016-03-15 08:43:56
1049	ryanuber	2015-06-22 17:45:45
1825	slackpad	2016-03-10 21:17:22
2331	junneyang	2016-09-08 08:32:53
2390	JoeOrtiz	2016-10-09 04:12:36
1359	slackpad	2015-10-29 02:16:21
605	calvn	2015-09-23 17:21:54
181	armon	2014-06-02 02:11:06
181	andrewwatson	2014-06-02 14:26:20
181	christianromney	2014-06-02 11:42:50
1815	anthonybishopric	2016-03-11 17:16:12
1815	mpuncel	2017-03-13 16:13:52
1815	slackpad	2017-02-16 05:15:33
2542	huyifanstar	2016-11-29 18:57:05
534	i0rek	2014-12-13 12:42:09
970	armon	2015-05-22 18:17:23
1084	i0rek	2015-07-06 16:01:37
1240	sethvargo	2015-09-14 17:49:34
2039	slackpad	2016-08-10 23:46:14
2069	odiszapc	2016-05-25 06:19:42
1358	steve-jansen	2017-02-27 05:31:45
1358	mfischer-zd	2016-08-22 15:45:31
1358	amenzhinsky	2016-07-26 15:56:28
911	armon	2015-05-06 18:19:24
911	kaelumania	2015-05-06 19:41:21
911	highlyunavailable	2015-05-06 20:03:22
2063	ross	2016-05-31 14:49:20
2063	slackpad	2016-05-31 14:36:01
184	c4milo	2014-06-02 21:31:25
697	pccowboy	2015-03-11 21:16:39
1562	amochtar	2016-06-02 15:04:30
1562	discordianfish	2016-01-04 18:23:13
1562	ryanuber	2016-01-04 17:54:31
1562	phs	2016-01-08 22:14:10
1562	slackpad	2016-01-04 17:56:08
2412	sethvargo	2016-10-13 22:06:42
2412	slackpad	2017-02-08 02:20:21
1521	sboily	2015-12-17 18:21:29
1521	ryanuber	2015-12-17 17:45:40
174	tiwilliam	2014-05-26 21:05:27
1803	tylert	2016-03-09 15:49:23
575	armon	2015-01-05 22:07:42
849	abronan	2015-04-08 22:13:32
794	sethvargo	2015-03-18 14:41:08
197	armon	2014-06-08 20:18:20
197	pearkes	2014-06-11 13:00:37
2166	EugenMayer	2016-07-05 19:15:46
317	drnic	2014-09-02 17:54:41
791	ryanuber	2015-04-12 18:31:36
166	gvenka008c	2016-07-19 17:29:35
166	calvn	2015-11-23 17:52:58
166	webcoyote	2014-05-29 16:14:45
166	bscott	2014-05-22 20:25:22
1301	westsouthnight	2016-11-28 03:53:52
1548	kikitux	2016-01-12 08:21:23
541	sethvargo	2015-01-02 21:35:59
541	carlanton	2015-01-02 20:42:09
224	armon	2014-07-16 17:57:11
224	tiwilliam	2014-07-16 10:27:35
131	tiwilliam	2015-04-07 18:22:29
893	petemounce	2015-05-03 23:21:25
1265	spheromak	2015-09-30 19:18:58
1265	slackpad	2015-10-13 04:15:45
1116	ChristianKniep	2015-08-31 13:32:40
862	armon	2015-04-18 00:06:00
862	ryanuber	2015-04-14 02:42:08
1188	drsnyder	2015-08-20 20:14:01
954	siddharthist	2015-07-23 21:53:08
1387	BRMatt	2016-08-11 02:12:45
553	derekelkins	2015-02-03 13:58:27
2432	hehailong5	2016-10-27 06:13:55
2432	cmingxu	2016-10-28 06:49:24
1138	bhurlow	2015-10-02 15:35:08
436	ryanuber	2014-10-27 02:26:25
436	sethvargo	2014-10-27 02:23:21
903	josephholsten	2015-05-04 19:31:30
903	ryanuber	2015-05-04 19:14:51
164	armon	2014-05-22 17:41:08
2630	mckennajones	2017-01-23 21:45:33
2791	krestenkrab	2017-03-09 08:58:08
1132	half-dead	2015-07-28 09:41:38
1071	pauzed	2015-12-16 21:54:10
1071	ryanuber	2015-07-09 23:36:12
1394	slackpad	2015-11-09 16:25:41
1747	Ashald	2016-02-23 16:17:56
343	pearkes	2014-09-19 13:04:48
2343	Amit-PivotalLabs	2016-09-16 23:15:27
2142	clintonm9	2016-06-23 18:28:20
1302	rtoma	2016-03-22 08:54:00
485	sethvargo	2014-11-20 16:24:46
1241	scalp42	2015-10-08 17:51:44
1241	slackpad	2015-09-14 21:54:06
619	armon	2015-01-22 01:35:38
619	ryanuber	2015-01-20 20:15:35
2363	gpaggi	2016-09-27 15:35:13
1850	ketzacoatl	2016-03-22 02:19:40
1850	slackpad	2016-03-21 23:30:10
2572	brianshumate	2016-12-06 19:12:29
327	armon	2014-10-09 21:15:54
327	kaelumania	2015-05-27 07:12:21
1291	ryanuber	2015-10-20 19:32:30
1291	slackpad	2015-10-12 17:05:37
298	tiwilliam	2014-08-22 11:57:15
1791	kamaradclimber	2016-03-11 07:58:31
1472	taras	2015-12-07 16:09:40
1871	Amit-PivotalLabs	2016-03-25 03:05:22
511	ryanuber	2014-12-04 08:40:31
2025	deviantony	2016-06-09 09:14:45
2025	barbarello	2016-06-09 14:38:41
2025	fxdgear	2016-05-05 17:47:10
718	ryanuber	2015-02-20 02:44:47
617	ryanuber	2015-01-18 00:55:31
583	marcellodesales	2015-11-25 17:41:11
1724	kaskavalci	2016-03-02 13:14:00
1724	slackpad	2016-03-01 20:19:16
2424	slackpad	2016-10-19 15:33:50
2176	slackpad	2016-07-14 06:54:51
2176	akbarahmed	2016-07-14 20:38:44
2395	gitter-badger	2016-10-07 00:29:26
2375	xychu	2016-11-21 11:30:15
1763	kaskavalci	2016-03-10 06:50:37
1763	slackpad	2016-03-10 06:39:35
647	byllc	2015-01-27 18:06:00
751	armon	2015-03-04 00:12:37
751	ryanuber	2015-03-03 22:19:24
2576	chiefy	2016-12-06 19:24:42
1150	mtchavez	2015-09-03 15:49:59
1150	armon	2015-08-11 17:47:36
1150	darron	2015-08-11 18:10:01
1150	evanccnyc	2015-08-06 03:32:16
189	armon	2014-06-12 16:59:18
206	armon	2014-06-12 17:40:38
1646	doertedev	2016-03-10 07:47:05
169	armon	2014-08-04 16:48:31
1479	lukesteensen	2016-01-09 01:08:49
1041	armon	2015-09-11 18:39:34
276	ryanuber	2014-08-08 21:11:56
406	ryanuber	2014-10-17 18:58:29
1299	slackpad	2016-08-12 19:03:40
2783	p1nkrock	2017-03-10 07:03:41
2217	mfischer-zd	2016-12-02 20:42:45
2217	sean-	2016-12-02 14:55:29
1547	evan2645	2015-12-24 15:57:49
1547	ChristianKniep	2016-01-19 20:54:08
1547	slackpad	2015-12-24 20:37:47
955	amirkibbar	2015-05-19 00:44:38
1284	scalp42	2015-10-08 22:10:09
1284	BRMatt	2016-01-26 15:30:33
1284	slackpad	2015-11-16 22:58:28
743	highlyunavailable	2015-03-02 07:33:42
743	ryanbreen	2015-03-02 03:06:23
230	armon	2014-06-29 01:52:17
932	armon	2015-05-12 20:15:37
1885	akamalov	2016-03-28 18:56:19
57	mitchellh	2014-04-18 18:08:11
57	armon	2014-04-18 18:19:46
859	armon	2015-04-13 19:47:41
859	Heuriskein	2015-04-13 21:14:15
663	ryanuber	2015-01-31 18:36:18
104	mitchellh	2014-05-02 03:23:26
104	salehe	2014-05-12 13:25:54
104	jorgemarey	2016-05-11 07:54:37
1104	omribahumi	2015-07-17 17:50:01
1104	ryanuber	2015-07-17 17:13:32
993	juaby	2015-07-02 06:53:58
993	ryanuber	2015-06-10 01:39:08
993	slackpad	2015-06-10 00:25:30
993	orclev	2015-06-19 18:16:05
993	elephantfries	2015-07-06 20:29:27
993	reversefold	2015-06-09 22:14:28
1187	sfncook	2015-09-10 21:32:37
2371	theckman	2016-09-29 13:37:48
2371	slackpad	2016-10-06 01:03:28
1829	cshabi	2017-02-16 11:32:11
1497	pshima	2015-12-16 02:04:45
1554	slackpad	2016-02-02 03:14:25
719	ryanuber	2015-02-20 03:14:16
1136	jrgarcia	2015-07-30 04:39:25
2086	rom-stratoscale	2016-06-02 20:04:19
110	armon	2014-05-04 21:37:39
110	XavM	2014-05-04 20:30:14
479	hoffoo	2014-11-21 18:33:11
479	ryanuber	2014-11-21 18:13:46
2350	slackpad	2016-09-24 01:13:22
1095	ryanuber	2015-07-17 17:20:32
1560	sebi-hgdata	2016-01-05 09:12:05
710	armon	2015-02-18 23:10:00
711	armon	2015-02-18 23:17:09
711	ryanuber	2015-02-19 00:54:55
421	ryanuber	2015-02-20 17:06:16
421	sethvargo	2015-01-20 16:22:46
2678	sethvargo	2017-01-26 05:16:13
1223	armon	2015-09-08 19:21:22
744	ryanbreen	2015-03-02 00:16:24
1236	ryanbreen	2015-09-11 19:16:15
2474	kamaradclimber	2016-11-10 11:15:51
1550	ryanuber	2016-01-05 17:49:26
1374	trumant	2015-12-03 19:37:02
1374	CpuID	2016-06-08 01:21:20
1374	slackpad	2015-10-30 21:55:03
587	jefferai	2015-01-13 14:10:19
587	armon	2015-01-08 20:13:32
587	ryanuber	2015-01-12 20:13:25
707	armon	2015-02-17 20:01:49
707	ryanuber	2015-02-17 20:20:10
449	ryanuber	2014-11-07 05:09:40
1344	sethvargo	2015-10-26 21:30:56
1962	slackpad	2016-11-22 18:06:39
1466	tongda	2015-12-22 13:14:29
2172	Amit-PivotalLabs	2016-07-07 23:04:03
2172	zankich	2016-07-07 18:42:02
2172	iverberk	2016-08-08 08:09:56
933	armon	2015-05-18 22:51:54
2528	akamalov	2016-11-22 19:58:59
2549	erebe	2016-12-26 09:50:16
2549	Thib17	2016-12-21 16:39:26
2549	iksaif	2017-02-08 08:53:09
111	bscott	2014-05-02 22:30:56
1237	JeanMertz	2015-09-24 12:46:49
2160	ryanuber	2016-07-02 23:06:21
2516	rhyas	2016-12-29 02:53:30
2780	cdharma	2017-03-01 18:28:27
2015	sean-	2016-08-07 22:38:17
2015	slackpad	2016-08-18 02:07:03
803	Amit-PivotalLabs	2015-03-24 21:23:16
803	ryanuber	2015-03-24 22:38:58
803	armon	2015-03-25 17:33:43
1337	changwuf31	2016-02-05 05:22:00
1126	fraenkel	2015-07-23 01:40:46
1126	armon	2015-07-22 20:01:18
2113	slackpad	2016-08-11 00:58:19
121	armon	2014-06-06 23:04:40
121	blalor	2014-06-07 03:45:42
121	mitchellh	2014-06-07 04:28:46
124	armon	2014-05-05 01:09:07
124	tiwilliam	2014-05-05 07:57:13
1555	migueleliasweb	2016-01-14 13:33:16
795	ghicks-rmn	2015-03-23 14:08:41
795	xakraz	2016-01-15 08:59:21
848	ryanuber	2015-04-08 19:54:46
850	ryanuber	2015-04-08 19:38:19
1776	slackpad	2016-03-10 07:06:08
1776	saswatp	2016-03-12 03:36:36
2224	slackpad	2016-07-29 17:53:26
2224	brianshumate	2016-07-29 18:34:28
1096	avinashkolluru	2015-07-09 10:36:06
1567	issacg	2016-01-24 15:32:39
1306	CpuID	2016-06-07 18:46:54
339	failattu	2015-01-02 09:26:36
1590	mg03	2016-01-14 02:14:54
644	ryanuber	2015-01-28 05:49:10
2148	slackpad	2016-07-06 14:58:54
2418	zankich	2016-10-25 17:45:14
2089	tgross	2016-06-03 18:26:27
792	fazy	2015-03-18 21:19:31
792	armon	2015-03-17 20:08:11
792	ketzacoatl	2015-03-18 20:47:08
2348	pszymczyk	2016-09-21 07:12:43
2348	slackpad	2016-09-21 04:09:21
1073	pratikbatua	2015-07-02 07:24:13
1073	ryanbreen	2015-07-02 12:09:45
592	armon	2015-01-12 20:02:38
592	ryanuber	2015-01-12 20:58:33
560	telmich	2015-01-02 21:58:45
1592	slackpad	2016-01-13 05:11:45
1818	jzohrab	2016-03-10 01:32:13
1755	Ashald	2016-03-11 16:40:00
1728	slackpad	2016-03-01 21:02:57
1812	egidijus	2017-01-10 15:52:15
1244	agemooij	2015-09-16 11:27:57
1244	Loushu	2016-06-20 15:57:47
1244	rohitjun	2016-10-18 09:25:58
1224	victortrac	2015-09-09 14:55:39
1152	half-dead	2015-08-05 02:13:03
1196	scalp42	2015-08-25 22:16:44
1003	sethvargo	2015-06-04 19:02:31
1397	captainill	2015-11-20 20:59:40
1397	slackpad	2015-11-20 07:37:05
576	ryanuber	2015-01-05 20:33:32
1987	yagnik	2016-04-26 03:35:12
1738	Ashald	2016-02-25 17:34:16
542	ryanuber	2014-12-17 00:36:42
542	lalyos	2014-12-16 11:25:06
2022	evan2645	2016-06-04 00:31:41
2022	slackpad	2016-06-03 22:40:32
423	maticmeznar	2016-02-03 10:22:22
1563	slackpad	2016-01-05 02:42:40
2567	slackpad	2016-12-02 18:14:57
2203	autoric	2016-07-26 20:17:30
2203	FrankHassanabad	2016-07-25 15:04:12
1423	Kr1sso	2016-01-07 18:01:56
732	armon	2015-03-26 16:55:04
732	ultrabug	2015-03-26 12:15:06
633	wuub	2015-01-24 09:31:46
633	ryanuber	2015-01-23 23:14:46
633	armon	2015-01-25 22:01:54
2529	slackpad	2016-11-28 20:49:38
2529	mckennajones	2016-11-28 20:37:50
1407	msabramo	2015-11-12 11:17:57
1897	ryanuber	2016-07-05 20:21:22
1897	hairyhenderson	2016-04-13 13:31:48
2151	tpotega	2016-06-29 20:22:11
1290	highlyunavailable	2015-11-17 02:14:39
1591	slackpad	2016-01-13 04:10:49
1749	slackpad	2016-03-10 05:23:23
384	jsvisa	2016-05-03 08:48:59
384	pearkes	2014-10-15 22:31:31
307	armon	2014-08-29 00:41:50
417	mitchellh	2014-10-21 22:23:16
417	sethvargo	2014-10-21 21:25:27
1062	pchojnacki	2015-08-25 08:38:27
1062	slackpad	2015-12-14 23:32:31
1888	Oloremo	2016-04-12 20:18:29
1888	markbugejacba	2016-04-13 05:38:13
1888	slackpad	2016-04-12 18:57:18
1088	eloycoto	2015-07-23 06:08:30
1088	thehydroimpulse	2016-11-15 00:16:16
1088	gfrankliu	2016-04-14 22:38:11
23	ryanuber	2014-04-04 20:11:36
1694	jonDowdle	2016-02-06 17:52:10
2825	slackpad	2017-03-23 22:25:52
155	darron	2015-02-18 18:44:44
155	XavM	2014-05-16 07:30:01
807	primal-github	2015-05-29 17:52:05
1537	slackpad	2015-12-22 02:26:29
1884	slackpad	2016-04-13 05:06:47
1903	calvn	2016-12-15 05:18:19
1903	slackpad	2016-11-22 17:19:00
1395	slackpad	2015-11-09 17:34:21
1637	discordianfish	2016-02-02 11:46:31
1637	slackpad	2016-02-02 03:52:42
567	thorduri	2015-01-01 21:40:34
567	ryanuber	2015-01-01 22:33:46
2248	lucasalcantara	2016-11-10 01:41:12
2393	slackpad	2016-10-06 15:32:51
1969	nickithewatt	2016-07-17 11:56:45
1969	madAndroid	2016-09-28 14:17:11
1125	jonmoter	2017-02-07 19:36:10
1125	mfischer-zd	2017-02-06 21:38:59
1125	slackpad	2017-02-06 22:05:44
1004	i0rek	2015-06-06 05:27:36
1004	ryanuber	2015-06-05 17:35:01
1498	autoric	2016-01-09 05:02:11
1566	jzohrab	2016-02-09 23:23:44
2018	captainill	2016-05-04 00:45:48
1017	armon	2015-06-10 15:57:03
1017	discordianfish	2015-06-10 16:10:24
1017	slackpad	2015-06-10 18:31:04
2056	carkmorwin	2016-08-11 16:10:40
968	armon	2015-05-22 03:11:09
1012	ray-	2015-07-31 19:38:53
606	armon	2015-01-20 22:22:13
606	ryanuber	2015-01-15 20:45:07
606	sethvargo	2015-01-20 22:42:23
2535	alexeyknyshev	2016-11-30 18:57:02
1408	ryanmoran	2016-03-22 19:24:19
1408	rosenhouse	2016-03-19 05:11:27
1468	hadrienk	2015-12-07 11:36:19
2612	amiryal	2016-12-22 11:13:19
1211	kikitux	2015-09-01 20:22:46
779	armon	2015-03-13 17:51:43
779	ryanuber	2015-03-13 17:19:52
779	darron	2015-03-13 19:04:21
779	ryanbreen	2015-03-13 17:53:08
729	rosmo	2015-02-24 06:46:13
1780	favoretti	2016-03-31 12:20:51
1476	mitchellh	2016-01-08 20:56:09
1476	jmealo	2015-12-09 03:22:37
1736	slackpad	2016-02-18 17:28:35
2179	slackpad	2016-11-18 00:08:33
544	armon	2015-05-07 00:13:40
544	lucaswxp	2016-08-15 15:44:02
544	slackpad	2016-04-11 07:17:12
544	c4milo	2015-05-12 17:40:00
2002	bingosummer	2016-06-22 09:34:40
2002	slackpad	2016-11-17 23:57:49
1184	slackpad	2015-08-25 23:49:55
148	davidfeldi	2014-06-11 10:52:52
836	sge-babrams	2015-04-10 16:13:02
1559	slackpad	2016-01-02 14:59:16
539	Scorpiion	2014-12-16 05:26:32
539	sethvargo	2014-12-14 18:36:48
1482	rbrutas	2015-12-09 17:37:21
2557	sethvargo	2016-12-01 15:27:58
252	sean-	2016-03-27 07:26:46
252	slackpad	2016-01-13 22:33:47
1007	kopax	2016-02-03 17:47:40
2430	ross	2016-11-22 19:24:46
2430	slackpad	2016-11-22 17:38:21
248	jefferai	2014-07-15 22:20:58
2120	gvenka008c	2016-10-21 14:10:14
75	armon	2014-04-24 15:40:21
75	tj	2015-01-10 00:09:40
75	mitchellh	2014-04-24 05:56:09
668	salehe	2015-02-05 18:56:33
668	ryanuber	2015-02-04 18:55:53
2285	slackpad	2016-11-18 00:18:47
972	MrMMorris	2015-05-26 15:40:38
2291	CpuID	2016-08-18 23:37:32
992	phinze	2015-06-02 19:01:44
992	sathiyas	2015-06-02 18:59:20
2794	dweomer	2017-03-10 23:58:26
504	armon	2014-11-30 18:44:27
504	ryanuber	2014-12-01 02:31:36
1123	armon	2015-07-22 20:22:44
942	armon	2015-05-15 23:14:25
942	tgwizard	2015-05-15 21:03:09
942	c4milo	2015-05-15 22:11:05
1984	cavemandaveman	2016-07-19 15:20:28
1984	ryanuber	2016-07-05 20:19:26
1984	kylemcc	2016-07-07 16:38:07
126	Bessonov	2016-06-02 19:43:21
126	LeDominik	2016-01-15 13:18:22
939	armon	2015-05-15 01:32:28
939	ryanuber	2015-05-15 01:23:48
112	mitchellh	2014-05-03 16:23:58
112	josephholsten	2014-05-03 09:05:05
2656	legal90	2017-01-17 13:04:35
724	armon	2015-02-23 18:32:25
724	ryanuber	2015-02-23 18:45:35
1843	bfloyd89	2016-03-17 17:51:35
1988	slackpad	2016-04-27 06:55:05
1988	jippi	2016-04-27 07:57:53
40	mbrevoort	2014-04-24 13:48:23
40	armon	2014-04-24 04:55:52
40	drnic	2014-04-24 14:12:01
284	payoffstan	2014-08-23 00:27:54
629	ryanuber	2015-01-23 06:17:32
1278	kongchen	2016-12-21 03:37:05
1278	wwalker	2015-10-08 20:27:30
1278	msabramo	2015-11-19 04:48:44
1596	JeanMertz	2016-01-13 22:25:42
1493	ryanuber	2015-12-11 15:58:08
1493	sethvargo	2015-12-11 15:23:25
1493	slackpad	2015-12-14 19:43:10
108	bscott	2014-05-02 17:35:36
1056	ryanbreen	2015-06-26 14:58:14
1779	BrianHicks	2016-03-24 15:33:09
2670	duijf	2017-01-24 16:22:00
88	mitchellh	2014-04-29 16:26:09
1002	ryanuber	2015-06-05 05:26:18
1002	sathiyas	2015-06-05 05:13:50
246	jefferai	2014-07-15 21:14:38
246	armon	2014-07-15 17:05:31
246	ryanuber	2014-07-15 16:54:27
38	armon	2014-04-30 17:24:29
38	jpfuentes2	2014-04-16 05:21:57
639	ryanuber	2015-01-24 21:22:56
1225	scalp42	2015-09-09 00:32:31
1225	slackpad	2015-09-09 00:21:39
473	tgeens	2016-01-10 09:33:42
1343	armon	2015-10-27 16:18:08
1343	slackpad	2015-10-27 21:55:17
1072	ketzacoatl	2015-07-01 19:49:06
1072	slackpad	2015-07-01 19:22:32
880	discordianfish	2015-04-23 10:22:21
2380	moofish32	2016-10-01 22:35:50
1238	slackpad	2015-09-15 18:35:48
1238	arobson	2015-11-04 03:24:54
1249	sean-	2016-02-02 18:32:45
1249	blalor	2016-02-02 10:19:36
1249	macb	2015-09-21 20:43:01
1249	slackpad	2015-09-21 18:17:41
2672	huyjack178	2017-01-25 07:38:14
1463	slackpad	2015-12-02 17:06:18
916	Amit-PivotalLabs	2015-05-08 02:12:49
916	ematpl	2015-07-22 22:54:07
916	bruno-loyal3	2015-08-26 19:26:21
916	aj-jester	2015-07-12 09:26:17
916	draxly	2016-01-25 15:14:06
916	paladin8	2016-08-22 03:17:09
916	sstarcher	2016-01-26 02:20:30
2482	slackpad	2016-11-09 02:12:12
2080	zackshen	2016-06-01 05:03:24
713	sethvargo	2015-02-19 22:25:53
2210	swade1987	2016-08-11 11:24:54
457	armon	2015-02-24 00:16:55
457	jakubzytka	2015-12-01 16:21:01
2434	kyhavlov	2016-10-25 18:16:13
2092	slackpad	2016-06-04 06:51:13
852	ryanuber	2015-04-10 05:15:52
852	mtougeron	2015-04-10 18:09:40
884	artushin	2015-04-23 22:10:16
884	ryanbreen	2015-04-23 22:05:16
1819	macbash	2016-03-24 18:14:24
