# Supplementary material for: Status, identity, and language: A study of issue discussions in GitHub
Source: PLoS One. 2019 Jun 14;14(6):e0215059. doi: 10.1371/journal.pone.0215059 (PMC6568400; doi:10.1371/journal.pone.0215059)
Supplement: S2 Data — (ZIP) [file pone.0215059.s003.zip › sample_46_projs_issues/hashicorp_consul/issue_comments_mentioned_NOCODE_FULLBODY.csv]

issue_num	datetime	body	login	mention_login
2825	2017-03-23 22:25:52	Hi @charles-dyfis-net thanks for opening a PR. I don't think this code should be in use any more once @sean- merges his pending change to switch over to https://github.com/hashicorp/go-sockaddr.	slackpad	charles-dyfis-net
2822	2017-03-23 19:31:14	Hi @rileyje thanks for opening an issue. It seems like we should be able to use the bind address so we don't need to introduce any additional configuration.	slackpad	rileyje
2820	2017-03-23 17:09:51	Hi @notuscloud that error is coming from these two lines, which should be deleted: Consul doesn't know how to parse those, but setting `CONSUL_BIND_INTERFACE=eno33557248` should be sufficient (there's also `CONSUL_CLIENT_INTERFACE=eno33557248` you can set as well for the client socket). Hope that helps!	slackpad	notuscloud
2820	2017-03-23 17:29:22	Hi @slackpad I tried with `CONSUL_CLIENT_INTERFACE=eno33557248` and I followed your advice, deleting the two lines `-client` and `-bind`. I may be missing something... Regards, Thomas	notuscloud	slackpad
2820	2017-03-24 15:54:59	Thanks for the follow up @notuscloud! Consul 0.7.2 also added support for https://godoc.org/github.com/hashicorp/go-sockaddr/template syntax for these addresses so you can skip these environment variables altogether and have Consul look up the address for an interface as well.	slackpad	notuscloud
2818	2017-03-23 16:34:16	Hi @r0p0s3c thanks for opening this issue. I think for this case since the service token was used for the registration it should also be used for the delete, so this sounds like a bug. Will take a deeper look here shortly.	slackpad	r0p0s3c
2818	2017-03-25 00:49:50	Hi @r0p0s3c if you can give master a try and see if that's working for you now we'd appreciate it!	slackpad	r0p0s3c
2817	2017-03-23 16:03:39	Hi @ThatJames you are correct that the operator commands only work if you have a leader. If not, the peers.json recovery method is still available - it's documented here: https://www.consul.io/docs/guides/outage.html#manual-recovery-using-peers-json	slackpad	ThatJames
2814	2017-03-22 18:11:58	Hi @plorenz thanks for opening an issue. I tried to repro this locally and can't seem to get it to fail in this way. If you can try 0.7.5 I'd appreciate it as the fix there was related to the blocking mechanism, though it doesn't _seem_ related to what you are seeing. Also, does it get stuck every time, or sporadically?	slackpad	plorenz
2814	2017-03-22 19:07:44	@slackpad I'll try it with 0.7.5. It doesn't happen every time. It seems to take several cycles of register/unregister before it fails on an unregister. It also seems to mostly happen on a specific service which takes a few minutes to come up and also registers two services (one for SSL, one for non-SSL). I tried it on a different service which comes up quickly, hoping for a faster repro cycle, b…	plorenz	slackpad
2814	2017-03-23 20:05:22	@slackpad I was unable to reproduce the issue with 0.7.5, which is great. Because it was so hard to reproduce, we'll keep an eye for similar behavior in future. If does recur, we'll try to come up with more easily reproducible test case :)	plorenz	slackpad
2814	2017-03-23 20:08:55	Hey @plorenz thank you for the follow up! That bug fix in 0.7.5 was pretty deep down, and could result in the wakeup accounting getting off, so it's definitely possible that was it. Thanks again!	slackpad	plorenz
2795	2017-03-10 15:52:33	Hi @rmb938 this looks like a recursor loop. Can you share some details about your Consul server configuration as well as what it shows for `/v1/catalog/service/vault?pretty`	slackpad	rmb938
2794	2017-03-09 19:10:27	@dweomer sorry about that - this interface is deprecated and will be going away in Consul 0.8, but I added the page back with a deprecation notice for now.	slackpad	dweomer
2794	2017-03-10 23:58:26	@slackpad Thank you for the temporary fixed link. Would you have handy some links to understand the reasoning behind the deprecation? (I haven't been keeping up with Consul development).	dweomer	slackpad
2794	2017-03-11 00:01:48	@dweomer this is an old interface that didn't use HTTP and only supported a subset of Consul's operations, and didn't have good support for things like ACLs. We expanded the normal HTTP interface to support everything that was in the RPC interface, and made things work in a standard way, so this is easier to support and keep in sync vs. supporting the old RPC interface as well. The operations equ…	slackpad	dweomer
2792	2017-03-09 15:58:23	Thanks for the report @nathanwebsterdotme - the `acl_agent_token` for the Consul servers should have been the right thing here, so we will look into that bug. For 0.8 we are also going to set things up so the servers can always make catalog changes during a reconcile so you don't need the `acl_agent_token` set up at all for the servers, which will also fix this.	slackpad	nathanwebsterdotme
2792	2017-03-10 11:30:54	@slackpad Just for curiosities sake, when might this be released as a binary? We'll put in work arounds for our playbooks for now, but would like to revert these changes asap. Thanks	nathanwebsterdotme	slackpad
2792	2017-03-10 16:13:37	@slackpad thanks for the update. I work with Nathan and can confirm that the change worked as expected. Will there be a 0.7.x version with these changes in them? or is it best to wait for the 0.8 release? Thanks again for the quick resolution on this issue.	wclarke1	slackpad
2792	2017-03-10 16:57:36	Thats fine thanks @slackpad , we will wait for 0.8 release.	wclarke1	slackpad
2789	2017-03-08 15:55:19	Hi @hehailong5 you can let non-leader servers answer queries for better read scaling if you use the relaxed consistency modes - see https://www.consul.io/docs/agent/http.html#consistency-modes and https://www.consul.io/docs/agent/options.html#dns_config. Hope that helps!	slackpad	hehailong5
2783	2017-03-10 07:37:18	@p1nkrock are those reloads by any chance running on consul server in bootstrap mode as your log suggests? How many consul servers are you running in your deployment? EDIT: as far as I can tell this doesn't look like a regression of #1173, most likely it's caused by some kind of misconfiguration.	wuub	p1nkrock
2783	2017-03-12 07:20:12	Only one consul server running with bootstrap mode. Sent from my iPhone > On 10-Mar-2017, at 13:07, Wojciech Bederski <notifications@github.com> wrote: > > @p1nkrock are those reloads by any chance running on consul server in bootstrap mode as your log suggests? > > How many consul servers are you running in your deployment? > > — > You are receiving this because you were mentioned. > Reply to th…	p1nkrock	p1nkrock
2782	2017-03-01 21:47:33	Hi @rhyas thanks for opening an issue. We can definitely improve the documentation around this - the `remove-peer` command only works if there's a leader, so a full outage does require a `peers.json` recovery.	slackpad	rhyas
2782	2017-03-23 08:34:07	@slackpad your documentation now produces usage errors when copied verbatim. Please explain the peers.json recovery as I am unable to bring up the server node now	ThatJames	slackpad
2780	2017-03-01 17:02:56	Hi @cdharma thanks for opening an issue. That actually looks like it is working correctly, Consul is doing a redirect to `/ui` which is where the UI assets are. If you follow that redirect (add `-L` to `curl`) you'll see the HTML. You also don't need to use both `-ui` and `-ui-dir`. Consul now ships with the web assets built into the binary so all you need is `-ui`. Hope that helps!	slackpad	cdharma
2780	2017-03-01 18:28:27	@slackpad thank you very much sir for a quick response. It is working now. I also had to update the config.vm.network in my vagrantfile to access the consul ui from the host browser as my consul agents are running in vagrant machines. Here is my vagrantfile for reference :-	cdharma	slackpad
2778	2017-03-01 15:46:48	Hi @gtmtech thanks for opening an issue - we definitely have plans to do this!	slackpad	gtmtech
2768	2017-03-07 10:20:18	@vaLski, I'm not using consul-template, no other applications were using consul's api. how to get know who's sending this signal to consul and can we safely ignore it?	hehailong5	vaLski
2768	2017-03-07 10:39:58	@hehailong5 By the time I was trying to debug this issue it looked to me that message is logged if something is querying consul catalog/kvstore and connection to this something unexpectedly closed. However I can not be 100% sure. As for the message it does not indicate any issues with the consul itself but maybe an issue with the subsystem that is using/querying consul. * Are you seeing this on c…	vaLski	hehailong5
2766	2017-03-16 05:10:33	Hi @vrenjith we currently don't have any support for anything like this. Does this pass in some information with the client's DNS request, like a session ID?	slackpad	vrenjith
2763	2017-02-22 21:07:04	@aprice To answer your question, prepared queries are DC-local. And yes, PRs are accepted very readily in my experience.	daveadams	aprice
2749	2017-03-01 07:47:16	Welcome @slackpad	hadielmougy	slackpad
2744	2017-02-15 10:21:48	Hi @jacob-koren Have you seen https://www.consul.io/docs/commands/operator.html ?	jippi	jacob-koren
2743	2017-02-15 02:30:03	Hi @v6 thanks for the kind words and the PR!	slackpad	v6
2742	2017-02-14 15:12:59	Hi @stefreak are you giving the node name to the `force-leave` command? A common mistake is to give an IP, and we need to fix that so it gives better feedback. Also, if your cluster is in an outage state then the `force-leave` won't be able to remove the servers, as server configuration changes to the Raft quorum require a leader to process. If you can't get the servers back you'd need to run the…	slackpad	stefreak
2742	2017-02-14 15:37:04	@slackpad Yes I am giving the node name. Also, the cluster is not in outage state while I am running force-leave.	stefreak	slackpad
2738	2017-02-13 04:18:29	Hi @huyjack178 having a quorum of followers commit each entry ensures that the cluster can carry on without losing data if a server fails (even the leader). You may want to look at https://raft.github.io/ to get a feel for how the Raft consensus protocol works. Hope that helps!	slackpad	huyjack178
2736	2017-02-12 18:18:43	Hi @Ashald I think we may be able to get this in for 0.8 or shortly after as we are doing some work in this area.	slackpad	Ashald
2728	2017-02-10 15:10:19	Hi @mikezh15 the default for `leave_on_terminate` changed for servers in Consul 0.7 - please see the docs here - https://www.consul.io/docs/agent/options.html#leave_on_terminate: > leave_on_terminate If enabled, when the agent receives a TERM signal, it will send a Leave message to the rest of the cluster and gracefully leave. The default behavior for this feature varies based on whether or not t…	slackpad	mikezh15
2728	2017-02-10 18:37:39	@slackpad We ran into the same issue while renaming our datacenter. We were able to bring back the cluster. But for some reason one of the old server is still showing in. We have completely removed this node but still the master consul info shows it in the Voter list. Thoughts?	gvenka008c	slackpad
2728	2017-02-14 03:45:31	@slackpad I terminated the client-mode agent instead of server-mode agent. According to consul document on "leave_on_terminate", the default behavior of consul client is graceful leave when TERM signal is received. But the client is in "failed" status instead of "left". I also try to enable leave_on_terminate on a client agent explicitly, it does not work as well.	mikezh15	slackpad
2727	2017-02-10 03:31:08	Hi @sgrimm-sg this is working as designed. There's a random jitter applied to the max time here: https://github.com/hashicorp/consul/blob/master/consul/rpc.go#L380-L381 This is designed so that if there's something like a partition event and a bunch of queries all come in at about the same time, with the same wait time (or just the default wait time), they won't all stay phase-aligned, which spre…	slackpad	sgrimm-sg
2724	2017-02-09 15:52:06	Hi @cityofships thanks for the report - we will figure this out (it was new code for 0.7.3). /cc @dadgar	slackpad	cityofships
2724	2017-02-09 20:00:40	Thanks @mpuncel that helps show that this probably isn't related to `slow_notify()` which I initially suspected. Linking https://github.com/hashicorp/go-immutable-radix/issues/11 which may be related.	slackpad	mpuncel
2724	2017-02-09 23:01:33	@cityofships and @mpuncel are either of you able to reproduce this pretty readily? I've got some tests going now to try to trigger it but haven't had any luck.	slackpad	mpuncel
2724	2017-02-09 23:01:33	@cityofships and @mpuncel are either of you able to reproduce this pretty readily? I've got some tests going now to try to trigger it but haven't had any luck.	slackpad	cityofships
2724	2017-02-14 00:12:35	@cityofships thanks. Using your steps above (which I super appreciate) I was able to reproduce this and I've got a fix in the works. Should have something for you to try soon.	slackpad	cityofships
2724	2017-02-14 01:03:33	@cityofships the fix has been merged to master - if you have a chance to fuzz this again please let us know how it goes. Thank you!	slackpad	cityofships
2724	2017-02-15 22:24:31	@jtchoi the cleanest recovery would be to shut down all the servers and upgrade the Consul binary of 0.7.5, which will be able to apply the update without a crash. You could also shut down the servers and remove the `raft.db` file from their data-dirs, though this will roll back to the last Raft snapshot, which will lose all the changes since that.	slackpad	jtchoi
2724	2017-02-15 23:00:07	@slackpad Thanks! We were considering both approaches and will try the former	jtchoi	slackpad
2705	2017-02-27 12:42:19	I agree with @janisz , tests take much more time now. Is it possible to minimize this?	kaskavalci	janisz
2705	2017-03-02 14:54:49	This is still an issue in 0.7.5. My tests tooks from [20 seconds](https://travis-ci.org/allegro/marathon-consul/builds/207016255#L186) to [150 seconds](https://travis-ci.org/allegro/marathon-consul/builds/207016419#L195). @slackpad How can I tune this to work better and be more predictable?	janisz	slackpad
2705	2017-03-08 19:51:40	@janisz I don't know what exactly is going under the hood when you set `raft_multiplier` to 1 but it speed up my tests. Ten invocations of starting Consul with `raft_multiplier` set to 1 took 17s and the same 10 invocations with `raft_multiplier` set to 5 took ~1m. I've prepared some test which shows difference, you can run it on your local machine: https://github.com/pszymczyk/embedded-consul/co…	pszymczyk	janisz
2701	2017-02-02 02:59:45	@talonx you are correct, it does work. Some of my ansible playbooks didn't like it but its an easy workaround.	Deric4	talonx
2693	2017-02-15 18:28:24	Hi @mradulmodi Consul is designed such that you run the Consul agent on each node in the cluster and the agent actually performs the health checks locally, and pushes updates to the Consul servers only when things change. This lets Consul scale to 10s of thousands of nodes in a cluster without having to have the servers need to scale to actually perform all those health checks. When you query Con…	slackpad	mradulmodi
2689	2017-02-08 05:37:50	Hi @dhdanno - do you only see that error for other server nodes within the same datacenter? The local nodes will probe each other on the local network on the WAN side, too, using the public address. It might be that you are only binding to the private interface (seems like you must have a NAT for the WAN communications to be working). Something like https://www.consul.io/docs/agent/options.html#_…	slackpad	dhdanno
2672	2017-01-25 07:14:22	Hi @huyjack178 in Consul's case your application makes HTTP requests to the local Consul agent, but that runs internally over a multiplexed TCP connection to one of the Consul servers. Similar to websockets (at least between the Consul agent and the server) there's a bunch of requests flowing over the same connection. The traffic between the application and the local Consul agent is usually over …	slackpad	huyjack178
2672	2017-01-25 07:38:14	@slackpad thanks for the reply, I have seen that there is only one TCP connection between agent and server. But how about application to agent? Is there many HTTP Request for Blocking Query to watch key/value change?	huyjack178	slackpad
2672	2017-01-25 15:38:32	@huyjack178 yes on the application side it makes a new request each time it sets up a blocking query. That side isn't set up for something like websockets with a persistent connection (other than client libraries keeping HTTP connections open across a few requests kind of thing).	slackpad	huyjack178
2671	2017-01-25 18:33:40	Amazing, good job @slackpad !	jippi	slackpad
2670	2017-01-24 15:42:05	Hi @duijf thanks for opening an issue. Those long running loops use a method under the hood that actively chooses new servers, and stays up-to-date as servers come and go, so that doesn't seem like the issue here. Do you have any logs from the server when you did the `consul leave`? If the leave didn't work correctly I could maybe see something like this happening.	slackpad	duijf
2670	2017-01-24 16:22:00	Hey @slackpad, thanks for the response. I don't have access to the logs from that exact server, since we were re-imaging it. Here is the log from another consul server in the cluster: At this point, we shut it down for re-imaging. Do the warnings indicate the leave didn't go as it should have?	duijf	slackpad
2670	2017-02-06 09:23:50	@slackpad Is there any further info I can provide here? Should I try to reproduce this? Or is that unproductive since you think it was an operator error?	duijf	slackpad
2664	2017-02-02 04:21:49	Hi @iammyr thanks for the kind words! Consul's Go TLS config is set up here - https://github.com/hashicorp/consul/blob/master/tlsutil/config.go. We don't make any tweaks to the `CipherSuites` configuration, so the implementation is up to the Go library (depending on the version of TLS in use). I'd point you at the Go library implementation for details about which are preferred and supported, sinc…	slackpad	iammyr
2662	2017-01-18 15:51:20	Hi @hehailong5 Consul doesn't have a way for servers to perform health checks for a node that's registered manually in the catalog. Consul's design puts all health checking with the agent, so this would be a fairly large change to Consul (and would have scalability concerns). The https://github.com/hashicorp/consul/issues/259 issue has some thoughts on a solution for this via an external process.…	slackpad	hehailong5
2648	2017-01-12 16:58:06	Hi @linking12 sessions will expire if the TTL is exceeded or if any of the health checks they are tied to fail - it sounds like you are servicing the TTL in time - can you double check any health checks? By default it will be tied to the `serfHealth` check for the node that created the session.	slackpad	linking12
2648	2017-01-13 07:47:24	@slackpad I do not have any health check code in my program I think use renew session is enough. is that true? as you say, it will be tied to the serfHealth check for the node that created the session. I think selfHealth checked will be success, because my consul deployment is server agent and there is no network interrupt By the way, i set LockDelay of session is 0s，is it any problem?	linking12	slackpad
2648	2017-01-16 02:19:29	i have found the reason. the reason is when i request rest api to consul return error. and make next TTL scheduler is failed. this is my fault. thanks @slackpad	linking12	slackpad
2644	2017-01-10 20:45:20	Hi @j-pnd thanks for opening an issue. Looks like we need to make sure we are the leader and that the initial barrier has been cleared before we serve any consistent results.	slackpad	j-pnd
2642	2017-01-15 12:01:53	Hello @utdrmac, It doesn't look like Consul specific issue. This problem was discussed briefly [here](https://groups.google.com/forum/#!topic/consul-tool/lT4EA2HIq84) Could you please check if your issue is exactly the same? If so, there is workaround.	jakon89	utdrmac
2642	2017-02-08 03:48:22	Thanks for triaging this @jakon89! Closing since we didn't hear back. Please ping this again if that wasn't the issue.	slackpad	jakon89
2640	2017-01-09 10:56:11	Hi @moofish32 If I understand you correctly then yes, I think this would cover my use case perfectly. Basically, in a setup where you want to talk to the local consul agent you can simply use, in your config, "agent.consul" and the bind address is returned. Where you have the same service deployed on multiple hosts, with each host having a local consul agent or a pre-defined 'neighbourhood' agent…	far-blue	moofish32
2640	2017-02-08 03:34:11	Hey @moofish32 this looks like a good solution! I think we'd want to add a check to make sure there's nothing preceding `agent` and update the docs. It's probably fine to reuse `nodeLookup` though this technically doesn't need to go up to the Consul servers at all. That might be an optimization worth considering.	slackpad	moofish32
2640	2017-03-13 03:12:21	@slackpad -- sorry for the delay on my end here, I missed your comment nearly a month ago. I updated the documentation and actually started trying to attempt the optimization. I ran in to a lot of edge cases that was making testing difficult. I started by trying to use agent config struct to pull `BindAddr` but discovered that might be `0.0.0.0`, then it might IPv6. At that point I started thinki…	moofish32	slackpad
2634	2017-01-06 06:35:21	@gagan2u2002 There is actually some good [documentation](https://www.consul.io/docs/agent/services.html) on this and [fabio-example](https://github.com/magiconair/fabio-example/blob/master/main.go#L68-L81) The document I linked is using the consul configuration to set the tags you would want something like: In addition to the tags don't forget to define a health check. A quick start video from [F…	moofish32	gagan2u2002
2634	2017-01-06 09:44:17	@moofish32 Hi i have tried the same but not get any luck to resolve urlprefix issue , **project-stages.yml file** service: hpgdtv: service-name: "GAGAN" service-tags: ["urlprefix-/hpgdtv"] swarm: port: offset: 100 consul: url: "http://127.0.0.1:8500" --- project: stage: production service: hpgdtv: service-name: "GAGAN" service-tag: "/hpgdtv" swarm: port: offset: 100 consul: url: "http://127.0.0.1…	gagan2u2002	moofish32
2634	2017-01-06 12:08:24	@moofish32: try `"tags": ["urlprefix-/foo", "urlprefix-/bar"],`	magiconair	moofish32
2634	2017-01-06 13:19:29	@gagan2u2002 It looks like you did not register a health check. If you look at the last line of the consullog.txt file you'll notice but I don't see anything like that for your `GAGAN` service. fabio will only consider services which have a passing health check. Please have a look at the fabio quickstart which you can find here: https://github.com/eBay/fabio#getting-started Step 3 talks about the…	magiconair	gagan2u2002
2634	2017-01-07 02:47:28	@magiconair : if you looking Fabio_log.txt consul: Registered fabio with health check to "http://[10.131.126.127]:9998/health" consul: Health changed to #39 from that i understand service is passing health check. As per the fabio log consul: Registered fabio with tags "" from that statement i understand in consul tag is not set properly. even in console UI , i can able to see service GAGAN is GRE…	gagan2u2002	magiconair
2634	2017-01-09 06:33:45	@magiconair Still i am not able to get any solution , when i am looking consul log it now say , health of service GAGAN is passing as true - **2017/01/09 11:43:10 [DEBUG] http: Request GET /v1/health/service/GAGAN?passing=true&wait=5s&index=117 (5.046s) from=127.0.0.1:65260** but still Fabio is not able to pick this - Again i am share with you the screen shot of Consul UI , fabio_log.txt , consul…	gagan2u2002	magiconair
2634	2017-01-09 06:53:09	@gagan2u2002 I have no idea what project-stages.yml is for, but can you try using array syntax for tags. Purely a guess on my part since I know the consul syntax is array.	moofish32	gagan2u2002
2634	2017-01-09 07:14:54	@moofish32 Project-stages.yml is only a configuration file and if you are looking it i am able to assign helthcheck and urlprefix tags into this and on the same time consul is able to pass healthcheck parameter as true if you are looking consul log which i shared earlier. So i need to understand where i am doing wrong or how can i resolve this issue as it become bottleneck for my project. Or if y…	gagan2u2002	moofish32
2634	2017-01-09 07:17:58	@gagan2u2002 -- I am suggesting that your yml syntax is wrong. Did you try modifying as I suggested? instead of	moofish32	gagan2u2002
2634	2017-01-09 07:28:58	@moofish32 i have tried it as you suggest but i am getting same result :(	gagan2u2002	moofish32
2634	2017-01-09 07:31:45	@gagan2u2002 - I would suggest opening an issue with what ever framework is reading that yml file. Consul and Fabio I believe are behaving as expected. The most likely issue is that yml file is not getting translated correctly into a consul configuration. Perhaps @magiconair has additional experience, but I don't know the framework you are using.	moofish32	magiconair
2634	2017-01-09 07:31:45	@gagan2u2002 - I would suggest opening an issue with what ever framework is reading that yml file. Consul and Fabio I believe are behaving as expected. The most likely issue is that yml file is not getting translated correctly into a consul configuration. Perhaps @magiconair has additional experience, but I don't know the framework you are using.	moofish32	gagan2u2002
2634	2017-01-09 07:48:45	@moofish32 - for creating service i am using wild fly-swarm and then i will register this service in consul below is the Java code which i am using to get resource from "project-stages.yml" , So i am not reading anyhow any yml file i am just get Resource from Yml and assign it to swarm container. URL stageConfig = Main.class.getClassLoader().getResource("project-stages.yml"); Swarm swarm = new Sw…	gagan2u2002	moofish32
2634	2017-01-09 09:46:48	@gagan2u2002 if you look at the screenshot then you can see that there is no `urlprefix-` tag registered with the GAGAN service. You should be able to see that as well if you check the output of `curl -i http://localhost:8500/v1/health/service/GAGAN?pretty` assuming that your consul instance is on `localhost:8500`. You need to figure out how to pass the service tags to the wildfly-swarm library s…	magiconair	gagan2u2002
2634	2017-01-09 10:42:47	@magiconair yes now we are on same page , this is the challenge i am facing at my end urlprefix- tag is not registered. i have window 7 machine with me . i have consul , Fabio and wild fly service on my box . To validate this point whether wildfly service have issue with consul i need to validate whether a simple service is working with consul and Fabio. **Now one quick question are you have any …	gagan2u2002	magiconair
2634	2017-01-09 10:44:30	@gagan2u2002 yes, you can go into the `demo/server` subdirectory of https://github.com/eBay/fabio and build that with `go build`. This is the test server that I'm using which does what you need.	magiconair	gagan2u2002
2634	2017-01-10 04:31:22	@magiconair No i am not looking for this , i am looking for one Rest Service which i can deployed on App server like JBoss / Wildfly and then check this service integration with Consul and Fabio . Have we tested Consul and Fabio Integration with Jboss / Wildfly ?	gagan2u2002	magiconair
2634	2017-01-12 11:46:49	@raben2 why are you encoding a list in a list? That doesn't look right. I think this should be	magiconair	raben2
2634	2017-01-17 14:41:27	@gagan2u2002 Wouldn't it make more sense to ask this the `wildfly-swarm` community? Once you have the tags in consul things will work as expected.	magiconair	gagan2u2002
2634	2017-01-17 18:25:09	@magiconair yes it make sense to me , i already put this in front of wildfly swarm community too.	gagan2u2002	magiconair
2626	2017-02-13 03:23:24	Hi @slackpad I'm sorry, I think it is my personal use of the error. We cluster more than 10,000 nodes, and the cluster nodes will often change, resulting in often registered service, in the DeregisterCriticalServiceAfter function before we do not deregister the service. The program we run for about a year, and now the situation is to request the registration service, the request timeout, simply t…	celeskyking	slackpad
2625	2017-02-08 03:10:38	Hi @vrenjith that error is produced when consul is given a name that it is supposed to resolve (something in `.consul.`) but it doesn't parse correctly. Can you share an example name that's failing?	slackpad	vrenjith
2623	2017-02-08 03:08:49	Hi @huyjack178 the canonical set of ACL tokens are stored on the Consul servers in the `acl_datacenter`, similar to how KV values are stored in their state store, with changes to ACLs going through Raft. If you enable https://www.consul.io/docs/internals/acl.html#replication, then Consul servers outside the `acl_datacenter` keep a replicated set of ACL tokens in their state stores which can be us…	slackpad	huyjack178
2619	2017-02-08 02:47:38	Hi @stenio123 this is almost always a cached javascript issue. If you clear your cache or do a shift-reload it should fix it. Please ping back if that didn't fix it.	slackpad	stenio123
2617	2017-01-17 17:00:52	Hi @arunkumar-m thanks for this PR as well. This is protected for the the Go API client for /v1/kv but not /v1/txn. I think we should make those consistent so it errors early up there in the same way. Need to think through the implications of banning this on the server side for both of those as well, since it is technically valid right now. I think this would be a breaking change, so pinning this…	slackpad	arunkumar-m
2616	2017-01-06 01:14:26	Hi @thomassun thanks for opening an issue. This is a dup of https://github.com/hashicorp/consul/issues/1244 so linking and closing this one.	slackpad	thomassun
2610	2017-01-16 14:40:45	To fix #2566 completely requires edits to `import` and `export`. Additionally, `snapshot` is affected by the same pattern. @arunkumar-m [f954393](https://github.com/asobrien/consul/commit/f954393d363b187dcd45d8694495c054672adc30) adds the required changes to the additional files, feel free to cherry-pick it to include in your PR if you want.	asobrien	arunkumar-m
2610	2017-02-07 20:31:51	Hi @arunkumar-m thanks for opening a PR. We are going to close this in favor of https://github.com/hashicorp/consul/pull/2717, which will sweep through and update all the CLI commands, and put the client creation in a common spot so we can fix this for all commands.	slackpad	arunkumar-m
2608	2017-01-06 00:32:08	Hi @aleung thanks for opening an issue. I definitely see what you are struggling with if you are trying to use sessions in this situation. Need to think through implications of a "not ready" state, but it might be a good way forward.	slackpad	aleung
2606	2017-01-06 00:22:26	Hi @MAS150MD200 thanks for opening an issue. Closing this as a dup of https://github.com/hashicorp/consul/issues/1769.	slackpad	MAS150MD200
2596	2016-12-20 04:12:58	Hi @hehailong5 I think we could possibly add a new argument to these APIs to do some filtering on the server. Will take a look.	slackpad	hehailong5
2589	2016-12-11 16:06:10	I understand your point of view. Thank you for your quick answer @jippi.	mytototo	jippi
2589	2016-12-11 16:08:06	@mytototo keep in mind I'm not in any way associated with HashiCorp here, just voicing my own opinion on it :)	jippi	mytototo
2589	2016-12-11 18:46:43	Agree with @jippi on this one :-) This isn't on the roadmap at this time.	slackpad	jippi
2586	2016-12-09 16:25:41	Hi @chiel1980 I don't know of any 3rd party security review that we have to share. We do ask if you can please give us a first look privately via security@hashicorp.com so we can review the findings and address any critical issues before they are publicly disclosed. Thanks!	slackpad	chiel1980
2576	2016-12-06 19:24:42	awesome, thanks @slackpad	chiefy	slackpad
2573	2016-12-05 21:38:10	@brianshumate Can you include/verify samples for each? For instance on some of the variables we require a scheme, like `unix://`, and others we don't.	sean-	brianshumate
2573	2016-12-06 17:56:48	Hi @brianshumate This looks really great, and thank you so much for typing this up. I have a few concerns though: 1. This lives under the "commands" section, but it's not really a command. This will muck up the SEO, since the path will be "docs/commands/environment.html". If we ever added a `consul env` command (for some reason), this would add additional confusion. 1. There's a bit of a disconne…	sethvargo	brianshumate
2570	2017-01-12 23:28:32	Thanks for the PR, @vancluever! This is a nice piece of functionality to have alongside the EC2 join stuff.	kyhavlov	vancluever
2570	2017-01-13 00:29:55	No prob and thanks for the merge @kyhavlov!	vancluever	kyhavlov
2563	2016-12-22 18:31:45	@rhyas Thank you for giving this a twirl, and yes, that's correct. Internally we don't iterate over multiple addresses... yet. That's next. For now you do have to apply a `limit 1` and get to a single address, but the exact use case you describe is planned so that you can do exactly what you suggested above, which is to listen to `127.0.0.1` and the first IP address of an interface (e.g. `GetDefa…	sean-	rhyas
2563	2017-03-06 20:36:55	@RRAlex I spun up and merged https://github.com/hashicorp/consul/pull/2786 a few min ago in response to this. Use `-bind={{GetPrivateIP}}` instead of `-client=0.0.0.0` and let me know if that works. Thanks!	sean-	RRAlex
2563	2017-03-12 03:10:23	@RRAlex Until I get around to fixing the tests that I broke in #2786, a few questions: 1. If you run the above template through the `sockaddr` command line utility, does it return the right value? 2. Why is the `-client` argument set to `0.0.0.0`? Can you set that to `{{GetPrivateIP}}` and does that work for you? The above patch removes the need to double-specify `-client` and `-bind`, but it's h…	sean-	RRAlex
2563	2017-03-14 08:17:11	@RRAlex Please be careful with your Vault data! The UUID-based NodeID lookups were added in 0.7.4 (Feb 6th). I don't personally use Consul in any Docker containers for anything that I do or work on so I'm not sure what the situation is there (we run Consul on the host itself and not in a container). Because Consul can only advertise one address, I'm a little concerned about the notion that bindin…	sean-	RRAlex
2562	2016-12-01 22:54:29	Hi @cliff-ops - you don't need to set that in the ACL datacenter, just all the remote datacenters. The ACL datacenter doesn't do replication and won't show anything special if it's enabled there. The token you supply can be the master token, or another management token. Since any management token can see all other ACL tokens, it doesn't really make a difference which. That `ACL not found` error m…	slackpad	cliff-ops
2562	2016-12-02 01:41:32	HI @slackpad, thank you for clarifying the about the management token, that makes sense. I created a fresh management token and I found the following: "failed to sync ACL changes: ACL rule compilation failed: Failed to parse ACL rules: key 'key app03acl' expected start of object ('{') or assignment ('=') That ACL something I created using the create endpoint a while back in 0.6.3. Not sure if thi…	cliff-ops	slackpad
2558	2016-12-20 03:39:39	Hi @jacob-koren please take a look at this post with some details about this problem - https://groups.google.com/d/msg/consul-tool/64i0fZ5p3sA/QS2NvINFDQAJ. We should have some automation in Consul 0.8 that makes this easier to manage!	slackpad	jacob-koren
2554	2016-12-01 05:20:51	Hi @shotdog please take a look at these mailing list posts which should help: https://groups.google.com/forum/#!searchin/consul-tool/phillips$20failure$20domain%7Csort:relevance/consul-tool/0_fEPrbtT5g/r8c5Fk-tGgAJ https://groups.google.com/forum/#!searchin/consul-tool/single$20point$20of$20failure%7Csort:relevance/consul-tool/_ZQVD4txyzM/oFRWpW7kCQAJ The short answer is that as long as you have …	slackpad	shotdog
2550	2016-11-30 16:23:23	Hi @shotdog can you point to where you saw that? I'm not sure exactly what the context is for your question. "bootstrap mode" generally refers to `-bootstrap-expect=N` where the servers will wait for N to come online before bootstrapping themselves.	slackpad	shotdog
2549	2017-01-11 03:59:13	Hi @Thib17 thanks for opening a PR. We are currently working on making watches fine-grained for services which I think will fix the core issue here without adding any new interfaces. Right now if any service changes it wakes up watches for all of them. Once we have fine-grained watches (should be soon in 0.7.3) then only the affected services will wake up. I'd like to see if this fixes the issue …	slackpad	Thib17
2549	2017-01-11 12:24:42	Hi @slackpad , thanks for your answer. I think it's an other problem. Here, the problem is that there is no filtering on the catalog services end point. Indeed, we currently have to get all existing services, or list every services we want when we use the consul discovery (e.g. with prometheus). But the list of services may change over time, and hard-coding the list of services watched in other t…	Thib17	slackpad
2549	2017-02-08 03:44:00	@Thib17 how about an option to just return the services that changed after a blocking query wakes up?	slackpad	Thib17
2549	2017-02-08 08:53:09	@slackpad I'm not sure this fixes anything. Our initial issue is that when you have tons of services it's more efficient to do the filtering server side. Having a single TCP connection to watch multiple services would probably work too but be way less efficient (as we would be woken up by a lot things we don't really care about). If you think that server side filtering for the catalog is not some…	iksaif	slackpad
2549	2017-03-27 06:05:31	@slackpad : any way to make progress on this ?	iksaif	slackpad
2546	2016-12-01 05:15:52	@sean- mind rebasing this to resolve the conflict?	slackpad	sean-
2545	2016-12-02 07:28:20	Hi @ezolenko2 I can't reproduce this, and Consul nor the UI code has anything related to Google Analytics. Is it possible you have a content filter / ad blocker / or some proxy in the middle?	slackpad	ezolenko2
2542	2016-11-29 18:44:38	Hi @huyifanstar please open an issue with Kong or use the mailing list there. If you find a Consul-specific problem we can help you out, but we don't have enough context with Kong to help with this one.	slackpad	huyifanstar
2542	2016-11-29 18:57:05	@slackpad https://getkong.org/	huyifanstar	slackpad
2539	2016-11-29 08:42:28	Hi @thecodeassassin how many servers total are you running? In your config I see `"bootstrap_expect": 2` which is unusual - Consul needs an odd number of servers to safely form a quorum (2 server configurations can't handle a server down so you might have lost quorum during the upgrade).	slackpad	thecodeassassin
2539	2016-11-29 09:40:38	@slackpad i am now trying a 3 node setup with 0.7.1. I'll let you know. But in any case that doesn't explain why it's trying to contact nodes on a non-existing IP i think.	thecodeassassin	slackpad
2539	2016-11-30 05:59:31	@slackpad not possible, i create new machine images for every upgrade and replace the nodes with them.	thecodeassassin	slackpad
2539	2017-01-16 14:53:17	@slackpad This is still happening as of Consul 0.7.2. I create a fresh consul installation with packer and i don't start it. Then when i bootstrap the nodes the wrong ip addresses show up and consul cannot start the leader selection. I cannot explain where these 10.132.x.x ip's are coming from 😕	thecodeassassin	slackpad
2539	2017-01-16 16:01:09	@thecodeassassin when its in that state (even if it can't elect a leader) do those addresses show up in `consul members` on the servers?	slackpad	thecodeassassin
2539	2017-03-13 13:17:48	@lievendp running consul in docker swarm mode is hard:) I confirm that this happens. when -bootstrap-expect=1 and consul is running in docker with persistence enabled, when consul container gets a new IP (after restart, update of swarm service etc) It refuses to pick itself as a leader, in logs it looks like: there is not much you can do with it:/ Remove peer does not work as there is no leader.	s4s0l	lievendp
2539	2017-03-13 18:54:29	@s4s0l But I'm not running docker swarm. :-) basically it's more like a no-redundancy scenario, right.	lievendp	s4s0l
2537	2016-11-29 05:39:42	Hi @huyifanstar that looks like a problem with Kong so this is better pursued over in that project. From the `2016/11/29 05:02:15 Unexpected response code: 500 (CheckID does not have associated TTL)` message it looks like there might be an order problem where some process updating a TTL check is running before the check is registered, or the check is being registered as the wrong type. I don't ha…	slackpad	huyifanstar
2536	2016-12-20 03:14:34	Hi @tburt11 there are provisions to prevent adding a leading slash in the /v1/kv API, but the txn allows it through. It's interfering with how the UI asks for the keys by effectively creating another slash at the top - we should probably modify the /v1/txn endpoint to fail if you add the leading slash (or strip it) because you never want that as part of the key.	slackpad	tburt11
2535	2016-11-28 20:27:34	Hi @jacob-koren Consul does store all of the KV data in memory. It uses disk for the Raft log and snapshots, but all of the current working set for the state store is in memory, so this is expected if you are adding more and more keys to the store. I'll tag this as a docs issue because I don't have a good place to point to that explains that, and we should make that clear in the docs.	slackpad	jacob-koren
2535	2016-11-30 18:57:02	@slackpad If I add & remove some keys to consul KV over a long period (say P = 1 month) of time while at any time (say T) in period P I have nearly constant count of keys, do I have to expect memory footprint grow trend? Thanks in advance	alexeyknyshev	slackpad
2535	2016-11-30 19:05:23	@alexeyknyshev it shouldn't grow over time - the RAM usage should roughly reflect the number of keys currently in there at any given time.	slackpad	alexeyknyshev
2534	2016-12-20 02:53:55	Hi @Kane-Sendgrid that old KV API doesn't have a structure that allows us to add new fields. We added this information in the return response for https://www.consul.io/docs/agent/http/kv.html#txn, so you can use that.	slackpad	Kane-Sendgrid
2529	2016-11-28 20:37:50	@babbottscott Thoughts on this @slackpad ? It wouldn't be hard to implement but I'm not sure if this is the intended behavior for this case.	mckennajones	babbottscott
2529	2016-11-28 20:49:38	@mckennajones @babbottscott That's a good suggestion in general, but I'd keep the current behavior for Consul and not auto-create the directory. We use the presence of state in that directory to tell if a cluster is fresh and whether it's safe to bootstrap, for example, so I'd rather be conservative and have it error out. For non-servers it might be safe to create it on the fly, but that's probab…	slackpad	mckennajones
2529	2016-11-28 20:49:38	@mckennajones @babbottscott That's a good suggestion in general, but I'd keep the current behavior for Consul and not auto-create the directory. We use the presence of state in that directory to tell if a cluster is fresh and whether it's safe to bootstrap, for example, so I'd rather be conservative and have it error out. For non-servers it might be safe to create it on the fly, but that's probab…	slackpad	babbottscott
2528	2016-11-22 19:52:47	Hi @akamalov you don't want to specify the `"acl_token": "XXXXXXXX-4632-8ec7-e0c193bbae3c"` in your config file. That will be used by requests that don't supply their own token.	slackpad	akamalov
2528	2016-11-22 19:58:59	Thanks @slackpad Given that I remove that acl_token, it still won't solve a problem of bypassing ACL, right? Thanks!	akamalov	slackpad
2528	2016-11-22 20:04:23	@akamalov I think that's the problem. It's not that the ACL is getting bypassed, it's that if you configure `acl_token` that is used for requests that don't specify their own token via `?token`. If you remove that configs, then requests that don't supply `?token` will get the anonymous token, and should be denied access.	slackpad	akamalov
2528	2016-11-22 21:15:31	Thanks @slackpad. If you have time, would you mind pulling and trying to run your consul off this image, please ?? Meanwhile, I will look into my Dockerfile as well... Thanks!!	akamalov	slackpad
2528	2016-11-23 13:50:29	Resolved. You were right @slackpad. I had to provide args to my Marathon JSON to point to the config file. Once done it started working. Thanks again!	akamalov	slackpad
2526	2016-11-22 23:00:52	@pheitman On my machine, when executing `consul kv put` with any negative values the command hangs. Does this happen do you too? I am running on Arch Linux.	mckennajones	pheitman
2526	2016-11-22 23:06:52	Yes, I am pretty sure that consul is treating the negative value as if it was a minus sign which tells consul to read the value from stdin. On Tue, Nov 22, 2016, 6:01 PM McKenna Jones notifications@github.com wrote: > @pheitman https://github.com/pheitman On my machine, when executing consul > kv put with any negative values the command hangs. Does this happen do > you too? I am running on Arch L…	pheitman	pheitman
2526	2016-11-22 23:10:32	@pheitman aha, I just tried it out again and I think you're correct. Will look into fixing this.	mckennajones	pheitman
2524	2016-11-23 01:40:00	Hi @joshuaspence the best way to do this is probably to query https://www.consul.io/docs/agent/http/health.html#health_node for the node name and make sure its `serfHealth` check is passing. This verifies that the agent is part of the cluster, the servers are aware of it and have logged it into the catalog, and that the rest of the cluster things that agent is alive.	slackpad	joshuaspence
2522	2016-11-20 01:10:56	> num_peers = 0 Hi @jijojv it looks like your servers aren't properly connected together if the peer count is 0. That should show as 2 for a 3 server cluster. Is there anything in the logs related to Raft?	slackpad	jijojv
2522	2016-11-20 02:49:08	Hi @slackpad. I was not getting a leader election in the past and no checks were getting rpc errors, probably related to https://github.com/hashicorp/consul/issues/993 so i had added bootstrap_expect 1 on one of the nodes based on the comments. Tried different combinations, finally had to rm -rf /var/lib/consul everywhere add readd bootstrap_expect 3 to get a consistent result and now i do see nu…	jijojv	slackpad
2516	2016-12-29 02:53:30	@kyhavlov @slackpad I realize this is merged, but this seemed the best place to comment about an issue before possibly opening a new bug/item. The TestAgent_Reload in the tests for this feature break on a machine with 2 private IP's. It took me a while to figure out how to get the output from the MockUi, (this drove me NUTS btw) but once I did it led me to the understanding that while nexConfig i…	rhyas	kyhavlov
2516	2017-02-08 02:45:57	Hi @rhyas that sounds like it's worth tracking. Would you mind opening a new issue for that? Binding to the address in the config sounds like a reasonable fix for this.	slackpad	rhyas
2514	2016-12-19 23:56:51	Hi @nidhishopback the hosted Consul Enterprise in Atlas is now deprecated and will be discontinued on March 7, 2017. You can check out https://atlas.hashicorp.com/help/consul/alternatives for more details. Not sure if you are still experiencing this issue, but my guess is that's it's a different IP than you've set here. Also, only a subset of the data auto-refreshes in Atlas, so it may depend on …	slackpad	nidhishopback
2513	2016-12-20 03:09:34	Hi @ycheng-gh this is an odd one - I can't explain what was happening here. So rebooting 117 got things working again? It looks like 118 was able to connect to 117 - were there any logs on 118 related to 117 after those shown above (anything related to failed replication)?	slackpad	ycheng-gh
2488	2016-11-09 04:28:09	Hi @joshuaspence we don't currently have an agent-level endpoint to pull the health of an agent. There's https://www.consul.io/docs/agent/http/health.html#health_node but that'll end up going up to the Consul servers, and the HTTP status code doesn't indicate the state of the health checks. This looks like a possible dup of https://github.com/hashicorp/consul/issues/1468.	slackpad	joshuaspence
2483	2016-11-18 00:52:19	Hi @keep94 thanks for opening a PR. We are in the process of changing logging libraries so we are holding off on any log-related changes right now. Thanks for making us aware of Dominator, though!	slackpad	keep94
2482	2016-11-09 02:12:12	Hi @amiryal thanks for opening an issue. I think this would require us to build platform-specific C code to work and we really don't want to give up Consul current status as pure Go, which makes it much easier to support multiple platforms. This kind of interface could be done as a separate project which shims these interfaces and uses the Consul API under the hood to talk to the local agent; tha…	slackpad	amiryal
2478	2016-11-07 22:24:36	Hi @brianhays could you move this to match the parsing for the datacenter name param? https://github.com/hashicorp/consul/blob/master/command/agent/command.go#L267-L275	kyhavlov	brianhays
2478	2016-11-07 23:24:12	Hi @kyhavlov thanks! I moved it to command.go as suggested and also added the validDatacenter check.	brianhays	kyhavlov
2474	2016-11-08 02:38:10	Hi @kamaradclimber this looks good! If you'd like to add the associated tests I think we can pull this in.	slackpad	kamaradclimber
2474	2016-11-10 11:15:51	@slackpad I've added tests. Would you have advices regarding failing tests? I'm unable to see if it is related to my patch or not.	kamaradclimber	slackpad
2474	2016-11-28 11:11:15	Hi @slackpad, I finally managed to make test pass. Would you have any feedback regarding this PR?	kamaradclimber	slackpad
2474	2016-12-16 08:50:12	I've just rebased. @slackpad any feedback?	kamaradclimber	slackpad
2474	2017-01-13 17:35:32	Hello @slackpad, would you have some feedback on this PR? If it suits you, could you consider it for merge? Thanks	kamaradclimber	slackpad
2474	2017-02-03 09:07:12	Hello @slackpad, would you have some comments? Thanks,	kamaradclimber	slackpad
2474	2017-03-17 08:28:55	@slackpad @simplechris any feedback on that PR. What can I do to make it progress?	kamaradclimber	slackpad
2465	2016-11-03 20:38:45	Hi @stevehorsfield I've been bitten by this kind of thing, too. We could probably leverage go-getter to pull in a known revision that you point at, with maybe an optional way to say "build my local Consul".	slackpad	stevehorsfield
2461	2016-11-02 23:43:26	Hi @spanktar if the new servers coming up join with at least one existing agent from the cluster then word should get around via gossip without having to touch any of the existing agents. There's a change brewing under https://github.com/hashicorp/consul/pull/2459 that should make this easy to set up!	slackpad	spanktar
2461	2016-12-14 23:13:29	@slackpad I'll look at that. In the meantime, that's pretty much what I'm getting at. We understand that if we give it one good value, it will gossip (good), but the list given by -retry-join is never revisited, and this can cause problems as outlined above. I'm very excited about the AWS auto discovery, but I think it might still have the same problem in the case I mentioned.	spanktar	slackpad
2458	2016-11-01 13:26:45	Hi @NaseemMa thanks for opening an issue. The best way to see where the memory is going is to set the enable_debug option on one of your servers and then look at http://localhost:8500/debug/pprof/heap?debug=1 on that server to see the heap profile. Would you be able to post a few samples of that endpoint's output over time as a gist?	slackpad	NaseemMa
2458	2016-11-09 03:58:08	Hi @NaseemMa I took a look through the heap dumps and it looks like there's a lot of KV set operations as well as ListKeys operations. What kind of workload is this cluster doing? Is there some process that could be causing a lot of rapid KV churn with a corresponding blocking query for listing keys? Is it just Vault using Consul?	slackpad	NaseemMa
2458	2016-11-09 09:03:41	Hi @sabag a 7-8 second period for the session renew makes sense for Vault maintaining its leader lock (that has a 15 second TTL and the periodic fires at 1/2 that interval). Do you know the time interval between the two heap dumps you provided? I didn't see a dramatic difference in them. It might be useful to take them several hours apart. I'd also be curious if the memory usage didn't level off …	slackpad	sabag
2458	2016-11-13 17:28:12	Hi @sabag thank you for the update!	slackpad	sabag
2455	2017-01-06 18:28:19	Hi @DamionWaltermeyer is that reproducible for you or do you just see that occasionally?	slackpad	DamionWaltermeyer
2455	2017-01-10 02:08:18	@DamionWaltermeyer If you're running Consul inside a container, you probably don't want to enable syslog; it won't work unless you set up one inside the same container, which is more complicated than having docker itself send the container's logs to syslog: https://docs.docker.com/engine/admin/logging/overview/#/syslog-options. For your second point about IPs, you probably want to look into the `…	kyhavlov	DamionWaltermeyer
2452	2016-11-29 14:41:56	I discovered the same thing today when testing node and service checks resulting in `warning`. DNS queries seem to give a list of "non-failing" services (those in `warning` and `passing` state), which I now realize isn't the same as the "passing" param on `/v1/health/service/<service>` (returns only `passing`). So, in order for a health query to give results similar to a DNS query, I'd need to st…	bdclark	takeda
2445	2016-10-27 16:30:25	Hi @raisomain thanks for opening an issue. We looked at this method when we added the feature but it added a bit more complexity internally (we'd have to track counts and time) so we opted for the time period since that covered a more general set of use cases. Also, it would add more complexity to the config. You should be able to set it to N times the interval to get roughly the same behavior.	slackpad	raisomain
2441	2016-11-30 01:48:21	Hi @Evgen787 this looks like you don't have an ACL configured in your web ui that's correct for dc2 (the `?token` parameter is empty).	slackpad	Evgen787
2433	2016-11-19 22:46:02	Hi @jaystramel what version of Consul is running on your servers?	slackpad	jaystramel
2432	2016-10-27 05:42:26	Hi @hehailong5 it is not recommended to run the client HA. Consul supports an HA server configuration by running 3 or more servers which provides HA for the cluster, but each node only needs one client agent. The client agent is in the same failure domain as the rest of the node (if the node shuts down, for example), so it doesn't add much to have multiple Consul clients on one machine. Running a…	slackpad	hehailong5
2432	2016-10-27 06:13:55	@slackpad, I am not asking for running multiple consul client instances on one machine, this makes no sense obviously. actually I have a domain specific component coupled with a consul client and I want to deploy it onto a 3-nodes HA cluster. the problem is that the node name (specified by -node) for these 3 consul client instances can not be the same, otherwise 2 of them would fail to start beca…	hehailong5	slackpad
2432	2016-10-27 16:23:34	@hehailong5 sorry for the misunderstanding on my part. I think you would want to register a [Consul service](https://www.consul.io/docs/agent/services.html) with the same name on each of these nodes, then clients would look up <name>.service.consul and would be given the IP of one of the three instances as long as they are alive. Does that make sense or am I still misunderstanding the use case?	slackpad	hehailong5
2432	2016-10-28 01:39:46	Hi @slackpad, I am using the agent api ([Agent](https://www.consul.io/docs/agent/http/agent.html)) to perform the service create/update/delete as suggested in the official doc. Suppose in a 3-nodes HA cluster, client1 runs on node1, client2 runs on node2 and client3 runs on node3. in a typical HA scenario, suppose the first create request hits on node1, and the client1 creates the serviceA via th…	hehailong5	slackpad
2432	2016-10-28 02:58:51	Hi @hehailong5 the agent API should only be used by processes on the node where that agent runs. For example, you'd run serviceA and it would always use 127.0.0.1:8500/v1/agent/ to create/update/delete the info for itself. The agent on that node will sync the catalog information for the services _on that node_, so there won't be any interference between the nodes. So the instance of your service …	slackpad	hehailong5
2432	2016-10-28 03:37:04	Hi @slackpad, yes, in my case, the process is running on the same node where the consul agent runs, and the process always talks to 127.0.0.1:8500. I just want all the process instances manage the same a single view for each service, that's exactly what HA requires. how about this, when the create request comes to node1, the registration process on the node1 asks the client1 on the node1 to regis…	hehailong5	slackpad
2432	2016-10-28 03:41:48	@hehailong5 are you trying to do something like update service tags from some external request?	slackpad	hehailong5
2432	2016-10-28 03:51:15	@slackpad not limited to update, how to delete serviceA from client2 that created by client1, so that the serviceA will be completely removed from catalog?	hehailong5	slackpad
2432	2016-10-28 06:40:19	sorry @slackpad, I don't understand why this would achieve the HA. a create, update example would help :)	hehailong5	slackpad
2432	2016-10-28 06:49:24	I did the same as @slackpad suggestion.	cmingxu	slackpad
2432	2016-10-31 08:51:26	@cmingxu , @slackpad could you please explain more about this way? in my understanding, if I register serviceA via client1 with "deregister_critical_service_after", I still can not modify serviceA via client2. if the ttl expires, it does not exist in the catalog anymore. what all these are to do with the HA?	hehailong5	cmingxu
2432	2016-10-31 08:51:26	@cmingxu , @slackpad could you please explain more about this way? in my understanding, if I register serviceA via client1 with "deregister_critical_service_after", I still can not modify serviceA via client2. if the ttl expires, it does not exist in the catalog anymore. what all these are to do with the HA?	hehailong5	slackpad
2432	2016-12-20 02:13:57	Hi @hehailong5 I'm not sure I follow the concern. In the example above, "serviceA" will be deleted automatically after the service dies, so client2 doesn't need to be concerned with it.	slackpad	hehailong5
2432	2016-12-20 03:05:47	Hi @slackpad, the services and consul clients are running on different nodes. the registrator running on the service node contacts with one consul client each time to send the add/update/delete request. the goal is to achieve the consul client side HA. is that possible? ![image](https://cloud.githubusercontent.com/assets/17330257/21336790/b5a22054-c6a2-11e6-8938-7e0c5803cc45.png)	hehailong5	slackpad
2432	2016-12-20 03:19:52	Hi @hehailong5 I see - Consul isn't designed for client side HA like this. You'd want to run the Consul client on the same machine with serviceA and registrator in the example above. It's in the same failure domain as those pieces (such as if the machine itself fails) so you already have single points of failure for that instance of serviceA. If you have an HA setup for serviceA, you'd need anoth…	slackpad	hehailong5
2430	2016-11-22 17:38:21	Hi @ross wanted to clarify did you see any health flaps _for_ nodes that were not part of this pair with duplicate IPs, or were you just seeing memberlist messages across the whole fleet related to those two nodes? The latter would be expected as the nodes fight it out, and we could see consul template being busy if quiescence wasn't set. We'd definitely not expect the former where some node outs…	slackpad	ross
2430	2016-11-22 19:24:46	> Hi @ross wanted to clarify did you see any health flaps for nodes that were not part of this pair with duplicate IPs, or were you just seeing memberlist messages across the whole fleet related to those two nodes? We were seeing consul-template restarts on nodes that matched up with the memberlist messages in the logs on that node. So somelb-ab12cd56 would log those messages and at the same poin…	ross	ross
2429	2016-11-30 01:44:37	Hi @gimlet2 this gets into thorny issues with clocks being out of sync, etc, so we've avoided timestamps in our APIs. The `ModifyIndex` values are monotonically increasing, so you could use set a key externally with a timestamp from the source of your choice and use that key's `ModifyIndex` to judge before/after for other keys. We probably won't add something like this, though, unless there's a s…	slackpad	gimlet2
2428	2016-11-02 13:42:24	I don't get the exact same error as @pascaldekloe, so I can create a new issue if you want. I'm running the docker container with no extra configuration. The command that works is: The command that fails is: Only difference is -dev flag. Error trace is here:	zbintliff	pascaldekloe
2428	2016-11-09 17:20:33	Are you joking @slackpad? Please reopen this issue. Something like the following causes the crash.	pascaldekloe	slackpad
2428	2016-11-09 17:27:58	@pascaldekloe thanks for the JSON, now I can reproduce your crash locally.	slackpad	pascaldekloe
2428	2016-11-09 17:53:34	Thanks for the poke @pascaldekloe - I hadn't carefully compared the stack traces and thought we were fixing the same issue. I've also updated our test environment to exercise this since it runs its script checks over in a Docker container and didn't hit this path, and our unit tests were properly setting up the mutex. Should be good now - please let me know if that's not the case!	slackpad	pascaldekloe
2427	2016-10-21 22:00:58	potencially we do, i'll turn them off and compare results. thanks a lot @jippi !!	adrianlop	jippi
2427	2016-11-02 02:41:20	how to config to let the outputs to log file? @jippi	xautjzd	jippi
2427	2016-11-02 16:50:23	Hi @adrianlop there shouldn't have been anything new in 0.7 to cause this. If you look at [telemetry](https://www.consul.io/docs/agent/telemetry.html) and look at the counts for metrics with `fsm` in the name that may help narrow down what's churning.	slackpad	adrianlop
2427	2016-11-03 08:30:23	hi @slackpad thanks for the help. Please find attached some additional info. do you see anything abnormal? consul info output: consul monitor output: telemetry samples (gathered using `nc -u -l` during 5sec then `| grep fsm`, this is the result):	adrianlop	slackpad
2427	2016-11-03 17:01:58	Thanks @adrianlop that looks like the only churn over that 5 second period is writes to the KV store. Do you have something in your infrastructure that could be writing a large-ish value some set of keys over and over? We don't have a super great way to chase that down on the server side - if you have debug logging turned on your agents (or use `consul monitor` for a little while with debug enabl…	slackpad	adrianlop
2427	2016-11-04 10:47:20	@slackpad thanks a lot for the help! that's it. we're using [consul-alerts](https://github.com/AcalephStorage/consul-alerts) for a basic alerting system on top of consul, and it's writing to the KV its own healthcheck info to compare previous data and generate alerts. I'll try to tweak this tool to reduce intensive KV writing.	adrianlop	slackpad
2424	2016-10-19 15:33:50	Hi @sobertooth I think @jippi is right here. Haven't used consulate too much myself, but it looks like the datacenter gets configured for the client itself, not per-call - https://github.com/gmr/consulate/blob/master/consulate/__init__.py#L51.	slackpad	sobertooth
2424	2016-10-19 15:33:50	Hi @sobertooth I think @jippi is right here. Haven't used consulate too much myself, but it looks like the datacenter gets configured for the client itself, not per-call - https://github.com/gmr/consulate/blob/master/consulate/__init__.py#L51.	slackpad	jippi
2423	2016-11-03 20:27:10	Hi @buro1983 thanks for opening a PR. Closing this in favor of https://github.com/hashicorp/consul/pull/1984, which is similar but allows the TLS verification to be skipped on a per-check basis.	slackpad	buro1983
2422	2016-10-18 21:44:10	Hi @Ashald in this case the user needs the ID of a valid token in order to get information about it, so this doesn't expose any information to an anonymous user who doesn't have a given token already. The /v1/acl/list endpoint is protected so anonymous users can't list ACLs and discover new tokens. Thanks for taking the time to report this issue, but for security-related matters, we ask that you …	slackpad	Ashald
2420	2016-11-30 01:31:34	Hi @Crapworks you can use https://www.consul.io/docs/agent/http/agent.html#agent_force_leave or https://www.consul.io/docs/commands/force-leave.html to kick the dead node from the cluster early. That will remove it from the members list and the catalog.	slackpad	Crapworks
2419	2016-11-30 01:29:42	Hi @paccer-cn Consul won't actually sync the services to the other nodes. Each agent has its own set of services and those sync back to the Consul servers. Please see https://www.consul.io/docs/internals/architecture.html and https://www.consul.io/docs/internals/anti-entropy.html for more details.	slackpad	paccer-cn
2417	2016-11-03 19:57:46	Thanks @moofish32!	slackpad	moofish32
2415	2016-11-30 01:22:52	Hi @sobertooth that's correct right now - it will fire the script on the initial query. There's a tool called sifter that works around this - https://github.com/darron/sifter, and we have an open issue #571 that's tracking this.	slackpad	sobertooth
2414	2016-10-27 05:44:23	Hi @juliangamble not currently, this would be an enhancement.	slackpad	juliangamble
2410	2016-10-13 15:04:37	Hi @sampointer sorry for the confusion on that one - added a note to the `consul kv` command about which versions it was added, that was an oversight. We've been working to label all new features with their versions.	slackpad	sampointer
2409	2016-10-11 17:06:06	@soumyasmruti that looks like you have a bad command line with something along the lines of `-advertise -join`. Please make sure you are not passing an empty advertise address in to Consul.	slackpad	soumyasmruti
2409	2016-10-11 17:29:29	Hi @soumyasmruti I don't think the address is bad, it looks like you have a bad command line for Consul. If you run Consul like this you get a similar error:	slackpad	soumyasmruti
2407	2016-10-17 20:53:34	@charliestrawn that's a good point. Consul 0.7.0 was built with Go 1.6.3, so there must be some other issue with Sierra.	slackpad	charliestrawn
2407	2016-10-17 20:59:28	@slackpad potentially, I've been running 0.7.0 with Sierra for a while now and not had problems. Just wanted to post for posterity. If I can help out any further let me know. It might help if @nugend posted the output of `go env`	charliestrawn	nugend
2407	2016-10-17 20:59:28	@slackpad potentially, I've been running 0.7.0 with Sierra for a while now and not had problems. Just wanted to post for posterity. If I can help out any further let me know. It might help if @nugend posted the output of `go env`	charliestrawn	slackpad
2407	2016-10-18 21:07:47	> I don't have go installed. I could get that, but would it be pertinent? @nugend shouldn't matter - consul is shipped as a static binary and doesn't depend on the Go tools being installed.	slackpad	nugend
2407	2016-11-08 14:41:34	Thanks @magiconair and @lowzj. We got Go upgraded to 1.7.3 last night via https://github.com/hashicorp/consul/pull/2281 so that should fix this for the next release.	slackpad	lowzj
2407	2016-11-08 14:41:34	Thanks @magiconair and @lowzj. We got Go upgraded to 1.7.3 last night via https://github.com/hashicorp/consul/pull/2281 so that should fix this for the next release.	slackpad	magiconair
2407	2016-11-08 15:06:44	@slackpad any ETA for the next release?	Sandmania	slackpad
2405	2016-11-18 00:46:04	Hi @stevenLX can you describe your use case a little bit here? This seems like a pretty nuanced use case and may not be worth the complexity, but I'd like to understand more what you are trying to do.	slackpad	stevenLX
2405	2016-11-18 03:36:52	Hi @slackpad Beacuse of we need to send a lot of http requests for getting or checking status for a group of service. This can be a time-consuming operation for applications. So we need a batch interface.	stevenLX	slackpad
2405	2016-11-18 03:38:45	Hi @stevenLX is this for like a status dashboard? I'm wondering if more of an event feed would make sense for that kind of use case.	slackpad	stevenLX
2405	2016-11-18 08:11:24	Hi @slackpad Not only for dashboard.For example,I write a application need access muti services, so I need get the service's info (inculde regist info and health status)from consul.At this moment I should call the same http api muti-times, and wait for all responses back. It is a time-consuming. So, Could I push the batch interface for this kind of case?	stevenLX	slackpad
2403	2016-10-07 22:40:51	@slackpad I could sniff the transaction and/or point the test code above to a dummy webserver. What I have tested: - Curl with a header _or_ a query parameter _works_ against a v0.7.0 server - The v0.7.0 API does _not work_ with client config set to use a token against a v0.7.0 server - The v0.7.0 API does _not work_ with QueryOptions passed with a token to a v0.7.0 server - The v0.6.4 API using …	leprechau	slackpad
2403	2016-10-07 23:47:49	@leprechau thanks for the repro case. This is super weird as I see the token header going into the `Do()` call for the request in both examples. Will keep tracing this.	slackpad	leprechau
2403	2016-10-11 00:01:23	Hi @leprechau I think the root cause of this one is https://github.com/golang/go/issues/4800. With older versions of Go, the HTTP client will drop the headers when it is following redirects. It looks like a fix for this is teed up in master and will go out with the next release of Go, but in the meantime, if you get rid of the slash you won't get the redirect and the headers will display: Your sa…	slackpad	leprechau
2403	2016-10-11 02:45:57	@slackpad Interesting ... that makes sense. I also agree about enhancing the API client to not hard-code the prefixing slash when making requests. That was a rabbit hole.	leprechau	slackpad
2398	2016-11-30 00:45:25	Hi @ankurgla22 that sounds like a problem with your script. If you are still having this problem, please open an issue an include a link to logs from your agent with debug level set. Thanks!	slackpad	ankurgla22
2393	2016-10-06 15:32:51	@blalor thanks for opening an issue and sorry for the confusion. We will get this cleaned up!	slackpad	blalor
2390	2016-10-06 20:22:07	Hi @JoeOrtiz it looks like that service has `"ServiceAddress": "10.20.0.124"` defined. If that's set then it won't do address translation, it will always report that. If you register the service and leave that blank I think it should work. https://github.com/hashicorp/consul/blob/master/command/agent/dns.go#L765-L770	slackpad	JoeOrtiz
2390	2016-10-09 04:12:36	Hi @slackpad , this was indeed the problem. I can confirm it now works. This was due to registrator, we had passing --ip, once this was removed, this works as intended. Although this causes a problem now with the consul HTTP healthchecks, since consul does a GET on it, since there is no IP for $SERVICE_IP, those health checks will fail. Is there anyway to tell consul to use its own local lan IP, …	JoeOrtiz	slackpad
2388	2016-10-05 16:58:36	Hi @imroc they are the same since there are no returns in the middle there. It would probably be better to use defer since there's a non-trivial amount of code in between and future maintenance could change the logic. Happy to take a PR for this.	slackpad	imroc
2387	2016-11-30 00:34:38	Hi @banupriya20 this sounds like it would be better posted to the Consul mailing list.	slackpad	banupriya20
2382	2016-10-20 16:41:28	Thanks @zaunerc that's a good addition.	slackpad	zaunerc
2378	2016-10-05 23:14:49	Hi @stephansnyt, Consul's statsd client currently uses UDP, so if you use `nc -k -u -l 9898` you'll see some telemetry. It looks baked in here, so we'd probably need to plumb another config variable to support TCP - https://github.com/armon/go-metrics/blob/master/statsd.go#L96-L101.	slackpad	stephansnyt
2375	2016-11-18 00:42:26	Hi @xychu thanks for the PR. Can you modify `AddService()` to call your new function with an empty string for the address and 0 for the port? This should cut down on the code duplication a tiny bit.	slackpad	xychu
2375	2016-11-21 11:30:15	@slackpad done. And thanks for your advise.	xychu	slackpad
2374	2016-09-30 08:20:58	@hehailong5, actually IPs do not change. As mentioned above, every start docker swarm service task, it is new containers, having unique name and hostname. See the logs: It says `EventMemberLeave: 2f74fbbffdd2 10.100.0.2` and then `EventMemberJoin: 1ec48b592c2f 10.100.0.2` after task is restarted. As far as I understand members are identified by `-node` or if not provided `hostname`. So join shall…	muradm	hehailong5
2374	2016-10-20 16:32:52	Hi @muradm `2016/09/30 03:49:53 [WARN] raft: Failed to get previous log: 6340 log not found (last: 6339)` is usually ok because the leader will send a snapshot to get the follower caught up. Does the cluster eventually stabilize or does it get stuck in an endless loop of those?	slackpad	muradm
2374	2016-10-20 16:37:27	Hi @slackpad, no it never comes back to normal, cluster needs to be bootstrapped from scratch. I waited an hour or two, logs continue same as in Log Fragments.	muradm	slackpad
2374	2017-01-13 13:07:59	@muradm did you solved this problem? I've noticed the same issue in my environment. Besides it, there are some other problem: when you restart the host for some reason, the docker daemon doesn't send sig term to the consul-server docker task, therefore, it not properly leave the cluster. After the host is up, a new task is created with a different VIP address. As soon as I have persistent storage…	galindro	muradm
2374	2017-01-13 13:07:59	@muradm did you solved this problem? I've noticed the same issue in my environment. Besides it, there are some other problem: when you restart the host for some reason, the docker daemon doesn't send sig term to the consul-server docker task, therefore, it not properly leave the cluster. After the host is up, a new task is created with a different VIP address. As soon as I have persistent storage…	galindro	slackpad
2374	2017-01-13 14:24:46	@galindro no, I could not solve the problem. It could be done with too much effort overhead (creating many many scripts to handle such situations). So I gave up for some reasons: * Initially consul is not designed to run dynamic environment, which is actually logical, since it is supposed to be reference point for everything else. Thus, trying to fight the design is quite hard. IMHO, just like on…	muradm	galindro
2374	2017-01-13 15:10:40	@muradm I want to use consul for ceph: https://github.com/ceph/ceph-docker I'm trying to build a ceph cluster in AWS with docker. As far ceph is running outside swarm (network=host), I'll put consul outside it too with network=host too. Or maybe I could try etcd... Tks for quick reply	galindro	muradm
2374	2017-01-13 16:49:37	Nice @slackpad! Whats the ETA for 0.8 launch?	galindro	slackpad
2374	2017-01-13 16:57:26	@galindro Currently shooting for early March.	slackpad	galindro
2374	2017-01-14 01:38:23	Hi @slackpad, does it mean the recovery policy would change? the peers.json with ips will be abandoned? currently my script is dependent on the ip based peers.json for all the recovery scenarios. hopefully it would still work till then.	hehailong5	slackpad
2374	2017-01-14 11:57:46	@hehailong5 did your script could recover failed scenarios in Docker swarm mode? Could you share it?	galindro	hehailong5
2371	2016-09-29 13:37:48	@ryanslade you might want to update your code URLs to point to specific commits and not master. Your links may break if anyone changes those files. Not sure if you know this trick, but if you press your `y` key while viewing source code in GitHub it'll change your URL to the specific commit. `https://github.com/hashicorp/consul/blob/master/api/lock.go#L132` became `https://github.com/hashicorp/co…	theckman	ryanslade
2371	2016-09-29 13:40:24	@theckman Thanks for the tip, done.	ryanslade	theckman
2371	2016-10-06 01:03:28	Hi @ryanslade thanks for opening an issue. We should definitely document this and I'm not totally sure if we should change the behavior. It seems like we should stop updating the session whenever the leader channel closes, but I'd need to think through if there are any other implications if we change that.	slackpad	ryanslade
2368	2016-10-06 01:10:43	Sorry @hehailong5 - I just committed a change that puts the right port numbers into peers.info.	slackpad	hehailong5
2365	2017-02-11 01:41:40	@kyhavlov fwiw, `consul lock -http-addr=127.0.0.1:8501` works for me also, with	wyardley	kyhavlov
2363	2016-09-27 15:17:45	Hi @gpaggi it's probably not a good idea to increase this by much more as this limit is designed to help keep Raft log entries to a reasonable size. It might be a better approach to have Terraform support compressing the state and/or breaking things up across multiple keys.	slackpad	gpaggi
2363	2016-09-27 15:35:13	Hi @slackpad, I was indeed thinking about the effect of big values would have on replication just after I submitted this. I'll open one at TF to check there what can be done. Since Consul now supports transactions for updating multiple keys, perhaps splitting the state could be the way to go.	gpaggi	slackpad
2360	2016-09-26 21:44:07	@sethvargo that failing test is a known flaky one unrelated to this - sorry about that.	slackpad	sethvargo
2357	2016-09-24 01:08:39	Hi @strarsis `consul watch` is a separate command that talks to a locally-running Consul agent - it can't be passed in to the same command line as `consul agent`. I took your repro case (thanks for that) and got it working with this change - https://github.com/slackpad/consul-watch-issue/commit/07476dcf25bde78612a2ff88e9197a36a4fbc066. I'm not well-versed in docker-compose so I just added `--net=…	slackpad	strarsis
2356	2016-09-23 17:30:01	Hi @godefroi does the command succeed but you see this error in the log? It looks like there's an old check for this error to try to mask it, and we might need to make the string compare case insensitive - https://github.com/hashicorp/consul/commit/bae3c1606c54ee02be65a4d6484513be076a8e7b.	slackpad	godefroi
2354	2016-09-22 15:39:00	Hi @sitano thanks for the info in case someone wants to update an older fork to fix this. I'll close this out since this is fixed in 0.7.0.	slackpad	sitano
2350	2016-09-24 01:13:22	@mckennajones awesome! I think the `=` matches more of what's there and is clearer when reading documentation.	slackpad	mckennajones
2348	2016-09-21 04:09:21	Hi @pszymczyk thanks for opening an issue an PR but I have to agree this is kind of an anti-pattern. There are good tools for pre-vetting config, and depending on where the typo is you might end up in a dangerous state so it's much safer to have Consul bail out when given a bad config. As @daveadams hinted, you should be able to use https://www.consul.io/docs/commands/configtest.html even as part…	slackpad	pszymczyk
2348	2016-09-21 04:09:21	Hi @pszymczyk thanks for opening an issue an PR but I have to agree this is kind of an anti-pattern. There are good tools for pre-vetting config, and depending on where the typo is you might end up in a dangerous state so it's much safer to have Consul bail out when given a bad config. As @daveadams hinted, you should be able to use https://www.consul.io/docs/commands/configtest.html even as part…	slackpad	daveadams
2348	2016-09-21 07:12:43	@daveadams @slackpad thanks for feedback, I will try to implement `consul configtest` before restart Consul process.	pszymczyk	slackpad
2348	2016-09-21 07:12:43	@daveadams @slackpad thanks for feedback, I will try to implement `consul configtest` before restart Consul process.	pszymczyk	daveadams
2347	2016-09-21 03:15:37	Hi @zhaojigang this behavior comes from here: https://github.com/hashicorp/consul/blob/master/consul/session_ttl.go#L76-L81 TTLs are internally doubled, so only the lower bound is guaranteed by Consul.	slackpad	zhaojigang
2347	2016-09-27 07:05:43	Thank you very much!!! @slackpad	zhaojigang	slackpad
2342	2016-09-16 01:00:07	Hi @jvinod this is as designed. Here's a common way this can happen: 1. You do an initial query and are current through index 100. 2. A change is made and you wake up and get 101. 3. While your app is looping around to re-query, two more changes are made. 4. You app re-queries against 101 and immediately wakes up and gets index 103. Consul doesn't have enough state internally to send you the key …	slackpad	jvinod
2338	2016-09-14 14:13:23	Hi @sokie which service would get deregistered in that case? It seems unexpected if all services get deregistered.	slackpad	sokie
2338	2016-10-28 17:00:23	Hi @sokie Consul will already stop giving any service on a node with a failing node-level check out over DNS. It seems a little strange to actually deregister them because you'd then need to have all of your services know how to re-register themselves after this condition clears. We targeted the `deregister_critical_service_after` at specific services under the assumption that it's registering it…	slackpad	sokie
2335	2016-09-13 15:32:29	Hi @pszymczyk thanks for the feedback on the RC build! There's a 512 byte limit for UDP responses so that can affect the number of results, especially if you have a long service name. Does that seem like it could be the case here? If you query by TCP you'll get all of them, and the UDP results are shuffled, so if your app is trying the first entry it will get a different one there if it re-querie…	slackpad	pszymczyk
2334	2016-09-12 21:15:35	Hi @Ashald thanks for opening an issue (sorry about the late response on your PR, working through a lot of things in parallel here). We ended up removing all the token logging here - https://github.com/hashicorp/consul/commit/e83172792386fd473dd3220c7e6ea38fe18936b0#diff-c7c6050c04c9988e6d2824b655764d9c, so I think this issue should be cleared up in Consul 0.7. What I'd like to do for tokens even…	slackpad	Ashald
2332	2016-09-12 17:18:35	Hi @sixtus thanks for the report - this isn't something we've seen before. Based on what you've provided so far I'd guess that perhaps you are having your session get expired due to the flaky network and possibly the application holding the lock isn't properly monitoring and realizing that the lock is lost. Are you using `consul lock` or integrating directly with Consul's API?	slackpad	sixtus
2331	2016-09-08 08:28:10	@junneyang -- not really sure this is a github issue. A couple of good resources: - [SE Radio Podcast](http://www.se-radio.net/2016/08/se-radio-episode-264-james-phillips-on-service-discovery/) - [Consul Doc](https://www.consul.io/intro/vs/zookeeper.html) - [second google hit](https://technologyconversations.com/2015/09/08/service-discovery-zookeeper-vs-etcd-vs-consul/)	moofish32	junneyang
2331	2016-09-08 08:32:53	@moofish32 thanks	junneyang	moofish32
2330	2016-10-14 20:33:15	@buro1983 -- a month later, but I assume you have figured out the issues. I suspect it was pretty difficult to talk to a server bound to LO, but perhaps you had some other magic on the box. Ready to close this?	moofish32	buro1983
2330	2016-12-02 14:45:41	@buro1983 you may want to give the latest code in `master` a twirl and let us know if that would have helped out your situation any. There is now syntax for selecting the "correct" IP address, such as getting the first "usable" IP address on an interface, or any other manner of network craziness is likely possible now as a template evaluated address parameter can be passed to Consul addresses (e.…	sean-	buro1983
2328	2016-10-28 16:54:05	Hi @akadoya this is the same thing that was happening in #1228 and should now be fixed by #2444.	slackpad	akadoya
2327	2016-09-06 14:51:01	Hi @MagicMicky sorry for the confusion. I added a note in https://github.com/hashicorp/consul/commit/0a34741d7266af34eed36048d1a8e8880a7b17a1 about the 0.7 version requirements.	slackpad	MagicMicky
2325	2016-09-05 17:42:16	Hi @janisz thanks for opening a PR. I've got one here https://github.com/hashicorp/consul/pull/2281 that had to deal with a few library changes related to TLS that came along with 1.7. Also, there's still a remaining issue with the unit tests that I haven't had a chance to track down yet, so we aren't quite ready to upgrade until that's done.	slackpad	janisz
2324	2016-09-21 00:09:04	Hi @lucaswxp this is kind of a weird one, but the quotes are getting removed by the invocation of `consul exec`. This works, but is awkward: `consul exec "bash -lc 'cd /tmp && ls'"`	slackpad	lucaswxp
2323	2016-09-02 16:21:49	Hi @sitano you can register the check with the initial state you'd like it to have at startup - https://github.com/hashicorp/consul/pull/859.	slackpad	sitano
2317	2016-09-01 07:03:59	Hi @illeatyourheart thanks for opening a PR. Unfortunately, I don't think this will work correctly if the user does a stale read because only the leader has the correct information. There's not a great way to solve that issue unless all the session updates go through Raft, but that would be a big performance hit just for this. Usually the thing that creates the session renews it based on the time…	slackpad	illeatyourheart
2317	2016-09-01 15:25:52	Greetings, @slackpad. I had thoughts that this system might result in problems with multi-node configuration on non-leader nodes. As of now I'm working on a coreos/flannel change that would allow to use consul as one of the variants alongside etcd. From what I understand, flannel depends on TTL behaving like in etcd, as in reflecting the real time of the key's life. The key's TTL in flannel is se…	illeatyourheart	slackpad
2314	2016-09-20 23:45:48	Hi @janisz and @kshep, some health checks can be expensive, and multiple services might get registered all in one go, such as with a `consul restart`, so we always stagger them to try to randomize their phase. You can set the initial health state, so you can default healthy or unhealthy until the first check. Having it not show up until it has run the first check is an interesting idea. It's prac…	slackpad	janisz
2314	2016-09-20 23:45:48	Hi @janisz and @kshep, some health checks can be expensive, and multiple services might get registered all in one go, such as with a `consul restart`, so we always stagger them to try to randomize their phase. You can set the initial health state, so you can default healthy or unhealthy until the first check. Having it not show up until it has run the first check is an interesting idea. It's prac…	slackpad	kshep
2309	2016-09-01 06:57:00	Hi @Amit-PivotalLabs something like this seems pretty reasonable. Consul 0.7 should ship shortly and I'm trying to avoid new stuff at this point, but this should be able to make it into a point release following that one.	slackpad	Amit-PivotalLabs
2309	2016-09-01 20:25:04	Thanks! We'll probably submit a PR soon. On Wed, Aug 31, 2016 at 11:57 PM, James Phillips notifications@github.com wrote: > Hi @Amit-PivotalLabs https://github.com/Amit-PivotalLabs something like > this seems pretty reasonable. Consul 0.7 should ship shortly and I'm trying > to avoid new stuff at this point, but this should be able to make it into a > point release following that one. > > — > You…	Amit-PivotalLabs	Amit-PivotalLabs
2299	2016-08-23 16:29:25	Hi @far-blue - what uses were you thinking of? We probably should just have Consul tag itself automatically for most things (leader, follower seems like a good one for servers), any other use cases you had in mind?	slackpad	far-blue
2297	2016-08-23 22:05:36	Hi @rom-stratoscale do you have any clients that are connecting to the http API and could possibly be leaking connections? This issue looks related and has some diagnostic steps to try - https://github.com/hashicorp/consul/issues/688#issuecomment-164824007.	slackpad	rom-stratoscale
2297	2016-08-24 09:33:03	@slackpad it seems most connection don't show a remote port in the lsof. They just read: consul 8566 root 1020u sock 0,6 0t0 255716323 protocol: TCPv6	arie-stratoscale	slackpad
2295	2016-09-16 23:01:15	Hi @favoorr thanks for the PR. We fixed this by setting the default to 127.0.0.1 in https://github.com/hashicorp/consul/issues/1878, so people no longer need to give the bind address for dev mode.	slackpad	favoorr
2292	2016-09-12 17:13:03	Here's the thread I think @sitano was referencing: https://groups.google.com/forum/#!searchin/consul-tool/armon$20latency%7Csort:relevance/consul-tool/y1bFnMntF7M/cpM6Pw9BEAAJ That has the upper limit of what's considered a LAN. We don't have native multi-DC load balancing, though you can get multi-DC failover via prepared queries - https://www.consul.io/docs/agent/http/query.html. Some folks use…	slackpad	sitano
2273	2016-08-16 15:33:19	Also @pradeepnss you may want to take a look at #2275 that may provide what you are looking for without needing to access the tagged addresses directly.	slackpad	pradeepnss
2263	2016-09-02 05:16:33	@sweeneyb thanks for the PR!	slackpad	sweeneyb
2254	2016-08-09 15:13:39	Hi @dmitrybelyakov the instructions were out of date and have now been updated under - https://github.com/hashicorp/consul/pull/2104.	slackpad	dmitrybelyakov
2248	2016-11-10 01:47:18	Hi @lucasalcantara this is still an issue. We won't merge the change until the next major release since it's potentially breaking, but we definitely would like to fix this.	slackpad	lucasalcantara
2248	2016-11-10 01:52:39	@slackpad I would like to take a Look. Can you assign the issue to me?	lucasalcantara	slackpad
2245	2016-08-05 06:30:22	@Kenovo you mean like https://github.com/containous/traefik - just minus the consul-template? :)	jippi	Kenovo
2245	2016-09-09 23:32:42	Hi @Kenovo this is probably a better question for the mailing list. Lots of people configure HA load balancing setups with Consul + consul-template + some load balancer. If you have agents you can use things like https://github.com/eBay/fabio as well.	slackpad	Kenovo
2242	2016-08-12 23:45:17	Hi @Akagi201 thanks for the PR! This got cleaned up in https://github.com/hashicorp/consul/commit/561f9bb268bb56e3f05d3c4783fbd5e6a67e8035 which made a similar change.	slackpad	Akagi201
2239	2016-08-18 01:13:48	Hi @scarby this one is odd. Does that node show up in `consul members` output? If so you can probably do a `consul force-leave` to kick it, which should clean up these registrations as well.	slackpad	scarby
2236	2016-08-18 01:14:34	Hi @kunitake thanks for the PR. I'll review this right after we cut the final 0.7 release.	slackpad	kunitake
2232	2016-08-18 00:55:37	Hi @sandwwraith thanks for the PR - I'll review this once we cut the final 0.7 release.	slackpad	sandwwraith
2231	2016-08-18 00:49:56	Hi @luckyraul you are correct I don't think this is supported without a client cert. I'm not sure the best way to fix this, will need to think it through a bit. The only workaround I can think of at the moment would be to put a proxy webserver in front that will present a cert to Consul.	slackpad	luckyraul
2230	2016-08-11 01:48:37	Hi @akssagar basic auth isn't supported. Please see https://groups.google.com/forum/#!topic/consul-tool/_P7kI3-bFqs for some different options. Hope that helps!	slackpad	akssagar
2227	2016-10-26 16:37:41	@slackpad @joshuaspence I can tackle this. What should the format be for adding the timezone? Currently a timestamp in the log looks like this: 2016/10/26 09:28:13 [INFO] Should the timezone simply follow the time? 2016/10/26 09:28:13 PST [INFO] for example	mckennajones	joshuaspence
2227	2016-10-30 20:47:48	@rom-stratoscale I agree, standards all always nice. However, the Log package doesn't support that standard for some reason. There is an option to use UTC time instead but that's about it.	mckennajones	rom-stratoscale
2224	2016-07-29 17:53:26	Hi @brianshumate this is a great idea and is definitely an FAQ :-) There are some other ports we use, so it would be good to clarify this FAQ as "between Consul agents" and link to [docs/agent/options.html#ports](https://www.consul.io/docs/agent/options.html#ports) or replicate the full list here.	slackpad	brianshumate
2224	2016-07-29 18:34:28	Thanks for the feedback @slackpad! I think the FAQ should probably just point the reader to the ports as already described at [Ports Used](https://www.consul.io/docs/agent/options.html#ports) instead. It was a bit tough to discover and maybe being linked from the FAQ page will help with visibility.	brianshumate	slackpad
2223	2016-08-18 00:35:56	Hi @WoZ the automatic ID creation is an intentional part of the API, though that name behavior is confusing. We should make this a little more flexible. You can use https://www.consul.io/docs/agent/http/agent.html#agent_check_register in the meantime to add checks to services with custom IDs and names.	slackpad	WoZ
2223	2017-02-13 10:18:30	Hi @slackpad The behavior is the same using the agent API and definitely doesn't match the documentation. Adding a service via v1/agent/service/register: Ends up being registered as: ![consul](https://cloud.githubusercontent.com/assets/13365164/22879315/c19960c8-f1dd-11e6-9e41-8a5438be78ec.png) Version tested: 0.7.3	user31459	slackpad
2219	2016-08-13 00:20:41	Hi @maxvt thanks for the PR! I've done a rebase under #2271 and make a couple tweaks to the unit test.	slackpad	maxvt
2217	2016-12-02 14:55:29	@mfischer-zd , while this doesn't address the binding to multiple IP addresses portion of your issue, there is code in `master` now that will let you bind to an IP on a named interface: There is now a configurable template language for examples and docs) behind this that you can use to create a customizable heuristic that should allow you to get whatever it is that you need from your environment …	sean-	mfischer-zd
2217	2016-12-02 20:42:45	That's great news, @sean- . Let me know how I can help finish the work.	mfischer-zd	sean-
2216	2016-07-29 12:41:25	@highlyunavailable yes, it's the same issue.	WoZ	highlyunavailable
2213	2016-08-11 01:35:37	Hi @nschoe that's correct - the quorum requirements change as servers are added and removed.	slackpad	nschoe
2210	2016-08-11 11:24:54	@jhmartin should this issue not be https://github.com/hashicorp/docker-consul ?	swade1987	jhmartin
2210	2016-08-11 14:40:10	@swade1987 The docker image does not document nor transform CONSUL_RPC_ADDR -- docker generically passes through the environment to Consul. I believe that makes it a Consul doc issue rather than something related to the Docker image. I referenced the Docker image to describe in what environment Consul was running.	jhmartin	swade1987
2203	2016-07-25 23:31:25	Hi @FrankHassanabad thanks for the detailed report and the soak test! Do you mind running again with master just as a quick cross-check? Thanks.	slackpad	FrankHassanabad
2203	2016-07-26 20:17:30	@slackpad Thank you for the quick response! Quick question regarding release: This issue represents a significant bug in our deployed software today. Do you guys have any intention of releasing a patch (0.6.5) or an ETA on the next minor release (0.7.0)? If not, we will need to produce and deploy an in-house build with the bolt db upgrade. Thanks!	autoric	slackpad
2203	2016-07-26 20:23:46	Hi @autoric we are working on getting a 0.7.0 release candidate out over the next few weeks so this likely won't go out in a patch. If you can build locally that's probably the best option in the very near term.	slackpad	autoric
2203	2016-07-27 15:09:57	Hey @slackpad, I code reviewed what you checked in and then did a build of `master` on `windows 2000 R2` using `TDM-GCC` tool chain, and ran gatling against it with the boltdb upgrade. `raft.db` was able to expand beyond `65 MB` to `256 MB` without any issues. Test run was from @Tzinov15 here: [SlamKeyValue](https://github.com/Tzinov15/GatlingConsul/wiki/Running-Gatling) Here are the metrics from…	FrankHassanabad	slackpad
2203	2016-07-27 15:25:01	@FrankHassanabad thank you for the follow up and I super appreciate the extra stress testing!	slackpad	FrankHassanabad
2202	2016-07-23 22:02:56	Hi @sunmoonone can you elaborate on your use case for the second item? I'm not sure I fully understand that one.	slackpad	sunmoonone
2200	2016-07-21 15:57:08	@slackpad so we did some thorough network related testing and were able to confirm that all nodes are able to communicate over UDP on port 8301 (we are using default ports). We made sure to investigate those avenues before opening up an issue. The one thing that did show up was that the consul servers did not seem to be probing each other (via UDP on 8301). This behavior differed from our other c…	carkmorwin	slackpad
2200	2016-07-26 15:13:23	@slackpad thanks for the info, will look into this further.	carkmorwin	slackpad
2200	2016-10-31 22:37:57	@SunSparc Do not have a solution yet. The hope was that Consul 0.7.x would fix things but I have not gotten around to that rollout yet. I did recently notice a configuration error on our end where all nodes are initially connecting to and querying a single consul server for dns, but I don't have any traffic numbers around that. All instances seem to be under very little load, so yeah still confus…	carkmorwin	SunSparc
2198	2016-07-20 20:30:21	Hi @vikasmb that's no longer the case after Consul 0.6.0. We build the UI contents into the Consul binary so `-ui` is all you need. We support the old method with `-ui-dir` for backward compatibility and because some people tweak the UI locally for various things. Hope that helps!	slackpad	vikasmb
2194	2016-07-23 22:11:16	Hi @yeyincai can you provide any more details about what's going on? Is your service down and Consul's health checking causing many TCP sockets to accumulate in TIME_WAIT, or is your service working properly and there's something causing Consul to stop functioning? Thanks!	slackpad	yeyincai
2189	2016-07-21 12:07:56	@hehailong5 you mean, whether it can serve TXT (which would be custom) and AAAA resource records for a node? Only AAAA is supported at the moment, and it does not support custom resource-records. As per [dns.go#L386-L390](https://github.com/hashicorp/consul/blob/master/command/agent/dns.go#L386-L390). Also related: https://github.com/hashicorp/consul/issues/1470	kwilczynski	hehailong5
2189	2016-10-26 21:49:38	Closing based on @kwilczynski's response.	slackpad	kwilczynski
2188	2016-07-18 18:21:46	Hi @maier noted a few small things in comments but otherwise looks good. We'd need to update the vendored go-metrics (I can do that after pull if you'd like) as well as the documentation (it's in the same repo here under website).	slackpad	maier
2188	2016-07-18 20:28:24	@slackpad I haven't used godep before and it isn't cooperating with me. I don't want to break anything so, I'll leave that one to you (if you don't mind). I did update the documentation, I believe I added the configuration setting information in the right location.	maier	slackpad
2186	2016-07-18 14:37:05	Hi @Kenovo the `translate_wan_addrs` setting needs to be set in the _remote_ datacenter for this feature to work - that's where the decision is made.	slackpad	Kenovo
2185	2016-07-18 14:10:17	Hi @richard-hulm thanks for the PR! One small comment and then I think we are good to merge this.	slackpad	richard-hulm
2185	2016-07-19 09:05:38	@slackpad Updated with that change, cheers.	richard-hulm	slackpad
2185	2016-07-19 22:15:55	Thanks, @richard-hulm!	msabramo	richard-hulm
2184	2016-07-17 05:24:55	Hi @kbhute-ibm we don't recommend building with that old version of Go (there have been several vulnerabilities fixed since then) nor this version of Consul as it's very much out of date. Here's a Dockerfile with a recipe for building this old version of Consul with the latest version of Go: If you save this as `Dockerfile` in a directory and run `docker build .` you should see: You can use Docke…	slackpad	kbhute-ibm
2181	2016-07-12 22:28:35	Hi @Kenovo generally you run the local agent on each machine and have your applications talk to their local agent (localhost:8500). Consul will take care of forwarding requests up to the servers for you behind the scenes. This way, the rest api is coupled to the same failure domain as the node running the agent, and with multiple Consul servers you won't have a SPOF. If you do happen to need to m…	slackpad	Kenovo
2180	2016-07-12 20:27:18	Hi @quulah indeed - this is a duplicate. I think we can add a column to `consul members` for this. Thanks for opening an issue. @	slackpad	quulah
2179	2016-11-18 00:08:33	@sean- any thoughts on this one? I don't fully understand what the difference is here.	slackpad	sean-
2177	2016-07-14 06:53:43	Hi @hehailong5 can you provide some more detail about your request? There's a known issue where some of the agent endpoints don't properly report JSON errors (200 is returned but no update takes place) so that's the most likely issue. That's similar to https://github.com/hashicorp/consul/issues/1188.	slackpad	hehailong5
2176	2016-07-14 06:54:51	Hi @akbarahmed you are correct - that's an error. Appreciate the offer for a PR!	slackpad	akbarahmed
2176	2016-07-14 20:38:44	@slackpad I'll work on submitting the PR before Sunday. Knee deep in some complicated code...so I'll get this done when I need a breather. BTW, thanks for releasing Consul. We're loving it.	akbarahmed	slackpad
2175	2016-07-10 20:26:20	@armon this looks great! One tiny comment and it would be good to add a unit test for this :-)	slackpad	armon
2174	2016-07-23 22:07:26	Hi @motty-stratoscale thanks for the bug report! We reworked this logic after the 0.6.4 release - any chance you can give things a try with a build from master?	slackpad	motty-stratoscale
2173	2016-07-12 22:25:26	Hi @ofbizbrazil, @Kenovo is right that Consul is designed around running an agent on every node and registering the services on a given node with the local agent. There's a layer of health check that the Consul agent's do through the gossip protocol, so if the agent fails it will take its services out of service discovery (such as via DNS). Also, the agent use the cluster's gossip mechanism in or…	slackpad	Kenovo
2173	2016-07-12 22:25:26	Hi @ofbizbrazil, @Kenovo is right that Consul is designed around running an agent on every node and registering the services on a given node with the local agent. There's a layer of health check that the Consul agent's do through the gossip protocol, so if the agent fails it will take its services out of service discovery (such as via DNS). Also, the agent use the cluster's gossip mechanism in or…	slackpad	ofbizbrazil
2173	2017-01-05 12:29:36	hi @slackpad can you share me how to use Catalog API to register a service without running an agent	bhargavchukka234	slackpad
2173	2017-02-08 03:24:10	Hi @bhargavchukka234 you'd point your application at the Consul servers and interact with https://www.consul.io/docs/agent/http/catalog.html directly.	slackpad	bhargavchukka234
2172	2016-07-07 18:33:52	Hi @zankich did the IP addresses of the servers change as well, or just the node name?	slackpad	zankich
2172	2016-07-07 18:42:02	@slackpad only the node names, the ip addresses stayed the same.	zankich	slackpad
2172	2016-07-07 23:04:03	@slackpad we would like to change our orchestration to detect whether the cluster is scaling down vs. being rolled, and either leave or pull the plug accordingly. Right now, we can't change that, and it will always leave. We want to consider the following option: 1. Tear down the existing cluster (each node doing a "leave") -- we will lose all data with this, which is okay. 2. Bring up a brand ne…	Amit-PivotalLabs	slackpad
2172	2016-07-08 18:07:43	Thanks @slackpad, good to know we have that option. One more question, let me know if you'd rather I start a different issue or ask on the mailing list instead, but if I have access to a node's raft.db, is there any way to determine what its name was before being shutdown? The scenario I'm imagining: - 3 node running cluster, under one naming convention - one node leaves, stops, disk is detached,…	Amit-PivotalLabs	slackpad
2172	2016-07-11 22:35:34	Hi @Amit-PivotalLabs this one is a little tricky because it's not really in the Raft log or any single place in a super easy form. The only thing I could come up with would be to parse <data-dir>/serf/local.snapshot and see what node name is associated with that machine's IP address. This is basically some state the Serf layer holds so it can come up more quickly, so it will be available even if …	slackpad	Amit-PivotalLabs
2172	2016-07-12 01:37:52	Thanks @slackpad! We'll have a think about using that, but we have a workaround if there are any issues with it. As usual, thanks for all the help.	Amit-PivotalLabs	slackpad
2172	2016-08-08 08:09:56	@slackpad do you have any insight on what's happening here? Can we rename a server while keeping the same ip address?	iverberk	slackpad
2171	2016-08-22 15:20:13	Hi @pradeepnss this won't be in the 0.7 release but should make it into one of the following releases.	slackpad	pradeepnss
2169	2016-08-11 01:24:56	Hi @sakshigeminisys we don't recommend a single node cluster, as even replacing the server will cause an outage. You are recovering correctly, though, by putting the new server into the peers.json. There are references in the Raft log to the configuration with the old IP, and that's what's causing the trouble here. We've got a fix for this coming in 0.7.0 which will make it respect the peers.json…	slackpad	sakshigeminisys
2167	2016-07-06 17:15:38	Hi @misham it looks like you are using the ACL language as part of the service definition in your agent config which isn't possible. ACLs are managed using the [ACL endpoint](https://www.consul.io/docs/agent/http/acl.html), and the policies in the guide you referenced go into the `Rules` field when creating or updating tokens.	slackpad	misham
2166	2016-07-05 19:08:13	Hi @EugenMayer this code path looks identical to the others. Is it possible that `fpm55` is a node-level check, not associated with any service?	slackpad	EugenMayer
2166	2016-07-05 19:15:46	@slackpad how would i check this for sure - not wanting to confuse you. What i do to register this service is And then i restart consul to pick up the service. The node does not have any checks. You should even see this issue in the node-list: https://goo.gl/vj7Fyf As you see, i can see the services when selecting the node. As you see, since the UI has yet no token, you see all nodes have 0 servi…	EugenMayer	slackpad
2164	2016-07-05 15:43:52	Hi @ajays20078 there are some background processes like network coordinates doing writes that will cause these to increment slowly over time (increasing by a few per minute since the updates are batched). If the index is increasing very rapidly that can often be caused by a health check where the output changes every time (like requesting a page with a time stamp) - those should be avoided if pos…	slackpad	ajays20078
2154	2016-06-30 15:14:42	Hi @JensRantil have you looked at the [`consul lock`](https://www.consul.io/docs/commands/lock.html) command? If I understand your use case correctly I think it does exactly what you are looking for :-) `consul lock -n=<concurrency> /some/lock/prefix yourscript.sh` This will run up to `n` at any given time and will simply execute the command and then exit.	slackpad	JensRantil
2154	2016-06-30 15:54:09	@slackpad Slackpad. Rereading the documentation I now see that the `consul lock` command doesn't restart a command! 👍 Closing this!	JensRantil	slackpad
2153	2016-07-14 06:56:56	Hi @dnblankedelman things should work fine with a newer box such as Ubuntu. Would you like to PR this? Thanks!	slackpad	dnblankedelman
2153	2016-11-21 19:00:20	Hi @dnblankedelman, I made some improvements to the demo's `Vagrantfile` in #2523 and you can now specify any Vagrant box you'd prefer to use so that you can specify a box that supports your preferred provider. With my improvement, you can do the following: and the demo will use Ubuntu 16.04 (Xenial) instead of Debian. This is all documented as part of the [README](https://github.com/hashicorp/co…	brianshumate	dnblankedelman
2153	2017-02-23 18:06:08	(just seeing this now). @brianshumate Nice! Thanks for doing this work, it will be very helpful.	dnblankedelman	brianshumate
2153	2017-02-23 21:39:26	@dnblankedelman No problem! I think the [Bento boxes](https://github.com/chef/bento) have both VirtualBox and Vagrant provider support and their Ubuntu boxes are generally more compatible with Vagrant than are the ones under the *ubuntu* namespace, just as an aside.	brianshumate	dnblankedelman
2152	2016-06-29 18:39:24	Hi @Oloremo you are correct that the protocol version thing is a little confusing but if you are using 0.6.4 everywhere then it's definitely using the TCP fallback ping, there's no debug logging around those, unfortunately. The most likely cause for outages like this is when low end cloud instances (t2.micro and similar) get overloaded and experience periods lasting tens of seconds with heavy pac…	slackpad	Oloremo
2152	2016-06-29 22:07:23	@slackpad Thanks you for a quick reply. I really glad to hear what some work is done towards this issues, but about logging, there is TCP ping log here: https://github.com/hashicorp/consul/blob/v0.6.4/vendor/github.com/hashicorp/memberlist/state.go#L292 and I wonder why I can see it in my logs	Oloremo	slackpad
2152	2016-06-29 22:36:46	@Oloremo I just meant that there's no debug logging for that when it sends the ping :-) If it sends the ping but ends up hearing back over UDP from the indirect pings it won't print that final message, and the log message you linked should only happen if there's a socket error. If you can run a local build you could probably supplement with some extra logging or telemetry to confirm this.	slackpad	Oloremo
2152	2016-07-01 12:32:47	@slackpad I think this is the same as https://github.com/hashicorp/consul/issues/916 right? Did you see my last comment on this topic?	rgardam	slackpad
2151	2016-06-29 18:41:34	Hi @tpotega thanks for the PR. I think this is a good feature to add, though by default it seems a little dangerous since if you are selecting for a particular tag you don't want to just pick up any tag if the match didn't work out. I think if we add a boolean `RemoveEmptyTags` to the template definition that defaults to `false` then this would be good to go.	slackpad	tpotega
2151	2016-06-29 20:22:11	@slackpad - you're right, it all depends on the use case. Gave the `RemoveEmptyTags` a try - with just the basic test in place.	tpotega	slackpad
2150	2016-09-29 19:06:16	Hi @astrostl we are working on a new shapshot/restore API right now and should have some more details soon; it will make DR much easier. There are improvements to make still, but we also updated https://www.consul.io/docs/guides/outage.html with information on how to recover from multiple server outages as part of the 0.7 release. Once we have the new API we will update this with more detailed DR…	slackpad	astrostl
2148	2016-07-06 14:58:54	Hi @rboyer sorry for the delay - working through a review backlog but this should make it into the next release for sure - looks like a good change.	slackpad	rboyer
2147	2016-06-28 03:17:35	Hi @wenhx8 you should use the [Agent API](https://www.consul.io/docs/agent/http/agent.html#agent_service_register), not the Catalog API to register services. [This thread](https://github.com/hashicorp/consul/issues/1188#issuecomment-185977469) has a little more background info on why it's getting deregistered. Hope that helps!	slackpad	wenhx8
2146	2016-06-28 02:56:09	Hi @cohenaj194 please don't double post here and to the list - it creates noise because folks often monitor both. You shouldn't need the event as part of this. The way watches work is that they will get invoked when something changes and pass JSON into your handler script, so you'd need to parse that to make sure it affected your container and you'd have to implement logic like looking for 5 fail…	slackpad	cohenaj194
2145	2016-06-27 16:00:51	HI @EvertMDC we are close to what's needed to support this via https://github.com/hashicorp/consul/pull/2028, but I think we'd need to add support for something like `copy-tree` and `move-tree` operations via K/V transactions, then the UI would be simple and reliable. We've had a couple requests for these operations from other folks as well.	slackpad	EvertMDC
2145	2016-06-28 06:56:19	Hello @slackpad . That's great. I actually didn't find it because I searched on 'ui'. I went through the code quickly and it seemed like a lot of work already, thank you. Support for something like copy-tree and move-tree would indeed be interesting for a lot of people in my opinion. It would allow to easily switch between two configurations or test some settings while making a sort of local back…	EvertMDC	slackpad
2143	2016-06-23 15:20:16	Hi @micahhausler this looks like it might be a typo - the failing case uses "sukid" and the passing case uses "skuid" :-)	slackpad	micahhausler
2142	2016-06-23 17:45:58	Hi @clintonm9 this error is very unusual: `Jun 22 23:14:21 srv-dev-01-eastus-consul-03 consul: 2016/06/22 23:14:21 [WARN] raft: Remote peer 127.0.0.1:8300 does not have local node 10.0.5.6:8300 as a peer` It looks like one of the servers is publishing a non-routable address which is causing problems. Is it possible that Consul-01 is coming up with a different set of interfaces? It would be intere…	slackpad	clintonm9
2142	2016-06-23 18:28:20	@slackpad thanks for the feedback. Here is the log: what I noticed is after consul boots, eto0 comes up: Thoughts on how to make consul wait to start?	clintonm9	slackpad
2141	2016-08-11 01:10:18	Hi @rboyer thanks for the PR! This is a common use case so I think we want something like this. Once we get 0.7.0 out I'll give this some cycles.	slackpad	rboyer
2139	2016-08-11 01:09:05	Hi @byrnedo can you please double-check the final configuration under /v1/agent/self to make sure the `OnlyPassing` configuration is as you expect? Haven't seen this reported before.	slackpad	byrnedo
2139	2016-08-11 07:36:05	Hi @slackpad, you can close this, I was being stupid and not querying the services correctly. Sorry for the trouble.	byrnedo	slackpad
2138	2016-06-23 02:08:48	As of Vault 0.6.0, it also registers active.vault.service.consul name that you can use to advertise and always point to the active instance and standby.vault.service.consul that points to the standby instances in addition to the vault.service.consul that has all of them together @dbresson	mterron	dbresson
2138	2016-06-23 05:33:07	@dbresson Thanks for the report. This is actually an issue that belongs with Vault, not Consul, but I'm happy to resolve the issue here. Could you let us know what version of Vault you're using?	sean-	dbresson
2137	2016-06-22 02:57:15	@ryanuber took a look through and added some comments - this is looking good! I think the `.Source` thing is the biggest change since that's already there, otherwise some minor stuff.	slackpad	ryanuber
2137	2016-07-01 00:20:04	@ryanuber looks good! I still think we need to revert the `parseSource()` changes and the only other thing is to mention this in the docs. Otherwise, :shipit:.	slackpad	ryanuber
2134	2016-08-11 01:05:31	Hi @mcandre Consul doesn't have any knowledge of the data being stored in the KV entries, so it makes JSON APIs difficult if there are values that can break encoding. You can use the ?raw query parameter to get a single key from /v1/kv without any of the encoding.	slackpad	mcandre
2133	2016-06-22 04:25:30	Hi @mcandre this would be tricky if any of the values break the JSON output (or we'd need special encoding / size header to be able to separate the raw values if this response isn't JSON) - not sure how this one would work.	slackpad	mcandre
2126	2016-06-21 06:36:35	Hello @wenhx8 , the Consul Agent is the source of truth for checks. If the Agent has failed, its checks will also be in a failed state until the Agent comes back. If you have something more specific that you would like to see discussed, please let us know with more detail. Cheers.	sean-	wenhx8
2124	2016-08-11 01:02:11	Hi @jsvisa it's hard to tell what's going on from just the members output. Do you see anything in the Consul logs related to those hosts that are leaving? The members list is driven by the gossip layer, so they can be different on different hosts, but the results should converge.	slackpad	jsvisa
2120	2016-08-11 00:54:39	Hi @akabdog it looks like there might be a mismatch between your configured advertise addresses and what Consul is binding to., which is this one: `Cluster Addr: 172.17.0.3 (LAN: 8301, WAN: 8302)` Setting https://www.consul.io/docs/agent/options.html#_bind should help here.	slackpad	akabdog
2120	2016-10-21 14:10:14	@slackpad I am seeing the same error on all my 3 nodes Here is the config for bootstrap node Here is the config for 2 other nodes Here is the consul version Thoughts?	gvenka008c	slackpad
2120	2017-03-06 20:43:18	@gvenka008c can you try a build from `master` and remove the `-client` argument and try again? https://github.com/hashicorp/consul/pull/2786 probably fixes your issue. Let us know if it does. You can also remove the `advertise_addr` argument, too. Lastly, try setting, `-bind={{GetPrivateIP}}` and see if that works. If it does, can you let us know?	sean-	gvenka008c
2119	2016-08-11 00:51:54	Hi @meskarune that's a great library :-) This feels like something that should probably be a separate project as suggested by @HalosGhost that consumes the API, but I'll keep this open for a bit to think about any possible uses in the existing Consul CLI.	slackpad	meskarune
2119	2016-08-11 00:51:54	Hi @meskarune that's a great library :-) This feels like something that should probably be a separate project as suggested by @HalosGhost that consumes the API, but I'll keep this open for a bit to think about any possible uses in the existing Consul CLI.	slackpad	HalosGhost
2118	2016-08-15 23:16:27	Hey @DWvanGeest thanks for the PR and sorry for the delay. I did a little follow on work for this under #2275 and will be merging here in a sec. Code looked great!	slackpad	DWvanGeest
2117	2016-08-11 00:47:56	Hi @vrenjith thanks for the PR! I think this might be confusing because this should be an IP address, not a FQDN. This is getting reworked under https://github.com/hashicorp/consul/issues/2076, so I'll close this one so we remember to clean up the documentation as part of that change.	slackpad	vrenjith
2115	2016-08-11 00:43:18	Hi @ggershoni thanks for the PR, but this shouldn't be required. It'll default the `id` to the `name` (just tested it locally). It is possible you pasted the JSON incorrectly?	slackpad	ggershoni
2113	2016-08-11 00:58:19	Closing as we haven't heard back (thanks for the help @tiwilliam)! Please let me know if you are still running into issues.	slackpad	tiwilliam
2110	2016-08-11 07:00:24	Hi @shahuwang , this should be fixed in 0180f20352ab1696a77fdbb37adcfbc6d3f8dd5c. Instead of splitting on the path separator, `scripts/build.sh` now uses `which` to determine the path of `gox`. If a user has multiple directories in their `GOPATH` they can ensure the correct `$GOPATH/bin` is in their `PATH`. Let us know if that doesn't work for you. Cheers!	sean-	shahuwang
2103	2016-06-08 04:26:57	Hi @joshuaspence there's a setting on the _agent_ to do this called [`translate_wan_addrs`](https://www.consul.io/docs/agent/options.html#translate_wan_addrs).	slackpad	joshuaspence
2102	2016-11-22 17:49:31	Hi @iforapsy looking at this further it's all related to how the Windows shell handles quotes for command line arguments. All this processing happens before Consul is executed, so I don't think there's anything we could do in Consul itself to fix this. The caret appears to be a reasonable solution to escape the spaces.	slackpad	iforapsy
2095	2016-06-06 14:44:09	Hi @WUMUXIAN thanks for the bug report! I'm going to close this as a duplicate of https://github.com/hashicorp/consul/issues/1778 - they have the same root cause.	slackpad	WUMUXIAN
2094	2016-08-11 00:20:35	Hi @meskarune did you figure this one out? I'm not sure how to configure lighthttpd, bit it looks like it's trying fetch "/" from Consul instead of "/ui/". That redirect comes from here - https://github.com/hashicorp/consul/blob/master/command/agent/http.go#L419-L436. If you can get lighthttpd to pass on the full URL that should fix it. Hope that helps!	slackpad	meskarune
2089	2016-08-11 00:28:58	Thank you for the update, @tgross!	slackpad	tgross
2086	2016-06-02 15:57:32	Hi @igal-stratoscale servers sync the disk when committing new write log entries through Raft, so a heavy write load to Consul can cause a lot of disk i/o. That write rate seems fairly high. If you pull [telemetry](https://www.consul.io/docs/agent/telemetry.html) there might be some insight there. Look for telemetry with names including "consul.fsm" and the counts there will give you how many of …	slackpad	igal-stratoscale
2086	2016-06-02 18:27:58	@igal-stratoscale there's also https://github.com/hashicorp/consul/issues/907, which could be related.	slackpad	igal-stratoscale
2086	2016-06-02 20:04:19	@slackpad what is the expected i/o rate for consul from your experience? The base is 4 nodes cluster, with 3 servers.	rom-stratoscale	slackpad
2083	2016-08-10 23:39:28	Hi @tshak thanks for the PR! I'm working on the 0.7.0 release right now, but I'll try to give this some cycles shortly after that's done so we can get this into the release that follows.	slackpad	tshak
2082	2016-06-01 13:50:00	@shakisha, did you verify your networking configuration? it seems the node `mariadb-de-02` couldn't be reached through UDP but TCP.	c4milo	shakisha
2082	2016-06-01 14:11:27	@c4milo yes, everything is fine in the network. What about suspect message?	shakisha	c4milo
2082	2016-06-01 15:43:58	Hi @shakisha, @c4milo is correct - this looks a lot like there was a temporary network disruption on that node that caused the server to close the TCP connection to this agent and caused other nodes to think the agent was failed. This can be caused by problems with the network itself, or it's also common on cloud platforms like AWS with small instance types where periods of high activity can stea…	slackpad	c4milo
2082	2016-06-01 15:43:58	Hi @shakisha, @c4milo is correct - this looks a lot like there was a temporary network disruption on that node that caused the server to close the TCP connection to this agent and caused other nodes to think the agent was failed. This can be caused by problems with the network itself, or it's also common on cloud platforms like AWS with small instance types where periods of high activity can stea…	slackpad	shakisha
2081	2016-06-07 13:05:19	@ssenaria were you ever able to resolve this ?	johntdyer	ssenaria
2081	2016-06-07 13:15:12	@johntdyer I ended up using the correct hostname that the cert was intended for. I was using the hostname, but the cert wasn't valid for it. I changed it to one of the names we used in Apache's virtualhost and all is well. The client I was running this on is also a web server for other things.	ssenaria	johntdyer
2080	2016-06-01 05:32:57	Hi @zackshen running the leave on all the servers is putting the cluster into an outage state, so it is expected that it cannot recover without intervention. The first leave should leave things still operating (2 servers left). Once you run the next leave, the quorum of servers can process the leave, but the cluster with 1 remaining server has lost quorum and can no longer process any changes (su…	slackpad	zackshen
2080	2016-06-01 07:34:00	Hi @slackpad running consul in three server, when reboot one server would not affect the cluster, until leave all the consul then need us to recover manually. do i understand right ???	zackshen	slackpad
2080	2016-06-02 02:05:30	@slackpad thank you very much!	zackshen	slackpad
2077	2016-08-10 23:33:23	Hi @joshuaspence writing a watch handler is probably the best way to do this, since you can basically run any script and have that script notified when things change. I don't think we'd do a deeper integration with any specific API since there are so many options.	slackpad	joshuaspence
2076	2016-08-10 23:31:28	Hi @joshuaspence thanks for opening an issue. Right now, clients have to realize that the address is empty and look up the node's address in the other part of the structure (that's what Consul does internally for DNS, for example). We should consider filling this in to make this API easier to consume. Implementation note - we will need to be a little careful how this is done (probably in the agen…	slackpad	joshuaspence
2068	2016-08-18 02:03:54	Hi @varshashastri thanks for the PR. This could be useful, but I don't think it'll perform well with huge lists of keys, and offering a search function I think will make people think it's doing more than it is. We aren't really set up to index for arbitrary searches, so I think we should hold off on this.	slackpad	varshashastri
2066	2016-05-24 01:04:30	@shilov, does this workaround just make the cluster running again or the old data can be restored as well? I see some snapshot files also having IPs embedded. not sure what's in the raft.db.	hehailong5	shilov
2065	2016-05-23 00:11:14	Hi @joshuaspence can you please be more specific about which endpoints need clarified? The health endpoint's "?passing" documentation is here, for example: https://www.consul.io/docs/agent/http/health.html#health_service	slackpad	joshuaspence
2064	2016-05-22 20:53:07	Hi @winpat thanks for the detailed bug report. This is also captured in #1738 and should be fixed by https://github.com/hashicorp/consul/pull/2058. I'll add some unit tests and then merge that one. Linking this issue to those and closing as a duplicate.	slackpad	winpat
2063	2016-05-31 14:36:01	@ross sorry for the delay - I'll pull this down locally and take a look soon. Definitely interested in seeing this land!	slackpad	ross
2063	2016-05-31 14:49:20	> @ross sorry for the delay - I'll pull this down locally and take a look soon. Definitely interested in seeing this land! No worries. Just wanted to make sure before I put a bit more time in to clean it up, both visually and code-wise. I should get to that in an evening later this week or early this weekend.	ross	ross
2063	2016-08-10 23:57:18	Hi @ross sorry about the delay on this one. I ended up making a tiny JS change over in https://github.com/hashicorp/consul/pull/2251 that I think we will need to rebase and port over here. There was a JS error if coordinates were not available. I can help you rebase, or if you'd like to we can get this in - please let me know!	slackpad	ross
2063	2016-08-11 01:00:34	Hi @slackpad. May be best for you to rebase & fix as it'll take me a bit before it'd get back to the top of my todo list.	ross	slackpad
2062	2016-05-24 21:57:58	@sspreitzer there's a "services" key that works similar to "checks" - please see [_Multiple Service Definitions_](https://www.consul.io/docs/agent/services.html).	slackpad	sspreitzer
2062	2016-05-28 09:10:38	@slackpad Thanks James!	sspreitzer	slackpad
2061	2016-08-10 23:13:05	Hi @arun-gupta - take a look at any startup logs from Consul - there's likely a configuration difference between the two images that's causing the problem (the official image isn't set up the same way as `progrium/consul`. Also, the official image doesn't run Consul as root, so there may be some differences there to sort out. Hope that helps!	slackpad	arun-gupta
2056	2016-08-11 16:10:40	@slackpad Nope. Just checked again and did not see anything in stderr log when starting. I also tried restarting rsyslog before starting consul with syslog enabled, but that did not seem to work or showed anything in stderr log.	carkmorwin	slackpad
2054	2016-07-05 20:54:08	@maxenglander left minor comments but looks good! Sorry for the delay on our side.	ryanuber	maxenglander
2054	2016-08-03 05:13:50	Thanks for the review and comments @ryanuber. I followed all of them (I think). After following your suggestion to check the result from `cmd.Wait()`, I discovered that `cmd.Run()` calls `cmd.Wait()` under the hood. This meant that, previously, my explicit call to `cmd.Wait()` was redundant, and was producing a ["wait already called"](https://github.com/golang/go/blob/master/src/os/exec/exec.go#L…	maxenglander	ryanuber
2046	2016-05-17 16:56:50	@ross Looks super great!	armon	ross
2046	2016-05-17 17:00:02	@ross My only ask is to use the median distance instead of average, since you have it sorted and its less likely to get affected by outliers	armon	ross
2046	2016-05-17 17:46:05	> @ross My only ask is to use the median distance instead of average, since you have it sorted and its less likely to get affected by outliers Updated version with median in place of average. Do you want the hover behavior, https://github.com/ross/consul/commit/a8370a0de9d0a78fb568f58b6867021f319fcb85, as-is? It's really nice functionality, but the implementation is lacking due to me knowing noth…	ross	ross
2046	2016-05-17 18:39:59	@ross I haven't played with it, but I worry it might be unwieldy for large clusters where there are too many nodes.	armon	ross
2046	2016-05-17 19:31:04	> @ross I haven't played with it, but I worry it might be unwieldy for large clusters where there are too many nodes. Not sure if you're referring to the hover behavior or this PR in general. I've tested with with a couple thousand lines/nodes (by faking more data) and that works fine. Past that the svg rendering starts to bog down. My thought was to sample data (every Nth node) past some reasona…	ross	ross
2046	2016-05-18 05:06:36	Hi @ross thanks for this! Left a few comments - let's go ahead and add the mouseover as well. I like the down sampling - that seems like it should be effective for large clusters.	slackpad	ross
2046	2016-05-19 02:07:03	@ross thanks again!	slackpad	ross
2039	2016-08-10 23:46:14	Hi @jlambert121 thanks for the PR! I'm working on getting the 0.7.0 release right now but I'll try to give this some cycles soon.	slackpad	jlambert121
2038	2016-05-11 20:06:47	Hi @dmyerscough Consul's currently designed such that DELETEs for KV entries always succeeds whether they key exists or not so those requests are idempotent. Is there a particular use case this was causing you trouble with?	slackpad	dmyerscough
2038	2016-05-12 02:17:59	Hi @slackpad this isn't causing any problems, it was just a little off to me.. I can add additional logic around this.	dmyerscough	slackpad
2037	2016-08-10 21:17:31	Hi @chilumbugeorge when you take down the current leader (or restart it if you are upgrading in place) Consul will perform a leader election and one of the new servers will be elected (or possibly the old leader if you are restarting in place). There's unfortunately no way to avoid the leader election time. It's good to make your apps retry during periods with no leader, and we are working to mak…	slackpad	chilumbugeorge
2036	2016-08-10 21:08:21	Hi @AjeetK since you are using ACLs with default-deny, you need to supply a token `curl -v http://P.P.P.P:8500/v1/kv/?recurse\&token=token` to the request in order to read back the KV entries. The web UI is doing this for you if you set the ACL there. Hope that helps!	slackpad	AjeetK
2035	2016-08-10 21:02:38	Hi @hehailong5 can you describe your network setup a bit?	slackpad	hehailong5
2027	2016-08-10 20:55:24	@daveadams thanks for the suggestion - I agree this would be super useful. I think Vault has a similar concept via "token accessors".	slackpad	daveadams
2026	2016-08-10 20:49:24	Hi @goverdhanr55 it is probably just the time between running the two commands that's causing the difference there where it looks like it isn't caught up. The last contact time looks healthy in the output above. I think this is probably the problem: > registered the services with one of the follower servers in the cluster. You are registering services for that particular server, so when it goes a…	slackpad	goverdhanr55
2025	2016-05-05 17:42:33	Hi @fxdgear could this be a problem with the permissions on "/services/vault/consul/data" that's being bound to that volume? The [Dockerfile](https://github.com/hashicorp/docker-consul/blob/master/0.6/Dockerfile#L39-L44) creates the data dir and assigns the `consul` user rights to it.	slackpad	fxdgear
2025	2016-05-05 17:47:10	@slackpad thanks for the response. I'm curious what the perms should be.	fxdgear	slackpad
2025	2016-05-05 18:13:43	@slackpad so for a bit more info I'm using	fxdgear	slackpad
2025	2016-05-05 18:30:08	@slackpad ahh sorry I realized this is an issue with docker-machine and not with consul. :(	fxdgear	slackpad
2025	2016-05-05 19:05:00	@fxdgear appreciate the update. Please link any context here if you can in case others run into this. Thanks!	slackpad	fxdgear
2025	2016-05-30 16:01:09	@deviantony Could http://www.projectatomic.io/blog/2015/06/using-volumes-with-docker-can-cause-problems-with-selinux/ be related to your issue?	jhmartin	deviantony
2025	2016-06-09 09:14:45	@jhmartin I'm having this issue on a fresh Ubuntu 14.04 server box (no SELinux).	deviantony	jhmartin
2025	2016-06-09 14:38:41	@slackpad do you mind letting us know which issue in [https://github.com/hashicorp/docker-consul ](url) tracks this one here ? @jhmartin the z or Z options do not work for me Ubuntu 16.04 , no SELinux, $ docker version Client: Version: 1.11.2 API version: 1.23 Go version: go1.5.4 Git commit: b9f10c9 Built: Wed Jun 1 22:00:43 2016 OS/Arch: linux/amd64 Server: Version: 1.11.2 API version: 1.23 Go v…	barbarello	jhmartin
2025	2016-06-09 14:38:41	@slackpad do you mind letting us know which issue in [https://github.com/hashicorp/docker-consul ](url) tracks this one here ? @jhmartin the z or Z options do not work for me Ubuntu 16.04 , no SELinux, $ docker version Client: Version: 1.11.2 API version: 1.23 Go version: go1.5.4 Git commit: b9f10c9 Built: Wed Jun 1 22:00:43 2016 OS/Arch: linux/amd64 Server: Version: 1.11.2 API version: 1.23 Go v…	barbarello	slackpad
2025	2016-06-09 14:43:38	Hi @barbarello there's currently no issue tracking this - rather than re-open here it probably makes sense to make one over there and link it so it'll get better visibility.	slackpad	barbarello
2022	2016-06-03 22:40:32	@evan2645 sorry about that - I'd definitely take a PR to update the docs and push that out while we work on the fix.	slackpad	evan2645
2022	2016-06-04 00:31:41	@slackpad no apology needed :) opened https://github.com/hashicorp/consul/issues/2090	evan2645	slackpad
2017	2016-05-04 00:48:19	@clstokes definitely an issue! Submitted a pull request to fix.	captainill	clstokes
2015	2016-07-05 20:35:57	Hey @sorenmat, the behavior you are seeing is actually by design. When any node check goes into a critical state, Consul views the entire node as critical (and all services that are associated with it). This isn't to say that it will go and mark them all as critical, however. They instead are omitted from catalog results or DNS queries if the user is requesting healthy services. If you ensure you…	ryanuber	sorenmat
2015	2016-08-18 02:07:03	Closing this out as this isn't the behavior we'd like, since Consul handles the AND-ing of the dependency on the serfHealth check under the hood. Please let us know if there's any follow up from @sean-'s comments that we can help with.	slackpad	sean-
2013	2016-08-10 20:38:34	Hi @clintonm9 I think you may have created this in the wrong project. Was this intended for Terraform?	slackpad	clintonm9
2011	2016-08-10 20:37:14	Hi @devth if you rebuild the UI locally you can tweak this setting to set a different path - https://github.com/hashicorp/consul/blob/master/ui/index.html#L12-L17. That should fix the static front end and get it pointed at the right place. Hope that helps!	slackpad	devth
2011	2016-08-10 20:38:34	@slackpad thanks, I'll give that a try!	devth	slackpad
2007	2016-08-10 20:27:17	Hi @jorgemarey not currently, sorry about that.	slackpad	jorgemarey
2007	2016-10-03 18:37:12	@jorgemarey -- I don't have a test environment up and the failing tests do not appear related to my change. Is there anyway you can help test by building locally?	moofish32	jorgemarey
2006	2016-04-29 08:41:59	Hi @fusiondog . Thanks for the suggestion. Can you add a small bit to this that includes a reference to the `recursors` option? Without at least one specified, users with this configuration will have a hard time resolving non-Consul addresses. In general we recommend a caching DNS service vs relying exclusively on Consul because Consul does not cache, it forwards. Thanks! https://www.consul.io/do…	sean-	fusiondog
2006	2016-06-02 22:35:51	Hey @akurniawan. In the latest update to the branch I have this line that explains about using the recursors option to resolve other domains. Let me know what changes might clarify that better.	fusiondog	akurniawan
2006	2016-06-02 23:08:40	Hey @fusiondog, ah yes I forgot to mention that. I use recursors option actually, when I haven't applied the iptables rule everything was fine, I can resolve other TDL such google.com with this command `dig @localhost -p 8600 google.com`, but after I applied those rules I mentioned above, suddenly I couldn't resolve any host other than consul. Do you know why it's happen?	akurniawan	fusiondog
2006	2016-06-02 23:31:07	@akurniawan Do you have the recursors on a separate system or the same system? You could check and post that the rules are in place properly: iptables -L -t nat Or run a tcpdump to see if the connections are going where they are expected to go: tcpdump -ni any udp port 53	fusiondog	akurniawan
2006	2016-06-02 23:43:52	@fusiondog the recursors is on the same system. Here is the output from `iptables -L -t nat` Here is the output from `tcpdump -ni any udp port 53`	akurniawan	fusiondog
2002	2016-06-22 09:34:40	@sean- @slackpad Any update on this PR? We hit the similar issue about the DNS retry.	bingosummer	sean-
2002	2016-06-23 07:42:49	Hi @bingosummer. This PR became deprioritized for a while working on some other items, but will be seeing some attention from myself in the next week or so and has come up a few times recently. Stay tuned, we haven't forgotten about it.	sean-	bingosummer
2002	2016-11-17 23:57:49	@sean- any thoughts on this one? We added the RPC hold timeout which paves over leader elections and we've made allow_stale opt-out with aggressive max_stale, so we may be able to call this good enough for now?	slackpad	sean-
2000	2016-07-09 05:33:37	Hi @onlyjob sorry we are in the middle of finishing up a major release and can't run a minor release cycle at this time. The major release will take a few more weeks to complete.	slackpad	onlyjob
1999	2016-08-10 20:24:51	Hi @gamefundas can you unset `HTTP_PROXY` for Consul completely, or do some checks need it and others don't? Right now we are using Golang's HTTP transport which does pick the settings out of the environment.	slackpad	gamefundas
1998	2016-04-28 00:55:02	Hi @BSick7 we noticed an error in the docs and fixed it earlier today (!) - here's the change: https://github.com/hashicorp/consul/commit/c6bde826a45dc0002f12d094645109916a856f85 If you leave `only_passing` in its default state or set it to `false` it should have this exact behavior: > I have a need to have non-critical nodes report dns records. When turned on, the following node statuses would b…	slackpad	BSick7
1997	2016-04-27 23:19:24	Hi @centromere thanks for opening an issue - this one is being tracked over at https://github.com/hashicorp/consul/issues/1655.	slackpad	centromere
1992	2016-08-10 20:20:05	Hi @jtconnor this gets tricky because Consul doesn't always have enough time to gracefully leave when a machine terminates. For client agents this is rarely an issue because they will get expired after 72 hours. Servers will, too, but having an unclean leave will have undesired effects on the quorum. We are working on a process to have the remaining servers automatically clean up failed servers m…	slackpad	jtconnor
1991	2016-08-10 20:17:08	Hi @fatlazycat we are currently expanding the coverage of ACLs, but the [Agent API](https://www.consul.io/docs/agent/http/agent.html) are currently not covered, mostly due to ACLs being enforced on the Consul servers. We've got a design in mind to cover agent functions as well, and are actively working towards it, but right now changes can be made at the agent level from someone with access to th…	slackpad	fatlazycat
1988	2016-04-27 06:55:05	Hi @jippi it's definitely true that not everybody will want to use the official image, but it's pretty simple to configure something outside of Consul to do the reaping in your own container, so we will document that. The [reap lock](https://github.com/hashicorp/go-reap/blob/master/reap_unix.go#L23-L29) is just plain ugly and it's super easy to forget to do it in the code and introduce subtle err…	slackpad	jippi
1988	2016-04-27 07:57:53	@slackpad alright, kill it with fire then :)	jippi	slackpad
1986	2016-05-06 17:34:10	@merri-j glad to know its not just me doing something stupid :p	shortdudey123	merri-j
1986	2016-08-10 23:16:43	Thanks @jgoldschrafe that sounds right. Can others here confirm if this works?	slackpad	jgoldschrafe
1986	2017-01-13 03:28:22	@kyhavlov i am not familiar with how to get Chrome to pass a cert request to the UI. I can understand needing it for api requests, but not the web ui	shortdudey123	kyhavlov
1986	2017-01-13 05:40:37	@shortdudey123 [this](https://blog.codeship.com/how-to-set-up-mutual-tls-authentication/) talks about using pkcs12 and may help you. I have not tried this with the consul configuration described here yet.	moofish32	shortdudey123
1984	2016-07-05 20:19:26	Hey @kylemcc, this looks great! Just a few minor comments but otherwise LGTM. Sorry for the delay!	ryanuber	kylemcc
1984	2016-07-07 16:38:07	@ryanuber I've made a few changes based on your feedback. The test failure here seems unrelated to my changes - it may be due to my rebasing on top of master. They do pass for me locally though. Let me know if you have any other feedback.	kylemcc	ryanuber
1984	2016-07-07 16:47:54	@kylemcc great, will review again shortly!	ryanuber	kylemcc
1984	2016-07-19 15:20:28	@kylemcc I added a [PR](https://github.com/kylemcc/consul/pull/1) to your branch to include TLSSkipVerify in the api. Please review before this gets merged!	cavemandaveman	kylemcc
1983	2016-04-24 23:40:31	Hi @mpalmer that `go get` command is obsolete (just removed that from the README) now that we vendor all the non-tool dependencies. I just tried building on Go 0.6.2 and couldn't reproduce this issue (though I'm not on Linux). Could you try `CGO_ENABLED=0 make` and see if that helps?	slackpad	mpalmer
1983	2016-04-25 00:03:50	Hey @slackpad, thanks for the suggestion, but apparently no dice: (I also tried `CGO_ENABLED=1`, just in case of typo, but that's no good either). After some more digging, turns out this is a false alarm: I upgraded Go to 1.6 over my previous installation (because I missed the bit about removing the old Go install first) and now all appears to be well. Sigh... that's Monday morning for you...	mpalmer	slackpad
1982	2016-10-28 16:09:33	I have similar issues as @vchekan, same version.	arcz	vchekan
1980	2016-07-05 20:04:46	Hey @jsipprell, sorry for the delay here. I'll review in depth here soon, but at first glance this sounds great!	ryanuber	jsipprell
1980	2017-03-14 03:02:14	@jsipprell - Would it be possible to fix the merge conflicts here ?	rangan337	jsipprell
1969	2016-07-17 11:56:45	@slackpad this is great! Do you have any idea when we might get a first drop of this, ideally as a release, but if not then as a master commit we can at least test/build off? Thanks :)	nickithewatt	slackpad
1969	2016-07-17 14:06:48	Hi @nickithewatt this should land in the next few weeks in master and shortly after that as a release candidate build.	slackpad	nickithewatt
1969	2016-09-28 14:17:11	Hi @slackpad - did this change make it into the 0.7 release? I've seen the new performance config in 0.7, but even with the defaults we're still seeing timeouts when a consul server is destroyed and replaced with a new node in AWS. Server nodes are `t2.medium`s, but even then, we get timeouts which trigger leader election.	madAndroid	slackpad
1969	2016-09-28 15:42:22	@madAndroid this change made it in to 0.7 - the multiplier directly scales the leader lease timeout. So you are replacing a non-leader node and getting an election?	slackpad	madAndroid
1969	2016-09-28 16:07:31	Yes, but the heartbeats were timing out with the default... I've since adjusted the `raft_multiplier` to `7`, and this appears to have improved things somewhat... still testing atm, will report back on progress. Thanks for taking the time to respond On 28 Sep 2016 5:42 pm, "James Phillips" notifications@github.com wrote: > @madAndroid https://github.com/madAndroid this change made it in to 0.7 > …	madAndroid	madAndroid
1969	2016-09-30 06:20:03	@slackpad - We're still seeing the same behaviour, I'm afraid :( We have 3 server nodes, one per AZ .. and we've now bumped these up to `m3.medium`'s, and have set `raft_multiplier` to 8 .... when we randomly killl one of the servers, ASG event kicks in, and replaces that box ... and when it comes back up, it attempts to join the rest of the cluster (at this point we still have a leader, since th…	madAndroid	slackpad
1969	2016-10-06 01:16:55	@madAndroid the logs make it look like .87 joined the cluster - does it eventually become stable or does it repeat that with an election timeout shortly after?	slackpad	madAndroid
1969	2016-10-06 06:32:06	@slackpad - I'll need to do some more testing, but most recently I've seen that the node that joins will enter this flapping state for some time; during this time, the instance will appear to connect, logs indicate that it joins.. then the heartbeat fails, and it reenters candidate mode; the other two nodes don't enter that same state: they reject leader election requests from the node that enter…	madAndroid	slackpad
1969	2016-10-06 15:30:32	@madAndroid ok thanks. Also 8 is really slow for the Raft multiplier, so those timings are likely why things take so long to stabilize. We tuned 5 with a t2.micro out of CPU credits, so if you are running on a m3.medium that should be fine. Lower numbers are for better performance.	slackpad	madAndroid
1968	2016-07-23 22:20:01	Hi @NileshTembhre - unfortunately I'm not aware of any details about this Consul configuration. Can you please contact the folks that provided this instead? If you have access to the Consul logs and enable debug mode it may shed light on where the 500 error is coming from. If it looks like a core Consul issue and you can get repro steps/logs please feel free to open up another issue.	slackpad	NileshTembhre
1967	2016-07-23 22:16:29	Hi @fdhex the best way to monitor service status is to register checks with your service using the [Agent API](https://www.consul.io/docs/agent/http/agent.html). If you query Consul via DNS the node's health is always factored in, so services for an unhealthy node will not be returned. Similarly, when pulling service health from the HTTP APIs, the node-level health checks are also included in the…	slackpad	fdhex
1966	2016-05-19 03:15:03	Hi @hehailong5 these issues are almost always caused by network configuration issues. You need port 8301 open for TCP and UDP between all nodes in a cluster (Consul requires them to be a fully connected mesh).	slackpad	hehailong5
1965	2016-06-11 02:35:37	Hey @fusiondog Stumbled upon your work when I was reading the mailing list and this really fits into what I'm experiencing as well. I'd love to get Consul to output to graphite and have this kind of handler. Have you been updating any of this work lately? Perhaps we can discuss this with @armon as well in regards to getting the ball rolling again here? :)	cdrage	fusiondog
1965	2016-06-11 03:26:20	Hey @cdrage I haven't done anything since this on the subject. I wanted to get some feedback from people before going too far down a wrong path. Assuming that option 3 makes sense to most people, then I just need to merge in the latest upstream and then begin consideration on how to source handlers.	fusiondog	cdrage
1965	2016-08-11 00:32:44	@fusiondog thanks for the PR! I'll try to give this some cycles once we ship 0.7.0.	slackpad	fusiondog
1964	2016-05-19 03:12:08	Hi @feniix if a node is terminated but doesn't leave the cluster (it will get reaped after to 72 hours) then all of its service health checks will go stale, but it's serfHealth check will fail because the cluster will realize the node is gone. The raw "passing" query will still show the stale checks, but the serfHealth check is AND-ed with those others, so the failed node won't be returned in a D…	slackpad	feniix
1963	2016-04-20 00:38:56	Hi @zankich currently not - the exploit seemed pretty limited in its ability to affect Consul users so we were planning on moving to 1.6.1 when we release Consul 0.7 (I don't have a firm release date for that right now).	slackpad	zankich
1960	2016-05-19 02:50:36	Hi @sanjoyb thanks for reporting an issue - this is an odd one. Can you provide some logs from when this happens? It would be interesting to see if something is happening to the quorum.	slackpad	sanjoyb
1959	2016-05-19 02:47:21	Hi @grobinson-blockchain closing this as a duplicate of https://github.com/hashicorp/consul/issues/1110, but linking these. For the case of docker, we [baked this into the official image](https://github.com/hashicorp/docker-consul/blob/master/0.6/docker-entrypoint.sh#L9-L18) via the entrypoint script, but we are still looking into adding this support in Consul itself.	slackpad	grobinson-blockchain
1958	2016-04-18 14:54:51	@panda87 I assume your private IP addresses are changing on restart unless you have configured ENIs to control private IP space. If managing IPs is your issue you can use a null resource like [here](https://github.com/hashicorp/best-practices/blob/6a6fa8d3730309dc4e526668d19edd2e2427d3c8/terraform/modules/aws/data/consul/consul.tf#L73-L98) to get the desired behavior you are after. You will obvio…	moofish32	panda87
1958	2016-04-18 15:03:08	Thanks @moofish32, but you may didn't understand my question, so thanks, I will clear it up. I already setup my env, including the consul cluster. My scheduling process runs only after Terraform finished to setup the env. btw, the private IP addresses are remain the same when I stop the instances.	panda87	moofish32
1958	2016-04-19 01:00:52	@panda87 - do you have sample code for what you are trying to do? I am confused on where the code snippets above line up to your process.	moofish32	panda87
1958	2016-04-19 14:26:08	@panda87 - I'll cautiously warn you that I think the path you are on is probably not in line with best practices (but you would have to get somebody from Hashicorp to verify). If you log into the instances (consul servers) and manually join the nodes does it work? Also if the env is automated with Terraform, why not just Terraform destroy and Terraform apply to automate the tear down and setup ea…	moofish32	panda87
1958	2016-04-19 17:54:34	@moofish32 - I know that this scenario is not expected and not by design, but still, I want to make sure whether this scenario I can work with or not. Second, my env is pretty big with many components, part of them are still not fully automated, so I prefer to keep the env and not rebuild it every morning.	panda87	moofish32
1958	2016-04-20 05:51:41	@panda87 - I'm happy to keep attempting to help. @hehailong5 has an interesting suggestion. However this might be a better convo to move the google groups forum versus an issue here?	moofish32	hehailong5
1958	2016-04-20 05:51:41	@panda87 - I'm happy to keep attempting to help. @hehailong5 has an interesting suggestion. However this might be a better convo to move the google groups forum versus an issue here?	moofish32	panda87
1957	2016-05-19 02:42:43	Hi @siddharthist thanks for the PR and sorry for the delay in looking at this. I'm thinking we should incorporate the listing of allowed methods into [here](https://github.com/hashicorp/consul/blob/master/command/agent/http.go#L196). We could make a new registration function that turns this: `s.mux.HandleFunc("/v1/kv", s.wrap(s.AgentSelf))` Into something like this: `registerEndpoint("/v1/agent/s…	slackpad	siddharthist
1957	2016-05-19 19:45:13	@slackpad That makes a lot of sense. Most of the work on this PR was just finding out what endpoints respond to which methods, so I'm happy to redo the code :)	siddharthist	slackpad
1957	2016-05-19 21:18:05	@slackpad What are the supported methods on the `/v1/txn` endpoint?	siddharthist	slackpad
1956	2016-04-19 02:11:08	Hi @johntdyer similar to K/V, prepared queries belong to the cluster and not any individual agent, so they cannot be configured as part of an agent's config file. If you wanted to pre-seed them you'd need to script that outside of Consul with something like `curl` or using one of the Consul API clients. We have future plans for a better backup system on https://github.com/hashicorp/consul/issues/…	slackpad	johntdyer
1953	2016-04-25 06:47:46	Hi @wxjs33 that should be possible with this endpoint - https://www.consul.io/docs/agent/http/catalog.html#catalog_service. http://localhost:8500/v1/catalog/service/web?tag=apache http://localhost:8500/v1/catalog/service/web?tag=nginx	slackpad	wxjs33
1951	2016-04-25 06:31:05	Hi @throrin19 this is probably a better question for the mailing list because you'll get a wider group of folks who may have experience with these stacks. Unfortunately, I don't have direct experience with Rancher to give good advice here. You might also want to check out [Nomad](https://www.nomadproject.io/) which also has Consul integration for containers and service discovery. Hope that helps!	slackpad	throrin19
1949	2016-04-13 07:05:05	Hi @wxjs33 can you provide some more detail about what you are trying to do? Services don't have TTLs in Consul. Sessions have as TTL, as do TTL health checks - are either of those what you are looking for?	slackpad	wxjs33
1949	2016-04-13 07:48:02	Hi, @slackpad In my config i set a service named "web", its service_ttl is 10s, like this `"dns_config": { "service_ttl": { "web": "10s" } }` The TTL of "web" is 10s when queryed with dns lookup, If i register a new service(example: "web2") with http api, how can i set service_ttl of "web2" to 5s? I want to set it with http api not to write in config，thx	wxjs33	slackpad
1943	2016-04-12 09:27:43	Hi @atomantic there's currently not an endpoint that will emit the services in one big data structure like that. It currently takes an initial query to get the list of services followed by a separate query per service. What kind of use case are you thinking the full query would be useful for?	slackpad	atomantic
1939	2016-04-25 06:20:08	Hi @Lax77 Consul tries really hard to keep the cluster together for nodes with the same datacenter. A super common way that merges happen like this is when IP addresses are reused. If you want to separate the clusters within the same network you should definitely assign them different datacenters, and good measure is to set them up with different encryption keys. Hope that helps!	slackpad	Lax77
1938	2016-04-25 06:16:01	Hi @Kooshaba this should be addressed once we fix https://github.com/hashicorp/consul/issues/1655.	slackpad	Kooshaba
1937	2016-04-11 16:01:03	Hi @rbink last night (!) we discovered an issue where there could be a side effect that cleared the output inadvertently. Is it possible for you to try out this change and see if it fixes the issue you are seeing? https://github.com/hashicorp/consul/pull/1934	slackpad	rbink
1936	2016-04-25 06:58:22	@matteoturra is the /ui directory available inside the container? That looks like it may be the issue there. Also, if this is running Consul after 0.6.1 you should just be able to use `-ui` and it will use the built-in web assets, so no `-ui-dir` should be required. @casertap the same should work for you since you are running Consul 0.6.4. If you remove `-ui_dir` and just leave `-ui` it should fi…	slackpad	casertap
1936	2016-04-25 06:58:22	@matteoturra is the /ui directory available inside the container? That looks like it may be the issue there. Also, if this is running Consul after 0.6.1 you should just be able to use `-ui` and it will use the built-in web assets, so no `-ui-dir` should be required. @casertap the same should work for you since you are running Consul 0.6.4. If you remove `-ui_dir` and just leave `-ui` it should fi…	slackpad	matteoturra
1936	2016-12-06 19:08:07	@slackpad is there any docs around `-ui-dir` and `-ui` combo? I just ran into this with the latest version of consul and couldn't figure out the issue for the life of me.	chiefy	slackpad
1936	2016-12-06 19:19:54	Hi @chiefy we should make Consul error out (and update the docs) so it's super clear - https://github.com/hashicorp/consul/issues/2576.	slackpad	chiefy
1935	2016-09-05 17:40:30	Hi @lucaswxp this one requires a restart.	slackpad	lucaswxp
1933	2016-04-12 09:41:32	Hi @chnrxn I tried to reproduce this but couldn't. Here's the main I used: And I get this output: Doing a `grep` looks like only unit tests pull in the package: I bet there's some other package in your app that's importing `testing`. If that's not the case, can you please re-open this and attach a test case the compiles and shows the issue? Thanks!	slackpad	chnrxn
1931	2016-04-10 16:31:20	Hi @bkendall can you confirm which version of Consul you are using? There were some recent changes in 0.6.4 in this area but I don't think they would have caused this. You are correct we should probably trim the additional section in parallel to prevent a situation like this.	slackpad	bkendall
1931	2016-07-23 21:33:59	Hi @xytis this will be fixed for sure by the next release of Consul. Current workaround would be to use DNS over TCP or an older version of the agent. Sorry about that!	slackpad	xytis
1930	2016-11-18 12:27:51	@slackpad When using location rewrites with nginx proxy, it should be possible to customize the URI on which consul ui responds. If my nginx proxy is setup to forward `/server-1/consul-ui` to an upstream where consul ui is running, consul ui needs to be set to use `/server-1/consul-ui` context path. This setting is akin to `application.context` from Play framework, `-web.external-url` from Promet…	radekg	slackpad
1930	2016-12-09 02:26:02	Just FYI - I have made a few other enhancements that I think will help this. PR will be in coming shortly. TL;DR: Currently consul does not serve back full URL paths in its `Location:` headers when it's doing redirects for the UI, nor does the UI itself append on the correct HTTP origin that accessed it in the first place. These things are necessary to properly support reverse proxies not just on…	vancluever	slackpad
1929	2016-04-09 07:52:09	Hi @gdean123 and @kkelani - I'm wondering if somehow you've got a rogue server with `-bootstrap` that's started itself as a leader and is sending bogus AppendEntries calls to cluster members that were part of an earlier quorum with an index way ahead, and where log compaction for 327 happened long ago. Can you give some more details about your setup, what kind of steps you are performing when thi…	slackpad	gdean123
1929	2016-04-11 19:31:08	Hi @slackpad. Thanks for the response. We have limited logs and info because this is occurring from one of the users of our application however here is the info that we know: - The setup is a 3-node cluster and started with `-bootstrap-expect` - The user was performing an application upgrade which triggered a rolling deploy - The following logs are from a client that was connected to the cluster …	kkallday	slackpad
1929	2016-04-25 06:17:17	Hi @kkallday thanks for the info. I get a 404 with that gist - can you please take a look at the URL? Thanks!	slackpad	kkallday
1929	2016-05-11 00:44:57	Hey @slackpad did the gist help uncover any useful information? We are still experiencing this bug.	zankich	slackpad
1925	2016-05-19 03:03:29	Hi @hehailong5 I'm going to close this out since it looks like there's an article here that can help you out. This might be a good type of question for the mailing list as well. If you can't run Atlas for joining, most folks run a handful of seed Consul agents and register those with their local DNS setup to use to join other nodes with the cluster. Please let me know if you have any more questio…	slackpad	hehailong5
1922	2016-04-25 05:46:15	Hi @deadok22 `Session.RenewPeriodic` is almost always run as goroutine, so the destroy is a best effort and Consul will clean up after the TTL otherwise. Is there a specific use case you are trying to address?	slackpad	deadok22
1922	2016-04-30 03:32:58	Hi @slackpad! I'm doing leader election with Consul and I wanted to use a return from `Session.RenewPeriodic` as a signal that the leadership is lost in case it was held. I can still achieve the desired behavior if I wrap around the close signal and abdicate before sending the actual close signal to `Session.RenewPeriodic`.	deadok22	slackpad
1922	2016-08-10 20:32:51	Hi @deadok22 we actually do that with a separate routine that's waiting on the key itself: https://github.com/hashicorp/consul/blob/master/api/lock.go#L353-L380 That's kind of a more direct check (like if the operator deleted the key but the session was still around, etc.). When the lock is lost, then we stop updating the session, but don't care about its return: https://github.com/hashicorp/cons…	slackpad	deadok22
1921	2016-04-25 05:26:35	Hi @maxnasonov - this looks pretty reasonable and I found some examples in the wild. It seems from the spec that it's harmless to add.	slackpad	maxnasonov
1916	2016-04-05 05:17:32	Hi @hehailong5 please see below: > Regarding service registration, as the consul client is the only contact point, I understand more than one node should be configured to run as consul client to avoid the single point of failure situation. > in this case (having multiple consul clients), how do I configure my consul registration tool? usually it requires to specify only one endpoint. what if this…	slackpad	hehailong5
1914	2016-04-12 08:30:01	Hi @shakisha I'll leave this open as a reminder to improve the docs in this section. Here's some info that should help: > what is the port number for wan and should be this one listening on public wan interface? The port you'd want to use for the join is the "Serf WAN" port which defaults to 8302. You'd need the Consul servers participating in the WAN to expose this port bound to an interface tha…	slackpad	shakisha
1914	2016-04-12 16:01:33	Hi James @slackpad , thank you really much for your answer; i still have got troubles for making this wan consul work properly, this is my configuration: This remote consul server has got in the configuration the bind address configured as lan. When i start consul on wan client i receive an error that the wan is available only in server mode. After i switch to server, this is was i receive: Where…	shakisha	slackpad
1914	2016-04-15 00:00:37	Hello @slackpad , still not have got success on this :-( Have you got any kinda of update for me? Thank you a lot!	shakisha	slackpad
1914	2016-04-15 05:34:30	Hi @shakisha I think it might be `"bind_addr": "MY LAN INTERFACE"` - is that interface reachable by the other server (that's the TCP connection failing to `SERVERIP:8302`)? If there are multiple interfaces then you can remove that config to bind them all and then set [`advertise_addrs`](https://www.consul.io/docs/agent/options.html#advertise_addrs) for `serf_lan` and `serf_wan` for the IP address…	slackpad	shakisha
1914	2016-04-15 07:21:33	@slackpad : this is exactly the part of the docs which I didn't get. on the bind address I have only lan interface because I have got 10 clients in the local lan (datacenter0) in datacenter "lon1" I have the configuration listed above and connection refuse error, but from tcpdump in pretty sure that lon1 server is contacting the server at "datacenter0". should I totally remove bind address and us…	shakisha	slackpad
1914	2016-04-15 19:56:24	Hi @shakisha and sorry for the trouble on this one. It looks like there's a bug where it's doing the private IP check, even though you've specified the `advertise_addrs` structure. The individual form of these configs looks like they should properly skip that check: You are right that this type of configuration will result in Consul binding to all interfaces on a machine so you'd want to enable e…	slackpad	shakisha
1914	2016-04-15 20:05:32	Hi @slackpad, this is very a GREAT idea, but how to do that if vpn is on tun0 interface and i have to listen on both eth1 (lan) and tun0 (vpn)?	shakisha	slackpad
1914	2016-04-15 21:02:02	@shakisha I was thinking for the case where some other box provides the gateway - if the server itself has the tunnel then there's currently no way to support this other than bind 0.0.0.0 per https://github.com/hashicorp/consul/issues/1914#issuecomment-210617451 and possibly some firewall rules to pare down the configuration. Once we get #473 and the option to bind (potentially multiple addresses…	slackpad	shakisha
1914	2016-12-02 14:52:51	@shakisha please give the latest code in `master` a twirl and let us know. The syntax for selecting IP addresses, such as getting the first "usable" IP address on an interface, or any other manner of network craziness is likely possible now as a template evaluated address parameter can be passed to Consul addresses (e.g. `-bind` or `bind_addr`, or any other `*_addr`-like parameter): Very few peop…	sean-	shakisha
1914	2016-12-17 18:19:03	Hello @sean- and @slackpad ; thanks for your answers. I explain better my situation so we can make a big step next to enhance this consul version; @sean- of course, i've seen your reply just yesterday; can you confirm that i can test directly with the 0.7.2 rc? Actually i have got two datacenters: DC1 datacenter with only a single consul, wan connected machine. DC2 datacenter with a 6 consul, lan…	shakisha	slackpad
1914	2016-12-17 18:19:03	Hello @sean- and @slackpad ; thanks for your answers. I explain better my situation so we can make a big step next to enhance this consul version; @sean- of course, i've seen your reply just yesterday; can you confirm that i can test directly with the 0.7.2 rc? Actually i have got two datacenters: DC1 datacenter with only a single consul, wan connected machine. DC2 datacenter with a 6 consul, lan…	shakisha	sean-
1914	2016-12-22 18:44:55	@shakisha Try with the following config snippets: CONFIGURATION OF NODE ON DC1 You will have to plug in the IP/DNS addresses for `retry_join_wan`. It would be more concise if you didn't want to pick out an IP address from a particular interface name because then you could use something like `GetPublicIP` or `GetPublicInterfaces`, or `GetPrivateIP` or `GetPrivateInterfaces`. The same type or style…	sean-	shakisha
1914	2016-12-22 18:56:39	@sean- doing now 👍	shakisha	sean-
1914	2016-12-22 19:19:04	@sean- and if i push in this way i have got: ` >Error decoding '/etc/consul/conf/config.json': invalid character 'e' after object key:value pair	shakisha	sean-
1914	2016-12-26 14:20:14	@sean- should i put these inside the configuration file? >>> $ sockaddr eval 'GetInterfaceIP "eth0"' $ sockaddr eval 'GetAllInterfaces | include "name" "eth0" | sort "type,size" | include "RFC" "6890" | include "flags" "up|forwardable" | attr "address"' >>> Like ` ?	shakisha	sean-
1914	2017-02-09 12:29:40	Thanks @sean- ok, two issues now; 1. The "{{ GetInterfaceIP \"eth0\" }}'" takes a strange ip address (10.9.2.0) which is not my eth0 ip. 2. from the consul wan machine, ran >curl http://localhost:8500/v1/catalog/nodes?dc=de01 and i have got ` on iptables i have got these rules: `	shakisha	sean-
1914	2017-02-09 12:55:03	Basically it seems that consul doesn't listen on port 8300 for the requests from wan machine. I cannot find a solution. @slackpad have you got an idea?	shakisha	slackpad
1914	2017-02-09 17:40:08	ok, i have identified the issue and got a workaround; if i set "bind" to PRIVATE INTERFACE (LAN) "serf_wan_bind": "PUBLIC INTERFACE", "serf_lan_bind": "PRIVATE INTERFACE", **NOTHING WORKS** but if i set "bind" to PUBLIC INTERFACE (WAN) "serf_wan_bind": "PUBLIC INTERFACE", "serf_lan_bind": "PRIVATE INTERFACE", everything works perfectly ( i have at the moment a lot of Refuting a suspect message) b…	shakisha	slackpad
1913	2016-04-05 17:19:41	Hi @sunfaces please take a look at these spots, which have all the details: https://github.com/hashicorp/consul/blob/master/GNUmakefile#L53-L58 https://github.com/hashicorp/consul/blob/master/command/agent/bindata_assetfs.go https://github.com/hashicorp/consul/blob/ea62d297565a1fec78bfa66e43beeecb504d13d5/command/agent/http.go#L283 It's all based on https://github.com/elazarl/go-bindata-assetfs. …	slackpad	sunfaces
1912	2016-04-12 09:03:15	Hi @tpham-here if you run `consul members -wan` on that server does it show any other servers on the WAN? I'm wondering if that server isn't properly joined to any others in the WAN, or it has some bogus entries for failed servers. If it doesn't look right you should be able to `consul join -wan <another server>` to get it introduced to the other WAN members.	slackpad	tpham-here
1905	2016-04-05 07:25:53	Hi @rom-stratoscale - this would require some Consul API support to do properly. Consul currently doesn't care about or index the values, so it's not likely we'd search those, and we currently don't have an index that can do general searches over keys, so we'd need to think about the best way to support something like this.	slackpad	rom-stratoscale
1905	2016-07-18 15:59:33	agree with @slackpad. i needed the same functionality and i was able to setup something to help me by combining `consul template`, `elastic search` and `elasticui` (an `angularjs` based UI over ES). It's a `quick & dirty` solution - done with minimal coding - within couple of hours. https://github.com/awmanoj/consul-search	awmanoj	slackpad
1904	2016-04-27 18:53:25	@slackpad This has all the downsides of push based metrics. You never really know when something happened. And beside that, if you have a pull based monitoring system like Prometheus not having any way to pull in metics and having to resort to some kind of bridge make it worse. I think consul should provide the metrics on some point for pull. See this discussion: https://github.com/hashicorp/cons…	discordianfish	slackpad
1904	2016-08-10 20:22:32	Hi @discordianfish thanks for your thoughts on this. I haven't had any recent cycles to devote to this, but I'll give it another look.	slackpad	discordianfish
1904	2016-08-10 20:37:30	@slackpad That would be great! Also see my suggestions in #817	discordianfish	slackpad
1903	2016-11-22 17:19:00	Hi @calvn haven't seen any similar reports to this one. Have you seen this again with any of the newer versions of Consul built with newer Go versions?	slackpad	calvn
1903	2016-12-15 05:18:19	Hey @slackpad sorry for the delayed response, the issue was no longer being reported on our end so it's good to close.	calvn	slackpad
1897	2016-04-13 05:10:28	Hi @hairyhenderson thanks for the PR! Instead of an environment variable that applies to all checks it seems like this would be better as a new Boolean field in https://github.com/hashicorp/consul/blob/master/command/agent/check.go#L43 so it could be configured per-check. If the sense of the field is "skip" then it will default to `false` for existing checks and do the right thing.	slackpad	hairyhenderson
1897	2016-04-13 13:31:48	Thanks for the feedback, @slackpad - that's a good idea. I'll incorporate that :)	hairyhenderson	slackpad
1897	2016-07-05 20:21:22	Thanks @hairyhenderson, appreciate the contribution! I'm going to close this in favor of #1984. I agree with @slackpad that this fits better as a parameter of the check definition.	ryanuber	hairyhenderson
1897	2016-07-05 20:21:22	Thanks @hairyhenderson, appreciate the contribution! I'm going to close this in favor of #1984. I agree with @slackpad that this fits better as a parameter of the check definition.	ryanuber	slackpad
1896	2016-04-13 04:55:18	Hi @samber thanks for opening an issue, I'm going to close this as a duplicate of #1184.	slackpad	samber
1893	2016-04-13 04:52:53	Hi @DDuTCH take a look at the `WriteOptions` parameter to `Register()` - you can use that to pass a token: https://github.com/hashicorp/consul/blob/master/api/api.go#L63-L65	slackpad	DDuTCH
1892	2016-04-12 09:14:23	Hi @abhimanyuvarma there's no built-in support for this in Consul. The best way to implement something like this is to put the logic into a script check and summarize the overall passing/warning/critical state to Consul via its return code. Hope that helps!	slackpad	abhimanyuvarma
1889	2016-04-12 07:58:57	Hi @mytwilight do you know how you have https://www.consul.io/docs/agent/options.html#leave_on_terminate configured? With Consul agents (other than servers) it's generally desirable to have them leave when they shutdown and re-join when they start back up again, which should cleanly handle the transition to the new IPs.	slackpad	mytwilight
1888	2016-04-12 18:57:18	Hi @markbugejacba this is a bit of a subtle artifact of configuring Consul to allow stale DNS responses. Assuming that you've enabled https://www.consul.io/docs/agent/options.html#allow_stale, there will be a window after the outage occurs (outage being no Consul leader) where Consul servers will still provide DNS results based on their own in-memory store. Once the https://www.consul.io/docs/age…	slackpad	markbugejacba
1888	2016-04-12 20:06:41	Hi @Oloremo the `allow_stale` configuration is set on each client agent but is partly implemented on the Consul servers. Clients connect to any of the Consul servers, and if staleness is not allowed then read requests are internally forwarded to the leader. If staleness is allowed, then any server can fulfill the request, and the client decides if the result is fresh enough to use (otherwise it w…	slackpad	Oloremo
1888	2016-04-12 20:18:29	@slackpad Let me rephrase this: Currently all hosts in my network do resolv lookup via my consul _masters_. If I'll add allow_stale = true to _master_ consul nodes, will this allow them to answer to dns loopup request for the "max_stale" period during the "no leader" situation? By dns loopup request I mean basic glibc one, like "host nodename.node.consul".	Oloremo	slackpad
1888	2016-04-12 20:23:36	@Oloremo ah ok - yes you'd need to set `allow_stale` on your Consul masters if they are handling DNS for your network. That should allow them to service requests in the absence of a leader, up to the maximum staleness you configure.	slackpad	Oloremo
1888	2016-04-12 20:32:00	@slackpad Thank you!	Oloremo	slackpad
1888	2016-04-13 05:38:13	@slackpad We do indeed have `allow_stale` enabled on all of our servers, so that would explain the `NOERROR` responses. Right now, I it appears that the DNS service remains active and will happily return data retrieved from other data centers (where the prefix of the other data center was explicitly specified,) whilst returning `SERVFAIL` only for calls that would otherwise have been serviced wit…	markbugejacba	slackpad
1888	2016-04-13 17:16:40	@markbugejacba if you are seeing a difference between remote and local behavior it sounds like there might be a difference in how `allow_stale` is configured on the agents. The `allow_stale` configuration of the agent _servicing the DNS request_ is what determines the behavior. If an agent (even if it's a server) in dc1 is handling a DNS request for a server in dc2, then it's the agent in dc1's `…	slackpad	markbugejacba
1887	2016-03-29 06:09:47	Hi @ChrisAubuchon , that's an interesting idea that we will consider. Thanks for suggesting this.	sean-	ChrisAubuchon
1886	2016-04-12 09:00:03	Hi @sstarcher - this is an odd one - Raft uses the `go-metrics` global so it _should_ pick up Consul's settings. Will have to dig a little to see what's going on here.	slackpad	sstarcher
1885	2016-03-28 18:11:00	Hello @akamalov . This is by design, actually, however this can be fixed by giving the anonymous token read privileges to the KV store. Try giving the anonymous key read privs: Let us know if that doesn't work. https://www.consul.io/docs/internals/acl.html	sean-	akamalov
1885	2016-03-28 18:56:19	Sorry @sean- , last question: will this be a correct syntax ? ...and submit it to Consul:	akamalov	sean-
1885	2016-03-30 18:42:25	@sean- Sean any feedback or pointers ?	akamalov	sean-
1885	2016-04-13 05:16:22	Hi @akamalov you might also want to remove the [`acl_token`](https://www.consul.io/docs/agent/options.html#acl_token) configuration from your `server.json` (and possibly any clients where you've configured it). This is sent in lieu of the anonymous token if none is given, and it looks like that token doesn't have the read permissions.	slackpad	akamalov
1885	2016-04-13 16:56:33	@slackpad Will do James. However, it shouldn't be the reason for 403, right ?	akamalov	slackpad
1885	2016-04-14 14:33:37	@slackpad Thanks James again. It did work. I went ahead and assigned proper rights to **acl_token** and web UI came up right after. Thanks yet again!	akamalov	slackpad
1884	2016-04-13 05:06:47	Hi @mtchavez thanks for the PR! Those retries look pretty reasonable and I've seen those fail from time-to-time as well.	slackpad	mtchavez
1881	2016-04-25 05:49:28	Hi @BRMatt thanks for the PR - been a little backed up with reviews so I'll take a look at this as soon as I can.	slackpad	BRMatt
1881	2016-06-01 18:56:34	@slackpad any thoughts on this?	BRMatt	slackpad
1881	2016-08-10 23:40:59	@BRMatt sorry for the delay. I'm working on the 0.7.0 release right now, but I'll try to give this some cycles shortly after that's done so we can get this into the release that follows.	slackpad	BRMatt
1872	2016-04-05 05:57:37	Hi @trong please take a look at https://groups.google.com/forum/?utm_medium=email&utm_source=footer#!topic/consul-tool/03WSqxvspno. Hope that helps, and feel free to re-open or continue on that thread if you have any questions.	slackpad	trong
1871	2016-03-24 00:57:24	Hi @Amit-PivotalLabs, your statement _all the servers end up being part of a common WAN gossip pool where most things can't talk to most things_ is spot on with respect to what will happen. Unfortunately, the current WAN semantics require the servers to be a fully connected mesh. This will kind of work with a few servers, but the ones that can't talk to each other will start declaring other serve…	slackpad	Amit-PivotalLabs
1871	2016-03-25 03:05:22	@slackpad thanks for your incredibly fast response! It will depend on the user whether they are willing to poke these holes in their ACLs, I suspect some will not. Anyways, the clarification was very helpful. Cheers, Amit	Amit-PivotalLabs	slackpad
1871	2016-04-01 03:04:44	@slackpad what would you have in mind for WAN semantics to support this use case? This is something we would be happy to submit a PR for. Is it a ways away due to complexity, priority, both? /cc @dieucao @onsi	Amit-PivotalLabs	slackpad
1871	2016-04-05 21:51:15	@b if I understand correctly, WAN in Consul just pertains to joining nodes in a particular gossip pool; Serf is the gossip protocol implementation. I believe the Raft consensus does not apply to WAN.	Amit-PivotalLabs	b
1870	2016-03-23 19:28:10	Hi @slawekgh the gossip encryption feature is used to protect from other nodes joining the cluster (it's basically providing security for the traffic on ports 9301 and 9302 in your example), but it doesn't provide any security for the HTTP APIs. Docker swarm is talking to Consul over HTTP. That can be secured by enabling TLS and turning on the verify options - https://www.consul.io/docs/agent/opt…	slackpad	slawekgh
1869	2016-03-23 16:34:34	Hi @throrin19 I'm not an expert with Kong but from a quick look it doesn't look like it has a Consul integration. It looks like it manages registration of APIs internally via a REST API and is super focused on HTTP API proxying/scaling whereas Consul is much more general. I'd encourage you to take a look at [Fabio](https://github.com/eBay/fabio), which is an open source project similar to what Ko…	slackpad	throrin19
1868	2016-03-23 16:02:03	Hi @trong, usually you'll run something like [dnsmasq](https://www.consul.io/docs/guides/forwarding.html) to expose Consul's DNS on port 53 without having to run Consul itself as root (dnsmasq will listen on port 53 and forward requests to Consul on port 8600). Then you'd edit your `/etc/resolv.conf` and put `127.0.0.1` in there so that Consul's DNS server is used for lookups on the host. Unfortu…	slackpad	trong
1866	2016-04-05 05:29:46	Hi @DaveBlooman thanks for the report - we will take a look!	slackpad	DaveBlooman
1866	2016-04-06 14:46:29	@slackpad -- I have some time this weekend to verify and resolve if you are not working this already. I most likely introduced the issue.	moofish32	slackpad
1866	2016-04-06 23:42:06	@DaveBlooman -- can you provide some additional details? Terraform version (mine is - 0.6.14) The variable settings that differ from the defaults? I have run terraform with a stock AWS Account in us-east-1 and us-west-2 (after subscribing to ubuntu AMIs). The only variables I have set are key name and key path.	moofish32	DaveBlooman
1866	2016-10-01 23:19:38	@viroos Direct from master I can build in a stock account. What is the error that terraform provides? Terraform v0.7.4 We should probably update this to 0.7 but I think I saw a PR coming for that already.	moofish32	viroos
1864	2016-04-05 05:28:40	Hi @lud4ik if you query and don't get a key back the index is set to the last index that modified the KV store, since there's no key present that you are querying (you could use this to do a blocking query to wait for that key to get created, for example). If the key doesn't exist you can use `?cas=0` which means "create the key only if it isn't already there". Hope that helps! > ?cas=<index> : T…	slackpad	lud4ik
1862	2016-03-22 05:06:42	Hi @JoeOrtiz it's in the service lookup path as well - https://github.com/hashicorp/consul/blob/master/command/agent/dns.go#L688. Do you have https://www.consul.io/docs/agent/options.html#translate_wan_addrs set to `true` on the agent that's servicing that DNS request?	slackpad	JoeOrtiz
1858	2017-02-09 14:07:37	@slackpad @here I got into the same issue. Renamed the datacenter name and restarted the service. But lost access to the cluster. What would be the best steps we can follow to rename the datacenter name without affecting the running cluster?	gvenka008c	slackpad
1856	2016-04-01 19:13:05	Hi @nejtr0n this currently isn't possible. Each datacenter maintains its own pool of servers that have their own Raft-based quorum. Once the different datacenters are WAN-joined the servers can forward queries so any datacenter can access the information in another, but there's a different leader in each datacenter. This guide has more details - https://www.consul.io/docs/internals/architecture.h…	slackpad	nejtr0n
1853	2016-03-22 00:37:06	Hi @shakisha that log line is normal - that's what the agent prints when it is syncing the status of the check up to the Consul servers. Your check definition looks ok - what does the status of the check show with [this API](https://www.consul.io/docs/agent/http/health.html#health_service)? For your case it would be something like http://127.0.0.1/v1/health/service/asterisk	slackpad	shakisha
1850	2016-03-21 23:30:10	Hi @ketzacoatl you are correct this currently isn't built-in. You'd have to look at all the edges and filter in your watch script, or we'd have to add some extra controls to the watch.	slackpad	ketzacoatl
1850	2016-03-22 02:19:40	AH, very cool, thank you for the reference @slackpad!	ketzacoatl	slackpad
1846	2016-03-18 20:47:39	Agree the change looks good, my only concern with this one was what @TeaBough had in terms of further plans. Was this for some Ginkgo-based testing of a project that uses Consul? I'd rather not introduce a testing framework into Consul core without thinking it through a little more first and seeing how it would fit with other HashiCorp products.	slackpad	TeaBough
1846	2016-03-19 10:02:53	@slackpad the idea is not to introduce another testing framework into Consul but simply to allow users that use your testutils to integrate it into their own testing framework (in my case Ginkgo).	TeaBough	slackpad
1846	2016-03-19 15:56:42	@TeaBough ok makes sense - thanks!	slackpad	TeaBough
1845	2016-07-05 19:47:42	Hey @mssola, sorry for the delay here! I think this could also be avoided by simply enclosing the command to execute in quotes, like: By automatically inserting double-quotes I think we are opening up the possibility for further unexpected behavior in cases where there may also be double-quotes in the command. Does that make sense?	ryanuber	mssola
1843	2016-03-17 17:47:55	Hi @bfloyd89 are you using the `consul lock` command, the Consul Go API client, or some custom code to do the locking?	slackpad	bfloyd89
1843	2016-03-17 17:51:35	Hi @slackpad, i'm using the consul lock command with no flags	bfloyd89	slackpad
1842	2016-03-17 15:14:59	Hi @sachinkarale you can change `.consul` by configuring this option - https://www.consul.io/docs/agent/options.html#_domain. The `.service` is part of Consul's interface and can't be changed, but you can change the part after that.	slackpad	sachinkarale
1841	2016-03-16 15:06:33	Hi @gt-tech this is currently not possible via those endpoints (see https://github.com/hashicorp/consul/issues/1781 and https://github.com/hashicorp/consul/issues/294). The only way to do this currently is using [prepared queries](https://www.consul.io/docs/agent/http/query.html) but those require a little state to be set up beforehand (create the query for multiple tags and then execute it). Clo…	slackpad	gt-tech
1840	2016-03-21 23:24:01	Hi @brucewinger there's a discussion on this issue here - https://groups.google.com/forum/#!searchin/consul-tool/v2$20api/consul-tool/_2wQuRmyFHM/iOWKv8ViJQAJ. There's some design background there, as well as a possible workaround. Hope that helps! Please re-open / let me know if you have any more questions.	slackpad	brucewinger
1840	2016-12-14 11:11:30	Hi @slackpad, I am looking for a way out for the same, I am using the blocking query instead. unfortunately, I am not able to access google servers in my country, could you please elaborate the workaround here? thanks a lot!	hehailong5	slackpad
1836	2016-07-05 19:32:31	@shaneog sorry about the delay here - this LGTM. Looks like we have a merge conflict but otherwise this seems like a good addition. :+1:	ryanuber	shaneog
1836	2016-07-05 20:14:18	I've rebased on master now @ryanuber	shaneog	ryanuber
1836	2016-07-05 20:55:07	Awesome, thank you @shaneog !	ryanuber	shaneog
1835	2016-03-21 23:03:15	Hi @kamilchm I don't think Consul itself depends on Prometheus (it is referenced by go-metrics but not used by Consul). Can you provide a little more detail about which error you are seeing?	slackpad	kamilchm
1833	2016-03-15 08:05:32	Hi @Amit-PivotalLabs it sounds like they've been WAN joined at some point - https://www.consul.io/docs/guides/datacenters.html. Does `consul members -wan` show a mix of servers from the different DCs if you run it from some of the servers? If you haven't joined them all, and if your WAN links are a little flaky, they can sometimes be unable to reach other, or possibly due to network rules they mi…	slackpad	Amit-PivotalLabs
1833	2016-03-15 08:43:56	Hi @slackpad Thanks for the fast response. They may have been WAN joined at some point, I can double-check that. Do you think this behaviour should only be seen if they have been WAN joined at some point, otherwise this would be unexpected, yes? Yes, `consul members -wan` shows a fairly eclectic mix. #### DC1 ##### Consul Server 1 ##### Consul Server 2 ##### Consul Server 3 #### DC2 ##### Consul …	Amit-PivotalLabs	slackpad
1833	2016-03-15 14:50:26	Hi @Amit-PivotalLabs correct - they have to be WAN joined otherwise the different datacenters wouldn't know about each other. If you'd like this to not be flaky the best thing would be to go to one of your Consul servers and `consul join -wan` each of the other servers. This will put them all into a single cluster and will give you the best chance of routing between the datacenters. You'll also w…	slackpad	Amit-PivotalLabs
1833	2016-03-15 16:48:49	Thanks @slackpad Atlas won't work for us as this needs to work in airtight on-prem networks. Could you clarify your advice about reducing flakiness? Does it suffice to have one server in one DC `join -wan` to one server in each of the other two DCs? Would it somehow make things more robust if every server `join -wan`'d every other server in every DC? If some consul servers are configured to `-ret…	Amit-PivotalLabs	slackpad
1829	2016-03-21 22:56:50	Hi @prashantabkari the [`-client`](https://www.consul.io/docs/agent/options.html#_client) option is what you set in order to get the HTTP (and DNS and RPC) sockets to bind to another interface. Currently, they default to loopback which I think is what you are seeing here. Note its generally a bad idea to bind these to an external interface from a security perspective. If you used `--net=host` for…	slackpad	prashantabkari
1829	2017-02-16 11:32:11	Hi @slackpad , Im also seeing this message in my log: consul.fsm: EnsureRegistration failed: failed inserting check: Missing service registration What do you mean by tracing that down? how do I find which service is responsible for this message? Thanks	cshabi	slackpad
1828	2016-03-21 22:46:45	Hi @suchkultur I think this is related to having an old Homebrew installation. These steps got things working for me: https://github.com/caskroom/homebrew-cask/issues/15930#issuecomment-165849003	slackpad	suchkultur
1826	2016-03-11 17:03:44	Hi @Ashald this thread might be helpful for you - https://github.com/hashicorp/consul/issues/1186. It's not something we've vetted or officially supported, so we would need to do some work and testing for a procedure for this.	slackpad	Ashald
1821	2016-03-21 22:33:37	Hi @jimmypk it's hard to tell what's going on - are there any interesting logs from Consul that correlate to these timeouts? It could also be related to heavy packet loss if you have a heavily loaded instance. Any additional details you can provide would be helpful.	slackpad	jimmypk
1819	2016-03-24 18:14:24	@slackpad - Any idea tcp health isn't working for me, I'm running mongo container as per the reference in http://gliderlabs.com/registrator/latest/user/backends/#backend-reference ( consul tcp check ) , but in consul UI i didn't see the health point. Version : 0.6.4. please advise me.	macbash	slackpad
1819	2016-03-25 06:58:33	Hi @macbash can you provide a little more detail about "i didn't see the health point"? Is the check not getting registered or is it registered but not working?	slackpad	macbash
1819	2016-04-12 07:54:47	@macbash the TCP check is relatively new to Consul. Is it possible you have an older version of registrator? You might want to ask the registrator folks about this problem as it sounds like it's not registering the check with Consul for some reason. Sorry about that.	slackpad	macbash
1818	2016-03-10 01:32:13	Thanks @slackpad.	jzohrab	slackpad
1815	2016-03-11 04:20:11	Hi @anthonybishopric we actually multiplex all the traffic from a given Consul agent back to a Consul server over a single TCP connection (using the yamux library), so the number of ports used on your servers should scale with the number of nodes in your cluster, but not with the number of watches. Do you run the Consul agent on each of your nodes?	slackpad	anthonybishopric
1815	2016-03-11 17:16:12	@slackpad thanks for the reply! To answer your questions and follow up: No, we do not use Consul agents - just the servers. Unfortunately the gossip protocol really conflicts with our network ACL policy and we couldn't figure out a way to make them work, especially given that we wanted a single logical Consul cluster for our various datacenters. We implemented our own agent that does our deployme…	anthonybishopric	slackpad
1815	2016-03-11 18:53:38	@anthonybishopric those underlying multiplexed interfaces are really intended to be internal to Consul so I don't think we'd expose or wrap them. I think the best way forward with this issue would be to look at improving the KV watch/blocking query capability which would benefit everyone. I'll do a little digging along that line.	slackpad	anthonybishopric
1815	2017-02-16 05:15:33	Hi @mpuncel I'll pull this forward so we can get it into an upcoming release. I think there's a pretty simple way to address this for KV to optionally send the deltas. We will need a little extra stuff to show that a key was deleted, but if we can figure out a good way to do that, the rest is a pretty simple filter.	slackpad	mpuncel
1815	2017-03-13 16:13:52	@slackpad What if there was an equivalent to the ?keys query that gave additional metadata about each key like modify index? That would make it a lot easier to build a client that watches keys and modify index and then re-fetches the value for keys whose index changed? That sounds like it would be easier to implement	mpuncel	slackpad
1814	2016-03-11 04:02:55	Hi @tylert thanks for the PR. Can you do a quick rebase? These got reworked at the same time, but your change is still applicable.	slackpad	tylert
1814	2016-03-11 14:00:24	@slackpad Most certainly! Rebase done.	tylert	slackpad
1812	2017-01-10 15:52:15	@slackpad which list?	egidijus	slackpad
1808	2016-03-08 18:34:31	Hi @bhuisgen sorry about that, a change merged yesterday introduced a Go 1.6 dependency. I updated our documentation to reflect that.	slackpad	bhuisgen
1805	2016-03-11 04:14:07	Hi @hehailong5 this is currently being requested under - https://github.com/hashicorp/consul/issues/1107. Not registrator-specific, but the ability to add service metadata.	slackpad	hehailong5
1805	2016-04-25 05:02:45	Hi @hehailong5, sorry for the delay on this one: > 1. Regarding service registration, as the consul client is the only > contact point, I understand more than one node should be configured to run > as consul client to avoid the single point of failure situation. in this > case (having multiple consul clients), how do I configure my consul > registration tool? usually it requires to specify only o…	slackpad	hehailong5
1800	2016-03-21 22:31:39	Hi @thetuxkeeper this currently isn't configurable, if there's a recursor defined then Consul will try to use it if the reverse lookup fails.	slackpad	thetuxkeeper
1799	2016-03-07 04:58:47	Hi @Ashald thanks for opening an issue. I'm going to close this as a "dup" of #895 - we eventually plan to support https://github.com/hashicorp/hcl which has the benefits you cite, but is more inline with our other tools.	slackpad	Ashald
1799	2016-03-07 05:15:42	@slackpad Do you have it in roadmap already with some ETA or it's still not decided? Thanks!	Ashald	slackpad
1799	2016-03-07 05:36:35	Hi @Ashald no ETA yet, unfortunately.	slackpad	Ashald
1798	2016-03-23 18:02:58	@Ashald sorry for the delay reviewing this one - I'll try to knock it out this week.	slackpad	Ashald
1798	2016-09-13 15:27:09	Hey @Ashald sorry I never had a chance to get back to this one. Did you find you didn't need it? I'm getting ready to cut 0.7 tomorrow so am about to make a sweep through all these long standing PRs and issues so feel free to ping me if you'd like to try to get this in.	slackpad	Ashald
1796	2016-03-06 03:47:40	@ryanbreen you're right. I'll add docs to match.	doublerebel	ryanbreen
1795	2016-11-22 18:43:43	Hi @toddnni do you still see this with the newer versions of Consul?	slackpad	toddnni
1791	2016-03-11 02:33:20	Hi @kamaradclimber if you run `consul members` on A does it show any of the other nodes?	slackpad	kamaradclimber
1791	2016-03-11 07:58:31	Thanks @slackpad for your answer. Sadly I've fixed the issue a few days ago by restarting the process.	kamaradclimber	slackpad
1790	2016-03-11 02:30:01	Hi @maroda if a node drops off, the `serfHealth` check will fail but the other checks from that node will be stale and can remain in a "passing" state. The `serfHealth` check is included by default as part of each service, so that host should not show up in DNS queries for that service nor in the /v1/health HTTP queries for that service if "passing" is requested. Once Serf gives up on that node a…	slackpad	maroda
1788	2016-03-11 02:23:47	Hi @sitano thanks for the detailed report. We fixed a number of deadlock-type issues with yamux in Consul 0.6.0 - is it possible for you to try a newer version of Consul and/or do you have a reproducible setup where you can experiment?	slackpad	sitano
1787	2016-03-10 07:27:27	Hi @gtmtech - exactly, we'd call that out in the release notes and in https://www.consul.io/docs/upgrade-specific.html. For the case of 0.5.2 to 0.6.x we did change the protocol version but we designed Consul to "auto upshift" and start using new features automatically, so you don't need to manually pin protocol versions during that upgrade.	slackpad	gtmtech
1783	2016-03-10 07:23:51	Hi @TMaster a lot of things that happen in Consul can be pulled via blocking HTTP queries, so it should be possible to write tools to watch for changes and feed these into other systems pretty easily and efficiently. Were you looking specifically for operation actions like `consul reload`, though? I think that kind of information is mostly in our text logs at the moment.	slackpad	TMaster
1783	2016-03-10 07:27:58	@TMaster if you use a Windows Service Runner (e.g. NSSM (See https://github.com/hashicorp/consul/issues/758)) then you can easily redirect stdout to a text file and use normal text file streamers to collect the data. I've run a pretty extensive Windows Consul infrastructure and that's how I did it. This was my setup code for Consul:	highlyunavailable	TMaster
1783	2016-03-10 20:58:09	@TMaster the monitor command is using an internal RPC interface that's subject to change, and is mostly intended for operators to do interactive debugging with an elevated log level. It's not intended as a general streaming log API.	slackpad	TMaster
1782	2016-03-03 14:48:44	@arie-stratoscale any ideas on how increment of the term on continuous self reelection related to - i/o timeouts?	sitano	arie-stratoscale
1782	2016-03-03 15:04:15	@arie-stratoscale yes, but it inc only local Term trying selfElect, so it should not affect whole cluster convergence. why it does not see other servers leadership or anything is the question... looks like some race cond. something prevents it to become a Follower of someone or Good Candidate.	sitano	arie-stratoscale
1781	2016-03-10 07:39:55	Hi @doertedev sorry I think the idea of multiple tags for ad-hoc queries over HTTP endpoints like catalog are still worth considering, and got lost in #294.	slackpad	doertedev
1781	2016-03-11 04:23:31	@doertedev I don't think I'd want to put JSON in there, the `?tag=&tag=...` kind of syntax seems like the most natural.	slackpad	doertedev
1781	2016-11-26 03:04:23	@doertedev please see this comment - https://github.com/hashicorp/consul/issues/294#issuecomment-98857436 and this stackoverflow answer - http://stackoverflow.com/a/24728298/205585 This is the most common way and for negation we could do "!" like it is done in prepared queries or nt-tag query as @slackpad suggested.	senthilkumar-kj	slackpad
1781	2016-11-26 03:04:23	@doertedev please see this comment - https://github.com/hashicorp/consul/issues/294#issuecomment-98857436 and this stackoverflow answer - http://stackoverflow.com/a/24728298/205585 This is the most common way and for negation we could do "!" like it is done in prepared queries or nt-tag query as @slackpad suggested.	senthilkumar-kj	doertedev
1780	2016-03-10 07:11:27	Hi @dropje86 not all requests are safe for the agent to retry but we can take a look and see if we can improve this. We've special-cased some common retry scenarios that we know are safe, though we've usually done that in the client library, not the agent. Will take a look.	slackpad	dropje86
1780	2016-03-31 12:20:51	@slackpad Any updates on this in the meantime? :)	favoretti	slackpad
1776	2016-03-10 07:06:08	Hi @saswatp we are looking into some structured logging libraries so we can take a look at this along with that effort. /cc @sean-	slackpad	saswatp
1776	2016-03-12 03:36:36	That would be great @slackpad - Thanks !	saswatp	slackpad
1775	2016-03-10 07:04:36	Hi @shilov it looks like the "unknown" state is an old thing that was deprecated back in the 0.4.x series. We should probably just remove all references to it - it looks like it's only used in a dns_test.go unit test, and there's a reference in api/health.go. I'd be happy to take a PR if you are interested!	slackpad	shilov
1773	2016-02-29 21:17:49	@consultantRR thanks for reporting an issue. It's interesting the panic is coming from down here: https://github.com/hashicorp/consul/blob/v0.6.3/command/agent/local.go#L575 Which looks like the checks list has gotten out of sync and it's pulling an empty ID. Is there a particular job configuration in Nomad that seems to trigger this, or does it seem random? If you can predict when a node is like…	slackpad	consultantRR
1771	2016-03-10 06:59:19	Hi @JordyMoos since watches can only be created via config files or through running command line processes, we don't have plans to expose them via an API. Services are exposed because in addition to being created through config files, they can be created on the fly through the REST API, so it makes sense to always be able to list them.	slackpad	JordyMoos
1770	2016-03-10 06:56:02	Hi @devotox are you using Consul Registrator? Consul only has checks of type "http" but these can hit https endpoints. I'm not super familiar with Registrator, but you might want to try `SERVICE_3000_CHECK_HTTP=https://api/status`. If that doesn't work, I'd take this up with the Registrator folks.	slackpad	devotox
1765	2016-02-26 19:30:27	Hi @romansky can you post whatever you do see in the logs in a gist so we can see maybe where it's getting to when it crashes?	slackpad	romansky
1765	2016-02-26 20:33:06	@slackpad sorry to report that after investigation one side of the VPN was not configured to accept traffic from the subnet inside of it, it would pass traffic into it though. It was confusing because the it was working from the other side.. my bad!	romansky	slackpad
1763	2016-03-10 06:39:35	Hi @kaskavalci it should show the service health as not passing overall. Here's an example: ![image](https://cloud.githubusercontent.com/assets/673509/13661434/864f1654-e647-11e5-9194-92fc23d3edfd.png) The fix was to change the status color of the top entry for that host, "consul-client-nyc3-2" in the example. @highlyunavailable is correct that some of the specific checks are showing green/stale …	slackpad	kaskavalci
1763	2016-03-10 06:39:35	Hi @kaskavalci it should show the service health as not passing overall. Here's an example: ![image](https://cloud.githubusercontent.com/assets/673509/13661434/864f1654-e647-11e5-9194-92fc23d3edfd.png) The fix was to change the status color of the top entry for that host, "consul-client-nyc3-2" in the example. @highlyunavailable is correct that some of the specific checks are showing green/stale …	slackpad	highlyunavailable
1763	2016-03-10 06:50:37	Hi @slackpad thanks for the explanation, I didn't catch that part. However when we click on a particular service and list instances of that service in the cluster, then it will shown healthy, isn't it? Even though overall health is shown Critical, any watch that checks a particular service health will fail. Am I wrong?	kaskavalci	slackpad
1763	2016-03-10 16:01:27	@kaskavalci for that use case you probably want to do a service watch instead of one on the checks - it will do that for you (see the "Type: service" section here - https://www.consul.io/docs/agent/watches.html). That watches the health endpoint which takes into account all the node-level checks (like `serfHealth`) in addition to the service-level checks to provide a list of healthy instances.	slackpad	kaskavalci
1761	2016-03-11 02:11:19	Hi @JordyMoos and @hot13399 - we've thought about this as well but it adds a lot of complexity to Consul and creates issues around managing an ever-growing history of changes. I'd suggest using something like https://github.com/Cimpress-MCP/git2consul and not having folks change Consul's KV directly. This will get you the benefits you are looking for, and all the tooling that's available for Git …	slackpad	hot13399
1761	2016-03-11 02:11:19	Hi @JordyMoos and @hot13399 - we've thought about this as well but it adds a lot of complexity to Consul and creates issues around managing an ever-growing history of changes. I'd suggest using something like https://github.com/Cimpress-MCP/git2consul and not having folks change Consul's KV directly. This will get you the benefits you are looking for, and all the tooling that's available for Git …	slackpad	JordyMoos
1755	2016-03-10 05:36:38	Hi @Ashald thanks for opening an issue. I need to do a little research on this one to make sure I understand all the implications. Will follow up.	slackpad	Ashald
1755	2016-03-11 16:40:00	@slackpad here is a PR that implement this feature: https://github.com/hashicorp/consul/pull/1798 Nothing big - just an optional extra option. Please let me know what you think about the PR.	Ashald	slackpad
1753	2016-03-10 05:33:59	Hi @rbrutas you are correct that a wide-open write access to services will allow any application to disrupt any other. The documentation on this is here https://www.consul.io/docs/internals/acl.html (see "Blacklist mode and Service Discovery") and a little bit on here - https://www.consul.io/docs/upgrade-specific.html. The best strategy is to give each agent a token that lets it write only to ser…	slackpad	rbrutas
1752	2016-02-24 16:55:16	Hi @mattwilliamson, @highlyunavailable is spot on in his comments. There are lots of folks using Consul KV from scripts as he described. Here's a working example: `echo $(curl -s http://demo.consul.io/v1/kv/global/time | jq -r '.[0] .Value' | base64 -D)` Consul does this so there's no way to break the JSON formatting for the arbitrary values. Tools like [consul-template](https://github.com/hashic…	slackpad	mattwilliamson
1752	2016-02-24 16:55:16	Hi @mattwilliamson, @highlyunavailable is spot on in his comments. There are lots of folks using Consul KV from scripts as he described. Here's a working example: `echo $(curl -s http://demo.consul.io/v1/kv/global/time | jq -r '.[0] .Value' | base64 -D)` Consul does this so there's no way to break the JSON formatting for the arbitrary values. Tools like [consul-template](https://github.com/hashic…	slackpad	highlyunavailable
1750	2016-08-11 00:23:41	Hi @alistanis sorry for the delay on this. Can you please rebase and run `go fmt` on your changes? Thanks!	slackpad	alistanis
1750	2016-08-11 14:08:55	@slackpad No problem! I'll take care of this tonight when I get home. I always run go fmt (or goimports) so I'm not totally sure what happened. Also thanks @multani, looks like I missed your comment the first time around.	alistanis	multani
1750	2016-08-11 14:08:55	@slackpad No problem! I'll take care of this tonight when I get home. I always run go fmt (or goimports) so I'm not totally sure what happened. Also thanks @multani, looks like I missed your comment the first time around.	alistanis	slackpad
1749	2016-03-10 05:23:23	Hi @csawyerYumaed thanks for the PR! I took your change and made it link to the existing table in the configuration page, and added the Atlas info.	slackpad	csawyerYumaed
1748	2016-02-23 21:20:26	@slackpad left minor comments. My biggest question here is what happens with the DNS interface if the tokens are eventually going to go away? It seems very restrictive to only allow the client's global ACL token access the PQ's. I suppose you could handle it by enforcing convention, where e.g. `private-*.query.consul` is hidden from DNS, but you also lose the ability to revoke access by ACL token…	ryanuber	slackpad
1748	2016-02-25 00:22:41	@slackpad the docs are looking great and nothing stuck out to me - merge when you are ready!	ryanuber	slackpad
1747	2016-02-22 18:05:30	Hi @Ashald this is a function of the longest prefix match behavior of ACLs (see https://groups.google.com/d/msgid/consul-tool/e1e286f7-f091-420f-93ee-3939268a23e9%40googlegroups.com?utm_medium=email&utm_source=footer). I think we'd need a special-case "list" permission to change this behavior. Consul KV doesn't really have knowledge of folders, though, so we'd need to see how this would look.	slackpad	Ashald
1747	2016-02-23 16:17:56	@slackpad can you please take a look at #1738 ? I believe it also might be an issue related to ACL resolution.	Ashald	slackpad
1747	2017-03-20 22:03:09	I agree that support for wildcards would be of great benefit to us. We have configuration data stored under different namespaces each ACL'ed off to the team that owns that namespace. Right now that involves explicitly denying every other namespace in every ACL. 40 teams = 1600 ACL rules and adding a rule to all 40 ACLs any time a new team is created :( . Being able to reduce that down to what @in…	hasPeterr	intelradoux
1746	2016-02-21 20:47:29	Hi @devotox I think that can be controlled through registrator (which I assume is what you are using here). Please take a look at http://gliderlabs.com/registrator/latest/user/services/.	slackpad	devotox
1745	2016-02-20 01:51:50	Hi @Vanuan this is a bit of an unusual use case for Consul but it seems like it should be possible. Why not run a Consul agent on the machine where the test service is running? That will make sure things get cleaned up if the machine goes away, etc.	slackpad	Vanuan
1745	2016-03-10 00:54:39	Hi @Vanuan the Consul agent is part of the same failure domain as the machine it's running on so it doesn't make sense to fallback to another agent. If I understand your use case it seems like running an agent in CI alongside the service being tested is the way to go, and it makes sure things get cleaned up when all that gets torn down. I'll close this out for now but feel free to re-open or emai…	slackpad	Vanuan
1744	2016-03-11 02:26:25	@jjones-smug sorry haven't had a chance to chase this down yet.	slackpad	jjones-smug
1742	2016-03-10 05:13:25	Hi @spellgen thanks for the fix! I added a couple more types to the list since it's best for the checks UI if we can get plain text, but `*/*` is also in there as a catch-all which should hopefully still work for your use case.	slackpad	spellgen
1738	2016-02-24 23:12:39	@Ashald this is an interesting bug, and applies mostly to external services because other services are usually managed by the agent which does use ACL Tokens proerly. Tracing this through the code, the the catalog register HTTP endpoint doesn't respect the `?token=` parameter passed in, nor does it take the agent's configured [ACL Token](https://www.consul.io/docs/agent/options.html#acl_token), s…	slackpad	Ashald
1738	2016-02-25 17:34:16	@slackpad thanks for confirming the bug. Well I understand the proposed workaround but hope there will be a fix in upcoming release.	Ashald	slackpad
1738	2016-02-25 17:37:34	Hi @Ashald - totally agree! The workaround is not a good one - the right fix is to respect the token that's passed in.	slackpad	Ashald
1738	2016-02-26 04:32:19	@slackpad can you point me to the place where the issue exists? Maybe I will be able to contribute a PR with the fix. Btw, are there any plans/schedule for next version release? Just to know whether I need to hurry with PRs etc. :)	Ashald	slackpad
1738	2016-02-26 04:47:57	@slackpad ok, I understand - code review, code freeze etc. Although I'll try to do the PR. Last question: what's the best way to get in touch with Consul developers? I tried IRC channel but it doesn't seem to be very active. I'm working on integrating Consul with our infrastructure and thinking about contributing few PRs with additional features that will make Consul more flexible. So I might nee…	Ashald	slackpad
1737	2016-02-18 18:48:36	Hi @sayden you are correct that Consul doesn't provide a single, centralized feed of cluster events. Watches under the hood are just doing blocking queries (https://www.consul.io/docs/agent/http.html) against some of the HTTP endpoints, so it is possible to write your websocket server completely outside the Consul core. Queries to the catalog and health endpoints can be done as a long poll, getti…	slackpad	sayden
1736	2016-02-18 17:28:35	@jefferai good call - we call build outside of the container but I'll add it there as well to perma-ban any cgo by anything that's built in there.	slackpad	jefferai
1734	2016-02-26 10:10:52	Hi @idubinskiy (just saw your IRC note) I didn't forget about this! Hopefully I'll get a little time tomorrow - I want to look over the RFC and check a couple things before we merge.	slackpad	idubinskiy
1734	2016-02-26 17:54:58	@slackpad Thanks!	idubinskiy	slackpad
1734	2016-03-09 07:14:12	Hi @idubinskiy I took your PR and make a few small tweaks on the one linked above. Once CI passes I'll merge. Sorry for the delay in reviewing this one and thanks for the fix! I'd like to avoid compression as that puts an additional burden on clients to implement that correctly. Your fix should get at the root of the issue (compression was probably just making things work in some cases), and it d…	slackpad	idubinskiy
1730	2016-03-02 00:05:58	Hi @Veluu I think this possibly a dup of https://github.com/hashicorp/consul/issues/1057 - will take a look.	slackpad	Veluu
1728	2016-03-01 21:02:57	Thanks @mrcrilly - I took your PR and made a couple minor edits, merged under https://github.com/hashicorp/consul/pull/1777!	slackpad	mrcrilly
1727	2016-02-17 02:23:35	I will confirm this shortly and do a PR for the documentation. Thanks @chuckyz	mrcrilly	chuckyz
1725	2016-03-01 20:23:05	Hi @Kaign that's correct. Watches are really using blocking queries under the hood and that's where this behavior comes from. It's possible for a single query wakeup to summarize several changes that occurred together (or to wake up when there was no change).	slackpad	Kaign
1724	2016-03-01 20:19:16	Hi @kaskavalci thanks for opening an issue. I bet we are getting hit in here - https://github.com/hashicorp/consul/blob/v0.6.3/consul/state/state_store.go#L1306. This pulls all the checks for the node in the inner loop around services. We can profile to confirm but this seems like a reasonable thing to optimize. Just to double check, are you hitting the health endpoint during your testing above?	slackpad	kaskavalci
1724	2016-03-02 13:14:00	Hi @slackpad thanks for your response. In fact we are hitting here https://github.com/hashicorp/consul/blob/v0.6.3/consul/state/state_store.go#L1271 . We used Consul to retrieve a particular service with a given tag. We would like to use ID here but there is no such API for that. Thus, we embedded a custom ID into tags. But this is not practical after few ten-thousand services. It seems here ther…	kaskavalci	slackpad
1723	2016-09-13 21:01:35	@Vaccano m3.medium roughly equals 4 GB of RAM, Dual Core Processor. Our Consul cluster uses under 20 GB of hard drive space and it rarely spikes above 10 Mbps.	polds	Vaccano
1723	2016-09-13 22:30:45	@polds @slackpad Thanks!	Vaccano	slackpad
1723	2016-09-13 22:30:45	@polds @slackpad Thanks!	Vaccano	polds
1722	2016-02-17 05:17:48	Hi @lipanski this currently isn't supported and probably isn't something we'd add. Events in Consul are a pretty low-level mechanism, and are usually tied into some automation and not created manually (with the exception of `consul exec`, probably). Also, since they are managed at the gossip layer, displaying them would be pretty dependent on which agent you were talking to, unlike the other cont…	slackpad	lipanski
1720	2016-02-17 05:30:32	Hi @Niks-JJ we don't plan on adding any auth built-in - proxying it with another web server as @polds and @highlyunavailable have suggested is definitely the way to go.	slackpad	Niks-JJ
1720	2016-02-17 05:30:32	Hi @Niks-JJ we don't plan on adding any auth built-in - proxying it with another web server as @polds and @highlyunavailable have suggested is definitely the way to go.	slackpad	polds
1720	2016-02-17 05:30:32	Hi @Niks-JJ we don't plan on adding any auth built-in - proxying it with another web server as @polds and @highlyunavailable have suggested is definitely the way to go.	slackpad	highlyunavailable
1720	2016-08-24 22:16:38	@slackpad I think serving both UI and API over the same port kinda complicates this, though. +1 for even basic auth, it's silly to need to set up a whole proxy just to provide basic access control for what's supposed to be a full-featured cluster orchestration service	jacohend	slackpad
1719	2016-02-17 05:00:38	Hi @Niks-JJ the `curl` command you gave is using the same REST API you are attempting to use in your application code (showing things are good on the Consul side). It looks like you are not selecting the PUT verb somehow (I bet you are doing a POST, which is a common mistake). If you set that it should work like the `curl` call.	slackpad	Niks-JJ
1718	2016-02-17 05:02:39	Hi @dominikschulz if these are agents running as servers then this could depend on the amount of data you are storing, such as in the KV store. If they are client agents, then this would be an unusual amount of memory. Please let me know and then we can debug from there.	slackpad	dominikschulz
1718	2016-02-22 22:29:29	Hi @kendrickm it depends on whether the `-server` command line option or `server` JSON config option is specified. Can you please double check that in your configuration?	slackpad	kendrickm
1718	2016-02-26 17:56:31	@slackpad https://gist.github.com/kendrickm/2cbe991ed44c30ca7783 Since the agent had to get restarted to pick up the config option, I can pull the stats again next week after the memory has had time to increase back up.	kendrickm	slackpad
1718	2016-02-29 17:53:09	@slackpad I don't know how but in one of my env which have only 50~ agents, consul service takes 1GB of memory, and we currently use it mostly for DNS. The installed version is 0.6	panda87	slackpad
1718	2016-03-09 11:15:56	@slackpad do you have any updates on this issue?	panda87	slackpad
1718	2016-03-10 22:02:20	@slackpad pls look me attached graphs for the last 2 weeks goroutines metrics of my consul servers. <img width="1260" alt="screen shot 2016-03-11 at 12 01 28 am" src="https://cloud.githubusercontent.com/assets/3185476/13686046/6aa2c36c-e71c-11e5-93c6-241784f64a3a.png"> Do you think that the PR above solve this problem? Do you want to see another metrics?	panda87	slackpad
1718	2016-03-10 22:41:08	@panda87 if you had UDP closed you would have hit this bug. Fixing the firewall won't cause the goroutines to go down, but if you restart the agent it should stop leaking them. The PR will fix this issue, and I'm also about to release a test version of Consul with this fix (it'll be announced on the mailing list in a few minutes).	slackpad	panda87
1708	2016-02-10 01:42:28	Hi @Ashald thanks for opening an issue. This is indeed a "feature" in the current versions of Consul and we've got an open issue to add an ACL to protect this - https://github.com/hashicorp/consul/issues/1383.	slackpad	Ashald
1706	2016-02-09 20:50:11	Hi @gdiazlo thanks for opening an issue. I noticed this too during some local testing so I've got a test environment that does it and will see if the newer library version fixes the issue.	slackpad	gdiazlo
1704	2016-02-09 21:21:11	Hi @navinSing thanks for opening an issue. I opened an issue against our upcoming official Consul image repo - we can expand the documentation over there.	slackpad	navinSing
1701	2016-02-08 21:50:37	Thanks @highlyunavailable - agree the error message is super confusing here.	slackpad	highlyunavailable
1701	2016-02-08 22:53:24	@highlyunavailable , @slackpad : thank you issue resolved	mg03	slackpad
1701	2016-02-08 22:53:24	@highlyunavailable , @slackpad : thank you issue resolved	mg03	highlyunavailable
1698	2016-06-09 17:06:17	@slackpad thanks for your awesome work on this! We've been trying to use this feature but unfortunately it seems that it's only available through the DNS interface. What I would really like to see is the appropriately translated address available in the `"Address"` field of the node object when querying through the HTTP API. I've been chatting with @evan2645 about this, and he thinks that the abo…	DWvanGeest	slackpad
1696	2016-02-07 05:45:49	HI @CruzanCaramele can you include some logs from your Consul server as it starts up? It might also be good to add `-log-level=debug` so we can see what's going on.	slackpad	CruzanCaramele
1696	2016-02-07 08:36:41	hi @slackpad , the consul server does not start up at all, am unsure why that is. I configure consul at Packer build time, am thinking maybe am failing to start up the consul service/server, I am using puppet to configure other packages and services at packer build time as well, do I need to configure consul with puppet as well to make it start ?	CruzanCaramele	slackpad
1696	2016-02-07 16:23:38	Hi @CruzanCaramele usually you configure something like upstart to run Consul and keep it running. Here's a repository with sample scripts for configuring Consul using Packer on Ubuntu, including a sample upstart configuration: https://github.com/hashicorp/best-practices. Hope that helps!	slackpad	CruzanCaramele
1694	2016-02-06 17:32:07	Hi @jonDowdle thanks for the PR! Go's style is a single dash. Did you run into a situation where `-detailed` didn't work correctly?	slackpad	jonDowdle
1694	2016-02-06 17:52:10	@slackpad Doh. I didn't try the version with a `-`. `--` works and I was too quick with my PR! `-` does indeed work for me (OSX 10.11.3). Apologies sir.	jonDowdle	slackpad
1689	2016-02-05 23:54:27	Hi @dfduarte - the SCADA/Atlas connection isn't HTTP, it's a TLS-secured TCP session with the https://github.com/hashicorp/yamux stream multiplexer running over that. There's an `atlas-endpoint` configuration directive or `SCADA_ENDPOINT` environment variable you can use to set the endpoint for address. I'm not a Squid expert but can you set it up with some additional configuration to proxy the T…	slackpad	dfduarte
1688	2016-02-05 23:27:13	Hi @lattwood if I understand what happened, our next release on Go 1.6 should fix this by causing Consul to exit immediately. Does that seem correct? Thanks!	slackpad	lattwood
1688	2016-03-04 02:19:19	@justinclayton SIGPIPE is one of the 4 signals that systemd considers as OK when `Restart=on-failure` is set. You could use restart=always here. https://www.freedesktop.org/software/systemd/man/systemd.exec.html	joemiller	justinclayton
1687	2016-04-01 01:10:29	@wuub Agreed, and thank you for that suggestion (I stubbed my toe on this earlier today, in fact). The default behavior was changed in #1909 . Where appropriate, we are very receptive to input regarding smoothing out operator and administrator user experience. Cheers!	sean-	wuub
1686	2016-02-05 11:54:26	@blalor Thanks!! This is it!	imtheghoul	blalor
1684	2016-02-04 17:03:26	Hi @vrecan thanks for submitting a PR. I'm going to close this out per https://github.com/hashicorp/consul/issues/1682#issuecomment-179556874.	slackpad	vrecan
1683	2016-02-04 00:38:32	Hi @lym737 . Right now you have to post one Service per API call. In the future there might be a bulk register API, but the semantics around error handling become difficult (e.g. what do you do in a list of N services and service N-1 fails?). Right now the semantics are clear and easy to understand, but it's something that has been considered in the past but never been fleshed out.	sean-	lym737
1682	2016-02-04 00:55:31	Hi @vrecan this is not something we really should support; Consul isn't designed to store large data blobs at all. Having huge Raft log entries will trip a warning - https://github.com/hashicorp/consul/blob/eb27a02956e7e052c0bec6f96a0c0f7f6675f6a6/consul/rpc.go#L45-L47 because we've tried to keep the size capped for performance and throughput at the Raft layer. Your best bet is to stick the data …	slackpad	vrecan
1681	2016-02-03 19:10:42	Hi @Kaign you need to quote your URL for it to work properly (look in curl's output and you'll see the wait parameter isn't making it in). This will work: `curl -v "http://127.0.0.1:8500/v1/catalog/service/consul?index=4&wait=10s"`	slackpad	Kaign
1680	2016-11-16 19:57:08	@slackpad great thx ;)	CpuID	slackpad
1680	2017-02-08 01:45:19	@slackpad *bump*, I noticed it missed 0.7.3/0.7.4 :)	CpuID	slackpad
1679	2016-02-03 01:38:45	Perfect, thanks @highlyunavailable and @slackpad!	Amit-PivotalLabs	slackpad
1679	2016-02-03 01:38:45	Perfect, thanks @highlyunavailable and @slackpad!	Amit-PivotalLabs	highlyunavailable
1679	2016-02-03 14:23:58	@Amit-PivotalLabs This is true for v0.6.0 or greater.	fraenkel	Amit-PivotalLabs
1679	2016-02-03 20:23:45	Thanks, noted. On Wed, Feb 3, 2016 at 6:24 AM, Michael Fraenkel notifications@github.com wrote: > @Amit-PivotalLabs https://github.com/Amit-PivotalLabs This is true for > v0.6.0 or greater. > > — > Reply to this email directly or view it on GitHub > https://github.com/hashicorp/consul/issues/1679#issuecomment-179263917.	Amit-PivotalLabs	Amit-PivotalLabs
1674	2016-02-13 01:41:28	Hi @glenwong - this should definitely not cause a leader election. This log line is very strange from your leader when the other node joins: Is it possible that node is being started in bootstrap mode and maybe leading to a split brain situation?	slackpad	glenwong
1674	2016-02-13 17:42:51	Hi @slackpad. My consul info gives back this for two of the machines: And this for the third: And the config.json I'm using for the servers is: I've tried taking out the "bootstrap_expect" option as well as the "skip_leave_on_interrupt" but still continue to repro the issue.	glenwong	slackpad
1674	2016-02-17 02:23:42	@glenwong agreed - we should be able to fix this and avoid this situation. In practice this doesn't seem to come up very often - even an intermittent machine would have to hit kind of a sweet spot in the backoff timing. You can set things like https://www.consul.io/docs/agent/options.html#allow_stale to allow other servers to service read requests (this is for DNS and there are similar controls f…	slackpad	glenwong
1674	2016-02-26 17:18:00	@slackpad You mention that there are similar configuration controls for enabling/permitting stale responses via HTTP endpoints. Sorry for the stupid question, but which settings are those ? I see the DNS-related state configuration settings, but nothing explicitly about HTTP responses. Thanks	mrwilby	slackpad
1674	2016-03-10 06:44:19	Hi @mrwilby those are controlled per-request and not configured on the agent. Please take a look at https://www.consul.io/docs/agent/http.html, specifically the "Consistency Modes" section. This is the most relaxed: > stale - This mode allows any server to service the read regardless of whether it is the leader. This means reads can be arbitrarily stale; however, results are generally consistent …	slackpad	mrwilby
1671	2016-02-06 00:01:03	Hi @anhcuong if you terminate the machines without giving the node a chance to gracefully leave, the cluster will detect it as failed and reap it after 72 hours. You can use the force-leave command to boot out a failed node sooner - https://www.consul.io/docs/commands/force-leave.html.	slackpad	anhcuong
1670	2016-02-02 06:09:29	Hi @danielbenzvi that error message is a little confusing - it's showing the raw Go time value which is in nanoseconds. The problem looks to be that https://www.consul.io/docs/agent/options.html#session_ttl_min is set to 3 minutes but by default `consul exec` tries to get a session with a duration of 15 seconds so the check fails. There's currently no command line option to change this TTL in `co…	slackpad	danielbenzvi
1669	2016-02-02 02:47:01	@JrCs Consul isn't really designed to do reverse lookups. It's generally only setup to resolve domains names with `.consul` in them. This might work: 1. Install dnsmasq - set it to query Consul - but only for `.consul` domain names. 2. Use dnsmasq facility for reverse DNS records as detailed here: http://www.thekelleys.org.uk/dnsmasq/docs/dnsmasq-man.html Search for `--ptr-record` - also detailed…	darron	JrCs
1669	2016-02-02 16:07:26	Ah - thanks @sean- I didn't know it did that. Learn something new everyday.	darron	sean-
1669	2016-02-02 20:04:01	The issue is that you end up with hundred of server directives unless I'm mistaken @sean-	scalp42	sean-
1669	2016-02-16 20:05:05	Hi @JrCs - Consul only implements reverse lookups by nodes, using the node catalog under the hood. For the lookup you described it sounds like you could simply query for <name>.service.consul, which will contain a list of IPs running that service.	slackpad	JrCs
1668	2016-02-02 05:56:19	Hi @il9ue thanks for opening a PR! The intent of this TODO was to lower the network utilization of coordinate updates, so pulling the list of coordinates down from the server would probably cost more than we save in this case. If we were to do this, we'd probably need to keep some state about the last coordinate we sent and then see how far we've moved from that and only send a new one when it's …	slackpad	il9ue
1664	2016-02-12 23:45:47	Hi @ezjacob-maheim Consul uses the most specific rule by looking for the policy with the longest prefix match, so a setup like that should work. Unfortunately, we don't support wildcards so you'd need to make policies for each team/app/environment. Hope that helps!	slackpad	ezjacob-maheim
1663	2016-02-02 05:27:49	Hi @timmytofu I definitely see the appeal of enforcing this inside Consul itself, though I would hesitate to add this kind of functionality to the core - it's super difficult to hit everybody's use cases and we don't want to put any kind of complicated scripting capability in the KV set path. One option that might be a good alternative would be to use something like https://github.com/Cimpress-MC…	slackpad	timmytofu
1661	2016-02-17 04:15:04	Fixed in https://github.com/hashicorp/consul/pull/1703. @MrMMorris I think #1221 is a different issue where we are truncating on the write side.	slackpad	MrMMorris
1661	2016-02-17 07:33:11	Thanks for fixing this @slackpad and @alistanis - appreciate that!	darron	slackpad
1661	2016-02-19 21:29:29	No problem @darron! Thanks for merging it @slackpad!	alistanis	slackpad
1661	2016-02-19 21:29:29	No problem @darron! Thanks for merging it @slackpad!	alistanis	darron
1659	2016-01-28 07:34:19	Hi @AI-PaaS can you explain a little more about what you are trying to do - do you have multiple instances of the service on the same host with different ports, or multiple instances of the service across different hosts?	slackpad	AI-PaaS
1658	2016-01-28 07:40:18	Hi @Amit-PivotalLabs were there other servers in the cluster previously? This line looks like there might be entries related to other servers in the Raft log since there's a different IP: `2016/01/26 15:42:45 [INFO] raft: Added peer 168.72.182.27:8300, starting replication` If you are trying to forcefully go down to a single node you can probably delete `peers.json` before you start this node in …	slackpad	Amit-PivotalLabs
1658	2016-01-28 20:18:29	Hey @slackpad thanks for the response. There were 3 servers. It was then scaled down to 1 server, without changing the consul version or enabling TLS, and this was successful as far as I know. It was then rolled with a new consul version and TLS enabled, remaining at 1 node, and this is what failed. The plan after that was to scale back up to 3. This process was done to migrate a 3-node cluster f…	Amit-PivotalLabs	slackpad
1658	2016-02-05 02:37:24	Thanks @slackpad On scale down, the nodes leaving the cluster should be doing a graceful leave, removing them from peers.json on all nodes. What may be happening is if two nodes try to leave at the same time, the other node goes into outage mode, and perhaps the peers.json file on it doesn't get updated properly.	Amit-PivotalLabs	slackpad
1656	2016-07-07 17:12:10	@csghuser that is the correct way to configure Consul for servers connected to a WAN. It's not necessary to have this be configured in a full-mesh, however there is no harm in having symmetry between all Consul servers participating in the WAN pool. The important part is that all members of the WAN eventually converge to create a consistent pool.	sean-	csghuser
1656	2016-07-07 18:39:02	@sean- I consider this a bug, because when you connect two DCs together using command you expect it to mean for the entire cluster, this is why @wwalker had connectivity problems. Take look at for example Riak's MDC setup (http://docs.basho.com/riak/kv/2.1.4/configuring/v3-multi-datacenter/quick-start/) you just issue a single connection between the clusters it even obtains IPs of other nodes to …	takeda	wwalker
1656	2016-07-07 18:39:02	@sean- I consider this a bug, because when you connect two DCs together using command you expect it to mean for the entire cluster, this is why @wwalker had connectivity problems. Take look at for example Riak's MDC setup (http://docs.basho.com/riak/kv/2.1.4/configuring/v3-multi-datacenter/quick-start/) you just issue a single connection between the clusters it even obtains IPs of other nodes to …	takeda	sean-
1655	2016-02-06 01:19:21	Hi @muayyad-alsadi is it possible you are accessing the UI from multiple addresses and the token is stored with some other hostname? You can use your browser's dev tools to blow away the local storage as well - that's where the token is stored: ![image](https://cloud.githubusercontent.com/assets/673509/12863568/930b7db8-cc2c-11e5-8388-d3fb0016cbd8.png)	slackpad	muayyad-alsadi
1653	2016-02-12 23:55:10	Hi @muayyad-alsadi there's an explicit check to prevent this and I wasn't able to reproduce this behavior - https://github.com/hashicorp/consul/blob/master/command/agent/command.go#L489-L491. Is it possible you've got some other configuration file with an empty item in that list?	slackpad	muayyad-alsadi
1652	2016-02-02 03:02:33	Hi @Veluu are all these subnets routable from any host in the cluster? Consul requires a fully connected mesh so is is possible that some set of servers can't see each other for routing or even firewall reasons?	slackpad	Veluu
1652	2016-02-13 01:35:09	Hi @Veluu one other thing to check, is it possible that you need to update the advertise address https://www.consul.io/docs/agent/options.html#_advertise? This will default to the bind address, but maybe the other address is the routable one? Issues of this type are almost always to do asymmetry in the ability of nodes to contact each other in the cluster.	slackpad	Veluu
1646	2016-03-10 07:13:40	Hi @doertedev we have a feature coming out very soon that will let you use a node's configured WAN address (even for non-server nodes) when talking to that node from outside its datacenter - https://www.consul.io/docs/agent/options.html#translate_wan_addrs.	slackpad	doertedev
1646	2016-03-10 07:47:05	Perfect! Awesome thanks @slackpad!	doertedev	slackpad
1644	2016-02-06 01:23:20	Hi @strarsis if you wan to disable update checks, this is the option to set - https://www.consul.io/docs/agent/options.html#disable_update_check.	slackpad	strarsis
1643	2016-02-13 00:19:56	Hi @strarsis the problem here is that you need to use the port number for the LAN cluster (8301) not the Consul client port (8500). It's trying to connect and getting an unexpected message back. If you use 8301 for a LAN join, or 8302 for a WAN join this should work.	slackpad	strarsis
1642	2016-02-02 04:05:01	@highlyunavailable is right - you have to join each sever to at least one other member of the WAN pool at startup. It's very similar to how the LAN pool works, and it's based on another instance of Serf under the hood, basically. If you can use the Atlas join feature it will join to the WAN pool for your servers - https://www.consul.io/docs/agent/options.html#_atlas_join.	slackpad	highlyunavailable
1642	2016-07-07 03:39:40	Thank you @slackpad @highlyunavailable	tiagoalves83	slackpad
1642	2016-07-07 03:39:40	Thank you @slackpad @highlyunavailable	tiagoalves83	highlyunavailable
1640	2016-01-23 09:33:54	@highlyunavailable Ah, excellent! We still haven't upgraded to 0.6, so we always got warnings on startup if it wasn't set. But then I won't update the PR :)	carlpett	highlyunavailable
1640	2016-08-18 02:01:08	Hi @carlpett thanks for the PR (and sorry for the delayed response). Given that we only distribute binaries outside of any packaging, this is probably better done as a separate project. We'd be happy to link to it from the community page.	slackpad	carlpett
1638	2016-02-02 03:56:13	Hi @cvvs if you just use `/var/lib/consul/rpc.sock` it should work. It keys off the leading slash to pick unix mode. Sorry for the late reply and please re-open if you are still having any issues!	slackpad	cvvs
1637	2016-02-02 03:52:42	Hi @discordianfish this is an interesting idea. One nuance is that the agents are actually the source of truth for service registration, so if the servers modified the central catalog of services then we'd have to add some special-case logic to keep the agent from canceling the configuration. We do have support via `EnableTagOverride` for doing this, just for service tags. One feature I could see…	slackpad	discordianfish
1637	2016-02-02 11:46:31	@slackpad I'm not sure I understand the issue with canceling configuration. I would keep things simple: Add service to local agent if lock is acquired and remove it if lock is lost. No assumptions about how many other services might get registered on other servers. It's also not just for figuring out the leader within a number of services but also for 'singletons': I want to run only one instance…	discordianfish	slackpad
1637	2016-02-03 02:55:03	@discordianfish ok this makes a lot more sense and would be simpler than I thought. You'd probably want to point the lock command at some JSON to register when it gets the lock and to deregister when it starts up / attempts to get the lock.	slackpad	discordianfish
1637	2016-02-03 10:03:31	@slackpad Yes exactly. I'm using this script as wrapper for now, but it's fragile and something build into consul would be awesome: https://github.com/Jodel/infra-scripts#consul-register	discordianfish	slackpad
1630	2016-02-02 02:33:38	Hi @Millnert, Normally, Consul only verifies that a certificate is signed by a configured CA, it doesn't look at the hostnames. The config you cited is used by this feature - https://www.consul.io/docs/agent/options.html#verify_server_hostname. If `verify_server_hostname` is turned on, then Consul will also verify the hostname is `server.<datacenter>.<domain>`. This lets you create a special cert…	slackpad	Millnert
1629	2016-02-02 02:04:45	Hi @moofish32 thanks for updating these! If you've gotten to test them then we can merge them in case they are useful to others. Only thing I saw from a quick look is that `GOMAXPROCS` doesn't need to be set any more with Go 1.5+.	slackpad	moofish32
1629	2016-02-02 15:34:15	@slackpad - I need to go back through and plum the `rhel7` variable and a few others. I will also kill the `GOMAXPROCS` Thinking about this again though I'll probably call it `centos7`. It will take a couple of days to get the free time, in a bit of the busy season over here (as if there is a non-busy season).	moofish32	slackpad
1629	2016-02-06 16:41:50	@slackpad - so this change drifted a little. When I started I was going after just one and then I found a few others. In an effort to slim down I consolidated scripts. If you don't like this, let's just roll it back and I'll add only the rhel7/centos7 piece. I was a little annoyed I had to `subscribe` to use the centos AMI. I'm looking into build issue with sudo. I may need to back track a bit.	moofish32	slackpad
1629	2016-02-13 02:04:06	Hi @moofish32 it looks like you need another rebase. If you were able to test the older scripts then we can update them all, but if not I'd prefer if we just updated the version 7 ones.	slackpad	moofish32
1629	2016-02-13 14:36:22	@slackpad rebased to master. A couple quick items: - Tested - I ran the terraform script for each distro and verified the cluster was up with the right number of members. If there is a better way to test let me know. - I updated all the Consul versions to 0.6.3, the PR you merged modified many to 0.5.x, was that intentional? - The "big change" here is I refactored the bash installers into one scr…	moofish32	slackpad
1629	2016-02-13 15:21:38	@slackpad -- I am getting intermittent builds locally and on Travis. Is that new?	moofish32	slackpad
1629	2016-02-13 16:43:00	Hi @moofish32 moving up to latest Consul is definitely the right thing - sorry I regressed that with the older PR. We have a few tests that are timing dependent that are a little flaky and we are working on those. Your changes definitely don't interact with the unit tests :-) I was looking through old issues and found this one that we might want to roll into this PR since you're in here - https:/…	slackpad	moofish32
1629	2016-02-16 04:32:57	@slackpad -- I was officially dominated by the linux distros today. I'll have a fix up in the next couple of days for all the issues you mentioned, but there is just enough difference between upstart in Ubuntu, Centos, and RHEL that I may have to move those back to separate files :( I thought about rendering a template inside a remote exec to append to file, but need to kick the tires one more ti…	moofish32	slackpad
1629	2016-02-20 17:27:14	@slackpad -- All four OS variants are now tested and can be restarted. Obviously there is still an anchor dependency on the consul-0 host because that is the default join address. Please review and let me know if you find anything else.	moofish32	slackpad
1629	2016-02-26 17:40:37	@slackpad -- rebased to latest master	moofish32	slackpad
1629	2016-03-10 06:47:27	@moofish32 thanks for all the work on this one! Looks good except we should knock this file out :-) https://github.com/moofish32/consul/blob/update_terraform_rhel7/terraform/aws/terraform.tfvars	slackpad	moofish32
1629	2016-03-10 14:25:41	@slackpad -- great catch, bad miss on my part but it was at least only the names; removed file and rebased.	moofish32	slackpad
1629	2016-03-10 16:04:05	@moofish32 thanks for all your work on this one!	slackpad	moofish32
1628	2016-02-02 02:00:11	Hi @st-isidore-de-seville I'll tag this as docs since we should add a note about it. For a Consul client agent there should be a fairly small number of open file descriptors. The gossip layers will perform transient connections with a few other nodes, each connection to the client agent (such as for a blocking query) will open a connection, and there will be connections to usually one of the Cons…	slackpad	st-isidore-de-seville
1627	2016-02-02 01:49:05	Hi @ofbizbrazil - is this an official binary from https://releases.hashicorp.com/consul/0.6.3/ or from some place else? Now that Consul is 100% pure Go it should be easier to tweak the build settings if your platform is slightly different than our standard build.	slackpad	ofbizbrazil
1627	2016-02-13 04:43:17	Hi @ofbizbrazil - were you able to check if you were on 64-bit?	slackpad	ofbizbrazil
1625	2016-04-13 06:09:13	Hi @avishai-ish-shalom - thanks for opening an issue. We don't have any plans to add a Lua (or different) embedded interpreter at this time. We've been adding some super basic static query capability via [prepared queries](https://www.consul.io/docs/agent/http/query.html), but that's much easier to reason about vs. a full in-core script interpreter. This would be a major increase in complexity fo…	slackpad	avishai-ish-shalom
1624	2016-02-02 01:38:36	Hi @panda87 I took a look back through the code and these have been floats since the beginning. I'll tag @armon to see if he can lend any insight into why they were built this way, but I'll go ahead and close this out since it is the intended behavior and didn't change in 0.6.x.	slackpad	panda87
1623	2016-01-18 07:14:42	Hi @ctx0104 this is the intended behavior and things have been this way in previous versions of Consul (https://www.consul.io/docs/internals/sessions.html): > To be clear, this locking system is purely advisory. There is no enforcement that clients must acquire a lock to perform any operation. Any client can read, write, and delete a key without owning the corresponding lock. It is not the goal o…	slackpad	ctx0104
1622	2016-02-02 01:45:31	Hi @avishai-ish-shalom we'd definitely have to do this in a phased manner to avoid breaking folks. Will take a look at how much effort this is.	slackpad	avishai-ish-shalom
1620	2016-12-02 14:28:43	@DanielDent / @llevar : Please give the latest code in `master` a twirl. The syntax for supporting IP addresses or getting the first "usable" IP address on an interface is included below and can be passed to any address parameter within Consul (e.g. `-bind` or `bind_addr`, or any other `*_addr`-like parameter): There is now a configurable template language for examples and docs) behind this that …	sean-	DanielDent
1620	2016-12-02 14:28:43	@DanielDent / @llevar : Please give the latest code in `master` a twirl. The syntax for supporting IP addresses or getting the first "usable" IP address on an interface is included below and can be passed to any address parameter within Consul (e.g. `-bind` or `bind_addr`, or any other `*_addr`-like parameter): There is now a configurable template language for examples and docs) behind this that …	sean-	llevar
1618	2016-04-05 19:00:28	@deltaroe, it does failure detection too, as far as I know, and it is core to the whole distributed architecture. I wouldn't recommend trying to avoid it. Are you sure Consul is the tool you need?	c4milo	deltaroe
1618	2016-04-12 08:40:05	The gossip protocol integration goes pretty deep in Consul, so I don't think we'd ever completely disable it. In addition to the things listed by @deltaroe it's part of `consul exec`, it's how we manage protocol versioning and communication between agents, cross-monitoring of agents is tied into how sessions work, etc. I don't have a time frame at the moment, but we are looking into some possible…	slackpad	deltaroe
1616	2016-01-16 00:27:30	Hi @donaldquixote - you are right that the current license covers binaries you build. I'll check with folks here and see how we cover binaries we build.	slackpad	donaldquixote
1616	2016-01-21 15:12:54	Thanks @slackpad. Any new information on this?	donaldquixote	slackpad
1616	2016-01-26 02:03:00	@donaldquixote The license in the repository covers the binaries we provide as well. We are not planning on including the license in the archives themselves.	armon	donaldquixote
1615	2016-01-22 17:47:25	Hi @DanielDent the recursor sessions are used when Consul is acting as a DNS server but those errors look like Consul itself is having a hard time resolving those addresses. I think this might be a problem with the way DNS is configured on the host where Consul is running.	slackpad	DanielDent
1605	2016-01-14 15:45:44	Hi @Shinzu we made a non backwards compatible change to the go-reap library since we found a subtle way that it could cause race conditions. If you sync github.com/hashicorp/go-reap in your `GOPATH` back to e300e334a8de28a7931fc05331345f9e985128de things should start building again. We haven't fully integrated `godep` yet, but you can find the required dependency versions for each tag in here: ht…	slackpad	Shinzu
1596	2016-01-13 22:18:22	Hi @JeanMertz is there any more information about why it's dying (possibly getting OOM-killed if you look in syslog)? We've seen one user with a huge amount of data have trouble because Consul can't page to disk like it used to be able to - https://github.com/hashicorp/consul/issues/1579.	slackpad	JeanMertz
1596	2016-01-13 22:25:42	ouch, that was indeed it. Our Kubernetes pod was set to a 256MB limit (which worked on 0.5.2). Now that I've increased it to 512MB, things work as expected. Sad face for it taking so long for me to post this, as that would've saved me a couple of hours :disappointed: Thank you for helping out @slackpad!	JeanMertz	slackpad
1596	2016-01-13 22:34:40	@JeanMertz np and glad you got things working again!	slackpad	JeanMertz
1594	2016-01-14 03:38:52	Hi @luisbosque - closing this as a dup of https://github.com/hashicorp/consul/issues/294 - please take a look at that issue for more context, specifically https://github.com/hashicorp/consul/issues/294#issuecomment-170177259. Thanks!	slackpad	luisbosque
1593	2016-02-13 04:45:44	HI @quickwind thanks for opening an issue. Something like https://github.com/Cimpress-MCP/git2consul is probably a better way to go for this use case. We are thinking of adding a multi-KV API, but we don't have plans to add that to the UI at this time.	slackpad	quickwind
1593	2016-04-13 08:03:42	@jsr88f there's currently no way to statically configure keys similar to service definitions. Take a look at git2consul referenced above - it can load KV data based on input files.	slackpad	jsr88f
1591	2016-01-13 04:10:49	Hi @highlyunavailable since this was a totally new API we wanted to be more REST-y, similar to the KV store, but we decided to separate out the create from the update operation since the ID is always generated by the Consul and never passed in when the query is created. It definitely could have been a PUT, but was sort of a style choice. The API options thing is a bug, thanks for finding that!	slackpad	highlyunavailable
1590	2016-01-13 22:30:53	Hi @mg03 can you provide some examples of the registration requests you are doing? If I can see how you are interfacing with Consul we should be able to figure out what's going on. This use of Consul should be possible, though it's highly recommended to run Consul agents on each machine. With agents they manage many of the details for you, like checking the health of node and automatically keepin…	slackpad	mg03
1590	2016-01-14 02:14:54	Hi James @slackpad I am using the python client for consul. For example , im doing the following to test: import consul conn = consul.Consul(host="172.31.10.8",port="8500",token="6678179e-3972-58e3-2ca5-ca4715d77134") svc = {"Service": "svctestwatch", "ID": "svc123"} check1={"Node": "node1", "CheckID": "service:svc123","Name": "Redis health check","Notes": "Script based health check","Status": "p…	mg03	slackpad
1587	2016-01-13 21:38:40	Hi @renrenfree can you add a little more detail about what you are looking to do? You can configure the domain that Consul responds to using https://www.consul.io/docs/agent/options.html#_domain.	slackpad	renrenfree
1587	2016-01-18 05:54:24	Thank you @slackpad . My issue is that "I want to use consul as a dns server but not with 'service' or 'node' in a full domain" https://www.consul.io/docs/agent/dns.html . How to config ? I want to use a domain like 'www.github.com'	renrenfree	slackpad
1587	2016-01-20 06:11:32	Hi @renrenfree, @shilov is correct that there's currently no way to configure Consul to support other name formats. You could look at using consul-template to populate your BIND or dnsmasq config (or even a /etc/hosts file).	slackpad	renrenfree
1587	2016-01-20 06:11:32	Hi @renrenfree, @shilov is correct that there's currently no way to configure Consul to support other name formats. You could look at using consul-template to populate your BIND or dnsmasq config (or even a /etc/hosts file).	slackpad	shilov
1583	2016-02-09 01:53:44	@fusiondog I think so as well. Do you mind adding a note about this to the docs as well? I'm happy to do that, too - just let me know.	slackpad	fusiondog
1583	2016-02-09 19:36:27	@fusiondog Thank you for your PR. I'm going to take PR and update it so that an administrator can specify an `int` instead of a `bool` to limit the number of addresses returned.	sean-	fusiondog
1583	2016-02-10 05:07:33	@sean- Would the int be able to exceed the default 3 results? The doc update should probably still make a point of the getaddrinfo bug and that using the setting at value 1 is needed to resolve.	fusiondog	sean-
1579	2016-01-09 00:18:53	Hi @nbrownus - do you know how close your 0.5.2 setup was to maxxing your machine's memory? If you were close before I could see the fairly large GC behavior differences from Go <1.5 to Go >1.5 causing a marginal situation to blip over and fail. If you weren't even close and it's way different in 0.6.1 that would be surprising.	slackpad	nbrownus
1579	2016-03-11 06:45:27	Hi @nbrownus closing this out as we've updated the docs and I think we understand the root cause. Please re-open if you need anything.	slackpad	nbrownus
1576	2016-01-07 21:59:48	@donaldquixote it's mostly correct that Consul hasn't been battle-tested as much on Windows as it has been on Linux (or at least not that we have seen). The Consul agents shouldn't have much trouble running in client-only mode on Windows hosts. The main concern is around the servers, which need to maintain the state of the whole cluster. We generally still recommend that all Consul servers should…	ryanuber	donaldquixote
1576	2016-01-07 22:10:15	Thanks @ryanuber. Is there a ballpark ETA for 1.0? I know there is plenty to keep everyone busy. I'm just gathering as much info as I can to present to my managers. Thanks again.	donaldquixote	ryanuber
1576	2016-01-07 22:26:20	@donaldquixote 1.0 will likely be 2016. I would say that thisshouldn't hold you back though, 0.6 is in use by some extremely large organizations and we're highly confident in it.	mitchellh	donaldquixote
1576	2016-01-07 22:51:20	Thanks @mitchellh. I personally have confidence in it, but we have a unique case of needing to straddle both the cloud and on-prem worlds, so we will either be redistributing Consul with our software or asking customers to install and run it on-prem, and we have a requirement to target Windows and Linux. Even with a list of large adopters, I can't imagine the customer being happy with "Windows is…	donaldquixote	mitchellh
1576	2016-07-01 00:10:36	Hi again @ryanu, @mitchellh. I following up to see if official Windows support for server is still likely to land in 2016. Our use cases keep piling up :) Thanks.	donaldquixote	mitchellh
1576	2016-07-15 14:00:03	@ryanu, @mitchellh I have a client which is mostly windows. We are using AWS. We use packer, terraform already. We have under utilized windows servers I can use to start using Consul and Vault. I used chocolatey packages created by you guys to install consul as a service. I see a warning about lack of production support for consul on windows. A guide for consul on windows along with official supp…	rajinders	mitchellh
1576	2016-09-06 19:14:08	Just wondering what is the current state of Windows support for the Consul Agent running in Server mode? Is this a supported and stable configuration for v0.7? Is 1.0 still coming out this year? @mitchellh @ryanuber @slackpad	daviddodsworth	mitchellh
1576	2016-09-06 19:14:08	Just wondering what is the current state of Windows support for the Consul Agent running in Server mode? Is this a supported and stable configuration for v0.7? Is 1.0 still coming out this year? @mitchellh @ryanuber @slackpad	daviddodsworth	slackpad
1576	2016-09-06 19:14:08	Just wondering what is the current state of Windows support for the Consul Agent running in Server mode? Is this a supported and stable configuration for v0.7? Is 1.0 still coming out this year? @mitchellh @ryanuber @slackpad	daviddodsworth	ryanuber
1576	2016-09-06 19:16:58	@daviddodsworth I'll let others comment on Windows support with server mode. 1.0 is no longer likely coming out this year as we're working on some important stability improvements we've found from our biggest users (really, really massive scale) and we want to see those in production for some time. It is still a high priority target though. :)	mitchellh	daviddodsworth
1572	2016-01-07 16:53:39	Hi @wyhysj are you using the Catalog API to update the tags (https://www.consul.io/docs/agent/http/catalog.html)? If you are not using the Catalog API and change them using the Agent API then the stale catalog value will overwrite it, which sounds like what might be happening here.	slackpad	wyhysj
1572	2016-01-07 20:57:30	@slackpad yes, I use Catalog API to update tags One more thing, my consul server already upgraded to 0.6, but my consul client remains at 0.5.2 since lots of clients running	wyhysj	slackpad
1572	2016-01-08 08:09:34	@slackpad Thanks for the clarify today I upgrade everything >0.6.0 and the problem still exists First I think it's protocol version As this page [https://github.com/hashicorp/consul/issues/1531](https://github.com/hashicorp/consul/issues/1531) explains it's irrelevant I use /v1/catalog/register api and my body.json looks like this	wyhysj	slackpad
1572	2016-01-08 23:24:52	@wyhysj sorry about this - running through an example now I can see how this is confusing - I think we should beef up our documentation a bit. Syncing of service registration usually happens from the agents up to the servers. The tag override feature is a rare case that goes the other way. When the agent is syncing, it fetches what's on the server, compares it with what it has, and then pushes up…	slackpad	wyhysj
1572	2016-01-09 08:57:50	@slackpad Thanks for such detailed explanation After changing register service with EnableTagOverride: true It works great !	wyhysj	slackpad
1572	2016-07-04 12:02:58	@slackpad , Thank you from me too. Can you check if this is correct please? There are two ways to change the tags of an existing service: 1. By the catalog - v1/catalog/register. 2. By re-registering the service on the agent - v1/agent/service/register. If you want to use way 1, create the service with EnableTagOverride: true. Because otherwise the tags will be run over. If you want to use way 2,…	motty-stratoscale	slackpad
1572	2016-08-11 01:21:33	@motty-stratoscale that sounds right, and is a bit subtle, unfortunately. The semantics of `EnableTagOverride` ended up being more complicated than I would have liked.	slackpad	motty-stratoscale
1570	2016-03-25 17:26:16	@beornf , thank you for this PR. There is work that is landing soon that will address this issue. This issue and the others referenced above are all targets for this pending work. This is a problem we are aware of and will be addressing.	sean-	beornf
1570	2016-12-02 14:34:20	@beornf / @dcowden / @nejtr0n / @westsouthnight / @Ashald / @kylegato / @raykrueger / @ChrisLundquist / @fhaynes : Please give the latest code in `master` a twirl. The syntax for supporting IP addresses or getting the first "usable" IP address on an interface is included below and can be passed to any address parameter within Consul (e.g. `-bind` or `bind_addr`, or any other `*_addr`-like paramet…	sean-	nejtr0n
1570	2016-12-02 14:34:20	@beornf / @dcowden / @nejtr0n / @westsouthnight / @Ashald / @kylegato / @raykrueger / @ChrisLundquist / @fhaynes : Please give the latest code in `master` a twirl. The syntax for supporting IP addresses or getting the first "usable" IP address on an interface is included below and can be passed to any address parameter within Consul (e.g. `-bind` or `bind_addr`, or any other `*_addr`-like paramet…	sean-	beornf
1570	2016-12-02 14:34:20	@beornf / @dcowden / @nejtr0n / @westsouthnight / @Ashald / @kylegato / @raykrueger / @ChrisLundquist / @fhaynes : Please give the latest code in `master` a twirl. The syntax for supporting IP addresses or getting the first "usable" IP address on an interface is included below and can be passed to any address parameter within Consul (e.g. `-bind` or `bind_addr`, or any other `*_addr`-like paramet…	sean-	kylegato
1570	2016-12-02 14:34:20	@beornf / @dcowden / @nejtr0n / @westsouthnight / @Ashald / @kylegato / @raykrueger / @ChrisLundquist / @fhaynes : Please give the latest code in `master` a twirl. The syntax for supporting IP addresses or getting the first "usable" IP address on an interface is included below and can be passed to any address parameter within Consul (e.g. `-bind` or `bind_addr`, or any other `*_addr`-like paramet…	sean-	fhaynes
1570	2016-12-02 14:34:20	@beornf / @dcowden / @nejtr0n / @westsouthnight / @Ashald / @kylegato / @raykrueger / @ChrisLundquist / @fhaynes : Please give the latest code in `master` a twirl. The syntax for supporting IP addresses or getting the first "usable" IP address on an interface is included below and can be passed to any address parameter within Consul (e.g. `-bind` or `bind_addr`, or any other `*_addr`-like paramet…	sean-	Ashald
1570	2016-12-02 14:34:20	@beornf / @dcowden / @nejtr0n / @westsouthnight / @Ashald / @kylegato / @raykrueger / @ChrisLundquist / @fhaynes : Please give the latest code in `master` a twirl. The syntax for supporting IP addresses or getting the first "usable" IP address on an interface is included below and can be passed to any address parameter within Consul (e.g. `-bind` or `bind_addr`, or any other `*_addr`-like paramet…	sean-	westsouthnight
1570	2016-12-02 14:34:20	@beornf / @dcowden / @nejtr0n / @westsouthnight / @Ashald / @kylegato / @raykrueger / @ChrisLundquist / @fhaynes : Please give the latest code in `master` a twirl. The syntax for supporting IP addresses or getting the first "usable" IP address on an interface is included below and can be passed to any address parameter within Consul (e.g. `-bind` or `bind_addr`, or any other `*_addr`-like paramet…	sean-	ChrisLundquist
1570	2016-12-02 14:34:20	@beornf / @dcowden / @nejtr0n / @westsouthnight / @Ashald / @kylegato / @raykrueger / @ChrisLundquist / @fhaynes : Please give the latest code in `master` a twirl. The syntax for supporting IP addresses or getting the first "usable" IP address on an interface is included below and can be passed to any address parameter within Consul (e.g. `-bind` or `bind_addr`, or any other `*_addr`-like paramet…	sean-	dcowden
1570	2016-12-02 14:34:20	@beornf / @dcowden / @nejtr0n / @westsouthnight / @Ashald / @kylegato / @raykrueger / @ChrisLundquist / @fhaynes : Please give the latest code in `master` a twirl. The syntax for supporting IP addresses or getting the first "usable" IP address on an interface is included below and can be passed to any address parameter within Consul (e.g. `-bind` or `bind_addr`, or any other `*_addr`-like paramet…	sean-	raykrueger
1567	2016-01-24 15:32:39	@slackpad thanks for the comments! In some very initial toying around, I already discovered that the 1 second `DefaultMonitorRetryTime` is a problem when trying to rolling upgrade, because `consul lock` died really fast. I don't have the logs in front of me ATM, but IIRC the problem was that consul client was unable to talk to the agent, and thus tried to immediately release the lock which, again…	issacg	slackpad
1565	2016-01-05 21:34:06	Hi @johntdyer is Consul's support for RFC 2782 close enough to support your use case? Please take a look at https://www.consul.io/docs/agent/dns.html and look for the "RFC 2782 Lookup" section. For that you'd just use "udp" as the tag and then you could look up `_ppid410._udp.service.consul`. Not sure if you need another layer for "_sip" in there though, because that's not currently supported wit…	slackpad	johntdyer
1565	2016-01-05 21:48:14	@slackpad in my case the service is **_sip**, the protocol is **_udp** and we use the subdomain to classify the cluster ( **ppid410** ). Unfortunately in my use case I do need **_sip** or **_sips** ( for tls) to be there in addition to the protocol ( **_tcp** / **_udp** ).	johntdyer	slackpad
1565	2016-01-05 21:49:20	@slackpad - Its worth mentioning that this is technically working today....	johntdyer	slackpad
1565	2016-01-06 18:12:39	@slackpad any thoughts ?	johntdyer	slackpad
1565	2016-01-08 06:23:01	@johntdyer it's unlikely that we'd change the existing DNS behavior to break you, but if you want to be better insulated against future changes and avoid the warning message you could register a prepared query to handle this (https://www.consul.io/docs/agent/http/query.html). You could set the name to `_sip._udp.ppid410` and then set up the query to perform whatever service selection you want, an…	slackpad	johntdyer
1564	2016-01-06 04:34:10	Hi @mqliang if you are using the HTTP API the watch should still work and you'll get a 404 response code if the key is deleted. There's still the X-Consul-Index header in that response so you can continue watching for that key again.	slackpad	mqliang
1564	2016-01-06 06:05:22	@slackpad Great thanks! Recently we are developing a distribute system using consul as our K/V storage. - How about TTL expired? Is it the same as deletion(a 404 response code with X-Consul-Index)? - Is there any way we can know the previous value if we get a modify/delete/expire action when watch? Is there any documentation?	mqliang	slackpad
1564	2016-01-06 06:18:49	@mqliang for TTL expiration it depends on how your session is set up when you create it (https://www.consul.io/docs/agent/http/session.html). If you set the session's Behavior to "release" then it should clear the session component of the key, making it look like a modify action, leaving the Session field of the key empty when you query it. If you set the Behavior to "delete" it should look like …	slackpad	mqliang
1564	2016-01-06 06:53:59	Sorry I missed your last question. Consul doesn't keep any history of values for KV entries so you'd have to manage that in some other way. > On Jan 5, 2016, at 10:05 PM, Liang Mingqiang notifications@github.com wrote: > > @slackpad Great thanks! Recently we are developing a distribute system using consul as our K/V storage. > > How about TTL expired? Is it the same as deletion(a 404 response cod…	slackpad	slackpad
1563	2016-01-05 02:42:40	Hi @sboily can you try a command like this from that machine to see if openssl can connect: `openssl s_client -connect scada.hashicorp.com:7223 -tls1_2 -CApath /etc/ssl/certs </dev/null` There weren't any major SCADA-related changes in 0.6, though Consul keeps that connection open so you may have seen it during the upgrade because it was the first chance to connect in a while.	slackpad	sboily
1563	2016-01-05 21:15:04	Thanks for the update, @sboily. Are you ok to close this one down?	slackpad	sboily
1562	2016-01-04 17:54:31	Hey @discordianfish, the `consul members` and `/v1/status/peers` output come from different sources; the former being from the gossip layer and the latter being from the Raft layer. That explains why they may be showing different peer sets. Are the old members fully dead (unreachable)? Were they forcefully terminated, or were they shut down gracefully? A graceful shutdown allows the node to annou…	ryanuber	discordianfish
1562	2016-01-04 17:56:08	To add to what @ryanuber said, it would also be useful to see the /peers output from each of the servers other than 10-1-24-247 to see if they look like they are in healthy state.	slackpad	ryanuber
1562	2016-01-04 18:23:13	I suspected something like that, but how is it possible that leader isn't included in peers? I have a bunch of servers which didn't leave the cluster properly, so it's quite possible that this contributes to this problem (working on this issue right now). Still, it looks to me like there is also some issue with consul itself leading to the inconsistency between leader and peers. For the configura…	discordianfish	slackpad
1562	2016-01-04 19:18:32	@discordianfish is it possible that you did a rolling restart of the servers without giving them time to rejoin and become peers again? That might have pushed your cluster into an outage state. If your config file has any use of `-bootstrap` you could end up in a split brain situation like this as well. In any case, it looks like .157 is in a bad state where it has peers that are gone, and it has…	slackpad	discordianfish
1562	2016-01-05 09:56:45	@slackpad It should have waited for the server nodes to successfully join the cluster. Before continuing with the next instance, I run: That should make sure the node successfully joined.. And as far as I understand, `-bootstrap` should be okay as long as the nodes I point it to are already bootstrapped.. I see how it's simpler to reason about the state if `-bootstrap` is removed, yet that isn't …	discordianfish	slackpad
1562	2016-01-08 22:14:10	This is slightly off-topic, but since I came here looking for a robust way to wait for a consul cluster to self-assemble (in a context where I know it eventually will) perhaps others will be interested. Right now I'm attempting to wait with a poll loop that explicitly asks for a lock: `consul lock -n 64 wait-for-consul echo Consul is up`. It seems that if this command succeeds (in the exit code s…	phs	slackpad
1562	2016-01-08 22:34:32	@phs I think your use of `consul lock` looks like it would work well - that will only pass if a write is able to get through (actually two since it has to make a session as well) so there needs to be a quorum of servers up and running to accomplish that. This should be more reliable than polling the peers list. It's a good suggestion to make a first-class "is consul up" command - we can keep trac…	slackpad	phs
1562	2016-06-02 15:04:30	@slackpad We have a similar situation, where the `/v1/status/peers` endpoint shows (besides all current masters) a peer that has been deleted come time ago. `consul members` doesn't show that node. The output is the same for all three master nodes. The outage recovery document (https://www.consul.io/docs/guides/outage.html) says I can fix that by stopping all masters, editing the peers.json file …	amochtar	slackpad
1562	2016-06-02 15:28:14	@amochtar unfortunately there's currently not a way to force a peer out if they are no longer in the cluster's member list, so stopping and updating the peers list is the way to fix it. The danger with leaving it around is that it will increase your quorum size. For example, if you have 3 good + 1 zombie server then your quorum size would be 3, so losing one of your good servers could cause an ou…	slackpad	amochtar
1562	2016-06-02 18:07:58	@amochtar that should work if you can give it the same IP. You can use `consul leave` to make sure it's gone from the cluster before you retire it.	slackpad	amochtar
1562	2016-06-02 18:29:04	@slackpad that worked :) created a new node with the old IP address, started a new consul agent, joined the existing cluster, then left again and it nicely cleaned the peers list 👍	amochtar	slackpad
1562	2017-03-09 01:47:51	Hi @lswith it does show the current peers - the Raft library calls that the "configuration" - it doesn't have to do with any configuration files.	slackpad	lswith
1561	2016-01-04 16:45:21	Hi @rtaborda there's https://github.com/leprechau/consul-backinator which is an open source tool that lets you do this. Also, some folks manage KVS in git and then push them in with tools like https://github.com/Cimpress-MCP/git2consul. If you have multiple datacenters, you can use https://github.com/hashicorp/consul-replicate to sync them. Hope that helps!	slackpad	rtaborda
1560	2016-01-05 03:46:07	Hi @sebi-hgdata - I'll have to take a deeper look on the Raft side, but I think you might be seeing some startup behavior that's allowed by Raft but noisy for your gating check. You might want to try polling the https://www.consul.io/docs/agent/http/status.html#status_peers endpoint and looking for that to have 3 entries (you could pipe through `jq` or similar). That should give you a good view o…	slackpad	sebi-hgdata
1560	2016-01-05 09:12:05	@slackpad Thanks for the quick response. I changed the post-script script to do a request for an inexistent key and check that it returns an empty string (returns 'No cluster servers' and/or 'No cluster leader' ) and it seems to do the job for me... Anyway... I assume that the KV and the leader API's should have returned the same response... but they don't.. might be some inconsistent leader chec…	sebi-hgdata	slackpad
1560	2016-01-05 18:21:27	@sebi-hgdata I think there are times where multiple nodes think they are the leader, but only one will be able to perform writes, so looking at the leader endpoint for this application isn't a super reliable method to wait for Consul to get into a good state. Please take a look at the conversation on #1562 which has a way to check using the peers list.	slackpad	sebi-hgdata
1557	2016-02-07 06:09:26	Hi @dweomer thanks for opening a PR! We are actually in the process of converting our release build tooling to run in a Docker container so you should be able to make use of that soon to do the same thing!	slackpad	dweomer
1556	2015-12-30 09:40:22	@mthenw that is fair. I don't do a lot of setup on machines that I work on which means global gitignore entries are typically forgotten.	dweomer	mthenw
1556	2016-01-06 04:40:59	Hi @dweomer - thanks for the PR. The build fail wasn't you, but I'll close this out in favor of @mthenw's suggestion in https://github.com/hashicorp/consul/pull/1556#issuecomment-167966975 since there's quite a bit here unrelated to Consul.	slackpad	mthenw
1556	2016-01-06 04:40:59	Hi @dweomer - thanks for the PR. The build fail wasn't you, but I'll close this out in favor of @mthenw's suggestion in https://github.com/hashicorp/consul/pull/1556#issuecomment-167966975 since there's quite a bit here unrelated to Consul.	slackpad	dweomer
1555	2016-01-13 19:34:10	Hi @migueleliasweb if they are in the same datacenter from a Consul perspective, how would Consul know when to provide which address, or are you thinking you'd group them into two datacenters? There's a PR in review that might be useful if it's the latter - https://github.com/hashicorp/consul/pull/1547 - this would let you use the configured WAN addresses if you are going DC to DC and the LAN add…	slackpad	migueleliasweb
1555	2016-01-14 13:33:16	Hey @slackpad , the idea was all about improving inner-datacenter comunication, you are indeed right.The #1547 PR might solve this.	migueleliasweb	slackpad
1553	2015-12-29 01:05:29	Awesome, thanks for the quick merge @ryanbreen.	peterfschaadt	ryanbreen
1552	2016-01-13 19:27:53	Hi @ChristianKniep there's a PR in review that I think is very similar to what you are proposing here. How does this look to you for your use case? https://github.com/hashicorp/consul/pull/1547	slackpad	ChristianKniep
1552	2016-01-15 15:48:30	@ChristianKniep I've never gotten a symlink to work properly with the go build tools. I know that cloning your dev repo and actually placing it at github.com/hashicorp/consul in your GOPATH will work, even though it's a little gross to have to do that.	slackpad	ChristianKniep
1551	2016-01-13 03:09:56	@gtmtech what did you end up doing? I'm weighing the same options you mentioned.	shilov	gtmtech
1551	2016-01-14 03:34:53	@gtmtech we will look into making this easier, or at least better documenting the process.	slackpad	gtmtech
1551	2016-01-15 03:54:12	@gtmtech thanks for the response, much appreciated.	shilov	gtmtech
1550	2016-01-05 17:49:26	@slackpad comments addressed, PTAL!	ryanuber	slackpad
1547	2015-12-24 20:37:47	@evan2645 things have been a little flaky in Travis since some of our tests are time-dependent. I'll take a look and thanks for submitting this PR!	slackpad	evan2645
1547	2016-01-13 21:40:20	@ChristianKniep dropped a comment on #1552... It doesn't look like your build errors are related to the patch, afaict... more likely something in your dockerfile?	evan2645	ChristianKniep
1547	2016-01-15 00:20:08	Hi @evan2645 - there's a lot of interest in this change! I've been thinking that it would be good to generalize this a little bit to put us in a good position for more features down the line. If instead of `WanAddress` we added a new member `Addresses` which is a map, keyed by a tag then we could auto-populate it with the tag `WAN` using the logic you have here. On the other side, I think we coul…	slackpad	evan2645
1547	2016-01-19 20:43:54	@slackpad I like the idea of turning `translate_addrs` into a map of DC names. I'll do that. I'm having a bit of trouble understanding your suggestion on the address configuration though - you're suggesting to add a `WAN` string element to the `AddressConfig` struct, and auto-populate it somehow? Would this take precedence over the pre-existing `AdvertiseAddrWan`, or be disjoint from it?	evan2645	slackpad
1547	2016-01-19 20:54:08	Here's the post: http://qnib.org/2016/01/16/consul-ambassador/ @evan2645 @slackpad To me the beatuy of the idea is to put it in a context where the targeted agent (the services within a different DC) is in control which address is given out to an DNS request by a remote agent. A map which is send over and the DNS resolver checks for a default (internal or external address) or an address specified…	ChristianKniep	slackpad
1547	2016-01-19 20:54:08	Here's the post: http://qnib.org/2016/01/16/consul-ambassador/ @evan2645 @slackpad To me the beatuy of the idea is to put it in a context where the targeted agent (the services within a different DC) is in control which address is given out to an DNS request by a remote agent. A map which is send over and the DNS resolver checks for a default (internal or external address) or an address specified…	ChristianKniep	evan2645
1547	2016-01-19 21:01:38	@ChristianKniep the only thing about that approach is that to fit the NAT use case, I'll have to enumerate every DC on that map. That map is stored on the node in the catalog, and will cause the node objects to bloat as the number of DCs grow. In order for that to fit the NAT use case, there would still need to be a `default` and `wanDefault` field... the other thing I wonder is that what happens…	evan2645	ChristianKniep
1547	2016-01-19 21:09:46	@evan2645 Ok, not the most complete thought ever written on Github. :) Maybe more like this: In which the `dc_specific` would overwrite the default `wan`, if it dares to exists. The remote agent get this information, checks his DC against the DC of the remote service (since it's remote it's likely to be different :) and if so, he chooses the `wan` address if he can not find his DC in the map of `…	ChristianKniep	evan2645
1547	2016-01-19 22:43:51	ok... what do you think @slackpad? Maybe this is what you meant? Or you also wanted arbitrary tags per DC? The latter doesn't mesh well with the agent-decides-which-address-a-dc-gets approach	evan2645	slackpad
1547	2016-01-20 06:28:34	Hi @evan2645 my thought on the addresses list was quite a bit simpler than @ChristianKniep initially, but it would open things up later for features like that if we wanted to expand things. Instead of this: You'd do this: Configuration-wise you wouldn't change anything, but you'd put the value you are currently putting into `WanAddress` into `Addresses['wan']`. We don't need to do it now but it g…	slackpad	ChristianKniep
1547	2016-01-20 06:28:34	Hi @evan2645 my thought on the addresses list was quite a bit simpler than @ChristianKniep initially, but it would open things up later for features like that if we wanted to expand things. Instead of this: You'd do this: Configuration-wise you wouldn't change anything, but you'd put the value you are currently putting into `WanAddress` into `Addresses['wan']`. We don't need to do it now but it g…	slackpad	evan2645
1547	2016-01-26 18:33:25	@slackpad I pushed a commit to add an `Addresses` map on the node struct. I was able to consume it nicely from the request side of things. Note that I was unable to use this structure during node registration, serf tag etc, as the node struct is not present at that time. LMK if you think I'm missing anything	evan2645	slackpad
1547	2016-02-07 21:51:51	@evan2645 great work on this! I appreciate you getting this together, and I just realized you also fixed the RetryJoin unit test along the way which has been bugging me for a while :-) :+1:	slackpad	evan2645
1546	2015-12-24 20:46:50	Hi @feythin can you provide an example of how you are configuring the health check?	slackpad	feythin
1546	2015-12-25 04:55:17	@slackpad so sorry not give the configure informations。 I use consul as the backend registry of registrator . and my service is in docker container. So I set the docker start environment with the following settings。	feythin	slackpad
1546	2016-01-09 02:13:50	@feythin can I see the JSON that you are giving to Consul to configure the check? Thanks!	slackpad	feythin
1546	2016-03-11 06:47:33	Hi @feythin I'm going to close this out. If you weren't able to figure out what's going on, I'd suggest asking the registrator folks. It looks like it is somehow registering a script instead of an http check.	slackpad	feythin
1545	2015-12-24 20:51:28	Hi @subchen you'd use the https://www.consul.io/docs/agent/http/catalog.html#catalog_register API to register the service again with the same information except for the tags. It can definitely be used to update an existing service (it's also what the agents use during anti-entropy to sync up changes).	slackpad	subchen
1544	2016-07-05 19:28:46	@avishai-ish-shalom sorry for the delay on this one. Thanks for the contribution! A couple things I noticed: This should probably be configurable, it would make sense to me if you could specify the TTL in the agent config, and if it is zero then don't wrap with cache headers. We should have a test around adding the cache headers to ensure they are added properly. We have a merge conflict because …	ryanuber	avishai-ish-shalom
1540	2016-01-20 20:09:34	The PR #1566 does this without the bootstrap expect as I was doing the PR following the existing docs. I think it would be possible to add another demo with this, but we'd need some extra scripts that get run manually, I think, whereas the PR is a simple "vagrant up" and you're done. @hdeadman if you post a branch I can look at it as well.	jzohrab	hdeadman
1538	2016-01-08 06:49:27	Hi @jareksm I don't think we will add many more check types as scripts allow for basically anything, and it keeps Consul's core simpler and easier to maintain. With TTLs and #1208 covering the other request I'm going to close this one, but please let me know if you still have questions.	slackpad	jareksm
1537	2015-12-22 02:26:29	@ryanuber good call. We get a "count" metric for free with the gauge so no need for two metrics.	slackpad	ryanuber
1537	2015-12-22 03:11:19	@scalp42 ah yeah this will make that a little worse temporarily. I don't think this'll make it into the next point release but I'll try to get https://github.com/hashicorp/consul/issues/1241 in the release after that.	slackpad	scalp42
1536	2015-12-21 19:37:36	Hi @luisbosque good call! That language originally came from a more general version which supported other socket types but it eventually just became about TCP. Tweaked it in https://github.com/hashicorp/consul/commit/a1b69c6546b17abc3c2a37bfa27a8814beaef704. Thanks!	slackpad	luisbosque
1534	2016-02-06 01:11:17	Hi @shimshon-stratoscale sorry it took a while to get to this but I think it looks like writes are not making any progress and that's why things are stuck. Here's one goroutine that has the local lock and is waiting on a catalog write to complete: And here's your agent request waiting for that lock to free up: Looking at the other goroutine stacks there are also a bunch of KV writes waiting to ma…	slackpad	shimshon-stratoscale
1534	2016-02-08 06:22:13	Thanks @slackpad for the analysis. Indeed in this state we found out we cannot write to the KV store. I had a correspondence on the outage issue with @armon in the past (see here: https://groups.google.com/forum/#!topic/consul-tool/k1ZnMHVwobA ), in which he said that if we restart each of the consul agents with the same flags they had in their previous run, we should be ok - has that changed? BT…	shimshon-stratoscale	slackpad
1534	2016-02-16 23:31:30	@shimshon-stratoscale interesting these lines are strange and look like they might be causing the cluster to get walked down into an outage state: It adds them back right away, but it looks like it thinks they have done a leave. Is it possible during power down that your servers get a few seconds to terminate processes? I'm wondering if setting https://www.consul.io/docs/agent/options.html#skip_l…	slackpad	shimshon-stratoscale
1534	2016-02-23 07:10:53	@slackpad - we caused the crash in our test using an "ipmi power off" command, which as far as I understand is not graceful. In addition, our system is configured such that even in a graceful shutdown, we stop consul with SIGKILL, so that we never really leave the cluster (unless we specifically want to have that node leave the culster), so I don't think that's the case here.	shimshon-stratoscale	slackpad
1531	2015-12-18 19:34:53	Hi @scalp42 yeah this is a little confusing. Here's a list thread that talked about what's going on: https://groups.google.com/forum/?utm_medium=email&utm_source=footer#!msg/consul-tool/dGTynOIQ33M/1ioEh-S5DgAJ > This is correct and sorry it's a little confusing. To make a 0.5.x upgrade easier, we made 0.6 advertise that it speaks version 2 but that it understands version 3. This keeps older vers…	slackpad	scalp42
1531	2015-12-18 19:36:01	@slackpad got it! Thanks for the quick answer :smile: Closing and happy Friday!	scalp42	slackpad
1529	2015-12-18 06:44:23	Hi @scalp42 this isn't something we've seen before during an upgrade. Can you run `consul info` on each of your three servers and make sure one shows `state = Leader`, two show `state = Follower` and all three have `num_peers = 2`? That'll provide a baseline that the servers are in a working configuration and not in some kind of split brain. This line is suspicious: `2015/12/18 03:10:34 [WARN] se…	slackpad	scalp42
1529	2015-12-18 19:19:04	@slackpad thanks for the feedback, I'm not sure what happened to be honest. Checked `consul info` and it's all looking fine on agents and servers, so going to close. And open another issue actually :wink:	scalp42	slackpad
1528	2015-12-19 06:08:56	Hi @c4milo sorry about the confusion on this one. I took a look through the DNS mux code and it doesn't look like it exposes a way to hook the default "failed" handler - it's all handled by the library and Consul doesn't see it. That's why there's no debug log output for this case. We can summarize that part of the config at startup though, along with the port information most likely.	slackpad	c4milo
1528	2015-12-19 20:07:29	It's ok, having the information logged upon startup will do it. Thanks for looking into this @slackpad!	c4milo	slackpad
1527	2015-12-19 06:17:57	Hi @nickmiller-wf I'm a little torn on this one - the extra information is sometimes useful (especially for error cases) and I'm a little hesitant to add more configuration complexity around this. For your application can you strip off the leading metadata and then parse the rest as JSON?	slackpad	nickmiller-wf
1527	2015-12-21 18:09:24	@slackpad Parsing out the JSON shouldn't be a huge issue. Only that we'll have a couple different services doing it. I've determined that the easiest way of adding in this configuration would be to stick it on the check definition itself (`HealthCheck` in `./consul/structs/structs.go`) so it could eventually get set as an unexported field on `CheckHttp` in `./command/agent/check.go` TL;DR I agree…	nickmiller-wf	slackpad
1527	2016-01-09 01:52:52	@nickmiller-wf appreciate the extra info. I'll go ahead and close this down but keep it in mind if we're in that area of the code, or if we get more requests for something like this.	slackpad	nickmiller-wf
1524	2016-01-08 02:28:34	@orivej thanks for the update! I'll flip the Travis config back to track the latest Go and make sure things look good there.	slackpad	orivej
1521	2015-12-17 17:45:40	Hey @sboily, you should be able to use the `CONSUL_HTTP_SSL=1` environment variable to control this. You can also use `CONSUL_HTTP_SSL_VERIFY=0` if you need to skip verification. Admittedly I had to go code diving for this answer so we should definitely make it easier to find in the docs and CLI usage. Thanks for reporting this.	ryanuber	sboily
1521	2015-12-17 18:21:29	Hello @ryanuber, thank you it works :+1:	sboily	ryanuber
1510	2015-12-17 06:53:23	Hi @vizanto it's base64 encoded! I added another step to that example that makes it clear :-) This is explained in more detail in this example - https://www.consul.io/intro/getting-started/kv.html. Thanks for opening a bug - I was confused when I saw this the first time, too.	slackpad	vizanto
1509	2015-12-16 15:23:43	Hi @jimonreal those messages are triggered by events in the Serf layer but I don't see any leader election activity in the log here, so those look like they might be stale log replays. Is your cluster eventually able to elect a leader? Can you describe your setup and process to get into this state in a little more detail? Thanks!	slackpad	jimonreal
1509	2015-12-16 15:34:51	@slackpad you mean that the logs of New leader elected are old logs that were sent to the syslog later? Yeah, the setup are 5 nodes on each data center(3). After 2 severs died, they rebooted with consul and try to join the cluster. But this never happens and the cluster has no leader either. So all clients turn orphan because there's no leader.	jimonreal	slackpad
1509	2015-12-17 14:32:13	@slackpad But when running on bootstrap mode, only one server needs this parameter right? and if a server goes down, next time it only needs to join, right? there's no need for the bootstrap-expect again.	jimonreal	slackpad
1509	2015-12-17 14:57:04	@jimonreal that's correct, once they are initially joined you don't need the bootstrap-expect parameter, though it's safe to always leave it on there so you can have a static configuration.	slackpad	jimonreal
1509	2015-12-17 14:58:12	@slackpad and do they all(5 servers of the cluster) need to have this parameter set?	jimonreal	slackpad
1509	2015-12-17 15:16:15	@slackpad that's odd. I followed the documentation, and that was not needed but only for the first server. And I did some testing on that, and it worked.	jimonreal	slackpad
1509	2015-12-18 14:38:11	@slackpad this is the scenario to replicate the error. Having a cluster running, and communication with other 3 clusters. Restart the whole cluster, then there's no communication between the nodes of the cluster restarted. I had to remove the data dir for the cluster to work again.	jimonreal	slackpad
1509	2015-12-18 19:00:01	@jimonreal you might want to look at configuring your servers with `leave_on_terminate` set to `false` so your servers don't pull themselves out of the cluster when you restart them. Thinking about this more it looks like you may have just restarted all three servers at once, forcing the cluster into an outage. Take a look at this issue for some more context - https://github.com/hashicorp/consul/…	slackpad	jimonreal
1509	2015-12-22 12:06:38	Thanks @slackpad it was not the issue. But I will take that parameter into account.	jimonreal	slackpad
1509	2015-12-22 17:53:37	@jimonreal yeah you generally don't want to blow away the peers.json before starting Consul. Basically, the `leave_on_terminate=false` setting is designed so that the servers stay populated in the peers.json so that they jump back in and continue working when they start up. Deleting the contents of peers.json is usually only done when recovering from a full outage, or if you are removing a single…	slackpad	jimonreal
1509	2015-12-22 20:26:37	@slackpad I made the changes, started a new cluster, which connects to the other 2 over -retry-join-wan. I am getting no cluster leader and the following logs: docker/docker/registry.it.lan.com/latam/consul:0-svn19-trunk|consul-server|7abb71806d2c[1038]: 2015/12/22 20:20:18 [ERR] agent: failed to sync remote state: No cluster leader docker/docker/registry.it.lan.com/latam/consul:0-svn19-trunk|con…	jimonreal	slackpad
1509	2015-12-23 13:13:00	@slackpad Here I leave the config file and the command line parameters: This is the node vconsulmaster1wdc and its the same config for everyone of them server-config.json: CLI parameters:	jimonreal	slackpad
1509	2015-12-24 20:42:59	@jimonreal when you restart a server you should be able to point it at the same data-dir. Is your IP address changing when you restart the server? That could require some special steps to deal with. Also, depending on how you are shutting down the servers you might also need to set https://www.consul.io/docs/agent/options.html#skip_leave_on_interrupt to true as well to keep the server from leavin…	slackpad	jimonreal
1509	2015-12-29 16:28:59	after I deleted the data-dir, and started all from scratch it started working even if nodes where disconnected. Thanks @slackpad Regarding the data-dir files, which ones must be backed up?	jimonreal	slackpad
1509	2016-01-06 04:48:00	Hi @jimonreal - glad you got things working again! Here's an issue that has some details about backing up Consul - https://github.com/hashicorp/consul/issues/1254. You'll basically want to back up the whole data-dir, but there are some issues that could arise in restoring it that we are working on making better. There are tools mentioned there that can help you independently back up things like t…	slackpad	jimonreal
1508	2015-12-16 15:09:24	Hi @shmizad - thanks for opening an issue! There is a 30 second limit enforced here - https://github.com/hashicorp/consul/blob/master/command/agent/check.go#L175. We'd need to look through the surrounding code to make sure it's ok to tune this with a config, but we can definitely document this and provide a good error message (it gets emitted through a channel but not logged for the timeout case).	slackpad	shmizad
1507	2015-12-19 03:12:07	Hi @subchen the DNS resolution is being done down in here - https://github.com/hashicorp/memberlist/blob/master/memberlist.go#L218-L234. Is it possible that host has multiple IPs registered with DNS and maybe Go is picking a different one to try?	slackpad	subchen
1507	2015-12-21 03:38:35	Hi @slackpad, I only added some records in `/etc/hosts` to resolve the domain/FQDN. I don't know whether the DNS resolve library only uses real DNS and skips the `/etc/hosts`.	subchen	slackpad
1507	2017-02-03 09:13:10	@slackpad We experience the same issue. It seems `tcpLookupIP` goes to dns server directly and bypasses `/etc/hosts`. IMO this is wrong because you should respect `resolv.conf` in host lookups. This behavior makes Consul to fail connecting other agents in Azure environment. (In our case azure FQDN's are resolved to public IP address from the DNS server, but internal IPs are saved under `/etc/host…	kaskavalci	slackpad
1507	2017-02-03 14:48:39	@kaskavalci ok this makes sense now. We want to keep the behavior of using TCP to get the largest possible list of hosts, but you are right that it breaks `/etc/hosts`. I think the best thing here would be to use Go's lookup and then `tcpLookupIP` and then merge + dedup the lists.	slackpad	kaskavalci
1507	2017-02-03 14:53:40	@slackpad hmm, wouldn't that include multiple IP addresses for the same host? Assume the following `/etc/hosts` file: We expect loopback address when we use go's lookup only but `tcpLookupIP` will return google's address too which will cause Join errors.	kaskavalci	slackpad
1507	2017-02-07 10:29:10	Hi @slackpad , are you OK with using only go implementation? I can send a PR for that as well.	kaskavalci	slackpad
1502	2015-12-15 17:50:45	Hi @far-blue that should be everything: The last release inadvertently had a sub-folder called "dist" that we removed for this release: But the contents are all there, just without that sub-folder. Sorry if that caused some confusion!	slackpad	far-blue
1501	2015-12-15 23:30:35	Hi @raitech this is the expected behavior if the servers are shutdown but they don't leave the cluster, so the Raft layer thinks there should be three servers but only one is available so it can't elect a leader. If you have the servers gracefully leave, or update your peers.json file to remove the failed servers then it should work (removing the Raft directory also works since the peers.json fil…	slackpad	raitech
1500	2015-12-19 07:11:41	Hi @ErikEvenson take a look at https://github.com/sethvargo/atlas-demo - that's got an end-to-end demo with Consul that should be helpful (though be careful it is set up to allow open access for demo-ing). There are some ssh examples for key handling in there. /cc @sethvargo	slackpad	ErikEvenson
1500	2015-12-21 16:07:46	@slackpad @erikdubbelboer here are some more examples: - https://github.com/sethvargo/terraform-workshop-atlas - https://github.com/hashicorp/best-practices	sethvargo	slackpad
1499	2015-12-17 01:39:45	Hi @orivej - this looks like a good change, though we could get most of the benefit without disabling keepalives, since all API clients will share one underlying HTTP client by default. Wanted to see if you had some other rationale for including that, or if it was just an optimization. Thanks!	slackpad	orivej
1499	2015-12-17 06:33:35	@orivej the Travis failures are definitely not related to your change - we've been having trouble with CI today so I've been running things locally as well. Looking at the UNIX socket code in the Go library I don't think there's actually any support for keepalives for those, so it's probably not necessary to change. I took a crack at doing pooling of all three of the cases here, drafting off your…	slackpad	orivej
1499	2015-12-17 15:56:16	@orivej thanks for the clarification on the keepalives. Updating the insecure transport is a good improvement so I went ahead and added that and merged the change.	slackpad	orivej
1499	2015-12-17 16:08:32	@orivej See https://github.com/fsouza/go-dockerclient/pull/434#issuecomment-165495858 -- can we find a good way to fix this in `cleanhttp` so that everyone automatically benefits?	jefferai	orivej
1498	2016-01-09 01:38:34	Hi @autoric this is intentional. The watch does a check to make sure that the thing it is watching has indeed changed before it fires the handler: https://github.com/hashicorp/consul/blob/master/watch/plan.go#L85-L87 In your case if you want to know if _any_ service has changed then making a blocking query to https://www.consul.io/docs/agent/http/catalog.html#catalog_services is the right way to …	slackpad	autoric
1498	2016-01-09 05:02:11	@slackpad Thanks for the info and link to code. I appreciate the response. I'll implement using my own watcher process and blocking queries.	autoric	slackpad
1497	2015-12-16 02:04:45	Hi @berendt, Sorry about the issue with the URL. I have a PR out to get this fixed. https://github.com/hashicorp/consul/pull/1504 The correct URL for the demo is: https://atlas.hashicorp.com/hashicorp/environments/consul-demo We will get this corrected in the getting started guide and thanks for creating this issue.	pshima	berendt
1493	2015-12-11 15:58:08	Woah, didn't realize we never updated this! Thanks @sethvargo, LGTM.	ryanuber	sethvargo
1493	2015-12-14 19:43:10	Thanks @sethvargo (and @tgwizard I fixed that)!	slackpad	sethvargo
1489	2015-12-10 22:11:21	Hi @c4milo do you know who's making these API calls? It's odd there are HTTP requests to deregister it, those would come from some outside source.	slackpad	c4milo
1488	2015-12-10 22:07:49	Hi @ch-acctg - haven't seen that before - it looks like there are some strange bash errors in there. If you do `github.com/mitchellh/gox` does that work?	slackpad	ch-acctg
1487	2015-12-10 18:56:02	Hi @tzz this is a weird one :-) I looked through the code and the support is there and I can't seem to reproduce this locally (it respects the environment variable). What platform are you running on? Does `env` show the variable?	slackpad	tzz
1485	2015-12-10 17:46:05	Hi @omgold this is the expected behavior with just a single node. The graceful restart means that the single node never sees itself as unhealthy so it just snapshots its data with the session intact and then restores it, which is also when the node is healthy. If you had 3 servers, one of the other two would have taken over as the leader and then destroyed the session.	slackpad	omgold
1484	2015-12-10 00:09:03	@ryanuber it seems to me that if you don't specify `service` name in check, it will understand it as node-level check and apply to every service on that node. i got `docker` service says `passing 24` because it counts `docker` service itself + `serfHealth` + my own `dnsmasq` check, that doesn't have a `service` defined in the configuration. I am running 8 node cluster with `docker` on every insta…	tpolekhin	ryanuber
1482	2015-12-09 17:07:39	Hi @rbrutas I'll try to reproduce this locally and see what's going on. Are there any related log entries on your Consul servers around the time the agent is trying to register the service?	slackpad	rbrutas
1482	2015-12-09 17:22:55	Hi @rbrutas one other thing - that `curl` call will need to use a capable token to read the service back (the app token has sufficient rights as you've defined it so you could try `?token=<ID>`) if the anonymous token doesn't have read permissions to all services - see https://www.consul.io/docs/upgrade-specific.html. That might be it and "app" is just getting filtered for the anonymous token.	slackpad	rbrutas
1482	2015-12-09 17:37:21	thanks @slackpad the only reference i see on the cluster logs; I am running the curl on one of the consul cluster node.	rbrutas	slackpad
1482	2015-12-09 17:58:11	Hey @rbrutas, It sounds like you are seeing the effects of the new ACL enhancements in Consul 0.6. By default, service discovery is not wide-open as it was in the past. Instead, the services, nodes, and almost everything else in the `/v1/catalog` endpoints are filtered using the privileges of the ACL token being used. You can restore the exact same functionality that Consul 0.5.x had by configuri…	ryanuber	rbrutas
1480	2015-12-16 15:02:15	Thank you for the tip @daveadams . Unfortunately this currently disqualifies the use of the official client https://github.com/Ecwid/consul-api or the puppet module https://forge.puppetlabs.com/KyleAnderson/consul since those do not offer such a way easily. The documentation also states here https://consul.io/docs/agent/checks.html that one is able to specify a name for the check. So, is there th…	das-vinculum	daveadams
1479	2016-01-09 01:07:26	Hi @lukesteensen there's an open issue to make it configurable - we will fix the docs at the same time :-) https://github.com/hashicorp/consul/issues/1435	slackpad	lukesteensen
1479	2016-01-09 01:08:49	Thanks @slackpad!	lukesteensen	slackpad
1478	2015-12-08 22:02:29	Hi @drankinn - previously Consul would basically just pick one, so it wasn't a very good mechanism to rely on. This is an interesting problem, though. If you can't bind to 0.0.0.0 then I think you would have to pull the address as things stand now, though this could be made better if Consul would let you bind to an interface name, looking up the address for you.	slackpad	drankinn
1478	2017-03-27 19:34:26	@sean- awesome, to bad it's not mentioned in https://www.consul.io/docs/guides/bootstrapping.html or https://www.consul.io/docs/agent/options.html	salzig	sean-
1477	2015-12-08 18:26:48	Hi @calvinirwin - you should use the agent API to register the services that are running on a given agent. The agent will take care of syncing the service with the catalog, as well as tying that service to the node that the agent is running on. That way if the node becomes unhealthy, the service will get marked as unhealthy as well. It's pretty rare to write to the catalog directly - usually you …	slackpad	calvinirwin
1476	2015-12-08 18:22:31	Hi @jmealo the best way to see where the memory is going is to set the `enable_debug` option on one of your servers and then look at http://localhost:8500/debug/pprof/heap?debug=1 on that server to see the heap profile. Can you post the top few entries from there into a gist? Consul 0.6 has a number of fixes to improve memory usage, including a new in-memory database that's more efficient as well…	slackpad	jmealo
1476	2015-12-09 03:22:37	@slackpad I'll definitely be documenting this as the OOM killer just took out one of my load balancers. This configuration worked flawlessly on 512mb ram prior to introducing Consul. Now even with a 1024mb box consul is able to take the whole node down.	jmealo	slackpad
1476	2015-12-09 23:03:21	@slackpad: I upgraded to 0.60 and the problem persists. Here's the output of /debug/pprof/heap?debug=1 after running for 8 hours 38 minutes. [output.txt](https://github.com/hashicorp/consul/files/57456/output.txt) https://gist.github.com/jmealo/fbae77eca68cca535fb9 **Output of `free -tm`:** **Output of `cat /proc/meminfo`:** **Output of `slabtop -o`:** **Output of `vmstat`:**	jmealo	slackpad
1476	2015-12-10 06:44:34	Hi @jmealo - that latest dump looks pretty normal as well, and looking at the end `# Sys = 57092344` that looks like the Go runtime thinks it's using on the order of 60 megabytes, which is super reasonable for a Consul server. Can you run `ps -eo vsz,rss,comm | grep consul` so we can see what the RSS value is for Consul?	slackpad	jmealo
1476	2015-12-10 18:20:16	@slackpad We just hit 92% memory usage again, attached are the output of all of the commands that I've provided before as well as the `ps` output that you requested for consul, nginx, and all processes. [consul_debug.txt](https://github.com/hashicorp/consul/files/58498/consul_debug.txt) [free.txt](https://github.com/hashicorp/consul/files/58501/free.txt) [meminfo.txt](https://github.com/hashicorp…	jmealo	slackpad
1476	2015-12-10 18:39:18	@slackpad: I don't think so, we're not heavily using it right now. We have 7 nodes and 48 health checks total.	jmealo	slackpad
1476	2015-12-10 18:48:57	@slackpad Thanks for all of your help/patience. This is what the memory usage looks like, it presents itself like a classic memory leak, however, it doesn't seem to be based on requests or traffic, but rather time. ![screen shot 2015-12-10 at 1 46 32 pm](https://cloud.githubusercontent.com/assets/1066536/11724859/8c3c21be-9f44-11e5-9214-e6e3a9742a15.png) Due to consul running health checks at reg…	jmealo	slackpad
1476	2015-12-15 00:12:49	@slackpad: It certainly seems like it is raft using up the memory (see output below). I'm not sure why `pmap` is the only tool that knows that it is consul consuming the memory. I will dump telemetry if I'm able to sanitize it easily.	jmealo	slackpad
1476	2015-12-15 00:22:38	@slackpad `kill -s USR1 $(pidof consul)` doesn't seem to work for me when syslog is enabled in the consul server config file. Do I need to run the process in the foreground or pipe `stderr` to a file to dump telemetry?	jmealo	slackpad
1476	2015-12-15 23:25:13	@jmealo yes for telemetry it won't go to the syslog writer, it'll be written to your Consul server's `stdout` so you'll need to grab that wherever it is being logged.	slackpad	jmealo
1476	2015-12-16 01:26:58	@slackpad: It's been 1 day 20 minutes since I disabled consul on my cluster and we've experienced no memory issues. Prior to disabling consul I had to reboot the servers every 6 hours to clear memory. I'll rest easier if we let it go another couple of days, but, this configuration worked for 2-3 months without Consul and removing it seems to immediately solve the problem, so I can say with some c…	jmealo	slackpad
1476	2016-01-08 06:57:40	@jmealo do you have any updates on this one? I think it's unusual in general to run application stuff like load balancers on your Consul server nodes, typically folks want to keep them isolated. In the pmap outputs above the RSS values for Consul look to be ~40 MB which is pretty reasonable.	slackpad	jmealo
1476	2016-01-08 20:39:09	@slackpad Thank you for following up. As excited as we were about consul we ended up reimplementing everything we needed from it in Node in about a day and have had zero infrastructure issues since we got rid of Consul. My only update is that Consul was the cause of the OOM issues. I guess it's safe to close this ticket; however, the problem exists and causes catastrophic failures that could take…	jmealo	slackpad
1476	2016-01-08 20:56:09	I'm glad you found a solution @jmealo. If you ever get around to it we'd love to look into this further with you but if you're happy with your current solution its best to leave it as-is. We work personally (1-on-1) with a handful of the largest websites that exist that run gigantic Consul clusters and in the past we have found memory leaks we've fixed straight away (none recently to my knowledge…	mitchellh	slackpad
1476	2016-01-08 20:56:09	I'm glad you found a solution @jmealo. If you ever get around to it we'd love to look into this further with you but if you're happy with your current solution its best to leave it as-is. We work personally (1-on-1) with a handful of the largest websites that exist that run gigantic Consul clusters and in the past we have found memory leaks we've fixed straight away (none recently to my knowledge…	mitchellh	jmealo
1476	2016-01-08 21:19:41	@mitchellh I'd really like to see this fixed. My node solution simply parses my consul health checks and runs them using Node instead of Consul. The health checks are unchanged except for one that checked a socket.io server by requesting `/socket.io.js` which is 170kb uncompressed and seemed the likely cause of the issue. I can say with high confidence that the health checks were not the issue as…	jmealo	mitchellh
1476	2016-01-08 22:43:54	@jmealo I'll go ahead and kick this one back open. If you can get a repro environment that won't disrupt your operations and that we can poke at I can give you some cycles to try to see what's going on. Appreciate you offering to set that up! If you had a health check that was logging on the order of megabytes and churning it could cause some bad GC behavior possibly, depending on how often it wa…	slackpad	jmealo
1476	2016-04-07 01:09:03	@slackpad @mitchellh From the looks of it this was a kernel leak caused by non-process code (which is why the memory could not be attributed to a process). That being said, using OpenResty and consul together can reproduce the issue. Using either in isolation does not. The issue did not happen when running vanilla NGINX with consul. The only difference is that OpenResty is serving 1-2k connection…	jmealo	mitchellh
1476	2016-04-07 01:09:03	@slackpad @mitchellh From the looks of it this was a kernel leak caused by non-process code (which is why the memory could not be attributed to a process). That being said, using OpenResty and consul together can reproduce the issue. Using either in isolation does not. The issue did not happen when running vanilla NGINX with consul. The only difference is that OpenResty is serving 1-2k connection…	jmealo	slackpad
1476	2016-04-13 07:19:25	Hi @jmealo thanks for the update - that sounds like a good plan!	slackpad	jmealo
1472	2015-12-08 23:57:18	Thanks for the great suggestion @taras! Appreciate the work you do in the Ember community, too. The codebase for the UI has definitely lagged behind Ember releases substantially, and could use a dose of love. However, I have a few worries about a large scale refactor and upgrade. Don't want to be too discouraging but want to be clear and respect your time. - The current automated tests are _very_…	pearkes	taras
1472	2015-12-09 12:59:20	@pearkes thank you for the detailed explanation - it's helpful in planning the mentoring and the process to make this code merge-able. > The current automated tests are very shallow and don't cover a ton of the use cases. Upgrading and testing changes would require a lot of knowledge about UX for this UI and comparison with a full active instance of it. Something like http://demo.consul.io shows …	taras	pearkes
1471	2016-01-09 01:05:00	Hi @wwalker do you have the full set of servers joined up if you do `consul members -wan`? This looks like all of your servers are getting pulled out of the Serf members list, which is very odd (unless you are having intermittent connectivity issues).	slackpad	wwalker
1470	2015-12-04 19:43:05	Hi @shore I think this will be fixed in Consul 0.6, which should be released next week - https://github.com/hashicorp/consul/pull/1222. We've got a release candidate build if you want to give that a shot on one of your agents - https://releases.hashicorp.com/consul/0.6.0-rc2/ - it will interoperate with 0.5.2 servers.	slackpad	shore
1468	2015-12-04 22:02:21	Hi @hadrienk can you elaborate on your use case a little more? I think you could get this behavior now if you register a script as a health check for service A that calls into Consul and checks the health of service B, but I'm not sure if I fully understand what you'd like to do.	slackpad	hadrienk
1468	2015-12-07 11:36:19	Hi @slackpad, I was thinking of doing this with a check scripts indeed but I came across this in the consul documentation about HTTP checks: > This type of check should be preferred over a script that uses curl or another external process to check a simple HTTP operation. In my scenario, I have services that depend on other services to function properly. Registering a check script to check via HT…	hadrienk	slackpad
1468	2016-02-26 08:27:16	+1 **/v1/health/service/<service-id>?passsing** should not return 200 when result is empty Use case - AWS ELB health checks, but @hadrienk use case seams powerfull too. It looks like previous will not cover AWS ELB node healthcheck Could it be new agent api endpoint, something like **/v1/agent/service/<service-id>?passing** and **/v1/agent/self?passing** ?	123BLiN	hadrienk
1467	2015-12-04 05:30:46	Awesome - thanks @meirish!	slackpad	meirish
1467	2016-01-14 23:59:22	@slackpad where are you seeing this? on demo.consul.io I see the SVG icon in Chrome, but the old icon in Safari - any chance I'm just hitting a server running older ui code in Safari?	meirish	slackpad
1466	2015-12-11 04:59:34	@tongda Could you provide the output for the `curl`s, Consul and Consul-template `config` files, and logs?	keyan	tongda
1466	2015-12-16 15:05:30	@keyan Thanks for your reply. Here's the logs: I have got 2 nodes consul cluster. When I try to query services from master, it works well. But if I query services from slave, services are missing. I guess that a `service` is bound with an `agent`. But I'm not sure.	tongda	keyan
1466	2015-12-19 03:07:37	Hi @tongda - what's happening is that services are registered with the agents, either through agent configuration files or the agent API as you've used in these examples. The agents then periodically sync their configuration up with the Consul servers. From there, service information _for all nodes in the cluster_ is then available via the catalog (https://www.consul.io/docs/agent/http/catalog.ht…	slackpad	tongda
1466	2015-12-22 13:14:29	@slackpad That's helpful! Thanks.	tongda	slackpad
1465	2016-06-13 07:05:58	@CpuID yeah that _seems_ to do the trick for me.	asheshambasta	CpuID
1465	2016-08-11 16:38:47	We ran into the same issue @sam0737 with the Windows 2016 TP5 cross Azure boundaries. Will take a look into the heart-beating source code.	sitano	sam0737
1465	2016-09-21 02:58:17	@sitano that's a very interesting result. Is it possible for memberlist to become aware of the mapped ports by any direct means, or is that completely hidden because of the container wrapping? It would be nice if we could use some API to get this and configure accordingly without having to get feedback from peer nodes. TCP is possible for limited clusters, but won't scale well.	slackpad	sitano
1465	2016-09-29 11:06:56	@slackpad The question is about two things. > is that completely hidden because of the container wrapping? I think this information is hidden from the environment of the guest (container), because this is exactly the point of the abstraction layer - transparent resource isolation. From the isolation standpoint, there is no sense to expose the information on how ports are mapped on a different lev…	sitano	slackpad
1465	2016-10-01 16:34:36	@slackpad I wanted to share another thought This NAT issue is not a _BUG_. The bug is an error in implementation or environment. But a cause of this flapping behaviour is not an error, but wrong ports configuration. It's not a fault of the Consul, that it awaits properly declared ports to be available in advance. The fact of mismatching of advertised ports and mapped ports results into the situat…	sitano	slackpad
1464	2015-12-12 19:54:11	@rahul8590: Yup, https://www.consul.io/docs/agent/options.html#_bootstrap	keyan	rahul8590
1461	2016-01-08 06:46:12	Hi @zeldal have you tried Consul 0.6+? It should have better GC behavior and lower CPU usage owing to its new in-memory state store.	slackpad	zeldal
1460	2015-12-01 20:35:55	Hi @sflint - that error is embedded into Consul's [index.html](https://github.com/hashicorp/consul/blob/master/ui/index.html#L37-L51) and is displayed client-side if it has problems making requests to the Consul server. From the looks of things, 200 response code and getting the index page back, it looks like things are working. Can you try via a web browser and see how that goes?	slackpad	sflint
1460	2015-12-01 23:19:54	@slackpad Than you so much for your help. This came down to a subnet issue. I am not sure why it would get a 200 back at all if it was on the wrong subnet, but it did. I have since resolved the issue by creating another load balancer and placing it on the right subnet.	sflint	slackpad
1455	2016-03-22 17:15:06	Agree - closing this out - please use the mailing list if you have any more questions @psihodelik, or re-open this. This issue tracks making the reap interval configurable - https://github.com/hashicorp/consul/issues/1435.	slackpad	psihodelik
1454	2015-11-28 21:48:43	@AlessandroEmm We use it to disambiguate between a service, node, or prepared query lookup. Otherwise the query is ambiguous as it could be any of those three, and we prefer explicit and non-ambiguous behavior.	armon	AlessandroEmm
1454	2015-11-29 22:28:44	@AlessandroEmm Unfortunately no. Consul is not really intended to serve public DNS requests, but you could probably hook something up with BIND to customize the DNS names.	armon	AlessandroEmm
1452	2015-11-29 04:47:58	@slackpad we may as well. It's a small change but should drop the memory foot print noticeably.	armon	slackpad
1448	2015-12-21 23:19:56	Hi @gozer - would you mind sticking the address at the end of the log message and using the new log functions from memberlist, so these will all look the same? Here's an example: https://github.com/hashicorp/consul/blob/master/consul/rpc.go#L86. There's a `LogAddr` function that should work for your use case here. Thanks!	slackpad	gozer
1448	2015-12-22 23:29:22	@gozer sorry I didn't realize that. In that case, it should be good enough to stick it at the end as `"... from=%s"` to match the memberlist format. Agree it's not worth converting to an address.	slackpad	gozer
1448	2015-12-30 20:41:28	@slackpad done as suggested	gozer	slackpad
1448	2016-01-05 04:59:31	@gozer thanks for the update! One other thing - I think your `split()` call will mangle IPV6 addresses - since it's just a string I'd probably just print it with the port number.	slackpad	gozer
1448	2016-01-05 16:52:04	@slackpad, you are absolutely correct, that address splitting had bothered me from the start, to be honest. Removed as suggested.	gozer	slackpad
1440	2015-11-25 04:27:25	@eladapps is the node actually still alive? If you are using the force-leave command, and the member is actually still up and running, it will eventually re-join the cluster. If the remote node is still running, shutting it off and making sure it has left should make this permanent. See the docs [here](https://consul.io/docs/commands/force-leave.html) for more detailed info.	ryanuber	eladapps
1440	2015-11-25 06:19:41	The node is long dead. And machine hasb been turned off. But somehow it gets back again. And im seeing tons of messages in the consul.log On 25 Nov 2015 06:27, "Ryan Uber" notifications@github.com wrote: > @eladapps https://github.com/eladapps is the node actually still alive? > If you are using the force-leave command, and the member is actually still > up and running, it will eventually re-join…	eladapps	eladapps
1439	2015-11-25 17:10:49	@hridyeshpant does the curl succeed from inside of the container? If so this may be a docker networking issue. Otherwise, can you share the configuration?	ryanuber	hridyeshpant
1439	2015-12-17 14:30:17	@ryanuber sorry for the late reply. i am using docker setup from https://github.com/gliderlabs/docker-consul/blob/master/0.6/consul-server/Dockerfile > > Running consul > > docker run test -bootstrap -ui-dir /ui > > ==> WARNING: Bootstrap mode enabled! Do not enable unless necessary > > ==> WARNING: It is highly recommended to set GOMAXPROCS higher than 1 > > ==> Starting Consul agent... > > ==> …	hridyeshpant	ryanuber
1433	2016-08-13 01:25:18	Hi @Unix4ever thanks for the PR! I'm going to take the ideas here and in #1432 and make a time-based control that works for any health check type. Will update.	slackpad	Unix4ever
1432	2016-07-06 23:09:33	@slackpad Thank you for response. This is quite demanded feature and everyone is too excited.	t3hk0d3	slackpad
1432	2016-07-07 06:33:51	Great! @slackpad let us know if we should rebase & fix this pull request to match the current master head	adamdubiel	slackpad
1432	2016-08-07 22:55:06	@dankraw We've discussed this a bit and are still discussing how best to proceed. We've definitely come to agree that the agent is the authority for when a service should be dergistered and GCed. For example, instead of: Simplify it down to: The key is a little word, but the behavior is explicit: after 60s of being in a critical state the service will be deregistered and automatically GCed. The c…	sean-	dankraw
1432	2016-08-08 09:04:03	@sean- Thanks for the response. I like your suggestion about changing the api as it's more human-friendly and unified for all types of checks. I'll have a look at the fresh source code of Consul and probably make some bigger rebase / refactor of this PR - please, give me some time for that. I've noticed that my change doesn't affect the check registration at `/v1/catalog/register`, should it be p…	dankraw	sean-
1432	2016-08-12 20:16:24	@dwelch2344 Unfortunately, due to lack of time, I haven't jumped into it yet. I'll do my best to work on it as soon as possible, next week hopefully. If you'd like to contribute providing the final solution, feel free to take over this PR. Just let me know. :)	dankraw	dwelch2344
1432	2016-08-12 20:26:02	@dankraw I'll make a branch off your PR and see if I can get this finished up in the next day or two - will update. This won't need any interaction with the catalog - everything should be on the agent side.	slackpad	dankraw
1432	2016-08-12 20:43:12	@slackpad Awesome, I'm very happy to hear that! :) Maybe it'll be even better to start from scratch as `deregisterCriticalServiceAfter` property suggest a better / cleaner solution for service removal. A single job wiping out critical services should do better, so there will be no mess in the code responsible for "check update".	dankraw	slackpad
1425	2016-01-08 06:44:04	Hi @djieef - was this with Consul 0.5.2?	slackpad	djieef
1423	2016-01-07 17:16:09	Hi @Kr1sso sorry for the delay in looking at this - once we get 0.6.1 released (hopefully today) we will make a sweep through all the PRs, including this one.	slackpad	Kr1sso
1423	2016-01-07 18:01:56	@slackpad Awesome, great work by the way!	Kr1sso	slackpad
1419	2016-03-05 02:59:59	@slackpad I don't think we want to do that. In the case where you have tons of ACL tokens, you probably don't want to pre-load them all, and the cache is a pretty huge performance win. Given that the logic is already there, I don't see a compelling reason to remove it.	armon	slackpad
1419	2016-03-05 05:20:49	@armon are you thinking we'd still replicate the full un-compiled policy set from the servers but retain the cache of compiled policies (so you could still look up any ACL in the event of a partition)?	slackpad	armon
1419	2016-03-07 03:04:59	@slackpad I'm not exactly sure what you mean, but I meant this would act as a second cache tier, and would not affect the existing caches.	armon	slackpad
1419	2016-03-07 03:11:10	@armon I think the main thing I'm stuck on is what subset of ACLs would you use to warm the cache?	slackpad	armon
1419	2016-03-07 04:26:34	@slackpad I think there is basically 2 different caches. Cache 1 is the existing LRU/2Q of fixed size. Its keyed on the actual token and cannot be disabled. Cache 2 would be new, keyed on the hash of the id, and would contain the _full_ ACL set. The idea is ACLLookup(token) -> Cache1(token) || Cache2(hash(token)) || ACLResolve(token)	armon	slackpad
1414	2015-11-15 01:56:23	@mitchellh agree this is weird to fix at the state store level but I couldn't find any clean place to put these up in the HTTP layer without doing a bunch of post-filtering up there (some of these are nested inside other structures). I looked at the JSON marshaling and didn't see a good way to hook it in there (though that would have changed the API on other ways because we do have some `null` ar…	slackpad	mitchellh
1414	2015-11-15 05:09:17	LOL @mitchellh your spidey sense was right with this one. The failing test was due to a slice weirdness when I converted KV to be consistent. When a unit test tried to use the same reply object multiple times we ended up getting the underlying arrays pointed incorrectly. Looking into this I realized that KV already dealt with nil slices up at the HTTP layer, so I just changed the other endpoints …	slackpad	mitchellh
1408	2016-03-19 00:13:35	Hi @njbennett sorry for the late reply on this one! This is a pretty low-level interface and not really intended for use by other applications. Are you using the AgentRPC directly in your app and not the HTTP endpoints?	slackpad	njbennett
1408	2016-03-19 05:11:27	@slackpad The functionality we needed (rotating encryption keys) is not available in the HTTP API. In https://github.com/hashicorp/consul/issues/1368 we were told that RPC interface was not internal.	rosenhouse	slackpad
1408	2016-03-22 00:14:30	@rosenhouse ah ok now I understand the full context. This RPC interface should eventually be replaced by HTTP endpoints, so I'd like to avoid adding more public stuff related to it (we will give a clear heads up before we deprecate anything). Would you have any issues switching to an HTTP endpoint if that was available? I'd prefer to not merge this and focus on that instead.	slackpad	rosenhouse
1408	2016-03-22 19:24:19	@slackpad speaking on behalf of @rosenhouse we would prefer to only interact with consul over HTTP if that were possible. We were only using the RPC client out of necessity.	ryanmoran	rosenhouse
1408	2016-03-22 19:24:19	@slackpad speaking on behalf of @rosenhouse we would prefer to only interact with consul over HTTP if that were possible. We were only using the RPC client out of necessity.	ryanmoran	slackpad
1408	2016-03-22 21:09:43	@ryanmoran ok thanks - I'll close this against https://github.com/hashicorp/consul/issues/1867 which tracks adding an HTTP endpoint for this.	slackpad	ryanmoran
1407	2015-11-11 20:30:57	Hi @msabramo - what version of Consul are you running? Can you turn on debug logging on the agent and/or server to see if that sheds any more light?	slackpad	msabramo
1407	2015-11-12 11:17:57	@slackpad: Thanks! Email sent with the log file. Re: hashicorp/vault#679; How do I check how many keys I have under `/vault/core/leader`? Whenever I try to do a query like curl 'http://consul01:8500/v1/kv/vault/core/leader?recurse', it times out and causes the Consul server to crash.	msabramo	slackpad
1400	2015-11-10 18:27:23	Hey @JeffChien Thank you for your reply. Would you be able to share a command sample of what behavior you would like to see? It is still unclear from your response what behavior you desire. Specifically: - Which APIs are you referencing? - What customizations are you requesting we add? - What is a sample JSON response you would like to see? Thanks and sorry for the confusion! :smile:	sethvargo	JeffChien
1400	2015-11-11 17:07:34	Hey @JeffChien, I think I see the problem. You want to pass `?separator=/` to a recursive K/V fetch, but it is not supported. Is that right? Currently the semantics of `?recurse` are just to fetch the entire sub-tree and return it. It's possible that we could also provide filtering using `?separator` to return a subset of keys. Let me know if that's what you are looking for.	ryanuber	JeffChien
1400	2015-11-12 02:52:37	@ryanuber that is exactly what I want	JeffChien	ryanuber
1400	2016-03-30 22:01:10	@ryanuber Any updates on this?	aanm	ryanuber
1397	2015-11-20 07:37:05	Hey @captainill this is looking awesome! Running this locally and clicking around I had a few questions for you. ###### You probably need to rebase. A "Prepared Queries" section will get added to this nav: ![image](https://cloud.githubusercontent.com/assets/673509/11294102/8e3ba64a-8f15-11e5-9782-c8baa35d6044.png) ###### I'm seeing one 403 for a Typekit-related resource: ![image](https://cloud.gi…	slackpad	captainill
1397	2015-11-20 20:59:40	@slackpad Thanks for looking over! -I'll do the rebase -The failed to loaded resource 403 is on the live site so it'll be good to fix that anyhow. Not sure what the story is there -Ah! I actually anchored it in the other sites as I was doing this but I missed it here. Good call. -I think that the header issue (super light font color) is just a selector issue but I'll fix whatever it is	captainill	slackpad
1397	2015-12-04 06:49:41	@captainill any chance you can make a pass through here again before we ship 0.6? Thanks!	slackpad	captainill
1397	2015-12-20 19:27:10	@slackpad Along with 'by HashiCorp' logo in the header being correct now I -merged maste into my branch -pinned the EDIT THIS PAGE link to the bottom -made the H2 headings on the homepage readable I had to reach out to Typekit about the 403. As far as I can tell typekit is configured correctly (the correct domain is listed for usage and the embed code is right) so I'm not sure what the deal is. I…	captainill	slackpad
1396	2015-11-09 19:17:52	Hey @saromanov, thanks for the pull request. The best way to control the result of the health check is by using exit codes. Consul's health checks are Nagios-compatible, so exit codes 0 == passing, 1 == warning, and anything else is critical. I would recommend using the exit code instead.	ryanuber	saromanov
1395	2015-11-09 17:34:21	Thanks @highlyunavailable - this wasn't intended so I'll get a fix in and look through the other endpoints.	slackpad	highlyunavailable
1394	2015-11-09 16:25:41	Hi @saromanov thanks for making a PR, though I think this would be kind of an unexpected behavior for the `rtt` command (we were trying to make it feel a little like a `ping`. Did you have a specific use case in mind?	slackpad	saromanov
1389	2015-11-17 06:45:43	@armon For the Sort option, with the failover options also using RTT it seemed too confusing/crazy UX-wise. I plumbed it as a Source parameter to the endpoint so it works like all the others with a `?near=` argument over HTTP (like all the other coordinate-aware endpoints), but his does preclude it over DNS since there's no way to activate that. It's an advanced feature that's possible to use if …	slackpad	armon
1389	2015-11-17 16:02:03	@slackpad looking good, I left some minor feedback and questions throughout.	ryanuber	slackpad
1388	2015-11-06 17:37:51	Hi @jsullivan3 - this looks very useful. I'll review this once we get 0.6 out the door, as this is probably too big of a change to make it into that release. Thanks!	slackpad	jsullivan3
1388	2016-09-30 04:56:22	@slackpad any chance this PR can get some love now that v 0.7 is out? cheers	DanyC97	slackpad
1388	2016-11-17 22:38:01	Hi @jsullivan3 sorry for the looong delay on this one :-) Any chance you can rebase this one and we can work towards getting it in?	slackpad	jsullivan3
1387	2016-08-11 02:12:45	@slackpad I'm not so sure they're related, the issue I had was related to the node acquiring leadership, then losing it straight away (within a second, when running with quorum of 1). The buffer thing was separate to that. Either way, I haven't seen this recently, so could be worth closing, unless others are also experiencing it?	BRMatt	slackpad
1384	2015-11-07 06:47:59	Hi @pbitty - we've got a few tests that are flaky in Travis, unfortunately - your log level change didn't break this one. I've got a PR up for prepared queries that also affects this code and I went ahead and deleted this log print altogether - https://github.com/hashicorp/consul/pull/1389. It is possible to query the health endpoint directly, so we probably don't want this high-volume log messag…	slackpad	pbitty
1383	2016-01-08 07:00:04	Hi @zeldal this didn't make it into 0.6.1 but we will try to get it into the next release.	slackpad	zeldal
1383	2016-09-01 19:39:42	@jwbennet that setup is behind a proxy.	slackpad	jwbennet
1383	2016-09-22 15:35:17	@claudio-viola it didn't make it into 0.7.0 - it's high on the list for a follow-on release.	slackpad	claudio-viola
1383	2016-09-22 15:40:43	thanks for letting us know @slackpad !	claudio-viola	slackpad
1382	2015-11-05 07:07:16	Thanks @highlyunavailable ! That was very helpful. In case it helps anybody, I applied your workaround in HAProxy like so:	kvz	highlyunavailable
1380	2015-11-18 21:08:38	Yep this should be fixed by https://github.com/hashicorp/consul/pull/1341 - once we roll out 0.6.0 (very soon) this will be fixed. Thanks for reporting this @yoshuawuyts and your help @highlyunavailable. Sorry we can't push it sooner but we don't want to confuse people with the docs for 0.6.0.	slackpad	yoshuawuyts
1380	2015-11-18 21:08:38	Yep this should be fixed by https://github.com/hashicorp/consul/pull/1341 - once we roll out 0.6.0 (very soon) this will be fixed. Thanks for reporting this @yoshuawuyts and your help @highlyunavailable. Sorry we can't push it sooner but we don't want to confuse people with the docs for 0.6.0.	slackpad	highlyunavailable
1379	2016-01-08 01:32:48	Hi @saromanov thanks for the PR. I think we'd want to do some more up front design work before adding this system - there's a lot to think about such as how to rotate logs, should requests fail if auditing is not possible, etc. We can work this under #414 once we put auditing on the roadmap, but I think we will hold off for now.	slackpad	saromanov
1374	2015-12-03 19:37:02	@slackpad - I've been thinking that it would be great expose an HTTP agent endpoint at /v1/status/info and perhaps another at /v1/status/members that would provide the info currently emitted in difficult to parse format from `consul info` and `consul members`. I'd be happy to contribute a PR for this type of change if there is some agreement that it makes sense/would prove useful.	trumant	slackpad
1374	2016-06-08 01:21:20	@slackpad or @sean- do either of you have any updates on this issue?	CpuID	slackpad
1373	2015-11-02 22:29:22	Hey @kvz, This is possible by modifying the source of the UI in the `ui/` directory of the source tree. I don't know exactly where the insertion point would be, but that is definitely possible. Another option would be to just have like a general "datacenters" dashboard with hard-coded links to each one. Not quite as elegant-looking, but gives the same basic effect. We don't have any plans on maki…	ryanuber	kvz
1372	2015-11-02 23:00:23	Hi @xmackex, Can you confirm that just the one config file is in use? Maybe try starting with `-config-file=/etc/consul.d/bootstrap/config.json`. If there are any `bind_addr` settings, that can affect the address that the internal server RPC layer will bind to. Consul shouldn't be picking this address all on its own for this purpose.	ryanuber	xmackex
1372	2016-01-08 01:34:26	@xmackex did you figure this one out? Please re-open if you are still having trouble!	slackpad	xmackex
1371	2016-01-06 04:42:57	Hi @half-dead - thanks for the PR. It looks like you can do this globally - https://github.com/hashicorp/consul/pull/1556#issuecomment-167966975. That's probably a better solution so we don't have to accumulate these changes in each project for each IDE flavor.	slackpad	half-dead
1370	2016-01-08 01:57:13	Hi @half-dead do you have any logs or other debugging info related to this? I haven't been able to reproduce this.	slackpad	half-dead
1368	2015-11-03 20:01:24	@highlyunavailable We're attempting to create fakes in order to unit test consumers of the `agent.RPCClient`. The problem we have now run into is that `agent.RPCClient.InstallKey()` returns a `keyringResponse` which is unexported. It seems like significant portions of the `RPCClient` (really, any of the various methods around keys) are actually unexported and therefor not necessarily suitable for…	zaksoup	highlyunavailable
1358	2016-01-20 06:31:39	Hi @skiold not yet - there's an open PR for this that we will review when we get a chance.	slackpad	skiold
1358	2016-03-11 04:24:49	@tahoemph you are correct. We only show it in the Docker example, but it isn't called out very specifically. We can update the docs to reflect this.	slackpad	tahoemph
1358	2016-07-26 15:56:28	@slackpad seems like #1430 is dead, should we create a new one or is there something that you're not satisfied with?	amenzhinsky	slackpad
1358	2016-08-22 15:16:39	The issue mentioned by @duritong led to long troubleshooting for us when script checks that were working on all existing machines did not work on new ones (which had a slightly newer systemd). When determining how to fix it, I'd just like to mention that we use a fair amount of shellism such as subshells and pipes (eg for Zookeeper `result=$(echo ruok | nc localhost 2181); echo $result; test "zk-…	carlpett	duritong
1358	2016-08-22 15:45:31	@carlpett you can always wrap it in `/bin/sh -c`. You would not need to put it in a separate script.	mfischer-zd	carlpett
1358	2017-02-27 05:31:45	@slackpad your comment aligns with a recent breaking change in [consul-template v0.18.0](https://github.com/hashicorp/consul-template/blob/master/CHANGELOG.md#v0180-january-20-2017) > A shell is no longer assumed for Template commands. Previous versions of Consul Template assumed /bin/sh (cmd on Windows) as the parent process for the template command. Due to user requests and a desire to customiz…	steve-jansen	slackpad
1347	2015-10-28 00:19:09	@AjeetK You need to have Consul read the configuration files, either using the `-config` or `-config-dir` parameters so that it will load those JSON files.	armon	AjeetK
1343	2015-10-26 20:21:47	@salehe Not very different at all, but that depends on users generating scripts for every container running on the system. This exposes an API which makes this easy to run checks programatically, for example Nomad could use Consul agent to run health checks for a container that it is managing.	diptanu	salehe
1343	2015-10-27 16:18:08	LGTM @diptanu @slackpad Can we make sure the website docs get updated for this change as well	armon	slackpad
1343	2015-10-27 16:18:08	LGTM @diptanu @slackpad Can we make sure the website docs get updated for this change as well	armon	diptanu
1343	2015-10-27 21:55:17	@diptanu it looks like this change broke some of the BSD targets (from a full `make`):	slackpad	diptanu
1337	2015-11-05 10:26:47	Hi @half-dead what have you changed for tuning the conf ? (and where). We are currently facing the same problem with a cluster of 800 nodes.	AlexisSellier	half-dead
1337	2015-11-19 10:19:41	@AlexisSellier After a long time watching, I think the cause of this in our situation is that we have clients from different datacenter(RTT approximately 5ms), and now we use different dc for clients from different datacenter, and it's stable now. Here is some log from before and after the changing : So far our largest cluster have 220 nodes, so the flapping frequency are acceptable. I'm guessing…	half-dead	AlexisSellier
1337	2016-02-05 05:22:00	@AlexisSellier thank you for the tip, we have been running into this issue as well, 0.6.3 helps a lot, we only received a few flapping a day, compared to before where we received a few flapping every 15 minutes. @slackpad I wonder if we can tune these values at the config file level ?	changwuf31	AlexisSellier
1337	2016-02-13 01:52:34	Hi @changwuf31 we are looking at possibly adding support for tuning these in an upcoming release, and we are working on some specific improvements in the next release to improve node flapping. I'll close this out since it looks like @half-dead got to a working configuration with the mod.	slackpad	half-dead
1337	2016-02-13 01:52:34	Hi @changwuf31 we are looking at possibly adding support for tuning these in an upcoming release, and we are working on some specific improvements in the next release to improve node flapping. I'll close this out since it looks like @half-dead got to a working configuration with the mod.	slackpad	changwuf31
1336	2015-10-26 15:10:05	@slackpad once I get all the sites updated, I'm going to move the fastly logo into middleman-hashicorp and compress it there :smile: I just didn't feel like doing it 8 times, and I can't do it until all the sites are updated :smile:	sethvargo	slackpad
1335	2015-10-26 03:45:55	hi @wolftrouble, have you seen issue #1212? Docker has a known issue with their connection table for agents stopping and starting quickly, something related to UDP packets being dropped. If you do recall stopping and starting the Consul containers, you may want to try running: I have had troubles with nodes flapping, but only when cluster sizes reach 30+ nodes. We've mitigated this issue by creat…	djenriquez	wolftrouble
1333	2016-04-13 20:43:05	@slackpad can confirm, removing everything from `/var/lib/consul/` seemed to fix a service that was registered by registrator. We ran registrator against the local consul-agent, so I'm assuming moving it to hit the consul-cluster instead may fix the issue...	josegonzalez	slackpad
1326	2015-10-22 20:34:06	@ryanbreen Yep! Fixed by #1318	armon	ryanbreen
1325	2016-01-08 01:05:49	@frntn and in case anyone else looks at this ticket there's also a https://www.consul.io/docs/agent/options.html#only_passing config option that controls this.	slackpad	frntn
1322	2015-12-12 20:02:29	@JBodkin @bryanwb If the other server did not leave gracefully you might have to update the `/opt/consul/raft/peers.json` file manually as discussed here: https://www.consul.io/docs/guides/outage.html	keyan	bryanwb
1322	2015-12-12 20:02:29	@JBodkin @bryanwb If the other server did not leave gracefully you might have to update the `/opt/consul/raft/peers.json` file manually as discussed here: https://www.consul.io/docs/guides/outage.html	keyan	JBodkin
1322	2016-01-08 01:58:22	Hi @JBodkin please re-open this if the outage guide didn't fix the issue - editing peers.json is the right fix.	slackpad	JBodkin
1320	2015-10-28 01:11:59	Hey @bmonkman, is it possible that the timeout is being reached? At first glance, I noticed a possibly related upstream bug which was released in go 1.5.1: https://github.com/golang/go/commit/01b25600689250b3672465ae30b821086645013d. I'm not sure why else this would happen off the top of my head. Marking as a bug, thanks for reporting!	ryanuber	bmonkman
1320	2016-11-22 19:19:34	It seems like the most likely issue is that the app server takes a while to respond every once in a while - please re-open if that wasn't the cause of this. @loslosbaby I think your log looks normal - that's just things shutting down - please let us know if you still have any concerns.	slackpad	loslosbaby
1313	2015-10-16 17:40:32	Hey @ManojaMishra, What you are seeing is the expected behavior currently. Registrations to the agent don't validate the ACL with the servers, the ACL is only validated when trying to sync services from the agent to the central catalog. I can see how it would be useful to do the validation up-front, and there are also cases where allowing the service to register on the agent without validation co…	ryanuber	ManojaMishra
1311	2016-01-08 00:51:17	Hi @njbennett are you still having trouble?	slackpad	njbennett
1311	2016-02-05 22:46:57	Hey @slackpad Thanks for following up. Yes, we're still having this issue. We [guarantee data persistence when scaling up from 3 to 5](https://github.com/cloudfoundry-incubator/consul-release/blob/309d583df6a0027bff49ce040287840b2a2e086a/src/acceptance-tests/deploy/scale_up_instances_test.go#L80-L100) whereas we [only guarantee the cluster is functional after scaling up from 1 to 3](https://githu…	Amit-PivotalLabs	slackpad
1311	2016-02-13 00:23:36	Hi @Amit-PivotalLabs - I was one of those folks :-) In that case I thought it was an issue with a TLS upgrade where you were going from 3 to 1 and then back up, and in particular it was possibly shutting down multiple nodes at the same time. Going from 1 to 3 should not be causing any data loss, so I'd like to track that down if that's still a problem.	slackpad	Amit-PivotalLabs
1311	2016-02-13 22:44:18	Hey @slackpad Those were two separate issues. We've had users running a 3 node cluster, whom we've migrated to a 3 node TLS cluster, via a scale-down => turn on TLS => scale-up. The scale-down can go south and requires manual intervention (usually blowing away data and starting from scratch, once we're wedged in an "outage" state) Separately, we have continuous integration for our consul service …	Amit-PivotalLabs	slackpad
1306	2016-02-10 15:40:48	+1 to track. Running into this right now. Re: Automating the editing of peers.son, I've got a setup where when a node goes down it likely knows the address of the peer it was replacing. (network attached storage) The script I have sets up a new container but also issues a "force-leave" on the prior node IP. My understanding is that this impacts the upper layer but not the raft layer (peers.json).…	jmspring	josdirksen
1302	2016-03-22 08:54:00	@slackpad please reopen	rtoma	slackpad
1299	2016-08-12 19:03:40	@ross I think you are hitting the current behavior - the configured key is designed to be an initial one only - https://www.consul.io/docs/agent/options.html#_encrypt: > Specifies the secret key to use for encryption of Consul network traffic... The provided key is automatically persisted to the data directory and loaded automatically whenever the agent is restarted. This means that to encrypt Co…	slackpad	ross
1298	2016-01-08 00:48:48	Hi @huikang unfortunately now it's only possible to specify one or the other, as @akmalabbasov said. You do get the result that's being watched over stdin into your handler though, so you can do filtering there with some scripting.	slackpad	akmalabbasov
1298	2016-01-08 00:48:48	Hi @huikang unfortunately now it's only possible to specify one or the other, as @akmalabbasov said. You do get the result that's being watched over stdin into your handler though, so you can do filtering there with some scripting.	slackpad	huikang
1297	2016-01-07 23:47:24	Hi @adpande - it still seems like it would be subject to race conditions if different agents are seeing if they are the leader and then reacting (such as if leadership changes right in that time), even if one call had both pieces of information. It seems like you might want to make a more robust synchronization mechanism to make sure the API is only hit once. One idea I had is possibly having the…	slackpad	adpande
1295	2017-02-04 06:56:41	Hi @joneepenk sorry we haven't gotten to this - it's not hard but there's a large backlog of small things like this and limited resources, so we have to focus our resources on higher priority things. Hopefully the summary above helps in the meantime.	slackpad	joneepenk
1295	2017-03-22 11:36:28	@philsttr which is the best chooice in Distributed Systems? spring cloud supported the both.	andChow	philsttr
1291	2015-10-20 06:19:39	@armon and @ryanuber all the outstanding comments have been addressed so please take another look. I'm going to leave the TODO in `PrefixWatch.Notify()` for now since it's an existing bug and clean that up on another PR if I have time. I think it'll need a periodic sweep kind of cleanup, or else the notify groups will have to be able to tell the parent `PrefixWatch` once they have become empty.	slackpad	armon
1291	2015-10-20 19:32:30	@slackpad this all looks super solid! We should also remove the entry in the FAQ that mentions Consul's use of LMDB. I wasn't able to get a diff of the changes on the state store from where I left off and you picked up (because they are so large), but I perused the file and things looked sane. :+1:	ryanuber	slackpad
1290	2015-11-16 23:13:47	Hi @isamuelson can you provide some more details about your test setup (are all three nodes in the cluster Consul servers)?	slackpad	isamuelson
1290	2015-11-17 02:14:39	@slackpad I've seen this before in normal operation - if the server that the agent is connected to dies, the agent freaks out and loses all sessions. I know I commented on it somewhere in github but the search doesn't find it.	highlyunavailable	slackpad
1288	2015-10-13 00:47:52	@talwai We will fix this for the Consul 0.6 release, but currently build 0.5 against Go 1.4	armon	talwai
1287	2015-10-14 08:17:12	@SPARTAN563 watch out for checks that are not idempotent and change output each time you run them. Depending on your https://www.consul.io/docs/agent/options.html#check_update_interval and number of services in your cluster, you could be causing enormous number of writes to the K/V. EDIT: > I suspect this has something to do with Go trying to reuse the same socket for subsequent HTTP requests (al…	wuub	SPARTAN563
1284	2015-10-08 22:10:09	Thanks a lot @nbrownus :+1:	scalp42	nbrownus
1284	2015-11-03 18:48:51	Any chance to look at this @slackpad following @nbrownus PR ? Would be greatly appreciated.	scalp42	nbrownus
1284	2015-11-16 22:58:28	Hi @nbrownus - thanks for this! Once we get 0.6 rolled out I'll work with you to review this so we can get it into the following release.	slackpad	nbrownus
1284	2016-01-26 15:30:33	@slackpad Aside from the merge conflict, is there anything stopping this PR from being merged? I have some time this week and could having a shot at rebasing it if @nbrownus is busy.	BRMatt	nbrownus
1284	2016-01-26 15:30:33	@slackpad Aside from the merge conflict, is there anything stopping this PR from being merged? I have some time this week and could having a shot at rebasing it if @nbrownus is busy.	BRMatt	slackpad
1284	2016-01-30 00:25:33	thanks a lot again @nbrownus much appreciated	scalp42	nbrownus
1284	2016-02-01 14:19:32	Thanks @nbrownus! :heart:	BRMatt	nbrownus
1283	2015-10-08 15:58:14	Hi @foca - this is they key to what's going on: > Since sentinel does not run in the same nodes as the redis instances, I can't perform the update against the agent (since I can't specify the Node, or at least can't find in the API docs how to), so I'm updating the catalog directly. Currently, the agent is the source of truth so the next time anti-entropy sync runs it overwrites the changes you m…	slackpad	foca
1281	2015-11-16 22:55:19	Hi @Esya - this is a weird one. It looks like maybe the advertise address isn't getting populated into the catalog correctly. Can you see what the output of the `/v1/catalog/nodes` HTTP endpoint shows for the address?	slackpad	Esya
1278	2015-10-08 18:37:32	@wwalker Yeah this is a terrible case for Consul in general. All the transactions against Consul are applied atomically, so a large scale delete is just devastating. This effectively fans out to about ~6 million key updates that must be done in an atomic update. Hopefully some of the architectural changes in 0.6 will ease this pain, but ultimately any transaction involving millions of entries wil…	armon	wwalker
1278	2015-10-08 20:27:30	@armon could we add chunk=true to delete endpoint so that recursive deletes will be done in smaller chunks, sacrificing the atomicity of the overall delete for performance? For me I saw a 7.8 X performance improvement doing 10 separate 10,000 key deletes serially (8.5 seconds each, total time 84.6 seconds) versus doing a 100,000 key delete (660 seconds). Then I ran 10 deletes of 10,000 keys each …	wwalker	armon
1278	2015-10-13 00:37:00	@wwalker Not sure why the smaller deletes took longer, that is odd... I think we could certainly support something like `chunk` which would break the promise of atomicity, but I think it's hard to understand the implications of that in the case of things like blocking queries and consul template. E.g. if those systems see a partial delete, they will be in a bad state, due to how the indexing is d…	armon	wwalker
1278	2015-11-19 04:48:44	I like @mitchellh's idea of providing some kind of paging in the APIs. That would allow tools to delete in chunks and it would be obvious that atomicity is not guaranteed across the entire set. The paging could possibly be useful for other uses too if it applies to GET and not just DELETE. I'm imagining some kind of key browser like the Consul UI for instance. In fact, the Consul KV UI started ti…	msabramo	mitchellh
1278	2015-11-19 04:48:44	I like @mitchellh's idea of providing some kind of paging in the APIs. That would allow tools to delete in chunks and it would be obvious that atomicity is not guaranteed across the entire set. The paging could possibly be useful for other uses too if it applies to GET and not just DELETE. I'm imagining some kind of key browser like the Consul UI for instance. In fact, the Consul KV UI started ti…	msabramo	wwalker
1278	2015-11-19 05:13:47	So assuming I missed @wwalker's warning and did `curl -X DELETE 'http://localhost:8500/v1/kv/vault?recurse'` and my Consul is now stuck like his was, is there anything I can do to undo that; make Consul forget about that or abort it and release any associated locks?	msabramo	wwalker
1278	2015-11-19 07:10:42	Hi @msabramo unfortunately this is on the wrong side of the Raft log so the quorum has accepted the huge KV delete operation and it's now trying to commit to the state store which is taking a huge amount of time, and locking up all the rest of the writes because it's occurring in a transaction with the database. There's currently no mechanism to cancel something like this, though I opened https:/…	slackpad	msabramo
1278	2016-01-04 16:00:39	@slackpad is the patch above part of 0.6.0? I just got hit with this again (1.6 M vault/core/leader/\* entries....)	wwalker	slackpad
1278	2016-01-04 16:37:59	@wwalker unfortunately that patch isn't in there since it breaks the tombstone behavior for those keys, so it's not a good general solution.	slackpad	wwalker
1278	2016-01-05 21:14:16	@wwalker I don't think there's a very good recovery option if that huge delete is queued up in the Raft log, you may have to reinitialize Consul. Sorry about running into this again.	slackpad	wwalker
1278	2016-01-05 22:45:52	@wwalker I think the cluster should return to being healthy once it finishes chewing through the operation, but let us know if not. With 0.6.0 the operation should take on the order of minutes now instead of hours.	armon	wwalker
1277	2015-11-13 08:22:20	Hi @Nirkus, Thanks for the response. Unfortunately, it doesn't work :cry:. It results in Consul just GETting `/api/aliveness-test/%252F`. It's a good idea, though. I'll have a play around and see if I can get `net/http` to comply...	JayH5	Nirkus
1276	2015-11-16 22:43:22	Hi @akmalabbasov can you describe what's failing in a little more detail? There aren't any uniqueness checks on address that should cause things to fail.	slackpad	akmalabbasov
1274	2015-11-16 22:45:11	Hi @rgl thanks for the PR! Once we get Consul 0.6 rolled out I'll help review this and get it in for the following release.	slackpad	rgl
1274	2015-11-30 20:02:12	Hey @rgl, this definitely looks good. I started the same thing in a branch (see [here](https://github.com/hashicorp/consul/compare/f-ui-static?expand=1)) before I realized you had already done this. If you want to finish this up I'll just close out my branch. One idea, let's try to avoid the hard requirement on ruby/bundler and compiling the web UI assets in the typical build pipeline for Consul.…	ryanuber	rgl
1274	2015-12-01 19:38:12	I would like to finish it up. I think that always generating the file is better for early catching build errors. But I can implement it either way. Lets see what @ryanbreen and @slackpad have to say.	rgl	ryanbreen
1274	2015-12-01 19:38:12	I would like to finish it up. I think that always generating the file is better for early catching build errors. But I can implement it either way. Lets see what @ryanbreen and @slackpad have to say.	rgl	slackpad
1274	2015-12-01 19:51:37	Yeah I'd go with @ryanuber's suggestion and just check in the go file - adding Ruby/bundler to the default build path is pretty heavy so this'll keep things fast and simple for most people who aren't updating the web UI.	slackpad	ryanuber
1274	2015-12-01 20:03:19	Seems fair. As the @ryanuber branch already has that done, I'll retract this PR.	rgl	ryanuber
1271	2015-10-26 17:04:24	@djenriquez This issue is not docker-related. It is 100% reproducible on bare metal. There is also no "flapping" observed. Furthermore, there is inconsistency and not just nodes going down and up.	jakubzytka	djenriquez
1271	2015-10-27 04:15:11	@jakubzytka take a look at this: https://consul.io/docs/guides/outage.html In my opinion, when the majority of a cluster have failed, simply restart all the servers will not bring the cluster back, and I've tried many times to verify this. You can either restart all the servers with bootstrap-expect 3 flag or follow the steps in the Outage Recovery guide. Btw, in your test scenario, I think the p…	half-dead	jakubzytka
1271	2015-10-27 09:10:23	@half-dead I'm sorry, but I believe you are wrong in pretty much every sentence. Please point any mistake in my reasoning if you see one. - "take a look at this: https://consul.io/docs/guides/outage.html" The outage recovery guide describes a solution for a situation when a **majority** of cluster is **permanently dead**, so there is no quorum anymore (the yellow box on the page tells this in dif…	jakubzytka	half-dead
1271	2015-10-27 11:11:34	@jakubzytka Sorry I wasted your time, I didn't read it thoroughly. Seems to me that this is by design, simply add -retry-join when restarting servers will solve this problem.	half-dead	jakubzytka
1271	2015-10-27 11:33:52	@half-dead I suppose rejoin will work, but this means I (and everybody else) need to parse raft/peers.json to get the addresses which is some inconvenience and perhaps not the best solution in general (e.g. suppose you are a client - I suppose you do not know about raft peers). I browsed consul and serf code and proposed some more general solution in hashicorp/serf#333 I hope it doesn't have loop…	jakubzytka	half-dead
1266	2015-10-02 17:26:02	@jaredcurtis is it possible there are any other configuration files at play, or any CLI args that might affect this? I copy-pasted your configs onto a test box and started Consul a few times with them, but I consistently see the 192.x address for the "asterisk" service. It is also possible that this service definition can be updated from the `/v1/agent` API's. If the service has indeed been updat…	ryanuber	jaredcurtis
1266	2015-11-02 23:49:29	@jaredcurtis can you show me how you are querying Consul for the service address? (DNS query with `dig`, HTTP request with `curl`, etc).	ryanuber	jaredcurtis
1266	2016-11-22 19:23:30	Hi @jaredcurtis are you still experiencing this issue - any updates? Thanks!	slackpad	jaredcurtis
1265	2015-10-13 03:31:33	@spheromak I think #1296 is a partial fix at least. Do those services have checks associated, or are there just 10K services without checks?	armon	spheromak
1265	2015-10-13 04:15:45	Hi @spheromak sorry for the delay on this, and thanks @armon. Your change in #1296 looks good but iirc there were no health checks for these services. Looking at the code I'm surprised there's not an n^2 loop over services so I'm not sure this alone will fix it.	slackpad	armon
1265	2015-10-13 04:15:45	Hi @spheromak sorry for the delay on this, and thanks @armon. Your change in #1296 looks good but iirc there were no health checks for these services. Looking at the code I'm surprised there's not an n^2 loop over services so I'm not sure this alone will fix it.	slackpad	spheromak
1265	2015-10-13 12:29:20	No agent checks. We were planning on doing http callbacks for service status. On Mon, Oct 12, 2015 at 9:15 PM James Phillips notifications@github.com wrote: > Hi @spheromak https://github.com/spheromak sorry for the delay on this, > and thanks @armon https://github.com/armon. Your change in #1296 > https://github.com/hashicorp/consul/pull/1296 looks good but iirc there > were no health checks for…	spheromak	armon
1265	2015-10-13 12:29:20	No agent checks. We were planning on doing http callbacks for service status. On Mon, Oct 12, 2015 at 9:15 PM James Phillips notifications@github.com wrote: > Hi @spheromak https://github.com/spheromak sorry for the delay on this, > and thanks @armon https://github.com/armon. Your change in #1296 > https://github.com/hashicorp/consul/pull/1296 looks good but iirc there > were no health checks for…	spheromak	spheromak
1265	2015-10-13 12:34:50	This may have been causing the slowdown. I am traveling this week but will try to get a test run with the patch On Tue, Oct 13, 2015 at 5:29 AM Jesse Nelson spheromak@gmail.com wrote: > No agent checks. We were planning on doing http callbacks for service > status. > > On Mon, Oct 12, 2015 at 9:15 PM James Phillips notifications@github.com > wrote: > > > Hi @spheromak https://github.com/spheromak…	spheromak	armon
1265	2015-10-13 12:34:50	This may have been causing the slowdown. I am traveling this week but will try to get a test run with the patch On Tue, Oct 13, 2015 at 5:29 AM Jesse Nelson spheromak@gmail.com wrote: > No agent checks. We were planning on doing http callbacks for service > status. > > On Mon, Oct 12, 2015 at 9:15 PM James Phillips notifications@github.com > wrote: > > > Hi @spheromak https://github.com/spheromak…	spheromak	spheromak
1264	2015-10-06 06:42:28	@highlyunavailable I think we should improve the documentation for `force-leave` then	omribahumi	highlyunavailable
1259	2015-09-24 16:55:33	@rfyiamcool This is already supported. See the [session](https://consul.io/docs/internals/sessions.html) documentation. What you need to do is [create a Session](https://consul.io/docs/agent/http/session.html#session_create) with the `delete` behavior and [acquire](https://consul.io/docs/agent/http/kv.html) the key with it, then when the Session expires or is destroyed the key will be deleted. On…	highlyunavailable	rfyiamcool
1256	2015-09-25 19:28:46	Hi @ssenaria this seems like a possible bug. When you say "restart consul" do you mean a config reload via https://www.consul.io/docs/commands/reload.html/SIGHUP?	slackpad	ssenaria
1254	2015-09-28 21:50:57	@highlyunavailable What would be the recommendation for persisting that data, and in the case of a cluster outrage what would be the recovery process? Would it be pointing the new server nodes' `-data-dir` to the old data directory that was backed up in one way or another (e.g. a persistent volume that was mounted to the old instance)?	calvn	highlyunavailable
1254	2015-10-05 19:07:03	Interesting topic. We are currently backing up our dockerized Consul servers using [Convoy](https://github.com/rancher/convoy), but it appears that this will cause issues if we were to restore this data onto a new Consul server on a machine with a different IP address, as @highlyunavailable noted. We followed this as recommened by @armon in this [Google Group topic](https://groups.google.com/foru…	djenriquez	highlyunavailable
1254	2015-10-05 19:36:53	@djenriquez Thanks for the link on that GG topic. We also use consul-replicate, but only clone out a specific subset of the KV's for each datacenter. So far all the KV data that we use is populated by [git2consul](https://github.com/Cimpress-MCP/git2consul) so there is no issue with repopulating that to an entire new cluster. We also wrote [consul-migrate](https://github.com/Cimpress-MCP/consul-m…	calvn	djenriquez
1254	2015-11-03 18:40:46	Sorry for the late reply on this one. The snapshots contained in the data-dir should be useful for providing you a good state checkpoint in the event of a disaster, but as @highlyunavailable noted, the peers list would probably need surgery and there's no consistency guarantees for the Raft log post-snapshot, so that data could be lost (if it was corrupted you'd probably have to delete it and/or …	slackpad	highlyunavailable
1252	2015-09-22 18:38:03	Hi @kureikain - sorry about that - bintray is experiencing issues. We will update the status here - https://twitter.com/hashicorpstatus.	slackpad	kureikain
1250	2015-09-21 17:37:30	Hi @half-dead - the anti-entropy syncs will get routed through to the leader since they are writing to the data store, so if the newly-added servers handle an anti-entropy sync request from an agent they will just proxy it through. For a read query, it would depend on the consistency mode selected in the request. (https://www.consul.io/docs/agent/http.html). For `default` or `consistent` you shou…	slackpad	half-dead
1249	2015-09-21 18:17:41	Hi @macb - thanks for opening this. I think we are going to take a look at doing something along these lines across more than just Consul, so you should probably hold off on "going rogue" :-) We will update this once we've got a plan.	slackpad	macb
1249	2015-09-21 20:43:01	Awesome @slackpad, looking forward to it.	macb	slackpad
1249	2016-02-02 07:54:03	Hi @bastichelaar still nothing yet, we've had too many other things ahead of this on the roadmap. I'll ping this up internally and see if we can get some discussion going.	slackpad	bastichelaar
1249	2016-02-02 10:19:36	@slackpad if you can come up with a recommendation (I'm personally a fan of [logrus](github.com/Sirupsen/logrus)), that might be the kind of thing a community contributor could tackle. I'm personally irked by the logging output of consul-template, consul, and vault; if you could settle on a framework across all your products, that'd be a really great experience for us ops-y folk!	blalor	slackpad
1249	2016-02-02 18:32:45	Thanks for that recommendation @blalor. It's something that has come up several times internally and isn't a resolved issue yet. Stay tuned.	sean-	blalor
1247	2015-09-21 16:49:56	Hi @zhouzhongmi - are you running consul-template, or any other service that does a high number of watch queries against Consul? There are some known read performance issues that we are working to fix now - https://github.com/hashicorp/consul/issues/1150.	slackpad	zhouzhongmi
1247	2015-09-22 09:14:04	Hi @slackpad - Thank you for your considering with my questions. I just running a consul cluster without consul-template. As I have registered about 400 services and checks, I suspect whether the 400 checks cause the problem. Each of my checks registered with a interval as 2 seconds by the HTTP method. Now I will try to register my services and checks randomly into the cluster and enlarge my clus…	zhouzhongmi	slackpad
1245	2015-09-18 17:55:39	Yup, @highlyunavailable traffic is open both ways for ports 8300, 8301/udp, 8301, 8302/udp, 8302, 8400, and 8500. I tried adding a timeout, but as far as i know, netcat's lowest timeout is 1 second, which passes everytime for all ports in both directions...	djenriquez	highlyunavailable
1245	2015-09-21 17:02:27	Hi @djenriquez - it does look like you have the right set of ports. Do things work for a while and then fail sporadically, or do they always fail?	slackpad	djenriquez
1245	2015-09-21 17:43:10	Looks right, I think. :stuck_out_tongue_closed_eyes: us-west-2 us-east-1 I appreciate your time on this @slackpad.	djenriquez	slackpad
1245	2015-09-23 18:10:55	Ah, I don't remember @slackpad, sorry. I noticed that the consul DCs attempt to join each other, then give up for a period of time and then retry again later. I came to this conclusion because when I navigate to 10.179.3.152:8500, there are periods of time where US-EAST-1 does not appear in the datacenter list, then it'll eventually come back. Maybe 8300 wasn't showing up because I dumped the ses…	djenriquez	slackpad
1245	2015-10-02 21:47:14	@slackpad Is there a way to "cancel" the `join -wan` command? Since this isn't working for us at the moment, i'd like Consul to just stop trying to join. Its been trying to join for a little under two weeks now!	djenriquez	slackpad
1245	2015-10-02 22:01:03	@djenriquez that doesn't sound right! The `join` should be a one-shot thing. Did you run it with `consul join -wan`.	slackpad	djenriquez
1245	2016-11-09 19:18:41	Hi, @slackpad. Could you please elaborate leave process for the WAN pool in details? I also need to disjoin datacenters. You mentioned two ways to do it. ### Issue 'consul leave' or 'consul force-leave' command and restart Consul. If I do this, I suppose that I need to do it on each node and it is hard to do it by a script in an automated way since I need to restart Consul. Even if I do this manu…	hosunghwang	slackpad
1245	2017-01-27 12:59:40	@djenriquez did you solve the problem with this UDP packets on eu-west-1? It look like I am facing the same problem with Consul on AWS.	maciekciolek	djenriquez
1244	2015-09-16 10:44:19	Hi @agemooij What is the motivation for selecting such a large index? Consul is going to keep returning until it hits that index. Your first request should always use index 0. Then, the response will include a response index that you add to the next query. You can see the Go-version of this here: https://github.com/hashicorp/consul-template/blob/a020700c8ed8ea70450460f0eedef21197738ef2/watch/view…	sethvargo	agemooij
1244	2015-09-16 11:27:57	@sethvargo just to be clear, what we do for all requests except for the first one is to set the `index` query param to the value of the `X-Consul-Index` of the previously received response, indicating that we are interested in receiving a response only if something has changed since that specified index. AFAIK this is straight from the Consul Http API docs.	agemooij	sethvargo
1244	2015-09-16 16:55:40	Hi @agemooij - the Consul health checker isn't aware of any format for the check outputs so it does a simple string compare to see if they have changed; this would definitely cause write and index churn even if the health status is stable. Go intentionally randomizes map iteration order which I think causes the non-determinism in our JSON output. If you can filter your health check outputs to mak…	slackpad	agemooij
1244	2015-09-17 10:54:42	Hi @slackpad and @sethvargo, we ran some tests and this is the current situation: - we checked several services and their health checks and we can verify that their health checks consistently and continuously produce exactly the same responses (i.e. the same status and the exact same http entity). - we can see that **all (!)** indexes, or at least all the ones for all `/v1/health/service/<service…	agemooij	slackpad
1244	2015-09-17 10:54:42	Hi @slackpad and @sethvargo, we ran some tests and this is the current situation: - we checked several services and their health checks and we can verify that their health checks consistently and continuously produce exactly the same responses (i.e. the same status and the exact same http entity). - we can see that **all (!)** indexes, or at least all the ones for all `/v1/health/service/<service…	agemooij	sethvargo
1244	2015-09-17 16:54:35	Hi @agemooij it's complicated, that's why I had to go look in the code :-) Each entity (node, service, check, kv) has a separate table, and Consul tracks an index per table, so there's no inherent coupling between these tables. If you delete a node that has a service and a check, though, it will bump all three of those indexes because it hit all three tables. For the KV table, we store extra inde…	slackpad	agemooij
1244	2015-09-21 08:37:00	Thanks @slackpad for the update. A fix to make the granularity of updates match with expectations and documentation would be very much appreciated. We are actively looking for all sources of non-identical health check responses and we have already found some obvious sources; mostly of health checks running against software we don't control, like Cassandra and Prometheus. Those services have times…	agemooij	slackpad
1244	2015-09-21 17:57:39	Thanks for the updates and I appreciate the ping on registrator. @agemooij - I'd hesitate to make Consul aware of the format of any output; wrapping a check in a script that preps and filters is probably better for keeping Consul complexity low. We can make the documentation way better, though, and it might be worth a periodic warning if a healthy service is churning its output so it's more obvio…	slackpad	agemooij
1244	2015-09-22 14:43:27	@mbroome as far as I understood the granularity of writes is cross-service at the moment. I'm not exactly sure where the granularity borders of these "tables" are but in practice for us this means that any write for service X on any Consul endpoint (catalog, health, etc.) will also trigger all watches for all other services on all other endpoints. @slackpad It would be great if we could get a bet…	agemooij	slackpad
1244	2015-09-22 14:43:27	@mbroome as far as I understood the granularity of writes is cross-service at the moment. I'm not exactly sure where the granularity borders of these "tables" are but in practice for us this means that any write for service X on any Consul endpoint (catalog, health, etc.) will also trigger all watches for all other services on all other endpoints. @slackpad It would be great if we could get a bet…	agemooij	mbroome
1244	2015-09-22 14:47:10	@slackpad I agree that interpreting health check responses would be the last possible choice I expect you guys to make. I simply threw it into the discussion as an extreme alternative. If the granularity of writes would increase, the side-effects of a chatty/flappy service would be greatly reduced. Next to that I agree that "writes per minute" or something similar would be a very helpful metric t…	agemooij	slackpad
1244	2015-09-23 17:32:35	@mbroome Yeah @agemooij summarized it correctly "any write for service X on any Consul endpoint (catalog, health, etc.) will also trigger all watches for all other services". It doesn't sound like your `cat` check would cause churn, but some other check causing churn could affect that one. @agemooij We will see what we can do to make this better - improved granularity of watches plus some better …	slackpad	agemooij
1244	2015-09-23 17:32:35	@mbroome Yeah @agemooij summarized it correctly "any write for service X on any Consul endpoint (catalog, health, etc.) will also trigger all watches for all other services". It doesn't sound like your `cat` check would cause churn, but some other check causing churn could affect that one. @agemooij We will see what we can do to make this better - improved granularity of watches plus some better …	slackpad	mbroome
1244	2015-09-23 20:19:39	@mbroome - this is on our list. I'm not sure of the exact time frame but hopefully shortly after Consul 0.6 ships; we are trying for near the end of the month with that.	slackpad	mbroome
1244	2015-09-24 09:19:13	@mbroome for us watches do still "work" but only because both consul-template and out own watches always compare the new response to the old response and only trigger reconfiguration when something has actual changed. The main impact we are seeing is the load produced by all these watches constantly being triggered and then resubscribing. This is not practical unless you have an extremely stable …	agemooij	slackpad
1244	2015-09-24 09:19:13	@mbroome for us watches do still "work" but only because both consul-template and out own watches always compare the new response to the old response and only trigger reconfiguration when something has actual changed. The main impact we are seeing is the load produced by all these watches constantly being triggered and then resubscribing. This is not practical unless you have an extremely stable …	agemooij	mbroome
1244	2016-01-14 03:37:21	Hi @rytutis we are still tracking this and hoping to get it into Consul 0.7.	slackpad	rytutis
1244	2016-03-22 00:28:02	@mrwilby this may not make it into 0.7 given our current scope, but I think Q2 seems pretty likely. Will update this when I have a better estimate.	slackpad	mrwilby
1244	2016-05-20 23:47:57	@Loushu when you see that, is the output of the failing check changing run to run?	jhmartin	Loushu
1244	2016-06-20 15:57:47	@jhmartin : We've tracked down index churn to 2 distinct causes. First one is related to failed health checks for non-running services on Windows, where the text message of failed check would vary between 2 messages. One is a timeout message and the second one is connection refused message. Second cause of index churn is more interesting. In our setup we use ACL tokens for service registration, w…	Loushu	jhmartin
1244	2016-10-18 09:25:58	@slackpad any updates on delivery? version ? The problem exists on 0.7 but less often than 0.6.4. I wonder what has been changed.	rohitjun	slackpad
1241	2015-09-14 21:54:06	Hi @scalp42 it doesn't look like that's exposed via any Consul configuration right now. Unless that gets added, you'd have to make a mod here and build Consul: https://github.com/hashicorp/consul/blob/master/command/agent/command.go#L572	slackpad	scalp42
1241	2015-10-08 17:51:44	Having the hostname in the metric kill us and it ends up duplicating a shit ton of metrics (vs datadog where you would pay per host for example). @slackpad any chance we can see @nbrownus ported to consul as well?	scalp42	nbrownus
1241	2015-10-08 17:51:44	Having the hostname in the metric kill us and it ends up duplicating a shit ton of metrics (vs datadog where you would pay per host for example). @slackpad any chance we can see @nbrownus ported to consul as well?	scalp42	slackpad
1239	2015-09-14 22:05:04	@vitalyisaev2 Thanks for the report. This is kind of a heuristic-y timeout, but it is set at 30 seconds which is quite a long time. Can you describe your environment a little more and the kinds of workloads you put on your Consul servers?	slackpad	vitalyisaev2
1238	2015-09-14 21:21:39	Hi @half-dead - can you configure your cluster so KV writes for the clients are default deny, and then just open up the KV space for the areas they should access? This should prevent them from choosing some other prefix to exec on.	slackpad	half-dead
1238	2015-11-04 03:24:54	@slackpad what's the latest on this one? I would really like to adopt Consul, but can't put it into production until we're able to prevent remote execution via this method.	arobson	slackpad
1238	2015-11-04 03:35:17	Hi @arobson this didn't make the cut for 0.6 (we've already got a huge scope) but we will try to get this into the next release.	slackpad	arobson
1238	2016-03-10 06:52:44	@rajkashikar the admin nodes should be the only ones allowed to fire the "_rexec" event via ACLs and that should allow them to trigger execs and still have other nodes be able to carry out the exec operation.	slackpad	rajkashikar
1237	2015-09-14 22:03:20	Hi @JeanMertz sorry for the confusion. You are correct that this is kind of a degenerate mode for Consul that it doesn't handle in the most friendly way. This ticket has some context on how this came to be - https://github.com/hashicorp/consul/issues/750.	slackpad	JeanMertz
1237	2015-09-24 12:46:49	@slackpad so we've been running with the above config for a while now on Kubernetes. When a container stops, it starts again with the same name (but a different IP). We now see logs like these: `consul members` shows the correct IPs, but `peers.json` has the above mentioned _wrong_ IPs _on top of_ the correct IPs. Does this mean we'd have to write a script that fetches the current node IPs and pu…	JeanMertz	slackpad
1236	2015-09-11 19:16:15	Cool, makes sense. @scalp42, if you want to update the PR to restrict the changes to errors in comments and docs, it'll be safe to merge.	ryanbreen	scalp42
1235	2015-09-17 09:55:50	@slackpad > Want to take a crack at preventing multiple reloads as well? I'm pretty sure `handleReload()` is only called from `handleSignals()`, and AFAICT handleSignals is fully synchronous (https://github.com/hashicorp/consul/blob/master/command/agent/command.go#L797) and as such doesn't need a mutex to prevent multiple reloads. (/cc: @ryanuber ?) It seems that all the interference was caused b…	wuub	slackpad
1233	2015-09-10 21:56:33	Thanks @slackpad ! That's what I get for not running the full set of tests at the end.	ryanuber	slackpad
1232	2015-09-11 00:37:20	@anoopengineer The Consul model is that the agent handles that for you. You just communicate with the local agent, and it manages routing to healthy servers transparently.	armon	anoopengineer
1232	2015-09-11 01:48:13	What about scenario were agent goes down? If the API supported having a list of servers/agents rather than a single hostname, we can afford downtime of a few nodes without bringing down the entire application that depends on consul. -Anoop On Sep 10, 2015 7:37 PM, "Armon Dadgar" notifications@github.com wrote: > @anoopengineer https://github.com/anoopengineer The Consul model is > that the agent …	anoopengineer	anoopengineer
1232	2015-09-11 05:32:13	To expand on what @armon said, in the vast majority of cases, there's a Consul agent on the same host as your code that will communicate with the Consul servers on your application's behalf. This means that usually, the scenario where the "agent goes down" means that the specific host that is running the code that created the Client is also down. Further, some of the calls in the client API are a…	highlyunavailable	armon
1232	2015-09-11 15:15:48	> To expand on what @armon said, in the vast majority of cases, there's a Consul agent on the same host as your code that will communicate with the Consul servers on your application's behalf. I don't think having an agent on the same (and every) host where your app is running is a realistic architecture in most places. Even if it were, there is no way I can have rolling upgrade of Consul servers…	anoopengineer	armon
1231	2015-09-21 18:16:45	@slackpad that isn't a bad option. I'd probably need someone's assistance to make that happen though. However my only counter comment is that we could make the `local` tag configurable and change it to something like `local-agent` by default, something that has a low probability of being used already. This method just leaves all the existing conventions as is, but if you or someone else can/will …	ekristen	slackpad
1231	2015-09-21 19:17:04	@slackpad thanks! My golang experience is limited (as evident by the PR) but if you can make this work, or you need my help, please let me know.	ekristen	slackpad
1231	2015-09-28 16:36:15	@slackpad any progress on this by chance? Thanks!	ekristen	slackpad
1231	2015-10-02 05:35:36	@ekristen not yet - I'm hoping to get to prepared queries next week.	slackpad	ekristen
1230	2015-09-10 21:43:31	Picked this up when @sfncook rebased and built #1187 - @ryanuber I think we missed a couple spots:	slackpad	ryanuber
1230	2015-09-10 21:57:43	@slackpad - Actually I hadn't done a rebase/merge from the master branch for a while. Just did so and pushed to my PR #1187 It's building now.	sfncook	slackpad
1228	2015-11-16 22:33:26	Hi @cdosso can you provide an example that gets into this state? Your issue should probably be filed separately from this one, which looks like an enhancement.	slackpad	cdosso
1228	2015-11-24 08:27:36	+1 @nilsotto Adding --recursor do not fix for me : Consul v0.5.2 Consul Protocol: 2 (Understands back to: 1)	goacid	nilsotto
1228	2016-01-14 15:47:46	@goacid that's fair - changing to a bug.	slackpad	goacid
1226	2015-09-09 05:51:52	Hi @btrepp if you plumb DNS like you've said here then you could find a Consul server using the built-in consul service, which would be something like http://consul.service.consul:8500/v1/...	slackpad	btrepp
1226	2015-09-09 05:54:52	Yep, what @slackpad said is what you could easily do. Note that the HTTP API by default only binds to loopback, so if you want to run HTTP queries, you'll need to [rebind the HTTP address](https://www.consul.io/docs/agent/options.html#addresses). I'm not sure what the port in the SRV record would be though for the `consul` service, but you could just assume it's on 8500 by default.	highlyunavailable	slackpad
1226	2015-09-09 06:01:35	Interesting detail @highlyunavailable - the port for the built in Consul service is set to the internal RPC port, not the HTTP server, so you're right you'd have to assume it's 8500 (or whatever it's configured for), or put it in KV, etc. https://github.com/hashicorp/consul/blob/master/command/agent/agent.go#L170	slackpad	highlyunavailable
1225	2015-09-09 00:21:39	Hi @scalp42 are you running `dig` against the server node or a node running an agent? I believe the DNS TTLs are added in by the agent that services the DNS request and don't come from the server's configuration.	slackpad	scalp42
1225	2015-09-09 00:32:31	Hi @slackpad I'm running `dig` locally against the node agent (`dig @127.0.0.1 -p 8600`). I see the TTLs only when `dig` is pointed at our Consul server nodes (`dig @consul.example.com -p 8600`) : In this case does it mean that the local agent **cannot** get stale data ? Correct me if I'm wrong but it would make any downstream caching impossible if TTLs are not specified.	scalp42	slackpad
1225	2015-09-09 02:38:24	@slackpad sorry for the delay: I see the service TTL being `null`, this is interesting.	scalp42	slackpad
1225	2015-09-09 02:40:37	@slackpad just found the issue. So we've always been reloading consul instead of restarting it. Looks like a restart actually fixed it. Is it expected that `consul reload` does not actually pick up the `dns_config` part when changed?	scalp42	slackpad
1225	2015-09-09 05:47:56	Wow totally missed that (and also means we've been pushing Chef changes for "nothing" trying different values etc when it was just not applied due to reload). Thanks a lot @slackpad for the feedback and the issue opened :smile:	scalp42	slackpad
1224	2015-09-09 01:15:58	Hi @ophiradi - thanks for the PR. These metrics will be a little unusual because they have the configuration-dependent name in them, so some people could end up with a ton of new metrics. Right now there's a relatively stable/fixed set of metrics and not much in there that's dependent on user-configured values, so it's a simple interface. Can you describe how you want to use these in a little mor…	slackpad	ophiradi
1224	2015-09-09 14:55:39	Hi @slackpad, Consul is already emitting configuration-specific metrics here: https://github.com/hashicorp/consul/blob/master/consul/health_endpoint.go#L101 As for the PR from @ophiradi, we are interested in graphing historical health-check passes/failures from consul's perspective on a service-by-service basis. It would be another source to alert from when our failures go above a certain rate or…	victortrac	slackpad
1224	2015-09-09 14:55:39	Hi @slackpad, Consul is already emitting configuration-specific metrics here: https://github.com/hashicorp/consul/blob/master/consul/health_endpoint.go#L101 As for the PR from @ophiradi, we are interested in graphing historical health-check passes/failures from consul's perspective on a service-by-service basis. It would be another source to alert from when our failures go above a certain rate or…	victortrac	ophiradi
1224	2016-01-15 01:12:03	Hi @ophiradi any thoughts on just using service name?	slackpad	ophiradi
1212	2015-09-09 06:48:35	@slackpad Sorry for the late response! Pinging between the three AZs in us-west-2 is roughly 1.3ms. Nothing interesting is happening in the logs or being reported in Sysdig. Our nodes are pretty under-utilized right now, but the highest traffic belongs to Consul and Consul-template with an average rate of about 7 KiB/s, spiking to 20KiB/s about every 30 seconds. Our nodes are reporting an average…	djenriquez	slackpad
1212	2015-09-16 20:31:03	so @jsternberg, just to clarify, you're still having the flapping problem, but have solved the bad metrics issue you were having?	djenriquez	jsternberg
1212	2015-09-16 20:52:51	@djenriquez yep. I'm now attempting to get more data to try and find some kind of root cause. I'll be running with it in this state and will likely be able to confirm after monitoring the metrics for a couple of days about what is happening. I already see that one probe failed, but no dead node happened. Since this is such a common issue, it may be worth adding some additional logging for when pr…	jsternberg	djenriquez
1212	2015-09-16 21:20:16	> Since this is such a common issue, it may be worth adding some additional logging for when probes fail or a test command for environment validation. This is definitely a good idea and we've been talking about this internally as well. Given the randomized nature of the pings, and the fact that it will try indirect pings via other nodes Serf/Consul can pave over a lot of different types of failur…	slackpad	djenriquez
1212	2015-09-16 23:23:07	@slackpad Yes sir.	djenriquez	slackpad
1212	2015-09-17 07:23:47	@winggundamth I do not believe that this is the same issue. I am actually very familiar with the conntrack fix and have experienced it with Consul before in the past. The UDP issue fixed by conntrack is much more consistent in failures than the flapping problem that we are having here. The flapping issue that we are seeing is downtime for roughly 30-90 seconds for probably every few hours; the no…	djenriquez	winggundamth
1212	2015-09-17 07:37:32	@djenriquez So does it means that work around can not fix the problem for you?	winggundamth	djenriquez
1212	2015-09-17 08:09:34	@winggundamth correct, this does not fix the problem for us.	djenriquez	winggundamth
1212	2015-09-17 18:28:09	I retract my previous comments from this thread. It appears our core problem was something mentioned in a Google Groups mailing list message about this. After resolving network errors in our testing environment, I looked at our staging environment. Our staging environment was repeatedly failing. Luckily, the logs messages mentioned a node that I know has been having trouble due to having too much…	jsternberg	djenriquez
1212	2015-09-17 18:41:48	Thanks for the update @jsternberg - could you link to that Google Groups thread here?	slackpad	jsternberg
1212	2015-09-17 21:20:00	Awesome, glad to see its working better for you @jsternberg. Unfortunately in our case, its not a single node but a completely random node that will fail for a short period of time, including nodes in the same VPC as the consul servers. We have all traffic set up to pass through the required consul ports across all servers. At first I had thought there was a VPN issue between our AZ, but that wou…	djenriquez	jsternberg
1212	2015-09-17 21:26:38	@djenriquez to clarify what happened to us, it _was_ a random node that would fail. That's the reason why it was so hard to find was because the server that was failing would not be the one that actually failed. 1. Loaded node A sends out ping to node B 2. Node B responds to ping with an ack 3. Node A doesn't respond to the ack before 500 ms timeout 4. Node A _thinks_ the ack failed, even though …	jsternberg	djenriquez
1212	2015-09-17 22:45:03	Ah, @jsternberg seems logical. The other problem with my issue however, is that none of our nodes are reaching over 50% CPU utilization, with the average utilization ~15% for our entire infrastructure, with the heaviest traffic in our nodes belonging to Consul at a whopping 40KiB/s average (sarcasm :stuck_out_tongue: ). These are all new nodes that we're looking to utilize soon.	djenriquez	jsternberg
1212	2015-10-01 19:02:18	Hi @djenriquez - haven't forgotten about this but working through a backlog.	slackpad	djenriquez
1212	2015-10-01 20:07:32	hey @djenriquez I'm not sure if you follow the list serve (https://groups.google.com/forum/#!forum/consul-tool) but there are a number of threads on the topic. I saw some flapping issues but they are now massively reduced through a few tweaks (if this helps): - moved to M4.large instances for the consul servers; the network performance, for my case, was much improved, even for a consul cluster th…	skippy	djenriquez
1212	2015-10-02 02:53:18	Thanks @slackpad. Hi @skippy, yes this issue actually was born in the Google group. As far as the flapping nodes, I'm having a hard time justifying allocation an m4.large, especially 5 of them for Consul. Sysdig shows that Consul uses an average of 40 KiB/s network traffic, with some spikes to 70 KiB/s, but thats it. This is in a cluster of ~30 nodes /w ~40-50 services between the nodes. Now, may…	djenriquez	slackpad
1212	2015-10-02 02:53:18	Thanks @slackpad. Hi @skippy, yes this issue actually was born in the Google group. As far as the flapping nodes, I'm having a hard time justifying allocation an m4.large, especially 5 of them for Consul. Sysdig shows that Consul uses an average of 40 KiB/s network traffic, with some spikes to 70 KiB/s, but thats it. This is in a cluster of ~30 nodes /w ~40-50 services between the nodes. Now, may…	djenriquez	skippy
1212	2015-10-02 16:05:53	@blalor, are you using t2.small within the same AZ or spanning AZs? @djenriquez great point about moving to m4. The challenge with AWS is there are lots of other variables; how many azs are being spanned, which region are you in, etc. And then lots of guessing (are the t2 and m4 families on better internal network hardware?) @djenriquez here is part of a sample json config that may help: you'll s…	skippy	blalor
1212	2015-10-02 16:05:53	@blalor, are you using t2.small within the same AZ or spanning AZs? @djenriquez great point about moving to m4. The challenge with AWS is there are lots of other variables; how many azs are being spanned, which region are you in, etc. And then lots of guessing (are the t2 and m4 families on better internal network hardware?) @djenriquez here is part of a sample json config that may help: you'll s…	skippy	djenriquez
1212	2015-10-02 16:15:34	Awesome @skippy, I'll take a look at those configs. As far as AWS regions, we have one datacenter per region (us-west-2, us-east-1, eu-west-1), but having the flapping issues only in the west. Granted, our us-east-1 and eu-west-1 datacenters only house the 5 agents with 5 services vs us-west-2 with 30 agents, and many many more services. In each region, we've split up our agents equally to establ…	djenriquez	skippy
1212	2015-11-01 15:05:06	@sander-su I had previously tested m3.medium servers and they still had the same issue, just to a lesser extent.	sstarcher	sander-su
1212	2015-11-02 17:18:11	Hi @sstarcher, i'm not sure why I missed your original post, but I did. Sounds like a solid idea. We are currently not have any flapping at the moment because we fragmented our infrastructure such that the maximum number of nodes in a cluster we have right now is 15 nodes. When we get back to the amount where flapping happens (~20-25+), I'll try this out. If anyone else is experiencing flapping a…	djenriquez	sstarcher
[truncated: 2,094 more rows]
